# Supplementary material for: Simultaneous use of solution NMR and X-ray data in REFMAC5 for joint refinement/detection of structural differences
Source: Acta Crystallogr D Biol Crystallogr. 2014 Mar 19;70(Pt 4):958–67. doi: 10.1107/S1399004713034160 (PMC4306559; doi:10.1107/S1399004713034160)
Supplement: Supplementary file 2 [file d-70-00958-sup2.zip]

Archive with 91 entries (75 files):
- SI_computational/GB3/reference/GB3_test.pdb
- SI_computational/GB3/reference/exec
- SI_computational/GB3/reference/results
- SI_computational/GB3/reference/1IGD.pdb
- SI_computational/GB3/reference/1igd-sf_free005.mtz
- SI_computational/GB3/reference/link.cif
- SI_computational/GB3/reference/commands
- SI_computational/GB3/refined/commands
- SI_computational/GB3/refined/GB3_test_met.pdb
- SI_computational/GB3/refined/GB3_refined.pdb
- SI_computational/GB3/refined/debug.nmr
- SI_computational/GB3/refined/results
- SI_computational/GB3/refined/1igd-sf_free005.mtz
- SI_computational/GB3/refined/link.cif
- SI_computational/GB3/refined/RDC_good.rdc
- SI_computational/GB3/refined/instr
- SI_computational/GB3/refined/exec
- SI_computational/Ubiquitin/reference/3nhe.mtz
- SI_computational/Ubiquitin/reference/3NHE.pdb
- SI_computational/Ubiquitin/reference/link.cif
- SI_computational/Ubiquitin/reference/exec
- SI_computational/Ubiquitin/reference/3NHE_test.pdb
- SI_computational/Ubiquitin/reference/commands
- SI_computational/Ubiquitin/refined/exec
- SI_computational/Ubiquitin/refined/instr
- SI_computational/Ubiquitin/refined/RDC_2KOX_t1w1.rdc
- SI_computational/Ubiquitin/refined/3NHE_refined.pdb
- SI_computational/Ubiquitin/refined/3nhe.mtz
- SI_computational/Ubiquitin/refined/link.cif
- SI_computational/Ubiquitin/refined/3NHE_test_met.pdb
- SI_computational/Ubiquitin/refined/commands
- SI_computational/Calm1EXR/reference/commands
- SI_computational/Calm1EXR/reference/1EXR_test.pdb
- SI_computational/Calm1EXR/reference/1exr-sf.mtz
- SI_computational/Calm1EXR/reference/1EXR.pdb
- SI_computational/Calm1EXR/reference/link.cif
- SI_computational/Calm1EXR/reference/exec
- SI_computational/Calm1EXR/refined/exec
- SI_computational/Calm1EXR/refined/commands
- SI_computational/Calm1EXR/refined/instr
- SI_computational/Calm1EXR/refined/1EXR_test_met.pdb
- SI_computational/Calm1EXR/refined/1exr-sf.mtz
- SI_computational/Calm1EXR/refined/link.cif
- SI_computational/Calm1EXR/refined/RDC_Bax_tuttinoHB.rdc
- SI_computational/Calm1YR5/reference/commands
- SI_computational/Calm1YR5/reference/1yr5-sf.mtz
- SI_computational/Calm1YR5/reference/1YR5.pdb
- SI_computational/Calm1YR5/reference/link.cif
- SI_computational/Calm1YR5/reference/1YR5_test.pdb
- SI_computational/Calm1YR5/reference/exec
- SI_computational/Calm1YR5/refined/commands
- SI_computational/Calm1YR5/refined/1yr5-sf.mtz
- SI_computational/Calm1YR5/refined/link.cif
- SI_computational/Calm1YR5/refined/PCS_Yb_Tm_Tb_Calm_tol0.pse
- SI_computational/Calm1YR5/refined/RDC_Yb_Tm_Tb_Calm.rdc
- SI_computational/Calm1YR5/refined/1YR5_test_met.pdb
- SI_computational/Calm1YR5/refined/instr
- SI_computational/Calm1YR5/refined/exec
- SI_computational/MMP1/reference/3SHI.pdb
- SI_computational/MMP1/reference/link.cif
- SI_computational/MMP1/reference/MMP1_1-150_trn.mtz
- SI_computational/MMP1/reference/HKLOUT
- SI_computational/MMP1/reference/MMP1_test.pdb
- SI_computational/MMP1/reference/commands
- SI_computational/MMP1/reference/exec
- SI_computational/MMP1/refined/MMP1_refined.pdb
- SI_computational/MMP1/refined/link.cif
- SI_computational/MMP1/refined/PCS_Yb_Tm_Tb_110311_tol0.pse
- SI_computational/MMP1/refined/MMP1_1-150_trn.mtz
- SI_computational/MMP1/refined/RDC_Yb_Tm_Tb_161110.rdc
- SI_computational/MMP1/refined/MMP1_test_met.pdb
- SI_computational/MMP1/refined/instr
- SI_computational/MMP1/refined/commands
- SI_computational/MMP1/refined/exec
- SI_computational/GB3/reference/
- SI_computational/GB3/refined/
- SI_computational/Ubiquitin/reference/
- SI_computational/Ubiquitin/refined/
- SI_computational/Calm1EXR/reference/
- SI_computational/Calm1EXR/refined/
- SI_computational/Calm1YR5/reference/
- SI_computational/Calm1YR5/refined/
- SI_computational/MMP1/reference/
- SI_computational/MMP1/refined/
- SI_computational/GB3/
- SI_computational/Ubiquitin/
- SI_computational/Calm1EXR/
- SI_computational/Calm1YR5/
- SI_computational/MMP1/
- SI_computational/
- Supporting_Information.doc
