# Supplementary material for: Simultaneous use of solution NMR and X-ray data in REFMAC5 for joint refinement/detection of structural differences
Source: Acta Crystallogr D Biol Crystallogr. 2014 Mar 19;70(Pt 4):958–67. doi: 10.1107/S1399004713034160 (PMC4306559; doi:10.1107/S1399004713034160)
Supplement: Supplementary file 2 [file d-70-00958-sup2.zip › SI_computational/GB3/reference/results]

GB3_test.pdb (test scelto)
                      Initial    Final
           R factor    0.1698   0.1085
             R free    0.1789   0.1334
     Rms BondLength    0.0164   0.0273
      Rms BondAngle    2.5540   2.2066
     Rms ChirVolume    0.1060   0.3130
