# Supplementary material for: Simultaneous use of solution NMR and X-ray data in REFMAC5 for joint refinement/detection of structural differences
Source: Acta Crystallogr D Biol Crystallogr. 2014 Mar 19;70(Pt 4):958–67. doi: 10.1107/S1399004713034160 (PMC4306559; doi:10.1107/S1399004713034160)
Supplement: Supplementary file 2 [file d-70-00958-sup2.zip › SI_computational/GB3/reference/1IGD.pdb]

HEADER    IMMUNOGLOBULIN BINDING PROTEIN          05-AUG-94   1IGD              
TITLE     THE THIRD IGG-BINDING DOMAIN FROM STREPTOCOCCAL PROTEIN G:            
TITLE    2 AN ANALYSIS BY X-RAY CRYSTALLOGRAPHY OF THE STRUCTURE                
TITLE    3 ALONE AND IN A COMPLEX WITH FAB                                      
COMPND    MOL_ID: 1;                                                            
COMPND   2 MOLECULE: PROTEIN G;                                                 
COMPND   3 CHAIN: A;                                                            
COMPND   4 ENGINEERED: YES                                                      
SOURCE    MOL_ID: 1;                                                            
SOURCE   2 ORGANISM_SCIENTIFIC: STREPTOCOCCUS SP. G148;                         
SOURCE   3 ORGANISM_TAXID: 1324;                                                
SOURCE   4 EXPRESSION_SYSTEM: ESCHERICHIA COLI K12;                             
SOURCE   5 EXPRESSION_SYSTEM_TAXID: 83333;                                      
SOURCE   6 EXPRESSION_SYSTEM_STRAIN: K12;                                       
SOURCE   7 EXPRESSION_SYSTEM_PLASMID: PUC18                                     
KEYWDS    IMMUNOGLOBULIN BINDING PROTEIN                                        
EXPDTA    X-RAY DIFFRACTION                                                     
AUTHOR    J.P.DERRICK,D.B.WIGLEY                                                
REVDAT   3   24-FEB-09 1IGD    1       VERSN                                    
REVDAT   2   01-APR-03 1IGD    1       JRNL                                     
REVDAT   1   01-NOV-94 1IGD    0                                                
JRNL        AUTH   J.P.DERRICK,D.B.WIGLEY                                       
JRNL        TITL   THE THIRD IGG-BINDING DOMAIN FROM STREPTOCOCCAL              
JRNL        TITL 2 PROTEIN G. AN ANALYSIS BY X-RAY CRYSTALLOGRAPHY OF           
JRNL        TITL 3 THE STRUCTURE ALONE AND IN A COMPLEX WITH FAB.               
JRNL        REF    J.MOL.BIOL.                   V. 243   906 1994              
JRNL        REFN                   ISSN 0022-2836                               
JRNL        PMID   7966308                                                      
JRNL        DOI    10.1006/JMBI.1994.1691                                       
REMARK   1                                                                      
REMARK   1 REFERENCE 1                                                          
REMARK   1  AUTH   T.GALLAGHER,P.ALEXANDER,P.BRYAN,G.L.GILLILAND                
REMARK   1  TITL   TWO CRYSTAL STRUCTURES OF THE B1                             
REMARK   1  TITL 2 IMMUNOGLOBULIN-BINDING DOMAIN OF STREPTOCOCCAL               
REMARK   1  TITL 3 PROTEIN G AND COMPARISON WITH NMR                            
REMARK   1  REF    BIOCHEMISTRY                  V.  33  4721 1994              
REMARK   1  REFN                   ISSN 0006-2960                               
REMARK   1 REFERENCE 2                                                          
REMARK   1  AUTH   J.P.DERRICK,D.B.WIGLEY                                       
REMARK   1  TITL   CRYSTAL STRUCTURE OF A STREPTOCOCCAL PROTEIN G               
REMARK   1  TITL 2 DOMAIN BOUND TO AN FAB FRAGMENT                              
REMARK   1  REF    NATURE                        V. 359   752 1992              
REMARK   1  REFN                   ISSN 0028-0836                               
REMARK   1 REFERENCE 3                                                          
REMARK   1  AUTH   A.ACHARI,S.P.HALE,A.J.HOWARD,G.M.CLORE,                      
REMARK   1  AUTH 2 A.M.GRONENBORN,K.D.HARDMAN,M.WHITLOW                         
REMARK   1  TITL   1.67 ANGSTROMS X-RAY STRUCTURE OF THE B2                     
REMARK   1  TITL 2 IMMUNOGLOBULIN-BINDING DOMAIN OF STREPTOCOCCAL               
REMARK   1  TITL 3 PROTEIN G AND COMPARISON TO THE NMR STRUCTURE OF             
REMARK   1  TITL 4 THE B1 DOMAIN                                                
REMARK   1  REF    BIOCHEMISTRY                  V.  31 10449 1992              
REMARK   1  REFN                   ISSN 0006-2960                               
REMARK   1 REFERENCE 4                                                          
REMARK   1  AUTH   L.Y.LIAN,J.P.DERRICK,M.J.SUTCLIFFE,J.C.YANG,                 
REMARK   1  AUTH 2 G.C.K.ROBERTS                                                
REMARK   1  TITL   DETERMINATION OF THE SOLUTION STRUCTURES OF                  
REMARK   1  TITL 2 DOMAINS II AND III OF PROTEIN G FROM STREPTOCOCCUS           
REMARK   1  TITL 3 BY 1H NUCLEAR MAGNETIC RESONANCE                             
REMARK   1  REF    J.MOL.BIOL.                   V. 228  1219 1992              
REMARK   1  REFN                   ISSN 0022-2836                               
REMARK   1 REFERENCE 5                                                          
REMARK   1  AUTH   A.M.GRONENBORN,D.R.FILPULA,N.Z.ESSIG,A.ACHARI,               
REMARK   1  AUTH 2 M.WHITLOW,P.T.WINGFIELD,G.M.CLORE                            
REMARK   1  TITL   A NOVEL, HIGHLY STABLE FOLD OF THE IMMUNOGLOBULIN            
REMARK   1  TITL 2 BINDING DOMAIN OF STREPTOCOCCAL PROTEIN G                    
REMARK   1  REF    SCIENCE                       V. 253   657 1991              
REMARK   1  REFN                   ISSN 0036-8075                               
REMARK   2                                                                      
REMARK   2 RESOLUTION.    1.10 ANGSTROMS.                                       
REMARK   3                                                                      
REMARK   3 REFINEMENT.                                                          
REMARK   3   PROGRAM     : PROLSQ, X-PLOR                                       
REMARK   3   AUTHORS     : KONNERT,HENDRICKSON                                  
REMARK   3                                                                      
REMARK   3  DATA USED IN REFINEMENT.                                            
REMARK   3   RESOLUTION RANGE HIGH (ANGSTROMS) : 1.10                           
REMARK   3   RESOLUTION RANGE LOW  (ANGSTROMS) : 25.00                          
REMARK   3   DATA CUTOFF            (SIGMA(F)) : NULL                           
REMARK   3   COMPLETENESS FOR RANGE        (%) : NULL                           
REMARK   3   NUMBER OF REFLECTIONS             : NULL                           
REMARK   3                                                                      
REMARK   3  FIT TO DATA USED IN REFINEMENT.                                     
REMARK   3   CROSS-VALIDATION METHOD          : NULL                            
REMARK   3   FREE R VALUE TEST SET SELECTION  : NULL                            
REMARK   3   R VALUE     (WORKING + TEST SET) : 0.193                           
REMARK   3   R VALUE            (WORKING SET) : NULL                            
REMARK   3   FREE R VALUE                     : NULL                            
REMARK   3   FREE R VALUE TEST SET SIZE   (%) : NULL                            
REMARK   3   FREE R VALUE TEST SET COUNT      : NULL                            
REMARK   3                                                                      
REMARK   3  FIT/AGREEMENT OF MODEL WITH ALL DATA.                               
REMARK   3   R VALUE   (WORKING + TEST SET, NO CUTOFF) : NULL                   
REMARK   3   R VALUE          (WORKING SET, NO CUTOFF) : NULL                   
REMARK   3   FREE R VALUE                  (NO CUTOFF) : NULL                   
REMARK   3   FREE R VALUE TEST SET SIZE (%, NO CUTOFF) : NULL                   
REMARK   3   FREE R VALUE TEST SET COUNT   (NO CUTOFF) : NULL                   
REMARK   3   TOTAL NUMBER OF REFLECTIONS   (NO CUTOFF) : NULL                   
REMARK   3                                                                      
REMARK   3  NUMBER OF NON-HYDROGEN ATOMS USED IN REFINEMENT.                    
REMARK   3   PROTEIN ATOMS            : 468                                     
REMARK   3   NUCLEIC ACID ATOMS       : 0                                       
REMARK   3   HETEROGEN ATOMS          : 0                                       
REMARK   3   SOLVENT ATOMS            : 120                                     
REMARK   3                                                                      
REMARK   3  B VALUES.                                                           
REMARK   3   FROM WILSON PLOT           (A**2) : NULL                           
REMARK   3   MEAN B VALUE      (OVERALL, A**2) : 17.70                          
REMARK   3   OVERALL ANISOTROPIC B VALUE.                                       
REMARK   3    B11 (A**2) : NULL                                                 
REMARK   3    B22 (A**2) : NULL                                                 
REMARK   3    B33 (A**2) : NULL                                                 
REMARK   3    B12 (A**2) : NULL                                                 
REMARK   3    B13 (A**2) : NULL                                                 
REMARK   3    B23 (A**2) : NULL                                                 
REMARK   3                                                                      
REMARK   3  ESTIMATED COORDINATE ERROR.                                         
REMARK   3   ESD FROM LUZZATI PLOT        (A) : 0.05                            
REMARK   3   ESD FROM SIGMAA              (A) : NULL                            
REMARK   3   LOW RESOLUTION CUTOFF        (A) : NULL                            
REMARK   3                                                                      
REMARK   3  RMS DEVIATIONS FROM IDEAL VALUES.                                   
REMARK   3   DISTANCE RESTRAINTS.                    RMS    SIGMA               
REMARK   3    BOND LENGTH                     (A) : 0.011 ; 0.020               
REMARK   3    ANGLE DISTANCE                  (A) : 0.032 ; 0.040               
REMARK   3    INTRAPLANAR 1-4 DISTANCE        (A) : 0.042 ; 0.060               
REMARK   3    H-BOND OR METAL COORDINATION    (A) : NULL  ; NULL                
REMARK   3                                                                      
REMARK   3   PLANE RESTRAINT                  (A) : 0.015 ; 0.020               
REMARK   3   CHIRAL-CENTER RESTRAINT       (A**3) : 0.105 ; 0.120               
REMARK   3                                                                      
REMARK   3   NON-BONDED CONTACT RESTRAINTS.                                     
REMARK   3    SINGLE TORSION                  (A) : 0.170 ; 0.500               
REMARK   3    MULTIPLE TORSION                (A) : 0.200 ; 0.500               
REMARK   3    H-BOND (X...Y)                  (A) : NULL  ; NULL                
REMARK   3    H-BOND (X-H...Y)                (A) : 0.268 ; 0.500               
REMARK   3                                                                      
REMARK   3   CONFORMATIONAL TORSION ANGLE RESTRAINTS.                           
REMARK   3    SPECIFIED                 (DEGREES) : NULL  ; NULL                
REMARK   3    PLANAR                    (DEGREES) : 3.080 ; 5.000               
REMARK   3    STAGGERED                 (DEGREES) : 17.960; 15.000              
REMARK   3    TRANSVERSE                (DEGREES) : NULL  ; NULL                
REMARK   3                                                                      
REMARK   3  ISOTROPIC THERMAL FACTOR RESTRAINTS.    RMS    SIGMA                
REMARK   3   MAIN-CHAIN BOND               (A**2) : NULL  ; NULL                
REMARK   3   MAIN-CHAIN ANGLE              (A**2) : NULL  ; NULL                
REMARK   3   SIDE-CHAIN BOND               (A**2) : NULL  ; NULL                
REMARK   3   SIDE-CHAIN ANGLE              (A**2) : NULL  ; NULL                
REMARK   3                                                                      
REMARK   3  OTHER REFINEMENT REMARKS: NULL                                      
REMARK   4                                                                      
REMARK   4 1IGD COMPLIES WITH FORMAT V. 3.15, 01-DEC-08                         
REMARK 100                                                                      
REMARK 100 THIS ENTRY HAS BEEN PROCESSED BY BNL.                                
REMARK 200                                                                      
REMARK 200 EXPERIMENTAL DETAILS                                                 
REMARK 200  EXPERIMENT TYPE                : X-RAY DIFFRACTION                  
REMARK 200  DATE OF DATA COLLECTION        : NULL                               
REMARK 200  TEMPERATURE           (KELVIN) : NULL                               
REMARK 200  PH                             : NULL                               
REMARK 200  NUMBER OF CRYSTALS USED        : NULL                               
REMARK 200                                                                      
REMARK 200  SYNCHROTRON              (Y/N) : NULL                               
REMARK 200  RADIATION SOURCE               : NULL                               
REMARK 200  BEAMLINE                       : NULL                               
REMARK 200  X-RAY GENERATOR MODEL          : NULL                               
REMARK 200  MONOCHROMATIC OR LAUE    (M/L) : NULL                               
REMARK 200  WAVELENGTH OR RANGE        (A) : NULL                               
REMARK 200  MONOCHROMATOR                  : NULL                               
REMARK 200  OPTICS                         : NULL                               
REMARK 200                                                                      
REMARK 200  DETECTOR TYPE                  : NULL                               
REMARK 200  DETECTOR MANUFACTURER          : NULL                               
REMARK 200  INTENSITY-INTEGRATION SOFTWARE : NULL                               
REMARK 200  DATA SCALING SOFTWARE          : NULL                               
REMARK 200                                                                      
REMARK 200  NUMBER OF UNIQUE REFLECTIONS   : 23530                              
REMARK 200  RESOLUTION RANGE HIGH      (A) : NULL                               
REMARK 200  RESOLUTION RANGE LOW       (A) : NULL                               
REMARK 200  REJECTION CRITERIA  (SIGMA(I)) : NULL                               
REMARK 200                                                                      
REMARK 200 OVERALL.                                                             
REMARK 200  COMPLETENESS FOR RANGE     (%) : 95.0                               
REMARK 200  DATA REDUNDANCY                : NULL                               
REMARK 200  R MERGE                    (I) : NULL                               
REMARK 200  R SYM                      (I) : NULL                               
REMARK 200  <I/SIGMA(I)> FOR THE DATA SET  : NULL                               
REMARK 200                                                                      
REMARK 200 IN THE HIGHEST RESOLUTION SHELL.                                     
REMARK 200  HIGHEST RESOLUTION SHELL, RANGE HIGH (A) : NULL                     
REMARK 200  HIGHEST RESOLUTION SHELL, RANGE LOW  (A) : NULL                     
REMARK 200  COMPLETENESS FOR SHELL     (%) : NULL                               
REMARK 200  DATA REDUNDANCY IN SHELL       : NULL                               
REMARK 200  R MERGE FOR SHELL          (I) : NULL                               
REMARK 200  R SYM FOR SHELL            (I) : NULL                               
REMARK 200  <I/SIGMA(I)> FOR SHELL         : NULL                               
REMARK 200                                                                      
REMARK 200 DIFFRACTION PROTOCOL: NULL                                           
REMARK 200 METHOD USED TO DETERMINE THE STRUCTURE: NULL                         
REMARK 200 SOFTWARE USED: X-PLOR                                                
REMARK 200 STARTING MODEL: NULL                                                 
REMARK 200                                                                      
REMARK 200 REMARK: NULL                                                         
REMARK 280                                                                      
REMARK 280 CRYSTAL                                                              
REMARK 280 SOLVENT CONTENT, VS   (%): 44.81                                     
REMARK 280 MATTHEWS COEFFICIENT, VM (ANGSTROMS**3/DA): 2.23                     
REMARK 280                                                                      
REMARK 280 CRYSTALLIZATION CONDITIONS: NULL                                     
REMARK 290                                                                      
REMARK 290 CRYSTALLOGRAPHIC SYMMETRY                                            
REMARK 290 SYMMETRY OPERATORS FOR SPACE GROUP: P 21 21 21                       
REMARK 290                                                                      
REMARK 290      SYMOP   SYMMETRY                                                
REMARK 290     NNNMMM   OPERATOR                                                
REMARK 290       1555   X,Y,Z                                                   
REMARK 290       2555   -X+1/2,-Y,Z+1/2                                         
REMARK 290       3555   -X,Y+1/2,-Z+1/2                                         
REMARK 290       4555   X+1/2,-Y+1/2,-Z                                         
REMARK 290                                                                      
REMARK 290     WHERE NNN -> OPERATOR NUMBER                                     
REMARK 290           MMM -> TRANSLATION VECTOR                                  
REMARK 290                                                                      
REMARK 290 CRYSTALLOGRAPHIC SYMMETRY TRANSFORMATIONS                            
REMARK 290 THE FOLLOWING TRANSFORMATIONS OPERATE ON THE ATOM/HETATM             
REMARK 290 RECORDS IN THIS ENTRY TO PRODUCE CRYSTALLOGRAPHICALLY                
REMARK 290 RELATED MOLECULES.                                                   
REMARK 290   SMTRY1   1  1.000000  0.000000  0.000000        0.00000            
REMARK 290   SMTRY2   1  0.000000  1.000000  0.000000        0.00000            
REMARK 290   SMTRY3   1  0.000000  0.000000  1.000000        0.00000            
REMARK 290   SMTRY1   2 -1.000000  0.000000  0.000000       17.45000            
REMARK 290   SMTRY2   2  0.000000 -1.000000  0.000000        0.00000            
REMARK 290   SMTRY3   2  0.000000  0.000000  1.000000       21.10000            
REMARK 290   SMTRY1   3 -1.000000  0.000000  0.000000        0.00000            
REMARK 290   SMTRY2   3  0.000000  1.000000  0.000000       20.15000            
REMARK 290   SMTRY3   3  0.000000  0.000000 -1.000000       21.10000            
REMARK 290   SMTRY1   4  1.000000  0.000000  0.000000       17.45000            
REMARK 290   SMTRY2   4  0.000000 -1.000000  0.000000       20.15000            
REMARK 290   SMTRY3   4  0.000000  0.000000 -1.000000        0.00000            
REMARK 290                                                                      
REMARK 290 REMARK: NULL                                                         
REMARK 300                                                                      
REMARK 300 BIOMOLECULE: 1                                                       
REMARK 300 SEE REMARK 350 FOR THE AUTHOR PROVIDED AND/OR PROGRAM                
REMARK 300 GENERATED ASSEMBLY INFORMATION FOR THE STRUCTURE IN                  
REMARK 300 THIS ENTRY. THE REMARK MAY ALSO PROVIDE INFORMATION ON               
REMARK 300 BURIED SURFACE AREA.                                                 
REMARK 350                                                                      
REMARK 350 COORDINATES FOR A COMPLETE MULTIMER REPRESENTING THE KNOWN           
REMARK 350 BIOLOGICALLY SIGNIFICANT OLIGOMERIZATION STATE OF THE                
REMARK 350 MOLECULE CAN BE GENERATED BY APPLYING BIOMT TRANSFORMATIONS          
REMARK 350 GIVEN BELOW.  BOTH NON-CRYSTALLOGRAPHIC AND                          
REMARK 350 CRYSTALLOGRAPHIC OPERATIONS ARE GIVEN.                               
REMARK 350                                                                      
REMARK 350 BIOMOLECULE: 1                                                       
REMARK 350 AUTHOR DETERMINED BIOLOGICAL UNIT: MONOMERIC                         
REMARK 350 APPLY THE FOLLOWING TO CHAINS: A                                     
REMARK 350   BIOMT1   1  1.000000  0.000000  0.000000        0.00000            
REMARK 350   BIOMT2   1  0.000000  1.000000  0.000000        0.00000            
REMARK 350   BIOMT3   1  0.000000  0.000000  1.000000        0.00000            
REMARK 500                                                                      
REMARK 500 GEOMETRY AND STEREOCHEMISTRY                                         
REMARK 500 SUBTOPIC: CLOSE CONTACTS IN SAME ASYMMETRIC UNIT                     
REMARK 500                                                                      
REMARK 500 THE FOLLOWING ATOMS ARE IN CLOSE CONTACT.                            
REMARK 500                                                                      
REMARK 500  ATM1  RES C  SSEQI   ATM2  RES C  SSEQI           DISTANCE          
REMARK 500   O    HOH A    69     O    HOH A    70              2.07            
REMARK 500   O    HOH A   114     O    HOH A   115              2.12            
REMARK 500                                                                      
REMARK 500 REMARK: NULL                                                         
REMARK 500                                                                      
REMARK 500 GEOMETRY AND STEREOCHEMISTRY                                         
REMARK 500 SUBTOPIC: CLOSE CONTACTS                                             
REMARK 500                                                                      
REMARK 500 THE FOLLOWING ATOMS THAT ARE RELATED BY CRYSTALLOGRAPHIC             
REMARK 500 SYMMETRY ARE IN CLOSE CONTACT.  AN ATOM LOCATED WITHIN 0.15          
REMARK 500 ANGSTROMS OF A SYMMETRY RELATED ATOM IS ASSUMED TO BE ON A           
REMARK 500 SPECIAL POSITION AND IS, THEREFORE, LISTED IN REMARK 375             
REMARK 500 INSTEAD OF REMARK 500.  ATOMS WITH NON-BLANK ALTERNATE               
REMARK 500 LOCATION INDICATORS ARE NOT INCLUDED IN THE CALCULATIONS.            
REMARK 500                                                                      
REMARK 500 DISTANCE CUTOFF:                                                     
REMARK 500 2.2 ANGSTROMS FOR CONTACTS NOT INVOLVING HYDROGEN ATOMS              
REMARK 500 1.6 ANGSTROMS FOR CONTACTS INVOLVING HYDROGEN ATOMS                  
REMARK 500                                                                      
REMARK 500  ATM1  RES C  SSEQI   ATM2  RES C  SSEQI  SSYMOP   DISTANCE          
REMARK 500   O    HOH A   131     O    HOH A   142     1545     1.89            
REMARK 500   O    HOH A    89     O    HOH A   114     4566     2.01            
REMARK 500   O    HOH A   104     O    HOH A   140     3545     2.09            
REMARK 500   O    HOH A   132     O    HOH A   166     2564     2.14            
REMARK 500                                                                      
REMARK 500 REMARK: NULL                                                         
REMARK 500                                                                      
REMARK 500 GEOMETRY AND STEREOCHEMISTRY                                         
REMARK 500 SUBTOPIC: COVALENT BOND ANGLES                                       
REMARK 500                                                                      
REMARK 500 THE STEREOCHEMICAL PARAMETERS OF THE FOLLOWING RESIDUES              
REMARK 500 HAVE VALUES WHICH DEVIATE FROM EXPECTED VALUES BY MORE               
REMARK 500 THAN 6*RMSD (M=MODEL NUMBER; RES=RESIDUE NAME; C=CHAIN               
REMARK 500 IDENTIFIER; SSEQ=SEQUENCE NUMBER; I=INSERTION CODE).                 
REMARK 500                                                                      
REMARK 500 STANDARD TABLE:                                                      
REMARK 500 FORMAT: (10X,I3,1X,A3,1X,A1,I4,A1,3(1X,A4,2X),12X,F5.1)              
REMARK 500                                                                      
REMARK 500 EXPECTED VALUES PROTEIN: ENGH AND HUBER, 1999                        
REMARK 500 EXPECTED VALUES NUCLEIC ACID: CLOWNEY ET AL 1996                     
REMARK 500                                                                      
REMARK 500  M RES CSSEQI ATM1   ATM2   ATM3                                     
REMARK 500    THR A  16   N   -  CA  -  CB  ANGL. DEV. = -12.0 DEGREES          
REMARK 500    ASP A  52   CB  -  CG  -  OD1 ANGL. DEV. =   6.9 DEGREES          
REMARK 500                                                                      
REMARK 500 REMARK: NULL                                                         
REMARK 500                                                                      
REMARK 500 GEOMETRY AND STEREOCHEMISTRY                                         
REMARK 500 SUBTOPIC: TORSION ANGLES                                             
REMARK 500                                                                      
REMARK 500 TORSION ANGLES OUTSIDE THE EXPECTED RAMACHANDRAN REGIONS:            
REMARK 500 (M=MODEL NUMBER; RES=RESIDUE NAME; C=CHAIN IDENTIFIER;               
REMARK 500 SSEQ=SEQUENCE NUMBER; I=INSERTION CODE).                             
REMARK 500                                                                      
REMARK 500 STANDARD TABLE:                                                      
REMARK 500 FORMAT:(10X,I3,1X,A3,1X,A1,I4,A1,4X,F7.2,3X,F7.2)                    
REMARK 500                                                                      
REMARK 500 EXPECTED VALUES: GJ KLEYWEGT AND TA JONES (1996). PHI/PSI-           
REMARK 500 CHOLOGY: RAMACHANDRAN REVISITED. STRUCTURE 4, 1395 - 1400            
REMARK 500                                                                      
REMARK 500  M RES CSSEQI        PSI       PHI                                   
REMARK 500    ASN A  13       70.86   -116.75                                   
REMARK 500                                                                      
REMARK 500 REMARK: NULL                                                         
REMARK 525                                                                      
REMARK 525 SOLVENT                                                              
REMARK 525                                                                      
REMARK 525 THE SOLVENT MOLECULES HAVE CHAIN IDENTIFIERS THAT                    
REMARK 525 INDICATE THE POLYMER CHAIN WITH WHICH THEY ARE MOST                  
REMARK 525 CLOSELY ASSOCIATED. THE REMARK LISTS ALL THE SOLVENT                 
REMARK 525 MOLECULES WHICH ARE MORE THAN 5A AWAY FROM THE                       
REMARK 525 NEAREST POLYMER CHAIN (M = MODEL NUMBER;                             
REMARK 525 RES=RESIDUE NAME; C=CHAIN IDENTIFIER; SSEQ=SEQUENCE                  
REMARK 525 NUMBER; I=INSERTION CODE):                                           
REMARK 525                                                                      
REMARK 525  M RES CSSEQI                                                        
REMARK 525    HOH A 102        DISTANCE =  6.98 ANGSTROMS                       
REMARK 525    HOH A 110        DISTANCE =  6.11 ANGSTROMS                       
REMARK 525    HOH A 117        DISTANCE =  6.82 ANGSTROMS                       
REMARK 525    HOH A 132        DISTANCE =  6.70 ANGSTROMS                       
REMARK 525    HOH A 139        DISTANCE =  6.31 ANGSTROMS                       
REMARK 525    HOH A 178        DISTANCE =  6.89 ANGSTROMS                       
DBREF  1IGD A    2    61  UNP    P06654   SPG1_STRSG     293    352             
SEQRES   1 A   61  MET THR PRO ALA VAL THR THR TYR LYS LEU VAL ILE ASN          
SEQRES   2 A   61  GLY LYS THR LEU LYS GLY GLU THR THR THR LYS ALA VAL          
SEQRES   3 A   61  ASP ALA GLU THR ALA GLU LYS ALA PHE LYS GLN TYR ALA          
SEQRES   4 A   61  ASN ASP ASN GLY VAL ASP GLY VAL TRP THR TYR ASP ASP          
SEQRES   5 A   61  ALA THR LYS THR PHE THR VAL THR GLU                          
FORMUL   2  HOH   *120(H2 O)                                                    
HELIX    1   1 ASP A   27  ASN A   42  1                                  16    
SHEET    1   A 4 LYS A  18  ALA A  25  0                                        
SHEET    2   A 4 THR A   6  ASN A  13 -1  N  THR A   6   O  ALA A  25           
SHEET    3   A 4 THR A  56  THR A  60  1  N  PHE A  57   O  LYS A   9           
SHEET    4   A 4 VAL A  47  ASP A  51 -1  N  VAL A  47   O  THR A  60           
CRYST1   34.900   40.300   42.200  90.00  90.00  90.00 P 21 21 21    4          
ORIGX1      1.000000  0.000000  0.000000        0.00000                         
ORIGX2      0.000000  1.000000  0.000000        0.00000                         
ORIGX3      0.000000  0.000000  1.000000        0.00000                         
SCALE1      0.028653  0.000000  0.000000        0.00000                         
SCALE2      0.000000  0.024814  0.000000        0.00000                         
SCALE3      0.000000  0.000000  0.023697        0.00000                         
ATOM      1  N   MET A   1       1.482   2.881   4.315  1.00 10.85           N  
ATOM      2  CA  MET A   1       1.504   3.440   5.674  1.00  9.28           C  
ATOM      3  C   MET A   1       1.417   4.966   5.566  1.00  7.23           C  
ATOM      4  O   MET A   1       1.828   5.536   4.548  1.00 10.61           O  
ATOM      5  CB  MET A   1       2.786   3.039   6.438  1.00 13.17           C  
ATOM      6  CG  MET A   1       4.008   3.686   5.823  1.00 23.31           C  
ATOM      7  SD  MET A   1       5.553   3.396   6.808  1.00 28.10           S  
ATOM      8  CE  MET A   1       5.224   4.534   8.175  1.00 29.75           C  
ATOM      9  N   THR A   2       0.914   5.587   6.600  1.00  9.74           N  
ATOM     10  CA  THR A   2       0.874   7.070   6.635  1.00 12.11           C  
ATOM     11  C   THR A   2       2.218   7.455   7.275  1.00 10.05           C  
ATOM     12  O   THR A   2       2.738   6.701   8.119  1.00 11.94           O  
ATOM     13  CB  THR A   2      -0.383   7.617   7.388  1.00 11.93           C  
ATOM     14  OG1 THR A   2      -0.311   7.067   8.745  1.00 15.11           O  
ATOM     15  CG2 THR A   2      -1.708   7.242   6.691  1.00 15.80           C  
ATOM     16  N   PRO A   3       2.801   8.584   6.911  1.00 11.27           N  
ATOM     17  CA  PRO A   3       4.095   8.990   7.462  1.00 10.61           C  
ATOM     18  C   PRO A   3       4.034   9.213   8.958  1.00 10.79           C  
ATOM     19  O   PRO A   3       2.984   9.622   9.495  1.00 12.88           O  
ATOM     20  CB  PRO A   3       4.431  10.282   6.745  1.00 16.64           C  
ATOM     21  CG  PRO A   3       3.461  10.409   5.623  1.00 16.76           C  
ATOM     22  CD  PRO A   3       2.263   9.541   5.932  1.00 15.11           C  
ATOM     23  N   ALA A   4       5.128   8.958   9.642  1.00 11.76           N  
ATOM     24  CA  ALA A   4       5.217   9.211  11.085  1.00 11.96           C  
ATOM     25  C   ALA A   4       5.342  10.736  11.248  1.00 11.38           C  
ATOM     26  O   ALA A   4       6.179  11.398  10.580  1.00 15.50           O  
ATOM     27  CB  ALA A   4       6.441   8.510  11.664  1.00 18.44           C  
ATOM     28  N   VAL A   5       4.499  11.292  12.076  1.00 11.20           N  
ATOM     29  CA  VAL A   5       4.507  12.752  12.313  1.00 12.02           C  
ATOM     30  C   VAL A   5       4.904  12.986  13.763  1.00 14.92           C  
ATOM     31  O   VAL A   5       4.600  12.186  14.669  1.00 16.58           O  
ATOM     32  CB  VAL A   5       3.131  13.281  11.879  1.00 20.23           C  
ATOM     33  CG1 VAL A   5       2.694  14.572  12.531  1.00 27.13           C  
ATOM     34  CG2 VAL A   5       3.084  13.467  10.362  1.00 17.42           C  
ATOM     35  N   THR A   6       5.617  14.087  13.963  1.00  9.65           N  
ATOM     36  CA  THR A   6       6.073  14.501  15.282  1.00  9.37           C  
ATOM     37  C   THR A   6       5.410  15.841  15.630  1.00  8.30           C  
ATOM     38  O   THR A   6       5.177  16.665  14.749  1.00  9.25           O  
ATOM     39  CB  THR A   6       7.638  14.673  15.285  1.00 11.08           C  
ATOM     40  OG1 THR A   6       8.178  13.340  15.081  1.00 16.06           O  
ATOM     41  CG2 THR A   6       8.204  15.342  16.536  1.00 15.33           C  
ATOM     42  N   THR A   7       5.136  16.021  16.901  1.00  8.55           N  
ATOM     43  CA  THR A   7       4.600  17.292  17.383  1.00  7.26           C  
ATOM     44  C   THR A   7       5.807  18.148  17.822  1.00  7.85           C  
ATOM     45  O   THR A   7       6.607  17.708  18.675  1.00  9.32           O  
ATOM     46  CB  THR A   7       3.632  17.191  18.619  1.00 11.45           C  
ATOM     47  OG1 THR A   7       2.503  16.374  18.190  1.00 14.19           O  
ATOM     48  CG2 THR A   7       3.158  18.567  19.076  1.00 13.69           C  
ATOM     49  N   TYR A   8       5.919  19.292  17.183  1.00  5.99           N  
ATOM     50  CA  TYR A   8       7.006  20.232  17.534  1.00  5.67           C  
ATOM     51  C   TYR A   8       6.380  21.389  18.303  1.00  6.16           C  
ATOM     52  O   TYR A   8       5.227  21.749  18.027  1.00  7.05           O  
ATOM     53  CB  TYR A   8       7.679  20.779  16.271  1.00  7.09           C  
ATOM     54  CG  TYR A   8       8.404  19.676  15.525  1.00  7.01           C  
ATOM     55  CD1 TYR A   8       7.707  18.883  14.602  1.00  7.00           C  
ATOM     56  CD2 TYR A   8       9.754  19.429  15.759  1.00  7.38           C  
ATOM     57  CE1 TYR A   8       8.365  17.871  13.900  1.00  8.97           C  
ATOM     58  CE2 TYR A   8      10.422  18.418  15.067  1.00  9.12           C  
ATOM     59  CZ  TYR A   8       9.722  17.650  14.148  1.00  9.69           C  
ATOM     60  OH  TYR A   8      10.390  16.660  13.473  1.00 12.34           O  
ATOM     61  N   LYS A   9       7.147  21.939  19.220  1.00  5.41           N  
ATOM     62  CA  LYS A   9       6.690  23.052  20.037  1.00  5.25           C  
ATOM     63  C   LYS A   9       7.474  24.304  19.721  1.00  4.47           C  
ATOM     64  O   LYS A   9       8.672  24.224  19.409  1.00  5.60           O  
ATOM     65  CB  LYS A   9       6.914  22.687  21.503  1.00  6.47           C  
ATOM     66  CG  LYS A   9       6.523  23.782  22.468  1.00  8.78           C  
ATOM     67  CD  LYS A   9       6.526  23.281  23.887  1.00 11.11           C  
ATOM     68  CE  LYS A   9       5.329  22.390  24.153  1.00 15.47           C  
ATOM     69  NZ  LYS A   9       5.397  21.926  25.582  1.00 17.02           N  
ATOM     70  N   LEU A  10       6.835  25.444  19.796  1.00  4.98           N  
ATOM     71  CA  LEU A  10       7.444  26.753  19.641  1.00  4.92           C  
ATOM     72  C   LEU A  10       7.211  27.534  20.949  1.00  6.08           C  
ATOM     73  O   LEU A  10       6.044  27.711  21.364  1.00  6.34           O  
ATOM     74  CB  LEU A  10       6.872  27.536  18.452  1.00  5.73           C  
ATOM     75  CG  LEU A  10       7.428  28.954  18.323  1.00  6.19           C  
ATOM     76  CD1 LEU A  10       8.925  28.931  17.978  1.00  7.47           C  
ATOM     77  CD2 LEU A  10       6.650  29.697  17.231  1.00  8.18           C  
ATOM     78  N   VAL A  11       8.293  27.978  21.539  1.00  5.03           N  
ATOM     79  CA  VAL A  11       8.253  28.823  22.735  1.00  4.74           C  
ATOM     80  C   VAL A  11       8.509  30.218  22.177  1.00  5.82           C  
ATOM     81  O   VAL A  11       9.536  30.422  21.511  1.00  6.67           O  
ATOM     82  CB  VAL A  11       9.289  28.384  23.767  1.00  6.32           C  
ATOM     83  CG1 VAL A  11       9.412  29.345  24.930  1.00  7.97           C  
ATOM     84  CG2 VAL A  11       9.013  26.956  24.227  1.00  8.60           C  
ATOM     85  N   ILE A  12       7.593  31.123  22.403  1.00  6.08           N  
ATOM     86  CA  ILE A  12       7.702  32.483  21.877  1.00  6.55           C  
ATOM     87  C   ILE A  12       7.859  33.523  22.969  1.00  7.21           C  
ATOM     88  O   ILE A  12       6.989  33.680  23.820  1.00  8.01           O  
ATOM     89  CB  ILE A  12       6.416  32.910  21.083  1.00 11.19           C  
ATOM     90  CG1 ILE A  12       6.004  31.805  20.105  1.00 16.59           C  
ATOM     91  CG2 ILE A  12       6.625  34.245  20.327  1.00 12.84           C  
ATOM     92  CD1 ILE A  12       4.461  31.571  20.147  1.00 28.79           C  
ATOM     93  N   ASN A  13       8.966  34.225  22.908  1.00  8.48           N  
ATOM     94  CA  ASN A  13       9.277  35.307  23.868  1.00 11.08           C  
ATOM     95  C   ASN A  13       9.339  36.569  23.028  1.00 11.28           C  
ATOM     96  O   ASN A  13      10.472  37.071  22.812  1.00 12.19           O  
ATOM     97  CB  ASN A  13      10.560  35.001  24.636  1.00 13.21           C  
ATOM     98  CG  ASN A  13      10.451  33.798  25.537  1.00 17.08           C  
ATOM     99  OD1 ASN A  13      11.299  32.894  25.516  1.00 21.58           O  
ATOM    100  ND2 ASN A  13       9.373  33.779  26.318  1.00 20.87           N  
ATOM    101  N   GLY A  14       8.248  37.062  22.530  1.00 10.67           N  
ATOM    102  CA  GLY A  14       8.171  38.243  21.680  1.00 10.70           C  
ATOM    103  C   GLY A  14       7.905  39.477  22.548  1.00  9.51           C  
ATOM    104  O   GLY A  14       7.652  39.383  23.739  1.00 13.02           O  
ATOM    105  N   LYS A  15       7.976  40.595  21.853  1.00 12.18           N  
ATOM    106  CA  LYS A  15       7.722  41.895  22.494  1.00 13.87           C  
ATOM    107  C   LYS A  15       6.257  42.012  22.914  1.00 12.01           C  
ATOM    108  O   LYS A  15       5.922  42.500  24.010  1.00 14.85           O  
ATOM    109  CB  LYS A  15       8.024  43.027  21.526  1.00 14.43           C  
ATOM    110  CG  LYS A  15       9.522  43.368  21.427  1.00 34.94           C  
ATOM    111  CD  LYS A  15       9.812  43.862  20.001  1.00 40.25           C  
ATOM    112  CE  LYS A  15      10.353  45.269  19.943  1.00 50.15           C  
ATOM    113  NZ  LYS A  15      10.532  45.712  18.526  1.00 53.82           N  
ATOM    114  N   THR A  16       5.434  41.537  22.002  1.00  9.17           N  
ATOM    115  CA  THR A  16       3.965  41.592  22.218  1.00 10.83           C  
ATOM    116  C   THR A  16       3.297  40.244  22.268  1.00 10.54           C  
ATOM    117  O   THR A  16       2.274  40.089  22.988  1.00 13.75           O  
ATOM    118  CB  THR A  16       3.593  42.574  21.019  1.00 19.15           C  
ATOM    119  OG1 THR A  16       3.393  43.856  21.741  1.00 32.70           O  
ATOM    120  CG2 THR A  16       2.542  42.122  20.065  1.00 16.96           C  
ATOM    121  N   LEU A  17       3.857  39.251  21.606  1.00  7.17           N  
ATOM    122  CA  LEU A  17       3.298  37.895  21.552  1.00  7.46           C  
ATOM    123  C   LEU A  17       4.107  36.991  22.444  1.00  6.30           C  
ATOM    124  O   LEU A  17       5.354  36.939  22.225  1.00  9.04           O  
ATOM    125  CB  LEU A  17       3.330  37.448  20.089  1.00  7.63           C  
ATOM    126  CG  LEU A  17       2.952  35.998  19.819  1.00  8.14           C  
ATOM    127  CD1 LEU A  17       1.537  35.713  20.320  1.00 11.04           C  
ATOM    128  CD2 LEU A  17       3.017  35.723  18.326  1.00 11.49           C  
ATOM    129  N   LYS A  18       3.499  36.288  23.344  1.00  5.66           N  
ATOM    130  CA  LYS A  18       4.253  35.392  24.224  1.00  6.02           C  
ATOM    131  C   LYS A  18       3.449  34.131  24.485  1.00  5.62           C  
ATOM    132  O   LYS A  18       2.207  34.195  24.556  1.00  7.15           O  
ATOM    133  CB  LYS A  18       4.490  36.017  25.600  1.00  9.45           C  
ATOM    134  CG  LYS A  18       5.262  37.337  25.474  1.00 14.80           C  
ATOM    135  CD  LYS A  18       5.566  37.869  26.860  1.00 22.28           C  
ATOM    136  CE  LYS A  18       6.180  39.262  26.808  1.00 31.00           C  
ATOM    137  NZ  LYS A  18       6.180  39.786  28.222  1.00 45.21           N  
ATOM    138  N   GLY A  19       4.155  33.030  24.661  1.00  5.35           N  
ATOM    139  CA  GLY A  19       3.525  31.772  25.017  1.00  5.14           C  
ATOM    140  C   GLY A  19       4.122  30.629  24.243  1.00  4.83           C  
ATOM    141  O   GLY A  19       5.348  30.605  24.015  1.00  5.70           O  
ATOM    142  N   GLU A  20       3.273  29.685  23.899  1.00  4.45           N  
ATOM    143  CA  GLU A  20       3.687  28.508  23.161  1.00  4.57           C  
ATOM    144  C   GLU A  20       2.618  28.099  22.168  1.00  5.41           C  
ATOM    145  O   GLU A  20       1.416  28.339  22.381  1.00  5.79           O  
ATOM    146  CB  GLU A  20       3.848  27.293  24.079  1.00  6.91           C  
ATOM    147  CG  GLU A  20       4.886  27.453  25.164  1.00  8.47           C  
ATOM    148  CD  GLU A  20       5.060  26.224  26.029  1.00 11.07           C  
ATOM    149  OE1 GLU A  20       4.197  25.345  25.941  1.00 13.80           O  
ATOM    150  OE2 GLU A  20       6.020  26.132  26.768  1.00 12.90           O  
ATOM    151  N   THR A  21       3.085  27.491  21.100  1.00  5.43           N  
ATOM    152  CA  THR A  21       2.162  26.919  20.099  1.00  5.79           C  
ATOM    153  C   THR A  21       2.815  25.622  19.623  1.00  5.65           C  
ATOM    154  O   THR A  21       3.948  25.289  20.034  1.00  6.20           O  
ATOM    155  CB  THR A  21       1.797  27.936  18.984  1.00  7.02           C  
ATOM    156  OG1 THR A  21       0.753  27.294  18.215  1.00  6.98           O  
ATOM    157  CG2 THR A  21       2.996  28.344  18.122  1.00  8.14           C  
ATOM    158  N   THR A  22       2.135  24.888  18.775  1.00  5.88           N  
ATOM    159  CA  THR A  22       2.646  23.609  18.294  1.00  5.73           C  
ATOM    160  C   THR A  22       2.259  23.397  16.846  1.00  7.14           C  
ATOM    161  O   THR A  22       1.327  24.033  16.325  1.00  7.26           O  
ATOM    162  CB  THR A  22       2.066  22.396  19.121  1.00  7.66           C  
ATOM    163  OG1 THR A  22       0.625  22.383  18.811  1.00  8.85           O  
ATOM    164  CG2 THR A  22       2.316  22.453  20.621  1.00  9.24           C  
ATOM    165  N   THR A  23       2.968  22.456  16.239  1.00  5.97           N  
ATOM    166  CA  THR A  23       2.651  22.082  14.854  1.00  6.63           C  
ATOM    167  C   THR A  23       3.056  20.619  14.700  1.00  9.07           C  
ATOM    168  O   THR A  23       3.915  20.150  15.468  1.00 10.56           O  
ATOM    169  CB  THR A  23       3.351  23.029  13.827  1.00 11.01           C  
ATOM    170  OG1 THR A  23       2.639  22.885  12.562  1.00 11.34           O  
ATOM    171  CG2 THR A  23       4.852  22.714  13.647  1.00 10.26           C  
ATOM    172  N   LYS A  24       2.470  19.948  13.720  1.00  8.44           N  
ATOM    173  CA  LYS A  24       2.813  18.533  13.499  1.00  8.78           C  
ATOM    174  C   LYS A  24       3.525  18.503  12.139  1.00  8.27           C  
ATOM    175  O   LYS A  24       3.074  19.176  11.198  1.00  9.33           O  
ATOM    176  CB  LYS A  24       1.614  17.616  13.428  1.00 17.32           C  
ATOM    177  CG  LYS A  24       0.342  17.945  14.215  1.00 28.78           C  
ATOM    178  CD  LYS A  24       0.414  17.278  15.562  1.00 28.01           C  
ATOM    179  CE  LYS A  24       0.618  15.788  15.471  1.00 33.46           C  
ATOM    180  NZ  LYS A  24      -0.500  15.026  16.106  1.00 43.50           N  
ATOM    181  N   ALA A  25       4.606  17.725  12.076  1.00  7.65           N  
ATOM    182  CA  ALA A  25       5.323  17.635  10.791  1.00  8.12           C  
ATOM    183  C   ALA A  25       6.103  16.338  10.700  1.00  7.07           C  
ATOM    184  O   ALA A  25       6.414  15.719  11.717  1.00  9.20           O  
ATOM    185  CB  ALA A  25       6.267  18.828  10.597  1.00 10.14           C  
ATOM    186  N   VAL A  26       6.436  15.990   9.462  1.00  7.38           N  
ATOM    187  CA  VAL A  26       7.228  14.757   9.285  1.00  9.17           C  
ATOM    188  C   VAL A  26       8.696  14.988   9.648  1.00  9.68           C  
ATOM    189  O   VAL A  26       9.383  13.980   9.913  1.00 12.01           O  
ATOM    190  CB  VAL A  26       7.119  14.188   7.845  1.00 12.15           C  
ATOM    191  CG1 VAL A  26       5.707  13.708   7.548  1.00 15.87           C  
ATOM    192  CG2 VAL A  26       7.639  15.185   6.835  1.00 11.75           C  
ATOM    193  N   ASP A  27       9.197  16.205   9.648  1.00  8.00           N  
ATOM    194  CA  ASP A  27      10.610  16.449   9.979  1.00  8.29           C  
ATOM    195  C   ASP A  27      10.716  17.861  10.537  1.00  8.01           C  
ATOM    196  O   ASP A  27       9.784  18.671  10.435  1.00  8.37           O  
ATOM    197  CB  ASP A  27      11.517  16.187   8.790  1.00  8.65           C  
ATOM    198  CG  ASP A  27      11.200  17.053   7.595  1.00 10.37           C  
ATOM    199  OD1 ASP A  27      10.792  18.211   7.759  1.00  8.85           O  
ATOM    200  OD2 ASP A  27      11.332  16.609   6.448  1.00 14.41           O  
ATOM    201  N   ALA A  28      11.882  18.124  11.109  1.00  8.68           N  
ATOM    202  CA  ALA A  28      12.101  19.437  11.758  1.00  7.92           C  
ATOM    203  C   ALA A  28      12.128  20.571  10.769  1.00  8.01           C  
ATOM    204  O   ALA A  28      11.678  21.679  11.128  1.00  8.94           O  
ATOM    205  CB  ALA A  28      13.383  19.378  12.582  1.00  9.81           C  
ATOM    206  N   GLU A  29      12.633  20.360   9.572  1.00  8.03           N  
ATOM    207  CA  GLU A  29      12.698  21.484   8.624  1.00  8.29           C  
ATOM    208  C   GLU A  29      11.287  21.924   8.237  1.00  8.70           C  
ATOM    209  O   GLU A  29      11.041  23.128   8.099  1.00  8.64           O  
ATOM    210  CB  GLU A  29      13.590  21.168   7.468  1.00 13.85           C  
ATOM    211  CG  GLU A  29      13.091  20.677   6.160  1.00 39.72           C  
ATOM    212  CD  GLU A  29      14.032  20.790   4.979  1.00 45.06           C  
ATOM    213  OE1 GLU A  29      14.166  21.829   4.337  1.00 49.12           O  
ATOM    214  OE2 GLU A  29      14.607  19.698   4.763  1.00 34.98           O  
ATOM    215  N   THR A  30      10.359  20.996   8.120  1.00  8.33           N  
ATOM    216  CA  THR A  30       8.984  21.368   7.765  1.00  8.62           C  
ATOM    217  C   THR A  30       8.364  22.143   8.928  1.00  7.85           C  
ATOM    218  O   THR A  30       7.626  23.115   8.675  1.00  8.28           O  
ATOM    219  CB  THR A  30       8.104  20.117   7.406  1.00  9.15           C  
ATOM    220  OG1 THR A  30       8.773  19.473   6.281  1.00  9.69           O  
ATOM    221  CG2 THR A  30       6.666  20.523   7.083  1.00 10.79           C  
ATOM    222  N   ALA A  31       8.631  21.682  10.145  1.00  6.30           N  
ATOM    223  CA  ALA A  31       8.081  22.391  11.323  1.00  7.76           C  
ATOM    224  C   ALA A  31       8.684  23.788  11.385  1.00  6.77           C  
ATOM    225  O   ALA A  31       7.974  24.758  11.668  1.00  8.47           O  
ATOM    226  CB  ALA A  31       8.360  21.610  12.607  1.00  7.69           C  
ATOM    227  N   GLU A  32       9.986  23.895  11.138  1.00  6.72           N  
ATOM    228  CA  GLU A  32      10.660  25.207  11.172  1.00  7.49           C  
ATOM    229  C   GLU A  32      10.020  26.202  10.209  1.00  8.99           C  
ATOM    230  O   GLU A  32       9.784  27.370  10.554  1.00  7.47           O  
ATOM    231  CB  GLU A  32      12.134  25.086  10.796  1.00  7.83           C  
ATOM    232  CG  GLU A  32      12.865  26.445  10.908  1.00  8.71           C  
ATOM    233  CD  GLU A  32      14.278  26.363  10.406  1.00 35.43           C  
ATOM    234  OE1 GLU A  32      14.921  25.505  11.051  1.00 31.25           O  
ATOM    235  OE2 GLU A  32      14.685  27.041   9.475  1.00 42.79           O  
ATOM    236  N   LYS A  33       9.746  25.756   8.994  1.00  6.97           N  
ATOM    237  CA  LYS A  33       9.109  26.607   7.993  1.00  8.72           C  
ATOM    238  C   LYS A  33       7.733  27.084   8.497  1.00  8.39           C  
ATOM    239  O   LYS A  33       7.424  28.271   8.350  1.00  9.62           O  
ATOM    240  CB  LYS A  33       8.908  25.905   6.646  1.00 10.80           C  
ATOM    241  CG  LYS A  33      10.189  25.894   5.808  1.00 20.51           C  
ATOM    242  CD  LYS A  33      10.087  24.955   4.603  1.00 28.98           C  
ATOM    243  CE  LYS A  33      11.479  24.790   4.000  1.00 42.39           C  
ATOM    244  NZ  LYS A  33      11.773  23.371   3.639  1.00 46.31           N  
ATOM    245  N   ALA A  34       6.954  26.184   9.086  1.00  8.21           N  
ATOM    246  CA  ALA A  34       5.619  26.568   9.590  1.00  8.52           C  
ATOM    247  C   ALA A  34       5.761  27.592  10.704  1.00  7.30           C  
ATOM    248  O   ALA A  34       4.987  28.563  10.742  1.00  8.10           O  
ATOM    249  CB  ALA A  34       4.846  25.346  10.093  1.00  8.99           C  
ATOM    250  N   PHE A  35       6.706  27.371  11.606  1.00  5.86           N  
ATOM    251  CA  PHE A  35       6.902  28.312  12.731  1.00  5.83           C  
ATOM    252  C   PHE A  35       7.468  29.644  12.250  1.00  6.17           C  
ATOM    253  O   PHE A  35       7.077  30.657  12.830  1.00  6.93           O  
ATOM    254  CB  PHE A  35       7.749  27.685  13.824  1.00  6.01           C  
ATOM    255  CG  PHE A  35       7.077  26.640  14.660  1.00  5.99           C  
ATOM    256  CD1 PHE A  35       5.718  26.706  14.988  1.00  7.03           C  
ATOM    257  CD2 PHE A  35       7.847  25.570  15.152  1.00  6.21           C  
ATOM    258  CE1 PHE A  35       5.147  25.754  15.811  1.00  7.31           C  
ATOM    259  CE2 PHE A  35       7.269  24.602  15.964  1.00  6.96           C  
ATOM    260  CZ  PHE A  35       5.910  24.707  16.299  1.00  7.13           C  
ATOM    261  N   LYS A  36       8.379  29.633  11.312  1.00  6.38           N  
ATOM    262  CA  LYS A  36       8.924  30.912  10.795  1.00  8.04           C  
ATOM    263  C   LYS A  36       7.786  31.668  10.093  1.00  7.81           C  
ATOM    264  O   LYS A  36       7.739  32.890  10.221  1.00  9.06           O  
ATOM    265  CB  LYS A  36      10.092  30.672   9.843  1.00  9.92           C  
ATOM    266  CG  LYS A  36      11.311  30.018  10.514  1.00 18.85           C  
ATOM    267  CD  LYS A  36      12.370  31.036  10.824  1.00 22.95           C  
ATOM    268  CE  LYS A  36      13.522  30.498  11.634  1.00 23.69           C  
ATOM    269  NZ  LYS A  36      14.703  30.174  10.805  1.00 35.70           N  
ATOM    270  N   GLN A  37       6.897  30.967   9.388  1.00  7.12           N  
ATOM    271  CA  GLN A  37       5.761  31.631   8.723  1.00  8.49           C  
ATOM    272  C   GLN A  37       4.838  32.233   9.794  1.00  8.06           C  
ATOM    273  O   GLN A  37       4.392  33.385   9.671  1.00  9.30           O  
ATOM    274  CB  GLN A  37       5.000  30.656   7.845  1.00  9.44           C  
ATOM    275  CG  GLN A  37       3.875  31.427   7.126  1.00 17.37           C  
ATOM    276  CD  GLN A  37       4.479  32.374   6.105  1.00 36.47           C  
ATOM    277  OE1 GLN A  37       5.010  31.936   5.078  1.00 32.04           O  
ATOM    278  NE2 GLN A  37       4.450  33.687   6.345  1.00 31.45           N  
ATOM    279  N   TYR A  38       4.540  31.484  10.839  1.00  6.37           N  
ATOM    280  CA  TYR A  38       3.715  31.964  11.939  1.00  6.97           C  
ATOM    281  C   TYR A  38       4.318  33.214  12.562  1.00  6.79           C  
ATOM    282  O   TYR A  38       3.635  34.201  12.856  1.00  7.00           O  
ATOM    283  CB  TYR A  38       3.609  30.820  12.979  1.00  7.32           C  
ATOM    284  CG  TYR A  38       3.096  31.236  14.329  1.00  6.92           C  
ATOM    285  CD1 TYR A  38       1.728  31.265  14.610  1.00  7.81           C  
ATOM    286  CD2 TYR A  38       3.967  31.567  15.370  1.00  7.18           C  
ATOM    287  CE1 TYR A  38       1.259  31.603  15.867  1.00  7.62           C  
ATOM    288  CE2 TYR A  38       3.523  31.914  16.630  1.00  8.50           C  
ATOM    289  CZ  TYR A  38       2.148  31.927  16.874  1.00  7.46           C  
ATOM    290  OH  TYR A  38       1.739  32.268  18.136  1.00  9.27           O  
ATOM    291  N   ALA A  39       5.633  33.198  12.820  1.00  6.97           N  
ATOM    292  CA  ALA A  39       6.302  34.348  13.425  1.00  7.52           C  
ATOM    293  C   ALA A  39       6.184  35.539  12.462  1.00  7.96           C  
ATOM    294  O   ALA A  39       5.845  36.649  12.934  1.00  8.58           O  
ATOM    295  CB  ALA A  39       7.756  34.045  13.790  1.00  9.90           C  
ATOM    296  N   ASN A  40       6.429  35.319  11.197  1.00  8.16           N  
ATOM    297  CA  ASN A  40       6.334  36.406  10.194  1.00 10.58           C  
ATOM    298  C   ASN A  40       4.903  36.971  10.164  1.00 12.32           C  
ATOM    299  O   ASN A  40       4.752  38.206  10.147  1.00 12.58           O  
ATOM    300  CB  ASN A  40       6.729  35.988   8.791  1.00 14.30           C  
ATOM    301  CG  ASN A  40       8.216  35.731   8.590  1.00 42.35           C  
ATOM    302  OD1 ASN A  40       9.101  35.878   9.465  1.00 46.55           O  
ATOM    303  ND2 ASN A  40       8.543  35.308   7.356  1.00 45.28           N  
ATOM    304  N   ASP A  41       3.938  36.067  10.141  1.00  9.25           N  
ATOM    305  CA  ASP A  41       2.518  36.467  10.103  1.00 10.70           C  
ATOM    306  C   ASP A  41       2.161  37.350  11.296  1.00 11.35           C  
ATOM    307  O   ASP A  41       1.279  38.225  11.170  1.00 13.17           O  
ATOM    308  CB  ASP A  41       1.625  35.221  10.026  1.00  9.36           C  
ATOM    309  CG  ASP A  41       1.642  34.522   8.669  1.00 11.80           C  
ATOM    310  OD1 ASP A  41       2.198  35.123   7.722  1.00 16.76           O  
ATOM    311  OD2 ASP A  41       1.135  33.397   8.569  1.00 14.76           O  
ATOM    312  N   ASN A  42       2.763  37.134  12.452  1.00  8.50           N  
ATOM    313  CA  ASN A  42       2.509  37.865  13.676  1.00  8.19           C  
ATOM    314  C   ASN A  42       3.502  38.993  13.930  1.00  8.76           C  
ATOM    315  O   ASN A  42       3.462  39.537  15.042  1.00 13.21           O  
ATOM    316  CB  ASN A  42       2.468  36.879  14.843  1.00  9.62           C  
ATOM    317  CG  ASN A  42       1.195  36.073  14.728  1.00 11.29           C  
ATOM    318  OD1 ASN A  42       0.086  36.630  14.953  1.00 13.21           O  
ATOM    319  ND2 ASN A  42       1.300  34.813  14.342  1.00 10.77           N  
ATOM    320  N   GLY A  43       4.342  39.308  12.973  1.00  9.88           N  
ATOM    321  CA  GLY A  43       5.294  40.417  13.141  1.00 12.66           C  
ATOM    322  C   GLY A  43       6.444  40.162  14.092  1.00 13.00           C  
ATOM    323  O   GLY A  43       7.039  41.153  14.545  1.00 16.17           O  
ATOM    324  N   VAL A  44       6.748  38.914  14.402  1.00 10.29           N  
ATOM    325  CA  VAL A  44       7.868  38.587  15.321  1.00 10.80           C  
ATOM    326  C   VAL A  44       9.152  38.474  14.494  1.00 12.52           C  
ATOM    327  O   VAL A  44       9.175  37.743  13.496  1.00 17.04           O  
ATOM    328  CB  VAL A  44       7.549  37.341  16.164  1.00 11.29           C  
ATOM    329  CG1 VAL A  44       8.783  36.888  16.944  1.00 13.90           C  
ATOM    330  CG2 VAL A  44       6.365  37.553  17.093  1.00 11.81           C  
ATOM    331  N   ASP A  45      10.165  39.207  14.885  1.00 11.76           N  
ATOM    332  CA  ASP A  45      11.491  39.241  14.239  1.00 13.78           C  
ATOM    333  C   ASP A  45      12.534  38.996  15.353  1.00 14.77           C  
ATOM    334  O   ASP A  45      12.965  39.983  16.008  1.00 16.91           O  
ATOM    335  CB  ASP A  45      11.722  40.577  13.530  1.00 19.72           C  
ATOM    336  CG  ASP A  45      13.115  40.591  12.892  1.00 44.17           C  
ATOM    337  OD1 ASP A  45      13.618  39.538  12.428  1.00 38.42           O  
ATOM    338  OD2 ASP A  45      13.700  41.709  12.887  1.00 49.08           O  
ATOM    339  N   GLY A  46      12.863  37.728  15.575  1.00 11.48           N  
ATOM    340  CA  GLY A  46      13.803  37.441  16.684  1.00 10.92           C  
ATOM    341  C   GLY A  46      14.896  36.459  16.241  1.00  8.85           C  
ATOM    342  O   GLY A  46      15.101  36.213  15.048  1.00 10.67           O  
ATOM    343  N   VAL A  47      15.543  35.929  17.254  1.00  6.62           N  
ATOM    344  CA  VAL A  47      16.613  34.921  17.021  1.00  6.35           C  
ATOM    345  C   VAL A  47      16.031  33.594  17.523  1.00  6.30           C  
ATOM    346  O   VAL A  47      15.213  33.568  18.443  1.00  6.66           O  
ATOM    347  CB  VAL A  47      17.954  35.327  17.632  1.00  9.12           C  
ATOM    348  CG1 VAL A  47      18.467  36.613  16.988  1.00 11.76           C  
ATOM    349  CG2 VAL A  47      17.848  35.476  19.130  1.00 10.98           C  
ATOM    350  N   TRP A  48      16.500  32.538  16.886  1.00  5.29           N  
ATOM    351  CA  TRP A  48      15.962  31.210  17.099  1.00  5.23           C  
ATOM    352  C   TRP A  48      16.922  30.140  17.555  1.00  4.95           C  
ATOM    353  O   TRP A  48      18.097  30.172  17.163  1.00  5.30           O  
ATOM    354  CB  TRP A  48      15.496  30.747  15.675  1.00  5.85           C  
ATOM    355  CG  TRP A  48      14.357  31.539  15.133  1.00  6.51           C  
ATOM    356  CD1 TRP A  48      14.366  32.807  14.617  1.00  8.19           C  
ATOM    357  CD2 TRP A  48      12.994  31.076  15.031  1.00  6.47           C  
ATOM    358  NE1 TRP A  48      13.094  33.165  14.216  1.00  8.64           N  
ATOM    359  CE2 TRP A  48      12.248  32.131  14.468  1.00  7.73           C  
ATOM    360  CE3 TRP A  48      12.350  29.885  15.385  1.00  7.72           C  
ATOM    361  CZ2 TRP A  48      10.875  32.006  14.234  1.00  9.68           C  
ATOM    362  CZ3 TRP A  48      10.988  29.766  15.146  1.00 10.22           C  
ATOM    363  CH2 TRP A  48      10.276  30.823  14.589  1.00  9.66           C  
ATOM    364  N   THR A  49      16.360  29.206  18.301  1.00  4.56           N  
ATOM    365  CA  THR A  49      17.087  27.992  18.645  1.00  5.24           C  
ATOM    366  C   THR A  49      16.169  26.802  18.280  1.00  5.12           C  
ATOM    367  O   THR A  49      14.924  26.934  18.203  1.00  5.79           O  
ATOM    368  CB  THR A  49      17.537  27.817  20.128  1.00  6.10           C  
ATOM    369  OG1 THR A  49      16.342  27.788  20.967  1.00  6.20           O  
ATOM    370  CG2 THR A  49      18.477  28.934  20.577  1.00  6.81           C  
ATOM    371  N   TYR A  50      16.806  25.668  18.098  1.00  5.46           N  
ATOM    372  CA  TYR A  50      16.092  24.419  17.890  1.00  5.26           C  
ATOM    373  C   TYR A  50      16.829  23.372  18.745  1.00  6.42           C  
ATOM    374  O   TYR A  50      18.078  23.278  18.656  1.00  5.98           O  
ATOM    375  CB  TYR A  50      15.992  24.002  16.427  1.00  7.00           C  
ATOM    376  CG  TYR A  50      15.370  22.623  16.325  1.00  6.65           C  
ATOM    377  CD1 TYR A  50      14.065  22.404  16.751  1.00  6.60           C  
ATOM    378  CD2 TYR A  50      16.119  21.553  15.833  1.00  9.49           C  
ATOM    379  CE1 TYR A  50      13.492  21.143  16.687  1.00  8.49           C  
ATOM    380  CE2 TYR A  50      15.565  20.266  15.783  1.00 10.05           C  
ATOM    381  CZ  TYR A  50      14.255  20.093  16.200  1.00  9.56           C  
ATOM    382  OH  TYR A  50      13.721  18.824  16.146  1.00 12.65           O  
ATOM    383  N   ASP A  51      16.090  22.627  19.536  1.00  5.69           N  
ATOM    384  CA  ASP A  51      16.668  21.546  20.354  1.00  6.92           C  
ATOM    385  C   ASP A  51      16.039  20.246  19.822  1.00  7.56           C  
ATOM    386  O   ASP A  51      14.832  20.019  20.018  1.00  7.87           O  
ATOM    387  CB  ASP A  51      16.408  21.716  21.832  1.00  9.48           C  
ATOM    388  CG  ASP A  51      17.122  20.602  22.584  1.00 16.64           C  
ATOM    389  OD1 ASP A  51      17.252  19.460  22.134  1.00 20.65           O  
ATOM    390  OD2 ASP A  51      17.626  20.953  23.675  1.00 23.29           O  
ATOM    391  N   ASP A  52      16.848  19.450  19.166  1.00  7.77           N  
ATOM    392  CA  ASP A  52      16.351  18.192  18.597  1.00  8.34           C  
ATOM    393  C   ASP A  52      15.986  17.196  19.695  1.00 11.03           C  
ATOM    394  O   ASP A  52      15.162  16.288  19.424  1.00 13.68           O  
ATOM    395  CB  ASP A  52      17.364  17.672  17.571  1.00 11.90           C  
ATOM    396  CG  ASP A  52      16.709  16.645  16.646  1.00 25.01           C  
ATOM    397  OD1 ASP A  52      15.696  16.847  15.951  1.00 18.43           O  
ATOM    398  OD2 ASP A  52      17.283  15.527  16.642  1.00 29.01           O  
ATOM    399  N   ALA A  53      16.496  17.340  20.896  1.00  8.62           N  
ATOM    400  CA  ALA A  53      16.176  16.397  21.979  1.00 14.44           C  
ATOM    401  C   ALA A  53      14.747  16.552  22.476  1.00 14.14           C  
ATOM    402  O   ALA A  53      14.131  15.568  22.916  1.00 16.20           O  
ATOM    403  CB  ALA A  53      17.150  16.581  23.144  1.00 13.97           C  
ATOM    404  N   THR A  54      14.247  17.781  22.454  1.00  9.22           N  
ATOM    405  CA  THR A  54      12.898  18.078  22.954  1.00  8.53           C  
ATOM    406  C   THR A  54      11.973  18.503  21.815  1.00  7.53           C  
ATOM    407  O   THR A  54      10.808  18.834  22.151  1.00 10.77           O  
ATOM    408  CB  THR A  54      12.953  19.159  24.094  1.00 11.38           C  
ATOM    409  OG1 THR A  54      13.487  20.373  23.453  1.00 11.67           O  
ATOM    410  CG2 THR A  54      13.807  18.759  25.311  1.00 16.48           C  
ATOM    411  N   LYS A  55      12.427  18.520  20.600  1.00  6.34           N  
ATOM    412  CA  LYS A  55      11.639  18.921  19.437  1.00  7.33           C  
ATOM    413  C   LYS A  55      10.991  20.299  19.680  1.00  6.72           C  
ATOM    414  O   LYS A  55       9.804  20.521  19.359  1.00  7.48           O  
ATOM    415  CB  LYS A  55      10.545  17.901  19.148  1.00  7.91           C  
ATOM    416  CG  LYS A  55      11.041  16.461  19.153  1.00 11.18           C  
ATOM    417  CD  LYS A  55      12.047  16.224  18.047  1.00 11.41           C  
ATOM    418  CE  LYS A  55      12.677  14.830  18.243  1.00 14.27           C  
ATOM    419  NZ  LYS A  55      13.656  14.637  17.145  1.00 19.11           N  
ATOM    420  N   THR A  56      11.787  21.198  20.239  1.00  5.74           N  
ATOM    421  CA  THR A  56      11.328  22.535  20.573  1.00  5.13           C  
ATOM    422  C   THR A  56      12.160  23.631  19.938  1.00  4.97           C  
ATOM    423  O   THR A  56      13.399  23.590  20.046  1.00  5.48           O  
ATOM    424  CB  THR A  56      11.362  22.754  22.137  1.00  7.71           C  
ATOM    425  OG1 THR A  56      10.526  21.739  22.738  1.00  9.31           O  
ATOM    426  CG2 THR A  56      10.861  24.144  22.546  1.00  8.87           C  
ATOM    427  N   PHE A  57      11.462  24.554  19.322  1.00  4.28           N  
ATOM    428  CA  PHE A  57      12.045  25.743  18.732  1.00  4.37           C  
ATOM    429  C   PHE A  57      11.731  26.871  19.731  1.00  4.82           C  
ATOM    430  O   PHE A  57      10.666  26.862  20.380  1.00  5.31           O  
ATOM    431  CB  PHE A  57      11.378  26.122  17.433  1.00  5.52           C  
ATOM    432  CG  PHE A  57      11.604  25.180  16.309  1.00  5.42           C  
ATOM    433  CD1 PHE A  57      10.849  24.019  16.185  1.00  6.79           C  
ATOM    434  CD2 PHE A  57      12.609  25.477  15.381  1.00  7.06           C  
ATOM    435  CE1 PHE A  57      11.061  23.145  15.101  1.00  7.40           C  
ATOM    436  CE2 PHE A  57      12.830  24.626  14.309  1.00  8.91           C  
ATOM    437  CZ  PHE A  57      12.041  23.473  14.167  1.00  8.91           C  
ATOM    438  N   THR A  58      12.642  27.843  19.793  1.00  4.59           N  
ATOM    439  CA  THR A  58      12.395  28.995  20.670  1.00  5.03           C  
ATOM    440  C   THR A  58      12.729  30.232  19.863  1.00  5.47           C  
ATOM    441  O   THR A  58      13.756  30.217  19.167  1.00  7.25           O  
ATOM    442  CB  THR A  58      13.293  28.964  21.969  1.00  6.16           C  
ATOM    443  OG1 THR A  58      13.107  27.674  22.595  1.00  7.14           O  
ATOM    444  CG2 THR A  58      12.990  30.110  22.945  1.00  6.18           C  
ATOM    445  N   VAL A  59      11.924  31.261  19.956  1.00  5.23           N  
ATOM    446  CA  VAL A  59      12.220  32.534  19.296  1.00  5.94           C  
ATOM    447  C   VAL A  59      12.118  33.635  20.362  1.00  5.68           C  
ATOM    448  O   VAL A  59      11.153  33.673  21.151  1.00  7.43           O  
ATOM    449  CB  VAL A  59      11.310  32.842  18.115  1.00  7.18           C  
ATOM    450  CG1 VAL A  59       9.819  32.884  18.502  1.00  7.95           C  
ATOM    451  CG2 VAL A  59      11.746  34.150  17.452  1.00  8.12           C  
ATOM    452  N   THR A  60      13.113  34.500  20.369  1.00  5.84           N  
ATOM    453  CA  THR A  60      13.100  35.625  21.294  1.00  6.83           C  
ATOM    454  C   THR A  60      13.388  36.905  20.513  1.00  7.85           C  
ATOM    455  O   THR A  60      14.208  36.963  19.588  1.00  9.72           O  
ATOM    456  CB  THR A  60      14.118  35.480  22.499  1.00 10.78           C  
ATOM    457  OG1 THR A  60      13.929  36.657  23.355  1.00 10.48           O  
ATOM    458  CG2 THR A  60      15.580  35.352  22.087  1.00 10.01           C  
ATOM    459  N   GLU A  61      12.695  37.944  20.927  1.00  8.60           N  
ATOM    460  CA  GLU A  61      12.905  39.298  20.415  1.00  9.61           C  
ATOM    461  C   GLU A  61      13.685  40.031  21.510  1.00 14.91           C  
ATOM    462  O   GLU A  61      14.015  39.414  22.535  1.00 16.51           O  
ATOM    463  CB  GLU A  61      11.616  40.059  20.142  1.00 10.98           C  
ATOM    464  CG  GLU A  61      10.955  39.530  18.861  1.00 12.85           C  
ATOM    465  CD  GLU A  61       9.702  40.297  18.502  1.00 12.29           C  
ATOM    466  OE1 GLU A  61       8.785  40.414  19.291  1.00 17.53           O  
ATOM    467  OE2 GLU A  61       9.778  40.731  17.350  1.00 14.05           O  
ATOM    468  OXT GLU A  61      13.953  41.227  21.322  1.00 21.76           O  
TER     469      GLU A  61                                                      
HETATM  470  O   HOH A  62       3.533   7.434   3.610  1.00 10.56           O  
HETATM  471  O   HOH A  63       1.363   8.790   2.274  1.00  9.30           O  
HETATM  472  O   HOH A  64       0.944  11.640   2.494  1.00  9.40           O  
HETATM  473  O   HOH A  65       8.404  12.409  12.568  1.00 26.52           O  
HETATM  474  O   HOH A  66       7.557   7.966   7.830  1.00 29.16           O  
HETATM  475  O   HOH A  67       2.166  15.834   7.751  1.00 15.11           O  
HETATM  476  O   HOH A  68       4.522  17.262   7.495  1.00 13.34           O  
HETATM  477  O   HOH A  69       6.088  18.202   5.948  1.00 83.80           O  
HETATM  478  O   HOH A  70       7.258  18.100   4.245  1.00 17.88           O  
HETATM  479  O   HOH A  71       2.024  13.260   4.414  1.00 12.84           O  
HETATM  480  O   HOH A  72       1.847  15.567   2.841  1.00 16.55           O  
HETATM  481  O   HOH A  73       1.263  13.217   7.159  1.00 11.66           O  
HETATM  482  O   HOH A  74       0.793  11.112   8.751  1.00 13.09           O  
HETATM  483  O   HOH A  75       2.383  13.126  16.389  1.00 43.46           O  
HETATM  484  O   HOH A  76      14.083  16.194  11.418  1.00 22.17           O  
HETATM  485  O   HOH A  77       7.448  19.037  21.331  1.00 29.66           O  
HETATM  486  O   HOH A  78       7.396  19.474  25.242  1.00 36.36           O  
HETATM  487  O   HOH A  79      12.625  26.746  25.131  1.00 12.04           O  
HETATM  488  O   HOH A  80       6.953  31.830  26.369  1.00 20.58           O  
HETATM  489  O   HOH A  81       7.375  42.230  17.435  1.00 21.20           O  
HETATM  490  O   HOH A  82       5.874  40.244  19.548  1.00 15.91           O  
HETATM  491  O   HOH A  83       2.173  39.254  25.444  1.00 27.06           O  
HETATM  492  O   HOH A  84       3.987  21.707  10.402  1.00 15.26           O  
HETATM  493  O   HOH A  85       8.498  29.676   6.359  1.00 20.63           O  
HETATM  494  O   HOH A  86      14.340  33.310  10.582  1.00 49.19           O  
HETATM  495  O   HOH A  87       0.823  31.324   9.959  1.00 17.76           O  
HETATM  496  O   HOH A  88      11.886  35.708  13.528  1.00 26.52           O  
HETATM  497  O   HOH A  89      18.305  33.140  14.636  1.00 15.84           O  
HETATM  498  O   HOH A  90      17.332  37.253  13.260  1.00 61.95           O  
HETATM  499  O   HOH A  91      15.599  40.675  17.408  1.00 36.81           O  
HETATM  500  O   HOH A  92      17.616  40.483  15.942  1.00 47.85           O  
HETATM  501  O   HOH A  93      16.573  39.686  13.805  1.00 56.61           O  
HETATM  502  O   HOH A  94      10.372  34.296  11.014  1.00 30.03           O  
HETATM  503  O   HOH A  95      20.101  35.715  13.712  1.00 29.55           O  
HETATM  504  O   HOH A  96      17.568  42.738  12.937  1.00 48.97           O  
HETATM  505  O   HOH A  97      16.231  31.989  20.737  1.00  8.29           O  
HETATM  506  O   HOH A  98      15.551  27.075  14.588  1.00 40.01           O  
HETATM  507  O   HOH A  99      14.747  25.618  21.479  1.00  7.69           O  
HETATM  508  O   HOH A 100       1.316   9.416  12.471  1.00 45.23           O  
HETATM  509  O   HOH A 101       3.349  -0.674   6.766  1.00 33.31           O  
HETATM  510  O   HOH A 102       4.820  -3.240   4.709  1.00 69.34           O  
HETATM  511  O   HOH A 103      -2.290   8.676  10.949  1.00 21.60           O  
HETATM  512  O   HOH A 104       0.224   3.672   8.665  1.00 26.49           O  
HETATM  513  O   HOH A 105       5.383  13.880  18.710  1.00 25.15           O  
HETATM  514  O   HOH A 106      10.782  12.564  15.832  1.00 48.33           O  
HETATM  515  O   HOH A 107      12.061  13.160  11.516  1.00 38.25           O  
HETATM  516  O   HOH A 108      15.296  12.866  10.306  1.00 83.47           O  
HETATM  517  O   HOH A 109      12.740  15.741  14.548  1.00 20.91           O  
HETATM  518  O   HOH A 110       7.476   6.059  14.487  1.00 53.28           O  
HETATM  519  O   HOH A 111       3.079  43.867  18.114  1.00 60.58           O  
HETATM  520  O   HOH A 112       2.257  40.584  17.863  1.00 48.60           O  
HETATM  521  O   HOH A 113      12.153  42.496  17.291  1.00 51.53           O  
HETATM  522  O   HOH A 114       2.188  28.582  26.752  1.00 38.96           O  
HETATM  523  O   HOH A 115       1.450  30.361  27.627  1.00 27.73           O  
HETATM  524  O   HOH A 116      -0.672  21.425  22.479  1.00 33.60           O  
HETATM  525  O   HOH A 117      -2.417  17.993  23.056  1.00 41.00           O  
HETATM  526  O   HOH A 118       5.120  16.314   4.823  1.00 17.21           O  
HETATM  527  O   HOH A 119       1.508  17.408   9.738  1.00 39.18           O  
HETATM  528  O   HOH A 120       3.115  18.063   4.022  1.00 20.14           O  
HETATM  529  O   HOH A 121       3.092  19.498   7.491  1.00 22.77           O  
HETATM  530  O   HOH A 122      14.595  18.113   8.994  1.00 22.75           O  
HETATM  531  O   HOH A 123       5.688  23.814   6.808  1.00 14.38           O  
HETATM  532  O   HOH A 124       3.567  22.448   7.670  1.00 17.17           O  
HETATM  533  O   HOH A 125      11.629  29.819   6.335  1.00 31.85           O  
HETATM  534  O   HOH A 126      16.376  24.677  12.816  1.00 46.18           O  
HETATM  535  O   HOH A 127       9.382  37.959  10.842  1.00 45.55           O  
HETATM  536  O   HOH A 128      18.459  26.500  14.870  1.00 22.71           O  
HETATM  537  O   HOH A 129      14.728  12.858  22.538  1.00 56.37           O  
HETATM  538  O   HOH A 130       2.529   0.566   3.849  1.00 36.92           O  
HETATM  539  O   HOH A 131       0.445   0.769   8.329  1.00 28.39           O  
HETATM  540  O   HOH A 132       7.655   0.328   4.770  1.00 76.50           O  
HETATM  541  O   HOH A 133       7.338  15.394  20.378  1.00 27.59           O  
HETATM  542  O   HOH A 134       4.891  18.759  22.485  1.00 42.99           O  
HETATM  543  O   HOH A 135       4.044  29.918  27.951  1.00 68.03           O  
HETATM  544  O   HOH A 136       0.477  20.481   9.675  1.00 43.70           O  
HETATM  545  O   HOH A 137      16.813  19.180   9.988  1.00 64.50           O  
HETATM  546  O   HOH A 138       6.707  29.076   4.622  1.00 49.01           O  
HETATM  547  O   HOH A 139       6.056  26.724   1.670  1.00 61.54           O  
HETATM  548  O   HOH A 140       1.403  25.037  11.927  1.00 55.11           O  
HETATM  549  O   HOH A 141       7.535  39.373   8.883  1.00 60.17           O  
HETATM  550  O   HOH A 142       1.944  40.527   9.344  1.00 38.28           O  
HETATM  551  O   HOH A 143       6.013  44.668  11.628  1.00 73.53           O  
HETATM  552  O   HOH A 144       3.474  42.342  10.246  1.00 55.56           O  
HETATM  553  O   HOH A 145       4.658  40.748  17.433  1.00 37.79           O  
HETATM  554  O   HOH A 146      13.031  37.738   9.877  1.00 66.94           O  
HETATM  555  O   HOH A 147      16.311  13.220  15.267  1.00 51.11           O  
HETATM  556  O   HOH A 148       6.743   9.701  15.209  1.00 43.13           O  
HETATM  557  O   HOH A 149      -0.376  12.482  14.836  1.00 31.62           O  
HETATM  558  O   HOH A 150       0.434   5.127  11.624  1.00 71.44           O  
HETATM  559  O   HOH A 151       9.829  43.115  15.467  1.00 51.13           O  
HETATM  560  O   HOH A 152       6.310  33.773  28.793  1.00 65.14           O  
HETATM  561  O   HOH A 153      19.529  17.475  14.097  1.00 42.40           O  
HETATM  562  O   HOH A 154      16.556  17.771  12.889  1.00 40.64           O  
HETATM  563  O   HOH A 155      19.700  12.475  14.704  1.00 72.21           O  
HETATM  564  O   HOH A 156       2.474  35.297   3.299  1.00 77.74           O  
HETATM  565  O   HOH A 157       5.478  43.521  14.595  1.00 44.07           O  
HETATM  566  O   HOH A 158      -2.158   7.313  13.529  1.00 37.83           O  
HETATM  567  O   HOH A 159       8.588  10.465   8.991  1.00 43.81           O  
HETATM  568  O   HOH A 160       0.539   0.067   1.651  1.00 31.72           O  
HETATM  569  O   HOH A 161       9.290  14.623  12.808  1.00 40.29           O  
HETATM  570  O   HOH A 162       7.960  35.831  27.588  1.00 37.38           O  
HETATM  571  O   HOH A 163      11.120  39.941  27.801  1.00 72.87           O  
HETATM  572  O   HOH A 164       8.898  38.503  29.490  1.00 74.54           O  
HETATM  573  O   HOH A 165       9.182  37.551  26.163  1.00 41.01           O  
HETATM  574  O   HOH A 166      11.552  39.268  24.873  1.00 37.17           O  
HETATM  575  O   HOH A 167       2.211  20.428  22.830  1.00 64.45           O  
HETATM  576  O   HOH A 168       4.902  26.462   5.538  1.00 60.84           O  
HETATM  577  O   HOH A 169       1.399  19.085   5.695  1.00 43.65           O  
HETATM  578  O   HOH A 170      13.412  25.063   7.224  1.00 31.17           O  
HETATM  579  O   HOH A 171      18.195  14.442  12.693  1.00 72.69           O  
HETATM  580  O   HOH A 172      17.866  20.909  13.137  1.00 72.18           O  
HETATM  581  O   HOH A 173      15.492  22.569  10.240  1.00 42.65           O  
HETATM  582  O   HOH A 174       8.676  32.888   6.878  1.00 46.06           O  
HETATM  583  O   HOH A 175      12.239  34.977   9.660  1.00 51.64           O  
HETATM  584  O   HOH A 176      16.923  29.385  12.319  1.00 47.02           O  
HETATM  585  O   HOH A 177      16.762  32.719  12.074  1.00 59.93           O  
HETATM  586  O   HOH A 178      22.008  32.986  12.243  1.00 54.70           O  
HETATM  587  O   HOH A 179       1.020  24.027   6.215  1.00 51.47           O  
HETATM  588  O   HOH A 180       2.624  45.545  10.835  1.00 55.58           O  
HETATM  589  O   HOH A 181      16.665  22.966  24.809  1.00 45.26           O  
MASTER      319    0    0    1    4    0    0    6  588    1    0    5          
END                                                                             
