# Supplementary material for: Simultaneous use of solution NMR and X-ray data in REFMAC5 for joint refinement/detection of structural differences
Source: Acta Crystallogr D Biol Crystallogr. 2014 Mar 19;70(Pt 4):958–67. doi: 10.1107/S1399004713034160 (PMC4306559; doi:10.1107/S1399004713034160)
Supplement: Supplementary file 2 [file d-70-00958-sup2.zip › SI_computational/GB3/reference/link.cif]

global_
_lib_name         mon_lib
_lib_version      5.39
_lib_update       05/11/12
#
# ---   LIST OF LINKS ---
#
data_link_list
loop_
_chem_link.id
_chem_link.comp_id_1
_chem_link.mod_id_1
_chem_link.group_comp_1
_chem_link.comp_id_2
_chem_link.mod_id_2
_chem_link.group_comp_2
_chem_link.name
CA-HOH   CA       .        .        HOH      .        .
 bond_CA-CA_=_HOH-O
CA-GLU   CA       .        .        GLU      .        .
 bond_CA-CA_=_GLU-OE1
CA-THR   CA       .        .        THR      .        .
 bond_CA-CA_=_THR-O
CA-ASP   CA       .        .        ASP      .        .
 bond_CA-CA_=_ASP-OD1
CA-GLU1  CA       .        .        GLU      .        .
 bond_CA-CA_=_GLU-OE2
CA-ASN   CA       .        .        ASN      .        .
 bond_CA-CA_=_ASN-OD1
CA-HIS   CA       .        .        HIS      .        .
 bond_CA-CA_=_HIS-O
CA-LEU   CA       .        .        LEU      .        .
 bond_CA-CA_=_LEU-O
CA-ASP1  ASP      .        .        CA       .        .
 bond_ASP-OD1_=_CA-CA
CA-THR1  THR      .        .        CA       .        .
 bond_THR-O_=_CA-CA
CA-GLU2  GLU      .        .        CA       .        .
 bond_GLU-OE1_=_CA-CA
CA-GLU11 GLU      .        .        CA       .        .
 bond_GLU-OE2_=_CA-CA
CA-ASN1  ASN      .        .        CA       .        .
 bond_ASN-OD1_=_CA-CA
CA-LEU1  LEU      .        .        CA       .        .
 bond_LEU-O_=_CA-CA
CA-HIS1  HIS      .        .        CA       .        .
 bond_HIS-O_=_CA-CA
# ------------------------------------------------------
#
# --- DESCRIPTION OF LINKS ---
#
data_link_CA-HOH
#
loop_
_chem_link_bond.link_id
_chem_link_bond.atom_1_comp_id
_chem_link_bond.atom_id_1
_chem_link_bond.atom_2_comp_id
_chem_link_bond.atom_id_2
_chem_link_bond.type
_chem_link_bond.value_dist
_chem_link_bond.value_dist_esd
 CA-HOH   1 CA      2 O         .           2.320    0.020
#
data_link_CA-GLU
#
loop_
_chem_link_bond.link_id
_chem_link_bond.atom_1_comp_id
_chem_link_bond.atom_id_1
_chem_link_bond.atom_2_comp_id
_chem_link_bond.atom_id_2
_chem_link_bond.type
_chem_link_bond.value_dist
_chem_link_bond.value_dist_esd
 CA-GLU   1 CA      2 OE1       .           2.320    0.020
#
data_link_CA-THR
#
loop_
_chem_link_bond.link_id
_chem_link_bond.atom_1_comp_id
_chem_link_bond.atom_id_1
_chem_link_bond.atom_2_comp_id
_chem_link_bond.atom_id_2
_chem_link_bond.type
_chem_link_bond.value_dist
_chem_link_bond.value_dist_esd
 CA-THR   1 CA      2 O         .           2.320    0.020
#
data_link_CA-ASP
#
loop_
_chem_link_bond.link_id
_chem_link_bond.atom_1_comp_id
_chem_link_bond.atom_id_1
_chem_link_bond.atom_2_comp_id
_chem_link_bond.atom_id_2
_chem_link_bond.type
_chem_link_bond.value_dist
_chem_link_bond.value_dist_esd
 CA-ASP   1 CA      2 OD1       .           2.320    0.020
#
data_link_CA-GLU1
#
loop_
_chem_link_bond.link_id
_chem_link_bond.atom_1_comp_id
_chem_link_bond.atom_id_1
_chem_link_bond.atom_2_comp_id
_chem_link_bond.atom_id_2
_chem_link_bond.type
_chem_link_bond.value_dist
_chem_link_bond.value_dist_esd
 CA-GLU1  1 CA      2 OE2       .           2.320    0.020
#
data_link_CA-ASN
#
loop_
_chem_link_bond.link_id
_chem_link_bond.atom_1_comp_id
_chem_link_bond.atom_id_1
_chem_link_bond.atom_2_comp_id
_chem_link_bond.atom_id_2
_chem_link_bond.type
_chem_link_bond.value_dist
_chem_link_bond.value_dist_esd
 CA-ASN   1 CA      2 OD1       .           2.320    0.020
#
data_link_CA-HIS
#
loop_
_chem_link_bond.link_id
_chem_link_bond.atom_1_comp_id
_chem_link_bond.atom_id_1
_chem_link_bond.atom_2_comp_id
_chem_link_bond.atom_id_2
_chem_link_bond.type
_chem_link_bond.value_dist
_chem_link_bond.value_dist_esd
 CA-HIS   1 CA      2 O         .           2.320    0.020
#
data_link_CA-LEU
#
loop_
_chem_link_bond.link_id
_chem_link_bond.atom_1_comp_id
_chem_link_bond.atom_id_1
_chem_link_bond.atom_2_comp_id
_chem_link_bond.atom_id_2
_chem_link_bond.type
_chem_link_bond.value_dist
_chem_link_bond.value_dist_esd
 CA-LEU   1 CA      2 O         .           2.320    0.020
#
data_link_CA-ASP1
#
loop_
_chem_link_bond.link_id
_chem_link_bond.atom_1_comp_id
_chem_link_bond.atom_id_1
_chem_link_bond.atom_2_comp_id
_chem_link_bond.atom_id_2
_chem_link_bond.type
_chem_link_bond.value_dist
_chem_link_bond.value_dist_esd
 CA-ASP1  1 OD1     2 CA        .           2.320    0.020
#
data_link_CA-THR1
#
loop_
_chem_link_bond.link_id
_chem_link_bond.atom_1_comp_id
_chem_link_bond.atom_id_1
_chem_link_bond.atom_2_comp_id
_chem_link_bond.atom_id_2
_chem_link_bond.type
_chem_link_bond.value_dist
_chem_link_bond.value_dist_esd
 CA-THR1  1 O       2 CA        .           2.320    0.020
#
data_link_CA-GLU2
#
loop_
_chem_link_bond.link_id
_chem_link_bond.atom_1_comp_id
_chem_link_bond.atom_id_1
_chem_link_bond.atom_2_comp_id
_chem_link_bond.atom_id_2
_chem_link_bond.type
_chem_link_bond.value_dist
_chem_link_bond.value_dist_esd
 CA-GLU2  1 OE1     2 CA        .           2.320    0.020
#
data_link_CA-GLU11
#
loop_
_chem_link_bond.link_id
_chem_link_bond.atom_1_comp_id
_chem_link_bond.atom_id_1
_chem_link_bond.atom_2_comp_id
_chem_link_bond.atom_id_2
_chem_link_bond.type
_chem_link_bond.value_dist
_chem_link_bond.value_dist_esd
 CA-GLU11 1 OE2     2 CA        .           2.320    0.020
#
data_link_CA-ASN1
#
loop_
_chem_link_bond.link_id
_chem_link_bond.atom_1_comp_id
_chem_link_bond.atom_id_1
_chem_link_bond.atom_2_comp_id
_chem_link_bond.atom_id_2
_chem_link_bond.type
_chem_link_bond.value_dist
_chem_link_bond.value_dist_esd
 CA-ASN1  1 OD1     2 CA        .           2.320    0.020
#
data_link_symmetry
#
loop_
_chem_link_bond.link_id
_chem_link_bond.atom_1_comp_id
_chem_link_bond.atom_id_1
_chem_link_bond.atom_2_comp_id
_chem_link_bond.atom_id_2
_chem_link_bond.type
_chem_link_bond.value_dist
_chem_link_bond.value_dist_esd
 symmetry 1 OD1     2 CA        .           2.320    0.020
#
data_link_CA-LEU1
#
loop_
_chem_link_bond.link_id
_chem_link_bond.atom_1_comp_id
_chem_link_bond.atom_id_1
_chem_link_bond.atom_2_comp_id
_chem_link_bond.atom_id_2
_chem_link_bond.type
_chem_link_bond.value_dist
_chem_link_bond.value_dist_esd
 CA-LEU1  1 O       2 CA        .           2.320    0.020
#
data_link_CA-HIS1
#
loop_
_chem_link_bond.link_id
_chem_link_bond.atom_1_comp_id
_chem_link_bond.atom_id_1
_chem_link_bond.atom_2_comp_id
_chem_link_bond.atom_id_2
_chem_link_bond.type
_chem_link_bond.value_dist
_chem_link_bond.value_dist_esd
 CA-HIS1  1 O       2 CA        .           2.320    0.020
# ------------------------------------------------------
