# Supplementary material for: Simultaneous use of solution NMR and X-ray data in REFMAC5 for joint refinement/detection of structural differences
Source: Acta Crystallogr D Biol Crystallogr. 2014 Mar 19;70(Pt 4):958–67. doi: 10.1107/S1399004713034160 (PMC4306559; doi:10.1107/S1399004713034160)
Supplement: Supplementary file 2 [file d-70-00958-sup2.zip › SI_computational/GB3/refined/GB3_test_met.pdb]

HEADER    IMMUNOGLOBULIN BINDING PROTEIN          05-AUG-94   1IGD              
COMPND    FAB'                                                                  
REMARK   3
REMARK   3 REFINEMENT.
REMARK   3   PROGRAM     : REFMAC 5.8.0025 
REMARK   3   AUTHORS     : MURSHUDOV,SKUBAK,LEBEDEV,PANNU,
REMARK   3                 STEINER,NICHOLLS,WINN,LONG,VAGIN
REMARK   3
REMARK   3    REFINEMENT TARGET : MAXIMUM LIKELIHOOD
REMARK   3
REMARK   3  DATA USED IN REFINEMENT.
REMARK   3   RESOLUTION RANGE HIGH (ANGSTROMS) :   1.10
REMARK   3   RESOLUTION RANGE LOW  (ANGSTROMS) :  29.14
REMARK   3   DATA CUTOFF            (SIGMA(F)) : NONE
REMARK   3   COMPLETENESS FOR RANGE        (%) :  95.11
REMARK   3   NUMBER OF REFLECTIONS             :   22292
REMARK   3
REMARK   3  FIT TO DATA USED IN REFINEMENT.
REMARK   3   CROSS-VALIDATION METHOD          : THROUGHOUT
REMARK   3   FREE R VALUE TEST SET SELECTION  : RANDOM
REMARK   3   R VALUE     (WORKING + TEST SET) : 0.11255
REMARK   3   R VALUE            (WORKING SET) :  0.11153
REMARK   3   FREE R VALUE                     :  0.13233
REMARK   3   FREE R VALUE TEST SET SIZE   (%) :  5.1
REMARK   3   FREE R VALUE TEST SET COUNT      :  1205
REMARK   3
REMARK   3  FIT IN THE HIGHEST RESOLUTION BIN.
REMARK   3   TOTAL NUMBER OF BINS USED           :      20
REMARK   3   BIN RESOLUTION RANGE HIGH           :    1.102
REMARK   3   BIN RESOLUTION RANGE LOW            :    1.130
REMARK   3   REFLECTION IN BIN     (WORKING SET) :     1496
REMARK   3   BIN COMPLETENESS (WORKING+TEST) (%) :    88.73
REMARK   3   BIN R VALUE           (WORKING SET) :    0.127
REMARK   3   BIN FREE R VALUE SET COUNT          :       79
REMARK   3   BIN FREE R VALUE                    :    0.148
REMARK   3
REMARK   3  NUMBER OF NON-HYDROGEN ATOMS USED IN REFINEMENT.
REMARK   3   ALL ATOMS                :      588
REMARK   3
REMARK   3  B VALUES.
REMARK   3   FROM WILSON PLOT           (A**2) : NULL
REMARK   3   MEAN B VALUE      (OVERALL, A**2) :  16.457
REMARK   3   OVERALL ANISOTROPIC B VALUE.
REMARK   3    B11 (A**2) :    -0.40
REMARK   3    B22 (A**2) :    -0.10
REMARK   3    B33 (A**2) :     0.49
REMARK   3    B12 (A**2) :    -0.00
REMARK   3    B13 (A**2) :     0.00
REMARK   3    B23 (A**2) :    -0.00
REMARK   3
REMARK   3  ESTIMATED OVERALL COORDINATE ERROR.
REMARK   3   ESU BASED ON R VALUE                            (A):   0.024
REMARK   3   ESU BASED ON FREE R VALUE                       (A):   0.024
REMARK   3   ESU BASED ON MAXIMUM LIKELIHOOD                 (A):   0.014
REMARK   3   ESU FOR B VALUES BASED ON MAXIMUM LIKELIHOOD (A**2):   0.632
REMARK   3
REMARK   3 CORRELATION COEFFICIENTS.
REMARK   3   CORRELATION COEFFICIENT FO-FC      :   0.985
REMARK   3   CORRELATION COEFFICIENT FO-FC FREE :   0.976
REMARK   3
REMARK   3  RMS DEVIATIONS FROM IDEAL VALUES        COUNT    RMS    WEIGHT
REMARK   3   BOND LENGTHS REFINED ATOMS        (A):   475 ; 0.021 ; 0.020
REMARK   3   BOND LENGTHS OTHERS               (A):   443 ; 0.003 ; 0.020
REMARK   3   BOND ANGLES REFINED ATOMS   (DEGREES):   647 ; 1.933 ; 1.943
REMARK   3   BOND ANGLES OTHERS          (DEGREES):  1025 ; 1.005 ; 3.000
REMARK   3   TORSION ANGLES, PERIOD 1    (DEGREES):    60 ; 5.874 ; 5.000
REMARK   3   TORSION ANGLES, PERIOD 2    (DEGREES):    19 ;40.442 ;26.842
REMARK   3   TORSION ANGLES, PERIOD 3    (DEGREES):    80 ;18.654 ;15.000
REMARK   3   CHIRAL-CENTER RESTRAINTS       (A**3):    79 ; 0.227 ; 0.200
REMARK   3   GENERAL PLANES REFINED ATOMS      (A):   533 ; 0.009 ; 0.020
REMARK   3   GENERAL PLANES OTHERS             (A):    95 ; 0.000 ; 0.020
REMARK   3
REMARK   3  ISOTROPIC THERMAL FACTOR RESTRAINTS.     COUNT   RMS    WEIGHT
REMARK   3   MAIN-CHAIN BOND REFINED ATOMS  (A**2):   243 ; 0.989 ; 0.909
REMARK   3   MAIN-CHAIN BOND OTHER ATOMS    (A**2):   242 ; 0.985 ; 0.906
REMARK   3   MAIN-CHAIN ANGLE REFINED ATOMS (A**2):   302 ; 1.378 ; 1.382
REMARK   3   MAIN-CHAIN ANGLE OTHER ATOMS (A**2)  :   303 ; 1.376 ; 1.384
REMARK   3   SIDE-CHAIN BOND REFINED ATOMS  (A**2):   232 ; 3.016 ; 1.400
REMARK   3   SIDE-CHAIN BOND OTHER ATOMS  (A**2)  :   229 ; 3.030 ; 1.397
REMARK   3   SIDE-CHAIN ANGLE OTHER ATOMS (A**2)  :   344 ; 2.725 ; 1.869
REMARK   3   LONG RANGE B REFINED ATOMS (A**2)    :   599 ; 5.034 ;11.999
REMARK   3   LONG RANGE B OTHER ATOMS (A**2)      :   539 ; 3.845 ; 9.558
REMARK   3
REMARK   3 ANISOTROPIC THERMAL FACTOR RESTRAINTS.    COUNT   RMS   WEIGHT
REMARK   3   RIGID-BOND RESTRAINTS          (A**2):   918 ; 5.580 ; 3.000
REMARK   3   SPHERICITY; FREE ATOMS         (A**2):    43 ;49.252 ; 5.000
REMARK   3   SPHERICITY; BONDED ATOMS       (A**2):   988 ;11.751 ; 5.000
REMARK   3
REMARK   3  NCS RESTRAINTS STATISTICS
REMARK   3   NUMBER OF NCS GROUPS : NULL
REMARK   3
REMARK   3  TWIN DETAILS
REMARK   3   NUMBER OF TWIN DOMAINS  : NULL
REMARK   3
REMARK   3
REMARK   3  TLS DETAILS
REMARK   3   NUMBER OF TLS GROUPS  : NULL
REMARK   3
REMARK   3
REMARK   3  BULK SOLVENT MODELLING.
REMARK   3   METHOD USED :  MASK
REMARK   3   PARAMETERS FOR MASK CALCULATION
REMARK   3   VDW PROBE RADIUS   :   1.20
REMARK   3   ION PROBE RADIUS   :   0.80
REMARK   3   SHRINKAGE RADIUS   :   0.80
REMARK   3
REMARK   3  OTHER REFINEMENT REMARKS:
REMARK   3  HYDROGENS HAVE BEEN ADDED IN THE RIDING POSITIONS
REMARK   3  U VALUES      : REFINED INDIVIDUALLY
REMARK   3
CRYST1   34.900   40.300   42.200  90.00  90.00  90.00 P 21 21 21               
SCALE1      0.028653  0.000000  0.000000        0.00000                         
SCALE2     -0.000000  0.024814  0.000000        0.00000                         
SCALE3      0.000000 -0.000000  0.023697        0.00000                         
ATOM      1  N   MET A   1       1.488   2.908   4.292  1.00 10.10           N
ANISOU    1  N   MET A   1     1323   1193   1320    -20    -83     73       N
ATOM      2  CA  MET A   1       1.535   3.454   5.668  1.00  9.78           C
ANISOU    2  CA  MET A   1     1285   1320   1109   -103   -171    169       C
ATOM      3  HA  MET A   1       0.789   3.097   6.193  1.00 10.50           H
ANISOU    3  HA  MET A   1     1312   1416   1260    -92    -90    179       H
ATOM      4  CB  MET A   1       2.822   3.109   6.364  1.00 12.98           C
ANISOU    4  CB  MET A   1     1384   1937   1609    -64   -425    316       C
ATOM      5  HB3 MET A   1       2.914   2.144   6.382  1.00 13.09           H
ANISOU    5  HB3 MET A   1     1442   1929   1603    -48   -264    268       H
ATOM      6  HB2 MET A   1       2.771   3.442   7.274  1.00 13.85           H
ANISOU    6  HB2 MET A   1     1516   2002   1743    -30   -279    164       H
ATOM      7  CG  MET A   1       4.085   3.672   5.754  1.00 18.19           C
ANISOU    7  CG  MET A   1     1743   2868   2300    -96   -160    570       C
ATOM      8  HG3 MET A   1       3.995   4.631   5.647  1.00 17.78           H
ANISOU    8  HG3 MET A   1     1645   2827   2280    -63   -258    384       H
ATOM      9  HG2 MET A   1       4.225   3.257   4.888  1.00 18.40           H
ANISOU    9  HG2 MET A   1     1652   2701   2638    -38   -236    273       H
ATOM     10  SD  MET A   1       5.558   3.399   6.733  1.00 24.17           S
ANISOU   10  SD  MET A   1     1898   3819   3465    -28   -680    660       S
ATOM     11  CE  MET A   1       5.307   4.617   8.036  1.00 30.24           C
ANISOU   11  CE  MET A   1     2817   4777   3894    606  -1369   -396       C
ATOM     12  HE1 MET A   1       5.141   5.473   7.634  1.00 28.82           H
ANISOU   12  HE1 MET A   1     2848   4434   3667    202   -854   -392       H
ATOM     13  HE2 MET A   1       6.096   4.657   8.582  1.00 25.82           H
ANISOU   13  HE2 MET A   1     2667   4289   2852    272   -848   -127       H
ATOM     14  HE3 MET A   1       4.553   4.353   8.569  1.00 30.27           H
ANISOU   14  HE3 MET A   1     3642   4161   3696    480   -878   -113       H
ATOM     15  C   MET A   1       1.413   4.957   5.549  1.00  9.44           C
ANISOU   15  C   MET A   1     1242   1140   1202   -204    -44     33       C
ATOM     16  O   MET A   1       1.821   5.517   4.532  1.00 11.82           O
ANISOU   16  O   MET A   1     1683   1408   1400   -288     54    226       O
ATOM     17  H1  MET A   1       2.025   2.102   4.243  1.00 10.39           H
ANISOU   17  H1  MET A   1     1340   1305   1301     47    -92     91       H
ATOM     18  H2  MET A   1       0.569   2.696   4.067  1.00 10.26           H
ANISOU   18  H2  MET A   1     1357   1265   1273    -53   -106     87       H
ATOM     19  H3  MET A   1       1.833   3.562   3.664  1.00 10.22           H
ANISOU   19  H3  MET A   1     1333   1280   1270    -33    -94     96       H
ATOM     20  N   THR A   2       0.864   5.594   6.568  1.00 10.86           N
ANISOU   20  N   THR A   2     1613   1244   1267   -290   -144   -116       N
ATOM     21  CA  THR A   2       0.895   7.024   6.641  1.00 11.18           C
ANISOU   21  CA  THR A   2     1695   1323   1230   -173   -412    -44       C
ATOM     22  HA  THR A   2       0.849   7.392   5.736  1.00 11.20           H
ANISOU   22  HA  THR A   2     1613   1283   1358   -139   -286     88       H
ATOM     23  CB  THR A   2      -0.325   7.582   7.427  1.00 12.43           C
ANISOU   23  CB  THR A   2     1511   1653   1557     13   -311   -122       C
ATOM     24  HB  THR A   2      -0.255   8.548   7.479  1.00 12.98           H
ANISOU   24  HB  THR A   2     1669   1651   1610    -37   -324   -133       H
ATOM     25  OG1 THR A   2      -0.306   7.036   8.755  1.00 15.62           O
ANISOU   25  OG1 THR A   2     1866   2427   1640    -34    -91   -177       O
ATOM     26  HG1 THR A   2      -0.952   7.325   9.187  0.00 15.11           H
ANISOU   26  HG1 THR A   2     1913   1913   1913      0      0      0       H
ATOM     27  CG2 THR A   2      -1.610   7.244   6.750  1.00 16.04           C
ANISOU   27  CG2 THR A   2     1928   1878   2286    -73   -650   -335       C
ATOM     28 HG21 THR A   2      -1.568   7.493   5.823  1.00 15.81           H
ANISOU   28 HG21 THR A   2     1830   1889   2288    -80   -439   -281       H
ATOM     29 HG22 THR A   2      -2.335   7.717   7.168  1.00 15.97           H
ANISOU   29 HG22 THR A   2     2047   1907   2113   -151   -413   -248       H
ATOM     30 HG23 THR A   2      -1.776   6.300   6.813  1.00 15.15           H
ANISOU   30 HG23 THR A   2     1815   1916   2024   -108   -419   -229       H
ATOM     31  C   THR A   2       2.230   7.430   7.284  1.00 10.76           C
ANISOU   31  C   THR A   2     1532   1186   1370    -65   -304    -31       C
ATOM     32  O   THR A   2       2.782   6.718   8.105  1.00 12.17           O
ANISOU   32  O   THR A   2     1675   1394   1554   -186   -475    -42       O
ATOM     33  H   THR A   2       0.470   5.211   7.230  1.00 10.90           H
ANISOU   33  H   THR A   2     1503   1294   1345   -144   -119      2       H
ATOM     34  N   PRO A   3       2.766   8.598   6.927  1.00 11.18           N
ANISOU   34  N   PRO A   3     1740   1395   1111   -223   -263    -61       N
ATOM     35  CA  PRO A   3       4.033   8.989   7.484  1.00 12.55           C
ANISOU   35  CA  PRO A   3     1699   1466   1603   -414    -89    -89       C
ATOM     36  HA  PRO A   3       4.728   8.338   7.250  1.00 12.92           H
ANISOU   36  HA  PRO A   3     1796   1584   1527   -264   -179    -61       H
ATOM     37  CB  PRO A   3       4.326  10.315   6.793  1.00 16.85           C
ANISOU   37  CB  PRO A   3     2762   1842   1796   -832    -50    111       C
ATOM     38  HB3 PRO A   3       5.255  10.332   6.512  1.00 16.71           H
ANISOU   38  HB3 PRO A   3     2541   1851   1955   -535   -229     94       H
ATOM     39  HB2 PRO A   3       4.142  11.053   7.395  1.00 16.42           H
ANISOU   39  HB2 PRO A   3     2298   1984   1957   -513    -70     56       H
ATOM     40  CG  PRO A   3       3.448  10.379   5.637  1.00 18.07           C
ANISOU   40  CG  PRO A   3     2362   2216   2286   -271     34    336       C
ATOM     41  HG3 PRO A   3       3.901   9.997   4.871  1.00 17.65           H
ANISOU   41  HG3 PRO A   3     2422   2008   2274   -353    -66    173       H
ATOM     42  HG2 PRO A   3       3.210  11.302   5.467  1.00 17.24           H
ANISOU   42  HG2 PRO A   3     2360   2176   2012   -267    -47    163       H
ATOM     43  CD  PRO A   3       2.258   9.594   5.967  1.00 13.01           C
ANISOU   43  CD  PRO A   3     2337   1210   1394   -209   -232    -93       C
ATOM     44  HD3 PRO A   3       1.921   9.165   5.166  1.00 12.80           H
ANISOU   44  HD3 PRO A   3     1942   1367   1553   -289   -271   -107       H
ATOM     45  HD2 PRO A   3       1.584  10.155   6.381  1.00 13.64           H
ANISOU   45  HD2 PRO A   3     2065   1575   1539   -170   -183    -17       H
ATOM     46  C   PRO A   3       4.019   9.212   8.984  1.00 11.27           C
ANISOU   46  C   PRO A   3     1510   1315   1455   -148   -215   -226       C
ATOM     47  O   PRO A   3       3.020   9.641   9.527  1.00 12.76           O
ANISOU   47  O   PRO A   3     1667   1808   1370     68   -331   -292       O
ATOM     48  N   ALA A   4       5.105   8.922   9.646  1.00 12.45           N
ANISOU   48  N   ALA A   4     1668   1416   1647     20   -290   -399       N
ATOM     49  CA  ALA A   4       5.242   9.236  11.055  1.00 13.43           C
ANISOU   49  CA  ALA A   4     2061   1368   1674     29   -474   -335       C
ATOM     50  HA  ALA A   4       4.459   8.912  11.547  1.00 14.15           H
ANISOU   50  HA  ALA A   4     1985   1555   1835    161   -326   -295       H
ATOM     51  CB  ALA A   4       6.473   8.557  11.622  1.00 19.09           C
ANISOU   51  CB  ALA A   4     2553   2033   2667    520   -979   -341       C
ATOM     52  HB1 ALA A   4       6.400   7.610  11.482  1.00 17.82           H
ANISOU   52  HB1 ALA A   4     2384   2066   2319    317   -663   -309       H
ATOM     53  HB2 ALA A   4       6.528   8.746  12.562  1.00 17.89           H
ANISOU   53  HB2 ALA A   4     2382   1876   2537    348   -629   -166       H
ATOM     54  HB3 ALA A   4       7.251   8.896  11.173  1.00 18.78           H
ANISOU   54  HB3 ALA A   4     2759   1939   2436    504   -712   -315       H
ATOM     55  C   ALA A   4       5.362  10.753  11.233  1.00 12.52           C
ANISOU   55  C   ALA A   4     1568   1530   1659    -63   -274   -409       C
ATOM     56  O   ALA A   4       6.187  11.396  10.578  1.00 16.56           O
ANISOU   56  O   ALA A   4     2205   1774   2312   -246    164   -481       O
ATOM     57  H   ALA A   4       5.794   8.537   9.302  1.00 12.37           H
ANISOU   57  H   ALA A   4     1646   1438   1615    -15   -232   -316       H
ATOM     58  N   VAL A   5       4.524  11.311  12.054  1.00 12.07           N
ANISOU   58  N   VAL A   5     1804   1300   1479    -65   -252   -308       N
ATOM     59  CA  VAL A   5       4.557  12.754  12.336  1.00 12.71           C
ANISOU   59  CA  VAL A   5     2173   1277   1376   -177   -259   -325       C
ATOM     60  HA  VAL A   5       5.221  13.204  11.773  1.00 13.50           H
ANISOU   60  HA  VAL A   5     2032   1521   1575    -27   -159   -194       H
ATOM     61  CB  VAL A   5       3.166  13.328  12.019  1.00 19.54           C
ANISOU   61  CB  VAL A   5     3262   2270   1893    760  -1209   -551       C
ATOM     62  HB  VAL A   5       2.487  12.674  12.287  1.00 19.91           H
ANISOU   62  HB  VAL A   5     3125   2453   1984    645   -813   -569       H
ATOM     63  CG1 VAL A   5       2.758  14.641  12.589  1.00 25.41           C
ANISOU   63  CG1 VAL A   5     3805   2448   3399    358   -658   -841       C
ATOM     64 HG11 VAL A   5       2.578  14.534  13.526  1.00 24.77           H
ANISOU   64 HG11 VAL A   5     3380   2539   3492    305   -578   -607       H
ATOM     65 HG12 VAL A   5       1.966  14.948  12.140  1.00 24.01           H
ANISOU   65 HG12 VAL A   5     3500   2608   3013    232   -415   -698       H
ATOM     66 HG13 VAL A   5       3.472  15.271  12.462  1.00 24.76           H
ANISOU   66 HG13 VAL A   5     3530   2913   2962    303   -613   -621       H
ATOM     67  CG2 VAL A   5       3.122  13.435  10.503  1.00 19.00           C
ANISOU   67  CG2 VAL A   5     3054   2263   1900    564   -853   -318       C
ATOM     68 HG21 VAL A   5       3.732  14.121  10.220  1.00 19.65           H
ANISOU   68 HG21 VAL A   5     2911   2568   1985    435   -680   -345       H
ATOM     69 HG22 VAL A   5       2.229  13.664  10.233  1.00 18.44           H
ANISOU   69 HG22 VAL A   5     2568   2392   2043    270   -463   -423       H
ATOM     70 HG23 VAL A   5       3.370  12.594  10.113  1.00 17.87           H
ANISOU   70 HG23 VAL A   5     2666   2226   1895    330   -645   -323       H
ATOM     71  C   VAL A   5       4.929  12.957  13.776  1.00 11.83           C
ANISOU   71  C   VAL A   5     1831   1367   1296   -360   -180   -168       C
ATOM     72  O   VAL A   5       4.618  12.174  14.649  1.00 16.21           O
ANISOU   72  O   VAL A   5     2784   1701   1674   -895   -268   -165       O
ATOM     73  H   VAL A   5       3.910  10.888  12.483  1.00 12.68           H
ANISOU   73  H   VAL A   5     1813   1443   1562     22   -137   -229       H
ATOM     74  N   THR A   6       5.625  14.054  14.008  1.00 10.50           N
ANISOU   74  N   THR A   6     1675   1134   1181   -133   -167   -255       N
ATOM     75  CA  THR A   6       6.092  14.504  15.313  1.00 10.86           C
ANISOU   75  CA  THR A   6     1667   1220   1236   -137   -317   -244       C
ATOM     76  HA  THR A   6       5.857  13.851  16.004  1.00 11.44           H
ANISOU   76  HA  THR A   6     1633   1326   1385    -96   -178   -135       H
ATOM     77  CB  THR A   6       7.621  14.643  15.275  1.00 11.61           C
ANISOU   77  CB  THR A   6     1656   1259   1496     58   -111   -179       C
ATOM     78  HB  THR A   6       7.845  15.224  14.535  1.00 12.89           H
ANISOU   78  HB  THR A   6     1848   1490   1557     37   -149    -48       H
ATOM     79  OG1 THR A   6       8.194  13.375  15.042  1.00 16.82           O
ANISOU   79  OG1 THR A   6     2262   1702   2425    500   -427   -401       O
ATOM     80  HG1 THR A   6       8.997  13.368  15.074  0.00 16.06           H
ANISOU   80  HG1 THR A   6     2034   2034   2034      0      0      0       H
ATOM     81  CG2 THR A   6       8.230  15.262  16.520  1.00 15.89           C
ANISOU   81  CG2 THR A   6     2035   2284   1716    -52   -583   -271       C
ATOM     82 HG21 THR A   6       8.158  16.220  16.480  1.00 15.42           H
ANISOU   82 HG21 THR A   6     1909   2233   1716    -80   -349   -183       H
ATOM     83 HG22 THR A   6       9.158  15.020  16.586  1.00 15.13           H
ANISOU   83 HG22 THR A   6     2022   1978   1747    -14   -350   -183       H
ATOM     84 HG23 THR A   6       7.767  14.946  17.303  1.00 15.92           H
ANISOU   84 HG23 THR A   6     1980   2028   2041     58   -336   -158       H
ATOM     85  C   THR A   6       5.392  15.820  15.619  1.00  9.57           C
ANISOU   85  C   THR A   6     1473   1028   1135   -222   -223   -187       C
ATOM     86  O   THR A   6       5.203  16.644  14.777  1.00 10.40           O
ANISOU   86  O   THR A   6     1677   1201   1071    -74    -84   -110       O
ATOM     87  H   THR A   6       5.858  14.597  13.383  1.00 11.45           H
ANISOU   87  H   THR A   6     1688   1314   1347   -135   -129    -95       H
ATOM     88  N   THR A   7       5.084  16.017  16.898  1.00  9.95           N
ANISOU   88  N   THR A   7     1579   1097   1105   -191   -122    -96       N
ATOM     89  CA  THR A   7       4.623  17.304  17.385  1.00  8.91           C
ANISOU   89  CA  THR A   7     1314   1070   1002   -275    -18   -128       C
ATOM     90  HA  THR A   7       4.155  17.781  16.668  1.00  9.51           H
ANISOU   90  HA  THR A   7     1343   1169   1101   -184    -58   -101       H
ATOM     91  CB  THR A   7       3.632  17.165  18.575  1.00 11.22           C
ANISOU   91  CB  THR A   7     1557   1498   1205   -495     43     25       C
ATOM     92  HB  THR A   7       4.075  16.725  19.317  1.00 11.57           H
ANISOU   92  HB  THR A   7     1499   1499   1398   -318     28     23       H
ATOM     93  OG1 THR A   7       2.524  16.376  18.144  1.00 15.72           O
ANISOU   93  OG1 THR A   7     1816   2151   2004   -843    154    -99       O
ATOM     94  HG1 THR A   7       1.967  16.292  18.805  0.00 14.19           H
ANISOU   94  HG1 THR A   7     1797   1797   1797      0      0      0       H
ATOM     95  CG2 THR A   7       3.142  18.498  19.035  1.00 14.24           C
ANISOU   95  CG2 THR A   7     1812   1942   1654   -243    512   -133       C
ATOM     96 HG21 THR A   7       3.756  18.872  19.679  1.00 14.20           H
ANISOU   96 HG21 THR A   7     1855   1846   1692    -70    282    -47       H
ATOM     97 HG22 THR A   7       2.275  18.403  19.449  1.00 12.99           H
ANISOU   97 HG22 THR A   7     1554   1795   1585   -247    226    -70       H
ATOM     98 HG23 THR A   7       3.066  19.101  18.284  1.00 13.93           H
ANISOU   98 HG23 THR A   7     1657   1817   1819   -254    257    -76       H
ATOM     99  C   THR A   7       5.812  18.124  17.835  1.00  8.40           C
ANISOU   99  C   THR A   7     1259   1154    776   -177   -167    -74       C
ATOM    100  O   THR A   7       6.625  17.694  18.663  1.00 11.09           O
ANISOU  100  O   THR A   7     1751   1110   1350   -329   -423    141       O
ATOM    101  H   THR A   7       5.136  15.413  17.509  1.00  9.93           H
ANISOU  101  H   THR A   7     1461   1151   1158   -195   -117    -48       H
ATOM    102  N   TYR A   8       5.963  19.268  17.209  1.00  6.96           N
ANISOU  102  N   TYR A   8      948    806    888    -51    -20   -112       N
ATOM    103  CA  TYR A   8       6.998  20.240  17.550  1.00  6.73           C
ANISOU  103  CA  TYR A   8      833    797    925    -15    -54    -75       C
ATOM    104  HA  TYR A   8       7.683  19.825  18.112  1.00  6.89           H
ANISOU  104  HA  TYR A   8      864    862    890     -6    -60    -77       H
ATOM    105  CB  TYR A   8       7.664  20.759  16.274  1.00  7.53           C
ANISOU  105  CB  TYR A   8      995    975    889    -37     65   -128       C
ATOM    106  HB3 TYR A   8       8.299  21.454  16.509  1.00  7.46           H
ANISOU  106  HB3 TYR A   8      965    958    909    -18     35    -88       H
ATOM    107  HB2 TYR A   8       6.983  21.119  15.684  1.00  7.69           H
ANISOU  107  HB2 TYR A   8     1015    947    957    -52     30    -91       H
ATOM    108  CG  TYR A   8       8.411  19.680  15.523  1.00  7.28           C
ANISOU  108  CG  TYR A   8     1021    941    802    -94     66    -77       C
ATOM    109  CD1 TYR A   8       7.747  18.873  14.615  1.00  8.40           C
ANISOU  109  CD1 TYR A   8     1115   1151    923    -38    -26   -149       C
ATOM    110  HD1 TYR A   8       6.842  19.016  14.456  1.00  8.31           H
ANISOU  110  HD1 TYR A   8     1082   1115    957    -66     27   -161       H
ATOM    111  CE1 TYR A   8       8.415  17.870  13.909  1.00 10.33           C
ANISOU  111  CE1 TYR A   8     1483   1301   1138    -86     57   -377       C
ATOM    112  HE1 TYR A   8       7.954  17.325  13.313  1.00  9.21           H
ANISOU  112  HE1 TYR A   8     1289   1128   1080    -78     95   -223       H
ATOM    113  CZ  TYR A   8       9.730  17.652  14.168  1.00 10.01           C
ANISOU  113  CZ  TYR A   8     1563   1088   1151    102    235   -190       C
ATOM    114  OH  TYR A   8      10.373  16.642  13.489  1.00 14.19           O
ANISOU  114  OH  TYR A   8     2180   1583   1628    266    522   -485       O
ATOM    115  HH  TYR A   8      10.361  16.802  12.666  0.00 12.34           H
ANISOU  115  HH  TYR A   8     1562   1562   1562      0      0      0       H
ATOM    116  CE2 TYR A   8      10.427  18.442  15.061  1.00  9.76           C
ANISOU  116  CE2 TYR A   8     1273   1244   1189    143    202    -35       C
ATOM    117  HE2 TYR A   8      11.330  18.290  15.219  1.00  9.58           H
ANISOU  117  HE2 TYR A   8     1281   1171   1185     70    116    -96       H
ATOM    118  CD2 TYR A   8       9.753  19.454  15.735  1.00  8.47           C
ANISOU  118  CD2 TYR A   8     1080   1064   1071    -12     10   -170       C
ATOM    119  HD2 TYR A   8      10.212  19.975  16.354  1.00  8.06           H
ANISOU  119  HD2 TYR A   8     1057   1013    991    -31     56   -115       H
ATOM    120  C   TYR A   8       6.363  21.386  18.305  1.00  6.38           C
ANISOU  120  C   TYR A   8      782    851    789     -1    -69    -66       C
ATOM    121  O   TYR A   8       5.225  21.750  18.056  1.00  8.03           O
ANISOU  121  O   TYR A   8      946   1138    965     88   -203   -302       O
ATOM    122  H   TYR A   8       5.465  19.527  16.557  1.00  7.31           H
ANISOU  122  H   TYR A   8      971    898    908    -56    -41    -94       H
ATOM    123  N   LYS A   9       7.121  21.960  19.215  1.00  6.34           N
ANISOU  123  N   LYS A   9      723    821    865    -31    -70   -110       N
ATOM    124  CA  LYS A   9       6.690  23.083  20.027  1.00  6.33           C
ANISOU  124  CA  LYS A   9      758    858    787    -51    -35    -90       C
ATOM    125  HA  LYS A   9       5.738  23.263  19.881  1.00  6.47           H
ANISOU  125  HA  LYS A   9      771    867    817    -34    -54    -83       H
ATOM    126  CB  LYS A   9       6.882  22.718  21.502  1.00  7.74           C
ANISOU  126  CB  LYS A   9     1100    947    892   -154    -27    -21       C
ATOM    127  HB3 LYS A   9       7.823  22.537  21.653  1.00  7.79           H
ANISOU  127  HB3 LYS A   9     1074    974    908   -125     29    -39       H
ATOM    128  HB2 LYS A   9       6.366  21.919  21.686  1.00  7.71           H
ANISOU  128  HB2 LYS A   9     1059    926    942    -94     19      3       H
ATOM    129  CG  LYS A   9       6.467  23.774  22.476  1.00  9.67           C
ANISOU  129  CG  LYS A   9     1454   1225    993    -12    101    -63       C
ATOM    130  HG3 LYS A   9       5.571  24.073  22.256  1.00  9.83           H
ANISOU  130  HG3 LYS A   9     1397   1288   1048    -76     76    -25       H
ATOM    131  HG2 LYS A   9       7.087  24.518  22.422  1.00  9.53           H
ANISOU  131  HG2 LYS A   9     1350   1257   1012      3     44    -25       H
ATOM    132  CD  LYS A   9       6.467  23.292  23.889  1.00 12.64           C
ANISOU  132  CD  LYS A   9     1938   1750   1113    122     70     69       C
ATOM    133  HD3 LYS A   9       6.489  24.056  24.486  1.00 12.52           H
ANISOU  133  HD3 LYS A   9     1771   1626   1360     25     26     62       H
ATOM    134  HD2 LYS A   9       7.244  22.730  24.037  1.00 12.02           H
ANISOU  134  HD2 LYS A   9     1705   1624   1234    -57     44     37       H
ATOM    135  CE  LYS A   9       5.255  22.499  24.200  1.00 15.08           C
ANISOU  135  CE  LYS A   9     2079   1985   1665    -38   -215    171       C
ATOM    136  HE3 LYS A   9       5.170  21.770  23.568  1.00 14.63           H
ANISOU  136  HE3 LYS A   9     1963   1971   1625    -54    -55    171       H
ATOM    137  HE2 LYS A   9       4.476  23.076  24.153  1.00 14.89           H
ANISOU  137  HE2 LYS A   9     2075   2003   1577    -35    -61    219       H
ATOM    138  NZ  LYS A   9       5.319  21.905  25.587  1.00 18.72           N
ANISOU  138  NZ  LYS A   9     2948   2461   1704   -421    212    651       N
ATOM    139  HZ1 LYS A   9       5.759  21.050  25.543  1.00 18.81           H
ANISOU  139  HZ1 LYS A   9     2647   2634   1866   -304     -7    440       H
ATOM    140  HZ2 LYS A   9       4.431  21.799  25.941  1.00 17.94           H
ANISOU  140  HZ2 LYS A   9     2482   2415   1918    -89   -132    410       H
ATOM    141  HZ3 LYS A   9       5.820  22.487  26.167  1.00 18.80           H
ANISOU  141  HZ3 LYS A   9     2528   2518   2095    -88     -4    397       H
ATOM    142  C   LYS A   9       7.465  24.300  19.681  1.00  5.74           C
ANISOU  142  C   LYS A   9      610    845    722      1   -101    -94       C
ATOM    143  O   LYS A   9       8.665  24.225  19.398  1.00  7.04           O
ANISOU  143  O   LYS A   9      710    895   1070    -17    -11    -91       O
ATOM    144  H   LYS A   9       7.926  21.710  19.391  1.00  6.38           H
ANISOU  144  H   LYS A   9      764    830    829     10    -73    -80       H
ATOM    145  N   LEU A  10       6.833  25.453  19.756  1.00  5.88           N
ANISOU  145  N   LEU A  10      618    832    784    -84    -26    -81       N
ATOM    146  CA  LEU A  10       7.456  26.760  19.657  1.00  5.90           C
ANISOU  146  CA  LEU A  10      609    815    815     64     41    -88       C
ATOM    147  HA  LEU A  10       8.418  26.662  19.515  1.00  6.05           H
ANISOU  147  HA  LEU A  10      632    844    820     38     77    -84       H
ATOM    148  CB  LEU A  10       6.882  27.547  18.480  1.00  6.77           C
ANISOU  148  CB  LEU A  10      830    929    811     55    -10    -70       C
ATOM    149  HB3 LEU A  10       5.923  27.628  18.602  1.00  6.83           H
ANISOU  149  HB3 LEU A  10      837    897    858     63      7    -53       H
ATOM    150  HB2 LEU A  10       7.067  27.060  17.662  1.00  6.60           H
ANISOU  150  HB2 LEU A  10      816    868    822     62      2    -48       H
ATOM    151  CG  LEU A  10       7.451  28.954  18.321  1.00  7.37           C
ANISOU  151  CG  LEU A  10     1032    840    926     64      6    -31       C
ATOM    152  HG  LEU A  10       7.346  29.436  19.152  1.00  7.74           H
ANISOU  152  HG  LEU A  10     1081    950    906     61     24    -38       H
ATOM    153  CD1 LEU A  10       8.921  28.947  17.985  1.00  9.31           C
ANISOU  153  CD1 LEU A  10     1252   1056   1228    -39    112     66       C
ATOM    154 HD11 LEU A  10       9.417  28.681  18.763  1.00  8.72           H
ANISOU  154 HD11 LEU A  10     1132   1007   1173    -59    112    -22       H
ATOM    155 HD12 LEU A  10       9.185  29.830  17.714  1.00  8.67           H
ANISOU  155 HD12 LEU A  10     1152   1029   1111    -28     57     11       H
ATOM    156 HD13 LEU A  10       9.074  28.325  17.270  1.00  8.92           H
ANISOU  156 HD13 LEU A  10     1147   1081   1159    -45     48     64       H
ATOM    157  CD2 LEU A  10       6.665  29.710  17.256  1.00  9.25           C
ANISOU  157  CD2 LEU A  10     1418   1051   1043    208     46     61       C
ATOM    158 HD21 LEU A  10       6.774  29.264  16.413  1.00  8.87           H
ANISOU  158 HD21 LEU A  10     1243   1021   1104    122      7      1       H
ATOM    159 HD22 LEU A  10       7.001  30.608  17.198  1.00  9.03           H
ANISOU  159 HD22 LEU A  10     1242   1148   1041     93      3     16       H
ATOM    160 HD23 LEU A  10       5.738  29.724  17.503  1.00  8.90           H
ANISOU  160 HD23 LEU A  10     1316   1016   1049    110    -69     18       H
ATOM    161  C   LEU A  10       7.213  27.519  20.936  1.00  6.00           C
ANISOU  161  C   LEU A  10      677    803    800    -30     88    -91       C
ATOM    162  O   LEU A  10       6.056  27.706  21.348  1.00  7.51           O
ANISOU  162  O   LEU A  10      711   1110   1032    -21     27   -261       O
ATOM    163  H   LEU A  10       5.982  25.510  19.870  1.00  5.94           H
ANISOU  163  H   LEU A  10      654    830    771    -12     22    -82       H
ATOM    164  N   VAL A  11       8.278  27.952  21.566  1.00  5.80           N
ANISOU  164  N   VAL A  11      704    792    707    -25     40   -116       N
ATOM    165  CA  VAL A  11       8.258  28.849  22.712  1.00  5.95           C
ANISOU  165  CA  VAL A  11      753    848    657    -93     67    -97       C
ATOM    166  HA  VAL A  11       7.374  28.840  23.134  1.00  6.18           H
ANISOU  166  HA  VAL A  11      717    882    749    -50     46    -85       H
ATOM    167  CB  VAL A  11       9.288  28.395  23.760  1.00  7.20           C
ANISOU  167  CB  VAL A  11      884   1102    747      1    -58    -69       C
ATOM    168  HB  VAL A  11      10.165  28.366  23.324  1.00  7.39           H
ANISOU  168  HB  VAL A  11      925   1084    796    -23     -7    -70       H
ATOM    169  CG1 VAL A  11       9.405  29.390  24.898  1.00  9.54           C
ANISOU  169  CG1 VAL A  11     1387   1416    822    -79   -134   -235       C
ATOM    170 HG11 VAL A  11       9.987  30.108  24.628  1.00  9.05           H
ANISOU  170 HG11 VAL A  11     1222   1309    905     53   -107   -171       H
ATOM    171 HG12 VAL A  11       9.772  28.947  25.670  1.00  9.04           H
ANISOU  171 HG12 VAL A  11     1185   1251    998    -30    -87   -149       H
ATOM    172 HG13 VAL A  11       8.530  29.735  25.102  1.00  9.17           H
ANISOU  172 HG13 VAL A  11     1299   1276    906   -105   -157   -129       H
ATOM    173  CG2 VAL A  11       9.002  26.981  24.265  1.00  9.27           C
ANISOU  173  CG2 VAL A  11     1217   1290   1012     43   -131    106       C
ATOM    174 HG21 VAL A  11       8.112  26.952  24.623  1.00  9.07           H
ANISOU  174 HG21 VAL A  11     1226   1199   1020     39    -95     34       H
ATOM    175 HG22 VAL A  11       9.637  26.757  24.949  1.00  8.62           H
ANISOU  175 HG22 VAL A  11     1068   1191   1013     56    -70     25       H
ATOM    176 HG23 VAL A  11       9.081  26.364  23.534  1.00  9.01           H
ANISOU  176 HG23 VAL A  11     1076   1217   1129     25    -79     55       H
ATOM    177  C   VAL A  11       8.538  30.232  22.180  1.00  6.46           C
ANISOU  177  C   VAL A  11      701    893    858    -61     62    -73       C
ATOM    178  O   VAL A  11       9.571  30.444  21.538  1.00  7.70           O
ANISOU  178  O   VAL A  11      868    935   1119     16    250     31       O
ATOM    179  H   VAL A  11       9.078  27.731  21.339  1.00  5.97           H
ANISOU  179  H   VAL A  11      723    814    729     -1     51    -96       H
ATOM    180  N   ILE A  12       7.627  31.153  22.421  1.00  7.19           N
ANISOU  180  N   ILE A  12      834    878   1018     30    135      0       N
ATOM    181  CA  ILE A  12       7.695  32.499  21.859  1.00  7.57           C
ANISOU  181  CA  ILE A  12      839    966   1071    106     15     -5       C
ATOM    182  HA  ILE A  12       8.451  32.570  21.240  1.00  7.98           H
ANISOU  182  HA  ILE A  12      914   1032   1086     20     46      0       H
ATOM    183  CB  ILE A  12       6.458  32.909  21.118  1.00 11.17           C
ANISOU  183  CB  ILE A  12     1131   1389   1721   -107   -306     88       C
ATOM    184  HB  ILE A  12       5.745  33.026  21.765  1.00 11.84           H
ANISOU  184  HB  ILE A  12     1482   1379   1635     51   -164     11       H
ATOM    185  CG1 ILE A  12       6.004  31.856  20.161  1.00 15.45           C
ANISOU  185  CG1 ILE A  12     2041   2028   1798    543   -433   -400       C
ATOM    186 HG13 ILE A  12       6.517  31.051  20.310  1.00 12.91           H
ANISOU  186 HG13 ILE A  12     1526   1779   1598    127   -189    -80       H
ATOM    187 HG12 ILE A  12       6.169  32.166  19.256  1.00 15.35           H
ANISOU  187 HG12 ILE A  12     1771   1945   2115    115   -233    -86       H
ATOM    188  CD1 ILE A  12       4.570  31.463  20.230  1.00 20.44           C
ANISOU  188  CD1 ILE A  12     2641   3111   2013  -1066     57    -68       C
ATOM    189 HD11 ILE A  12       4.383  31.118  21.106  1.00 20.47           H
ANISOU  189 HD11 ILE A  12     2460   2753   2562   -484    312    437       H
ATOM    190 HD12 ILE A  12       4.399  30.788  19.569  1.00 20.34           H
ANISOU  190 HD12 ILE A  12     2475   2849   2401   -509     27   -163       H
ATOM    191 HD13 ILE A  12       4.026  32.235  20.059  1.00 22.53           H
ANISOU  191 HD13 ILE A  12     2779   3521   2260   -524    139   -144       H
ATOM    192  CG2 ILE A  12       6.634  34.228  20.403  1.00 13.14           C
ANISOU  192  CG2 ILE A  12     1703   1434   1854    372   -241    182       C
ATOM    193 HG21 ILE A  12       6.698  34.937  21.047  1.00 12.82           H
ANISOU  193 HG21 ILE A  12     1494   1603   1773    166   -160    135       H
ATOM    194 HG22 ILE A  12       5.875  34.380  19.835  1.00 12.58           H
ANISOU  194 HG22 ILE A  12     1559   1508   1712    192   -147    110       H
ATOM    195 HG23 ILE A  12       7.435  34.193  19.874  1.00 13.16           H
ANISOU  195 HG23 ILE A  12     1733   1452   1815    158   -177    133       H
ATOM    196  C   ILE A  12       7.866  33.498  22.947  1.00  7.71           C
ANISOU  196  C   ILE A  12      871    904   1152    -37    123    -27       C
ATOM    197  O   ILE A  12       7.008  33.672  23.822  1.00  8.74           O
ANISOU  197  O   ILE A  12      934   1063   1324    -18    295   -182       O
ATOM    198  H   ILE A  12       6.939  31.029  22.922  1.00  6.87           H
ANISOU  198  H   ILE A  12      817    896    894     -5     66    -26       H
ATOM    199  N   ASN A  13       8.984  34.216  22.922  1.00  9.10           N
ANISOU  199  N   ASN A  13      949   1161   1345   -151    295   -245       N
ATOM    200  CA  ASN A  13       9.283  35.297  23.866  1.00 11.03           C
ANISOU  200  CA  ASN A  13     1336   1415   1440   -152    455   -428       C
ATOM    201  HA  ASN A  13       8.543  35.415  24.497  1.00 10.35           H
ANISOU  201  HA  ASN A  13     1157   1541   1233   -106    260   -288       H
ATOM    202  CB  ASN A  13      10.564  34.984  24.674  1.00 13.95           C
ANISOU  202  CB  ASN A  13     1596   1860   1843   -351    129   -220       C
ATOM    203  HB3 ASN A  13      10.785  35.752  25.222  1.00 13.49           H
ANISOU  203  HB3 ASN A  13     1601   1775   1750   -239    134   -168       H
ATOM    204  HB2 ASN A  13      11.287  34.804  24.053  1.00 13.65           H
ANISOU  204  HB2 ASN A  13     1631   1802   1752   -207     71   -193       H
ATOM    205  CG  ASN A  13      10.428  33.771  25.598  1.00 15.69           C
ANISOU  205  CG  ASN A  13     1514   2399   2049   -247   -158    -41       C
ATOM    206  OD1 ASN A  13      11.311  32.867  25.656  1.00 21.83           O
ANISOU  206  OD1 ASN A  13     2528   2517   3247     18   -766    264       O
ATOM    207  ND2 ASN A  13       9.341  33.729  26.322  1.00 19.29           N
ANISOU  207  ND2 ASN A  13     2244   3373   1710   -161    132    212       N
ATOM    208 HD21 ASN A  13       8.918  32.865  26.519  1.00 18.73           H
ANISOU  208 HD21 ASN A  13     2177   2953   1983     52    -47     -2       H
ATOM    209 HD22 ASN A  13       8.949  34.559  26.668  1.00 18.51           H
ANISOU  209 HD22 ASN A  13     2116   3000   1915   -329    -36    218       H
ATOM    210  C   ASN A  13       9.403  36.579  23.054  1.00 11.20           C
ANISOU  210  C   ASN A  13     1174   1418   1662   -240    355   -464       C
ATOM    211  O   ASN A  13      10.496  37.111  22.841  1.00 12.29           O
ANISOU  211  O   ASN A  13     1179   1424   2065   -413    449   -411       O
ATOM    212  H   ASN A  13       9.615  34.093  22.349  1.00  8.28           H
ANISOU  212  H   ASN A  13      955   1123   1066    -53    147   -173       H
ATOM    213  N   GLY A  14       8.278  37.050  22.568  1.00 12.82           N
ANISOU  213  N   GLY A  14     1200   1383   2288   -158    306    -12       N
ATOM    214  CA  GLY A  14       8.199  38.215  21.756  1.00 12.51           C
ANISOU  214  CA  GLY A  14     1225   1492   2035     32    407    -78       C
ATOM    215  HA3 GLY A  14       7.491  38.099  21.104  1.00 13.04           H
ANISOU  215  HA3 GLY A  14     1548   1488   1917      8    257    -35       H
ATOM    216  HA2 GLY A  14       9.030  38.348  21.274  1.00 11.56           H
ANISOU  216  HA2 GLY A  14     1250   1481   1660    -92    253    -73       H
ATOM    217  C   GLY A  14       7.900  39.474  22.560  1.00 12.68           C
ANISOU  217  C   GLY A  14     1460   1485   1872     31     77    -34       C
ATOM    218  O   GLY A  14       7.649  39.393  23.744  1.00 15.59           O
ANISOU  218  O   GLY A  14     1981   1592   2348   -234    288   -331       O
ATOM    219  H   GLY A  14       7.512  36.685  22.708  1.00 11.94           H
ANISOU  219  H   GLY A  14     1290   1326   1920   -184    383   -114       H
ATOM    220  N   LYS A  15       7.998  40.599  21.886  1.00 13.11           N
ANISOU  220  N   LYS A  15     1278   1371   2329   -107    207   -151       N
ATOM    221  CA  LYS A  15       7.664  41.874  22.502  1.00 14.54           C
ANISOU  221  CA  LYS A  15     1476   1372   2673   -190    141   -388       C
ATOM    222  HA  LYS A  15       8.202  41.979  23.315  1.00 14.47           H
ANISOU  222  HA  LYS A  15     1698   1468   2329   -104    233   -266       H
ATOM    223  CB  LYS A  15       8.057  43.002  21.547  1.00 16.75           C
ANISOU  223  CB  LYS A  15     1911   1458   2996   -191    289   -232       C
ATOM    224  HB3 LYS A  15       7.720  43.842  21.897  1.00 17.11           H
ANISOU  224  HB3 LYS A  15     1838   1786   2876    126    330   -216       H
ATOM    225  HB2 LYS A  15       7.658  42.825  20.681  1.00 17.74           H
ANISOU  225  HB2 LYS A  15     2077   1958   2704    -61    425   -165       H
ATOM    226  CG  LYS A  15       9.563  43.145  21.377  1.00 26.57           C
ANISOU  226  CG  LYS A  15     2346   3066   4682   -326   1134   -127       C
ATOM    227  HG3 LYS A  15       9.983  42.272  21.424  1.00 25.26           H
ANISOU  227  HG3 LYS A  15     2443   3473   3678     37    681    -77       H
ATOM    228  HG2 LYS A  15       9.911  43.724  22.073  1.00 27.18           H
ANISOU  228  HG2 LYS A  15     2735   3478   4112    -73    779     -2       H
ATOM    229  CD  LYS A  15       9.895  43.767  20.013  1.00 38.21           C
ANISOU  229  CD  LYS A  15     4641   5468   4407  -1174    907    226       C
ATOM    230  HD3 LYS A  15       9.103  43.774  19.454  1.00 36.11           H
ANISOU  230  HD3 LYS A  15     4879   4147   4692   -538    561     76       H
ATOM    231  HD2 LYS A  15      10.581  43.227  19.591  1.00 39.64           H
ANISOU  231  HD2 LYS A  15     5076   4948   5038   -466    454    328       H
ATOM    232  CE  LYS A  15      10.414  45.188  20.069  1.00 54.25           C
ANISOU  232  CE  LYS A  15     8354   5199   7058   -790    486    320       C
ATOM    233  HE3 LYS A  15      11.228  45.218  20.598  1.00 53.49           H
ANISOU  233  HE3 LYS A  15     7759   6077   6485   -620    974    339       H
ATOM    234  HE2 LYS A  15       9.736  45.769  20.448  1.00 53.30           H
ANISOU  234  HE2 LYS A  15     7465   6452   6334   -608    370    562       H
ATOM    235  NZ  LYS A  15      10.726  45.652  18.685  1.00 65.96           N
ANISOU  235  NZ  LYS A  15     9404   8612   7043   -322   1112    153       N
ATOM    236  HZ1 LYS A  15      11.378  45.073  18.283  1.00 61.97           H
ANISOU  236  HZ1 LYS A  15     8529   7692   7325   -371    431    555       H
ATOM    237  HZ2 LYS A  15      11.075  46.546  18.709  1.00 63.10           H
ANISOU  237  HZ2 LYS A  15     8845   7984   7144    439    781    259       H
ATOM    238  HZ3 LYS A  15       9.928  45.642  18.149  1.00 62.57           H
ANISOU  238  HZ3 LYS A  15     8808   7439   7524   -200   1206    247       H
ATOM    239  C   LYS A  15       6.227  41.983  22.895  1.00 12.69           C
ANISOU  239  C   LYS A  15     1321   1396   2104   -176     17   -354       C
ATOM    240  O   LYS A  15       5.916  42.479  23.995  1.00 16.51           O
ANISOU  240  O   LYS A  15     1758   2107   2406   -156     -4   -933       O
ATOM    241  H   LYS A  15       8.255  40.650  21.067  1.00 13.25           H
ANISOU  241  H   LYS A  15     1490   1465   2078    -57    -37   -191       H
ATOM    242  N   THR A  16       5.348  41.538  22.034  1.00 10.61           N
ANISOU  242  N   THR A  16     1262   1052   1715   -156    169   -202       N
ATOM    243  CA  THR A  16       3.923  41.576  22.267  1.00 11.05           C
ANISOU  243  CA  THR A  16     1315   1108   1775    -61     18   -168       C
ATOM    244  HA  THR A  16       3.735  41.994  23.132  1.00 11.80           H
ANISOU  244  HA  THR A  16     1592   1226   1664    -97      0   -109       H
ATOM    245  CB  THR A  16       3.457  42.549  21.177  1.00 22.00           C
ANISOU  245  CB  THR A  16     3146   1162   4048    -87   -680    651       C
ATOM    246  HB  THR A  16       4.276  42.605  20.662  1.00 19.93           H
ANISOU  246  HB  THR A  16     3162   1388   3018     52   -619    171       H
ATOM    247  OG1 THR A  16       3.469  43.926  21.643  1.00 28.16           O
ANISOU  247  OG1 THR A  16     3752   1855   5089   -207   -162     91       O
ATOM    248  HG1 THR A  16       3.193  44.449  21.211  0.00 32.70           H
ANISOU  248  HG1 THR A  16     4141   4141   4141      0      0      0       H
ATOM    249  CG2 THR A  16       2.731  42.194  20.183  1.00 17.50           C
ANISOU  249  CG2 THR A  16     3015   1516   2115   -173    297    394       C
ATOM    250 HG21 THR A  16       3.159  41.488  19.692  1.00 19.32           H
ANISOU  250 HG21 THR A  16     2981   1961   2397     80    147    119       H
ATOM    251 HG22 THR A  16       2.578  42.939  19.604  1.00 18.07           H
ANISOU  251 HG22 THR A  16     3075   1710   2079     81     66    376       H
ATOM    252 HG23 THR A  16       1.885  41.885  20.506  1.00 17.36           H
ANISOU  252 HG23 THR A  16     2590   1620   2385     46      8    303       H
ATOM    253  C   THR A  16       3.267  40.232  22.272  1.00  9.81           C
ANISOU  253  C   THR A  16     1103   1170   1452   -244    118   -278       C
ATOM    254  O   THR A  16       2.208  40.094  22.915  1.00 12.87           O
ANISOU  254  O   THR A  16     1265   1435   2188    -83    356   -415       O
ATOM    255  H   THR A  16       5.566  41.194  21.276  1.00 10.51           H
ANISOU  255  H   THR A  16     1326   1195   1470   -114     12    -67       H
ATOM    256  N   LEU A  17       3.838  39.235  21.642  1.00  8.61           N
ANISOU  256  N   LEU A  17     1025    879   1365   -144    214    -15       N
ATOM    257  CA  LEU A  17       3.301  37.896  21.566  1.00  8.27           C
ANISOU  257  CA  LEU A  17      965    881   1296   -127    123     30       C
ATOM    258  HA  LEU A  17       2.377  37.880  21.885  1.00  8.45           H
ANISOU  258  HA  LEU A  17      992    978   1239   -107    134     -8       H
ATOM    259  CB  LEU A  17       3.314  37.433  20.126  1.00  9.26           C
ANISOU  259  CB  LEU A  17     1188   1077   1251   -170    256    109       C
ATOM    260  HB3 LEU A  17       4.220  37.522  19.789  1.00  8.98           H
ANISOU  260  HB3 LEU A  17     1069   1085   1256   -138    110     53       H
ATOM    261  HB2 LEU A  17       2.728  38.017  19.618  1.00  9.49           H
ANISOU  261  HB2 LEU A  17     1193   1129   1283   -141    170     52       H
ATOM    262  CG  LEU A  17       2.876  36.006  19.842  1.00 10.24           C
ANISOU  262  CG  LEU A  17     1405   1187   1299   -115     99     51       C
ATOM    263  HG  LEU A  17       3.444  35.399  20.342  1.00 10.28           H
ANISOU  263  HG  LEU A  17     1346   1267   1293    -73    131     40       H
ATOM    264  CD1 LEU A  17       1.471  35.735  20.253  1.00 11.01           C
ANISOU  264  CD1 LEU A  17     1404   1435   1344   -174    186   -156       C
ATOM    265 HD11 LEU A  17       1.392  35.849  21.203  1.00 10.66           H
ANISOU  265 HD11 LEU A  17     1368   1337   1346   -120    146   -108       H
ATOM    266 HD12 LEU A  17       1.244  34.833  20.015  1.00 11.05           H
ANISOU  266 HD12 LEU A  17     1430   1403   1363   -123    138   -120       H
ATOM    267 HD13 LEU A  17       0.891  36.348  19.798  1.00 11.52           H
ANISOU  267 HD13 LEU A  17     1489   1475   1410   -139    138   -101       H
ATOM    268  CD2 LEU A  17       3.049  35.663  18.388  1.00 13.90           C
ANISOU  268  CD2 LEU A  17     1941   1858   1480   -333    438   -140       C
ATOM    269 HD21 LEU A  17       2.450  36.203  17.867  1.00 13.93           H
ANISOU  269 HD21 LEU A  17     1894   1783   1615   -318    328   -152       H
ATOM    270 HD22 LEU A  17       2.847  34.733  18.260  1.00 12.85           H
ANISOU  270 HD22 LEU A  17     1723   1696   1461    -82    251    -28       H
ATOM    271 HD23 LEU A  17       3.957  35.839  18.131  1.00 12.48           H
ANISOU  271 HD23 LEU A  17     1675   1599   1467   -131    124    -93       H
ATOM    272  C   LEU A  17       4.138  36.992  22.418  1.00  7.53           C
ANISOU  272  C   LEU A  17      816    921   1123     11    121    -42       C
ATOM    273  O   LEU A  17       5.367  36.920  22.229  1.00  9.75           O
ANISOU  273  O   LEU A  17      942   1228   1532     62    216    192       O
ATOM    274  H   LEU A  17       4.584  39.306  21.223  1.00  8.43           H
ANISOU  274  H   LEU A  17      976    985   1240   -163    119    -52       H
ATOM    275  N   LYS A  18       3.531  36.286  23.341  1.00  7.20           N
ANISOU  275  N   LYS A  18      832    864   1040    -16     75    -19       N
ATOM    276  CA  LYS A  18       4.260  35.412  24.249  1.00  7.39           C
ANISOU  276  CA  LYS A  18      790    859   1156    -19   -100   -164       C
ATOM    277  HA  LYS A  18       5.125  35.170  23.863  1.00  7.39           H
ANISOU  277  HA  LYS A  18      867    900   1037    -14    -33   -101       H
ATOM    278  CB  LYS A  18       4.501  36.075  25.602  1.00 10.61           C
ANISOU  278  CB  LYS A  18     1539   1163   1326   -148   -403   -127       C
ATOM    279  HB3 LYS A  18       4.994  35.458  26.166  1.00  9.98           H
ANISOU  279  HB3 LYS A  18     1302   1153   1335    -72   -247   -162       H
ATOM    280  HB2 LYS A  18       3.642  36.272  26.008  1.00 10.74           H
ANISOU  280  HB2 LYS A  18     1508   1145   1428   -183   -317   -141       H
ATOM    281  CG  LYS A  18       5.283  37.361  25.546  1.00 15.64           C
ANISOU  281  CG  LYS A  18     1987   1611   2344   -347   -238   -376       C
ATOM    282  HG3 LYS A  18       4.815  37.991  24.977  1.00 14.73           H
ANISOU  282  HG3 LYS A  18     1920   1763   1912   -337   -146   -376       H
ATOM    283  HG2 LYS A  18       6.164  37.179  25.184  1.00 14.92           H
ANISOU  283  HG2 LYS A  18     2054   1676   1937   -319   -240   -338       H
ATOM    284  CD  LYS A  18       5.462  38.019  26.895  1.00 22.93           C
ANISOU  284  CD  LYS A  18     3434   2982   2296   -536   -250   -682       C
ATOM    285  HD3 LYS A  18       6.021  37.452  27.449  1.00 23.01           H
ANISOU  285  HD3 LYS A  18     3201   2724   2816   -509   -217   -743       H
ATOM    286  HD2 LYS A  18       4.590  38.120  27.308  1.00 22.65           H
ANISOU  286  HD2 LYS A  18     3205   2599   2802   -572   -300   -747       H
ATOM    287  CE  LYS A  18       6.108  39.392  26.841  1.00 38.29           C
ANISOU  287  CE  LYS A  18     5608   3970   4970    664   1598   -450       C
ATOM    288  HE3 LYS A  18       5.591  39.979  26.266  1.00 33.14           H
ANISOU  288  HE3 LYS A  18     4759   3815   4016   -972   -304  -1368       H
ATOM    289  HE2 LYS A  18       7.023  39.317  26.529  1.00 30.31           H
ANISOU  289  HE2 LYS A  18     4430   3477   3607   -772   -446  -1318       H
ATOM    290  NZ  LYS A  18       6.111  39.947  28.224  1.00 47.28           N
ANISOU  290  NZ  LYS A  18     7128   6051   4783  -1667   -527  -1510       N
ATOM    291  HZ1 LYS A  18       5.209  40.093  28.521  1.00 41.66           H
ANISOU  291  HZ1 LYS A  18     6582   4691   4554  -1260  -1121  -1583       H
ATOM    292  HZ2 LYS A  18       6.584  40.783  28.240  1.00 40.51           H
ANISOU  292  HZ2 LYS A  18     5794   5044   4552   -881   -774  -1727       H
ATOM    293  HZ3 LYS A  18       6.541  39.332  28.823  1.00 43.44           H
ANISOU  293  HZ3 LYS A  18     6079   5381   5042  -1466   -540  -1835       H
ATOM    294  C   LYS A  18       3.458  34.148  24.476  1.00  6.08           C
ANISOU  294  C   LYS A  18      690    850    770    -21   -104    -62       C
ATOM    295  O   LYS A  18       2.225  34.192  24.566  1.00  8.24           O
ANISOU  295  O   LYS A  18      735   1005   1388     51    -24     64       O
ATOM    296  H   LYS A  18       2.680  36.292  23.474  1.00  7.28           H
ANISOU  296  H   LYS A  18      827    882   1057    -20     43    -50       H
ATOM    297  N   GLY A  19       4.139  33.042  24.630  1.00  6.08           N
ANISOU  297  N   GLY A  19      706    766    836      2     -2    -78       N
ATOM    298  CA  GLY A  19       3.540  31.791  25.017  1.00  6.01           C
ANISOU  298  CA  GLY A  19      648    856    776     50      4    -24       C
ATOM    299  HA3 GLY A  19       2.584  31.820  24.869  1.00  5.94           H
ANISOU  299  HA3 GLY A  19      672    813    772     31    -36    -17       H
ATOM    300  HA2 GLY A  19       3.703  31.630  25.960  1.00  5.99           H
ANISOU  300  HA2 GLY A  19      678    815    783     26     -8    -16       H
ATOM    301  C   GLY A  19       4.119  30.657  24.232  1.00  5.56           C
ANISOU  301  C   GLY A  19      663    785    664      1     -3     29       C
ATOM    302  O   GLY A  19       5.337  30.610  24.012  1.00  6.92           O
ANISOU  302  O   GLY A  19      712    881   1033    -22     76    -89       O
ATOM    303  H   GLY A  19       4.990  32.987  24.514  1.00  6.18           H
ANISOU  303  H   GLY A  19      720    810    815     14      2    -60       H
ATOM    304  N   GLU A  20       3.279  29.695  23.891  1.00  5.59           N
ANISOU  304  N   GLU A  20      673    706    745     56     47    -19       N
ATOM    305  CA  GLU A  20       3.682  28.493  23.204  1.00  5.78           C
ANISOU  305  CA  GLU A  20      787    733    674     88    -29    -44       C
ATOM    306  HA  GLU A  20       4.531  28.640  22.745  1.00  6.16           H
ANISOU  306  HA  GLU A  20      781    776    781     46    -20    -51       H
ATOM    307  CB  GLU A  20       3.817  27.308  24.123  1.00  7.72           C
ANISOU  307  CB  GLU A  20     1074    827   1031     70    -35     50       C
ATOM    308  HB3 GLU A  20       4.055  26.527  23.598  1.00  7.69           H
ANISOU  308  HB3 GLU A  20     1036    932    952     66    -35      8       H
ATOM    309  HB2 GLU A  20       2.967  27.162  24.566  1.00  7.70           H
ANISOU  309  HB2 GLU A  20     1051    901    972     66    -64     51       H
ATOM    310  CG  GLU A  20       4.853  27.480  25.181  1.00  8.90           C
ANISOU  310  CG  GLU A  20     1184   1090   1108     87   -127    257       C
ATOM    311  HG3 GLU A  20       4.610  28.225  25.751  1.00  9.51           H
ANISOU  311  HG3 GLU A  20     1218   1231   1163     26    -39    134       H
ATOM    312  HG2 GLU A  20       5.710  27.650  24.759  1.00  9.22           H
ANISOU  312  HG2 GLU A  20     1222   1128   1153     47    -67    196       H
ATOM    313  CD  GLU A  20       4.996  26.246  26.053  1.00 10.88           C
ANISOU  313  CD  GLU A  20     1401   1485   1247    -65      0    421       C
ATOM    314  OE1 GLU A  20       4.213  25.331  25.979  1.00 15.57           O
ANISOU  314  OE1 GLU A  20     2150   1821   1944   -203   -305    848       O
ATOM    315  OE2 GLU A  20       6.009  26.169  26.728  1.00 13.57           O
ANISOU  315  OE2 GLU A  20     1653   1871   1632    102   -315    611       O
ATOM    316  C   GLU A  20       2.623  28.113  22.179  1.00  5.95           C
ANISOU  316  C   GLU A  20      754    774    730     20    -33   -117       C
ATOM    317  O   GLU A  20       1.424  28.334  22.390  1.00  7.19           O
ANISOU  317  O   GLU A  20      792   1047    889     56    -15   -136       O
ATOM    318  H   GLU A  20       2.435  29.720  24.060  1.00  5.61           H
ANISOU  318  H   GLU A  20      673    741    717     45     25    -18       H
ATOM    319  N   THR A  21       3.075  27.514  21.085  1.00  6.54           N
ANISOU  319  N   THR A  21      751    937    795     26    -26   -172       N
ATOM    320  CA  THR A  21       2.185  26.899  20.103  1.00  6.60           C
ANISOU  320  CA  THR A  21      812    890    802    -23    -54   -192       C
ATOM    321  HA  THR A  21       1.353  26.637  20.550  1.00  6.79           H
ANISOU  321  HA  THR A  21      840    897    843     17     -7   -155       H
ATOM    322  CB  THR A  21       1.801  27.890  19.000  1.00  7.63           C
ANISOU  322  CB  THR A  21      941    969    987     84   -134   -184       C
ATOM    323  HB  THR A  21       1.444  28.692  19.412  1.00  7.52           H
ANISOU  323  HB  THR A  21      965    947    944     90   -117   -131       H
ATOM    324  OG1 THR A  21       0.790  27.305  18.191  1.00  8.55           O
ANISOU  324  OG1 THR A  21     1017   1147   1084    142   -181   -223       O
ATOM    325  HG1 THR A  21       0.513  27.785  17.604  0.00  6.98           H
ANISOU  325  HG1 THR A  21      884    884    884      0      0      0       H
ATOM    326  CG2 THR A  21       2.988  28.298  18.157  1.00  9.10           C
ANISOU  326  CG2 THR A  21     1277   1180    998     70   -159    205       C
ATOM    327 HG21 THR A  21       3.731  28.530  18.720  1.00  8.70           H
ANISOU  327 HG21 THR A  21     1155   1089   1061     64    -62     77       H
ATOM    328 HG22 THR A  21       2.758  29.059  17.617  1.00  8.29           H
ANISOU  328 HG22 THR A  21     1138   1015    997     95   -125     72       H
ATOM    329 HG23 THR A  21       3.247  27.575  17.578  1.00  9.19           H
ANISOU  329 HG23 THR A  21     1152   1223   1116     -1   -130     91       H
ATOM    330  C   THR A  21       2.837  25.616  19.628  1.00  6.25           C
ANISOU  330  C   THR A  21      664    857    851     30      4   -168       C
ATOM    331  O   THR A  21       3.964  25.294  20.015  1.00  7.12           O
ANISOU  331  O   THR A  21      835    916    954     43   -126   -169       O
ATOM    332  H   THR A  21       3.909  27.454  20.880  1.00  6.35           H
ANISOU  332  H   THR A  21      773    861    777     27     -1   -145       H
ATOM    333  N   THR A  22       2.141  24.884  18.784  1.00  6.56           N
ANISOU  333  N   THR A  22      750    927    814     57    -73   -163       N
ATOM    334  CA  THR A  22       2.614  23.589  18.309  1.00  6.62           C
ANISOU  334  CA  THR A  22      742    922    852     42      9   -142       C
ATOM    335  HA  THR A  22       3.588  23.548  18.393  1.00  6.84           H
ANISOU  335  HA  THR A  22      764    953    880     60    -53   -161       H
ATOM    336  CB  THR A  22       2.028  22.438  19.079  1.00  7.67           C
ANISOU  336  CB  THR A  22      949    991    974     22     -7   -146       C
ATOM    337  HB  THR A  22       2.415  21.617  18.737  1.00  7.83           H
ANISOU  337  HB  THR A  22      953   1002   1020     49     -4   -118       H
ATOM    338  OG1 THR A  22       0.609  22.417  18.795  1.00 10.41           O
ANISOU  338  OG1 THR A  22     1075   1354   1526   -158    -51     -7       O
ATOM    339  HG1 THR A  22       0.257  21.770  19.213  0.00  8.85           H
ANISOU  339  HG1 THR A  22     1120   1120   1120      0      0      0       H
ATOM    340  CG2 THR A  22       2.309  22.472  20.545  1.00  9.65           C
ANISOU  340  CG2 THR A  22     1335   1249   1081   -219    -17    108       C
ATOM    341 HG21 THR A  22       3.247  22.619  20.694  1.00  9.40           H
ANISOU  341 HG21 THR A  22     1288   1194   1088   -102     -1     41       H
ATOM    342 HG22 THR A  22       2.055  21.637  20.951  1.00  9.38           H
ANISOU  342 HG22 THR A  22     1272   1198   1093   -134     -8     98       H
ATOM    343 HG23 THR A  22       1.812  23.183  20.957  1.00  9.67           H
ANISOU  343 HG23 THR A  22     1231   1323   1118   -153    -55     89       H
ATOM    344  C   THR A  22       2.271  23.412  16.843  1.00  7.24           C
ANISOU  344  C   THR A  22      847   1027    874     90    -98   -206       C
ATOM    345  O   THR A  22       1.329  24.022  16.331  1.00  8.75           O
ANISOU  345  O   THR A  22     1055   1223   1044    216   -244   -235       O
ATOM    346  H   THR A  22       1.375  25.113  18.466  1.00  6.57           H
ANISOU  346  H   THR A  22      780    893    823     70    -79   -144       H
ATOM    347  N   THR A  23       2.983  22.500  16.218  1.00  7.31           N
ANISOU  347  N   THR A  23      920   1035    820    124   -124   -291       N
ATOM    348  CA  THR A  23       2.657  22.065  14.861  1.00  8.43           C
ANISOU  348  CA  THR A  23      997   1225    981    180    -81   -337       C
ATOM    349  HA  THR A  23       1.689  22.118  14.717  1.00  8.39           H
ANISOU  349  HA  THR A  23     1005   1209    971    130   -118   -284       H
ATOM    350  CB  THR A  23       3.349  22.964  13.820  1.00 10.28           C
ANISOU  350  CB  THR A  23     1430   1488    987    179   -206   -175       C
ATOM    351  HB  THR A  23       3.271  23.882  14.123  1.00 10.08           H
ANISOU  351  HB  THR A  23     1341   1460   1029    155   -143   -142       H
ATOM    352  OG1 THR A  23       2.673  22.861  12.570  1.00 13.05           O
ANISOU  352  OG1 THR A  23     1839   2135    981    342   -281   -227       O
ATOM    353  HG1 THR A  23       2.978  23.369  11.993  0.00 11.34           H
ANISOU  353  HG1 THR A  23     1436   1436   1436      0      0      0       H
ATOM    354  CG2 THR A  23       4.839  22.689  13.634  1.00 10.99           C
ANISOU  354  CG2 THR A  23     1416   1670   1088     57     27    -35       C
ATOM    355 HG21 THR A  23       5.246  22.495  14.482  1.00 10.90           H
ANISOU  355 HG21 THR A  23     1348   1536   1257     77   -104    -40       H
ATOM    356 HG22 THR A  23       5.267  23.459  13.253  1.00 11.03           H
ANISOU  356 HG22 THR A  23     1427   1542   1222     73    -56    -41       H
ATOM    357 HG23 THR A  23       4.966  21.940  13.046  1.00 10.87           H
ANISOU  357 HG23 THR A  23     1391   1511   1226     64    -74     -3       H
ATOM    358  C   THR A  23       3.064  20.625  14.725  1.00  8.84           C
ANISOU  358  C   THR A  23     1060   1278   1019    110   -227   -339       C
ATOM    359  O   THR A  23       3.931  20.143  15.427  1.00 11.34           O
ANISOU  359  O   THR A  23     1624   1298   1386    309   -523   -471       O
ATOM    360  H   THR A  23       3.673  22.110  16.555  1.00  7.32           H
ANISOU  360  H   THR A  23      883   1020    878     68   -125   -236       H
ATOM    361  N   LYS A  24       2.476  19.949  13.759  1.00  9.77           N
ANISOU  361  N   LYS A  24     1225   1363   1122     11   -203   -461       N
ATOM    362  CA  LYS A  24       2.813  18.567  13.488  1.00 10.14           C
ANISOU  362  CA  LYS A  24     1440   1310   1103   -195     34   -438       C
ATOM    363  HA  LYS A  24       3.403  18.209  14.181  1.00 10.84           H
ANISOU  363  HA  LYS A  24     1465   1359   1294   -168    -49   -352       H
ATOM    364  CB  LYS A  24       1.561  17.696  13.426  1.00 15.57           C
ANISOU  364  CB  LYS A  24     2256   1899   1760   -710    548   -603       C
ATOM    365  HB3 LYS A  24       1.837  16.786  13.593  1.00 17.17           H
ANISOU  365  HB3 LYS A  24     2262   2214   2047   -345    324   -401       H
ATOM    366  HB2 LYS A  24       1.182  17.758  12.534  1.00 15.90           H
ANISOU  366  HB2 LYS A  24     2064   1904   2073   -411    269   -395       H
ATOM    367  CG  LYS A  24       0.455  18.040  14.401  1.00 26.49           C
ANISOU  367  CG  LYS A  24     3354   3166   3544   -742   1695   -141       C
ATOM    368  HG3 LYS A  24      -0.403  17.870  13.981  1.00 25.78           H
ANISOU  368  HG3 LYS A  24     3845   2936   3011   -205    917   -149       H
ATOM    369  HG2 LYS A  24       0.512  18.973  14.657  1.00 22.99           H
ANISOU  369  HG2 LYS A  24     2941   3250   2544   -332    671   -158       H
ATOM    370  CD  LYS A  24       0.534  17.234  15.628  1.00 37.59           C
ANISOU  370  CD  LYS A  24     5864   4310   4108    -46   -740    271       C
ATOM    371  HD3 LYS A  24      -0.136  17.540  16.260  1.00 37.05           H
ANISOU  371  HD3 LYS A  24     4994   4386   4695   -629   -472    207       H
ATOM    372  HD2 LYS A  24       1.423  17.320  16.008  1.00 33.57           H
ANISOU  372  HD2 LYS A  24     4677   3910   4164   -268    512     -8       H
ATOM    373  CE  LYS A  24       0.283  15.788  15.328  1.00 35.49           C
ANISOU  373  CE  LYS A  24     3034   5531   4918  -1993   -525  -1267       C
ATOM    374  HE3 LYS A  24       1.100  15.295  15.507  1.00 37.83           H
ANISOU  374  HE3 LYS A  24     4585   5432   4356   -569    -17   -347       H
ATOM    375  HE2 LYS A  24       0.040  15.680  14.396  1.00 33.07           H
ANISOU  375  HE2 LYS A  24     3947   4550   4066   -702     36   -259       H
ATOM    376  NZ  LYS A  24      -0.802  15.157  16.129  1.00 41.42           N
ANISOU  376  NZ  LYS A  24     6274   6209   3254    169    556   1782       N
ATOM    377  HZ1 LYS A  24      -0.675  15.350  17.062  1.00 38.97           H
ANISOU  377  HZ1 LYS A  24     4856   5353   4598   -502   -133    -82       H
ATOM    378  HZ2 LYS A  24      -0.792  14.204  16.003  1.00 40.60           H
ANISOU  378  HZ2 LYS A  24     4909   6115   4399   -527    175    748       H
ATOM    379  HZ3 LYS A  24      -1.656  15.500  15.851  1.00 41.10           H
ANISOU  379  HZ3 LYS A  24     5592   5608   4414   -371    306    515       H
ATOM    380  C   LYS A  24       3.515  18.496  12.148  1.00  9.53           C
ANISOU  380  C   LYS A  24     1317   1187   1114   -129   -116   -271       C
ATOM    381  O   LYS A  24       3.088  19.164  11.195  1.00 10.74           O
ANISOU  381  O   LYS A  24     1487   1419   1174    101    -54   -283       O
ATOM    382  H   LYS A  24       1.874  20.271  13.236  1.00  9.64           H
ANISOU  382  H   LYS A  24     1215   1307   1139    -15   -154   -348       H
ATOM    383  N   ALA A  25       4.578  17.730  12.053  1.00  8.73           N
ANISOU  383  N   ALA A  25     1185   1190    939   -113   -105   -262       N
ATOM    384  CA  ALA A  25       5.302  17.630  10.797  1.00  9.26           C
ANISOU  384  CA  ALA A  25     1196   1222   1098    -29    -23   -201       C
ATOM    385  HA  ALA A  25       4.669  17.643  10.050  1.00  9.44           H
ANISOU  385  HA  ALA A  25     1199   1260   1126    -69    -31   -157       H
ATOM    386  CB  ALA A  25       6.255  18.799  10.631  1.00 11.48           C
ANISOU  386  CB  ALA A  25     1432   1444   1484   -117    260     15       C
ATOM    387  HB1 ALA A  25       5.752  19.617  10.644  1.00 11.09           H
ANISOU  387  HB1 ALA A  25     1393   1465   1353   -104    123    -45       H
ATOM    388  HB2 ALA A  25       6.713  18.710   9.793  1.00 10.66           H
ANISOU  388  HB2 ALA A  25     1342   1372   1337    -83     82    -41       H
ATOM    389  HB3 ALA A  25       6.887  18.791  11.353  1.00 11.57           H
ANISOU  389  HB3 ALA A  25     1491   1380   1522    -87    176    -38       H
ATOM    390  C   ALA A  25       6.079  16.343  10.717  1.00  8.68           C
ANISOU  390  C   ALA A  25     1189   1139    968   -126   -105   -137       C
ATOM    391  O   ALA A  25       6.409  15.726  11.718  1.00 10.13           O
ANISOU  391  O   ALA A  25     1570   1226   1050    -51    -17   -256       O
ATOM    392  H   ALA A  25       4.905  17.260  12.696  1.00  9.23           H
ANISOU  392  H   ALA A  25     1219   1191   1096    -93   -123   -168       H
ATOM    393  N   VAL A  26       6.415  15.952   9.497  1.00  9.31           N
ANISOU  393  N   VAL A  26     1356   1205    975    -50    -54   -264       N
ATOM    394  CA  VAL A  26       7.218  14.768   9.276  1.00  9.50           C
ANISOU  394  CA  VAL A  26     1333   1231   1044    -60     80   -311       C
ATOM    395  HA  VAL A  26       6.877  14.052   9.852  1.00 10.27           H
ANISOU  395  HA  VAL A  26     1428   1287   1185    -28     80   -188       H
ATOM    396  CB  VAL A  26       7.110  14.271   7.866  1.00 12.73           C
ANISOU  396  CB  VAL A  26     1908   1472   1456    -75    -18   -653       C
ATOM    397  HB  VAL A  26       7.687  13.481   7.811  1.00 12.45           H
ANISOU  397  HB  VAL A  26     1728   1600   1400    -31    -12   -460       H
ATOM    398  CG1 VAL A  26       5.707  13.742   7.583  1.00 15.86           C
ANISOU  398  CG1 VAL A  26     2355   1937   1732   -342   -197   -512       C
ATOM    399 HG11 VAL A  26       5.501  13.048   8.213  1.00 15.91           H
ANISOU  399 HG11 VAL A  26     2107   2039   1896   -124    -72   -315       H
ATOM    400 HG12 VAL A  26       5.681  13.392   6.690  1.00 14.81           H
ANISOU  400 HG12 VAL A  26     2133   1773   1718   -209   -115   -447       H
ATOM    401 HG13 VAL A  26       5.078  14.462   7.670  1.00 15.69           H
ANISOU  401 HG13 VAL A  26     2215   2081   1665   -247   -141   -397       H
ATOM    402  CG2 VAL A  26       7.669  15.229   6.832  1.00 14.16           C
ANISOU  402  CG2 VAL A  26     1934   2138   1305     17     94   -530       C
ATOM    403 HG21 VAL A  26       7.307  16.108   6.974  1.00 13.51           H
ANISOU  403 HG21 VAL A  26     1875   1890   1368   -153     19   -380       H
ATOM    404 HG22 VAL A  26       7.421  14.915   5.957  1.00 12.79           H
ANISOU  404 HG22 VAL A  26     1831   1690   1338    -75     66   -396       H
ATOM    405 HG23 VAL A  26       8.628  15.253   6.906  1.00 13.33           H
ANISOU  405 HG23 VAL A  26     1863   1799   1400     28    118   -419       H
ATOM    406  C   VAL A  26       8.673  14.977   9.651  1.00  9.82           C
ANISOU  406  C   VAL A  26     1341   1132   1258     69     95   -187       C
ATOM    407  O   VAL A  26       9.360  13.983   9.885  1.00 13.48           O
ANISOU  407  O   VAL A  26     1615   1301   2205    141   -203    -98       O
ATOM    408  H   VAL A  26       6.177  16.364   8.782  1.00  9.63           H
ANISOU  408  H   VAL A  26     1324   1228   1104    -57    -69   -162       H
ATOM    409  N   ASP A  27       9.202  16.193   9.668  1.00  9.25           N
ANISOU  409  N   ASP A  27     1350   1087   1078     24     31   -174       N
ATOM    410  CA  ASP A  27      10.581  16.459   9.966  1.00  9.39           C
ANISOU  410  CA  ASP A  27     1338   1073   1156    145      2    -80       C
ATOM    411  HA  ASP A  27      10.867  15.853  10.681  1.00  9.43           H
ANISOU  411  HA  ASP A  27     1301   1119   1163     82    -17    -49       H
ATOM    412  CB  ASP A  27      11.488  16.191   8.776  1.00  9.76           C
ANISOU  412  CB  ASP A  27     1267   1152   1288     16     42   -241       C
ATOM    413  HB3 ASP A  27      11.383  15.265   8.507  1.00  9.78           H
ANISOU  413  HB3 ASP A  27     1376   1136   1202     56     61   -207       H
ATOM    414  HB2 ASP A  27      12.408  16.353   9.040  1.00  9.52           H
ANISOU  414  HB2 ASP A  27     1256   1153   1205     53     51   -217       H
ATOM    415  CG  ASP A  27      11.195  17.049   7.598  1.00 10.01           C
ANISOU  415  CG  ASP A  27     1562   1198   1041    155    133   -414       C
ATOM    416  OD1 ASP A  27      10.791  18.193   7.725  1.00 10.61           O
ANISOU  416  OD1 ASP A  27     1705   1211   1116    224     71   -233       O
ATOM    417  OD2 ASP A  27      11.303  16.561   6.479  1.00 14.87           O
ANISOU  417  OD2 ASP A  27     2916   1624   1111    552     95   -446       O
ATOM    418  C   ASP A  27      10.682  17.863  10.533  1.00  8.74           C
ANISOU  418  C   ASP A  27     1215   1111    993    109     -1   -109       C
ATOM    419  O   ASP A  27       9.760  18.660  10.482  1.00  8.95           O
ANISOU  419  O   ASP A  27     1161   1298    940     92    -23   -268       O
ATOM    420  H   ASP A  27       8.753  16.905   9.492  1.00  9.38           H
ANISOU  420  H   ASP A  27     1296   1140   1125     25     23   -119       H
ATOM    421  N   ALA A  28      11.872  18.146  11.056  1.00  9.24           N
ANISOU  421  N   ALA A  28     1230   1172   1108    119   -105   -168       N
ATOM    422  CA  ALA A  28      12.092  19.431  11.741  1.00  9.19           C
ANISOU  422  CA  ALA A  28     1274   1204   1012    103     -6   -259       C
ATOM    423  HA  ALA A  28      11.356  19.590  12.368  1.00  9.17           H
ANISOU  423  HA  ALA A  28     1165   1221   1097     99    -31   -213       H
ATOM    424  CB  ALA A  28      13.389  19.366  12.558  1.00 11.76           C
ANISOU  424  CB  ALA A  28     1486   1509   1472     97   -392   -150       C
ATOM    425  HB1 ALA A  28      13.364  18.579  13.123  1.00 11.55           H
ANISOU  425  HB1 ALA A  28     1412   1508   1467     79   -213   -150       H
ATOM    426  HB2 ALA A  28      13.456  20.166  13.101  1.00 11.00           H
ANISOU  426  HB2 ALA A  28     1412   1398   1367     69   -195    -38       H
ATOM    427  HB3 ALA A  28      14.139  19.314  11.945  1.00 11.90           H
ANISOU  427  HB3 ALA A  28     1561   1448   1509      0   -254   -127       H
ATOM    428  C   ALA A  28      12.118  20.568  10.765  1.00  8.82           C
ANISOU  428  C   ALA A  28     1176   1136   1039     83    -78   -223       C
ATOM    429  O   ALA A  28      11.689  21.675  11.118  1.00 10.14           O
ANISOU  429  O   ALA A  28     1515   1194   1141    231   -109   -279       O
ATOM    430  H   ALA A  28      12.559  17.629  11.033  1.00  9.05           H
ANISOU  430  H   ALA A  28     1180   1137   1121     66    -63   -158       H
ATOM    431  N   GLU A  29      12.607  20.371   9.550  1.00  9.53           N
ANISOU  431  N   GLU A  29     1245   1129   1244    165     44   -208       N
ATOM    432  CA  GLU A  29      12.657  21.439   8.587  1.00  9.70           C
ANISOU  432  CA  GLU A  29     1235   1272   1176    -84     75   -178       C
ATOM    433  HA  GLU A  29      13.132  22.199   8.985  1.00 10.22           H
ANISOU  433  HA  GLU A  29     1293   1221   1368    -65     91   -197       H
ATOM    434  CB  GLU A  29      13.458  20.983   7.414  1.00 15.52           C
ANISOU  434  CB  GLU A  29     1675   1998   2223    486    768    321       C
ATOM    435  HB3 GLU A  29      13.616  20.023   7.486  1.00 14.85           H
ANISOU  435  HB3 GLU A  29     1795   1855   1990    216    343     55       H
ATOM    436  HB2 GLU A  29      14.320  21.440   7.471  1.00 16.05           H
ANISOU  436  HB2 GLU A  29     1979   2151   1966    215    373     29       H
ATOM    437  CG  GLU A  29      12.961  21.209   6.059  1.00 33.01           C
ANISOU  437  CG  GLU A  29     3453   5463   3624    773    272   -174       C
ATOM    438  HG3 GLU A  29      12.692  22.142   5.950  1.00 31.22           H
ANISOU  438  HG3 GLU A  29     3699   4626   3537    -26    620   -331       H
ATOM    439  HG2 GLU A  29      12.207  20.611   5.908  1.00 31.05           H
ANISOU  439  HG2 GLU A  29     3536   4887   3374    749    550   -100       H
ATOM    440  CD  GLU A  29      14.049  20.895   5.028  1.00 41.99           C
ANISOU  440  CD  GLU A  29     4931   5940   5083    436   1585   -618       C
ATOM    441  OE1 GLU A  29      14.434  21.869   4.334  1.00 51.11           O
ANISOU  441  OE1 GLU A  29     7058   6610   5751   -640   2454  -1147       O
ATOM    442  OE2 GLU A  29      14.528  19.716   4.941  1.00 36.00           O
ANISOU  442  OE2 GLU A  29     3744   5696   4239   -372   1796  -1302       O
ATOM    443  C   GLU A  29      11.253  21.926   8.206  1.00  8.97           C
ANISOU  443  C   GLU A  29     1241   1236    930    -36    152   -259       C
ATOM    444  O   GLU A  29      11.019  23.114   8.070  1.00  9.98           O
ANISOU  444  O   GLU A  29     1476   1199   1114    -14     33    -98       O
ATOM    445  H   GLU A  29      12.911  19.616   9.272  1.00  9.08           H
ANISOU  445  H   GLU A  29     1196   1076   1178    116     30   -153       H
ATOM    446  N   THR A  30      10.328  21.014   8.107  1.00  8.94           N
ANISOU  446  N   THR A  30     1267   1070   1060     71     14   -256       N
ATOM    447  CA  THR A  30       8.961  21.358   7.768  1.00  8.47           C
ANISOU  447  CA  THR A  30     1302   1160    754     75    -67   -154       C
ATOM    448  HA  THR A  30       8.963  21.940   6.979  1.00  8.89           H
ANISOU  448  HA  THR A  30     1271   1085   1019     44    -42    -16       H
ATOM    449  CB  THR A  30       8.163  20.118   7.413  1.00 10.05           C
ANISOU  449  CB  THR A  30     1363   1228   1226    -16    -97   -422       C
ATOM    450  HB  THR A  30       8.177  19.524   8.179  1.00 10.81           H
ANISOU  450  HB  THR A  30     1379   1381   1346    -12    -65   -258       H
ATOM    451  OG1 THR A  30       8.784  19.439   6.320  1.00 11.35           O
ANISOU  451  OG1 THR A  30     1650   1518   1141    -55    -43   -545       O
ATOM    452  HG1 THR A  30       8.354  18.808   6.049  0.00  9.69           H
ANISOU  452  HG1 THR A  30     1227   1227   1227      0      0      0       H
ATOM    453  CG2 THR A  30       6.738  20.410   7.115  1.00 11.40           C
ANISOU  453  CG2 THR A  30     1392   1530   1409   -112   -138   -415       C
ATOM    454 HG21 THR A  30       6.408  21.121   7.668  1.00 10.80           H
ANISOU  454 HG21 THR A  30     1373   1375   1354    -13   -140   -238       H
ATOM    455 HG22 THR A  30       6.207  19.630   7.287  1.00 11.76           H
ANISOU  455 HG22 THR A  30     1475   1476   1515    -54   -106   -306       H
ATOM    456 HG23 THR A  30       6.643  20.667   6.193  1.00 11.89           H
ANISOU  456 HG23 THR A  30     1471   1508   1536    -46   -136   -232       H
ATOM    457  C   THR A  30       8.352  22.139   8.920  1.00  8.16           C
ANISOU  457  C   THR A  30     1115   1093    889     16   -115    -93       C
ATOM    458  O   THR A  30       7.651  23.136   8.716  1.00  9.22           O
ANISOU  458  O   THR A  30     1370   1216    917    107   -155    -97       O
ATOM    459  H   THR A  30      10.458  20.173   8.228  1.00  8.93           H
ANISOU  459  H   THR A  30     1265   1113   1014     76     17   -175       H
ATOM    460  N   ALA A  31       8.581  21.690  10.150  1.00  7.46           N
ANISOU  460  N   ALA A  31     1072    965    795     98    -25   -154       N
ATOM    461  CA  ALA A  31       8.080  22.431  11.306  1.00  7.97           C
ANISOU  461  CA  ALA A  31     1107   1124    797    -58     69   -225       C
ATOM    462  HA  ALA A  31       7.108  22.533  11.226  1.00  8.01           H
ANISOU  462  HA  ALA A  31     1120   1062    859      1     30   -133       H
ATOM    463  CB  ALA A  31       8.364  21.647  12.584  1.00  8.96           C
ANISOU  463  CB  ALA A  31     1362   1057    983    -68     62    -24       C
ATOM    464  HB1 ALA A  31       8.054  20.738  12.467  1.00  8.59           H
ANISOU  464  HB1 ALA A  31     1219   1080    964    -46     57    -67       H
ATOM    465  HB2 ALA A  31       7.893  22.067  13.319  1.00  8.78           H
ANISOU  465  HB2 ALA A  31     1222   1083   1028    -40     31    -31       H
ATOM    466  HB3 ALA A  31       9.317  21.656  12.750  1.00  8.87           H
ANISOU  466  HB3 ALA A  31     1308   1086    973    -47    112    -58       H
ATOM    467  C   ALA A  31       8.694  23.812  11.371  1.00  7.55           C
ANISOU  467  C   ALA A  31     1089   1013    764     70     -6    -88       C
ATOM    468  O   ALA A  31       8.009  24.780  11.693  1.00  8.64           O
ANISOU  468  O   ALA A  31     1226   1110    946    151    181    -92       O
ATOM    469  H   ALA A  31       9.013  20.972  10.341  1.00  7.48           H
ANISOU  469  H   ALA A  31     1052    937    853     38    -37   -106       H
ATOM    470  N   GLU A  32       9.984  23.917  11.121  1.00  7.77           N
ANISOU  470  N   GLU A  32     1094    952    905     94    -17   -200       N
ATOM    471  CA  GLU A  32      10.672  25.209  11.159  1.00  8.58           C
ANISOU  471  CA  GLU A  32     1230   1046    981     48    -86   -206       C
ATOM    472  HA  GLU A  32      10.603  25.577  12.065  1.00  8.43           H
ANISOU  472  HA  GLU A  32     1199   1034    970     39     -9   -153       H
ATOM    473  CB  GLU A  32      12.141  25.050  10.835  1.00  9.46           C
ANISOU  473  CB  GLU A  32     1274   1229   1089    -41     71    -60       C
ATOM    474  HB3 GLU A  32      12.235  24.721   9.928  1.00  9.56           H
ANISOU  474  HB3 GLU A  32     1319   1211   1099     -7      2    -75       H
ATOM    475  HB2 GLU A  32      12.535  24.422  11.462  1.00 10.03           H
ANISOU  475  HB2 GLU A  32     1318   1247   1245     -7     -9    -41       H
ATOM    476  CG  GLU A  32      12.888  26.367  10.942  1.00 12.46           C
ANISOU  476  CG  GLU A  32     1608   1446   1680     -7    -47     33       C
ATOM    477  HG3 GLU A  32      12.827  26.688  11.855  1.00 12.69           H
ANISOU  477  HG3 GLU A  32     1596   1670   1556     46      0    147       H
ATOM    478  HG2 GLU A  32      12.491  27.014  10.338  1.00 12.71           H
ANISOU  478  HG2 GLU A  32     1598   1579   1652     73     31     62       H
ATOM    479  CD  GLU A  32      14.323  26.260  10.593  1.00 22.11           C
ANISOU  479  CD  GLU A  32     2056   2888   3455    415    133    299       C
ATOM    480  OE1 GLU A  32      14.925  25.327  11.065  1.00 30.76           O
ANISOU  480  OE1 GLU A  32     1861   3537   6288     51    231    723       O
ATOM    481  OE2 GLU A  32      14.853  27.105   9.864  1.00 36.24           O
ANISOU  481  OE2 GLU A  32     3285   5105   5379   -230   1236   1277       O
ATOM    482  C   GLU A  32      10.026  26.196  10.208  1.00  8.55           C
ANISOU  482  C   GLU A  32     1228   1103    917     26    116   -132       C
ATOM    483  O   GLU A  32       9.795  27.349  10.550  1.00  8.86           O
ANISOU  483  O   GLU A  32     1237   1040   1087    112     64   -200       O
ATOM    484  H   GLU A  32      10.496  23.254  10.928  1.00  7.50           H
ANISOU  484  H   GLU A  32     1022    933    892     59    -21   -163       H
ATOM    485  N   LYS A  33       9.725  25.747   8.990  1.00  8.50           N
ANISOU  485  N   LYS A  33     1289   1068    872    161    101    -98       N
ATOM    486  CA  LYS A  33       9.080  26.596   8.025  1.00  9.54           C
ANISOU  486  CA  LYS A  33     1511   1216    896    128     91    -10       C
ATOM    487  HA  LYS A  33       9.640  27.388   7.886  1.00  9.58           H
ANISOU  487  HA  LYS A  33     1432   1267    940     98     62    -63       H
ATOM    488  CB  LYS A  33       8.956  25.882   6.670  1.00 11.07           C
ANISOU  488  CB  LYS A  33     1803   1397   1006    306     69   -106       C
ATOM    489  HB3 LYS A  33       8.341  26.379   6.108  1.00 11.34           H
ANISOU  489  HB3 LYS A  33     1623   1513   1173    161      3     -9       H
ATOM    490  HB2 LYS A  33       8.618  24.983   6.812  1.00 11.50           H
ANISOU  490  HB2 LYS A  33     1733   1527   1108    159     85    -75       H
ATOM    491  CG  LYS A  33      10.265  25.776   5.932  1.00 16.19           C
ANISOU  491  CG  LYS A  33     2388   2395   1366    265    347   -109       C
ATOM    492  HG3 LYS A  33      10.897  25.298   6.488  1.00 17.16           H
ANISOU  492  HG3 LYS A  33     2475   2307   1736    171    102    -77       H
ATOM    493  HG2 LYS A  33      10.595  26.666   5.733  1.00 16.62           H
ANISOU  493  HG2 LYS A  33     2391   2436   1487    152    258   -184       H
ATOM    494  CD  LYS A  33      10.111  25.021   4.625  1.00 25.48           C
ANISOU  494  CD  LYS A  33     3981   3519   2181     33    697   -936       C
ATOM    495  HD3 LYS A  33       9.548  25.529   4.021  1.00 27.17           H
ANISOU  495  HD3 LYS A  33     3793   3646   2882    -85    502   -533       H
ATOM    496  HD2 LYS A  33       9.725  24.148   4.798  1.00 25.61           H
ANISOU  496  HD2 LYS A  33     3610   3639   2479     90    679   -663       H
ATOM    497  CE  LYS A  33      11.479  24.837   3.977  1.00 36.45           C
ANISOU  497  CE  LYS A  33     4752   5396   3698    346   1852  -1474       C
ATOM    498  HE3 LYS A  33      12.173  25.055   4.620  1.00 35.43           H
ANISOU  498  HE3 LYS A  33     4955   4222   4283    367   1240   -961       H
ATOM    499  HE2 LYS A  33      11.540  25.440   3.219  1.00 38.51           H
ANISOU  499  HE2 LYS A  33     4875   4759   4996    225   1350   -797       H
ATOM    500  NZ  LYS A  33      11.755  23.456   3.472  1.00 54.40           N
ANISOU  500  NZ  LYS A  33     7438   5049   8182   -360   1685  -1809       N
ATOM    501  HZ1 LYS A  33      11.477  22.803   4.124  1.00 49.91           H
ANISOU  501  HZ1 LYS A  33     6116   5962   6882    179   1112  -1412       H
ATOM    502  HZ2 LYS A  33      12.697  23.351   3.305  1.00 50.37           H
ANISOU  502  HZ2 LYS A  33     6930   5499   6709   -204    620  -1271       H
ATOM    503  HZ3 LYS A  33      11.271  23.304   2.652  1.00 52.66           H
ANISOU  503  HZ3 LYS A  33     6972   5570   7464    310   1710  -1148       H
ATOM    504  C   LYS A  33       7.730  27.076   8.515  1.00  8.80           C
ANISOU  504  C   LYS A  33     1333   1222    786     61    -10    -34       C
ATOM    505  O   LYS A  33       7.368  28.237   8.329  1.00 10.19           O
ANISOU  505  O   LYS A  33     1498   1346   1026    238     -3    102       O
ATOM    506  H   LYS A  33       9.895  24.951   8.710  1.00  8.52           H
ANISOU  506  H   LYS A  33     1301   1009    927    105     74    -68       H
ATOM    507  N   ALA A  34       6.949  26.186   9.091  1.00  8.85           N
ANISOU  507  N   ALA A  34     1385   1154    824     17    -79   -163       N
ATOM    508  CA  ALA A  34       5.632  26.563   9.621  1.00  8.74           C
ANISOU  508  CA  ALA A  34     1281   1189    849      0   -224    -37       C
ATOM    509  HA  ALA A  34       5.100  26.962   8.901  1.00  8.49           H
ANISOU  509  HA  ALA A  34     1129   1136    959     58   -199    -58       H
ATOM    510  CB  ALA A  34       4.894  25.345  10.119  1.00 10.24           C
ANISOU  510  CB  ALA A  34     1221   1407   1262   -189   -207   -168       C
ATOM    511  HB1 ALA A  34       4.821  24.710   9.402  1.00  9.67           H
ANISOU  511  HB1 ALA A  34     1265   1246   1163   -105   -173    -59       H
ATOM    512  HB2 ALA A  34       4.019  25.608  10.413  1.00  9.87           H
ANISOU  512  HB2 ALA A  34     1310   1290   1150   -104   -170   -108       H
ATOM    513  HB3 ALA A  34       5.383  24.960  10.849  1.00 10.03           H
ANISOU  513  HB3 ALA A  34     1281   1303   1225   -107   -130   -143       H
ATOM    514  C   ALA A  34       5.753  27.569  10.718  1.00  7.90           C
ANISOU  514  C   ALA A  34     1017   1066    917     -5   -136    -55       C
ATOM    515  O   ALA A  34       4.997  28.540  10.768  1.00  8.95           O
ANISOU  515  O   ALA A  34     1105   1218   1077    155   -254    -91       O
ATOM    516  H   ALA A  34       7.147  25.355   9.191  1.00  8.92           H
ANISOU  516  H   ALA A  34     1334   1173    881     16    -84   -105       H
ATOM    517  N   PHE A  35       6.710  27.385  11.629  1.00  7.25           N
ANISOU  517  N   PHE A  35      941    972    840     87    -85    -65       N
ATOM    518  CA  PHE A  35       6.901  28.326  12.735  1.00  7.03           C
ANISOU  518  CA  PHE A  35      931    920    817     92    -53    -79       C
ATOM    519  HA  PHE A  35       6.024  28.531  13.118  1.00  7.17           H
ANISOU  519  HA  PHE A  35      901    960    862     61    -50    -52       H
ATOM    520  CB  PHE A  35       7.737  27.701  13.820  1.00  7.03           C
ANISOU  520  CB  PHE A  35      845    966    858     56    -75    -16       C
ATOM    521  HB3 PHE A  35       8.006  28.398  14.439  1.00  7.00           H
ANISOU  521  HB3 PHE A  35      871    927    861     39    -49      0       H
ATOM    522  HB2 PHE A  35       8.528  27.310  13.415  1.00  7.03           H
ANISOU  522  HB2 PHE A  35      879    940    850     32    -46    -39       H
ATOM    523  CG  PHE A  35       7.059  26.631  14.630  1.00  6.74           C
ANISOU  523  CG  PHE A  35      828    984    746     22    -91    -67       C
ATOM    524  CD1 PHE A  35       5.728  26.666  14.950  1.00  7.72           C
ANISOU  524  CD1 PHE A  35      905   1071    954    -30   -136     18       C
ATOM    525  HD1 PHE A  35       5.198  27.372  14.663  1.00  7.60           H
ANISOU  525  HD1 PHE A  35      930   1017    940    -15    -74    -16       H
ATOM    526  CE1 PHE A  35       5.172  25.716  15.792  1.00  8.72           C
ANISOU  526  CE1 PHE A  35      988   1182   1141   -183     58    -14       C
ATOM    527  HE1 PHE A  35       4.265  25.753  15.990  1.00  8.30           H
ANISOU  527  HE1 PHE A  35      999   1115   1040   -140     21     -6       H
ATOM    528  CZ  PHE A  35       5.920  24.709  16.278  1.00  8.57           C
ANISOU  528  CZ  PHE A  35     1221   1073    959   -262   -112    -25       C
ATOM    529  HZ  PHE A  35       5.522  24.047  16.795  1.00  8.27           H
ANISOU  529  HZ  PHE A  35     1128   1036    977   -105    -59     19       H
ATOM    530  CE2 PHE A  35       7.238  24.619  15.960  1.00  7.98           C
ANISOU  530  CE2 PHE A  35     1168    998    866    -11   -154     40       C
ATOM    531  HE2 PHE A  35       7.753  23.918  16.289  1.00  7.79           H
ANISOU  531  HE2 PHE A  35     1072    978    909     -5   -109     -4       H
ATOM    532  CD2 PHE A  35       7.809  25.581  15.136  1.00  7.46           C
ANISOU  532  CD2 PHE A  35      934    956    944      0    -88      2       C
ATOM    533  HD2 PHE A  35       8.719  25.539  14.951  1.00  7.37           H
ANISOU  533  HD2 PHE A  35      942    976    882      3    -86     -9       H
ATOM    534  C   PHE A  35       7.470  29.647  12.265  1.00  6.98           C
ANISOU  534  C   PHE A  35      934    943    773    112     10    -23       C
ATOM    535  O   PHE A  35       7.091  30.669  12.826  1.00  7.93           O
ANISOU  535  O   PHE A  35     1084    943    985    153    -26    -68       O
ATOM    536  H   PHE A  35       7.257  26.722  11.628  1.00  7.10           H
ANISOU  536  H   PHE A  35      923    904    867     32    -86    -65       H
ATOM    537  N   LYS A  36       8.386  29.653  11.326  1.00  7.73           N
ANISOU  537  N   LYS A  36     1080    880    975    137    115     37       N
ATOM    538  CA  LYS A  36       8.887  30.905  10.780  1.00  8.51           C
ANISOU  538  CA  LYS A  36     1169   1041   1021     72     80     92       C
ATOM    539  HA  LYS A  36       9.193  31.464  11.525  1.00  8.92           H
ANISOU  539  HA  LYS A  36     1180   1073   1134     69     78     16       H
ATOM    540  CB  LYS A  36      10.088  30.679   9.884  1.00 11.37           C
ANISOU  540  CB  LYS A  36     1319   1293   1706     80    370    226       C
ATOM    541  HB3 LYS A  36      10.305  31.511   9.435  1.00 11.08           H
ANISOU  541  HB3 LYS A  36     1280   1291   1638    -27    206    165       H
ATOM    542  HB2 LYS A  36       9.870  29.999   9.227  1.00 11.91           H
ANISOU  542  HB2 LYS A  36     1283   1521   1718    103    200    129       H
ATOM    543  CG  LYS A  36      11.300  30.230  10.630  1.00 18.36           C
ANISOU  543  CG  LYS A  36     1271   2322   3383    308    376    391       C
ATOM    544  HG3 LYS A  36      11.566  29.375  10.254  1.00 17.17           H
ANISOU  544  HG3 LYS A  36     1594   2362   2567      5    134    238       H
ATOM    545  HG2 LYS A  36      11.051  30.093  11.559  1.00 16.87           H
ANISOU  545  HG2 LYS A  36     1599   2044   2764     77   -162     42       H
ATOM    546  CD  LYS A  36      12.496  31.061  10.641  1.00 26.44           C
ANISOU  546  CD  LYS A  36     2521   4227   3297   -931   -459    838       C
ATOM    547  HD3 LYS A  36      12.278  31.930  11.015  1.00 26.15           H
ANISOU  547  HD3 LYS A  36     2364   4037   3535   -704   -349    801       H
ATOM    548  HD2 LYS A  36      12.827  31.159   9.734  1.00 23.85           H
ANISOU  548  HD2 LYS A  36     2313   3491   3254   -434   -381    478       H
ATOM    549  CE  LYS A  36      13.618  30.435  11.498  1.00 22.01           C
ANISOU  549  CE  LYS A  36     2109   3519   2734   -614   -398    228       C
ATOM    550  HE3 LYS A  36      13.330  29.566  11.821  1.00 23.25           H
ANISOU  550  HE3 LYS A  36     2499   3256   3079   -290   -215    251       H
ATOM    551  HE2 LYS A  36      13.790  31.021  12.252  1.00 23.36           H
ANISOU  551  HE2 LYS A  36     2537   3349   2989   -395   -277     94       H
ATOM    552  NZ  LYS A  36      14.908  30.243  10.783  1.00 32.42           N
ANISOU  552  NZ  LYS A  36     3294   5227   3797   -541    624    250       N
ATOM    553  HZ1 LYS A  36      14.811  29.569  10.107  1.00 31.58           H
ANISOU  553  HZ1 LYS A  36     3233   4640   4127   -239    168    272       H
ATOM    554  HZ2 LYS A  36      15.588  29.968  11.402  1.00 32.41           H
ANISOU  554  HZ2 LYS A  36     3910   4452   3951   -355    231    172       H
ATOM    555  HZ3 LYS A  36      15.179  31.066  10.368  1.00 30.28           H
ANISOU  555  HZ3 LYS A  36     3284   4493   3727   -148    102     49       H
ATOM    556  C   LYS A  36       7.781  31.661  10.091  1.00  8.79           C
ANISOU  556  C   LYS A  36     1244   1043   1051     43    193    151       C
ATOM    557  O   LYS A  36       7.721  32.888  10.218  1.00 10.24           O
ANISOU  557  O   LYS A  36     1416   1138   1337    106    164    143       O
ATOM    558  H   LYS A  36       8.740  28.947  10.985  1.00  7.49           H
ANISOU  558  H   LYS A  36     1014    890    939     95     94      4       H
ATOM    559  N   GLN A  37       6.881  30.990   9.383  1.00  8.57           N
ANISOU  559  N   GLN A  37     1230   1121    906    145     94    108       N
ATOM    560  CA  GLN A  37       5.748  31.656   8.769  1.00  9.61           C
ANISOU  560  CA  GLN A  37     1344   1384    922     88     50     42       C
ATOM    561  HA  GLN A  37       6.082  32.390   8.214  1.00  9.83           H
ANISOU  561  HA  GLN A  37     1393   1280   1061     66     19     38       H
ATOM    562  CB  GLN A  37       5.002  30.688   7.877  1.00 11.31           C
ANISOU  562  CB  GLN A  37     1675   1607   1013    139   -107   -103       C
ATOM    563  HB3 GLN A  37       4.570  30.012   8.423  1.00 11.77           H
ANISOU  563  HB3 GLN A  37     1626   1594   1250    146    -57    -45       H
ATOM    564  HB2 GLN A  37       5.622  30.275   7.255  1.00 12.02           H
ANISOU  564  HB2 GLN A  37     1606   1713   1247    172     -9    -63       H
ATOM    565  CG  GLN A  37       3.939  31.412   7.085  1.00 15.73           C
ANISOU  565  CG  GLN A  37     2166   2309   1500    646   -238   -215       C
ATOM    566  HG3 GLN A  37       3.375  31.930   7.678  1.00 15.38           H
ANISOU  566  HG3 GLN A  37     2093   2097   1653    348     26   -138       H
ATOM    567  HG2 GLN A  37       3.401  30.754   6.618  1.00 16.05           H
ANISOU  567  HG2 GLN A  37     2226   2254   1617    277    -14     -9       H
ATOM    568  CD  GLN A  37       4.528  32.355   6.036  1.00 22.43           C
ANISOU  568  CD  GLN A  37     3447   3268   1805    752    137    224       C
ATOM    569  OE1 GLN A  37       5.263  31.895   5.169  1.00 29.02           O
ANISOU  569  OE1 GLN A  37     4546   4659   1820   1761    465    475       O
ATOM    570  NE2 GLN A  37       4.263  33.661   6.133  1.00 29.37           N
ANISOU  570  NE2 GLN A  37     5153   3682   2322   1736   -263    549       N
ATOM    571 HE21 GLN A  37       4.156  34.135   5.409  1.00 26.25           H
ANISOU  571 HE21 GLN A  37     4266   2926   2779    773    -35    695       H
ATOM    572 HE22 GLN A  37       4.201  34.028   6.920  1.00 26.32           H
ANISOU  572 HE22 GLN A  37     3880   3002   3116   1056    134    -30       H
ATOM    573  C   GLN A  37       4.829  32.245   9.809  1.00  8.70           C
ANISOU  573  C   GLN A  37     1221   1218    865     75    -59     82       C
ATOM    574  O   GLN A  37       4.389  33.379   9.683  1.00  9.89           O
ANISOU  574  O   GLN A  37     1443   1313   1001    241    -66    202       O
ATOM    575  H   GLN A  37       6.910  30.142   9.243  1.00  8.81           H
ANISOU  575  H   GLN A  37     1252   1112    982     96     94    103       H
ATOM    576  N   TYR A  38       4.529  31.491  10.859  1.00  7.91           N
ANISOU  576  N   TYR A  38     1121    991    891     94     36      7       N
ATOM    577  CA  TYR A  38       3.736  31.970  11.970  1.00  7.94           C
ANISOU  577  CA  TYR A  38      955   1178    882    157     23     35       C
ATOM    578  HA  TYR A  38       2.835  32.188  11.650  1.00  7.80           H
ANISOU  578  HA  TYR A  38      959   1085    920    113      0     48       H
ATOM    579  CB  TYR A  38       3.614  30.836  13.005  1.00  8.38           C
ANISOU  579  CB  TYR A  38     1045   1075   1061     54    130     57       C
ATOM    580  HB3 TYR A  38       4.490  30.446  13.145  1.00  8.27           H
ANISOU  580  HB3 TYR A  38     1039   1087   1014     37     74     20       H
ATOM    581  HB2 TYR A  38       3.013  30.162  12.650  1.00  8.42           H
ANISOU  581  HB2 TYR A  38     1059   1113   1027     64     82     26       H
ATOM    582  CG  TYR A  38       3.088  31.244  14.349  1.00  7.90           C
ANISOU  582  CG  TYR A  38      984   1020    998     77     46    -17       C
ATOM    583  CD1 TYR A  38       1.754  31.262  14.623  1.00  8.32           C
ANISOU  583  CD1 TYR A  38     1001   1237    922    -13      5    -92       C
ATOM    584  HD1 TYR A  38       1.151  31.029  13.957  1.00  8.26           H
ANISOU  584  HD1 TYR A  38      987   1171    981    -17     -5   -100       H
ATOM    585  CE1 TYR A  38       1.285  31.593  15.874  1.00  8.71           C
ANISOU  585  CE1 TYR A  38     1032   1284    991     41     54   -156       C
ATOM    586  HE1 TYR A  38       0.371  31.586  16.042  1.00  8.54           H
ANISOU  586  HE1 TYR A  38     1043   1237    962     26     61   -105       H
ATOM    587  CZ  TYR A  38       2.154  31.893  16.873  1.00  8.24           C
ANISOU  587  CZ  TYR A  38     1051   1190    887     59     54     -4       C
ATOM    588  OH  TYR A  38       1.729  32.221  18.141  1.00 10.45           O
ANISOU  588  OH  TYR A  38     1371   1618    979     -9    157   -154       O
ATOM    589  HH  TYR A  38       1.315  31.651  18.470  0.00  9.27           H
ANISOU  589  HH  TYR A  38     1174   1174   1174      0      0      0       H
ATOM    590  CE2 TYR A  38       3.489  31.910  16.624  1.00  9.64           C
ANISOU  590  CE2 TYR A  38     1112   1542   1008    -49    -60   -106       C
ATOM    591  HE2 TYR A  38       4.090  32.115  17.304  1.00  8.96           H
ANISOU  591  HE2 TYR A  38     1034   1338   1031    -28    -41    -49       H
ATOM    592  CD2 TYR A  38       3.950  31.572  15.370  1.00  8.44           C
ANISOU  592  CD2 TYR A  38      941   1247   1018     96     27     60       C
ATOM    593  HD2 TYR A  38       4.867  31.556  15.212  1.00  8.45           H
ANISOU  593  HD2 TYR A  38      966   1225   1017     57     66      4       H
ATOM    594  C   TYR A  38       4.330  33.214  12.572  1.00  7.44           C
ANISOU  594  C   TYR A  38      936   1050    837    157      4     92       C
ATOM    595  O   TYR A  38       3.647  34.190  12.860  1.00  8.50           O
ANISOU  595  O   TYR A  38     1091   1120   1016    272     37      8       O
ATOM    596  H   TYR A  38       4.781  30.673  10.940  1.00  7.89           H
ANISOU  596  H   TYR A  38     1101    972    924     54     26     26       H
ATOM    597  N   ALA A  39       5.647  33.208  12.820  1.00  8.12           N
ANISOU  597  N   ALA A  39     1076    950   1058    164    -96     43       N
ATOM    598  CA  ALA A  39       6.284  34.346  13.413  1.00  8.66           C
ANISOU  598  CA  ALA A  39     1134   1054   1103    213   -209     34       C
ATOM    599  HA  ALA A  39       5.833  34.570  14.254  1.00  9.05           H
ANISOU  599  HA  ALA A  39     1162   1097   1179    164   -132    -10       H
ATOM    600  CB  ALA A  39       7.766  34.027  13.739  1.00 10.97           C
ANISOU  600  CB  ALA A  39     1235   1383   1550    216   -397   -109       C
ATOM    601  HB1 ALA A  39       7.798  33.310  14.376  1.00 10.89           H
ANISOU  601  HB1 ALA A  39     1225   1426   1484    156   -272    -86       H
ATOM    602  HB2 ALA A  39       8.180  34.811  14.107  1.00 10.53           H
ANISOU  602  HB2 ALA A  39     1232   1346   1420     97   -241     21       H
ATOM    603  HB3 ALA A  39       8.214  33.768  12.931  1.00 10.93           H
ANISOU  603  HB3 ALA A  39     1280   1324   1548    121   -279    -26       H
ATOM    604  C   ALA A  39       6.189  35.565  12.476  1.00  9.35           C
ANISOU  604  C   ALA A  39     1205   1066   1278    132   -144     -5       C
ATOM    605  O   ALA A  39       5.837  36.654  12.927  1.00 10.60           O
ANISOU  605  O   ALA A  39     1416   1124   1487    182   -221    -21       O
ATOM    606  H   ALA A  39       6.174  32.550  12.649  1.00  7.81           H
ANISOU  606  H   ALA A  39      983    954   1028     95    -55      0       H
ATOM    607  N   ASN A  40       6.437  35.359  11.224  1.00  9.94           N
ANISOU  607  N   ASN A  40     1316   1120   1339    148    101    162       N
ATOM    608  CA  ASN A  40       6.322  36.442  10.232  1.00 12.10           C
ANISOU  608  CA  ASN A  40     1590   1382   1623    -11     38    417       C
ATOM    609  HA  ASN A  40       6.910  37.176  10.500  1.00 13.13           H
ANISOU  609  HA  ASN A  40     1740   1547   1702    -36      1    200       H
ATOM    610  CB  ASN A  40       6.752  35.952   8.852  1.00 15.48           C
ANISOU  610  CB  ASN A  40     2391   1679   1811      0    482    450       C
ATOM    611  HB3 ASN A  40       6.461  36.587   8.180  1.00 15.97           H
ANISOU  611  HB3 ASN A  40     2285   1890   1892    181    342    426       H
ATOM    612  HB2 ASN A  40       6.327  35.096   8.683  1.00 15.94           H
ANISOU  612  HB2 ASN A  40     2104   1913   2039    -44    257    320       H
ATOM    613  CG  ASN A  40       8.275  35.748   8.688  1.00 27.29           C
ANISOU  613  CG  ASN A  40     3025   3801   3541    206    768   1026       C
ATOM    614  OD1 ASN A  40       9.104  36.114   9.544  1.00 41.11           O
ANISOU  614  OD1 ASN A  40     2811   6772   6034    -76    462   -299       O
ATOM    615  ND2 ASN A  40       8.638  35.137   7.572  1.00 44.56           N
ANISOU  615  ND2 ASN A  40     5420   6721   4788   1510   1460   -602       N
ATOM    616 HD21 ASN A  40       9.442  34.525   7.584  1.00 40.31           H
ANISOU  616 HD21 ASN A  40     5273   5443   4599    886   1009      0       H
ATOM    617 HD22 ASN A  40       8.103  35.296   6.730  1.00 40.40           H
ANISOU  617 HD22 ASN A  40     5124   4821   5404    775    998     26       H
ATOM    618  C   ASN A  40       4.904  36.983  10.182  1.00 11.73           C
ANISOU  618  C   ASN A  40     1829   1318   1307    315    -39    298       C
ATOM    619  O   ASN A  40       4.714  38.209  10.143  1.00 13.83           O
ANISOU  619  O   ASN A  40     2057   1300   1897    226    -32    424       O
ATOM    620  H   ASN A  40       6.683  34.603  10.896  1.00  9.94           H
ANISOU  620  H   ASN A  40     1306   1151   1320     90     42     79       H
ATOM    621  N   ASP A  41       3.930  36.109  10.183  1.00 10.57           N
ANISOU  621  N   ASP A  41     1428   1322   1265    271   -158    318       N
ATOM    622  CA  ASP A  41       2.536  36.510  10.102  1.00 11.71           C
ANISOU  622  CA  ASP A  41     1516   1554   1378    346   -334    193       C
ATOM    623  HA  ASP A  41       2.413  37.054   9.296  1.00 11.07           H
ANISOU  623  HA  ASP A  41     1478   1403   1322    324   -243    113       H
ATOM    624  CB  ASP A  41       1.618  35.285   9.993  1.00 11.93           C
ANISOU  624  CB  ASP A  41     1274   1756   1502    267   -286     48       C
ATOM    625  HB3 ASP A  41       0.700  35.573  10.124  1.00 11.66           H
ANISOU  625  HB3 ASP A  41     1291   1635   1501    208   -182     61       H
ATOM    626  HB2 ASP A  41       1.860  34.650  10.686  1.00 11.53           H
ANISOU  626  HB2 ASP A  41     1378   1555   1448    225   -182    -21       H
ATOM    627  CG  ASP A  41       1.681  34.556   8.651  1.00 13.14           C
ANISOU  627  CG  ASP A  41     1544   1762   1687    368   -257    215       C
ATOM    628  OD1 ASP A  41       2.294  35.154   7.744  1.00 16.54           O
ANISOU  628  OD1 ASP A  41     2581   2109   1592    345   -430      2       O
ATOM    629  OD2 ASP A  41       1.180  33.455   8.552  1.00 16.45           O
ANISOU  629  OD2 ASP A  41     2024   2055   2171     44   -421   -361       O
ATOM    630  C   ASP A  41       2.151  37.377  11.279  1.00 11.48           C
ANISOU  630  C   ASP A  41     1417   1407   1535    379   -353    103       C
ATOM    631  O   ASP A  41       1.261  38.189  11.172  1.00 15.61           O
ANISOU  631  O   ASP A  41     1964   1983   1984    848   -579     42       O
ATOM    632  H   ASP A  41       4.047  35.258  10.228  1.00 10.92           H
ANISOU  632  H   ASP A  41     1485   1316   1345    248   -145    243       H
ATOM    633  N   ASN A  42       2.772  37.170  12.437  1.00 10.39           N
ANISOU  633  N   ASN A  42     1277   1325   1344    263   -271     86       N
ATOM    634  CA  ASN A  42       2.512  37.879  13.648  1.00 10.90           C
ANISOU  634  CA  ASN A  42     1251   1371   1520    287   -158    -11       C
ATOM    635  HA  ASN A  42       1.634  38.310  13.581  1.00 10.45           H
ANISOU  635  HA  ASN A  42     1154   1382   1432    177   -188    -11       H
ATOM    636  CB  ASN A  42       2.433  36.896  14.816  1.00 11.26           C
ANISOU  636  CB  ASN A  42     1399   1588   1291    184   -190   -110       C
ATOM    637  HB3 ASN A  42       2.420  37.384  15.655  1.00 10.87           H
ANISOU  637  HB3 ASN A  42     1380   1449   1299    198   -102    -63       H
ATOM    638  HB2 ASN A  42       3.198  36.300  14.792  1.00 10.84           H
ANISOU  638  HB2 ASN A  42     1336   1437   1345     88    -86    -52       H
ATOM    639  CG  ASN A  42       1.186  36.077  14.754  1.00 10.96           C
ANISOU  639  CG  ASN A  42     1386   1541   1237    292     83    -62       C
ATOM    640  OD1 ASN A  42       0.081  36.633  14.930  1.00 13.69           O
ANISOU  640  OD1 ASN A  42     1466   1868   1867    270    106   -368       O
ATOM    641  ND2 ASN A  42       1.274  34.849  14.395  1.00 11.76           N
ANISOU  641  ND2 ASN A  42     1326   1473   1667     72    258    -50       N
ATOM    642 HD21 ASN A  42       0.640  34.184  14.767  1.00 11.46           H
ANISOU  642 HD21 ASN A  42     1397   1456   1498     22    164    -48       H
ATOM    643 HD22 ASN A  42       1.973  34.575  13.748  1.00 11.20           H
ANISOU  643 HD22 ASN A  42     1352   1452   1448    124    139    -43       H
ATOM    644  C   ASN A  42       3.510  38.984  13.944  1.00 11.48           C
ANISOU  644  C   ASN A  42     1497   1398   1467    374   -243    -63       C
ATOM    645  O   ASN A  42       3.459  39.543  15.026  1.00 14.25           O
ANISOU  645  O   ASN A  42     1881   1685   1846    215     -5   -319       O
ATOM    646  H   ASN A  42       3.386  36.576  12.537  1.00  9.86           H
ANISOU  646  H   ASN A  42     1172   1190   1381    137   -239     94       H
ATOM    647  N   GLY A  43       4.369  39.301  13.005  1.00 11.57           N
ANISOU  647  N   GLY A  43     1410   1217   1767    197   -258     76       N
ATOM    648  CA  GLY A  43       5.281  40.441  13.182  1.00 13.40           C
ANISOU  648  CA  GLY A  43     1764   1394   1930     58   -182    211       C
ATOM    649  HA3 GLY A  43       4.781  41.206  13.507  1.00 13.34           H
ANISOU  649  HA3 GLY A  43     1658   1567   1841     25   -160     36       H
ATOM    650  HA2 GLY A  43       5.653  40.677  12.318  1.00 12.94           H
ANISOU  650  HA2 GLY A  43     1666   1407   1843     62   -194     86       H
ATOM    651  C   GLY A  43       6.431  40.202  14.123  1.00 12.67           C
ANISOU  651  C   GLY A  43     1626   1229   1959    -63   -195    -25       C
ATOM    652  O   GLY A  43       6.992  41.149  14.609  1.00 16.48           O
ANISOU  652  O   GLY A  43     2256   1359   2647    -82   -656      5       O
ATOM    653  H   GLY A  43       4.462  38.892  12.256  1.00 11.91           H
ANISOU  653  H   GLY A  43     1494   1397   1635    193   -232    130       H
ATOM    654  N   VAL A  44       6.789  38.956  14.383  1.00 12.07           N
ANISOU  654  N   VAL A  44     1412   1311   1862    200   -255    -24       N
ATOM    655  CA  VAL A  44       7.887  38.624  15.291  1.00 11.18           C
ANISOU  655  CA  VAL A  44     1346   1297   1602    173   -136   -110       C
ATOM    656  HA  VAL A  44       8.001  39.343  15.946  1.00 11.61           H
ANISOU  656  HA  VAL A  44     1497   1349   1564     71   -162    -79       H
ATOM    657  CB  VAL A  44       7.565  37.344  16.069  1.00 11.98           C
ANISOU  657  CB  VAL A  44     1596   1279   1676     26   -245    -11       C
ATOM    658  HB  VAL A  44       7.361  36.622  15.439  1.00 12.09           H
ANISOU  658  HB  VAL A  44     1583   1399   1608     21   -187    -40       H
ATOM    659  CG1 VAL A  44       8.760  36.938  16.879  1.00 14.94           C
ANISOU  659  CG1 VAL A  44     1752   1715   2208    213   -268    251       C
ATOM    660 HG11 VAL A  44       9.387  36.481  16.312  1.00 14.86           H
ANISOU  660 HG11 VAL A  44     1891   1723   2029     10   -171     96       H
ATOM    661 HG12 VAL A  44       8.477  36.348  17.583  1.00 14.43           H
ANISOU  661 HG12 VAL A  44     1757   1777   1948    119   -208     67       H
ATOM    662 HG13 VAL A  44       9.168  37.721  17.258  1.00 14.62           H
ANISOU  662 HG13 VAL A  44     1749   1848   1956    144   -153    153       H
ATOM    663  CG2 VAL A  44       6.364  37.546  16.968  1.00 16.15           C
ANISOU  663  CG2 VAL A  44     1830   2037   2269    180     94    269       C
ATOM    664 HG21 VAL A  44       6.549  38.264  17.578  1.00 15.53           H
ANISOU  664 HG21 VAL A  44     1769   1989   2140    196     39    279       H
ATOM    665 HG22 VAL A  44       6.197  36.737  17.455  1.00 14.49           H
ANISOU  665 HG22 VAL A  44     1753   1777   1975    129    -35    -15       H
ATOM    666 HG23 VAL A  44       5.601  37.764  16.429  1.00 14.57           H
ANISOU  666 HG23 VAL A  44     1815   1728   1990     57     99     84       H
ATOM    667  C   VAL A  44       9.140  38.491  14.493  1.00 13.31           C
ANISOU  667  C   VAL A  44     1491   1582   1983     36     10   -130       C
ATOM    668  O   VAL A  44       9.173  37.682  13.555  1.00 18.45           O
ANISOU  668  O   VAL A  44     1731   2845   2433     43    285   -649       O
ATOM    669  H   VAL A  44       6.412  38.265  14.037  1.00 12.16           H
ANISOU  669  H   VAL A  44     1472   1402   1744     54   -174     21       H
ATOM    670  N   ASP A  45      10.170  39.235  14.895  1.00 12.91           N
ANISOU  670  N   ASP A  45     1419   1457   2029    142   -121    187       N
ATOM    671  CA  ASP A  45      11.486  39.255  14.255  1.00 13.66           C
ANISOU  671  CA  ASP A  45     1566   1885   1737     11    -57    527       C
ATOM    672  HA  ASP A  45      11.556  38.552  13.576  1.00 15.46           H
ANISOU  672  HA  ASP A  45     1761   2032   2078     50    -31    272       H
ATOM    673  CB  ASP A  45      11.740  40.619  13.607  1.00 20.19           C
ANISOU  673  CB  ASP A  45     2387   2640   2643      6   -166   1266       C
ATOM    674  HB3 ASP A  45      11.753  41.308  14.289  1.00 21.91           H
ANISOU  674  HB3 ASP A  45     2305   3027   2991     32     51    775       H
ATOM    675  HB2 ASP A  45      11.022  40.798  12.980  1.00 19.52           H
ANISOU  675  HB2 ASP A  45     2212   2766   2438    104    -23    860       H
ATOM    676  CG  ASP A  45      13.064  40.692  12.824  1.00 36.94           C
ANISOU  676  CG  ASP A  45     3888   5062   5083    316   1404    740       C
ATOM    677  OD1 ASP A  45      13.600  39.622  12.439  1.00 39.49           O
ANISOU  677  OD1 ASP A  45     4436   5370   5196   1084   -381    680       O
ATOM    678  OD2 ASP A  45      13.555  41.838  12.548  1.00 54.92           O
ANISOU  678  OD2 ASP A  45     8004   4381   8482   -241   1221   2330       O
ATOM    679  C   ASP A  45      12.521  39.038  15.319  1.00 13.94           C
ANISOU  679  C   ASP A  45     1707   1594   1994     78    -75    264       C
ATOM    680  O   ASP A  45      12.957  39.981  15.993  1.00 16.95           O
ANISOU  680  O   ASP A  45     2098   1727   2615     81   -467    266       O
ATOM    681  H   ASP A  45      10.128  39.768  15.569  1.00 13.36           H
ANISOU  681  H   ASP A  45     1491   1703   1883     73    -74    147       H
ATOM    682  N   GLY A  46      12.918  37.817  15.508  1.00 12.61           N
ANISOU  682  N   GLY A  46     1586   1434   1771    329    -41    212       N
ATOM    683  CA  GLY A  46      13.780  37.421  16.617  1.00 12.51           C
ANISOU  683  CA  GLY A  46     1725   1500   1527    505    -44    267       C
ATOM    684  HA3 GLY A  46      13.237  36.985  17.292  1.00 12.07           H
ANISOU  684  HA3 GLY A  46     1572   1465   1548    268   -104    101       H
ATOM    685  HA2 GLY A  46      14.201  38.197  17.018  1.00 13.10           H
ANISOU  685  HA2 GLY A  46     1670   1673   1634    310    -32    220       H
ATOM    686  C   GLY A  46      14.873  36.461  16.200  1.00  9.49           C
ANISOU  686  C   GLY A  46     1206   1198   1198     98      7     32       C
ATOM    687  O   GLY A  46      15.099  36.215  15.032  1.00 12.94           O
ANISOU  687  O   GLY A  46     1748   1763   1406    502   -122    159       O
ATOM    688  H   GLY A  46      12.700  37.160  14.998  1.00 13.08           H
ANISOU  688  H   GLY A  46     1624   1618   1726    252    -70    144       H
ATOM    689  N   VAL A  47      15.534  35.925  17.206  1.00  8.34           N
ANISOU  689  N   VAL A  47     1134    957   1077    105    -18    177       N
ATOM    690  CA  VAL A  47      16.554  34.909  17.003  1.00  7.44           C
ANISOU  690  CA  VAL A  47      908    862   1055     35     19    117       C
ATOM    691  HA  VAL A  47      16.700  34.790  16.042  1.00  8.00           H
ANISOU  691  HA  VAL A  47     1012    979   1047     18     15    115       H
ATOM    692  CB  VAL A  47      17.920  35.285  17.600  1.00 10.05           C
ANISOU  692  CB  VAL A  47     1100   1095   1623   -109    -22     94       C
ATOM    693  HB  VAL A  47      18.562  34.575  17.395  1.00 10.20           H
ANISOU  693  HB  VAL A  47     1190   1181   1503    -33     -9     98       H
ATOM    694  CG1 VAL A  47      18.426  36.553  16.996  1.00 13.14           C
ANISOU  694  CG1 VAL A  47     1482   1411   2097   -341    267    208       C
ATOM    695 HG11 VAL A  47      18.392  36.478  16.039  1.00 12.54           H
ANISOU  695 HG11 VAL A  47     1419   1354   1988   -194    118    236       H
ATOM    696 HG12 VAL A  47      19.332  36.694  17.282  1.00 12.53           H
ANISOU  696 HG12 VAL A  47     1580   1356   1823   -174     80    164       H
ATOM    697 HG13 VAL A  47      17.874  37.283  17.287  1.00 12.75           H
ANISOU  697 HG13 VAL A  47     1520   1529   1795   -168     61    203       H
ATOM    698  CG2 VAL A  47      17.857  35.439  19.069  1.00 11.17           C
ANISOU  698  CG2 VAL A  47     1330   1296   1615   -153   -376    146       C
ATOM    699 HG21 VAL A  47      17.240  36.139  19.291  1.00 11.37           H
ANISOU  699 HG21 VAL A  47     1394   1417   1507   -111   -200    127       H
ATOM    700 HG22 VAL A  47      18.732  35.669  19.391  1.00 10.75           H
ANISOU  700 HG22 VAL A  47     1296   1290   1498   -190   -241    114       H
ATOM    701 HG23 VAL A  47      17.576  34.614  19.469  1.00 10.88           H
ANISOU  701 HG23 VAL A  47     1285   1359   1487   -122   -197    140       H
ATOM    702  C   VAL A  47      16.037  33.600  17.529  1.00  6.59           C
ANISOU  702  C   VAL A  47      814    812    875    -20     15     98       C
ATOM    703  O   VAL A  47      15.217  33.552  18.438  1.00  7.68           O
ANISOU  703  O   VAL A  47      977    929   1009    -37    106     50       O
ATOM    704  H   VAL A  47      15.400  36.130  18.030  1.00  8.50           H
ANISOU  704  H   VAL A  47     1112   1028   1087     78    -31    133       H
ATOM    705  N   TRP A  48      16.526  32.527  16.930  1.00  6.27           N
ANISOU  705  N   TRP A  48      687    818    873    -49     78     76       N
ATOM    706  CA  TRP A  48      15.952  31.209  17.065  1.00  5.81           C
ANISOU  706  CA  TRP A  48      688    752    767      7     33     38       C
ATOM    707  HA  TRP A  48      15.077  31.243  17.722  1.00  6.06           H
ANISOU  707  HA  TRP A  48      716    816    769      1     43     40       H
ATOM    708  CB  TRP A  48      15.491  30.740  15.667  1.00  7.22           C
ANISOU  708  CB  TRP A  48      844   1014    882     61   -127     93       C
ATOM    709  HB3 TRP A  48      15.181  29.695  15.726  1.00  7.13           H
ANISOU  709  HB3 TRP A  48      859    976    871     81    -70     52       H
ATOM    710  HB2 TRP A  48      16.325  30.841  14.969  1.00  7.22           H
ANISOU  710  HB2 TRP A  48      899    934    909     56    -71     62       H
ATOM    711  CG  TRP A  48      14.354  31.524  15.131  1.00  7.52           C
ANISOU  711  CG  TRP A  48      945   1044    868     46   -143     51       C
ATOM    712  CD1 TRP A  48      14.354  32.796  14.625  1.00  9.12           C
ANISOU  712  CD1 TRP A  48     1112   1154   1200    -34   -235    216       C
ATOM    713  HD1 TRP A  48      15.227  33.433  14.547  1.00  8.71           H
ANISOU  713  HD1 TRP A  48     1095   1116   1097     -3   -197    167       H
ATOM    714  NE1 TRP A  48      13.097  33.142  14.234  1.00  9.62           N
ANISOU  714  NE1 TRP A  48     1169   1321   1164    163   -281    267       N
ATOM    715  HE1 TRP A  48      12.826  34.067  13.844  1.00  8.86           H
ANISOU  715  HE1 TRP A  48     1107   1152   1104    107   -206    104       H
ATOM    716  CE2 TRP A  48      12.250  32.132  14.487  1.00  8.52           C
ANISOU  716  CE2 TRP A  48      995   1318    921     88   -189     71       C
ATOM    717  CD2 TRP A  48      13.004  31.070  15.029  1.00  7.28           C
ANISOU  717  CD2 TRP A  48      963   1082    721     21   -149     13       C
ATOM    718  CE3 TRP A  48      12.343  29.893  15.372  1.00  9.01           C
ANISOU  718  CE3 TRP A  48     1040   1321   1061   -124    -41    202       C
ATOM    719  HE3 TRP A  48      12.887  29.063  15.804  1.00  8.66           H
ANISOU  719  HE3 TRP A  48     1062   1194   1031    -57     -9     33       H
ATOM    720  CZ3 TRP A  48      10.970  29.791  15.132  1.00 10.52           C
ANISOU  720  CZ3 TRP A  48     1156   1543   1297   -244      8     19       C
ATOM    721  HZ3 TRP A  48      10.443  28.886  15.409  1.00  9.91           H
ANISOU  721  HZ3 TRP A  48     1131   1386   1247    -94    -19     59       H
ATOM    722  CH2 TRP A  48      10.268  30.864  14.623  1.00 10.83           C
ANISOU  722  CH2 TRP A  48     1009   1777   1326   -120   -136      6       C
ATOM    723  HH2 TRP A  48       9.206  30.751  14.448  1.00 10.24           H
ANISOU  723  HH2 TRP A  48     1091   1578   1219   -157   -237     -6       H
ATOM    724  CZ2 TRP A  48      10.860  32.034  14.290  1.00 10.12           C
ANISOU  724  CZ2 TRP A  48     1159   1621   1065    208   -225     23       C
ATOM    725  HZ2 TRP A  48      10.298  32.842  13.841  1.00  9.53           H
ANISOU  725  HZ2 TRP A  48     1125   1359   1135     80   -166     -9       H
ATOM    726  C   TRP A  48      16.924  30.164  17.568  1.00  5.51           C
ANISOU  726  C   TRP A  48      630    800    661    -35    -15    -18       C
ATOM    727  O   TRP A  48      18.100  30.139  17.167  1.00  6.24           O
ANISOU  727  O   TRP A  48      700    901    770     -1     11     51       O
ATOM    728  H   TRP A  48      17.220  32.540  16.422  1.00  6.08           H
ANISOU  728  H   TRP A  48      717    812    779    -23     55     70       H
ATOM    729  N   THR A  49      16.404  29.232  18.354  1.00  5.82           N
ANISOU  729  N   THR A  49      677    773    760     -1     73     21       N
ATOM    730  CA  THR A  49      17.071  27.985  18.650  1.00  5.71           C
ANISOU  730  CA  THR A  49      685    791    693      2     23     55       C
ATOM    731  HA  THR A  49      17.880  27.917  18.105  1.00  5.87           H
ANISOU  731  HA  THR A  49      712    797    721      9     42     25       H
ATOM    732  CB  THR A  49      17.490  27.816  20.114  1.00  6.36           C
ANISOU  732  CB  THR A  49      782    809    826     22   -107     27       C
ATOM    733  HB  THR A  49      17.944  26.964  20.207  1.00  6.49           H
ANISOU  733  HB  THR A  49      813    827    825     44    -52     31       H
ATOM    734  OG1 THR A  49      16.352  27.816  20.973  1.00  7.51           O
ANISOU  734  OG1 THR A  49      946   1124    782    -39     81     57       O
ATOM    735  HG1 THR A  49      16.554  27.697  21.754  0.00  6.20           H
ANISOU  735  HG1 THR A  49      785    785    785      0      0      0       H
ATOM    736  CG2 THR A  49      18.457  28.891  20.552  1.00  8.29           C
ANISOU  736  CG2 THR A  49     1130   1019   1001   -126   -190    -11       C
ATOM    737 HG21 THR A  49      19.132  29.019  19.880  1.00  8.23           H
ANISOU  737 HG21 THR A  49     1101    966   1058    -46   -141    -19       H
ATOM    738 HG22 THR A  49      18.880  28.635  21.377  1.00  7.72           H
ANISOU  738 HG22 THR A  49     1004    960    967    -45   -100    -35       H
ATOM    739 HG23 THR A  49      17.987  29.719  20.686  1.00  8.16           H
ANISOU  739 HG23 THR A  49     1061   1063    974    -92   -135     -8       H
ATOM    740  C   THR A  49      16.165  26.832  18.269  1.00  5.71           C
ANISOU  740  C   THR A  49      711    798    660      8     45     32       C
ATOM    741  O   THR A  49      14.935  26.942  18.243  1.00  6.57           O
ANISOU  741  O   THR A  49      700    851    946    -26     25   -107       O
ATOM    742  H   THR A  49      15.640  29.306  18.742  1.00  5.69           H
ANISOU  742  H   THR A  49      670    783    708      0     44     18       H
ATOM    743  N   TYR A  50      16.789  25.684  18.064  1.00  6.54           N
ANISOU  743  N   TYR A  50      671    801   1012     14     -1    -17       N
ATOM    744  CA  TYR A  50      16.099  24.414  17.922  1.00  6.25           C
ANISOU  744  CA  TYR A  50      724    761    888    -23     -9    -97       C
ATOM    745  HA  TYR A  50      15.186  24.492  18.269  1.00  6.53           H
ANISOU  745  HA  TYR A  50      756    827    897      0     13    -56       H
ATOM    746  CB  TYR A  50      16.014  23.969  16.472  1.00  7.83           C
ANISOU  746  CB  TYR A  50      996   1009    969    -10   -115      0       C
ATOM    747  HB3 TYR A  50      16.908  23.933  16.098  1.00  7.81           H
ANISOU  747  HB3 TYR A  50     1028    972    966    -28    -72    -50       H
ATOM    748  HB2 TYR A  50      15.470  24.601  15.977  1.00  7.50           H
ANISOU  748  HB2 TYR A  50      953    955    939     -6    -79    -39       H
ATOM    749  CG  TYR A  50      15.381  22.599  16.340  1.00  8.14           C
ANISOU  749  CG  TYR A  50     1132   1109    851    -67   -117    -87       C
ATOM    750  CD1 TYR A  50      14.080  22.363  16.749  1.00  7.99           C
ANISOU  750  CD1 TYR A  50     1028    974   1030    -69   -217    -79       C
ATOM    751  HD1 TYR A  50      13.580  23.063  17.103  1.00  8.26           H
ANISOU  751  HD1 TYR A  50     1047   1017   1073    -41   -195    -82       H
ATOM    752  CE1 TYR A  50      13.533  21.112  16.694  1.00  9.76           C
ANISOU  752  CE1 TYR A  50     1024   1220   1462   -196   -391    -12       C
ATOM    753  HE1 TYR A  50      12.663  20.976  16.990  1.00  9.43           H
ANISOU  753  HE1 TYR A  50     1185   1133   1264   -160   -185    -28       H
ATOM    754  CZ  TYR A  50      14.251  20.069  16.220  1.00 10.16           C
ANISOU  754  CZ  TYR A  50     1525   1149   1186   -235   -272    -83       C
ATOM    755  OH  TYR A  50      13.715  18.786  16.189  1.00 12.71           O
ANISOU  755  OH  TYR A  50     1779   1248   1800   -458   -464    -80       O
ATOM    756  HH  TYR A  50      13.056  18.820  15.667  0.00 12.65           H
ANISOU  756  HH  TYR A  50     1602   1602   1602      0      0      0       H
ATOM    757  CE2 TYR A  50      15.526  20.245  15.799  1.00 10.96           C
ANISOU  757  CE2 TYR A  50     1538   1170   1455    -68   -120   -378       C
ATOM    758  HE2 TYR A  50      16.016  19.524  15.475  1.00 10.46           H
ANISOU  758  HE2 TYR A  50     1399   1244   1331     10   -128   -240       H
ATOM    759  CD2 TYR A  50      16.097  21.531  15.840  1.00 10.23           C
ANISOU  759  CD2 TYR A  50     1291   1281   1314   -118     44   -317       C
ATOM    760  HD2 TYR A  50      16.982  21.648  15.577  1.00 10.14           H
ANISOU  760  HD2 TYR A  50     1287   1317   1247    -86      8   -212       H
ATOM    761  C   TYR A  50      16.844  23.382  18.759  1.00  6.34           C
ANISOU  761  C   TYR A  50      712    798    898    -20    -26   -108       C
ATOM    762  O   TYR A  50      18.065  23.289  18.649  1.00  7.31           O
ANISOU  762  O   TYR A  50      765    951   1061     43    -18     78       O
ATOM    763  H   TYR A  50      17.645  25.614  17.997  1.00  6.20           H
ANISOU  763  H   TYR A  50      698    790    866     32     32    -21       H
ATOM    764  N   ASP A  51      16.109  22.626  19.555  1.00  6.88           N
ANISOU  764  N   ASP A  51      768    835   1010      3     -4     17       N
ATOM    765  CA  ASP A  51      16.654  21.532  20.319  1.00  7.69           C
ANISOU  765  CA  ASP A  51     1021    908    993    -65   -163     37       C
ATOM    766  HA  ASP A  51      17.624  21.487  20.201  1.00  8.11           H
ANISOU  766  HA  ASP A  51     1040   1007   1034    -77    -99      2       H
ATOM    767  CB  ASP A  51      16.379  21.676  21.806  1.00 11.25           C
ANISOU  767  CB  ASP A  51     1659   1480   1134   -511   -147    -61       C
ATOM    768  HB3 ASP A  51      15.431  21.558  21.975  1.00 10.60           H
ANISOU  768  HB3 ASP A  51     1525   1375   1126   -176   -228    -11       H
ATOM    769  HB2 ASP A  51      16.658  22.558  22.096  1.00 10.52           H
ANISOU  769  HB2 ASP A  51     1605   1281   1111   -181   -222    -40       H
ATOM    770  CG  ASP A  51      17.147  20.639  22.627  1.00 16.78           C
ANISOU  770  CG  ASP A  51     3022   2285   1066     -2   -642    140       C
ATOM    771  OD1 ASP A  51      17.400  19.565  22.151  1.00 24.93           O
ANISOU  771  OD1 ASP A  51     5100   2075   2298    206  -1971    414       O
ATOM    772  OD2 ASP A  51      17.706  20.982  23.707  1.00 19.60           O
ANISOU  772  OD2 ASP A  51     2973   2607   1867   -211   -931    120       O
ATOM    773  C   ASP A  51      16.037  20.232  19.816  1.00  7.75           C
ANISOU  773  C   ASP A  51      973    980    989    -25   -111     31       C
ATOM    774  O   ASP A  51      14.835  19.992  19.997  1.00  8.73           O
ANISOU  774  O   ASP A  51      977   1078   1262    -70    -30    -12       O
ATOM    775  H   ASP A  51      15.263  22.731  19.672  1.00  6.81           H
ANISOU  775  H   ASP A  51      795    838    953     18     -2    -21       H
ATOM    776  N   ASP A  52      16.835  19.412  19.173  1.00  9.00           N
ANISOU  776  N   ASP A  52     1030   1005   1381    -36    -52    -73       N
ATOM    777  CA  ASP A  52      16.353  18.185  18.610  1.00 10.23           C
ANISOU  777  CA  ASP A  52     1291   1131   1464     -3   -151   -251       C
ATOM    778  HA  ASP A  52      15.532  18.376  18.113  1.00 10.36           H
ANISOU  778  HA  ASP A  52     1249   1189   1496     -9   -101   -193       H
ATOM    779  CB  ASP A  52      17.348  17.615  17.632  1.00 13.84           C
ANISOU  779  CB  ASP A  52     1622   1536   2098    151    117   -462       C
ATOM    780  HB3 ASP A  52      18.062  17.178  18.123  1.00 14.13           H
ANISOU  780  HB3 ASP A  52     1807   1549   2013     19    -64   -378       H
ATOM    781  HB2 ASP A  52      17.710  18.336  17.094  1.00 13.93           H
ANISOU  781  HB2 ASP A  52     1689   1663   1938    151    -27   -321       H
ATOM    782  CG  ASP A  52      16.722  16.586  16.673  1.00 19.70           C
ANISOU  782  CG  ASP A  52     2910   1702   2872    190   -373   -757       C
ATOM    783  OD1 ASP A  52      15.666  16.837  16.056  1.00 18.75           O
ANISOU  783  OD1 ASP A  52     2871   1605   2647      3   -221   -724       O
ATOM    784  OD2 ASP A  52      17.337  15.530  16.515  1.00 30.57           O
ANISOU  784  OD2 ASP A  52     4158   2526   4931    560   -679   -569       O
ATOM    785  C   ASP A  52      15.996  17.168  19.689  1.00 11.72           C
ANISOU  785  C   ASP A  52     1651   1061   1738   -172      7    -98       C
ATOM    786  O   ASP A  52      15.195  16.278  19.427  1.00 16.23           O
ANISOU  786  O   ASP A  52     2148   1439   2579   -525   -558    154       O
ATOM    787  H   ASP A  52      17.676  19.548  19.053  1.00  8.87           H
ANISOU  787  H   ASP A  52     1060   1049   1260    -56    -39    -81       H
ATOM    788  N   ALA A  53      16.480  17.301  20.898  1.00 10.88           N
ANISOU  788  N   ALA A  53     1429   1002   1702    -52    -75    211       N
ATOM    789  CA  ALA A  53      16.139  16.369  21.967  1.00 14.34           C
ANISOU  789  CA  ALA A  53     1641   1417   2388    187   -170    660       C
ATOM    790  HA  ALA A  53      16.224  15.454  21.625  1.00 14.23           H
ANISOU  790  HA  ALA A  53     1626   1713   2067     76    -95    312       H
ATOM    791  CB  ALA A  53      17.142  16.508  23.127  1.00 16.18           C
ANISOU  791  CB  ALA A  53     1682   2255   2209    401   -215    761       C
ATOM    792  HB1 ALA A  53      18.032  16.425  22.779  1.00 15.59           H
ANISOU  792  HB1 ALA A  53     1850   1967   2104    243    -41    532       H
ATOM    793  HB2 ALA A  53      16.975  15.811  23.767  1.00 14.45           H
ANISOU  793  HB2 ALA A  53     1772   1816   1903    188   -213    307       H
ATOM    794  HB3 ALA A  53      17.027  17.366  23.541  1.00 16.69           H
ANISOU  794  HB3 ALA A  53     1850   2264   2226    164   -197    570       H
ATOM    795  C   ALA A  53      14.733  16.542  22.428  1.00 12.70           C
ANISOU  795  C   ALA A  53     1487   1244   2093    -65    -84    528       C
ATOM    796  O   ALA A  53      14.101  15.581  22.849  1.00 18.52           O
ANISOU  796  O   ALA A  53     2386   1307   3342   -112    369    782       O
ATOM    797  H   ALA A  53      17.023  17.922  21.141  1.00 10.82           H
ANISOU  797  H   ALA A  53     1325   1148   1635    -36   -106    145       H
ATOM    798  N   THR A  54      14.237  17.768  22.460  1.00 10.23           N
ANISOU  798  N   THR A  54     1294   1111   1482      5   -226    449       N
ATOM    799  CA  THR A  54      12.914  18.064  22.970  1.00 10.47           C
ANISOU  799  CA  THR A  54     1351   1248   1377   -129    -79    431       C
ATOM    800  HA  THR A  54      12.525  17.270  23.392  1.00  9.67           H
ANISOU  800  HA  THR A  54     1262   1122   1288   -129   -132    290       H
ATOM    801  CB  THR A  54      12.971  19.173  24.033  1.00 11.92           C
ANISOU  801  CB  THR A  54     1417   1918   1193   -145    -97    440       C
ATOM    802  HB  THR A  54      12.075  19.343  24.361  1.00 12.00           H
ANISOU  802  HB  THR A  54     1490   1750   1317    -98    -54    362       H
ATOM    803  OG1 THR A  54      13.458  20.350  23.391  1.00 11.91           O
ANISOU  803  OG1 THR A  54     1653   1527   1345   -158   -307    268       O
ATOM    804  HG1 THR A  54      13.540  20.980  24.002  0.00 11.67           H
ANISOU  804  HG1 THR A  54     1478   1478   1478      0      0      0       H
ATOM    805  CG2 THR A  54      13.833  18.823  25.223  1.00 16.63           C
ANISOU  805  CG2 THR A  54     2198   2535   1584   -264   -615    549       C
ATOM    806 HG21 THR A  54      13.572  17.970  25.578  1.00 15.45           H
ANISOU  806 HG21 THR A  54     1969   2244   1655   -103   -438    291       H
ATOM    807 HG22 THR A  54      13.733  19.490  25.907  1.00 16.72           H
ANISOU  807 HG22 THR A  54     1951   2453   1948   -199   -394    394       H
ATOM    808 HG23 THR A  54      14.756  18.783  24.959  1.00 16.02           H
ANISOU  808 HG23 THR A  54     2256   2207   1623   -189   -423    417       H
ATOM    809  C   THR A  54      11.971  18.503  21.839  1.00  8.92           C
ANISOU  809  C   THR A  54     1092   1050   1244    -52   -137    142       C
ATOM    810  O   THR A  54      10.803  18.830  22.148  1.00 10.95           O
ANISOU  810  O   THR A  54     1223   1591   1344   -104     -8    131       O
ATOM    811  H   THR A  54      14.660  18.467  22.194  1.00 10.32           H
ANISOU  811  H   THR A  54     1258   1187   1472    -76   -155    336       H
ATOM    812  N   LYS A  55      12.416  18.538  20.607  1.00  8.02           N
ANISOU  812  N   LYS A  55      954    937   1152    -75    -66     24       N
ATOM    813  CA  LYS A  55      11.595  18.922  19.487  1.00  7.95           C
ANISOU  813  CA  LYS A  55     1047    858   1114    -38   -122    -57       C
ATOM    814  HA  LYS A  55      12.172  18.997  18.699  1.00  8.31           H
ANISOU  814  HA  LYS A  55     1090    922   1143    -59    -82    -72       H
ATOM    815  CB  LYS A  55      10.511  17.872  19.164  1.00  9.19           C
ANISOU  815  CB  LYS A  55     1256    955   1279   -148   -163   -190       C
ATOM    816  HB3 LYS A  55      10.123  18.079  18.299  1.00  9.16           H
ANISOU  816  HB3 LYS A  55     1268    982   1227   -104   -106   -189       H
ATOM    817  HB2 LYS A  55       9.824  17.905  19.848  1.00  9.42           H
ANISOU  817  HB2 LYS A  55     1280    991   1305   -102   -130   -157       H
ATOM    818  CG  LYS A  55      11.029  16.480  19.107  1.00 12.14           C
ANISOU  818  CG  LYS A  55     1696   1089   1826   -157   -316   -273       C
ATOM    819  HG3 LYS A  55      10.287  15.881  18.929  1.00 11.27           H
ANISOU  819  HG3 LYS A  55     1467   1182   1631    -92   -192   -238       H
ATOM    820  HG2 LYS A  55      11.434  16.252  19.958  1.00 11.33           H
ANISOU  820  HG2 LYS A  55     1567   1104   1634   -154   -133   -292       H
ATOM    821  CD  LYS A  55      12.043  16.267  18.043  1.00 13.07           C
ANISOU  821  CD  LYS A  55     1950   1133   1881   -155   -278   -430       C
ATOM    822  HD3 LYS A  55      12.783  16.882  18.164  1.00 12.58           H
ANISOU  822  HD3 LYS A  55     1635   1290   1854    -86   -129   -316       H
ATOM    823  HD2 LYS A  55      11.631  16.403  17.175  1.00 12.73           H
ANISOU  823  HD2 LYS A  55     1896   1189   1753   -130   -104   -385       H
ATOM    824  CE  LYS A  55      12.610  14.848  18.088  1.00 16.59           C
ANISOU  824  CE  LYS A  55     2499   1234   2571    -27    162   -475       C
ATOM    825  HE3 LYS A  55      11.913  14.211  17.865  1.00 16.23           H
ANISOU  825  HE3 LYS A  55     2139   1622   2406    -24     95   -400       H
ATOM    826  HE2 LYS A  55      12.968  14.668  18.972  1.00 16.44           H
ANISOU  826  HE2 LYS A  55     2352   1425   2467    -96    192   -492       H
ATOM    827  NZ  LYS A  55      13.702  14.718  17.103  1.00 20.46           N
ANISOU  827  NZ  LYS A  55     2652   1854   3265     50     63   -488       N
ATOM    828  HZ1 LYS A  55      13.378  14.931  16.223  1.00 19.72           H
ANISOU  828  HZ1 LYS A  55     2623   1863   3004    -31    264   -465       H
ATOM    829  HZ2 LYS A  55      14.040  13.818  17.104  1.00 19.29           H
ANISOU  829  HZ2 LYS A  55     2380   2077   2871    185     91   -355       H
ATOM    830  HZ3 LYS A  55      14.414  15.320  17.329  1.00 19.43           H
ANISOU  830  HZ3 LYS A  55     2477   2094   2809    -17    126   -369       H
ATOM    831  C   LYS A  55      10.982  20.309  19.707  1.00  7.29           C
ANISOU  831  C   LYS A  55      873    893   1003    -40    -90    -51       C
ATOM    832  O   LYS A  55       9.810  20.532  19.369  1.00  8.84           O
ANISOU  832  O   LYS A  55      969   1054   1335    -13   -271   -219       O
ATOM    833  H   LYS A  55      13.219  18.337  20.376  1.00  8.11           H
ANISOU  833  H   LYS A  55      978    950   1150    -39    -69     32       H
ATOM    834  N   THR A  56      11.782  21.217  20.240  1.00  6.61           N
ANISOU  834  N   THR A  56      804    756    951    -15   -121    -47       N
ATOM    835  CA  THR A  56      11.324  22.542  20.606  1.00  6.11           C
ANISOU  835  CA  THR A  56      743    789    788    -73    -64    -19       C
ATOM    836  HA  THR A  56      10.393  22.649  20.326  1.00  6.33           H
ANISOU  836  HA  THR A  56      759    821    825    -36    -64    -27       H
ATOM    837  CB  THR A  56      11.356  22.726  22.131  1.00  7.89           C
ANISOU  837  CB  THR A  56     1191    984    820    -92     -3     98       C
ATOM    838  HB  THR A  56      12.262  22.614  22.461  1.00  7.92           H
ANISOU  838  HB  THR A  56     1137    981    888   -117     40     31       H
ATOM    839  OG1 THR A  56      10.506  21.755  22.710  1.00 10.37           O
ANISOU  839  OG1 THR A  56     1706   1230   1002   -247    305    142       O
ATOM    840  HG1 THR A  56      10.522  21.826  23.554  0.00  9.31           H
ANISOU  840  HG1 THR A  56     1179   1179   1179      0      0      0       H
ATOM    841  CG2 THR A  56      10.850  24.094  22.532  1.00  9.06           C
ANISOU  841  CG2 THR A  56     1460   1005    976   -173     60   -134       C
ATOM    842 HG21 THR A  56      11.565  24.737  22.491  1.00  8.70           H
ANISOU  842 HG21 THR A  56     1241   1075    989    -79     63    -63       H
ATOM    843 HG22 THR A  56      10.510  24.067  23.432  1.00  8.98           H
ANISOU  843 HG22 THR A  56     1318   1044   1048   -127    102    -62       H
ATOM    844 HG23 THR A  56      10.143  24.372  21.941  1.00  9.00           H
ANISOU  844 HG23 THR A  56     1351   1021   1044   -138    104    -84       H
ATOM    845  C   THR A  56      12.138  23.613  19.941  1.00  5.64           C
ANISOU  845  C   THR A  56      672    750    720    -35    -22    -80       C
ATOM    846  O   THR A  56      13.384  23.607  20.038  1.00  6.75           O
ANISOU  846  O   THR A  56      715    916    931    -14    -76     48       O
ATOM    847  H   THR A  56      12.618  21.089  20.401  1.00  6.62           H
ANISOU  847  H   THR A  56      805    800    910    -12    -96    -40       H
ATOM    848  N   PHE A  57      11.454  24.538  19.298  1.00  5.53           N
ANISOU  848  N   PHE A  57      628    719    755    -30    -63      0       N
ATOM    849  CA  PHE A  57      12.009  25.766  18.771  1.00  5.48           C
ANISOU  849  CA  PHE A  57      609    757    716     37     16    -29       C
ATOM    850  HA  PHE A  57      12.972  25.679  18.631  1.00  5.55           H
ANISOU  850  HA  PHE A  57      619    762    725     25     19    -25       H
ATOM    851  CB  PHE A  57      11.334  26.124  17.448  1.00  6.35           C
ANISOU  851  CB  PHE A  57      859    825    727     40    -91    -24       C
ATOM    852  HB3 PHE A  57      11.644  27.001  17.172  1.00  6.33           H
ANISOU  852  HB3 PHE A  57      821    841    743     27    -46    -34       H
ATOM    853  HB2 PHE A  57      10.374  26.153  17.587  1.00  6.38           H
ANISOU  853  HB2 PHE A  57      855    833    734     22    -64    -36       H
ATOM    854  CG  PHE A  57      11.596  25.181  16.322  1.00  6.66           C
ANISOU  854  CG  PHE A  57      897    955    675     16    -86    -83       C
ATOM    855  CD1 PHE A  57      10.835  24.033  16.175  1.00  7.54           C
ANISOU  855  CD1 PHE A  57      949   1081    832    -16   -136    -79       C
ATOM    856  HD1 PHE A  57      10.150  23.849  16.777  1.00  7.80           H
ANISOU  856  HD1 PHE A  57     1002   1052    907      8    -67    -76       H
ATOM    857  CE1 PHE A  57      11.069  23.172  15.106  1.00  8.93           C
ANISOU  857  CE1 PHE A  57     1184   1167   1039     18   -373   -217       C
ATOM    858  HE1 PHE A  57      10.555  22.404  15.001  1.00  8.63           H
ANISOU  858  HE1 PHE A  57     1191   1110    976     27   -225   -159       H
ATOM    859  CZ  PHE A  57      12.037  23.463  14.220  1.00  9.99           C
ANISOU  859  CZ  PHE A  57     1633   1228    931    158   -101   -259       C
ATOM    860  HZ  PHE A  57      12.206  22.873  13.521  1.00  8.99           H
ANISOU  860  HZ  PHE A  57     1387   1049    980    159   -118   -196       H
ATOM    861  CE2 PHE A  57      12.821  24.572  14.358  1.00  9.30           C
ANISOU  861  CE2 PHE A  57     1332   1347    852     93     45    -42       C
ATOM    862  HE2 PHE A  57      13.491  24.752  13.739  1.00  9.16           H
ANISOU  862  HE2 PHE A  57     1218   1227   1036     63     65    -85       H
ATOM    863  CD2 PHE A  57      12.595  25.440  15.412  1.00  8.14           C
ANISOU  863  CD2 PHE A  57     1110   1002    980      2     77    -99       C
ATOM    864  HD2 PHE A  57      13.112  26.209  15.496  1.00  7.75           H
ANISOU  864  HD2 PHE A  57     1042   1026    874     12     23    -76       H
ATOM    865  C   PHE A  57      11.725  26.880  19.747  1.00  5.45           C
ANISOU  865  C   PHE A  57      672    760    637    -47     45    -19       C
ATOM    866  O   PHE A  57      10.667  26.868  20.389  1.00  6.42           O
ANISOU  866  O   PHE A  57      754    838    844    -79    131   -101       O
ATOM    867  H   PHE A  57      10.610  24.472  19.147  1.00  5.57           H
ANISOU  867  H   PHE A  57      633    743    740    -24    -54    -25       H
ATOM    868  N   THR A  58      12.621  27.850  19.831  1.00  5.37           N
ANISOU  868  N   THR A  58      611    694    734    -10     78    -34       N
ATOM    869  CA  THR A  58      12.400  29.017  20.659  1.00  5.51           C
ANISOU  869  CA  THR A  58      644    775    673    -10     64    -39       C
ATOM    870  HA  THR A  58      11.463  29.072  20.932  1.00  5.81           H
ANISOU  870  HA  THR A  58      671    794    741    -19     98    -51       H
ATOM    871  CB  THR A  58      13.287  28.943  21.932  1.00  6.71           C
ANISOU  871  CB  THR A  58      758    972    819   -159    -62   -110       C
ATOM    872  HB  THR A  58      14.219  29.021  21.681  1.00  6.80           H
ANISOU  872  HB  THR A  58      809    953    821   -105     31    -69       H
ATOM    873  OG1 THR A  58      13.073  27.703  22.576  1.00  8.23           O
ANISOU  873  OG1 THR A  58     1126   1106    895    -79   -103     86       O
ATOM    874  HG1 THR A  58      13.561  27.625  23.276  0.00  7.14           H
ANISOU  874  HG1 THR A  58      904    904    904      0      0      0       H
ATOM    875  CG2 THR A  58      12.961  30.063  22.885  1.00  7.83           C
ANISOU  875  CG2 THR A  58     1009   1044    920   -153    -43   -257       C
ATOM    876 HG21 THR A  58      13.366  30.883  22.583  1.00  7.60           H
ANISOU  876 HG21 THR A  58      927   1042    916    -61    -34   -163       H
ATOM    877 HG22 THR A  58      13.300  29.852  23.760  1.00  7.68           H
ANISOU  877 HG22 THR A  58      952   1021    944   -118    -21   -185       H
ATOM    878 HG23 THR A  58      12.007  30.184  22.939  1.00  7.66           H
ANISOU  878 HG23 THR A  58      995   1008    906   -118    -63   -169       H
ATOM    879  C   THR A  58      12.750  30.232  19.859  1.00  6.14           C
ANISOU  879  C   THR A  58      709    790    833      0    133    -70       C
ATOM    880  O   THR A  58      13.768  30.255  19.170  1.00  8.06           O
ANISOU  880  O   THR A  58      959    852   1250     89    355    117       O
ATOM    881  H   THR A  58      13.375  27.852  19.415  1.00  5.35           H
ANISOU  881  H   THR A  58      631    731    669     -8     69    -29       H
ATOM    882  N   VAL A  59      11.938  31.263  19.935  1.00  6.02           N
ANISOU  882  N   VAL A  59      727    759    799    -20    102    -79       N
ATOM    883  CA  VAL A  59      12.234  32.544  19.329  1.00  6.45           C
ANISOU  883  CA  VAL A  59      825    837    787    -64    137      0       C
ATOM    884  HA  VAL A  59      13.150  32.537  18.991  1.00  6.57           H
ANISOU  884  HA  VAL A  59      799    840    857    -29    108    -16       H
ATOM    885  CB  VAL A  59      11.304  32.844  18.131  1.00  7.69           C
ANISOU  885  CB  VAL A  59     1012    916    991     29      3    -43       C
ATOM    886  HB  VAL A  59      11.419  32.119  17.481  1.00  7.70           H
ANISOU  886  HB  VAL A  59     1028    956    941     12     -1    -34       H
ATOM    887  CG1 VAL A  59       9.821  32.898  18.457  1.00  9.50           C
ANISOU  887  CG1 VAL A  59     1127   1365   1118    -38   -175    126       C
ATOM    888 HG11 VAL A  59       9.574  32.106  18.939  1.00  8.76           H
ANISOU  888 HG11 VAL A  59     1046   1199   1082     17   -100     -7       H
ATOM    889 HG12 VAL A  59       9.326  32.946  17.635  1.00  8.66           H
ANISOU  889 HG12 VAL A  59     1048   1204   1037     -8    -88     52       H
ATOM    890 HG13 VAL A  59       9.641  33.677  18.989  1.00  9.37           H
ANISOU  890 HG13 VAL A  59     1075   1302   1184    -55    -97    118       H
ATOM    891  CG2 VAL A  59      11.721  34.120  17.430  1.00  9.33           C
ANISOU  891  CG2 VAL A  59     1262   1146   1137     25   -102    199       C
ATOM    892 HG21 VAL A  59      11.396  34.875  17.928  1.00  9.34           H
ANISOU  892 HG21 VAL A  59     1171   1208   1168    -25    -63    112       H
ATOM    893 HG22 VAL A  59      11.343  34.125  16.545  1.00  8.82           H
ANISOU  893 HG22 VAL A  59     1159   1091   1098     15    -39     97       H
ATOM    894 HG23 VAL A  59      12.681  34.150  17.375  1.00  8.95           H
ANISOU  894 HG23 VAL A  59     1248   1069   1082     11    -65     90       H
ATOM    895  C   VAL A  59      12.132  33.620  20.389  1.00  6.66           C
ANISOU  895  C   VAL A  59      847    780    902    -47    107     10       C
ATOM    896  O   VAL A  59      11.177  33.671  21.174  1.00  8.46           O
ANISOU  896  O   VAL A  59     1068    969   1174    -59    270   -167       O
ATOM    897  H   VAL A  59      11.184  31.248  20.350  1.00  6.06           H
ANISOU  897  H   VAL A  59      725    807    770    -25     82    -45       H
ATOM    898  N   THR A  60      13.121  34.505  20.416  1.00  7.10           N
ANISOU  898  N   THR A  60      877    869    950    -11    128   -102       N
ATOM    899  CA  THR A  60      13.111  35.669  21.288  1.00  8.22           C
ANISOU  899  CA  THR A  60     1063    953   1105    -64    108   -140       C
ATOM    900  HA  THR A  60      12.219  35.753  21.679  1.00  8.12           H
ANISOU  900  HA  THR A  60     1017    981   1087    -56     53    -92       H
ATOM    901  CB  THR A  60      14.108  35.540  22.481  1.00  9.53           C
ANISOU  901  CB  THR A  60     1470   1138   1012    -55    -81    -42       C
ATOM    902  HB  THR A  60      13.879  34.742  22.978  1.00  9.81           H
ANISOU  902  HB  THR A  60     1362   1245   1121    -71    -14     26       H
ATOM    903  OG1 THR A  60      13.928  36.676  23.344  1.00 11.70           O
ANISOU  903  OG1 THR A  60     1672   1483   1289    120    -92   -264       O
ATOM    904  HG1 THR A  60      14.440  36.623  23.996  0.00 10.48           H
ANISOU  904  HG1 THR A  60     1327   1327   1327      0      0      0       H
ATOM    905  CG2 THR A  60      15.543  35.414  22.079  1.00 11.31           C
ANISOU  905  CG2 THR A  60     1302   1535   1459      7   -197   -279       C
ATOM    906 HG21 THR A  60      15.637  34.747  21.394  1.00 10.51           H
ANISOU  906 HG21 THR A  60     1329   1358   1306      9   -119    -96       H
ATOM    907 HG22 THR A  60      16.072  35.157  22.838  1.00 10.95           H
ANISOU  907 HG22 THR A  60     1383   1425   1352      0   -100   -167       H
ATOM    908 HG23 THR A  60      15.869  36.254  21.744  1.00 11.31           H
ANISOU  908 HG23 THR A  60     1384   1548   1365     78   -129   -174       H
ATOM    909  C   THR A  60      13.375  36.907  20.509  1.00  8.07           C
ANISOU  909  C   THR A  60      952    955   1159    -52     79    -59       C
ATOM    910  O   THR A  60      14.244  36.970  19.647  1.00  9.69           O
ANISOU  910  O   THR A  60     1295   1029   1355     20    266     47       O
ATOM    911  H   THR A  60      13.827  34.452  19.927  1.00  6.83           H
ANISOU  911  H   THR A  60      829    878    887    -28     70    -68       H
ATOM    912  N   GLU A  61      12.662  37.946  20.881  1.00  9.48           N
ANISOU  912  N   GLU A  61     1129    988   1483    -97    182    -79       N
ATOM    913  CA  GLU A  61      12.917  39.328  20.449  1.00 10.47           C
ANISOU  913  CA  GLU A  61     1257   1059   1660    -64     28     33       C
ATOM    914  HA  GLU A  61      13.480  39.329  19.647  1.00 10.74           H
ANISOU  914  HA  GLU A  61     1385   1175   1519    -90    -22     10       H
ATOM    915  CB  GLU A  61      11.620  40.048  20.102  1.00 12.28           C
ANISOU  915  CB  GLU A  61     1475   1377   1813    113     97    -11       C
ATOM    916  HB3 GLU A  61      11.811  40.981  19.920  1.00 12.55           H
ANISOU  916  HB3 GLU A  61     1530   1453   1782     -9      3     41       H
ATOM    917  HB2 GLU A  61      11.004  39.973  20.848  1.00 11.88           H
ANISOU  917  HB2 GLU A  61     1510   1375   1629     46     -1     13       H
ATOM    918  CG  GLU A  61      10.957  39.469  18.891  1.00 14.41           C
ANISOU  918  CG  GLU A  61     1781   1677   2014    109   -153     88       C
ATOM    919  HG3 GLU A  61      10.674  38.563  19.087  1.00 14.00           H
ANISOU  919  HG3 GLU A  61     1731   1714   1875     60    -54     39       H
ATOM    920  HG2 GLU A  61      11.588  39.468  18.155  1.00 14.40           H
ANISOU  920  HG2 GLU A  61     1866   1653   1950     92   -131     48       H
ATOM    921  CD  GLU A  61       9.728  40.269  18.475  1.00 14.15           C
ANISOU  921  CD  GLU A  61     1808   1734   1832     91    -22      8       C
ATOM    922  OE1 GLU A  61       8.780  40.354  19.263  1.00 19.08           O
ANISOU  922  OE1 GLU A  61     1812   2481   2952    384    166    219       O
ATOM    923  OE2 GLU A  61       9.766  40.738  17.329  1.00 16.77           O
ANISOU  923  OE2 GLU A  61     2336   1854   2180    210   -301    208       O
ATOM    924  C   GLU A  61      13.670  40.040  21.546  1.00 14.04           C
ANISOU  924  C   GLU A  61     1791   1477   2066   -456   -421     92       C
ATOM    925  O   GLU A  61      14.062  39.443  22.509  1.00 18.01           O
ANISOU  925  O   GLU A  61     2664   1607   2569   -551  -1014   -115       O
ATOM    926  H   GLU A  61      11.986  37.891  21.411  1.00  8.96           H
ANISOU  926  H   GLU A  61     1116   1031   1255    -70     78    -48       H
ATOM    927  OXT GLU A  61      13.946  41.217  21.423  1.00 20.67           O
ANISOU  927  OXT GLU A  61     2577   1545   3732   -704   -466   -108       O
HETATM  928  O   HOH A  62       3.545   7.446   3.583  1.00 12.07           O
ANISOU  928  O   HOH A  62     1669   1371   1543   -171     45     24       O
HETATM  929  O   HOH A  63       1.383   8.779   2.298  1.00 10.32           O
ANISOU  929  O   HOH A  63     1072   1475   1374   -262   -156    190       O
HETATM  930  O   HOH A  64       0.928  11.606   2.503  1.00 10.18           O
ANISOU  930  O   HOH A  64     1224   1587   1054   -152    141    118       O
HETATM  931  O   HOH A  65       8.299  12.381  12.462  1.00 24.16           O
ANISOU  931  O   HOH A  65     3090   3185   2902    129   -227  -1049       O
HETATM  932  O   HOH A  66       7.408   7.988   7.839  1.00 32.32           O
ANISOU  932  O   HOH A  66     2774   4928   4575    548   -295  -2377       O
HETATM  933  O   HOH A  67       2.147  15.798   7.776  1.00 17.32           O
ANISOU  933  O   HOH A  67     2028   2032   2518   -254   -313     11       O
HETATM  934  O   HOH A  68       4.573  17.169   7.485  1.00 13.75           O
ANISOU  934  O   HOH A  68     1894   2029   1301    -63   -163   -196       O
HETATM  935  O   HOH A  69       5.702  18.447   5.376  1.00 60.33           O
ANISOU  935  O   HOH A  69     6820   7457   8645   1163   -125    521       O
HETATM  936  O   HOH A  70       7.302  17.997   4.325  1.00 17.18           O
ANISOU  936  O   HOH A  70     2634   2391   1502   -763   -188   -294       O
HETATM  937  O   HOH A  71       2.062  13.308   4.391  1.00 12.89           O
ANISOU  937  O   HOH A  71     1663   1898   1334   -246    101    -49       O
HETATM  938  O   HOH A  72       1.793  15.586   2.784  1.00 18.09           O
ANISOU  938  O   HOH A  72     2749   2515   1607    213    305     32       O
HETATM  939  O   HOH A  73       1.291  13.204   7.107  1.00 12.38           O
ANISOU  939  O   HOH A  73     1556   1807   1340   -110    -36    -84       O
HETATM  940  O   HOH A  74       0.769  11.044   8.718  1.00 14.09           O
ANISOU  940  O   HOH A  74     1654   2159   1539    -43   -305    170       O
HETATM  941  O   HOH A  75       2.563  13.301  16.413  1.00 64.74           O
ANISOU  941  O   HOH A  75     6302  12399   5896   1819    824  -1010       O
HETATM  942  O   HOH A  76      13.967  16.080  11.351  1.00 23.94           O
ANISOU  942  O   HOH A  76     3277   2837   2979   1461   -779   -224       O
HETATM  943  O   HOH A  77       7.491  18.987  21.087  1.00 25.13           O
ANISOU  943  O   HOH A  77     4351   2489   2709    -80   -260     29       O
HETATM  944  O   HOH A  78       7.063  19.685  25.309  1.00 27.26           O
ANISOU  944  O   HOH A  78     4117   3655   2585   -171   -369    252       O
HETATM  945  O   HOH A  79      12.637  26.736  25.217  1.00 13.21           O
ANISOU  945  O   HOH A  79     1577   2092   1349   -251     15    286       O
HETATM  946  O   HOH A  80       6.949  31.794  26.352  1.00 19.87           O
ANISOU  946  O   HOH A  80     2068   3449   2029    219   -384   -119       O
HETATM  947  O   HOH A  81       7.277  42.163  17.358  1.00 26.03           O
ANISOU  947  O   HOH A  81     3517   3249   3122   1226   -384      4       O
HETATM  948  O   HOH A  82       5.854  40.189  19.569  1.00 17.63           O
ANISOU  948  O   HOH A  82     2474   2039   2183   -402    549   -308       O
HETATM  949  O   HOH A  83       2.133  39.012  25.592  1.00 24.44           O
ANISOU  949  O   HOH A  83     2468   4049   2769    440    -73   -623       O
HETATM  950  O   HOH A  84       4.017  21.722  10.435  1.00 16.03           O
ANISOU  950  O   HOH A  84     2558   1895   1635    -96    171   -102       O
HETATM  951  O   HOH A  85       8.619  29.807   6.340  1.00 23.10           O
ANISOU  951  O   HOH A  85     3207   3192   2377    193    903    671       O
HETATM  952  O   HOH A  86      14.467  33.547  10.668  1.00 51.64           O
ANISOU  952  O   HOH A  86     5641   8073   5907  -1030   -575   1810       O
HETATM  953  O   HOH A  87       0.791  31.328  10.064  1.00 18.16           O
ANISOU  953  O   HOH A  87     1931   2642   2327    168    -30    183       O
HETATM  954  O   HOH A  88      11.812  35.784  13.584  1.00 25.43           O
ANISOU  954  O   HOH A  88     4241   2191   3231    722   -844    548       O
HETATM  955  O   HOH A  89      18.298  33.115  14.656  1.00 19.56           O
ANISOU  955  O   HOH A  89     2696   2592   2145   -128   1310    238       O
HETATM  956  O   HOH A  90      17.399  36.932  13.327  1.00 60.89           O
ANISOU  956  O   HOH A  90     6411  11766   4958   1856   1426   1208       O
HETATM  957  O   HOH A  91      15.463  40.595  17.390  1.00 57.81           O
ANISOU  957  O   HOH A  91     8180   6142   7640  -1736  -2357   1271       O
HETATM  958  O   HOH A  92      17.699  40.143  15.890  1.00 68.47           O
ANISOU  958  O   HOH A  92     8678   4471  12865    194  -2124   1899       O
HETATM  959  O   HOH A  93      16.396  39.660  13.882  1.00 66.59           O
ANISOU  959  O   HOH A  93     8545   8460   8295   2785  -2433    154       O
HETATM  960  O   HOH A  94      10.240  34.316  10.926  1.00 30.92           O
ANISOU  960  O   HOH A  94     3089   3790   4867   -593    633   -465       O
HETATM  961  O   HOH A  95      20.100  35.701  13.716  1.00 32.74           O
ANISOU  961  O   HOH A  95     3275   5934   3229    750   -198    948       O
HETATM  962  O   HOH A  96      17.910  42.955  12.821  1.00 78.80           O
ANISOU  962  O   HOH A  96     6701  14293   8944     79   -335    -41       O
HETATM  963  O   HOH A  97      16.227  31.996  20.740  1.00 10.02           O
ANISOU  963  O   HOH A  97     1154   1434   1219      2     38     23       O
HETATM  964  O   HOH A  98      15.561  27.183  14.350  1.00 36.54           O
ANISOU  964  O   HOH A  98     5555   3558   4770    -52   -584   -376       O
HETATM  965  O   HOH A  99      14.750  25.637  21.497  1.00  9.13           O
ANISOU  965  O   HOH A  99     1189   1099   1180    -94   -141    -19       O
HETATM  966  O   HOH A 100       1.540   9.707  12.467  1.00 42.43           O
ANISOU  966  O   HOH A 100     4154   5824   6141    724   1664   2596       O
HETATM  967  O   HOH A 101       3.387  -0.728   6.667  1.00 38.65           O
ANISOU  967  O   HOH A 101     5135   4416   5131     58     -1   1056       O
HETATM  968  O   HOH A 102       4.874  -3.201   4.476  1.00 87.32           O
ANISOU  968  O   HOH A 102     9346  10273  13558  -1134    502   -635       O
HETATM  969  O   HOH A 103      -2.249   8.562  10.956  1.00 22.46           O
ANISOU  969  O   HOH A 103     1754   3276   3504   -109   -741    962       O
HETATM  970  O   HOH A 104      -0.044   3.689   8.685  1.00 26.49           O
ANISOU  970  O   HOH A 104     3870   4340   1853  -2032   -471    823       O
HETATM  971  O   HOH A 105       5.383  13.776  18.784  1.00 26.00           O
ANISOU  971  O   HOH A 105     4627   2388   2862    136    -72    949       O
HETATM  972  O   HOH A 106      10.802  12.799  15.665  1.00 53.75           O
ANISOU  972  O   HOH A 106     7153   4875   8392   1908  -1394  -2162       O
HETATM  973  O   HOH A 107      11.978  13.148  11.317  1.00 44.44           O
ANISOU  973  O   HOH A 107     4231   4129   8522    644   -104     64       O
HETATM  974  O   HOH A 108      15.352  12.736  10.607  1.00 94.03           O
ANISOU  974  O   HOH A 108     7237  19004   9487  -9983   7216 -11175       O
HETATM  975  O   HOH A 109      12.784  15.657  14.365  1.00 26.20           O
ANISOU  975  O   HOH A 109     3321   2764   3868   1057     88   -751       O
HETATM  976  O   HOH A 110       7.381   6.019  14.224  1.00 62.76           O
ANISOU  976  O   HOH A 110     9103   7199   7542   1048  -2167   2529       O
HETATM  977  O   HOH A 111       3.454  43.721  17.869  1.00 54.98           O
ANISOU  977  O   HOH A 111     8488   4905   7495  -1375   3393    644       O
HETATM  978  O   HOH A 112       2.522  40.379  17.695  1.00 50.80           O
ANISOU  978  O   HOH A 112     9441   6763   3098  -3149    185    775       O
HETATM  979  O   HOH A 113      12.036  42.587  17.270  1.00 44.73           O
ANISOU  979  O   HOH A 113     8808   3351   4837  -1291   -175    949       O
HETATM  980  O   HOH A 114       2.291  28.726  26.886  1.00 49.92           O
ANISOU  980  O   HOH A 114     7146   8083   3738   1274   -544   2043       O
HETATM  981  O   HOH A 115       1.612  30.355  27.704  1.00 30.04           O
ANISOU  981  O   HOH A 115     4027   5336   2049  -1375   -745    308       O
HETATM  982  O   HOH A 116      -0.956  21.487  22.638  1.00 32.81           O
ANISOU  982  O   HOH A 116     2950   2589   6924    707   -594   -522       O
HETATM  983  O   HOH A 117      -2.725  17.872  22.930  1.00 46.12           O
ANISOU  983  O   HOH A 117     6858   5330   5335    808   -820   2204       O
HETATM  984  O   HOH A 118       5.146  16.387   4.835  1.00 15.76           O
ANISOU  984  O   HOH A 118     2227   2313   1448     15    162   -207       O
HETATM  985  O   HOH A 119       1.425  17.303   9.794  1.00 32.20           O
ANISOU  985  O   HOH A 119     2800   5025   4407   -117   -944  -2264       O
HETATM  986  O   HOH A 120       3.132  18.076   3.916  1.00 22.72           O
ANISOU  986  O   HOH A 120     3082   3086   2462    246    341   1381       O
HETATM  987  O   HOH A 121       3.068  19.524   7.430  1.00 24.00           O
ANISOU  987  O   HOH A 121     3188   1893   4038   -283    -42   -183       O
HETATM  988  O   HOH A 122      14.540  18.178   8.953  1.00 24.53           O
ANISOU  988  O   HOH A 122     2702   2559   4057    892    711   -458       O
HETATM  989  O   HOH A 123       5.662  23.816   6.734  1.00 16.23           O
ANISOU  989  O   HOH A 123     2225   2281   1659   -185   -501    -41       O
HETATM  990  O   HOH A 124       3.549  22.301   7.702  1.00 16.95           O
ANISOU  990  O   HOH A 124     2414   2532   1491   -209   -206    -29       O
HETATM  991  O   HOH A 125      11.457  29.698   6.338  1.00 35.29           O
ANISOU  991  O   HOH A 125     3380   5081   4947   -193    991    331       O
HETATM  992  O   HOH A 126      16.578  24.460  12.978  1.00 53.50           O
ANISOU  992  O   HOH A 126     7533   8562   4231   1266    596     18       O
HETATM  993  O   HOH A 127       9.340  37.884  10.964  1.00 49.35           O
ANISOU  993  O   HOH A 127     4938  10105   3705  -3378    222  -1223       O
HETATM  994  O   HOH A 128      18.543  26.553  14.929  1.00 28.21           O
ANISOU  994  O   HOH A 128     3383   5421   1913   -823   -469    436       O
HETATM  995  O   HOH A 129      14.718  12.931  22.642  1.00 60.33           O
ANISOU  995  O   HOH A 129    10710   2598   9615   -152   1098   1336       O
HETATM  996  O   HOH A 130       2.541   0.373   4.052  1.00 30.86           O
ANISOU  996  O   HOH A 130     5484   1938   4303   1052  -1104   -231       O
HETATM  997  O   HOH A 131       0.271   0.925   8.254  1.00 29.84           O
ANISOU  997  O   HOH A 131     3413   3098   4825   -444  -1653    105       O
HETATM  998  O   HOH A 132       8.321  -0.585   4.466  1.00119.79           O
ANISOU  998  O   HOH A 132    11485  13974  20054  -5868   4889  -4687       O
HETATM  999  O   HOH A 133       7.302  15.460  20.268  1.00 26.80           O
ANISOU  999  O   HOH A 133     4569   2642   2971   -361   -814   1146       O
HETATM 1000  O   HOH A 134       4.943  18.940  22.353  1.00 57.80           O
ANISOU 1000  O   HOH A 134     8521   6346   7093   1345  -3367  -1616       O
HETATM 1001  O   HOH A 135       4.335  30.024  28.356  1.00 62.45           O
ANISOU 1001  O   HOH A 135     8602   8623   6503   1185  -1787   1759       O
HETATM 1002  O   HOH A 136       0.412  20.326   9.520  1.00 45.27           O
ANISOU 1002  O   HOH A 136     4463   7187   5550  -1435   1121  -1559       O
HETATM 1003  O   HOH A 137      16.460  19.750  10.358  1.00 87.64           O
ANISOU 1003  O   HOH A 137     6119  13067  14113    877    942  -2866       O
HETATM 1004  O   HOH A 138       6.499  29.033   4.605  1.00 59.05           O
ANISOU 1004  O   HOH A 138     8668   9412   4354    678  -1069    -46       O
HETATM 1005  O   HOH A 139       6.012  25.933   1.513  1.00 57.36           O
ANISOU 1005  O   HOH A 139     4821   4501  12469  -1257   1142  -3543       O
HETATM 1006  O   HOH A 140       1.453  25.130  11.884  1.00 56.00           O
ANISOU 1006  O   HOH A 140     8498   5122   7658   1496  -1314  -1033       O
HETATM 1007  O   HOH A 141       7.648  38.648   8.602  1.00 58.32           O
ANISOU 1007  O   HOH A 141     7043   9465   5648    676   3258   3569       O
HETATM 1008  O   HOH A 142       2.229  40.358   9.153  1.00 55.06           O
ANISOU 1008  O   HOH A 142     7722   5547   7651  -1211   1327   1042       O
HETATM 1009  O   HOH A 143       6.257  44.940  11.585  1.00 63.03           O
ANISOU 1009  O   HOH A 143    12593   5952   5401   1497  -1552   -219       O
HETATM 1010  O   HOH A 144       3.550  42.346  10.430  1.00 59.41           O
ANISOU 1010  O   HOH A 144     7423   5830   9318  -1910  -3594   3121       O
HETATM 1011  O   HOH A 145       4.666  40.823  17.328  1.00 31.16           O
ANISOU 1011  O   HOH A 145     4155   5155   2529   1438  -1021   -678       O
HETATM 1012  O   HOH A 146      12.974  37.683   9.786  1.00 73.10           O
ANISOU 1012  O   HOH A 146    10587   4923  12264   2007   3458   1250       O
HETATM 1013  O   HOH A 147      16.326  13.285  15.400  1.00 49.65           O
ANISOU 1013  O   HOH A 147     8090   3007   7766   1791   -952  -4061       O
HETATM 1014  O   HOH A 148       6.918   9.823  15.178  1.00 50.34           O
ANISOU 1014  O   HOH A 148     9049   5803   4273    820  -1509    977       O
HETATM 1015  O   HOH A 149      -0.331  12.401  14.835  1.00 36.03           O
ANISOU 1015  O   HOH A 149     4039   5991   3659   -567   -661   1762       O
HETATM 1016  O   HOH A 150       0.349   4.422  11.580  1.00 96.00           O
ANISOU 1016  O   HOH A 150    17052  11936   7486   2846  -2194    173       O
HETATM 1017  O   HOH A 151       9.696  43.066  15.591  1.00 52.95           O
ANISOU 1017  O   HOH A 151     6456   6463   7199   -249   -203    857       O
HETATM 1018  O   HOH A 152       5.962  34.135  28.601  1.00 71.81           O
ANISOU 1018  O   HOH A 152     6293  14116   6876   -149  -1069   3218       O
HETATM 1019  O   HOH A 153      19.533  17.378  14.198  1.00 69.89           O
ANISOU 1019  O   HOH A 153     8363   9504   8685  -1232    179   3422       O
HETATM 1020  O   HOH A 154      16.454  17.422  13.111  1.00 50.75           O
ANISOU 1020  O   HOH A 154     5206   9922   4155   2872  -1421   -619       O
HETATM 1021  O   HOH A 155      19.735  12.130  14.437  1.00 87.49           O
ANISOU 1021  O   HOH A 155     8875   8272  16095   -884    943   -478       O
HETATM 1022  O   HOH A 156       2.849  34.661   3.221  1.00 99.69           O
ANISOU 1022  O   HOH A 156    17329  14149   6400   1263   -502    973       O
HETATM 1023  O   HOH A 157       5.713  43.692  14.517  1.00 50.21           O
ANISOU 1023  O   HOH A 157     7940   3334   7803    891  -1272    366       O
HETATM 1024  O   HOH A 158      -2.412   7.262  13.506  1.00 45.23           O
ANISOU 1024  O   HOH A 158     5517   7232   4435   -841  -2130   1348       O
HETATM 1025  O   HOH A 159       8.383  10.775   8.976  1.00 37.79           O
ANISOU 1025  O   HOH A 159     3187   5524   5645    655   1420   1789       O
HETATM 1026  O   HOH A 160       0.494   0.010   1.372  1.00 26.50           O
ANISOU 1026  O   HOH A 160     2206   3277   4585    504    371  -1408       O
HETATM 1027  O   HOH A 161       9.197  14.564  12.701  1.00 36.87           O
ANISOU 1027  O   HOH A 161     6647   4422   2938    -11    603   -894       O
HETATM 1028  O   HOH A 162       8.067  35.796  27.497  1.00 37.18           O
ANISOU 1028  O   HOH A 162     4041   4874   5211   1094     76   -384       O
HETATM 1029  O   HOH A 163      10.794  39.962  27.567  1.00 84.45           O
ANISOU 1029  O   HOH A 163    16892   6778   8417   2749  -3433   -494       O
HETATM 1030  O   HOH A 164       9.059  38.038  29.495  1.00 82.63           O
ANISOU 1030  O   HOH A 164    10277   8227  12890   2817   2669  -1318       O
HETATM 1031  O   HOH A 165       9.050  37.668  25.924  1.00 40.53           O
ANISOU 1031  O   HOH A 165     4776   7262   3362  -1456  -1397   -766       O
HETATM 1032  O   HOH A 166      11.552  39.215  24.728  1.00 41.96           O
ANISOU 1032  O   HOH A 166     5177   4578   6185   -356   -561  -1570       O
HETATM 1033  O   HOH A 167       2.204  20.372  23.429  1.00 62.78           O
ANISOU 1033  O   HOH A 167    10681   9290   3881  -3130    159   2062       O
HETATM 1034  O   HOH A 168       4.751  26.482   6.223  1.00 39.03           O
ANISOU 1034  O   HOH A 168     3969   6467   4392   -556     81   -849       O
HETATM 1035  O   HOH A 169       1.107  18.893   5.623  1.00 31.63           O
ANISOU 1035  O   HOH A 169     3780   3865   4370  -1237   1370   -610       O
HETATM 1036  O   HOH A 170      13.294  24.987   7.318  1.00 29.54           O
ANISOU 1036  O   HOH A 170     3741   4228   3251   -252    463    904       O
HETATM 1037  O   HOH A 171      17.849  14.647  13.109  1.00 81.23           O
ANISOU 1037  O   HOH A 171    11799   9702   9361   -705   -441   1224       O
HETATM 1038  O   HOH A 172      17.666  20.797  13.014  1.00 77.74           O
ANISOU 1038  O   HOH A 172    11144  11241   7150   1357   3481   1131       O
HETATM 1039  O   HOH A 173      15.423  22.583  10.391  1.00 45.13           O
ANISOU 1039  O   HOH A 173     3297   5944   7905   -866  -1975   -286       O
HETATM 1040  O   HOH A 174       8.499  32.794   6.634  1.00 43.19           O
ANISOU 1040  O   HOH A 174     6953   4483   4972   -243   1129   1482       O
HETATM 1041  O   HOH A 175      12.448  34.873   9.440  1.00 60.78           O
ANISOU 1041  O   HOH A 175     5922   9756   7415   -402    246   -850       O
HETATM 1042  O   HOH A 176      16.694  29.436  12.562  1.00 51.87           O
ANISOU 1042  O   HOH A 176     6496   8280   4932   1850   -838  -1949       O
HETATM 1043  O   HOH A 177      16.937  32.563  12.132  1.00 54.05           O
ANISOU 1043  O   HOH A 177     5664  11710   3162    262    349  -1512       O
HETATM 1044  O   HOH A 178      21.654  33.200  12.369  1.00 77.77           O
ANISOU 1044  O   HOH A 178    12707   7060   9780  -5612    526  -2922       O
HETATM 1045  O   HOH A 179       1.239  23.890   5.962  1.00 48.44           O
ANISOU 1045  O   HOH A 179     5457   6923   6023    387   1042  -1939       O
HETATM 1046  O   HOH A 180       2.673  45.963  10.489  1.00 76.63           O
ANISOU 1046  O   HOH A 180    10720  12433   5963    121   -996    993       O
HETATM 1047  O   HOH A 181      16.750  22.969  24.869  1.00 33.09           O
ANISOU 1047  O   HOH A 181     4887   4827   2856   1182  -1143  -1017       O
HETATM 1048 ZN   ZN  A 601       0.000   0.000   0.000  1.00 44.56          ZN
ANISOU 1048 ZN   ZN  A 601     5643   5643   5643      0      0      0      ZN
HETATM 1049 ZN   ZN  A 602       0.000   0.000   0.000  1.00 44.56          ZN
ANISOU 1049 ZN   ZN  A 602     5643   5643   5643      0      0      0      ZN
HETATM 1050 ZN   ZN  A 603       0.000   0.000   0.000  1.00 44.56          ZN
ANISOU 1050 ZN   ZN  A 603     5643   5643   5643      0      0      0      ZN
HETATM 1051 ZN   ZN  A 604       0.000   0.000   0.000  1.00 44.56          ZN
ANISOU 1051 ZN   ZN  A 604     5643   5643   5643      0      0      0      ZN
HETATM 1052 ZN   ZN  A 605       0.000   0.000   0.000  1.00 44.56          ZN
ANISOU 1052 ZN   ZN  A 605     5643   5643   5643      0      0      0      ZN
