# Supplementary material for: Simultaneous use of solution NMR and X-ray data in REFMAC5 for joint refinement/detection of structural differences
Source: Acta Crystallogr D Biol Crystallogr. 2014 Mar 19;70(Pt 4):958–67. doi: 10.1107/S1399004713034160 (PMC4306559; doi:10.1107/S1399004713034160)
Supplement: Supplementary file 2 [file d-70-00958-sup2.zip › SI_computational/GB3/refined/GB3_refined.pdb]

HEADER    IMMUNOGLOBULIN BINDING PROTEIN          05-AUG-94   1IGD              
COMPND    FAB*                                                                  
REMARK   3
REMARK   3 REFINEMENT.
REMARK   3   PROGRAM     : REFMAC 5.8.0025 
REMARK   3   AUTHORS     : MURSHUDOV,SKUBAK,LEBEDEV,PANNU,
REMARK   3                 STEINER,NICHOLLS,WINN,LONG,VAGIN
REMARK   3
REMARK   3    REFINEMENT TARGET : MAXIMUM LIKELIHOOD
REMARK   3
REMARK   3  DATA USED IN REFINEMENT.
REMARK   3   RESOLUTION RANGE HIGH (ANGSTROMS) :   1.10
REMARK   3   RESOLUTION RANGE LOW  (ANGSTROMS) :  29.14
REMARK   3   DATA CUTOFF            (SIGMA(F)) : NONE
REMARK   3   COMPLETENESS FOR RANGE        (%) :  95.11
REMARK   3   NUMBER OF REFLECTIONS             :   22292
REMARK   3
REMARK   3  FIT TO DATA USED IN REFINEMENT.
REMARK   3   CROSS-VALIDATION METHOD          : THROUGHOUT
REMARK   3   FREE R VALUE TEST SET SELECTION  : RANDOM
REMARK   3   R VALUE     (WORKING + TEST SET) : 0.11223
REMARK   3   R VALUE            (WORKING SET) :  0.11109
REMARK   3   FREE R VALUE                     :  0.13431
REMARK   3   FREE R VALUE TEST SET SIZE   (%) :  5.1
REMARK   3   FREE R VALUE TEST SET COUNT      :  1205
REMARK   3
REMARK   3  FIT IN THE HIGHEST RESOLUTION BIN.
REMARK   3   TOTAL NUMBER OF BINS USED           :      20
REMARK   3   BIN RESOLUTION RANGE HIGH           :    1.102
REMARK   3   BIN RESOLUTION RANGE LOW            :    1.130
REMARK   3   REFLECTION IN BIN     (WORKING SET) :     1496
REMARK   3   BIN COMPLETENESS (WORKING+TEST) (%) :    88.73
REMARK   3   BIN R VALUE           (WORKING SET) :    0.125
REMARK   3   BIN FREE R VALUE SET COUNT          :       79
REMARK   3   BIN FREE R VALUE                    :    0.145
REMARK   3
REMARK   3  NUMBER OF NON-HYDROGEN ATOMS USED IN REFINEMENT.
REMARK   3   ALL ATOMS                :      593
REMARK   3
REMARK   3  B VALUES.
REMARK   3   FROM WILSON PLOT           (A**2) : NULL
REMARK   3   MEAN B VALUE      (OVERALL, A**2) :  16.955
REMARK   3   OVERALL ANISOTROPIC B VALUE.
REMARK   3    B11 (A**2) :    -0.42
REMARK   3    B22 (A**2) :    -0.09
REMARK   3    B33 (A**2) :     0.51
REMARK   3    B12 (A**2) :    -0.00
REMARK   3    B13 (A**2) :     0.00
REMARK   3    B23 (A**2) :    -0.00
REMARK   3
REMARK   3  ESTIMATED OVERALL COORDINATE ERROR.
REMARK   3   ESU BASED ON R VALUE                            (A):   0.024
REMARK   3   ESU BASED ON FREE R VALUE                       (A):   0.025
REMARK   3   ESU BASED ON MAXIMUM LIKELIHOOD                 (A):   0.014
REMARK   3   ESU FOR B VALUES BASED ON MAXIMUM LIKELIHOOD (A**2):   0.608
REMARK   3
REMARK   3 CORRELATION COEFFICIENTS.
REMARK   3   CORRELATION COEFFICIENT FO-FC      :   0.985
REMARK   3   CORRELATION COEFFICIENT FO-FC FREE :   0.975
REMARK   3
REMARK   3  RMS DEVIATIONS FROM IDEAL VALUES        COUNT    RMS    WEIGHT
REMARK   3   BOND LENGTHS REFINED ATOMS        (A):   475 ; 0.022 ; 0.020
REMARK   3   BOND LENGTHS OTHERS               (A):   443 ; 0.004 ; 0.020
REMARK   3   BOND ANGLES REFINED ATOMS   (DEGREES):   647 ; 2.057 ; 1.943
REMARK   3   BOND ANGLES OTHERS          (DEGREES):  1025 ; 0.594 ; 3.000
REMARK   3   TORSION ANGLES, PERIOD 1    (DEGREES):    60 ; 5.328 ; 2.000
REMARK   3   TORSION ANGLES, PERIOD 2    (DEGREES):    79 ;19.445 ; 6.608
REMARK   3   TORSION ANGLES, PERIOD 3    (DEGREES):    80 ;18.782 ;15.000
REMARK   3   CHIRAL-CENTER RESTRAINTS       (A**3):    79 ; 0.099 ; 0.200
REMARK   3   GENERAL PLANES REFINED ATOMS      (A):   533 ; 0.008 ; 0.020
REMARK   3   GENERAL PLANES OTHERS             (A):    95 ; 0.001 ; 0.020
REMARK   3
REMARK   3  ISOTROPIC THERMAL FACTOR RESTRAINTS.     COUNT   RMS    WEIGHT
REMARK   3   MAIN-CHAIN BOND REFINED ATOMS  (A**2):   243 ; 1.085 ; 0.921
REMARK   3   MAIN-CHAIN BOND OTHER ATOMS    (A**2):   242 ; 1.084 ; 0.917
REMARK   3   MAIN-CHAIN ANGLE REFINED ATOMS (A**2):   302 ; 1.536 ; 1.401
REMARK   3   MAIN-CHAIN ANGLE OTHER ATOMS (A**2)  :   303 ; 1.534 ; 1.402
REMARK   3   SIDE-CHAIN BOND REFINED ATOMS  (A**2):   232 ; 3.022 ; 1.400
REMARK   3   SIDE-CHAIN BOND OTHER ATOMS  (A**2)  :   229 ; 3.034 ; 1.397
REMARK   3   SIDE-CHAIN ANGLE OTHER ATOMS (A**2)  :   344 ; 3.167 ; 1.879
REMARK   3   LONG RANGE B REFINED ATOMS (A**2)    :   610 ; 5.913 ;12.432
REMARK   3   LONG RANGE B OTHER ATOMS (A**2)      :   549 ; 4.533 ; 9.885
REMARK   3
REMARK   3 ANISOTROPIC THERMAL FACTOR RESTRAINTS.    COUNT   RMS   WEIGHT
REMARK   3   RIGID-BOND RESTRAINTS          (A**2):   918 ; 4.576 ; 3.000
REMARK   3   SPHERICITY; FREE ATOMS         (A**2):    45 ;52.505 ; 5.000
REMARK   3   SPHERICITY; BONDED ATOMS       (A**2):   991 ;15.956 ; 5.000
REMARK   3
REMARK   3  NCS RESTRAINTS STATISTICS
REMARK   3   NUMBER OF NCS GROUPS : NULL
REMARK   3
REMARK   3  TWIN DETAILS
REMARK   3   NUMBER OF TWIN DOMAINS  : NULL
REMARK   3
REMARK   3
REMARK   3  TLS DETAILS
REMARK   3   NUMBER OF TLS GROUPS  : NULL
REMARK   3
REMARK   3
REMARK   3  BULK SOLVENT MODELLING.
REMARK   3   METHOD USED :  MASK
REMARK   3   PARAMETERS FOR MASK CALCULATION
REMARK   3   VDW PROBE RADIUS   :   1.20
REMARK   3   ION PROBE RADIUS   :   0.80
REMARK   3   SHRINKAGE RADIUS   :   0.80
REMARK   3
REMARK   3  OTHER REFINEMENT REMARKS:
REMARK   3  HYDROGENS HAVE BEEN ADDED IN THE RIDING POSITIONS
REMARK   3  U VALUES      : REFINED INDIVIDUALLY
REMARK   3
CRYST1   34.900   40.300   42.200  90.00  90.00  90.00 P 21 21 21               
SCALE1      0.028653  0.000000  0.000000        0.00000                         
SCALE2     -0.000000  0.024814  0.000000        0.00000                         
SCALE3      0.000000 -0.000000  0.023697        0.00000                         
ATOM      1  N   MET A   1       1.488   2.914   4.288  1.00  9.93           N
ANISOU    1  N   MET A   1     1310   1162   1299    -28   -101     91       N
ATOM      2  CA  MET A   1       1.529   3.458   5.663  1.00  9.91           C
ANISOU    2  CA  MET A   1     1301   1324   1137   -128   -187    192       C
ATOM      3  HA  MET A   1       0.776   3.106   6.182  1.00 10.42           H
ANISOU    3  HA  MET A   1     1322   1378   1258   -133   -120    178       H
ATOM      4  CB  MET A   1       2.822   3.102   6.371  1.00 12.99           C
ANISOU    4  CB  MET A   1     1380   1925   1628   -127   -474    319       C
ATOM      5  HB3 MET A   1       2.914   2.137   6.381  1.00 13.08           H
ANISOU    5  HB3 MET A   1     1441   1934   1595   -102   -315    289       H
ATOM      6  HB2 MET A   1       2.777   3.434   7.282  1.00 13.79           H
ANISOU    6  HB2 MET A   1     1507   2025   1707    -91   -344    225       H
ATOM      7  CG  MET A   1       4.077   3.678   5.734  1.00 17.99           C
ANISOU    7  CG  MET A   1     1809   2801   2222   -180   -162    576       C
ATOM      8  HG3 MET A   1       3.966   4.635   5.627  1.00 17.49           H
ANISOU    8  HG3 MET A   1     1646   2780   2220   -143   -288    438       H
ATOM      9  HG2 MET A   1       4.212   3.260   4.869  1.00 17.84           H
ANISOU    9  HG2 MET A   1     1651   2691   2436   -120   -287    375       H
ATOM     10  SD  MET A   1       5.559   3.396   6.727  1.00 24.14           S
ANISOU   10  SD  MET A   1     1862   3873   3437    -86   -638    787       S
ATOM     11  CE  MET A   1       5.309   4.616   8.031  1.00 31.41           C
ANISOU   11  CE  MET A   1     2777   5181   3976    630  -1407   -380       C
ATOM     12  HE1 MET A   1       5.144   5.472   7.630  1.00 29.30           H
ANISOU   12  HE1 MET A   1     2658   4760   3712    176   -958   -417       H
ATOM     13  HE2 MET A   1       6.097   4.656   8.577  1.00 27.01           H
ANISOU   13  HE2 MET A   1     2587   4563   3113    342   -953    -71       H
ATOM     14  HE3 MET A   1       4.554   4.353   8.564  1.00 29.88           H
ANISOU   14  HE3 MET A   1     3271   4388   3692    516  -1209   -125       H
ATOM     15  C   MET A   1       1.415   4.954   5.544  1.00  9.54           C
ANISOU   15  C   MET A   1     1293   1132   1199   -254    -73     22       C
ATOM     16  O   MET A   1       1.822   5.518   4.527  1.00 11.98           O
ANISOU   16  O   MET A   1     1745   1399   1406   -312     48    254       O
ATOM     17  H1  MET A   1       2.018   2.115   4.244  1.00 10.11           H
ANISOU   17  H1  MET A   1     1297   1266   1276     33   -131    117       H
ATOM     18  H2  MET A   1       0.580   2.710   4.052  1.00 10.09           H
ANISOU   18  H2  MET A   1     1338   1240   1257    -52   -130    111       H
ATOM     19  H3  MET A   1       1.839   3.565   3.676  1.00 10.07           H
ANISOU   19  H3  MET A   1     1313   1252   1258    -49   -116    114       H
ATOM     20  N   THR A   2       0.869   5.602   6.569  1.00 11.04           N
ANISOU   20  N   THR A   2     1678   1239   1275   -330   -165   -112       N
ATOM     21  CA  THR A   2       0.888   7.031   6.637  1.00 11.17           C
ANISOU   21  CA  THR A   2     1747   1291   1206   -194   -419    -34       C
ATOM     22  HA  THR A   2       0.858   7.405   5.732  1.00 11.25           H
ANISOU   22  HA  THR A   2     1689   1286   1300   -171   -318     60       H
ATOM     23  CB  THR A   2      -0.319   7.576   7.441  1.00 12.75           C
ANISOU   23  CB  THR A   2     1569   1680   1593      3   -356   -146       C
ATOM     24  HB  THR A   2      -0.249   8.542   7.500  1.00 13.19           H
ANISOU   24  HB  THR A   2     1718   1686   1607    -54   -375   -156       H
ATOM     25  OG1 THR A   2      -0.301   7.025   8.762  1.00 15.75           O
ANISOU   25  OG1 THR A   2     1901   2516   1565    -36    -97   -197       O
ATOM     26  HG1 THR A   2      -0.952   7.325   9.187  0.00 15.10           H
ANISOU   26  HG1 THR A   2     1913   1913   1913      0      0      0       H
ATOM     27  CG2 THR A   2      -1.608   7.246   6.753  1.00 16.12           C
ANISOU   27  CG2 THR A   2     1939   1851   2335    -31   -691   -362       C
ATOM     28 HG21 THR A   2      -1.560   7.497   5.828  1.00 15.83           H
ANISOU   28 HG21 THR A   2     1841   1852   2320    -54   -549   -333       H
ATOM     29 HG22 THR A   2      -2.332   7.720   7.169  1.00 15.71           H
ANISOU   29 HG22 THR A   2     1970   1870   2127   -125   -536   -283       H
ATOM     30 HG23 THR A   2      -1.778   6.303   6.812  1.00 15.22           H
ANISOU   30 HG23 THR A   2     1830   1891   2060    -81   -521   -270       H
ATOM     31  C   THR A   2       2.225   7.426   7.292  1.00 10.80           C
ANISOU   31  C   THR A   2     1596   1161   1346    -88   -344    -41       C
ATOM     32  O   THR A   2       2.787   6.716   8.097  1.00 12.30           O
ANISOU   32  O   THR A   2     1724   1372   1574   -199   -523    -14       O
ATOM     33  H   THR A   2       0.482   5.222   7.236  1.00 10.97           H
ANISOU   33  H   THR A   2     1563   1274   1329   -210   -165    -10       H
ATOM     34  N   PRO A   3       2.744   8.592   6.934  1.00 11.27           N
ANISOU   34  N   PRO A   3     1838   1386   1055   -241   -303    -53       N
ATOM     35  CA  PRO A   3       4.020   8.994   7.497  1.00 12.56           C
ANISOU   35  CA  PRO A   3     1745   1446   1578   -389    -86   -130       C
ATOM     36  HA  PRO A   3       4.712   8.338   7.269  1.00 12.66           H
ANISOU   36  HA  PRO A   3     1838   1487   1485   -297   -178   -121       H
ATOM     37  CB  PRO A   3       4.322  10.316   6.777  1.00 17.10           C
ANISOU   37  CB  PRO A   3     2891   1877   1727   -864    -27     68       C
ATOM     38  HB3 PRO A   3       5.247  10.319   6.484  1.00 16.74           H
ANISOU   38  HB3 PRO A   3     2677   1823   1859   -596   -216     70       H
ATOM     39  HB2 PRO A   3       4.158  11.056   7.383  1.00 16.28           H
ANISOU   39  HB2 PRO A   3     2420   1902   1864   -578    -84     66       H
ATOM     40  CG  PRO A   3       3.431  10.392   5.637  1.00 17.89           C
ANISOU   40  CG  PRO A   3     2517   2137   2143   -344     10    326       C
ATOM     41  HG3 PRO A   3       3.880  10.039   4.853  1.00 17.40           H
ANISOU   41  HG3 PRO A   3     2553   1915   2143   -398    -97    172       H
ATOM     42  HG2 PRO A   3       3.170  11.315   5.492  1.00 17.09           H
ANISOU   42  HG2 PRO A   3     2511   2089   1894   -347    -70    152       H
ATOM     43  CD  PRO A   3       2.284   9.589   5.965  1.00 12.92           C
ANISOU   43  CD  PRO A   3     2461   1145   1303   -165   -238   -109       C
ATOM     44  HD3 PRO A   3       1.952   9.147   5.168  1.00 12.77           H
ANISOU   44  HD3 PRO A   3     2093   1307   1449   -280   -303   -112       H
ATOM     45  HD2 PRO A   3       1.596  10.144   6.365  1.00 13.04           H
ANISOU   45  HD2 PRO A   3     2136   1423   1393   -205   -221    -29       H
ATOM     46  C   PRO A   3       4.019   9.214   8.982  1.00 11.24           C
ANISOU   46  C   PRO A   3     1584   1235   1450   -130   -200   -254       C
ATOM     47  O   PRO A   3       3.023   9.646   9.526  1.00 12.96           O
ANISOU   47  O   PRO A   3     1719   1822   1382     94   -333   -346       O
ATOM     48  N   ALA A   4       5.109   8.926   9.644  1.00 12.56           N
ANISOU   48  N   ALA A   4     1680   1399   1690     22   -350   -446       N
ATOM     49  CA  ALA A   4       5.245   9.234  11.053  1.00 13.76           C
ANISOU   49  CA  ALA A   4     2164   1336   1725     43   -571   -379       C
ATOM     50  HA  ALA A   4       4.456   8.921  11.542  1.00 14.27           H
ANISOU   50  HA  ALA A   4     2072   1507   1842    127   -483   -383       H
ATOM     51  CB  ALA A   4       6.474   8.556  11.617  1.00 19.19           C
ANISOU   51  CB  ALA A   4     2613   2027   2651    514  -1078   -383       C
ATOM     52  HB1 ALA A   4       6.401   7.609  11.475  1.00 17.98           H
ANISOU   52  HB1 ALA A   4     2471   2026   2332    370   -844   -332       H
ATOM     53  HB2 ALA A   4       6.529   8.743  12.557  1.00 18.03           H
ANISOU   53  HB2 ALA A   4     2470   1826   2553    369   -821   -268       H
ATOM     54  HB3 ALA A   4       7.251   8.896  11.169  1.00 18.46           H
ANISOU   54  HB3 ALA A   4     2750   1859   2405    487   -924   -397       H
ATOM     55  C   ALA A   4       5.364  10.759  11.218  1.00 12.78           C
ANISOU   55  C   ALA A   4     1623   1500   1730    -60   -355   -470       C
ATOM     56  O   ALA A   4       6.199  11.393  10.585  1.00 16.88           O
ANISOU   56  O   ALA A   4     2228   1735   2446   -262    148   -520       O
ATOM     57  H   ALA A   4       5.800   8.546   9.300  1.00 12.43           H
ANISOU   57  H   ALA A   4     1689   1385   1645      0   -307   -379       H
ATOM     58  N   VAL A   5       4.529  11.312  12.059  1.00 12.21           N
ANISOU   58  N   VAL A   5     1880   1283   1474    -73   -290   -300       N
ATOM     59  CA  VAL A   5       4.554  12.751  12.346  1.00 12.87           C
ANISOU   59  CA  VAL A   5     2292   1271   1325   -212   -306   -345       C
ATOM     60  HA  VAL A   5       5.217  13.196  11.779  1.00 13.39           H
ANISOU   60  HA  VAL A   5     2159   1454   1473    -72   -258   -243       H
ATOM     61  CB  VAL A   5       3.154  13.322  12.029  1.00 20.10           C
ANISOU   61  CB  VAL A   5     3495   2220   1921    786  -1302   -563       C
ATOM     62  HB  VAL A   5       2.475  12.668  12.300  1.00 19.84           H
ANISOU   62  HB  VAL A   5     3308   2277   1953    747   -943   -607       H
ATOM     63  CG1 VAL A   5       2.764  14.645  12.590  1.00 25.46           C
ANISOU   63  CG1 VAL A   5     4054   2369   3249    358   -626   -737       C
ATOM     64 HG11 VAL A   5       2.591  14.547  13.529  1.00 24.27           H
ANISOU   64 HG11 VAL A   5     3580   2376   3266    338   -659   -649       H
ATOM     65 HG12 VAL A   5       1.973  14.953  12.142  1.00 24.03           H
ANISOU   65 HG12 VAL A   5     3718   2473   2937    233   -454   -752       H
ATOM     66 HG13 VAL A   5       3.483  15.266  12.452  1.00 23.95           H
ANISOU   66 HG13 VAL A   5     3678   2604   2817    429   -716   -679       H
ATOM     67  CG2 VAL A   5       3.115  13.435  10.512  1.00 19.79           C
ANISOU   67  CG2 VAL A   5     3325   2191   2003    725   -989   -310       C
ATOM     68 HG21 VAL A   5       3.729  14.119  10.234  1.00 19.76           H
ANISOU   68 HG21 VAL A   5     3123   2432   1953    599   -900   -419       H
ATOM     69 HG22 VAL A   5       2.224  13.665  10.239  1.00 18.94           H
ANISOU   69 HG22 VAL A   5     2848   2315   2031    399   -648   -463       H
ATOM     70 HG23 VAL A   5       3.368  12.592  10.129  1.00 18.30           H
ANISOU   70 HG23 VAL A   5     2880   2200   1871    440   -815   -387       H
ATOM     71  C   VAL A   5       4.932  12.947  13.799  1.00 11.84           C
ANISOU   71  C   VAL A   5     1903   1354   1240   -331   -199   -207       C
ATOM     72  O   VAL A   5       4.624  12.168  14.661  1.00 16.49           O
ANISOU   72  O   VAL A   5     2961   1713   1590   -971   -289    -85       O
ATOM     73  H   VAL A   5       3.923  10.882  12.491  1.00 12.59           H
ANISOU   73  H   VAL A   5     1891   1375   1516    -39   -238   -274       H
ATOM     74  N   THR A   6       5.627  14.058  13.996  1.00 10.58           N
ANISOU   74  N   THR A   6     1767   1080   1172   -124   -210   -257       N
ATOM     75  CA  THR A   6       6.079  14.494  15.310  1.00 11.12           C
ANISOU   75  CA  THR A   6     1786   1197   1239   -141   -345   -266       C
ATOM     76  HA  THR A   6       5.839  13.832  15.991  1.00 11.52           H
ANISOU   76  HA  THR A   6     1742   1280   1352   -136   -239   -192       H
ATOM     77  CB  THR A   6       7.627  14.646  15.264  1.00 11.81           C
ANISOU   77  CB  THR A   6     1712   1262   1511     21   -149   -206       C
ATOM     78  HB  THR A   6       7.861  15.224  14.521  1.00 13.00           H
ANISOU   78  HB  THR A   6     1934   1460   1545     13   -195    -96       H
ATOM     79  OG1 THR A   6       8.196  13.371  15.045  1.00 17.13           O
ANISOU   79  OG1 THR A   6     2304   1699   2506    550   -505   -447       O
ATOM     80  HG1 THR A   6       8.997  13.368  15.074  0.00 16.06           H
ANISOU   80  HG1 THR A   6     2034   2034   2034      0      0      0       H
ATOM     81  CG2 THR A   6       8.230  15.247  16.528  1.00 16.12           C
ANISOU   81  CG2 THR A   6     2094   2284   1744    -42   -587   -293       C
ATOM     82 HG21 THR A   6       8.162  16.204  16.499  1.00 15.54           H
ANISOU   82 HG21 THR A   6     1952   2249   1701    -52   -398   -254       H
ATOM     83 HG22 THR A   6       9.155  15.002  16.598  1.00 15.24           H
ANISOU   83 HG22 THR A   6     2066   1981   1744    -41   -395   -258       H
ATOM     84 HG23 THR A   6       7.761  14.924  17.301  1.00 15.74           H
ANISOU   84 HG23 THR A   6     2020   2003   1957     26   -422   -260       H
ATOM     85  C   THR A   6       5.412  15.818  15.638  1.00  9.78           C
ANISOU   85  C   THR A   6     1562   1036   1116   -259   -269   -168       C
ATOM     86  O   THR A   6       5.200  16.636  14.778  1.00 10.53           O
ANISOU   86  O   THR A   6     1781   1199   1019    -99    -80   -135       O
ATOM     87  H   THR A   6       5.856  14.593  13.364  1.00 11.40           H
ANISOU   87  H   THR A   6     1794   1238   1298   -157   -186   -135       H
ATOM     88  N   THR A   7       5.085  16.011  16.913  1.00  9.97           N
ANISOU   88  N   THR A   7     1676   1057   1055   -224   -141    -96       N
ATOM     89  CA  THR A   7       4.611  17.297  17.383  1.00  9.11           C
ANISOU   89  CA  THR A   7     1391   1082    985   -337    -23   -151       C
ATOM     90  HA  THR A   7       4.153  17.752  16.654  1.00  9.73           H
ANISOU   90  HA  THR A   7     1442   1174   1079   -253    -66   -122       H
ATOM     91  CB  THR A   7       3.635  17.161  18.563  1.00 11.41           C
ANISOU   91  CB  THR A   7     1660   1520   1154   -526     56     18       C
ATOM     92  HB  THR A   7       4.086  16.722  19.302  1.00 11.64           H
ANISOU   92  HB  THR A   7     1586   1531   1305   -420     37     16       H
ATOM     93  OG1 THR A   7       2.528  16.362  18.148  1.00 16.02           O
ANISOU   93  OG1 THR A   7     1844   2255   1987   -923    162   -118       O
ATOM     94  HG1 THR A   7       1.967  16.292  18.805  0.00 14.19           H
ANISOU   94  HG1 THR A   7     1797   1797   1797      0      0      0       H
ATOM     95  CG2 THR A   7       3.142  18.494  19.040  1.00 14.39           C
ANISOU   95  CG2 THR A   7     1918   1960   1589   -343    546   -193       C
ATOM     96 HG21 THR A   7       3.755  18.861  19.681  1.00 14.05           H
ANISOU   96 HG21 THR A   7     1857   1816   1664   -217    369    -59       H
ATOM     97 HG22 THR A   7       2.280  18.397  19.453  1.00 13.20           H
ANISOU   97 HG22 THR A   7     1629   1805   1581   -331    250   -109       H
ATOM     98 HG23 THR A   7       3.066  19.100  18.299  1.00 13.83           H
ANISOU   98 HG23 THR A   7     1709   1822   1722   -342    303   -155       H
ATOM     99  C   THR A   7       5.837  18.118  17.821  1.00  8.63           C
ANISOU   99  C   THR A   7     1351   1165    761   -227   -180    -79       C
ATOM    100  O   THR A   7       6.622  17.698  18.668  1.00 11.35           O
ANISOU  100  O   THR A   7     1866   1107   1340   -389   -513    181       O
ATOM    101  H   THR A   7       5.132  15.408  17.524  1.00  9.94           H
ANISOU  101  H   THR A   7     1569   1102   1103   -245   -144    -57       H
ATOM    102  N   TYR A   8       5.954  19.270  17.217  1.00  6.97           N
ANISOU  102  N   TYR A   8      967    803    875    -60    -26   -111       N
ATOM    103  CA  TYR A   8       6.997  20.233  17.552  1.00  6.81           C
ANISOU  103  CA  TYR A   8      863    793    931    -21    -56    -83       C
ATOM    104  HA  TYR A   8       7.675  19.812  18.121  1.00  6.95           H
ANISOU  104  HA  TYR A   8      889    857    895    -21    -68    -84       H
ATOM    105  CB  TYR A   8       7.666  20.754  16.277  1.00  7.52           C
ANISOU  105  CB  TYR A   8     1023    962    872    -49     50   -126       C
ATOM    106  HB3 TYR A   8       8.300  21.448  16.514  1.00  7.41           H
ANISOU  106  HB3 TYR A   8      981    948    885    -28     30   -101       H
ATOM    107  HB2 TYR A   8       6.984  21.115  15.688  1.00  7.53           H
ANISOU  107  HB2 TYR A   8     1014    932    915    -59     36   -110       H
ATOM    108  CG  TYR A   8       8.411  19.679  15.522  1.00  7.26           C
ANISOU  108  CG  TYR A   8     1041    962    755    -92     76    -84       C
ATOM    109  CD1 TYR A   8       7.751  18.871  14.612  1.00  8.51           C
ANISOU  109  CD1 TYR A   8     1144   1178    911    -48    -26   -167       C
ATOM    110  HD1 TYR A   8       6.844  19.008  14.455  1.00  8.38           H
ANISOU  110  HD1 TYR A   8     1120   1142    922    -70     23   -186       H
ATOM    111  CE1 TYR A   8       8.419  17.870  13.919  1.00 10.52           C
ANISOU  111  CE1 TYR A   8     1554   1326   1116   -103     61   -413       C
ATOM    112  HE1 TYR A   8       7.958  17.328  13.321  1.00  9.39           H
ANISOU  112  HE1 TYR A   8     1374   1149   1046    -85     94   -268       H
ATOM    113  CZ  TYR A   8       9.738  17.648  14.170  1.00 10.14           C
ANISOU  113  CZ  TYR A   8     1634   1088   1128    105    251   -180       C
ATOM    114  OH  TYR A   8      10.375  16.641  13.493  1.00 14.60           O
ANISOU  114  OH  TYR A   8     2319   1571   1657    280    589   -507       O
ATOM    115  HH  TYR A   8      10.361  16.802  12.666  0.00 12.33           H
ANISOU  115  HH  TYR A   8     1562   1562   1562      0      0      0       H
ATOM    116  CE2 TYR A   8      10.425  18.441  15.059  1.00  9.79           C
ANISOU  116  CE2 TYR A   8     1283   1257   1177    144    206    -68       C
ATOM    117  HE2 TYR A   8      11.329  18.291  15.220  1.00  9.56           H
ANISOU  117  HE2 TYR A   8     1290   1175   1165     75    129   -114       H
ATOM    118  CD2 TYR A   8       9.754  19.452  15.732  1.00  8.50           C
ANISOU  118  CD2 TYR A   8     1074   1078   1074    -17     22   -169       C
ATOM    119  HD2 TYR A   8      10.213  19.972  16.352  1.00  8.19           H
ANISOU  119  HD2 TYR A   8     1081   1040    989    -26     64   -132       H
ATOM    120  C   TYR A   8       6.364  21.392  18.304  1.00  6.40           C
ANISOU  120  C   TYR A   8      796    848    787    -16    -60    -55       C
ATOM    121  O   TYR A   8       5.223  21.748  18.061  1.00  8.18           O
ANISOU  121  O   TYR A   8      947   1175    983    100   -223   -345       O
ATOM    122  H   TYR A   8       5.428  19.536  16.589  1.00  7.34           H
ANISOU  122  H   TYR A   8     1004    893    891    -75    -56   -100       H
ATOM    123  N   LYS A   9       7.130  21.966  19.212  1.00  6.40           N
ANISOU  123  N   LYS A   9      723    830    876    -32    -83   -125       N
ATOM    124  CA  LYS A   9       6.682  23.072  20.023  1.00  6.44           C
ANISOU  124  CA  LYS A   9      780    867    798    -47    -21    -96       C
ATOM    125  HA  LYS A   9       5.728  23.223  19.866  1.00  6.55           H
ANISOU  125  HA  LYS A   9      787    880    819    -46    -55    -97       H
ATOM    126  CB  LYS A   9       6.885  22.711  21.500  1.00  7.87           C
ANISOU  126  CB  LYS A   9     1144    966    879   -156    -38    -23       C
ATOM    127  HB3 LYS A   9       7.828  22.536  21.649  1.00  7.90           H
ANISOU  127  HB3 LYS A   9     1125    985    891   -123     18    -46       H
ATOM    128  HB2 LYS A   9       6.370  21.913  21.697  1.00  7.92           H
ANISOU  128  HB2 LYS A   9     1132    953    923   -118     13    -11       H
ATOM    129  CG  LYS A   9       6.462  23.779  22.470  1.00  9.75           C
ANISOU  129  CG  LYS A   9     1509   1219    975      0    108    -61       C
ATOM    130  HG3 LYS A   9       5.564  24.070  22.248  1.00  9.89           H
ANISOU  130  HG3 LYS A   9     1471   1287    999    -58     72    -34       H
ATOM    131  HG2 LYS A   9       7.078  24.525  22.408  1.00  9.66           H
ANISOU  131  HG2 LYS A   9     1429   1270    969     -2     47    -37       H
ATOM    132  CD  LYS A   9       6.458  23.298  23.887  1.00 12.83           C
ANISOU  132  CD  LYS A   9     2009   1790   1075    137     41     31       C
ATOM    133  HD3 LYS A   9       6.484  24.064  24.482  1.00 12.47           H
ANISOU  133  HD3 LYS A   9     1843   1647   1247     38     22     59       H
ATOM    134  HD2 LYS A   9       7.235  22.736  24.033  1.00 12.10           H
ANISOU  134  HD2 LYS A   9     1798   1630   1168    -46     33     24       H
ATOM    135  CE  LYS A   9       5.250  22.504  24.213  1.00 15.11           C
ANISOU  135  CE  LYS A   9     2160   1934   1646    -38   -201    164       C
ATOM    136  HE3 LYS A   9       5.165  21.779  23.575  1.00 14.42           H
ANISOU  136  HE3 LYS A   9     2048   1926   1503    -67    -41    207       H
ATOM    137  HE2 LYS A   9       4.471  23.080  24.169  1.00 14.80           H
ANISOU  137  HE2 LYS A   9     2131   1985   1506    -35    -50    215       H
ATOM    138  NZ  LYS A   9       5.312  21.910  25.586  1.00 18.83           N
ANISOU  138  NZ  LYS A   9     3085   2403   1665   -510    256    572       N
ATOM    139  HZ1 LYS A   9       5.741  21.052  25.552  1.00 18.59           H
ANISOU  139  HZ1 LYS A   9     2708   2611   1745   -349     35    453       H
ATOM    140  HZ2 LYS A   9       4.425  21.802  25.937  1.00 17.91           H
ANISOU  140  HZ2 LYS A   9     2654   2349   1802   -232   -105    427       H
ATOM    141  HZ3 LYS A   9       5.811  22.485  26.170  1.00 18.19           H
ANISOU  141  HZ3 LYS A   9     2655   2412   1844   -144     66    455       H
ATOM    142  C   LYS A   9       7.483  24.324  19.689  1.00  5.81           C
ANISOU  142  C   LYS A   9      629    851    725      9   -116   -107       C
ATOM    143  O   LYS A   9       8.664  24.224  19.390  1.00  7.17           O
ANISOU  143  O   LYS A   9      677    904   1140    -17    -18   -105       O
ATOM    144  H   LYS A   9       7.941  21.726  19.380  1.00  6.42           H
ANISOU  144  H   LYS A   9      754    839    843      1    -82    -90       H
ATOM    145  N   LEU A  10       6.821  25.444  19.755  1.00  5.89           N
ANISOU  145  N   LEU A  10      609    825    802    -68    -26    -92       N
ATOM    146  CA  LEU A  10       7.451  26.760  19.659  1.00  5.95           C
ANISOU  146  CA  LEU A  10      604    820    834     70     39    -82       C
ATOM    147  HA  LEU A  10       8.405  26.657  19.541  1.00  6.06           H
ANISOU  147  HA  LEU A  10      614    850    838     34     60    -85       H
ATOM    148  CB  LEU A  10       6.882  27.543  18.476  1.00  6.80           C
ANISOU  148  CB  LEU A  10      846    920    816     53    -19    -72       C
ATOM    149  HB3 LEU A  10       5.922  27.625  18.589  1.00  6.88           H
ANISOU  149  HB3 LEU A  10      854    894    864     70      4    -54       H
ATOM    150  HB2 LEU A  10       7.076  27.058  17.659  1.00  6.72           H
ANISOU  150  HB2 LEU A  10      843    878    833     64      6    -58       H
ATOM    151  CG  LEU A  10       7.456  28.956  18.327  1.00  7.44           C
ANISOU  151  CG  LEU A  10     1073    815    936     78     26    -27       C
ATOM    152  HG  LEU A  10       7.348  29.430  19.166  1.00  7.82           H
ANISOU  152  HG  LEU A  10     1112    935    922     79     36    -41       H
ATOM    153  CD1 LEU A  10       8.921  28.948  17.984  1.00  9.45           C
ANISOU  153  CD1 LEU A  10     1260   1074   1254    -13    130     93       C
ATOM    154 HD11 LEU A  10       9.421  28.682  18.759  1.00  8.79           H
ANISOU  154 HD11 LEU A  10     1145    995   1198    -22    140     -1       H
ATOM    155 HD12 LEU A  10       9.182  29.830  17.711  1.00  8.85           H
ANISOU  155 HD12 LEU A  10     1188   1033   1141     -3     83     25       H
ATOM    156 HD13 LEU A  10       9.070  28.325  17.268  1.00  9.06           H
ANISOU  156 HD13 LEU A  10     1159   1081   1202    -21     71     87       H
ATOM    157  CD2 LEU A  10       6.671  29.710  17.256  1.00  9.30           C
ANISOU  157  CD2 LEU A  10     1460   1043   1027    237     42     61       C
ATOM    158 HD21 LEU A  10       6.784  29.262  16.414  1.00  8.92           H
ANISOU  158 HD21 LEU A  10     1305   1002   1080    160     19      8       H
ATOM    159 HD22 LEU A  10       7.007  30.607  17.197  1.00  9.08           H
ANISOU  159 HD22 LEU A  10     1305   1123   1023    144     17     18       H
ATOM    160 HD23 LEU A  10       5.743  29.722  17.499  1.00  8.95           H
ANISOU  160 HD23 LEU A  10     1383    993   1025    154    -42     19       H
ATOM    161  C   LEU A  10       7.202  27.523  20.940  1.00  6.02           C
ANISOU  161  C   LEU A  10      677    805    804    -24     81    -82       C
ATOM    162  O   LEU A  10       6.057  27.701  21.346  1.00  7.58           O
ANISOU  162  O   LEU A  10      685   1147   1048    -30     30   -301       O
ATOM    163  H   LEU A  10       5.968  25.456  19.862  1.00  5.93           H
ANISOU  163  H   LEU A  10      626    836    788    -19      2    -91       H
ATOM    164  N   VAL A  11       8.287  27.965  21.552  1.00  5.88           N
ANISOU  164  N   VAL A  11      698    821    716    -29     53   -124       N
ATOM    165  CA  VAL A  11       8.253  28.839  22.723  1.00  6.07           C
ANISOU  165  CA  VAL A  11      771    880    655    -94     64   -109       C
ATOM    166  HA  VAL A  11       7.368  28.840  23.108  1.00  6.33           H
ANISOU  166  HA  VAL A  11      736    912    754    -53     47   -101       H
ATOM    167  CB  VAL A  11       9.296  28.394  23.763  1.00  7.28           C
ANISOU  167  CB  VAL A  11      872   1137    755     -3    -63    -93       C
ATOM    168  HB  VAL A  11      10.172  28.363  23.326  1.00  7.43           H
ANISOU  168  HB  VAL A  11      931   1127    763    -28    -10    -84       H
ATOM    169  CG1 VAL A  11       9.395  29.393  24.901  1.00  9.74           C
ANISOU  169  CG1 VAL A  11     1440   1455    804    -99   -161   -258       C
ATOM    170 HG11 VAL A  11       9.975  30.111  24.636  1.00  9.17           H
ANISOU  170 HG11 VAL A  11     1269   1367    846     32   -136   -200       H
ATOM    171 HG12 VAL A  11       9.754  28.951  25.674  1.00  9.28           H
ANISOU  171 HG12 VAL A  11     1246   1329    950    -50   -115   -177       H
ATOM    172 HG13 VAL A  11       8.519  29.734  25.096  1.00  9.31           H
ANISOU  172 HG13 VAL A  11     1366   1335    836   -129   -165   -160       H
ATOM    173  CG2 VAL A  11       8.991  26.987  24.271  1.00  9.29           C
ANISOU  173  CG2 VAL A  11     1256   1308    965     26   -143    139       C
ATOM    174 HG21 VAL A  11       8.102  26.971  24.633  1.00  9.06           H
ANISOU  174 HG21 VAL A  11     1236   1234    972     26   -137     52       H
ATOM    175 HG22 VAL A  11       9.626  26.757  24.954  1.00  8.66           H
ANISOU  175 HG22 VAL A  11     1082   1234    972     35    -91     39       H
ATOM    176 HG23 VAL A  11       9.059  26.370  23.539  1.00  9.00           H
ANISOU  176 HG23 VAL A  11     1086   1258   1074     14   -105     83       H
ATOM    177  C   VAL A  11       8.548  30.241  22.167  1.00  6.49           C
ANISOU  177  C   VAL A  11      719    897    849    -63     46    -86       C
ATOM    178  O   VAL A  11       9.577  30.449  21.547  1.00  7.77           O
ANISOU  178  O   VAL A  11      865    929   1159      3    270     34       O
ATOM    179  H   VAL A  11       9.095  27.775  21.298  1.00  6.02           H
ANISOU  179  H   VAL A  11      715    843    728    -10     65   -109       H
ATOM    180  N   ILE A  12       7.616  31.152  22.414  1.00  7.29           N
ANISOU  180  N   ILE A  12      830    887   1052     18    145     -7       N
ATOM    181  CA  ILE A  12       7.697  32.497  21.866  1.00  7.61           C
ANISOU  181  CA  ILE A  12      839    969   1082     98     17     -8       C
ATOM    182  HA  ILE A  12       8.453  32.538  21.247  1.00  8.02           H
ANISOU  182  HA  ILE A  12      893   1012   1139     17     62    -14       H
ATOM    183  CB  ILE A  12       6.437  32.914  21.137  1.00 11.32           C
ANISOU  183  CB  ILE A  12     1119   1403   1779    -91   -327     50       C
ATOM    184  HB  ILE A  12       5.726  33.029  21.786  1.00 11.72           H
ANISOU  184  HB  ILE A  12     1417   1376   1657     60   -231    -19       H
ATOM    185  CG1 ILE A  12       6.023  31.851  20.149  1.00 15.52           C
ANISOU  185  CG1 ILE A  12     2046   2055   1795    522   -431   -470       C
ATOM    186 HG13 ILE A  12       6.548  31.052  20.312  1.00 12.83           H
ANISOU  186 HG13 ILE A  12     1541   1751   1583     81   -225   -186       H
ATOM    187 HG12 ILE A  12       6.192  32.177  19.251  1.00 15.13           H
ANISOU  187 HG12 ILE A  12     1753   1916   2077     89   -311   -215       H
ATOM    188  CD1 ILE A  12       4.569  31.471  20.235  1.00 19.57           C
ANISOU  188  CD1 ILE A  12     2686   2967   1779  -1139   -124   -256       C
ATOM    189 HD11 ILE A  12       4.387  31.130  21.113  1.00 19.60           H
ANISOU  189 HD11 ILE A  12     2459   2687   2301   -612    148    272       H
ATOM    190 HD12 ILE A  12       4.384  30.797  19.577  1.00 18.59           H
ANISOU  190 HD12 ILE A  12     2464   2617   1980   -656   -122   -271       H
ATOM    191 HD13 ILE A  12       4.033  32.249  20.066  1.00 20.85           H
ANISOU  191 HD13 ILE A  12     2672   3281   1966   -746    -40   -279       H
ATOM    192  CG2 ILE A  12       6.638  34.225  20.396  1.00 13.28           C
ANISOU  192  CG2 ILE A  12     1726   1440   1879    390   -307    162       C
ATOM    193 HG21 ILE A  12       6.715  34.936  21.036  1.00 12.68           H
ANISOU  193 HG21 ILE A  12     1481   1524   1811    194   -215    153       H
ATOM    194 HG22 ILE A  12       5.881  34.379  19.825  1.00 12.64           H
ANISOU  194 HG22 ILE A  12     1543   1482   1776    218   -203     89       H
ATOM    195 HG23 ILE A  12       7.439  34.167  19.871  1.00 13.08           H
ANISOU  195 HG23 ILE A  12     1703   1425   1842    185   -278    122       H
ATOM    196  C   ILE A  12       7.871  33.517  22.963  1.00  7.77           C
ANISOU  196  C   ILE A  12      879    861   1210    -19    141    -18       C
ATOM    197  O   ILE A  12       7.014  33.674  23.825  1.00  8.90           O
ANISOU  197  O   ILE A  12      918   1078   1384    -12    328   -208       O
ATOM    198  H   ILE A  12       6.924  31.005  22.897  1.00  6.95           H
ANISOU  198  H   ILE A  12      805    906    929      0     83    -34       H
ATOM    199  N   ASN A  13       8.996  34.205  22.908  1.00  9.25           N
ANISOU  199  N   ASN A  13      938   1173   1404   -170    334   -291       N
ATOM    200  CA  ASN A  13       9.296  35.289  23.876  1.00 11.33           C
ANISOU  200  CA  ASN A  13     1314   1458   1532   -215    481   -481       C
ATOM    201  HA  ASN A  13       8.546  35.359  24.500  1.00 10.54           H
ANISOU  201  HA  ASN A  13     1151   1514   1339   -188    304   -343       H
ATOM    202  CB  ASN A  13      10.573  34.979  24.672  1.00 13.95           C
ANISOU  202  CB  ASN A  13     1565   1894   1841   -378    131   -267       C
ATOM    203  HB3 ASN A  13      10.797  35.748  25.219  1.00 13.45           H
ANISOU  203  HB3 ASN A  13     1532   1817   1762   -303    159   -221       H
ATOM    204  HB2 ASN A  13      11.294  34.793  24.050  1.00 13.73           H
ANISOU  204  HB2 ASN A  13     1583   1865   1768   -289     94   -239       H
ATOM    205  CG  ASN A  13      10.424  33.761  25.604  1.00 15.61           C
ANISOU  205  CG  ASN A  13     1508   2485   1938   -276   -179    -23       C
ATOM    206  OD1 ASN A  13      11.306  32.871  25.685  1.00 21.89           O
ANISOU  206  OD1 ASN A  13     2545   2584   3187     27   -827    238       O
ATOM    207  ND2 ASN A  13       9.341  33.726  26.326  1.00 19.66           N
ANISOU  207  ND2 ASN A  13     2199   3513   1758   -249    214    168       N
ATOM    208 HD21 ASN A  13       8.914  32.868  26.527  1.00 18.55           H
ANISOU  208 HD21 ASN A  13     2045   3133   1868    -12    -10     36       H
ATOM    209 HD22 ASN A  13       8.954  34.559  26.668  1.00 18.42           H
ANISOU  209 HD22 ASN A  13     1972   3159   1865   -374    -27    241       H
ATOM    210  C   ASN A  13       9.402  36.583  23.050  1.00 11.59           C
ANISOU  210  C   ASN A  13     1178   1424   1801   -252    430   -535       C
ATOM    211  O   ASN A  13      10.494  37.115  22.849  1.00 12.64           O
ANISOU  211  O   ASN A  13     1164   1417   2221   -418    492   -470       O
ATOM    212  H   ASN A  13       9.606  34.057  22.311  1.00  8.40           H
ANISOU  212  H   ASN A  13      934   1124   1133    -86    191   -209       H
ATOM    213  N   GLY A  14       8.270  37.055  22.593  1.00 13.00           N
ANISOU  213  N   GLY A  14     1149   1324   2466   -172    376    -46       N
ATOM    214  CA  GLY A  14       8.209  38.216  21.745  1.00 12.65           C
ANISOU  214  CA  GLY A  14     1194   1448   2162     19    432    -94       C
ATOM    215  HA3 GLY A  14       7.508  38.103  21.084  1.00 12.98           H
ANISOU  215  HA3 GLY A  14     1420   1427   2085    -20    332    -62       H
ATOM    216  HA2 GLY A  14       9.056  38.333  21.286  1.00 11.99           H
ANISOU  216  HA2 GLY A  14     1202   1427   1924    -93    332   -105       H
ATOM    217  C   GLY A  14       7.915  39.466  22.562  1.00 12.97           C
ANISOU  217  C   GLY A  14     1441   1430   2055    -22    124   -101       C
ATOM    218  O   GLY A  14       7.635  39.393  23.745  1.00 16.11           O
ANISOU  218  O   GLY A  14     1986   1596   2536   -228    393   -419       O
ATOM    219  H   GLY A  14       7.500  36.712  22.765  1.00 12.24           H
ANISOU  219  H   GLY A  14     1235   1322   2094   -224    447   -162       H
ATOM    220  N   LYS A  15       7.991  40.599  21.895  1.00 13.61           N
ANISOU  220  N   LYS A  15     1289   1325   2556   -126    280   -194       N
ATOM    221  CA  LYS A  15       7.685  41.877  22.531  1.00 14.95           C
ANISOU  221  CA  LYS A  15     1414   1317   2946   -255    164   -467       C
ATOM    222  HA  LYS A  15       8.223  41.979  23.344  1.00 14.73           H
ANISOU  222  HA  LYS A  15     1590   1384   2620   -184    285   -356       H
ATOM    223  CB  LYS A  15       8.051  42.999  21.556  1.00 17.53           C
ANISOU  223  CB  LYS A  15     1899   1409   3353   -279    400   -307       C
ATOM    224  HB3 LYS A  15       7.704  43.839  21.896  1.00 17.76           H
ANISOU  224  HB3 LYS A  15     1811   1706   3230     20    420   -285       H
ATOM    225  HB2 LYS A  15       7.658  42.805  20.690  1.00 18.25           H
ANISOU  225  HB2 LYS A  15     2005   1798   3131   -221    506   -235       H
ATOM    226  CG  LYS A  15       9.547  43.151  21.369  1.00 25.67           C
ANISOU  226  CG  LYS A  15     2387   2561   4803   -516   1166   -190       C
ATOM    227  HG3 LYS A  15       9.967  42.280  21.440  1.00 24.27           H
ANISOU  227  HG3 LYS A  15     2284   3040   3896   -125    768   -106       H
ATOM    228  HG2 LYS A  15       9.894  43.746  22.053  1.00 25.82           H
ANISOU  228  HG2 LYS A  15     2629   2978   4202   -343    893    -22       H
ATOM    229  CD  LYS A  15       9.899  43.739  20.001  1.00 37.86           C
ANISOU  229  CD  LYS A  15     4253   5342   4788  -1473   1118    355       C
ATOM    230  HD3 LYS A  15       9.105  43.733  19.445  1.00 34.89           H
ANISOU  230  HD3 LYS A  15     4561   3859   4834   -867    810    123       H
ATOM    231  HD2 LYS A  15      10.588  43.191  19.594  1.00 38.38           H
ANISOU  231  HD2 LYS A  15     4859   4570   5152   -867    653    386       H
ATOM    232  CE  LYS A  15      10.412  45.157  20.054  1.00 53.70           C
ANISOU  232  CE  LYS A  15     8214   4989   7200  -1086    662    100       C
ATOM    233  HE3 LYS A  15      11.220  45.185  20.589  1.00 53.10           H
ANISOU  233  HE3 LYS A  15     7786   5878   6511   -989   1093    296       H
ATOM    234  HE2 LYS A  15       9.731  45.729  20.441  1.00 52.59           H
ANISOU  234  HE2 LYS A  15     7492   6117   6372   -906    620    490       H
ATOM    235  NZ  LYS A  15      10.733  45.669  18.694  1.00 67.09           N
ANISOU  235  NZ  LYS A  15     9757   8535   7198   -652   1304    171       N
ATOM    236  HZ1 LYS A  15      11.384  45.100  18.276  1.00 63.52           H
ANISOU  236  HZ1 LYS A  15     9092   7664   7378   -568    680    563       H
ATOM    237  HZ2 LYS A  15      11.088  46.558  18.754  1.00 64.37           H
ANISOU  237  HZ2 LYS A  15     9173   8017   7267     26   1016    311       H
ATOM    238  HZ3 LYS A  15       9.940  45.685  18.154  1.00 64.01           H
ANISOU  238  HZ3 LYS A  15     9338   7403   7576   -518   1353    277       H
ATOM    239  C   LYS A  15       6.218  41.985  22.902  1.00 12.86           C
ANISOU  239  C   LYS A  15     1316   1282   2287   -178     89   -441       C
ATOM    240  O   LYS A  15       5.912  42.482  23.987  1.00 17.07           O
ANISOU  240  O   LYS A  15     1759   2123   2603   -131     40  -1069       O
ATOM    241  H   LYS A  15       8.218  40.662  21.068  1.00 13.72           H
ANISOU  241  H   LYS A  15     1442   1405   2364   -116     83   -250       H
ATOM    242  N   THR A  16       5.347  41.535  22.031  1.00 10.92           N
ANISOU  242  N   THR A  16     1306   1019   1821   -209    176   -253       N
ATOM    243  CA  THR A  16       3.912  41.582  22.268  1.00 11.27           C
ANISOU  243  CA  THR A  16     1275   1079   1927    -64     19   -186       C
ATOM    244  HA  THR A  16       3.725  42.031  23.119  1.00 12.10           H
ANISOU  244  HA  THR A  16     1601   1149   1847   -131     -3   -155       H
ATOM    245  CB  THR A  16       3.623  42.580  21.085  1.00 23.83           C
ANISOU  245  CB  THR A  16     3658   1045   4350   -132   -833    607       C
ATOM    246  HB  THR A  16       4.447  42.703  20.588  1.00 20.87           H
ANISOU  246  HB  THR A  16     3368   1294   3266     56   -772    103       H
ATOM    247  OG1 THR A  16       3.273  43.870  21.715  1.00 32.00           O
ANISOU  247  OG1 THR A  16     4732   1858   5567   -135   -339     88       O
ATOM    248  HG1 THR A  16       3.193  44.449  21.211  0.00 32.70           H
ANISOU  248  HG1 THR A  16     4140   4140   4140      0      0      0       H
ATOM    249  CG2 THR A  16       2.712  42.202  20.221  1.00 17.51           C
ANISOU  249  CG2 THR A  16     3046   1427   2180   -345    300    412       C
ATOM    250 HG21 THR A  16       3.044  41.470  19.696  1.00 19.27           H
ANISOU  250 HG21 THR A  16     3108   1738   2473    -63    103    187       H
ATOM    251 HG22 THR A  16       2.494  42.931  19.636  1.00 18.93           H
ANISOU  251 HG22 THR A  16     3216   1620   2355    -64     64    419       H
ATOM    252 HG23 THR A  16       1.918  41.923  20.681  1.00 17.02           H
ANISOU  252 HG23 THR A  16     2629   1438   2399   -169    103    341       H
ATOM    253  C   THR A  16       3.279  40.237  22.278  1.00 10.03           C
ANISOU  253  C   THR A  16     1071   1208   1530   -248     95   -268       C
ATOM    254  O   THR A  16       2.206  40.096  22.905  1.00 13.07           O
ANISOU  254  O   THR A  16     1240   1408   2318   -109    354   -463       O
ATOM    255  H   THR A  16       5.561  41.187  21.274  1.00 10.68           H
ANISOU  255  H   THR A  16     1325   1109   1623   -154     41   -129       H
ATOM    256  N   LEU A  17       3.871  39.220  21.620  1.00  8.76           N
ANISOU  256  N   LEU A  17     1021    859   1447   -126    234    -21       N
ATOM    257  CA  LEU A  17       3.297  37.895  21.577  1.00  8.33           C
ANISOU  257  CA  LEU A  17      973    855   1335    -95    153     11       C
ATOM    258  HA  LEU A  17       2.380  37.966  21.979  1.00  8.50           H
ANISOU  258  HA  LEU A  17      991    935   1301    -97    163    -13       H
ATOM    259  CB  LEU A  17       3.260  37.443  20.104  1.00  9.47           C
ANISOU  259  CB  LEU A  17     1239   1093   1263   -169    280    112       C
ATOM    260  HB3 LEU A  17       4.146  37.566  19.728  1.00  9.27           H
ANISOU  260  HB3 LEU A  17     1113   1102   1304   -156    156     49       H
ATOM    261  HB2 LEU A  17       2.628  38.004  19.628  1.00  9.56           H
ANISOU  261  HB2 LEU A  17     1213   1104   1315   -169    208     58       H
ATOM    262  CG  LEU A  17       2.865  36.006  19.858  1.00 10.32           C
ANISOU  262  CG  LEU A  17     1431   1192   1297   -168    115     52       C
ATOM    263  HG  LEU A  17       3.439  35.425  20.381  1.00 10.42           H
ANISOU  263  HG  LEU A  17     1396   1270   1292   -113    162     45       H
ATOM    264  CD1 LEU A  17       1.464  35.737  20.248  1.00 11.07           C
ANISOU  264  CD1 LEU A  17     1444   1430   1330   -217    227   -162       C
ATOM    265 HD11 LEU A  17       1.377  35.853  21.197  1.00 10.76           H
ANISOU  265 HD11 LEU A  17     1418   1350   1317   -177    189   -111       H
ATOM    266 HD12 LEU A  17       1.240  34.835  20.006  1.00 11.07           H
ANISOU  266 HD12 LEU A  17     1466   1396   1341   -179    188   -122       H
ATOM    267 HD13 LEU A  17       0.888  36.352  19.789  1.00 11.36           H
ANISOU  267 HD13 LEU A  17     1493   1448   1372   -201    198   -123       H
ATOM    268  CD2 LEU A  17       3.052  35.658  18.398  1.00 14.05           C
ANISOU  268  CD2 LEU A  17     1983   1891   1463   -388    460   -160       C
ATOM    269 HD21 LEU A  17       2.457  36.196  17.870  1.00 13.81           H
ANISOU  269 HD21 LEU A  17     1915   1771   1561   -373    409   -177       H
ATOM    270 HD22 LEU A  17       2.853  34.727  18.271  1.00 13.09           H
ANISOU  270 HD22 LEU A  17     1769   1764   1441   -182    315    -56       H
ATOM    271 HD23 LEU A  17       3.962  35.835  18.149  1.00 12.75           H
ANISOU  271 HD23 LEU A  17     1762   1627   1453   -196    211   -102       H
ATOM    272  C   LEU A  17       4.155  36.990  22.428  1.00  7.67           C
ANISOU  272  C   LEU A  17      832    893   1188    -22    140    -60       C
ATOM    273  O   LEU A  17       5.363  36.899  22.209  1.00  9.91           O
ANISOU  273  O   LEU A  17      909   1239   1615     72    242    215       O
ATOM    274  H   LEU A  17       4.618  39.279  21.184  1.00  8.66           H
ANISOU  274  H   LEU A  17      973    962   1352   -157    160    -61       H
ATOM    275  N   LYS A  18       3.541  36.340  23.394  1.00  7.33           N
ANISOU  275  N   LYS A  18      834    868   1081      4     84    -27       N
ATOM    276  CA  LYS A  18       4.234  35.385  24.216  1.00  7.59           C
ANISOU  276  CA  LYS A  18      792    866   1223    -21    -95   -165       C
ATOM    277  HA  LYS A  18       5.097  35.166  23.779  1.00  7.53           H
ANISOU  277  HA  LYS A  18      866    901   1094    -18    -45   -110       H
ATOM    278  CB  LYS A  18       4.509  36.072  25.611  1.00 10.96           C
ANISOU  278  CB  LYS A  18     1643   1153   1367   -167   -453   -166       C
ATOM    279  HB3 LYS A  18       5.017  35.458  26.165  1.00 10.30           H
ANISOU  279  HB3 LYS A  18     1373   1128   1410   -111   -294   -186       H
ATOM    280  HB2 LYS A  18       3.657  36.265  26.035  1.00 11.07           H
ANISOU  280  HB2 LYS A  18     1578   1134   1493   -198   -392   -162       H
ATOM    281  CG  LYS A  18       5.284  37.367  25.530  1.00 15.89           C
ANISOU  281  CG  LYS A  18     2027   1605   2404   -373   -231   -416       C
ATOM    282  HG3 LYS A  18       4.806  37.990  24.961  1.00 14.85           H
ANISOU  282  HG3 LYS A  18     1978   1684   1977   -395   -168   -453       H
ATOM    283  HG2 LYS A  18       6.165  37.189  25.166  1.00 15.03           H
ANISOU  283  HG2 LYS A  18     2071   1633   2004   -353   -278   -410       H
ATOM    284  CD  LYS A  18       5.456  38.006  26.891  1.00 22.41           C
ANISOU  284  CD  LYS A  18     3442   2586   2485   -734   -386   -858       C
ATOM    285  HD3 LYS A  18       6.016  37.432  27.436  1.00 22.73           H
ANISOU  285  HD3 LYS A  18     3279   2520   2835   -554   -237   -833       H
ATOM    286  HD2 LYS A  18       4.583  38.098  27.304  1.00 22.45           H
ANISOU  286  HD2 LYS A  18     3371   2352   2805   -653   -340   -832       H
ATOM    287  CE  LYS A  18       6.095  39.373  26.859  1.00 30.83           C
ANISOU  287  CE  LYS A  18     4820   2776   4117  -1146   -131  -1866       C
ATOM    288  HE3 LYS A  18       5.582  39.955  26.276  1.00 32.11           H
ANISOU  288  HE3 LYS A  18     4871   3475   3854  -1067    -93  -1564       H
ATOM    289  HE2 LYS A  18       7.008  39.295  26.541  1.00 31.03           H
ANISOU  289  HE2 LYS A  18     4695   3372   3721  -1054   -291  -1462       H
ATOM    290  NZ  LYS A  18       6.122  39.974  28.211  1.00 45.96           N
ANISOU  290  NZ  LYS A  18     7423   5623   4414  -1720   -584  -2170       N
ATOM    291  HZ1 LYS A  18       5.226  40.144  28.512  1.00 43.15           H
ANISOU  291  HZ1 LYS A  18     7059   4718   4618  -1523   -841  -1833       H
ATOM    292  HZ2 LYS A  18       6.608  40.802  28.193  1.00 42.06           H
ANISOU  292  HZ2 LYS A  18     6406   5079   4495   -959   -428  -1911       H
ATOM    293  HZ3 LYS A  18       6.549  39.375  28.827  1.00 43.42           H
ANISOU  293  HZ3 LYS A  18     6513   5093   4891  -1584   -281  -2087       H
ATOM    294  C   LYS A  18       3.464  34.150  24.481  1.00  6.16           C
ANISOU  294  C   LYS A  18      696    854    789    -24   -113    -87       C
ATOM    295  O   LYS A  18       2.228  34.194  24.567  1.00  8.39           O
ANISOU  295  O   LYS A  18      724    992   1472     50    -36     65       O
ATOM    296  H   LYS A  18       2.695  36.471  23.599  1.00  7.40           H
ANISOU  296  H   LYS A  18      821    874   1114     -9     61    -61       H
ATOM    297  N   GLY A  19       4.142  33.037  24.618  1.00  6.10           N
ANISOU  297  N   GLY A  19      700    768    848     15     -3    -73       N
ATOM    298  CA  GLY A  19       3.531  31.798  25.017  1.00  6.02           C
ANISOU  298  CA  GLY A  19      651    867    768     45      1    -24       C
ATOM    299  HA3 GLY A  19       2.577  31.829  24.842  1.00  5.96           H
ANISOU  299  HA3 GLY A  19      663    822    779     30    -22    -21       H
ATOM    300  HA2 GLY A  19       3.671  31.652  25.966  1.00  5.99           H
ANISOU  300  HA2 GLY A  19      670    823    779     28    -13    -15       H
ATOM    301  C   GLY A  19       4.132  30.644  24.250  1.00  5.64           C
ANISOU  301  C   GLY A  19      683    788    672     -1    -11     24       C
ATOM    302  O   GLY A  19       5.333  30.612  24.006  1.00  7.04           O
ANISOU  302  O   GLY A  19      698    898   1079    -21     87   -102       O
ATOM    303  H   GLY A  19       4.996  32.969  24.478  1.00  6.19           H
ANISOU  303  H   GLY A  19      704    817    829     16     -8    -66       H
ATOM    304  N   GLU A  20       3.274  29.703  23.885  1.00  5.63           N
ANISOU  304  N   GLU A  20      674    714    748     64     41    -13       N
ATOM    305  CA  GLU A  20       3.681  28.499  23.207  1.00  5.84           C
ANISOU  305  CA  GLU A  20      783    751    683     94    -24    -46       C
ATOM    306  HA  GLU A  20       4.534  28.638  22.761  1.00  6.20           H
ANISOU  306  HA  GLU A  20      788    788    777     54     -8    -52       H
ATOM    307  CB  GLU A  20       3.806  27.308  24.133  1.00  7.76           C
ANISOU  307  CB  GLU A  20     1103    823   1020     81    -34     57       C
ATOM    308  HB3 GLU A  20       4.038  26.526  23.608  1.00  7.69           H
ANISOU  308  HB3 GLU A  20     1056    908    955     81    -40     22       H
ATOM    309  HB2 GLU A  20       2.956  27.166  24.578  1.00  7.72           H
ANISOU  309  HB2 GLU A  20     1070    889    971     78    -71     61       H
ATOM    310  CG  GLU A  20       4.853  27.480  25.187  1.00  8.95           C
ANISOU  310  CG  GLU A  20     1196   1063   1139     79   -160    268       C
ATOM    311  HG3 GLU A  20       4.612  28.228  25.755  1.00  9.41           H
ANISOU  311  HG3 GLU A  20     1235   1212   1128     52    -62    188       H
ATOM    312  HG2 GLU A  20       5.709  27.647  24.760  1.00  9.25           H
ANISOU  312  HG2 GLU A  20     1248   1123   1140     67    -93    235       H
ATOM    313  CD  GLU A  20       4.995  26.256  26.058  1.00 10.89           C
ANISOU  313  CD  GLU A  20     1391   1542   1203     -7     45    529       C
ATOM    314  OE1 GLU A  20       4.205  25.341  25.994  1.00 16.17           O
ANISOU  314  OE1 GLU A  20     2220   1870   2050   -254   -345    964       O
ATOM    315  OE2 GLU A  20       6.009  26.169  26.728  1.00 13.77           O
ANISOU  315  OE2 GLU A  20     1674   1885   1672    124   -351    708       O
ATOM    316  C   GLU A  20       2.628  28.104  22.183  1.00  6.03           C
ANISOU  316  C   GLU A  20      761    789    740     12    -39   -112       C
ATOM    317  O   GLU A  20       1.427  28.344  22.386  1.00  7.30           O
ANISOU  317  O   GLU A  20      793   1079    900     58    -16   -145       O
ATOM    318  H   GLU A  20       2.426  29.755  24.027  1.00  5.65           H
ANISOU  318  H   GLU A  20      673    753    720     55     25    -18       H
ATOM    319  N   THR A  21       3.078  27.494  21.092  1.00  6.59           N
ANISOU  319  N   THR A  21      749    968    787     44    -25   -193       N
ATOM    320  CA  THR A  21       2.158  26.913  20.108  1.00  6.66           C
ANISOU  320  CA  THR A  21      813    907    810    -26    -51   -206       C
ATOM    321  HA  THR A  21       1.327  26.684  20.555  1.00  6.80           H
ANISOU  321  HA  THR A  21      826    919    838     13    -21   -177       H
ATOM    322  CB  THR A  21       1.819  27.900  19.001  1.00  7.65           C
ANISOU  322  CB  THR A  21      954    968    981     98   -144   -187       C
ATOM    323  HB  THR A  21       1.464  28.708  19.404  1.00  7.59           H
ANISOU  323  HB  THR A  21      982    957    942     99   -124   -153       H
ATOM    324  OG1 THR A  21       0.796  27.306  18.184  1.00  8.69           O
ANISOU  324  OG1 THR A  21     1032   1176   1094    160   -207   -267       O
ATOM    325  HG1 THR A  21       0.513  27.785  17.604  0.00  6.98           H
ANISOU  325  HG1 THR A  21      883    883    883      0      0      0       H
ATOM    326  CG2 THR A  21       2.988  28.290  18.157  1.00  8.97           C
ANISOU  326  CG2 THR A  21     1278   1180    950     77   -142    218       C
ATOM    327 HG21 THR A  21       3.735  28.514  18.716  1.00  8.67           H
ANISOU  327 HG21 THR A  21     1170   1090   1030     88    -70     83       H
ATOM    328 HG22 THR A  21       2.763  29.052  17.618  1.00  8.28           H
ANISOU  328 HG22 THR A  21     1144   1022    976     99   -133     96       H
ATOM    329 HG23 THR A  21       3.235  27.563  17.582  1.00  9.03           H
ANISOU  329 HG23 THR A  21     1148   1209   1072     36   -140    120       H
ATOM    330  C   THR A  21       2.836  25.617  19.627  1.00  6.31           C
ANISOU  330  C   THR A  21      678    878    841     26      5   -183       C
ATOM    331  O   THR A  21       3.963  25.296  20.011  1.00  7.23           O
ANISOU  331  O   THR A  21      835    931    979     42   -140   -189       O
ATOM    332  H   THR A  21       3.904  27.390  20.896  1.00  6.39           H
ANISOU  332  H   THR A  21      761    889    776     33     -6   -162       H
ATOM    333  N   THR A  22       2.133  24.878  18.783  1.00  6.57           N
ANISOU  333  N   THR A  22      739    962    796     59    -79   -174       N
ATOM    334  CA  THR A  22       2.625  23.601  18.305  1.00  6.68           C
ANISOU  334  CA  THR A  22      756    936    845     38     -6   -142       C
ATOM    335  HA  THR A  22       3.595  23.599  18.375  1.00  6.89           H
ANISOU  335  HA  THR A  22      766    979    871     53    -54   -179       H
ATOM    336  CB  THR A  22       2.042  22.427  19.082  1.00  7.72           C
ANISOU  336  CB  THR A  22      982    986    963      2     -4   -158       C
ATOM    337  HB  THR A  22       2.428  21.605  18.741  1.00  7.88           H
ANISOU  337  HB  THR A  22      971   1001   1021     33     -7   -136       H
ATOM    338  OG1 THR A  22       0.610  22.426  18.799  1.00 10.62           O
ANISOU  338  OG1 THR A  22     1075   1371   1588   -163    -71      1       O
ATOM    339  HG1 THR A  22       0.257  21.770  19.213  0.00  8.84           H
ANISOU  339  HG1 THR A  22     1120   1120   1120      0      0      0       H
ATOM    340  CG2 THR A  22       2.307  22.478  20.543  1.00  9.70           C
ANISOU  340  CG2 THR A  22     1374   1257   1055   -237    -15    114       C
ATOM    341 HG21 THR A  22       3.242  22.631  20.702  1.00  9.37           H
ANISOU  341 HG21 THR A  22     1319   1191   1050   -127      6     50       H
ATOM    342 HG22 THR A  22       2.054  21.648  20.952  1.00  9.59           H
ANISOU  342 HG22 THR A  22     1378   1202   1062   -166    -10     97       H
ATOM    343 HG23 THR A  22       1.802  23.190  20.944  1.00  9.61           H
ANISOU  343 HG23 THR A  22     1279   1297   1073   -193    -53     95       H
ATOM    344  C   THR A  22       2.249  23.399  16.850  1.00  7.32           C
ANISOU  344  C   THR A  22      852   1073    854     93   -109   -227       C
ATOM    345  O   THR A  22       1.332  24.025  16.328  1.00  8.89           O
ANISOU  345  O   THR A  22     1049   1285   1042    248   -280   -268       O
ATOM    346  H   THR A  22       1.362  25.098  18.471  1.00  6.60           H
ANISOU  346  H   THR A  22      760    929    819     73    -85   -160       H
ATOM    347  N   THR A  23       2.987  22.502  16.213  1.00  7.50           N
ANISOU  347  N   THR A  23      922   1097    830    140   -129   -309       N
ATOM    348  CA  THR A  23       2.650  22.062  14.863  1.00  8.66           C
ANISOU  348  CA  THR A  23     1008   1313    967    216   -111   -353       C
ATOM    349  HA  THR A  23       1.691  22.114  14.739  1.00  8.54           H
ANISOU  349  HA  THR A  23     1018   1274    951    168   -152   -315       H
ATOM    350  CB  THR A  23       3.346  22.983  13.819  1.00 10.35           C
ANISOU  350  CB  THR A  23     1468   1510    952    203   -180   -182       C
ATOM    351  HB  THR A  23       3.267  23.903  14.116  1.00 10.26           H
ANISOU  351  HB  THR A  23     1409   1507    980    202   -144   -179       H
ATOM    352  OG1 THR A  23       2.675  22.846  12.570  1.00 13.44           O
ANISOU  352  OG1 THR A  23     1895   2287    922    432   -284   -241       O
ATOM    353  HG1 THR A  23       2.978  23.369  11.993  0.00 11.34           H
ANISOU  353  HG1 THR A  23     1436   1436   1436      0      0      0       H
ATOM    354  CG2 THR A  23       4.838  22.680  13.634  1.00 11.10           C
ANISOU  354  CG2 THR A  23     1452   1738   1026     71     44    -58       C
ATOM    355 HG21 THR A  23       5.238  22.473  14.481  1.00 11.08           H
ANISOU  355 HG21 THR A  23     1403   1602   1201    111   -109    -61       H
ATOM    356 HG22 THR A  23       5.282  23.442  13.256  1.00 10.92           H
ANISOU  356 HG22 THR A  23     1441   1602   1104    105    -58    -74       H
ATOM    357 HG23 THR A  23       4.950  21.930  13.045  1.00 10.93           H
ANISOU  357 HG23 THR A  23     1424   1578   1151     98    -72    -24       H
ATOM    358  C   THR A  23       3.082  20.628  14.713  1.00  8.92           C
ANISOU  358  C   THR A  23     1061   1313   1015    128   -213   -391       C
ATOM    359  O   THR A  23       3.934  20.148  15.426  1.00 11.74           O
ANISOU  359  O   THR A  23     1697   1338   1424    365   -608   -522       O
ATOM    360  H   THR A  23       3.695  22.126  16.543  1.00  7.52           H
ANISOU  360  H   THR A  23      894   1090    869     99   -132   -272       H
ATOM    361  N   LYS A  24       2.479  19.948  13.764  1.00  9.95           N
ANISOU  361  N   LYS A  24     1228   1423   1129     37   -195   -526       N
ATOM    362  CA  LYS A  24       2.806  18.573  13.489  1.00 10.38           C
ANISOU  362  CA  LYS A  24     1489   1351   1101   -210     52   -471       C
ATOM    363  HA  LYS A  24       3.403  18.225  14.183  1.00 10.97           H
ANISOU  363  HA  LYS A  24     1517   1398   1254   -187    -28   -420       H
ATOM    364  CB  LYS A  24       1.560  17.691  13.414  1.00 15.80           C
ANISOU  364  CB  LYS A  24     2340   1932   1728   -814    550   -601       C
ATOM    365  HB3 LYS A  24       1.821  16.772  13.581  1.00 17.23           H
ANISOU  365  HB3 LYS A  24     2365   2154   2028   -496    376   -498       H
ATOM    366  HB2 LYS A  24       1.178  17.767  12.526  1.00 15.84           H
ANISOU  366  HB2 LYS A  24     2146   1904   1966   -517    367   -471       H
ATOM    367  CG  LYS A  24       0.478  18.054  14.417  1.00 26.77           C
ANISOU  367  CG  LYS A  24     3410   3157   3602  -1049   1762   -384       C
ATOM    368  HG3 LYS A  24      -0.391  17.929  14.004  1.00 25.59           H
ANISOU  368  HG3 LYS A  24     3859   2914   2949   -595   1111   -270       H
ATOM    369  HG2 LYS A  24       0.589  18.981  14.683  1.00 22.00           H
ANISOU  369  HG2 LYS A  24     2864   3082   2413   -530    712   -239       H
ATOM    370  CD  LYS A  24       0.532  17.223  15.627  1.00 37.88           C
ANISOU  370  CD  LYS A  24     5815   4513   4062   -241   -818    224       C
ATOM    371  HD3 LYS A  24      -0.151  17.520  16.248  1.00 37.54           H
ANISOU  371  HD3 LYS A  24     5196   4470   4596   -958   -462    100       H
ATOM    372  HD2 LYS A  24       1.410  17.305  16.030  1.00 33.72           H
ANISOU  372  HD2 LYS A  24     4800   3998   4014   -788    378   -140       H
ATOM    373  CE  LYS A  24       0.289  15.769  15.325  1.00 37.07           C
ANISOU  373  CE  LYS A  24     3039   5888   5156  -2469   -674  -1342       C
ATOM    374  HE3 LYS A  24       1.102  15.272  15.508  1.00 39.58           H
ANISOU  374  HE3 LYS A  24     4716   5914   4407   -997   -105   -351       H
ATOM    375  HE2 LYS A  24       0.051  15.678  14.389  1.00 34.42           H
ANISOU  375  HE2 LYS A  24     4008   4826   4242  -1029    168   -250       H
ATOM    376  NZ  LYS A  24      -0.807  15.167  16.136  1.00 41.33           N
ANISOU  376  NZ  LYS A  24     6110   6520   3072    -78    343   1630       N
ATOM    377  HZ1 LYS A  24      -0.678  15.371  17.065  1.00 39.27           H
ANISOU  377  HZ1 LYS A  24     4874   5967   4077   -730   -262    125       H
ATOM    378  HZ2 LYS A  24      -0.812  14.214  16.024  1.00 40.93           H
ANISOU  378  HZ2 LYS A  24     4899   6563   4089   -676     26    713       H
ATOM    379  HZ3 LYS A  24      -1.655  15.519  15.854  1.00 41.15           H
ANISOU  379  HZ3 LYS A  24     5401   6133   4101   -609    148    517       H
ATOM    380  C   LYS A  24       3.512  18.504  12.147  1.00  9.57           C
ANISOU  380  C   LYS A  24     1348   1199   1088   -118   -128   -311       C
ATOM    381  O   LYS A  24       3.088  19.167  11.193  1.00 10.87           O
ANISOU  381  O   LYS A  24     1531   1466   1132    102    -90   -317       O
ATOM    382  H   LYS A  24       1.860  20.270  13.251  1.00  9.76           H
ANISOU  382  H   LYS A  24     1229   1367   1111    -11   -151   -415       H
ATOM    383  N   ALA A  25       4.562  17.729  12.048  1.00  8.84           N
ANISOU  383  N   ALA A  25     1238   1221    899   -112   -103   -297       N
ATOM    384  CA  ALA A  25       5.305  17.625  10.784  1.00  9.34           C
ANISOU  384  CA  ALA A  25     1254   1234   1057    -40    -25   -238       C
ATOM    385  HA  ALA A  25       4.680  17.622  10.028  1.00  9.55           H
ANISOU  385  HA  ALA A  25     1251   1279   1099    -80    -44   -203       H
ATOM    386  CB  ALA A  25       6.258  18.799  10.634  1.00 11.53           C
ANISOU  386  CB  ALA A  25     1477   1421   1482   -120    292     -8       C
ATOM    387  HB1 ALA A  25       5.753  19.615  10.654  1.00 11.04           H
ANISOU  387  HB1 ALA A  25     1407   1446   1342   -113    152    -86       H
ATOM    388  HB2 ALA A  25       6.720  18.720   9.796  1.00 10.74           H
ANISOU  388  HB2 ALA A  25     1376   1364   1338    -92    112    -86       H
ATOM    389  HB3 ALA A  25       6.888  18.785  11.358  1.00 11.50           H
ANISOU  389  HB3 ALA A  25     1498   1364   1507    -99    230    -84       H
ATOM    390  C   ALA A  25       6.092  16.348  10.730  1.00  8.74           C
ANISOU  390  C   ALA A  25     1222   1170    926   -153    -97   -185       C
ATOM    391  O   ALA A  25       6.410  15.729  11.723  1.00 10.31           O
ANISOU  391  O   ALA A  25     1650   1252   1012    -56    -28   -256       O
ATOM    392  H   ALA A  25       4.874  17.243  12.699  1.00  9.30           H
ANISOU  392  H   ALA A  25     1264   1214   1052   -100   -127   -218       H
ATOM    393  N   VAL A  26       6.413  15.946   9.505  1.00  9.46           N
ANISOU  393  N   VAL A  26     1403   1222    968    -63    -82   -266       N
ATOM    394  CA  VAL A  26       7.197  14.745   9.296  1.00  9.68           C
ANISOU  394  CA  VAL A  26     1363   1267   1048    -72     44   -315       C
ATOM    395  HA  VAL A  26       6.853  14.032   9.874  1.00 10.31           H
ANISOU  395  HA  VAL A  26     1486   1281   1148    -58     50   -247       H
ATOM    396  CB  VAL A  26       7.163  14.245   7.860  1.00 13.02           C
ANISOU  396  CB  VAL A  26     1999   1502   1444   -108    -14   -695       C
ATOM    397  HB  VAL A  26       7.747  13.461   7.794  1.00 12.73           H
ANISOU  397  HB  VAL A  26     1841   1612   1382    -67     -6   -511       H
ATOM    398  CG1 VAL A  26       5.703  13.762   7.581  1.00 16.12           C
ANISOU  398  CG1 VAL A  26     2478   1949   1697   -354   -200   -515       C
ATOM    399 HG11 VAL A  26       5.479  13.070   8.206  1.00 15.63           H
ANISOU  399 HG11 VAL A  26     2224   1961   1752   -209   -103   -460       H
ATOM    400 HG12 VAL A  26       5.653  13.423   6.684  1.00 15.24           H
ANISOU  400 HG12 VAL A  26     2259   1840   1688   -258   -125   -505       H
ATOM    401 HG13 VAL A  26       5.103  14.504   7.684  1.00 15.63           H
ANISOU  401 HG13 VAL A  26     2298   2036   1604   -328   -148   -480       H
ATOM    402  CG2 VAL A  26       7.652  15.260   6.832  1.00 14.57           C
ANISOU  402  CG2 VAL A  26     2076   2217   1243    -64    145   -587       C
ATOM    403 HG21 VAL A  26       7.257  16.114   7.023  1.00 13.89           H
ANISOU  403 HG21 VAL A  26     1980   1988   1307   -181     32   -453       H
ATOM    404 HG22 VAL A  26       7.391  14.967   5.956  1.00 13.54           H
ANISOU  404 HG22 VAL A  26     1966   1883   1295    -99     96   -532       H
ATOM    405 HG23 VAL A  26       8.609  15.322   6.886  1.00 13.78           H
ANISOU  405 HG23 VAL A  26     2028   1885   1322    -49    104   -536       H
ATOM    406  C   VAL A  26       8.697  14.970   9.642  1.00  9.85           C
ANISOU  406  C   VAL A  26     1389   1101   1250     63     71   -232       C
ATOM    407  O   VAL A  26       9.364  13.981   9.892  1.00 13.58           O
ANISOU  407  O   VAL A  26     1612   1238   2309    154   -194   -100       O
ATOM    408  H   VAL A  26       6.184  16.355   8.787  1.00  9.66           H
ANISOU  408  H   VAL A  26     1375   1241   1053    -68    -85   -202       H
ATOM    409  N   ASP A  27       9.191  16.189   9.650  1.00  9.36           N
ANISOU  409  N   ASP A  27     1401   1070   1083     38     21   -189       N
ATOM    410  CA  ASP A  27      10.591  16.458   9.999  1.00  9.57           C
ANISOU  410  CA  ASP A  27     1364   1095   1175    142     -5   -104       C
ATOM    411  HA  ASP A  27      10.875  15.863  10.721  1.00  9.54           H
ANISOU  411  HA  ASP A  27     1336   1118   1168     93    -21    -88       H
ATOM    412  CB  ASP A  27      11.487  16.190   8.769  1.00  9.82           C
ANISOU  412  CB  ASP A  27     1304   1156   1269     17     32   -248       C
ATOM    413  HB3 ASP A  27      11.372  15.266   8.496  1.00  9.89           H
ANISOU  413  HB3 ASP A  27     1425   1142   1190     83     50   -241       H
ATOM    414  HB2 ASP A  27      12.411  16.346   9.018  1.00  9.55           H
ANISOU  414  HB2 ASP A  27     1291   1148   1187     73     41   -243       H
ATOM    415  CG  ASP A  27      11.183  17.049   7.597  1.00 10.02           C
ANISOU  415  CG  ASP A  27     1630   1171   1004    150    115   -420       C
ATOM    416  OD1 ASP A  27      10.787  18.191   7.722  1.00 10.81           O
ANISOU  416  OD1 ASP A  27     1836   1207   1062    254     65   -264       O
ATOM    417  OD2 ASP A  27      11.301  16.558   6.485  1.00 15.22           O
ANISOU  417  OD2 ASP A  27     3146   1585   1050    611    122   -428       O
ATOM    418  C   ASP A  27      10.660  17.873  10.526  1.00  8.70           C
ANISOU  418  C   ASP A  27     1214   1157    935    110     -3   -148       C
ATOM    419  O   ASP A  27       9.757  18.664  10.476  1.00  9.01           O
ANISOU  419  O   ASP A  27     1185   1307    930    131    -15   -288       O
ATOM    420  H   ASP A  27       8.728  16.890   9.451  1.00  9.47           H
ANISOU  420  H   ASP A  27     1348   1126   1121     46     14   -160       H
ATOM    421  N   ALA A  28      11.851  18.143  11.060  1.00  9.33           N
ANISOU  421  N   ALA A  28     1262   1199   1082    133    -86   -176       N
ATOM    422  CA  ALA A  28      12.096  19.438  11.755  1.00  9.32           C
ANISOU  422  CA  ALA A  28     1327   1233    981    143      1   -258       C
ATOM    423  HA  ALA A  28      11.362  19.623  12.372  1.00  9.25           H
ANISOU  423  HA  ALA A  28     1203   1242   1066    135    -37   -242       H
ATOM    424  CB  ALA A  28      13.394  19.363  12.549  1.00 11.93           C
ANISOU  424  CB  ALA A  28     1532   1494   1504    114   -452   -173       C
ATOM    425  HB1 ALA A  28      13.372  18.584  13.109  1.00 11.59           H
ANISOU  425  HB1 ALA A  28     1475   1510   1418    107   -280   -185       H
ATOM    426  HB2 ALA A  28      13.475  20.153  13.089  1.00 11.22           H
ANISOU  426  HB2 ALA A  28     1475   1416   1371    104   -272    -85       H
ATOM    427  HB3 ALA A  28      14.131  19.307  11.937  1.00 12.05           H
ANISOU  427  HB3 ALA A  28     1621   1447   1509     92   -345   -171       H
ATOM    428  C   ALA A  28      12.134  20.556  10.753  1.00  8.74           C
ANISOU  428  C   ALA A  28     1181   1147    990    105   -100   -258       C
ATOM    429  O   ALA A  28      11.698  21.673  11.118  1.00 10.29           O
ANISOU  429  O   ALA A  28     1577   1223   1109    236   -124   -287       O
ATOM    430  H   ALA A  28      12.521  17.605  11.038  1.00  9.09           H
ANISOU  430  H   ALA A  28     1213   1168   1072     87    -51   -186       H
ATOM    431  N   GLU A  29      12.603  20.371   9.544  1.00  9.56           N
ANISOU  431  N   GLU A  29     1296   1143   1192    178     63   -241       N
ATOM    432  CA  GLU A  29      12.664  21.461   8.581  1.00  9.86           C
ANISOU  432  CA  GLU A  29     1282   1287   1177    -97     89   -178       C
ATOM    433  HA  GLU A  29      13.141  22.220   8.976  1.00 10.25           H
ANISOU  433  HA  GLU A  29     1317   1244   1334    -60    109   -228       H
ATOM    434  CB  GLU A  29      13.468  20.948   7.412  1.00 15.47           C
ANISOU  434  CB  GLU A  29     1696   2003   2179    449    820    350       C
ATOM    435  HB3 GLU A  29      13.542  19.984   7.490  1.00 14.70           H
ANISOU  435  HB3 GLU A  29     1769   1928   1886    277    439     53       H
ATOM    436  HB2 GLU A  29      14.353  21.343   7.456  1.00 15.76           H
ANISOU  436  HB2 GLU A  29     1904   2158   1925    242    487     85       H
ATOM    437  CG  GLU A  29      12.928  21.239   6.084  1.00 31.65           C
ANISOU  437  CG  GLU A  29     3541   5227   3256    832    346     49       C
ATOM    438  HG3 GLU A  29      12.660  22.170   6.044  1.00 29.66           H
ANISOU  438  HG3 GLU A  29     3302   4756   3211    244    754   -117       H
ATOM    439  HG2 GLU A  29      12.165  20.663   5.918  1.00 29.20           H
ANISOU  439  HG2 GLU A  29     3536   4470   3086    833    775     48       H
ATOM    440  CD  GLU A  29      13.963  20.991   4.977  1.00 41.47           C
ANISOU  440  CD  GLU A  29     5315   6161   4278     27   1830   -645       C
ATOM    441  OE1 GLU A  29      14.333  21.980   4.291  1.00 49.78           O
ANISOU  441  OE1 GLU A  29     6878   6403   5633   -704   3447  -1467       O
ATOM    442  OE2 GLU A  29      14.457  19.821   4.854  1.00 36.89           O
ANISOU  442  OE2 GLU A  29     3577   5963   4475   -571   1604  -1344       O
ATOM    443  C   GLU A  29      11.246  21.916   8.222  1.00  9.10           C
ANISOU  443  C   GLU A  29     1276   1252    928    -55    142   -278       C
ATOM    444  O   GLU A  29      11.019  23.113   8.061  1.00 10.08           O
ANISOU  444  O   GLU A  29     1527   1206   1097    -35     27   -107       O
ATOM    445  H   GLU A  29      12.897  19.620   9.246  1.00  9.15           H
ANISOU  445  H   GLU A  29     1242   1084   1150    134     50   -188       H
ATOM    446  N   THR A  30      10.322  21.014   8.101  1.00  8.99           N
ANISOU  446  N   THR A  30     1294   1065   1055     55      0   -266       N
ATOM    447  CA  THR A  30       8.954  21.367   7.755  1.00  8.50           C
ANISOU  447  CA  THR A  30     1337   1186    705     76    -84   -177       C
ATOM    448  HA  THR A  30       8.953  21.949   6.966  1.00  8.80           H
ANISOU  448  HA  THR A  30     1299   1103    940     37    -67    -59       H
ATOM    449  CB  THR A  30       8.163  20.101   7.429  1.00 10.19           C
ANISOU  449  CB  THR A  30     1368   1298   1203    -33   -134   -484       C
ATOM    450  HB  THR A  30       8.182  19.513   8.200  1.00 10.79           H
ANISOU  450  HB  THR A  30     1414   1392   1291    -25    -91   -367       H
ATOM    451  OG1 THR A  30       8.785  19.437   6.325  1.00 11.61           O
ANISOU  451  OG1 THR A  30     1728   1560   1122    -47    -36   -583       O
ATOM    452  HG1 THR A  30       8.354  18.808   6.049  0.00  9.69           H
ANISOU  452  HG1 THR A  30     1226   1226   1226      0      0      0       H
ATOM    453  CG2 THR A  30       6.740  20.404   7.120  1.00 11.56           C
ANISOU  453  CG2 THR A  30     1423   1521   1448   -130   -155   -437       C
ATOM    454 HG21 THR A  30       6.430  21.124   7.674  1.00 10.99           H
ANISOU  454 HG21 THR A  30     1419   1408   1348    -48   -169   -289       H
ATOM    455 HG22 THR A  30       6.198  19.629   7.283  1.00 11.78           H
ANISOU  455 HG22 THR A  30     1481   1482   1509    -82   -129   -354       H
ATOM    456 HG23 THR A  30       6.652  20.659   6.199  1.00 12.03           H
ANISOU  456 HG23 THR A  30     1522   1540   1509    -65   -157   -339       H
ATOM    457  C   THR A  30       8.349  22.129   8.921  1.00  8.17           C
ANISOU  457  C   THR A  30     1140   1122    842     19   -127   -112       C
ATOM    458  O   THR A  30       7.654  23.137   8.716  1.00  9.33           O
ANISOU  458  O   THR A  30     1423   1238    884    113   -157   -111       O
ATOM    459  H   THR A  30      10.449  20.171   8.214  1.00  8.88           H
ANISOU  459  H   THR A  30     1296   1091    985     64      5   -221       H
ATOM    460  N   ALA A  31       8.576  21.698  10.149  1.00  7.49           N
ANISOU  460  N   ALA A  31     1109    973    764     97    -26   -174       N
ATOM    461  CA  ALA A  31       8.066  22.430  11.306  1.00  8.07           C
ANISOU  461  CA  ALA A  31     1151   1154    760    -66     79   -241       C
ATOM    462  HA  ALA A  31       7.095  22.536  11.226  1.00  8.03           H
ANISOU  462  HA  ALA A  31     1164   1081    805    -10     39   -161       H
ATOM    463  CB  ALA A  31       8.367  21.648  12.580  1.00  9.02           C
ANISOU  463  CB  ALA A  31     1424   1052    950    -85     63    -56       C
ATOM    464  HB1 ALA A  31       8.065  20.743  12.469  1.00  8.64           H
ANISOU  464  HB1 ALA A  31     1290   1073    920    -69     56   -104       H
ATOM    465  HB2 ALA A  31       7.907  22.059  13.315  1.00  8.87           H
ANISOU  465  HB2 ALA A  31     1297   1085    986    -58     33    -68       H
ATOM    466  HB3 ALA A  31       9.314  21.660  12.737  1.00  8.93           H
ANISOU  466  HB3 ALA A  31     1383   1085    922    -59     96    -96       H
ATOM    467  C   ALA A  31       8.701  23.808  11.385  1.00  7.58           C
ANISOU  467  C   ALA A  31     1115   1034    729     53     15    -99       C
ATOM    468  O   ALA A  31       8.011  24.785  11.693  1.00  8.68           O
ANISOU  468  O   ALA A  31     1270   1110    918    154    176   -101       O
ATOM    469  H   ALA A  31       9.020  20.988  10.345  1.00  7.55           H
ANISOU  469  H   ALA A  31     1101    956    810     56    -34   -136       H
ATOM    470  N   GLU A  32       9.984  23.921  11.124  1.00  7.85           N
ANISOU  470  N   GLU A  32     1117    953    911    117      2   -222       N
ATOM    471  CA  GLU A  32      10.664  25.219  11.172  1.00  8.56           C
ANISOU  471  CA  GLU A  32     1275   1024    950     65    -64   -234       C
ATOM    472  HA  GLU A  32      10.587  25.611  12.054  1.00  8.44           H
ANISOU  472  HA  GLU A  32     1237   1031    938     59     11   -198       H
ATOM    473  CB  GLU A  32      12.142  25.050  10.838  1.00  9.61           C
ANISOU  473  CB  GLU A  32     1300   1259   1092    -52     78    -58       C
ATOM    474  HB3 GLU A  32      12.228  24.726   9.928  1.00  9.70           H
ANISOU  474  HB3 GLU A  32     1346   1224   1114     -7     13    -89       H
ATOM    475  HB2 GLU A  32      12.538  24.418  11.458  1.00 10.23           H
ANISOU  475  HB2 GLU A  32     1347   1260   1278      0     -2    -43       H
ATOM    476  CG  GLU A  32      12.898  26.356  10.948  1.00 12.63           C
ANISOU  476  CG  GLU A  32     1586   1439   1772    -23    -49     41       C
ATOM    477  HG3 GLU A  32      12.837  26.679  11.860  1.00 12.79           H
ANISOU  477  HG3 GLU A  32     1553   1620   1685      8      0    119       H
ATOM    478  HG2 GLU A  32      12.502  27.001  10.341  1.00 12.95           H
ANISOU  478  HG2 GLU A  32     1558   1604   1756     59     16     84       H
ATOM    479  CD  GLU A  32      14.327  26.229  10.606  1.00 21.18           C
ANISOU  479  CD  GLU A  32     1873   2605   3570     91     92    194       C
ATOM    480  OE1 GLU A  32      14.928  25.266  11.015  1.00 32.05           O
ANISOU  480  OE1 GLU A  32     1757   3323   7097    114    394    728       O
ATOM    481  OE2 GLU A  32      14.875  27.140   9.975  1.00 35.04           O
ANISOU  481  OE2 GLU A  32     3084   4650   5579   -542   1119   1154       O
ATOM    482  C   GLU A  32      10.020  26.197  10.182  1.00  8.48           C
ANISOU  482  C   GLU A  32     1256   1087    879     45    131   -146       C
ATOM    483  O   GLU A  32       9.791  27.346  10.548  1.00  9.03           O
ANISOU  483  O   GLU A  32     1289   1045   1095    121     63   -199       O
ATOM    484  H   GLU A  32      10.497  23.264  10.913  1.00  7.55           H
ANISOU  484  H   GLU A  32     1066    932    870     86      0   -197       H
ATOM    485  N   LYS A  33       9.749  25.750   8.992  1.00  8.57           N
ANISOU  485  N   LYS A  33     1342   1078    835    178    111   -115       N
ATOM    486  CA  LYS A  33       9.083  26.606   7.991  1.00  9.74           C
ANISOU  486  CA  LYS A  33     1595   1226    880    135     86     -2       C
ATOM    487  HA  LYS A  33       9.609  27.407   7.864  1.00  9.59           H
ANISOU  487  HA  LYS A  33     1506   1254    880    130     72    -46       H
ATOM    488  CB  LYS A  33       8.959  25.882   6.667  1.00 11.32           C
ANISOU  488  CB  LYS A  33     1943   1442    914    336    113    -66       C
ATOM    489  HB3 LYS A  33       8.340  26.368   6.100  1.00 11.48           H
ANISOU  489  HB3 LYS A  33     1773   1532   1057    212     54     -3       H
ATOM    490  HB2 LYS A  33       8.627  24.985   6.827  1.00 11.63           H
ANISOU  490  HB2 LYS A  33     1855   1538   1026    218    112    -55       H
ATOM    491  CG  LYS A  33      10.259  25.770   5.940  1.00 16.09           C
ANISOU  491  CG  LYS A  33     2418   2303   1389    305    344    -96       C
ATOM    492  HG3 LYS A  33      10.894  25.297   6.500  1.00 16.36           H
ANISOU  492  HG3 LYS A  33     2477   2243   1496    207    201   -100       H
ATOM    493  HG2 LYS A  33      10.589  26.661   5.744  1.00 16.29           H
ANISOU  493  HG2 LYS A  33     2477   2335   1376    198    293   -174       H
ATOM    494  CD  LYS A  33      10.139  25.021   4.635  1.00 25.55           C
ANISOU  494  CD  LYS A  33     4077   3522   2106    -77    729   -878       C
ATOM    495  HD3 LYS A  33       9.563  25.519   4.033  1.00 25.81           H
ANISOU  495  HD3 LYS A  33     3759   3575   2470    -57    746   -704       H
ATOM    496  HD2 LYS A  33       9.767  24.142   4.804  1.00 25.48           H
ANISOU  496  HD2 LYS A  33     3702   3565   2412     62    780   -707       H
ATOM    497  CE  LYS A  33      11.493  24.846   3.963  1.00 36.32           C
ANISOU  497  CE  LYS A  33     4836   5321   3643    326   1706  -1528       C
ATOM    498  HE3 LYS A  33      12.190  25.064   4.601  1.00 33.89           H
ANISOU  498  HE3 LYS A  33     4813   4183   3880    257   1459  -1050       H
ATOM    499  HE2 LYS A  33      11.545  25.445   3.202  1.00 37.33           H
ANISOU  499  HE2 LYS A  33     4933   4726   4521    155   1461  -1145       H
ATOM    500  NZ  LYS A  33      11.744  23.454   3.469  1.00 54.13           N
ANISOU  500  NZ  LYS A  33     7490   5191   7886   -179   2246  -2047       N
ATOM    501  HZ1 LYS A  33      11.456  22.816   4.127  1.00 48.75           H
ANISOU  501  HZ1 LYS A  33     6162   5761   6599    249   1531  -1886       H
ATOM    502  HZ2 LYS A  33      12.681  23.329   3.302  1.00 50.27           H
ANISOU  502  HZ2 LYS A  33     7165   5405   6530   -123   1485  -1672       H
ATOM    503  HZ3 LYS A  33      11.259  23.303   2.655  1.00 52.11           H
ANISOU  503  HZ3 LYS A  33     6846   5421   7531    141   2228  -1573       H
ATOM    504  C   LYS A  33       7.706  27.052   8.508  1.00  8.84           C
ANISOU  504  C   LYS A  33     1383   1243    732     87     -5     13       C
ATOM    505  O   LYS A  33       7.353  28.224   8.312  1.00 10.26           O
ANISOU  505  O   LYS A  33     1560   1355    983    247     -7     96       O
ATOM    506  H   LYS A  33       9.951  24.938   8.727  1.00  8.62           H
ANISOU  506  H   LYS A  33     1359   1034    882    134     90    -92       H
ATOM    507  N   ALA A  34       6.975  26.200   9.126  1.00  8.82           N
ANISOU  507  N   ALA A  34     1420   1178    751     24    -59   -102       N
ATOM    508  CA  ALA A  34       5.617  26.539   9.596  1.00  8.80           C
ANISOU  508  CA  ALA A  34     1306   1212    825     17   -212    -46       C
ATOM    509  HA  ALA A  34       5.098  26.944   8.880  1.00  8.85           H
ANISOU  509  HA  ALA A  34     1210   1239    912     45   -207    -37       H
ATOM    510  CB  ALA A  34       4.892  25.338  10.112  1.00 10.36           C
ANISOU  510  CB  ALA A  34     1215   1421   1301   -226   -205   -162       C
ATOM    511  HB1 ALA A  34       4.813  24.694   9.405  1.00  9.92           H
ANISOU  511  HB1 ALA A  34     1267   1318   1181   -128   -182    -69       H
ATOM    512  HB2 ALA A  34       4.020  25.605  10.411  1.00 10.07           H
ANISOU  512  HB2 ALA A  34     1305   1343   1178   -122   -186   -114       H
ATOM    513  HB3 ALA A  34       5.389  24.964  10.843  1.00 10.18           H
ANISOU  513  HB3 ALA A  34     1293   1344   1231   -144   -134   -152       H
ATOM    514  C   ALA A  34       5.759  27.573  10.732  1.00  7.85           C
ANISOU  514  C   ALA A  34     1029   1077    875     17   -125    -37       C
ATOM    515  O   ALA A  34       5.002  28.540  10.772  1.00  8.98           O
ANISOU  515  O   ALA A  34     1104   1242   1064    170   -271    -91       O
ATOM    516  H   ALA A  34       7.235  25.399   9.312  1.00  8.89           H
ANISOU  516  H   ALA A  34     1374   1189    812     27    -74    -86       H
ATOM    517  N   PHE A  35       6.701  27.374  11.631  1.00  7.28           N
ANISOU  517  N   PHE A  35      964    979    821    102    -92    -60       N
ATOM    518  CA  PHE A  35       6.887  28.324  12.745  1.00  7.14           C
ANISOU  518  CA  PHE A  35      971    926    813     89    -61    -95       C
ATOM    519  HA  PHE A  35       6.014  28.509  13.130  1.00  7.25           H
ANISOU  519  HA  PHE A  35      936    974    842     74    -69    -54       H
ATOM    520  CB  PHE A  35       7.748  27.706  13.812  1.00  7.05           C
ANISOU  520  CB  PHE A  35      855    975    847     49    -64    -21       C
ATOM    521  HB3 PHE A  35       8.033  28.402  14.425  1.00  7.05           H
ANISOU  521  HB3 PHE A  35      883    955    840     53    -53    -16       H
ATOM    522  HB2 PHE A  35       8.525  27.304  13.392  1.00  7.04           H
ANISOU  522  HB2 PHE A  35      882    961    830     47    -58    -47       H
ATOM    523  CG  PHE A  35       7.055  26.628  14.629  1.00  6.70           C
ANISOU  523  CG  PHE A  35      860    983    703     21   -105    -79       C
ATOM    524  CD1 PHE A  35       5.728  26.669  14.949  1.00  7.76           C
ANISOU  524  CD1 PHE A  35      898   1113    937    -19   -133     18       C
ATOM    525  HD1 PHE A  35       5.207  27.377  14.649  1.00  7.58           H
ANISOU  525  HD1 PHE A  35      915   1047    914    -20    -84    -18       H
ATOM    526  CE1 PHE A  35       5.165  25.714  15.788  1.00  8.75           C
ANISOU  526  CE1 PHE A  35      988   1205   1131   -188     53    -31       C
ATOM    527  HE1 PHE A  35       4.259  25.755  15.991  1.00  8.34           H
ANISOU  527  HE1 PHE A  35      982   1148   1037   -156      6    -12       H
ATOM    528  CZ  PHE A  35       5.920  24.706  16.279  1.00  8.66           C
ANISOU  528  CZ  PHE A  35     1238   1081    972   -287   -123    -11       C
ATOM    529  HZ  PHE A  35       5.526  24.042  16.798  1.00  8.34           H
ANISOU  529  HZ  PHE A  35     1144   1055    970   -150    -71     19       H
ATOM    530  CE2 PHE A  35       7.233  24.623  15.957  1.00  8.06           C
ANISOU  530  CE2 PHE A  35     1185   1014    862    -13   -149     50       C
ATOM    531  HE2 PHE A  35       7.749  23.922  16.286  1.00  7.91           H
ANISOU  531  HE2 PHE A  35     1108    990    905    -20   -125     13       H
ATOM    532  CD2 PHE A  35       7.807  25.584  15.132  1.00  7.48           C
ANISOU  532  CD2 PHE A  35      939    968    935     -1   -108      3       C
ATOM    533  HD2 PHE A  35       8.717  25.543  14.945  1.00  7.37           H
ANISOU  533  HD2 PHE A  35      949    987    862      3    -99    -14       H
ATOM    534  C   PHE A  35       7.485  29.642  12.274  1.00  7.00           C
ANISOU  534  C   PHE A  35      952    961    747    139      5    -10       C
ATOM    535  O   PHE A  35       7.093  30.672  12.824  1.00  8.03           O
ANISOU  535  O   PHE A  35     1108    950    992    166    -25    -66       O
ATOM    536  H   PHE A  35       7.237  26.694  11.621  1.00  7.14           H
ANISOU  536  H   PHE A  35      947    927    838     58    -91    -63       H
ATOM    537  N   LYS A  36       8.381  29.657  11.324  1.00  7.94           N
ANISOU  537  N   LYS A  36     1133    905    977    152    139     19       N
ATOM    538  CA  LYS A  36       8.906  30.930  10.801  1.00  8.60           C
ANISOU  538  CA  LYS A  36     1201   1039   1024     59    114    108       C
ATOM    539  HA  LYS A  36       9.199  31.493  11.536  1.00  8.96           H
ANISOU  539  HA  LYS A  36     1209   1055   1140     74    111     33       H
ATOM    540  CB  LYS A  36      10.090  30.688   9.882  1.00 11.64           C
ANISOU  540  CB  LYS A  36     1328   1302   1791     72    428    259       C
ATOM    541  HB3 LYS A  36      10.331  31.520   9.446  1.00 11.39           H
ANISOU  541  HB3 LYS A  36     1280   1286   1761     13    286    224       H
ATOM    542  HB2 LYS A  36       9.849  30.021   9.220  1.00 11.94           H
ANISOU  542  HB2 LYS A  36     1271   1458   1805    120    283    194       H
ATOM    543  CG  LYS A  36      11.295  30.185  10.642  1.00 18.48           C
ANISOU  543  CG  LYS A  36     1255   2285   3481    382    404    439       C
ATOM    544  HG3 LYS A  36      11.556  29.330  10.266  1.00 16.70           H
ANISOU  544  HG3 LYS A  36     1514   2269   2560     37    192    305       H
ATOM    545  HG2 LYS A  36      11.041  30.064  11.570  1.00 17.00           H
ANISOU  545  HG2 LYS A  36     1522   1987   2950     88    -81    177       H
ATOM    546  CD  LYS A  36      12.481  31.049  10.622  1.00 26.88           C
ANISOU  546  CD  LYS A  36     2471   4550   3192  -1002   -365    848       C
ATOM    547  HD3 LYS A  36      12.250  31.921  10.980  1.00 25.85           H
ANISOU  547  HD3 LYS A  36     2114   4331   3375   -770   -275    926       H
ATOM    548  HD2 LYS A  36      12.805  31.133   9.712  1.00 23.76           H
ANISOU  548  HD2 LYS A  36     2059   3726   3240   -570   -254    589       H
ATOM    549  CE  LYS A  36      13.626  30.445  11.499  1.00 22.06           C
ANISOU  549  CE  LYS A  36     2120   3631   2630   -800   -360    110       C
ATOM    550  HE3 LYS A  36      13.342  29.577  11.828  1.00 23.01           H
ANISOU  550  HE3 LYS A  36     2258   3460   3024   -473   -161    220       H
ATOM    551  HE2 LYS A  36      13.795  31.040  12.246  1.00 22.34           H
ANISOU  551  HE2 LYS A  36     2235   3476   2776   -606   -241     50       H
ATOM    552  NZ  LYS A  36      14.906  30.256  10.768  1.00 33.18           N
ANISOU  552  NZ  LYS A  36     3038   5488   4080   -854    662    207       N
ATOM    553  HZ1 LYS A  36      14.803  29.580  10.095  1.00 30.96           H
ANISOU  553  HZ1 LYS A  36     2854   4892   4015   -566    300    433       H
ATOM    554  HZ2 LYS A  36      15.596  29.986  11.379  1.00 31.95           H
ANISOU  554  HZ2 LYS A  36     3519   4687   3933   -735    426    107       H
ATOM    555  HZ3 LYS A  36      15.168  31.078  10.347  1.00 29.98           H
ANISOU  555  HZ3 LYS A  36     2905   4767   3718   -383    187    -50       H
ATOM    556  C   LYS A  36       7.755  31.677  10.081  1.00  8.81           C
ANISOU  556  C   LYS A  36     1283   1041   1020     49    186    157       C
ATOM    557  O   LYS A  36       7.717  32.891  10.212  1.00 10.28           O
ANISOU  557  O   LYS A  36     1450   1098   1356    120    186    174       O
ATOM    558  H   LYS A  36       8.712  28.947  10.953  1.00  7.66           H
ANISOU  558  H   LYS A  36     1066    901    940    123    118     15       H
ATOM    559  N   GLN A  37       6.900  30.995   9.387  1.00  8.73           N
ANISOU  559  N   GLN A  37     1284   1142    891    167     98     89       N
ATOM    560  CA  GLN A  37       5.730  31.653   8.740  1.00  9.70           C
ANISOU  560  CA  GLN A  37     1410   1417    856    132     36     49       C
ATOM    561  HA  GLN A  37       6.030  32.425   8.217  1.00  9.93           H
ANISOU  561  HA  GLN A  37     1463   1345    964    128      7     48       H
ATOM    562  CB  GLN A  37       5.003  30.711   7.861  1.00 11.39           C
ANISOU  562  CB  GLN A  37     1744   1658    923    180   -121   -120       C
ATOM    563  HB3 GLN A  37       4.580  30.028   8.405  1.00 11.74           H
ANISOU  563  HB3 GLN A  37     1703   1674   1081    207    -76    -62       H
ATOM    564  HB2 GLN A  37       5.628  30.306   7.240  1.00 12.30           H
ANISOU  564  HB2 GLN A  37     1737   1809   1124    253    -32    -99       H
ATOM    565  CG  GLN A  37       3.942  31.403   7.073  1.00 15.69           C
ANISOU  565  CG  GLN A  37     2265   2351   1344    711   -310   -251       C
ATOM    566  HG3 GLN A  37       3.384  31.918   7.677  1.00 15.44           H
ANISOU  566  HG3 GLN A  37     2237   2192   1436    456    -33   -156       H
ATOM    567  HG2 GLN A  37       3.407  30.738   6.612  1.00 15.49           H
ANISOU  567  HG2 GLN A  37     2272   2269   1342    434    -90    -52       H
ATOM    568  CD  GLN A  37       4.516  32.359   6.027  1.00 21.61           C
ANISOU  568  CD  GLN A  37     3417   3286   1505   1019    -33    240       C
ATOM    569  OE1 GLN A  37       5.283  31.922   5.167  1.00 29.31           O
ANISOU  569  OE1 GLN A  37     4594   4704   1837   1871    629    429       O
ATOM    570  NE2 GLN A  37       4.218  33.655   6.130  1.00 28.35           N
ANISOU  570  NE2 GLN A  37     4989   3639   2142   1873   -117    529       N
ATOM    571 HE21 GLN A  37       4.107  34.128   5.420  1.00 25.95           H
ANISOU  571 HE21 GLN A  37     4271   2990   2596   1388   -146    709       H
ATOM    572 HE22 GLN A  37       4.147  34.019   6.905  1.00 25.95           H
ANISOU  572 HE22 GLN A  37     4034   3046   2777   1389    -10      9       H
ATOM    573  C   GLN A  37       4.821  32.215   9.835  1.00  8.75           C
ANISOU  573  C   GLN A  37     1243   1247    831    115    -78     86       C
ATOM    574  O   GLN A  37       4.378  33.368   9.681  1.00 10.02           O
ANISOU  574  O   GLN A  37     1497   1345    963    260    -58    202       O
ATOM    575  H   GLN A  37       6.974  30.129   9.268  1.00  8.86           H
ANISOU  575  H   GLN A  37     1300   1134    932    127     99     88       H
ATOM    576  N   TYR A  38       4.551  31.492  10.868  1.00  7.94           N
ANISOU  576  N   TYR A  38     1160   1020    834    105     20     43       N
ATOM    577  CA  TYR A  38       3.720  31.970  11.966  1.00  8.03           C
ANISOU  577  CA  TYR A  38      978   1193    877    173     23     42       C
ATOM    578  HA  TYR A  38       2.839  32.204  11.648  1.00  7.86           H
ANISOU  578  HA  TYR A  38      974   1109    901    142     17     57       H
ATOM    579  CB  TYR A  38       3.610  30.830  13.001  1.00  8.44           C
ANISOU  579  CB  TYR A  38     1066   1083   1057     78    138     70       C
ATOM    580  HB3 TYR A  38       4.491  30.447  13.134  1.00  8.33           H
ANISOU  580  HB3 TYR A  38     1055   1111    997     61     79     34       H
ATOM    581  HB2 TYR A  38       3.009  30.153  12.652  1.00  8.44           H
ANISOU  581  HB2 TYR A  38     1060   1137   1009     90     90     44       H
ATOM    582  CG  TYR A  38       3.087  31.252  14.353  1.00  7.89           C
ANISOU  582  CG  TYR A  38      983   1026    986     84     40    -11       C
ATOM    583  CD1 TYR A  38       1.755  31.258  14.624  1.00  8.33           C
ANISOU  583  CD1 TYR A  38      992   1265    908     -7     -5    -89       C
ATOM    584  HD1 TYR A  38       1.153  31.028  13.954  1.00  8.26           H
ANISOU  584  HD1 TYR A  38      976   1211    951      2    -14    -96       H
ATOM    585  CE1 TYR A  38       1.280  31.588  15.875  1.00  8.75           C
ANISOU  585  CE1 TYR A  38     1029   1320    975     43     59   -136       C
ATOM    586  HE1 TYR A  38       0.365  31.584  16.041  1.00  8.56           H
ANISOU  586  HE1 TYR A  38     1034   1278    937     36     59    -94       H
ATOM    587  CZ  TYR A  38       2.155  31.891  16.878  1.00  8.35           C
ANISOU  587  CZ  TYR A  38     1063   1235    873     80     47      7       C
ATOM    588  OH  TYR A  38       1.730  32.211  18.141  1.00 10.59           O
ANISOU  588  OH  TYR A  38     1399   1698    927      0    154   -175       O
ATOM    589  HH  TYR A  38       1.315  31.651  18.470  0.00  9.27           H
ANISOU  589  HH  TYR A  38     1173   1173   1173      0      0      0       H
ATOM    590  CE2 TYR A  38       3.490  31.900  16.627  1.00  9.72           C
ANISOU  590  CE2 TYR A  38     1105   1622    963    -46    -63   -104       C
ATOM    591  HE2 TYR A  38       4.091  32.109  17.305  1.00  9.00           H
ANISOU  591  HE2 TYR A  38     1018   1413    988     -6    -54    -46       H
ATOM    592  CD2 TYR A  38       3.950  31.569  15.371  1.00  8.53           C
ANISOU  592  CD2 TYR A  38      929   1298   1011     99     -7     67       C
ATOM    593  HD2 TYR A  38       4.866  31.552  15.212  1.00  8.49           H
ANISOU  593  HD2 TYR A  38      954   1274    998     66     41     10       H
ATOM    594  C   TYR A  38       4.340  33.216  12.585  1.00  7.43           C
ANISOU  594  C   TYR A  38      952   1056    815    183     -1     88       C
ATOM    595  O   TYR A  38       3.649  34.194  12.858  1.00  8.57           O
ANISOU  595  O   TYR A  38     1112   1139   1003    293     18      6       O
ATOM    596  H   TYR A  38       4.848  30.691  10.980  1.00  7.95           H
ANISOU  596  H   TYR A  38     1134   1010    874     89     18     46       H
ATOM    597  N   ALA A  39       5.639  33.202  12.818  1.00  8.13           N
ANISOU  597  N   ALA A  39     1084    961   1043    190   -118     46       N
ATOM    598  CA  ALA A  39       6.301  34.343  13.427  1.00  8.80           C
ANISOU  598  CA  ALA A  39     1177   1056   1109    213   -231     39       C
ATOM    599  HA  ALA A  39       5.858  34.565  14.273  1.00  9.07           H
ANISOU  599  HA  ALA A  39     1165   1087   1193    193   -169     -2       H
ATOM    600  CB  ALA A  39       7.768  34.024  13.718  1.00 10.98           C
ANISOU  600  CB  ALA A  39     1268   1358   1544    226   -424   -133       C
ATOM    601  HB1 ALA A  39       7.811  33.308  14.356  1.00 10.88           H
ANISOU  601  HB1 ALA A  39     1234   1401   1496    187   -333   -106       H
ATOM    602  HB2 ALA A  39       8.192  34.807  14.076  1.00 10.52           H
ANISOU  602  HB2 ALA A  39     1232   1326   1437    143   -313    -23       H
ATOM    603  HB3 ALA A  39       8.199  33.762  12.902  1.00 10.82           H
ANISOU  603  HB3 ALA A  39     1258   1307   1543    174   -349    -54       H
ATOM    604  C   ALA A  39       6.176  35.554  12.477  1.00  9.43           C
ANISOU  604  C   ALA A  39     1229   1042   1309    129   -139     15       C
ATOM    605  O   ALA A  39       5.845  36.654  12.929  1.00 10.85           O
ANISOU  605  O   ALA A  39     1450   1131   1539    201   -243    -20       O
ATOM    606  H   ALA A  39       6.153  32.531  12.627  1.00  7.86           H
ANISOU  606  H   ALA A  39     1017    962   1007    138    -84     18       H
ATOM    607  N   ASN A  40       6.424  35.362  11.219  1.00 10.03           N
ANISOU  607  N   ASN A  40     1349   1125   1334    157    118    165       N
ATOM    608  CA  ASN A  40       6.344  36.463  10.257  1.00 12.32           C
ANISOU  608  CA  ASN A  40     1644   1386   1649    -12     74    441       C
ATOM    609  HA  ASN A  40       6.912  37.204  10.561  1.00 13.38           H
ANISOU  609  HA  ASN A  40     1802   1541   1741    -36     50    247       H
ATOM    610  CB  ASN A  40       6.790  35.987   8.854  1.00 15.79           C
ANISOU  610  CB  ASN A  40     2502   1648   1850     18    558    487       C
ATOM    611  HB3 ASN A  40       6.514  36.645   8.198  1.00 16.37           H
ANISOU  611  HB3 ASN A  40     2363   1906   1950    135    401    529       H
ATOM    612  HB2 ASN A  40       6.362  35.137   8.665  1.00 16.07           H
ANISOU  612  HB2 ASN A  40     2210   1858   2036    -46    369    438       H
ATOM    613  CG  ASN A  40       8.293  35.790   8.713  1.00 26.48           C
ANISOU  613  CG  ASN A  40     2984   3595   3480    122    820    868       C
ATOM    614  OD1 ASN A  40       9.120  36.190   9.548  1.00 40.86           O
ANISOU  614  OD1 ASN A  40     2811   6706   6008    -67    584   -476       O
ATOM    615  ND2 ASN A  40       8.649  35.143   7.592  1.00 42.11           N
ANISOU  615  ND2 ASN A  40     5234   6310   4455   1395   1757   -190       N
ATOM    616 HD21 ASN A  40       9.425  34.545   7.597  1.00 38.13           H
ANISOU  616 HD21 ASN A  40     5003   5231   4252    865   1344    198       H
ATOM    617 HD22 ASN A  40       8.136  35.275   6.766  1.00 36.89           H
ANISOU  617 HD22 ASN A  40     4435   4534   5047    730   1417    184       H
ATOM    618  C   ASN A  40       4.877  36.990  10.184  1.00 11.86           C
ANISOU  618  C   ASN A  40     1862   1325   1320    301    -31    332       C
ATOM    619  O   ASN A  40       4.702  38.211  10.146  1.00 14.07           O
ANISOU  619  O   ASN A  40     2131   1293   1921    264    -47    461       O
ATOM    620  H   ASN A  40       6.643  34.604  10.875  1.00 10.09           H
ANISOU  620  H   ASN A  40     1348   1140   1343    123     59    115       H
ATOM    621  N   ASP A  41       3.946  36.115  10.168  1.00 10.81           N
ANISOU  621  N   ASP A  41     1515   1300   1292    280   -163    337       N
ATOM    622  CA  ASP A  41       2.523  36.515  10.088  1.00 11.98           C
ANISOU  622  CA  ASP A  41     1576   1583   1391    361   -400    205       C
ATOM    623  HA  ASP A  41       2.393  37.107   9.319  1.00 11.50           H
ANISOU  623  HA  ASP A  41     1555   1470   1343    358   -305    144       H
ATOM    624  CB  ASP A  41       1.609  35.297   9.971  1.00 12.10           C
ANISOU  624  CB  ASP A  41     1302   1772   1520    297   -337     65       C
ATOM    625  HB3 ASP A  41       0.690  35.584  10.086  1.00 11.88           H
ANISOU  625  HB3 ASP A  41     1310   1692   1511    284   -294     88       H
ATOM    626  HB2 ASP A  41       1.844  34.663  10.667  1.00 11.92           H
ANISOU  626  HB2 ASP A  41     1413   1637   1478    304   -270      8       H
ATOM    627  CG  ASP A  41       1.704  34.578   8.643  1.00 13.21           C
ANISOU  627  CG  ASP A  41     1636   1782   1601    399   -321    167       C
ATOM    628  OD1 ASP A  41       2.309  35.168   7.733  1.00 16.67           O
ANISOU  628  OD1 ASP A  41     2694   2120   1519    375   -458     32       O
ATOM    629  OD2 ASP A  41       1.190  33.473   8.545  1.00 16.67           O
ANISOU  629  OD2 ASP A  41     1984   2118   2231    102   -431   -381       O
ATOM    630  C   ASP A  41       2.151  37.342  11.333  1.00 11.78           C
ANISOU  630  C   ASP A  41     1426   1421   1627    412   -369     50       C
ATOM    631  O   ASP A  41       1.249  38.166  11.199  1.00 16.38           O
ANISOU  631  O   ASP A  41     2099   2074   2051    933   -652    -14       O
ATOM    632  H   ASP A  41       4.095  35.270  10.198  1.00 11.09           H
ANISOU  632  H   ASP A  41     1548   1311   1355    302   -171    281       H
ATOM    633  N   ASN A  42       2.781  37.146  12.441  1.00 10.47           N
ANISOU  633  N   ASN A  42     1270   1327   1379    292   -342    105       N
ATOM    634  CA  ASN A  42       2.491  37.899  13.646  1.00 11.09           C
ANISOU  634  CA  ASN A  42     1274   1354   1583    297   -207    -49       C
ATOM    635  HA  ASN A  42       1.606  38.315  13.562  1.00 10.86           H
ANISOU  635  HA  ASN A  42     1197   1439   1489    231   -225    -47       H
ATOM    636  CB  ASN A  42       2.441  36.897  14.805  1.00 11.45           C
ANISOU  636  CB  ASN A  42     1396   1644   1309    202   -215   -155       C
ATOM    637  HB3 ASN A  42       2.461  37.379  15.646  1.00 11.03           H
ANISOU  637  HB3 ASN A  42     1392   1498   1298    226   -127    -98       H
ATOM    638  HB2 ASN A  42       3.200  36.297  14.743  1.00 11.14           H
ANISOU  638  HB2 ASN A  42     1366   1506   1359    129   -115    -80       H
ATOM    639  CG  ASN A  42       1.184  36.074  14.764  1.00 11.01           C
ANISOU  639  CG  ASN A  42     1410   1536   1235    304    121    -81       C
ATOM    640  OD1 ASN A  42       0.082  36.631  14.930  1.00 13.84           O
ANISOU  640  OD1 ASN A  42     1468   1903   1884    288    127   -411       O
ATOM    641  ND2 ASN A  42       1.272  34.853  14.406  1.00 11.83           N
ANISOU  641  ND2 ASN A  42     1334   1479   1681     60    311    -70       N
ATOM    642 HD21 ASN A  42       0.647  34.190  14.768  1.00 11.23           H
ANISOU  642 HD21 ASN A  42     1346   1458   1461     52    209    -67       H
ATOM    643 HD22 ASN A  42       1.960  34.579  13.764  1.00 11.23           H
ANISOU  643 HD22 ASN A  42     1334   1486   1446    142    164    -60       H
ATOM    644  C   ASN A  42       3.505  38.993  13.945  1.00 11.60           C
ANISOU  644  C   ASN A  42     1467   1402   1538    380   -270   -106       C
ATOM    645  O   ASN A  42       3.469  39.536  15.033  1.00 14.47           O
ANISOU  645  O   ASN A  42     1908   1682   1904    209    -38   -383       O
ATOM    646  H   ASN A  42       3.410  36.556  12.537  1.00 10.08           H
ANISOU  646  H   ASN A  42     1186   1214   1430    201   -284     84       H
ATOM    647  N   GLY A  43       4.369  39.305  13.018  1.00 11.77           N
ANISOU  647  N   GLY A  43     1432   1231   1805    230   -271     81       N
ATOM    648  CA  GLY A  43       5.288  40.462  13.168  1.00 13.72           C
ANISOU  648  CA  GLY A  43     1808   1349   2057     71   -239    221       C
ATOM    649  HA3 GLY A  43       4.789  41.227  13.495  1.00 13.48           H
ANISOU  649  HA3 GLY A  43     1684   1496   1941     40   -214     81       H
ATOM    650  HA2 GLY A  43       5.662  40.688  12.302  1.00 13.14           H
ANISOU  650  HA2 GLY A  43     1692   1344   1955     93   -258     88       H
ATOM    651  C   GLY A  43       6.431  40.193  14.127  1.00 12.82           C
ANISOU  651  C   GLY A  43     1609   1188   2074    -43   -174    -24       C
ATOM    652  O   GLY A  43       6.981  41.149  14.633  1.00 16.79           O
ANISOU  652  O   GLY A  43     2286   1312   2781    -53   -685     -4       O
ATOM    653  H   GLY A  43       4.461  38.873  12.275  1.00 11.97           H
ANISOU  653  H   GLY A  43     1499   1343   1705    239   -260    125       H
ATOM    654  N   VAL A  44       6.791  38.951  14.380  1.00 12.17           N
ANISOU  654  N   VAL A  44     1405   1267   1952    194   -277    -19       N
ATOM    655  CA  VAL A  44       7.891  38.635  15.291  1.00 11.33           C
ANISOU  655  CA  VAL A  44     1354   1276   1675    189   -167   -139       C
ATOM    656  HA  VAL A  44       8.014  39.366  15.931  1.00 11.74           H
ANISOU  656  HA  VAL A  44     1491   1298   1671    100   -192   -113       H
ATOM    657  CB  VAL A  44       7.570  37.350  16.063  1.00 12.24           C
ANISOU  657  CB  VAL A  44     1621   1312   1718     35   -257    -34       C
ATOM    658  HB  VAL A  44       7.368  36.633  15.426  1.00 12.35           H
ANISOU  658  HB  VAL A  44     1605   1371   1714     55   -220    -59       H
ATOM    659  CG1 VAL A  44       8.763  36.932  16.873  1.00 15.15           C
ANISOU  659  CG1 VAL A  44     1758   1661   2335    199   -305    292       C
ATOM    660 HG11 VAL A  44       9.385  36.476  16.301  1.00 14.93           H
ANISOU  660 HG11 VAL A  44     1861   1686   2125     33   -262    156       H
ATOM    661 HG12 VAL A  44       8.474  36.345  17.576  1.00 14.49           H
ANISOU  661 HG12 VAL A  44     1755   1704   2045    143   -266    106       H
ATOM    662 HG13 VAL A  44       9.175  37.714  17.248  1.00 14.70           H
ANISOU  662 HG13 VAL A  44     1747   1784   2052    170   -211    180       H
ATOM    663  CG2 VAL A  44       6.359  37.541  16.957  1.00 16.34           C
ANISOU  663  CG2 VAL A  44     1804   2033   2369    198     93    350       C
ATOM    664 HG21 VAL A  44       6.534  38.259  17.570  1.00 15.87           H
ANISOU  664 HG21 VAL A  44     1766   2020   2243    204     36    346       H
ATOM    665 HG22 VAL A  44       6.198  36.728  17.442  1.00 14.78           H
ANISOU  665 HG22 VAL A  44     1754   1794   2068    143    -35     63       H
ATOM    666 HG23 VAL A  44       5.599  37.754  16.412  1.00 14.92           H
ANISOU  666 HG23 VAL A  44     1828   1747   2092    108     86    142       H
ATOM    667  C   VAL A  44       9.157  38.472  14.487  1.00 13.41           C
ANISOU  667  C   VAL A  44     1485   1528   2082     80     27   -135       C
ATOM    668  O   VAL A  44       9.185  37.681  13.549  1.00 18.60           O
ANISOU  668  O   VAL A  44     1736   2874   2454      0    322   -734       O
ATOM    669  H   VAL A  44       6.414  38.259  14.036  1.00 12.25           H
ANISOU  669  H   VAL A  44     1451   1355   1847     84   -209    -10       H
ATOM    670  N   ASP A  45      10.164  39.248  14.909  1.00 13.02           N
ANISOU  670  N   ASP A  45     1388   1453   2104    130   -151    244       N
ATOM    671  CA  ASP A  45      11.483  39.265  14.261  1.00 13.98           C
ANISOU  671  CA  ASP A  45     1509   1942   1862     26    -52    616       C
ATOM    672  HA  ASP A  45      11.543  38.552  13.591  1.00 15.47           H
ANISOU  672  HA  ASP A  45     1691   2037   2149     76    -43    417       H
ATOM    673  CB  ASP A  45      11.739  40.615  13.586  1.00 20.32           C
ANISOU  673  CB  ASP A  45     2316   2732   2672     48   -106   1429       C
ATOM    674  HB3 ASP A  45      11.778  41.305  14.267  1.00 21.25           H
ANISOU  674  HB3 ASP A  45     2261   2950   2861     89     54   1108       H
ATOM    675  HB2 ASP A  45      11.013  40.800  12.970  1.00 19.59           H
ANISOU  675  HB2 ASP A  45     2180   2770   2491    112     12   1172       H
ATOM    676  CG  ASP A  45      13.059  40.662  12.789  1.00 30.72           C
ANISOU  676  CG  ASP A  45     3736   4139   3794    363   1273   2261       C
ATOM    677  OD1 ASP A  45      13.612  39.598  12.450  1.00 32.45           O
ANISOU  677  OD1 ASP A  45     2873   5230   4225    474   1183   1723       O
ATOM    678  OD2 ASP A  45      13.492  41.796  12.446  1.00 48.34           O
ANISOU  678  OD2 ASP A  45     7125   4754   6484     59   2311   3605       O
ATOM    679  C   ASP A  45      12.520  39.034  15.324  1.00 13.95           C
ANISOU  679  C   ASP A  45     1651   1562   2087     52    -68    340       C
ATOM    680  O   ASP A  45      12.959  39.981  15.992  1.00 17.07           O
ANISOU  680  O   ASP A  45     2106   1615   2764     68   -463    256       O
ATOM    681  H   ASP A  45      10.106  39.782  15.580  1.00 13.43           H
ANISOU  681  H   ASP A  45     1452   1648   2003     88    -95    213       H
ATOM    682  N   GLY A  46      12.919  37.810  15.496  1.00 12.62           N
ANISOU  682  N   GLY A  46     1587   1402   1806    331    -33    236       N
ATOM    683  CA  GLY A  46      13.778  37.424  16.623  1.00 12.89           C
ANISOU  683  CA  GLY A  46     1793   1518   1584    577    -36    300       C
ATOM    684  HA3 GLY A  46      13.242  36.997  17.310  1.00 12.35           H
ANISOU  684  HA3 GLY A  46     1624   1475   1593    360    -93    139       H
ATOM    685  HA2 GLY A  46      14.196  38.213  17.002  1.00 13.25           H
ANISOU  685  HA2 GLY A  46     1693   1670   1669    402    -16    267       H
ATOM    686  C   GLY A  46      14.862  36.464  16.193  1.00  9.62           C
ANISOU  686  C   GLY A  46     1221   1208   1224    104     11     67       C
ATOM    687  O   GLY A  46      15.091  36.206  15.026  1.00 13.22           O
ANISOU  687  O   GLY A  46     1814   1855   1353    569   -116    182       O
ATOM    688  H   GLY A  46      12.713  37.157  14.976  1.00 12.95           H
ANISOU  688  H   GLY A  46     1611   1556   1752    281    -64    194       H
ATOM    689  N   VAL A  47      15.544  35.931  17.219  1.00  8.47           N
ANISOU  689  N   VAL A  47     1171    945   1099     98    -11    188       N
ATOM    690  CA  VAL A  47      16.558  34.926  16.989  1.00  7.61           C
ANISOU  690  CA  VAL A  47      919    863   1109     30     30    146       C
ATOM    691  HA  VAL A  47      16.754  34.928  16.019  1.00  8.08           H
ANISOU  691  HA  VAL A  47     1014    957   1099     12     17    136       H
ATOM    692  CB  VAL A  47      17.898  35.272  17.677  1.00 10.21           C
ANISOU  692  CB  VAL A  47     1067   1082   1730   -125    -29    106       C
ATOM    693  HB  VAL A  47      18.541  34.557  17.489  1.00 10.28           H
ANISOU  693  HB  VAL A  47     1152   1142   1609    -56    -23    123       H
ATOM    694  CG1 VAL A  47      18.421  36.562  17.003  1.00 13.52           C
ANISOU  694  CG1 VAL A  47     1458   1397   2279   -335    290    234       C
ATOM    695 HG11 VAL A  47      18.377  36.455  16.050  1.00 12.53           H
ANISOU  695 HG11 VAL A  47     1317   1268   2173   -210    155    250       H
ATOM    696 HG12 VAL A  47      19.329  36.710  17.275  1.00 12.81           H
ANISOU  696 HG12 VAL A  47     1540   1316   2008   -228    131    198       H
ATOM    697 HG13 VAL A  47      17.872  37.301  17.276  1.00 12.75           H
ANISOU  697 HG13 VAL A  47     1431   1459   1952   -239     86    233       H
ATOM    698  CG2 VAL A  47      17.848  35.448  19.086  1.00 11.19           C
ANISOU  698  CG2 VAL A  47     1321   1295   1633   -162   -419    123       C
ATOM    699 HG21 VAL A  47      17.227  36.150  19.291  1.00 11.25           H
ANISOU  699 HG21 VAL A  47     1331   1355   1589   -150   -255    143       H
ATOM    700 HG22 VAL A  47      18.724  35.682  19.403  1.00 10.89           H
ANISOU  700 HG22 VAL A  47     1258   1268   1609   -200   -281    122       H
ATOM    701 HG23 VAL A  47      17.561  34.627  19.493  1.00 11.04           H
ANISOU  701 HG23 VAL A  47     1254   1345   1595   -126   -249    132       H
ATOM    702  C   VAL A  47      16.042  33.574  17.504  1.00  6.63           C
ANISOU  702  C   VAL A  47      817    829    872    -22     16    109       C
ATOM    703  O   VAL A  47      15.216  33.550  18.435  1.00  7.80           O
ANISOU  703  O   VAL A  47      988    921   1053    -32    106     57       O
ATOM    704  H   VAL A  47      15.431  36.146  18.043  1.00  8.58           H
ANISOU  704  H   VAL A  47     1133   1012   1115     81    -20    145       H
ATOM    705  N   TRP A  48      16.521  32.532  16.912  1.00  6.29           N
ANISOU  705  N   TRP A  48      677    805    905    -33     96     67       N
ATOM    706  CA  TRP A  48      15.967  31.217  17.081  1.00  5.85           C
ANISOU  706  CA  TRP A  48      702    762    759      2     39     36       C
ATOM    707  HA  TRP A  48      15.103  31.251  17.758  1.00  6.12           H
ANISOU  707  HA  TRP A  48      709    829    785      0     50     46       H
ATOM    708  CB  TRP A  48      15.491  30.734  15.666  1.00  7.33           C
ANISOU  708  CB  TRP A  48      859   1039    887     61   -141     86       C
ATOM    709  HB3 TRP A  48      15.175  29.691  15.735  1.00  7.21           H
ANISOU  709  HB3 TRP A  48      859   1021    858     68    -90     61       H
ATOM    710  HB2 TRP A  48      16.322  30.825  14.963  1.00  7.30           H
ANISOU  710  HB2 TRP A  48      902    970    898     55    -99     66       H
ATOM    711  CG  TRP A  48      14.351  31.521  15.129  1.00  7.56           C
ANISOU  711  CG  TRP A  48      964   1074    832     52   -183     59       C
ATOM    712  CD1 TRP A  48      14.352  32.792  14.623  1.00  9.22           C
ANISOU  712  CD1 TRP A  48     1124   1176   1201    -44   -246    266       C
ATOM    713  HD1 TRP A  48      15.226  33.427  14.548  1.00  8.73           H
ANISOU  713  HD1 TRP A  48     1082   1147   1086     -4   -228    206       H
ATOM    714  NE1 TRP A  48      13.099  33.147  14.236  1.00  9.77           N
ANISOU  714  NE1 TRP A  48     1187   1352   1171    160   -293    288       N
ATOM    715  HE1 TRP A  48      12.830  34.070  13.841  1.00  9.01           H
ANISOU  715  HE1 TRP A  48     1120   1191   1110     96   -231    145       H
ATOM    716  CE2 TRP A  48      12.250  32.127  14.487  1.00  8.57           C
ANISOU  716  CE2 TRP A  48      996   1372    885     95   -197     94       C
ATOM    717  CD2 TRP A  48      12.999  31.066  15.032  1.00  7.45           C
ANISOU  717  CD2 TRP A  48     1000   1137    692     17   -184     37       C
ATOM    718  CE3 TRP A  48      12.341  29.890  15.372  1.00  9.06           C
ANISOU  718  CE3 TRP A  48     1047   1365   1030   -154    -45    196       C
ATOM    719  HE3 TRP A  48      12.885  29.059  15.805  1.00  8.78           H
ANISOU  719  HE3 TRP A  48     1064   1276    994    -98    -38     54       H
ATOM    720  CZ3 TRP A  48      10.973  29.794  15.133  1.00 10.50           C
ANISOU  720  CZ3 TRP A  48     1151   1609   1229   -273    -30     58       C
ATOM    721  HZ3 TRP A  48      10.446  28.888  15.408  1.00  9.90           H
ANISOU  721  HZ3 TRP A  48     1108   1449   1202   -124    -54     72       H
ATOM    722  CH2 TRP A  48      10.263  30.862  14.618  1.00 10.97           C
ANISOU  722  CH2 TRP A  48      999   1878   1288   -121   -171     -8       C
ATOM    723  HH2 TRP A  48       9.199  30.753  14.448  1.00 10.28           H
ANISOU  723  HH2 TRP A  48     1034   1681   1188   -114   -225      7       H
ATOM    724  CZ2 TRP A  48      10.865  32.034  14.292  1.00 10.26           C
ANISOU  724  CZ2 TRP A  48     1142   1714   1041    202   -243     52       C
ATOM    725  HZ2 TRP A  48      10.307  32.845  13.843  1.00  9.64           H
ANISOU  725  HZ2 TRP A  48     1103   1463   1095     87   -193      0       H
ATOM    726  C   TRP A  48      16.921  30.148  17.544  1.00  5.57           C
ANISOU  726  C   TRP A  48      638    828    648    -47    -17      1       C
ATOM    727  O   TRP A  48      18.101  30.139  17.172  1.00  6.25           O
ANISOU  727  O   TRP A  48      704    927    742     -3     10     66       O
ATOM    728  H   TRP A  48      17.202  32.560  16.369  1.00  6.11           H
ANISOU  728  H   TRP A  48      705    807    809    -23     71     74       H
ATOM    729  N   THR A  49      16.404  29.234  18.356  1.00  5.87           N
ANISOU  729  N   THR A  49      684    782    763      3     82     23       N
ATOM    730  CA  THR A  49      17.081  27.983  18.646  1.00  5.77           C
ANISOU  730  CA  THR A  49      700    791    699     11     19     59       C
ATOM    731  HA  THR A  49      17.874  27.882  18.068  1.00  5.92           H
ANISOU  731  HA  THR A  49      712    804    734      7     36     35       H
ATOM    732  CB  THR A  49      17.495  27.810  20.113  1.00  6.41           C
ANISOU  732  CB  THR A  49      787    823    823     11    -99     46       C
ATOM    733  HB  THR A  49      17.949  26.958  20.209  1.00  6.50           H
ANISOU  733  HB  THR A  49      828    838    803     32    -58     48       H
ATOM    734  OG1 THR A  49      16.349  27.820  20.972  1.00  7.60           O
ANISOU  734  OG1 THR A  49      959   1167    759    -52     81     62       O
ATOM    735  HG1 THR A  49      16.554  27.697  21.754  0.00  6.20           H
ANISOU  735  HG1 THR A  49      785    785    785      0      0      0       H
ATOM    736  CG2 THR A  49      18.449  28.890  20.553  1.00  8.34           C
ANISOU  736  CG2 THR A  49     1168   1023    978   -153   -211      6       C
ATOM    737 HG21 THR A  49      19.125  29.023  19.885  1.00  8.20           H
ANISOU  737 HG21 THR A  49     1106    976   1035    -72   -184      3       H
ATOM    738 HG22 THR A  49      18.871  28.638  21.378  1.00  7.79           H
ANISOU  738 HG22 THR A  49     1030    970    958    -76   -132     -9       H
ATOM    739 HG23 THR A  49      17.974  29.714  20.685  1.00  8.18           H
ANISOU  739 HG23 THR A  49     1074   1074    958   -119   -169     21       H
ATOM    740  C   THR A  49      16.137  26.833  18.297  1.00  5.77           C
ANISOU  740  C   THR A  49      728    798    664      7     41     31       C
ATOM    741  O   THR A  49      14.935  26.946  18.250  1.00  6.61           O
ANISOU  741  O   THR A  49      666    866    979    -24     17   -112       O
ATOM    742  H   THR A  49      15.650  29.318  18.751  1.00  5.73           H
ANISOU  742  H   THR A  49      669    795    713      0     53     25       H
ATOM    743  N   TYR A  50      16.796  25.689  18.050  1.00  6.64           N
ANISOU  743  N   TYR A  50      662    810   1051      2      2    -14       N
ATOM    744  CA  TYR A  50      16.099  24.414  17.925  1.00  6.31           C
ANISOU  744  CA  TYR A  50      702    778    915    -26    -10   -112       C
ATOM    745  HA  TYR A  50      15.197  24.529  18.248  1.00  6.55           H
ANISOU  745  HA  TYR A  50      732    833    923      0     16    -67       H
ATOM    746  CB  TYR A  50      16.026  23.961  16.475  1.00  7.87           C
ANISOU  746  CB  TYR A  50     1022   1024    943     -9   -113      2       C
ATOM    747  HB3 TYR A  50      16.923  23.914  16.110  1.00  7.82           H
ANISOU  747  HB3 TYR A  50     1033    986    950    -33    -88    -64       H
ATOM    748  HB2 TYR A  50      15.492  24.595  15.970  1.00  7.50           H
ANISOU  748  HB2 TYR A  50      961    964    925    -14    -90    -46       H
ATOM    749  CG  TYR A  50      15.387  22.591  16.338  1.00  8.24           C
ANISOU  749  CG  TYR A  50     1165   1139    826    -91   -125   -111       C
ATOM    750  CD1 TYR A  50      14.078  22.359  16.749  1.00  8.18           C
ANISOU  750  CD1 TYR A  50     1050    994   1061    -78   -246    -84       C
ATOM    751  HD1 TYR A  50      13.581  23.060  17.104  1.00  8.38           H
ANISOU  751  HD1 TYR A  50     1060   1038   1085    -60   -228    -93       H
ATOM    752  CE1 TYR A  50      13.530  21.106  16.703  1.00  9.82           C
ANISOU  752  CE1 TYR A  50     1038   1210   1483   -215   -413     -2       C
ATOM    753  HE1 TYR A  50      12.658  20.970  16.995  1.00  9.45           H
ANISOU  753  HE1 TYR A  50     1162   1136   1290   -185   -256    -33       H
ATOM    754  CZ  TYR A  50      14.255  20.063  16.217  1.00 10.22           C
ANISOU  754  CZ  TYR A  50     1545   1144   1193   -209   -322    -76       C
ATOM    755  OH  TYR A  50      13.715  18.787  16.196  1.00 12.95           O
ANISOU  755  OH  TYR A  50     1853   1236   1829   -475   -542    -71       O
ATOM    756  HH  TYR A  50      13.056  18.820  15.667  0.00 12.65           H
ANISOU  756  HH  TYR A  50     1601   1601   1601      0      0      0       H
ATOM    757  CE2 TYR A  50      15.526  20.244  15.799  1.00 11.07           C
ANISOU  757  CE2 TYR A  50     1561   1143   1501    -94   -108   -420       C
ATOM    758  HE2 TYR A  50      16.020  19.525  15.477  1.00 10.57           H
ANISOU  758  HE2 TYR A  50     1448   1210   1356    -19   -132   -296       H
ATOM    759  CD2 TYR A  50      16.094  21.523  15.845  1.00 10.33           C
ANISOU  759  CD2 TYR A  50     1316   1311   1295   -112     44   -358       C
ATOM    760  HD2 TYR A  50      16.979  21.641  15.583  1.00  9.92           H
ANISOU  760  HD2 TYR A  50     1297   1264   1205    -96    -15   -266       H
ATOM    761  C   TYR A  50      16.838  23.374  18.765  1.00  6.35           C
ANISOU  761  C   TYR A  50      710    793    910    -26    -32   -121       C
ATOM    762  O   TYR A  50      18.063  23.288  18.647  1.00  7.45           O
ANISOU  762  O   TYR A  50      755    972   1104     40    -32     86       O
ATOM    763  H   TYR A  50      17.657  25.653  17.951  1.00  6.23           H
ANISOU  763  H   TYR A  50      676    799    891      8     28    -22       H
ATOM    764  N   ASP A  51      16.102  22.634  19.565  1.00  6.92           N
ANISOU  764  N   ASP A  51      748    833   1046     -9      3     31       N
ATOM    765  CA  ASP A  51      16.652  21.523  20.319  1.00  7.76           C
ANISOU  765  CA  ASP A  51     1033    919    994    -72   -176     69       C
ATOM    766  HA  ASP A  51      17.616  21.487  20.189  1.00  8.17           H
ANISOU  766  HA  ASP A  51     1049   1009   1044    -98   -114     24       H
ATOM    767  CB  ASP A  51      16.371  21.671  21.803  1.00 11.51           C
ANISOU  767  CB  ASP A  51     1750   1518   1106   -601   -181    -61       C
ATOM    768  HB3 ASP A  51      15.424  21.535  21.964  1.00 10.78           H
ANISOU  768  HB3 ASP A  51     1620   1393   1080   -258   -252     18       H
ATOM    769  HB2 ASP A  51      16.635  22.559  22.091  1.00 10.77           H
ANISOU  769  HB2 ASP A  51     1719   1313   1060   -267   -255    -14       H
ATOM    770  CG  ASP A  51      17.149  20.647  22.637  1.00 17.14           C
ANISOU  770  CG  ASP A  51     3261   2258    993   -155   -657    240       C
ATOM    771  OD1 ASP A  51      17.400  19.568  22.152  1.00 26.19           O
ANISOU  771  OD1 ASP A  51     5519   1967   2465    124  -2136    381       O
ATOM    772  OD2 ASP A  51      17.710  20.987  23.705  1.00 19.51           O
ANISOU  772  OD2 ASP A  51     3018   2652   1744   -345   -879    148       O
ATOM    773  C   ASP A  51      16.022  20.223  19.804  1.00  7.79           C
ANISOU  773  C   ASP A  51      987    957   1013    -10   -125     45       C
ATOM    774  O   ASP A  51      14.836  19.984  20.003  1.00  8.75           O
ANISOU  774  O   ASP A  51      962   1066   1297    -86    -42     -8       O
ATOM    775  H   ASP A  51      15.262  22.767  19.692  1.00  6.80           H
ANISOU  775  H   ASP A  51      766    834    982     12     -7    -16       H
ATOM    776  N   ASP A  52      16.823  19.432  19.159  1.00  9.06           N
ANISOU  776  N   ASP A  52     1021    981   1439    -45    -40    -57       N
ATOM    777  CA  ASP A  52      16.349  18.182  18.597  1.00 10.58           C
ANISOU  777  CA  ASP A  52     1337   1121   1560    -24   -177   -257       C
ATOM    778  HA  ASP A  52      15.544  18.350  18.045  1.00 10.65           H
ANISOU  778  HA  ASP A  52     1292   1151   1602    -19   -130   -195       H
ATOM    779  CB  ASP A  52      17.383  17.605  17.694  1.00 14.31           C
ANISOU  779  CB  ASP A  52     1671   1496   2268    126    129   -474       C
ATOM    780  HB3 ASP A  52      18.050  17.141  18.225  1.00 14.58           H
ANISOU  780  HB3 ASP A  52     1870   1494   2176     33    -31   -424       H
ATOM    781  HB2 ASP A  52      17.798  18.320  17.186  1.00 13.95           H
ANISOU  781  HB2 ASP A  52     1711   1543   2045    124    -54   -389       H
ATOM    782  CG  ASP A  52      16.764  16.586  16.685  1.00 20.11           C
ANISOU  782  CG  ASP A  52     2920   1752   2969    213   -362   -617       C
ATOM    783  OD1 ASP A  52      15.674  16.831  16.082  1.00 19.11           O
ANISOU  783  OD1 ASP A  52     2930   1538   2792     99   -252   -806       O
ATOM    784  OD2 ASP A  52      17.376  15.530  16.507  1.00 30.23           O
ANISOU  784  OD2 ASP A  52     4480   1851   5154   1026   -410  -1235       O
ATOM    785  C   ASP A  52      15.988  17.193  19.693  1.00 11.96           C
ANISOU  785  C   ASP A  52     1703   1002   1836   -161    -42    -57       C
ATOM    786  O   ASP A  52      15.169  16.298  19.437  1.00 16.88           O
ANISOU  786  O   ASP A  52     2243   1377   2791   -527   -640    233       O
ATOM    787  H   ASP A  52      17.657  19.607  19.031  1.00  8.89           H
ANISOU  787  H   ASP A  52     1035   1019   1322    -64    -56    -75       H
ATOM    788  N   ALA A  53      16.515  17.260  20.885  1.00 11.31           N
ANISOU  788  N   ALA A  53     1420   1026   1852    -24   -129    269       N
ATOM    789  CA  ALA A  53      16.097  16.337  21.951  1.00 14.48           C
ANISOU  789  CA  ALA A  53     1671   1309   2521    161   -179    765       C
ATOM    790  HA  ALA A  53      16.157  15.417  21.621  1.00 14.32           H
ANISOU  790  HA  ALA A  53     1620   1581   2239     89   -135    448       H
ATOM    791  CB  ALA A  53      17.127  16.512  23.126  1.00 16.76           C
ANISOU  791  CB  ALA A  53     1675   2317   2373    434   -192    903       C
ATOM    792  HB1 ALA A  53      18.017  16.445  22.774  1.00 15.80           H
ANISOU  792  HB1 ALA A  53     1782   1966   2254    293    -86    678       H
ATOM    793  HB2 ALA A  53      16.978  15.821  23.776  1.00 14.81           H
ANISOU  793  HB2 ALA A  53     1725   1853   2046    268   -237    463       H
ATOM    794  HB3 ALA A  53      16.998  17.374  23.529  1.00 17.05           H
ANISOU  794  HB3 ALA A  53     1814   2302   2360    243   -230    761       H
ATOM    795  C   ALA A  53      14.712  16.557  22.453  1.00 12.83           C
ANISOU  795  C   ALA A  53     1450   1209   2216    -24   -106    582       C
ATOM    796  O   ALA A  53      14.083  15.586  22.834  1.00 19.15           O
ANISOU  796  O   ALA A  53     2351   1289   3637    -50    414    912       O
ATOM    797  H   ALA A  53      17.135  17.826  21.125  1.00 11.36           H
ANISOU  797  H   ALA A  53     1389   1120   1806    -30   -132    241       H
ATOM    798  N   THR A  54      14.246  17.759  22.464  1.00 10.31           N
ANISOU  798  N   THR A  54     1294   1086   1535    -30   -242    514       N
ATOM    799  CA  THR A  54      12.886  18.062  22.968  1.00 10.64           C
ANISOU  799  CA  THR A  54     1377   1286   1379   -171   -115    467       C
ATOM    800  HA  THR A  54      12.486  17.271  23.355  1.00 10.04           H
ANISOU  800  HA  THR A  54     1300   1160   1354   -135   -150    362       H
ATOM    801  CB  THR A  54      12.963  19.171  24.039  1.00 12.12           C
ANISOU  801  CB  THR A  54     1455   1957   1193   -125   -106    462       C
ATOM    802  HB  THR A  54      12.070  19.350  24.373  1.00 12.02           H
ANISOU  802  HB  THR A  54     1472   1797   1298   -126   -109    403       H
ATOM    803  OG1 THR A  54      13.459  20.344  23.386  1.00 11.89           O
ANISOU  803  OG1 THR A  54     1663   1545   1307   -164   -312    283       O
ATOM    804  HG1 THR A  54      13.540  20.980  24.002  0.00 11.67           H
ANISOU  804  HG1 THR A  54     1477   1477   1477      0      0      0       H
ATOM    805  CG2 THR A  54      13.837  18.822  25.215  1.00 16.81           C
ANISOU  805  CG2 THR A  54     2260   2571   1556   -301   -632    578       C
ATOM    806 HG21 THR A  54      13.581  17.968  25.571  1.00 15.59           H
ANISOU  806 HG21 THR A  54     2022   2338   1562   -146   -482    371       H
ATOM    807 HG22 THR A  54      13.744  19.487  25.901  1.00 16.35           H
ANISOU  807 HG22 THR A  54     2004   2460   1747   -231   -453    520       H
ATOM    808 HG23 THR A  54      14.756  18.784  24.941  1.00 16.01           H
ANISOU  808 HG23 THR A  54     2275   2256   1550   -216   -515    490       H
ATOM    809  C   THR A  54      11.961  18.517  21.836  1.00  9.15           C
ANISOU  809  C   THR A  54     1101   1088   1287   -103   -120    188       C
ATOM    810  O   THR A  54      10.801  18.834  22.149  1.00 11.02           O
ANISOU  810  O   THR A  54     1198   1632   1358   -112    -20    176       O
ATOM    811  H   THR A  54      14.688  18.439  22.188  1.00 10.53           H
ANISOU  811  H   THR A  54     1273   1152   1575    -93   -186    443       H
ATOM    812  N   LYS A  55      12.415  18.552  20.621  1.00  8.13           N
ANISOU  812  N   LYS A  55      948    928   1210    -64    -75     29       N
ATOM    813  CA  LYS A  55      11.615  18.926  19.467  1.00  8.09           C
ANISOU  813  CA  LYS A  55     1062    846   1163    -42   -135    -51       C
ATOM    814  HA  LYS A  55      12.216  19.016  18.712  1.00  8.41           H
ANISOU  814  HA  LYS A  55     1094    916   1185    -65   -106    -70       H
ATOM    815  CB  LYS A  55      10.516  17.870  19.149  1.00  9.45           C
ANISOU  815  CB  LYS A  55     1309    962   1319   -168   -191   -199       C
ATOM    816  HB3 LYS A  55      10.128  18.072  18.283  1.00  9.36           H
ANISOU  816  HB3 LYS A  55     1300    965   1289   -124   -148   -198       H
ATOM    817  HB2 LYS A  55       9.832  17.914  19.835  1.00  9.59           H
ANISOU  817  HB2 LYS A  55     1309    977   1357   -124   -167   -171       H
ATOM    818  CG  LYS A  55      11.028  16.480  19.105  1.00 12.38           C
ANISOU  818  CG  LYS A  55     1731   1077   1894   -177   -313   -309       C
ATOM    819  HG3 LYS A  55      10.287  15.877  18.937  1.00 11.51           H
ANISOU  819  HG3 LYS A  55     1536   1127   1708   -106   -228   -285       H
ATOM    820  HG2 LYS A  55      11.439  16.268  19.958  1.00 11.65           H
ANISOU  820  HG2 LYS A  55     1621   1078   1728   -167   -154   -322       H
ATOM    821  CD  LYS A  55      12.038  16.266  18.046  1.00 13.34           C
ANISOU  821  CD  LYS A  55     1995   1152   1920   -113   -266   -443       C
ATOM    822  HD3 LYS A  55      12.768  16.892  18.174  1.00 12.96           H
ANISOU  822  HD3 LYS A  55     1783   1228   1910    -69   -164   -348       H
ATOM    823  HD2 LYS A  55      11.624  16.410  17.181  1.00 13.11           H
ANISOU  823  HD2 LYS A  55     1973   1161   1845   -108   -167   -408       H
ATOM    824  CE  LYS A  55      12.614  14.863  18.064  1.00 17.10           C
ANISOU  824  CE  LYS A  55     2569   1189   2737    -26    118   -519       C
ATOM    825  HE3 LYS A  55      11.917  14.229  17.833  1.00 16.73           H
ANISOU  825  HE3 LYS A  55     2287   1485   2585    -11     76   -464       H
ATOM    826  HE2 LYS A  55      12.960  14.672  18.950  1.00 16.86           H
ANISOU  826  HE2 LYS A  55     2407   1357   2640    -54    149   -558       H
ATOM    827  NZ  LYS A  55      13.709  14.712  17.102  1.00 20.94           N
ANISOU  827  NZ  LYS A  55     2655   1788   3512    125     91   -593       N
ATOM    828  HZ1 LYS A  55      13.397  14.913  16.216  1.00 20.19           H
ANISOU  828  HZ1 LYS A  55     2654   1748   3266     44    273   -608       H
ATOM    829  HZ2 LYS A  55      14.040  13.811  17.120  1.00 19.98           H
ANISOU  829  HZ2 LYS A  55     2530   1912   3148    230    141   -518       H
ATOM    830  HZ3 LYS A  55      14.425  15.312  17.324  1.00 20.13           H
ANISOU  830  HZ3 LYS A  55     2604   1901   3144     58    171   -490       H
ATOM    831  C   LYS A  55      10.966  20.313  19.698  1.00  7.43           C
ANISOU  831  C   LYS A  55      883    906   1035    -35    -95    -54       C
ATOM    832  O   LYS A  55       9.807  20.530  19.377  1.00  9.00           O
ANISOU  832  O   LYS A  55      955   1064   1398     -4   -318   -241       O
ATOM    833  H   LYS A  55      13.230  18.358  20.417  1.00  8.25           H
ANISOU  833  H   LYS A  55      972    949   1213    -36    -69     66       H
ATOM    834  N   THR A  56      11.786  21.208  20.261  1.00  6.70           N
ANISOU  834  N   THR A  56      808    755    979    -15   -128    -43       N
ATOM    835  CA  THR A  56      11.318  22.540  20.592  1.00  6.18           C
ANISOU  835  CA  THR A  56      741    803    805    -79    -81    -14       C
ATOM    836  HA  THR A  56      10.382  22.610  20.283  1.00  6.36           H
ANISOU  836  HA  THR A  56      756    824    833    -45    -90    -28       H
ATOM    837  CB  THR A  56      11.342  22.726  22.123  1.00  8.03           C
ANISOU  837  CB  THR A  56     1235    991    824    -95    -25     86       C
ATOM    838  HB  THR A  56      12.249  22.612  22.448  1.00  7.94           H
ANISOU  838  HB  THR A  56     1176    979    862   -128     35     35       H
ATOM    839  OG1 THR A  56      10.507  21.750  22.710  1.00 10.53           O
ANISOU  839  OG1 THR A  56     1800   1222    979   -260    334    120       O
ATOM    840  HG1 THR A  56      10.522  21.826  23.554  0.00  9.31           H
ANISOU  840  HG1 THR A  56     1178   1178   1178      0      0      0       H
ATOM    841  CG2 THR A  56      10.855  24.092  22.536  1.00  8.97           C
ANISOU  841  CG2 THR A  56     1517    990    901   -172     58    -85       C
ATOM    842 HG21 THR A  56      11.576  24.724  22.492  1.00  8.66           H
ANISOU  842 HG21 THR A  56     1320   1046    925    -90     54    -50       H
ATOM    843 HG22 THR A  56      10.520  24.063  23.435  1.00  8.85           H
ANISOU  843 HG22 THR A  56     1361   1012    987   -144    122    -36       H
ATOM    844 HG23 THR A  56      10.151  24.380  21.950  1.00  8.81           H
ANISOU  844 HG23 THR A  56     1369    998    980   -154    108    -70       H
ATOM    845  C   THR A  56      12.143  23.622  19.941  1.00  5.69           C
ANISOU  845  C   THR A  56      688    759    714    -38    -34    -92       C
ATOM    846  O   THR A  56      13.381  23.608  20.034  1.00  6.77           O
ANISOU  846  O   THR A  56      711    915    947    -13    -86     59       O
ATOM    847  H   THR A  56      12.607  21.049  20.457  1.00  6.73           H
ANISOU  847  H   THR A  56      802    803    950    -22   -113    -35       H
ATOM    848  N   PHE A  57      11.441  24.537  19.299  1.00  5.61           N
ANISOU  848  N   PHE A  57      640    730    761    -31    -76      0       N
ATOM    849  CA  PHE A  57      12.001  25.756  18.773  1.00  5.57           C
ANISOU  849  CA  PHE A  57      615    786    712     14     17    -28       C
ATOM    850  HA  PHE A  57      12.951  25.657  18.658  1.00  5.58           H
ANISOU  850  HA  PHE A  57      617    780    723      8      3    -25       H
ATOM    851  CB  PHE A  57      11.339  26.129  17.440  1.00  6.37           C
ANISOU  851  CB  PHE A  57      878    820    721     41    -89    -25       C
ATOM    852  HB3 PHE A  57      11.668  27.000  17.165  1.00  6.33           H
ANISOU  852  HB3 PHE A  57      835    848    720     20    -48    -34       H
ATOM    853  HB2 PHE A  57      10.379  26.171  17.572  1.00  6.44           H
ANISOU  853  HB2 PHE A  57      874    851    719     20    -70    -38       H
ATOM    854  CG  PHE A  57      11.599  25.179  16.328  1.00  6.73           C
ANISOU  854  CG  PHE A  57      919    986    650     16    -86    -90       C
ATOM    855  CD1 PHE A  57      10.834  24.034  16.171  1.00  7.57           C
ANISOU  855  CD1 PHE A  57      946   1096    831    -25   -131    -91       C
ATOM    856  HD1 PHE A  57      10.151  23.849  16.774  1.00  7.69           H
ANISOU  856  HD1 PHE A  57      995   1076    849     -6    -94    -95       H
ATOM    857  CE1 PHE A  57      11.065  23.176  15.114  1.00  9.10           C
ANISOU  857  CE1 PHE A  57     1252   1187   1019     29   -385   -235       C
ATOM    858  HE1 PHE A  57      10.548  22.409  15.016  1.00  8.78           H
ANISOU  858  HE1 PHE A  57     1247   1144    943     36   -251   -194       H
ATOM    859  CZ  PHE A  57      12.039  23.452  14.218  1.00 10.01           C
ANISOU  859  CZ  PHE A  57     1694   1226    880    175   -124   -297       C
ATOM    860  HZ  PHE A  57      12.202  22.863  13.517  1.00  9.05           H
ANISOU  860  HZ  PHE A  57     1454   1066    916    160   -138   -240       H
ATOM    861  CE2 PHE A  57      12.818  24.570  14.364  1.00  9.32           C
ANISOU  861  CE2 PHE A  57     1378   1359    802     89     24    -64       C
ATOM    862  HE2 PHE A  57      13.489  24.753  13.747  1.00  9.19           H
ANISOU  862  HE2 PHE A  57     1292   1237    959     79     51   -104       H
ATOM    863  CD2 PHE A  57      12.593  25.433  15.413  1.00  8.14           C
ANISOU  863  CD2 PHE A  57     1153    998    942     -9     84    -88       C
ATOM    864  HD2 PHE A  57      13.109  26.202  15.495  1.00  7.70           H
ANISOU  864  HD2 PHE A  57     1067   1029    828      8     14    -85       H
ATOM    865  C   PHE A  57      11.717  26.892  19.748  1.00  5.46           C
ANISOU  865  C   PHE A  57      671    771    632    -49     38    -14       C
ATOM    866  O   PHE A  57      10.669  26.868  20.391  1.00  6.47           O
ANISOU  866  O   PHE A  57      739    857    860    -81    142   -113       O
ATOM    867  H   PHE A  57      10.602  24.465  19.156  1.00  5.63           H
ANISOU  867  H   PHE A  57      635    759    744    -24    -57    -29       H
ATOM    868  N   THR A  58      12.627  27.841  19.841  1.00  5.47           N
ANISOU  868  N   THR A  58      612    715    750    -30     83    -41       N
ATOM    869  CA  THR A  58      12.405  29.022  20.645  1.00  5.52           C
ANISOU  869  CA  THR A  58      645    792    660    -22     68    -55       C
ATOM    870  HA  THR A  58      11.472  29.051  20.897  1.00  5.84           H
ANISOU  870  HA  THR A  58      660    810    746    -39     98    -64       H
ATOM    871  CB  THR A  58      13.281  28.944  21.932  1.00  6.73           C
ANISOU  871  CB  THR A  58      779    993    785   -158    -59   -120       C
ATOM    872  HB  THR A  58      14.216  29.019  21.685  1.00  6.80           H
ANISOU  872  HB  THR A  58      812    973    798   -112      6    -86       H
ATOM    873  OG1 THR A  58      13.070  27.703  22.574  1.00  8.30           O
ANISOU  873  OG1 THR A  58     1171   1105    877    -78   -114     89       O
ATOM    874  HG1 THR A  58      13.561  27.625  23.276  0.00  7.14           H
ANISOU  874  HG1 THR A  58      904    904    904      0      0      0       H
ATOM    875  CG2 THR A  58      12.957  30.061  22.882  1.00  7.93           C
ANISOU  875  CG2 THR A  58     1015   1083    915   -176    -27   -275       C
ATOM    876 HG21 THR A  58      13.361  30.877  22.578  1.00  7.68           H
ANISOU  876 HG21 THR A  58      954   1061    899    -97    -31   -207       H
ATOM    877 HG22 THR A  58      13.292  29.855  23.757  1.00  7.81           H
ANISOU  877 HG22 THR A  58      966   1046    954   -148    -26   -207       H
ATOM    878 HG23 THR A  58      12.006  30.184  22.932  1.00  7.68           H
ANISOU  878 HG23 THR A  58     1015   1022    878   -146    -31   -195       H
ATOM    879  C   THR A  58      12.750  30.240  19.860  1.00  6.25           C
ANISOU  879  C   THR A  58      726    786    860    -20    129    -70       C
ATOM    880  O   THR A  58      13.767  30.257  19.171  1.00  8.17           O
ANISOU  880  O   THR A  58      969    820   1315     90    394    136       O
ATOM    881  H   THR A  58      13.390  27.806  19.441  1.00  5.45           H
ANISOU  881  H   THR A  58      628    749    692    -22     79    -37       H
ATOM    882  N   VAL A  59      11.926  31.274  19.945  1.00  6.08           N
ANISOU  882  N   VAL A  59      720    763    827     -7    113    -80       N
ATOM    883  CA  VAL A  59      12.241  32.539  19.322  1.00  6.52           C
ANISOU  883  CA  VAL A  59      848    825    801    -54    136     -5       C
ATOM    884  HA  VAL A  59      13.162  32.481  18.991  1.00  6.69           H
ANISOU  884  HA  VAL A  59      821    835    883    -25    110    -20       H
ATOM    885  CB  VAL A  59      11.301  32.827  18.115  1.00  7.77           C
ANISOU  885  CB  VAL A  59     1037    920    993     26      5    -47       C
ATOM    886  HB  VAL A  59      11.409  32.106  17.460  1.00  7.75           H
ANISOU  886  HB  VAL A  59     1046    956    941      9      3    -37       H
ATOM    887  CG1 VAL A  59       9.821  32.911  18.458  1.00  9.66           C
ANISOU  887  CG1 VAL A  59     1117   1424   1129    -49   -163    137       C
ATOM    888 HG11 VAL A  59       9.568  32.121  18.943  1.00  8.93           H
ANISOU  888 HG11 VAL A  59     1052   1243   1096      7   -100     -1       H
ATOM    889 HG12 VAL A  59       9.315  32.972  17.645  1.00  8.89           H
ANISOU  889 HG12 VAL A  59     1072   1247   1058    -18    -96     65       H
ATOM    890 HG13 VAL A  59       9.668  33.690  18.998  1.00  9.47           H
ANISOU  890 HG13 VAL A  59     1081   1348   1168    -54    -97    147       H
ATOM    891  CG2 VAL A  59      11.718  34.122  17.437  1.00  9.43           C
ANISOU  891  CG2 VAL A  59     1281   1161   1140     28    -83    223       C
ATOM    892 HG21 VAL A  59      11.387  34.864  17.949  1.00  9.32           H
ANISOU  892 HG21 VAL A  59     1199   1201   1140    -29    -67    149       H
ATOM    893 HG22 VAL A  59      11.349  34.144  16.551  1.00  8.97           H
ANISOU  893 HG22 VAL A  59     1202   1092   1113     14    -43    120       H
ATOM    894 HG23 VAL A  59      12.677  34.157  17.393  1.00  8.96           H
ANISOU  894 HG23 VAL A  59     1270   1065   1070     14    -44    108       H
ATOM    895  C   VAL A  59      12.129  33.640  20.410  1.00  6.71           C
ANISOU  895  C   VAL A  59      846    774    928    -41    108     10       C
ATOM    896  O   VAL A  59      11.179  33.672  21.178  1.00  8.53           O
ANISOU  896  O   VAL A  59     1075    973   1193    -73    317   -182       O
ATOM    897  H   VAL A  59      11.171  31.260  20.370  1.00  6.15           H
ANISOU  897  H   VAL A  59      724    811    801    -24    103    -51       H
ATOM    898  N   THR A  60      13.121  34.491  20.414  1.00  7.18           N
ANISOU  898  N   THR A  60      880    867    981    -13    140    -99       N
ATOM    899  CA  THR A  60      13.114  35.680  21.297  1.00  8.23           C
ANISOU  899  CA  THR A  60     1074    938   1112    -54    114   -152       C
ATOM    900  HA  THR A  60      12.225  35.747  21.744  1.00  8.21           H
ANISOU  900  HA  THR A  60     1037    965   1116    -59     81   -103       H
ATOM    901  CB  THR A  60      14.155  35.521  22.452  1.00  9.58           C
ANISOU  901  CB  THR A  60     1502   1134   1001    -58    -87    -38       C
ATOM    902  HB  THR A  60      13.940  34.716  22.949  1.00  9.67           H
ANISOU  902  HB  THR A  60     1381   1193   1100    -58    -21     -4       H
ATOM    903  OG1 THR A  60      13.940  36.682  23.331  1.00 11.88           O
ANISOU  903  OG1 THR A  60     1716   1535   1263    128   -117   -289       O
ATOM    904  HG1 THR A  60      14.440  36.623  23.996  0.00 10.48           H
ANISOU  904  HG1 THR A  60     1326   1326   1326      0      0      0       H
ATOM    905  CG2 THR A  60      15.540  35.432  22.064  1.00 11.33           C
ANISOU  905  CG2 THR A  60     1262   1548   1491     49   -180   -327       C
ATOM    906 HG21 THR A  60      15.647  34.765  21.382  1.00 10.46           H
ANISOU  906 HG21 THR A  60     1311   1366   1296     11   -121   -134       H
ATOM    907 HG22 THR A  60      16.077  35.191  22.822  1.00 11.05           H
ANISOU  907 HG22 THR A  60     1391   1433   1375      0   -111   -215       H
ATOM    908 HG23 THR A  60      15.841  36.278  21.724  1.00 11.28           H
ANISOU  908 HG23 THR A  60     1366   1568   1352     76   -138   -242       H
ATOM    909  C   THR A  60      13.388  36.925  20.534  1.00  8.21           C
ANISOU  909  C   THR A  60      960    952   1207    -77     86    -39       C
ATOM    910  O   THR A  60      14.245  36.968  19.652  1.00  9.79           O
ANISOU  910  O   THR A  60     1318   1012   1386     14    294     48       O
ATOM    911  H   THR A  60      13.815  34.388  19.900  1.00  6.98           H
ANISOU  911  H   THR A  60      842    874    933    -23     98    -72       H
ATOM    912  N   GLU A  61      12.648  37.947  20.888  1.00  9.53           N
ANISOU  912  N   GLU A  61     1111    957   1552    -79    200   -107       N
ATOM    913  CA  GLU A  61      12.925  39.325  20.435  1.00 10.70           C
ANISOU  913  CA  GLU A  61     1282   1030   1754    -41     27     28       C
ATOM    914  HA  GLU A  61      13.494  39.307  19.637  1.00 10.87           H
ANISOU  914  HA  GLU A  61     1358   1131   1639    -85    -16      2       H
ATOM    915  CB  GLU A  61      11.625  40.044  20.099  1.00 12.57           C
ANISOU  915  CB  GLU A  61     1467   1360   1947    104     98    -26       C
ATOM    916  HB3 GLU A  61      11.816  40.979  19.922  1.00 12.80           H
ANISOU  916  HB3 GLU A  61     1523   1423   1914      5     -3     34       H
ATOM    917  HB2 GLU A  61      11.015  39.965  20.849  1.00 12.16           H
ANISOU  917  HB2 GLU A  61     1509   1348   1763     49     -2      9       H
ATOM    918  CG  GLU A  61      10.953  39.470  18.890  1.00 14.65           C
ANISOU  918  CG  GLU A  61     1755   1715   2095    114   -153     96       C
ATOM    919  HG3 GLU A  61      10.673  38.563  19.085  1.00 14.09           H
ANISOU  919  HG3 GLU A  61     1681   1702   1967    100    -68     18       H
ATOM    920  HG2 GLU A  61      11.580  39.472  18.150  1.00 14.47           H
ANISOU  920  HG2 GLU A  61     1820   1640   2035    107   -146     48       H
ATOM    921  CD  GLU A  61       9.725  40.263  18.469  1.00 14.09           C
ANISOU  921  CD  GLU A  61     1716   1708   1929    102    -97    -29       C
ATOM    922  OE1 GLU A  61       8.773  40.349  19.255  1.00 19.32           O
ANISOU  922  OE1 GLU A  61     1755   2488   3096    410    167    221       O
ATOM    923  OE2 GLU A  61       9.758  40.739  17.328  1.00 17.29           O
ANISOU  923  OE2 GLU A  61     2468   1808   2292    238   -401    213       O
ATOM    924  C   GLU A  61      13.665  40.046  21.550  1.00 14.05           C
ANISOU  924  C   GLU A  61     1732   1414   2192   -425   -446     92       C
ATOM    925  O   GLU A  61      14.066  39.438  22.512  1.00 18.57           O
ANISOU  925  O   GLU A  61     2794   1568   2691   -545  -1145    -69       O
ATOM    926  H   GLU A  61      11.960  37.886  21.400  1.00  9.09           H
ANISOU  926  H   GLU A  61     1099    997   1354    -68    109    -61       H
ATOM    927  OXT GLU A  61      13.932  41.222  21.423  1.00 20.76           O
ANISOU  927  OXT GLU A  61     2591   1457   3839   -656   -550   -109       O
HETATM  928  O   HOH A  62       3.543   7.446   3.577  1.00 12.31           O
ANISOU  928  O   HOH A  62     1736   1363   1576   -185     47     13       O
HETATM  929  O   HOH A  63       1.385   8.776   2.301  1.00 10.44           O
ANISOU  929  O   HOH A  63     1066   1525   1375   -282   -152    200       O
HETATM  930  O   HOH A  64       0.929  11.598   2.507  1.00 10.28           O
ANISOU  930  O   HOH A  64     1235   1660   1009   -164    142    128       O
HETATM  931  O   HOH A  65       8.286  12.398  12.458  1.00 23.88           O
ANISOU  931  O   HOH A  65     3065   3178   2829    197   -212  -1047       O
HETATM  932  O   HOH A  66       7.403   8.011   7.853  1.00 34.38           O
ANISOU  932  O   HOH A  66     2720   5330   5013    567   -288  -2894       O
HETATM  933  O   HOH A  67       2.146  15.789   7.787  1.00 17.70           O
ANISOU  933  O   HOH A  67     2016   2025   2683   -298   -366     69       O
HETATM  934  O   HOH A  68       4.580  17.156   7.488  1.00 13.71           O
ANISOU  934  O   HOH A  68     1911   2057   1238    -40   -176   -220       O
HETATM  935  O   HOH A  69       5.582  18.515   5.313  1.00 57.49           O
ANISOU  935  O   HOH A  69     6757   7021   8066   1250    -46    665       O
HETATM  936  O   HOH A  70       7.314  17.980   4.335  1.00 17.33           O
ANISOU  936  O   HOH A  70     2761   2427   1397   -821   -232   -233       O
HETATM  937  O   HOH A  71       2.061  13.318   4.393  1.00 12.87           O
ANISOU  937  O   HOH A  71     1693   1924   1273   -256     94    -74       O
HETATM  938  O   HOH A  72       1.793  15.594   2.780  1.00 18.41           O
ANISOU  938  O   HOH A  72     2987   2530   1477    282    309     30       O
HETATM  939  O   HOH A  73       1.293  13.200   7.103  1.00 12.48           O
ANISOU  939  O   HOH A  73     1572   1852   1315   -105    -52    -82       O
HETATM  940  O   HOH A  74       0.773  11.031   8.710  1.00 14.26           O
ANISOU  940  O   HOH A  74     1679   2249   1488    -79   -316    189       O
HETATM  941  O   HOH A  75       2.476  13.272  16.433  1.00 66.09           O
ANISOU  941  O   HOH A  75     6264  14302   4542   1280    837   1134       O
HETATM  942  O   HOH A  76      13.933  16.053  11.364  1.00 24.27           O
ANISOU  942  O   HOH A  76     3421   2881   2918   1557   -896   -310       O
HETATM  943  O   HOH A  77       7.513  18.976  21.066  1.00 24.74           O
ANISOU  943  O   HOH A  77     4416   2511   2472    -57   -337    -43       O
HETATM  944  O   HOH A  78       7.046  19.711  25.334  1.00 25.74           O
ANISOU  944  O   HOH A  78     3717   3384   2676    109   -302    122       O
HETATM  945  O   HOH A  79      12.642  26.730  25.222  1.00 13.29           O
ANISOU  945  O   HOH A  79     1590   2217   1242   -255    -26    343       O
HETATM  946  O   HOH A  80       6.945  31.785  26.355  1.00 20.17           O
ANISOU  946  O   HOH A  80     2047   3646   1969    269   -385   -171       O
HETATM  947  O   HOH A  81       7.260  42.140  17.343  1.00 26.78           O
ANISOU  947  O   HOH A  81     3624   3361   3188   1394   -460    -82       O
HETATM  948  O   HOH A  82       5.851  40.175  19.568  1.00 17.86           O
ANISOU  948  O   HOH A  82     2587   2001   2198   -472    585   -335       O
HETATM  949  O   HOH A  83       2.118  38.956  25.614  1.00 24.35           O
ANISOU  949  O   HOH A  83     2391   4079   2782    394   -142   -713       O
HETATM  950  O   HOH A  84       4.015  21.728  10.434  1.00 16.25           O
ANISOU  950  O   HOH A  84     2707   1915   1551   -145    195   -145       O
HETATM  951  O   HOH A  85       8.633  29.828   6.344  1.00 23.55           O
ANISOU  951  O   HOH A  85     3283   3375   2289    292    901    823       O
HETATM  952  O   HOH A  86      14.487  33.638  10.674  1.00 57.75           O
ANISOU  952  O   HOH A  86     6150   8798   6993  -1892   -744   3453       O
HETATM  953  O   HOH A  87       0.798  31.322  10.082  1.00 18.34           O
ANISOU  953  O   HOH A  87     1902   2716   2349    190    -19    214       O
HETATM  954  O   HOH A  88      11.803  35.789  13.583  1.00 25.95           O
ANISOU  954  O   HOH A  88     4520   2130   3207    745  -1036    467       O
HETATM  955  O   HOH A  89      18.298  33.110  14.655  1.00 20.55           O
ANISOU  955  O   HOH A  89     2920   2633   2254   -135   1485    261       O
HETATM  956  O   HOH A  90      17.297  36.717  13.305  1.00 57.96           O
ANISOU  956  O   HOH A  90     5208  12121   4691    374   1912    560       O
HETATM  957  O   HOH A  91      15.375  40.690  17.411  1.00 57.19           O
ANISOU  957  O   HOH A  91     8662   5523   7543  -2623  -2827   1462       O
HETATM  958  O   HOH A  92      17.749  39.938  16.130  1.00110.52           O
ANISOU  958  O   HOH A  92    16243   3345  22402   2487  -1211  -1234       O
HETATM  959  O   HOH A  93      16.255  39.577  13.931  1.00 66.80           O
ANISOU  959  O   HOH A  93     7030   9599   8750   2719  -1453    849       O
HETATM  960  O   HOH A  94      10.204  34.344  10.897  1.00 30.46           O
ANISOU  960  O   HOH A  94     3068   3626   4877   -428    643   -426       O
HETATM  961  O   HOH A  95      20.090  35.722  13.742  1.00 33.86           O
ANISOU  961  O   HOH A  95     3245   6533   3084   1087     56    955       O
HETATM  962  O   HOH A  96      18.046  43.263  12.818  1.00 73.61           O
ANISOU  962  O   HOH A  96     6935  14874   6156   3011   1415  -1198       O
HETATM  963  O   HOH A  97      16.230  31.997  20.743  1.00 10.15           O
ANISOU  963  O   HOH A  97     1155   1479   1220     18     48     23       O
HETATM  964  O   HOH A  98      15.606  27.210  14.322  1.00 34.58           O
ANISOU  964  O   HOH A  98     5459   3230   4446   -148   -179   -203       O
HETATM  965  O   HOH A  99      14.750  25.637  21.501  1.00  9.21           O
ANISOU  965  O   HOH A  99     1215   1090   1192    -97   -153    -17       O
HETATM  966  O   HOH A 100       1.596   9.733  12.511  1.00 42.91           O
ANISOU  966  O   HOH A 100     4357   5506   6440    600   2051   2497       O
HETATM  967  O   HOH A 101       3.383  -0.745   6.646  1.00 40.84           O
ANISOU  967  O   HOH A 101     5429   4800   5286     -5   -158   1258       O
HETATM  968  O   HOH A 102       4.702  -3.150   4.262  1.00 88.29           O
ANISOU  968  O   HOH A 102     9764  10171  13612  -1113    215  -1014       O
HETATM  969  O   HOH A 103      -2.250   8.554  10.949  1.00 23.44           O
ANISOU  969  O   HOH A 103     1725   3369   3811   -195   -778   1138       O
HETATM  970  O   HOH A 104      -0.113   3.739   8.707  1.00 27.19           O
ANISOU  970  O   HOH A 104     3704   4699   1926  -2170   -570    863       O
HETATM  971  O   HOH A 105       5.367  13.772  18.775  1.00 27.16           O
ANISOU  971  O   HOH A 105     5005   2429   2883    151    -69   1023       O
HETATM  972  O   HOH A 106      10.845  12.757  15.655  1.00 50.30           O
ANISOU  972  O   HOH A 106     6151   4248   8713   1327  -2621  -2901       O
HETATM  973  O   HOH A 107      11.925  13.164  11.110  1.00 44.56           O
ANISOU  973  O   HOH A 107     3720   4149   9062   1177   -788    947       O
HETATM  974  O   HOH A 108      15.525  12.598  10.673  1.00126.40           O
ANISOU  974  O   HOH A 108    12531  23512  11981 -12587   6599 -11499       O
HETATM  975  O   HOH A 109      12.792  15.659  14.319  1.00 27.22           O
ANISOU  975  O   HOH A 109     3471   2942   3927   1187     28   -885       O
HETATM  976  O   HOH A 110       7.619   6.049  14.112  1.00 66.18           O
ANISOU  976  O   HOH A 110    10291   7045   7808   1121  -2060   3415       O
HETATM  977  O   HOH A 111       3.638  43.549  17.848  1.00 59.28           O
ANISOU  977  O   HOH A 111    10227   3776   8517   -958   3850   1459       O
HETATM  978  O   HOH A 112       2.634  40.196  17.627  1.00 53.14           O
ANISOU  978  O   HOH A 112    10484   6688   3016  -2408   1726    482       O
HETATM  979  O   HOH A 113      12.062  42.556  17.213  1.00 50.45           O
ANISOU  979  O   HOH A 113    10506   2770   5890   -745   -812    666       O
HETATM  980  O   HOH A 114       2.397  28.735  26.913  1.00 50.46           O
ANISOU  980  O   HOH A 114     7452   8082   3639   1353   -617   1897       O
HETATM  981  O   HOH A 115       1.632  30.361  27.677  1.00 31.95           O
ANISOU  981  O   HOH A 115     4060   5971   2108  -1920   -668    469       O
HETATM  982  O   HOH A 116      -0.965  21.470  22.692  1.00 35.02           O
ANISOU  982  O   HOH A 116     2703   2512   8090    675   -610   -781       O
HETATM  983  O   HOH A 117      -2.753  17.837  22.945  1.00 47.27           O
ANISOU  983  O   HOH A 117     6644   5902   5414    703   -526   2318       O
HETATM  984  O   HOH A 118       5.144  16.394   4.832  1.00 15.59           O
ANISOU  984  O   HOH A 118     2274   2310   1337    -12    130   -188       O
HETATM  985  O   HOH A 119       1.413  17.273   9.836  1.00 32.24           O
ANISOU  985  O   HOH A 119     2602   5309   4339   -468   -560  -2574       O
HETATM  986  O   HOH A 120       3.120  18.061   3.908  1.00 23.20           O
ANISOU  986  O   HOH A 120     3061   3200   2551    263    377   1488       O
HETATM  987  O   HOH A 121       3.066  19.519   7.417  1.00 24.48           O
ANISOU  987  O   HOH A 121     3219   1896   4185   -300   -121   -174       O
HETATM  988  O   HOH A 122      14.538  18.173   8.946  1.00 25.25           O
ANISOU  988  O   HOH A 122     2655   2536   4402    857    874   -431       O
HETATM  989  O   HOH A 123       5.662  23.808   6.724  1.00 16.40           O
ANISOU  989  O   HOH A 123     2345   2322   1564   -234   -525    -31       O
HETATM  990  O   HOH A 124       3.557  22.275   7.706  1.00 16.82           O
ANISOU  990  O   HOH A 124     2482   2506   1402   -242   -204    -27       O
HETATM  991  O   HOH A 125      11.452  29.674   6.346  1.00 36.39           O
ANISOU  991  O   HOH A 125     3457   5237   5131   -141   1213    501       O
HETATM  992  O   HOH A 126      16.582  24.276  13.005  1.00 52.30           O
ANISOU  992  O   HOH A 126     7058   9881   2933   2085    576   -375       O
HETATM  993  O   HOH A 127       9.396  37.942  11.027  1.00 55.80           O
ANISOU  993  O   HOH A 127     5298  11688   4212  -3707   1261   -960       O
HETATM  994  O   HOH A 128      18.528  26.591  14.949  1.00 31.00           O
ANISOU  994  O   HOH A 128     3606   6325   1846  -1107   -569    657       O
HETATM  995  O   HOH A 129      14.781  13.005  22.918  1.00 80.37           O
ANISOU  995  O   HOH A 129    12197   4934  13404    363    924   1507       O
HETATM  996  O   HOH A 130       2.517   0.363   4.082  1.00 30.83           O
ANISOU  996  O   HOH A 130     6109   1794   3809    469  -1119     -5       O
HETATM  997  O   HOH A 131       0.260   0.950   8.225  1.00 31.01           O
ANISOU  997  O   HOH A 131     3395   3120   5267   -469  -1884    251       O
HETATM  998  O   HOH A 132       8.563  -0.990   4.793  1.00133.31           O
ANISOU  998  O   HOH A 132    12985  12758  24907  -6164   6912  -7347       O
HETATM  999  O   HOH A 133       7.308  15.461  20.254  1.00 27.61           O
ANISOU  999  O   HOH A 133     4861   2641   2987   -438   -856   1104       O
HETATM 1000  O   HOH A 134       4.972  18.926  22.238  1.00 64.97           O
ANISOU 1000  O   HOH A 134     9264   7500   7920   1540  -5098  -2052       O
HETATM 1001  O   HOH A 135       4.475  30.137  28.308  1.00 73.29           O
ANISOU 1001  O   HOH A 135    11065  10179   6603     73  -1504    830       O
HETATM 1002  O   HOH A 136       0.430  20.319   9.464  1.00 44.44           O
ANISOU 1002  O   HOH A 136     4540   6966   5379  -1889   1167  -1451       O
HETATM 1003  O   HOH A 137      16.748  19.590  10.649  1.00 87.84           O
ANISOU 1003  O   HOH A 137     2592  15537  15247  -1776   2569  -3101       O
HETATM 1004  O   HOH A 138       6.396  28.872   4.558  1.00 66.39           O
ANISOU 1004  O   HOH A 138    10471  10720   4032   1037  -1476    158       O
HETATM 1005  O   HOH A 139       6.017  25.853   1.519  1.00 88.17           O
ANISOU 1005  O   HOH A 139     8052   7901  17546   -887   1935  -2822       O
HETATM 1006  O   HOH A 140       1.692  25.267  11.725  1.00 62.77           O
ANISOU 1006  O   HOH A 140     8632   6052   9166    999   -919   -188       O
HETATM 1007  O   HOH A 141       7.615  38.610   8.541  1.00 61.22           O
ANISOU 1007  O   HOH A 141     7553   8849   6859   3239   1455   3465       O
HETATM 1008  O   HOH A 142       2.358  40.321   9.117  1.00 55.42           O
ANISOU 1008  O   HOH A 142    10103   3156   7797   2534    878   3504       O
HETATM 1009  O   HOH A 143       6.509  45.052  11.614  1.00 63.45           O
ANISOU 1009  O   HOH A 143    13230   5123   5754   2030  -1427   -325       O
HETATM 1010  O   HOH A 144       3.565  42.369  10.555  1.00 78.57           O
ANISOU 1010  O   HOH A 144    10358   5201  14294  -2334  -7619   3298       O
HETATM 1011  O   HOH A 145       4.671  40.843  17.328  1.00 31.04           O
ANISOU 1011  O   HOH A 145     4086   5245   2461   1439   -828   -651       O
HETATM 1012  O   HOH A 146      12.808  37.606   9.872  1.00 75.91           O
ANISOU 1012  O   HOH A 146    10853   4390  13599   1360   4653   1031       O
HETATM 1013  O   HOH A 147      16.149  13.215  15.451  1.00 61.79           O
ANISOU 1013  O   HOH A 147    10199   3481   9795   2938   -685  -4367       O
HETATM 1014  O   HOH A 148       7.009   9.915  15.140  1.00 52.52           O
ANISOU 1014  O   HOH A 148     9854   5728   4374    741  -1803   1366       O
HETATM 1015  O   HOH A 149      -0.320  12.372  14.842  1.00 38.12           O
ANISOU 1015  O   HOH A 149     4051   6748   3684   -728   -850   2154       O
HETATM 1016  O   HOH A 150       0.218   4.302  11.554  1.00 98.30           O
ANISOU 1016  O   HOH A 150    18962  11800   6586   1231  -2313  -1377       O
HETATM 1017  O   HOH A 151       9.681  43.110  15.541  1.00 49.07           O
ANISOU 1017  O   HOH A 151     6231   5461   6950    259    -23   1107       O
HETATM 1018  O   HOH A 152       5.929  34.148  28.626  1.00 74.15           O
ANISOU 1018  O   HOH A 152     5701  15404   7066   1827   -611   4905       O
HETATM 1019  O   HOH A 153      19.712  17.361  14.153  1.00 79.34           O
ANISOU 1019  O   HOH A 153     8560  11687   9896   -664    204   2926       O
HETATM 1020  O   HOH A 154      16.291  17.192  13.148  1.00 54.54           O
ANISOU 1020  O   HOH A 154     4627  12382   3713   4732  -1765  -2135       O
HETATM 1021  O   HOH A 155      19.966  11.970  14.232  1.00 95.06           O
ANISOU 1021  O   HOH A 155    10086   8313  17717  -1150    598   -892       O
HETATM 1022  O   HOH A 156       3.011  34.449   3.102  1.00 97.24           O
ANISOU 1022  O   HOH A 156    17411  12367   7169    108   -662    701       O
HETATM 1023  O   HOH A 157       5.858  43.730  14.413  1.00 67.77           O
ANISOU 1023  O   HOH A 157    11839   2867  11040   1188   1010    612       O
HETATM 1024  O   HOH A 158      -2.373   7.261  13.480  1.00 50.53           O
ANISOU 1024  O   HOH A 158     6343   8015   4840  -1165  -2759   2548       O
HETATM 1025  O   HOH A 159       8.381  10.829   8.997  1.00 38.70           O
ANISOU 1025  O   HOH A 159     3313   5079   6308    810   1701   1895       O
HETATM 1026  O   HOH A 160       0.485   0.023   1.315  1.00 27.28           O
ANISOU 1026  O   HOH A 160     2155   3245   4964    440    468  -1374       O
HETATM 1027  O   HOH A 161       9.229  14.584  12.677  1.00 36.25           O
ANISOU 1027  O   HOH A 161     6758   4180   2835     76    715  -1137       O
HETATM 1028  O   HOH A 162       8.062  35.794  27.432  1.00 37.02           O
ANISOU 1028  O   HOH A 162     3917   5220   4927   1575    402   -401       O
HETATM 1029  O   HOH A 163      10.774  40.005  27.521  1.00 89.12           O
ANISOU 1029  O   HOH A 163    21530   4707   7621   1818  -7763  -3624       O
HETATM 1030  O   HOH A 164       9.051  38.007  29.655  1.00 84.41           O
ANISOU 1030  O   HOH A 164    10947   7566  13559   3007   2003   -495       O
HETATM 1031  O   HOH A 165       9.047  37.718  25.933  1.00 40.18           O
ANISOU 1031  O   HOH A 165     4518   7519   3228  -1620  -1026   -758       O
HETATM 1032  O   HOH A 166      11.484  39.201  24.703  1.00 41.32           O
ANISOU 1032  O   HOH A 166     4735   4425   6538   -755   -598  -2308       O
HETATM 1033  O   HOH A 167       2.102  20.341  23.279  1.00 65.08           O
ANISOU 1033  O   HOH A 167    13606   8778   2343   -974  -2423   3911       O
HETATM 1034  O   HOH A 168       4.723  26.453   6.307  1.00 34.23           O
ANISOU 1034  O   HOH A 168     4269   5975   2760   -226    -70   -771       O
HETATM 1035  O   HOH A 169       1.081  18.893   5.577  1.00 32.00           O
ANISOU 1035  O   HOH A 169     3997   3840   4320  -1328   1540   -702       O
HETATM 1036  O   HOH A 170      13.273  25.009   7.326  1.00 29.72           O
ANISOU 1036  O   HOH A 170     3839   4295   3158   -384    442    987       O
HETATM 1037  O   HOH A 171      17.820  14.628  13.249  1.00 95.06           O
ANISOU 1037  O   HOH A 171    14393  11562  10162  -2305  -2196    938       O
HETATM 1038  O   HOH A 172      17.689  20.841  13.089  1.00 86.93           O
ANISOU 1038  O   HOH A 172    12066  14181   6781   2022   4646   2700       O
HETATM 1039  O   HOH A 173      15.294  22.630  10.635  1.00 49.75           O
ANISOU 1039  O   HOH A 173     3645   4825  10429    164  -1432    377       O
HETATM 1040  O   HOH A 174       8.472  32.756   6.569  1.00 45.22           O
ANISOU 1040  O   HOH A 174     7377   4388   5414   -261   1385   1277       O
HETATM 1041  O   HOH A 175      12.385  34.799   9.358  1.00 60.73           O
ANISOU 1041  O   HOH A 175     4814   9919   8338   -432   1156     15       O
HETATM 1042  O   HOH A 176      16.673  29.405  12.581  1.00 52.15           O
ANISOU 1042  O   HOH A 176     7162   8316   4336   1978   -788  -2792       O
HETATM 1043  O   HOH A 177      16.994  32.493  12.134  1.00 55.72           O
ANISOU 1043  O   HOH A 177     5250  13019   2903  -1006    449  -1950       O
HETATM 1044  O   HOH A 178      21.314  33.426  12.494  1.00 97.19           O
ANISOU 1044  O   HOH A 178    14729  11736  10461  -6502    261  -1452       O
HETATM 1045  O   HOH A 179       1.279  23.879   5.921  1.00 48.70           O
ANISOU 1045  O   HOH A 179     5792   6899   5809    702    682  -1913       O
HETATM 1046  O   HOH A 180       2.623  46.023  10.580  1.00 73.61           O
ANISOU 1046  O   HOH A 180    12040  11766   4163  -1356   -388   6697       O
HETATM 1047  O   HOH A 181      16.731  22.944  24.875  1.00 31.65           O
ANISOU 1047  O   HOH A 181     4805   4167   3054   1160  -1470  -1074       O
HETATM 1048 ZN   ZN  A 601       0.000   0.000   0.000  1.00 44.65          ZN
ANISOU 1048 ZN   ZN  A 601     5655   5655   5655      0      0      0      ZN
HETATM 1049 ZN   ZN  A 602       0.000   0.000   0.000  1.00 44.65          ZN
ANISOU 1049 ZN   ZN  A 602     5655   5655   5655      0      0      0      ZN
HETATM 1050 ZN   ZN  A 603       0.000   0.000   0.000  1.00 44.65          ZN
ANISOU 1050 ZN   ZN  A 603     5655   5655   5655      0      0      0      ZN
HETATM 1051 ZN   ZN  A 604       0.000   0.000   0.000  1.00 44.65          ZN
ANISOU 1051 ZN   ZN  A 604     5655   5655   5655      0      0      0      ZN
HETATM 1052 ZN   ZN  A 605       0.000   0.000   0.000  1.00 44.65          ZN
ANISOU 1052 ZN   ZN  A 605     5655   5655   5655      0      0      0      ZN
