# Supplementary material for: Simultaneous use of solution NMR and X-ray data in REFMAC5 for joint refinement/detection of structural differences
Source: Acta Crystallogr D Biol Crystallogr. 2014 Mar 19;70(Pt 4):958–67. doi: 10.1107/S1399004713034160 (PMC4306559; doi:10.1107/S1399004713034160)
Supplement: Supplementary file 2 [file d-70-00958-sup2.zip › SI_computational/GB3/refined/debug.nmr]

 ------------- Parsing nmrin file: ----------------
 nmr metal  1 in RDC res 601 atom ZN chain A
 nmr metal  2 in RDC res 602 atom ZN chain A
 nmr metal  3 in RDC res 603 atom ZN chain A
 nmr metal  4 in RDC res 604 atom ZN chain A
 nmr metal  5 in RDC res 605 atom ZN chain A
 
 nmr visible only res 601
 nmr visible only res 602
 nmr visible only res 603
 nmr visible only res 604
 nmr visible only res 605
 
 # choose estimation between SEPAR JOINT SCALE:
 nmr estimation SEPAR
 
 nmr rtolerance 1.0
 nmr weight for RDC 0.1
 
 # ~/progetti/NMRefmac/refmacgfortran xyzin 1IGD_met.pdb hklin 1igd-sf_free005.mtz nmrin instr rdcin RDC.rdc xyzout GB3_nopep_noomega_wrdc1_nowother.pdb libin link.cif
 
 --------- end of parsing nmrin file: -------------

 rdc metal/chain table

                  A
     1:        1048
     2:        1049
     3:        1050
     4:        1051
     5:        1052


 nmr_tensor_estim_flag = SEPAR

 -------------- inside convert_rdc2: --------------
           5         877
        1048         173   600.00000000000000     

metal and chain:       1           A
residue and name:    601          ZN
 nref, nrdc, Larmor freq:        1048         173   600.00000000000000     
          99          89  -1.5789999961853027        1.0000000000000000        1.0000000000000000     
         120         103  -3.2400000095367432        1.0000000000000000        1.0000000000000000     
         142         124 -0.90600001811981201        1.0000000000000000        1.0000000000000000     
         161         146  -3.7660000324249268        1.0000000000000000        1.0000000000000000     
         177         165 -0.94199997186660767        1.0000000000000000        1.0000000000000000     
         196         181  -5.0689997673034668        1.0000000000000000        1.0000000000000000     
         210         200 -0.65299999713897705        1.0000000000000000        1.0000000000000000     
         217         214  -5.5920000076293945        1.0000000000000000        1.0000000000000000     
         272         257   2.2839999198913574        1.0000000000000000        1.0000000000000000     
         294         276  -2.2669999599456787        1.0000000000000000        1.0000000000000000     
         301         298  -3.1540000438690186        1.0000000000000000        1.0000000000000000     
         316         305  -1.0729999542236328        1.0000000000000000        1.0000000000000000     
         330         320  -2.7780001163482666        1.0000000000000000        1.0000000000000000     
         344         334  -1.4040000438690186        1.0000000000000000        1.0000000000000000     
         380         362   1.1230000257492065        1.0000000000000000        1.0000000000000000     
         406         394   3.0469999313354492        1.0000000000000000        1.0000000000000000     
         418         410  -6.3550000190734863        1.0000000000000000        1.0000000000000000     
         428         422   1.4689999818801880        1.0000000000000000        1.0000000000000000     
         482         471   2.8269999027252197        1.0000000000000000        1.0000000000000000     
         504         486   3.3519999980926514        1.0000000000000000        1.0000000000000000     
         514         508  -5.9879999160766602        1.0000000000000000        1.0000000000000000     
         534         518  -1.0410000085830688        1.0000000000000000        1.0000000000000000     
         556         538   3.9670000076293945        1.0000000000000000        1.0000000000000000     
         573         560 -0.37999999523162842        1.0000000000000000        1.0000000000000000     
         594         577  -6.0580000877380371        1.0000000000000000        1.0000000000000000     
         604         598   1.1940000057220459        1.0000000000000000        1.0000000000000000     
         618         608   3.8510000705718994        1.0000000000000000        1.0000000000000000     
         630         622  -3.4539999961853027        1.0000000000000000        1.0000000000000000     
         644         634  -3.2130000591278076        1.0000000000000000        1.0000000000000000     
         651         648   3.0260000228881836        1.0000000000000000        1.0000000000000000     
         702         690  -1.9309999942779541        1.0000000000000000        1.0000000000000000     
         726         706   3.1319999694824219        1.0000000000000000        1.0000000000000000     
         740         730  -2.9149999618530273        1.0000000000000000        1.0000000000000000     
         761         744   2.8789999485015869        1.0000000000000000        1.0000000000000000     
         785         777   2.0309998989105225        1.0000000000000000        1.0000000000000000     
         795         789   4.0710000991821289        1.0000000000000000        1.0000000000000000     
         809         799   2.5420000553131104        1.0000000000000000        1.0000000000000000     
         831         813  -1.1490000486373901        1.0000000000000000        1.0000000000000000     
         845         835   1.0650000572204590        1.0000000000000000        1.0000000000000000     
         865         849  -4.7059998512268066        1.0000000000000000        1.0000000000000000     
         879         869   1.5049999952316284        1.0000000000000000        1.0000000000000000     
         895         883  -5.8689999580383301        1.0000000000000000        1.0000000000000000     
         909         899 -0.26300001144409180        1.0000000000000000        1.0000000000000000     
          99         102  0.31999999284744263        1.0000000000000000        1.0000000000000000     
         120         123   1.9060000181198120        1.0000000000000000        1.0000000000000000     
         142         145  2.40000002086162567E-002   1.0000000000000000        1.0000000000000000     
         161         164  0.47600001096725464        1.0000000000000000        1.0000000000000000     
         177         180 -0.57800000905990601        1.0000000000000000        1.0000000000000000     
         196         199 -0.94400000572204590        1.0000000000000000        1.0000000000000000     
         210         213  -2.3559999465942383        1.0000000000000000        1.0000000000000000     
         217         220  0.56400001049041748        1.0000000000000000        1.0000000000000000     
         272         275  -1.0160000324249268        1.0000000000000000        1.0000000000000000     
         294         297   1.8940000534057617        1.0000000000000000        1.0000000000000000     
         301         304   1.9140000343322754        1.0000000000000000        1.0000000000000000     
         316         319   1.8339999914169312        1.0000000000000000        1.0000000000000000     
         344         347   1.1499999761581421        1.0000000000000000        1.0000000000000000     
         358         361   2.6059999465942383        1.0000000000000000        1.0000000000000000     
         380         383  -1.7220000028610229        1.0000000000000000        1.0000000000000000     
         390         393   1.0279999971389771        1.0000000000000000        1.0000000000000000     
         406         409   1.9520000219345093        1.0000000000000000        1.0000000000000000     
         418         421 -0.94999998807907104        1.0000000000000000        1.0000000000000000     
         428         431  0.27399998903274536        1.0000000000000000        1.0000000000000000     
         482         485   1.9279999732971191        1.0000000000000000        1.0000000000000000     
         504         507 -0.52799999713897705        1.0000000000000000        1.0000000000000000     
         534         537  -1.3480000495910645        1.0000000000000000        1.0000000000000000     
         556         559   1.5219999551773071        1.0000000000000000        1.0000000000000000     
         573         576  -1.2159999608993530        1.0000000000000000        1.0000000000000000     
         594         597  -1.8980000019073486        1.0000000000000000        1.0000000000000000     
         604         607  0.47200000286102295        1.0000000000000000        1.0000000000000000     
         618         621  0.61799997091293335        1.0000000000000000        1.0000000000000000     
         630         633  -1.3660000562667847        1.0000000000000000        1.0000000000000000     
         644         647  -1.7419999837875366        1.0000000000000000        1.0000000000000000     
         651         654  0.44400000572204590        1.0000000000000000        1.0000000000000000     
         702         705   2.9839999675750732        1.0000000000000000        1.0000000000000000     
         726         729 -0.96799999475479126        1.0000000000000000        1.0000000000000000     
         740         743  0.59399998188018799        1.0000000000000000        1.0000000000000000     
         761         764 -0.93999999761581421        1.0000000000000000        1.0000000000000000     
         773         776  0.40200001001358032        1.0000000000000000        1.0000000000000000     
         785         788  0.19400000572204590        1.0000000000000000        1.0000000000000000     
         795         798  0.86799997091293335        1.0000000000000000        1.0000000000000000     
         809         812 -0.32600000500679016        1.0000000000000000        1.0000000000000000     
         831         834   2.6019999980926514        1.0000000000000000        1.0000000000000000     
         845         848  -1.6660000085830688        1.0000000000000000        1.0000000000000000     
         865         868   1.0540000200271606        1.0000000000000000        1.0000000000000000     
         879         882 -0.35199999809265137        1.0000000000000000        1.0000000000000000     
         895         898 -7.59999975562095642E-002   1.0000000000000000        1.0000000000000000     
         909         912  0.38600000739097595        1.0000000000000000        1.0000000000000000     
          89          90   29.247999191284180        1.0000000000000000        1.0000000000000000     
         103         104   36.403999328613281        1.0000000000000000        1.0000000000000000     
         124         125   41.096000671386719        1.0000000000000000        1.0000000000000000     
         146         147   42.638999938964844        1.0000000000000000        1.0000000000000000     
         165         166   37.903999328613281        1.0000000000000000        1.0000000000000000     
         181         182   26.974000930786133        1.0000000000000000        1.0000000000000000     
         200         201   23.801000595092773        1.0000000000000000        1.0000000000000000     
         257         258   30.329000473022461        1.0000000000000000        1.0000000000000000     
         276         277   26.587999343872070        1.0000000000000000        1.0000000000000000     
         305         306   34.266998291015625        1.0000000000000000        1.0000000000000000     
         320         321   33.305000305175781        1.0000000000000000        1.0000000000000000     
         334         335   39.254001617431641        1.0000000000000000        1.0000000000000000     
         348         349   41.240001678466797        1.0000000000000000        1.0000000000000000     
         362         363   31.761999130249023        1.0000000000000000        1.0000000000000000     
         384         385   10.635999679565430        1.0000000000000000        1.0000000000000000     
         394         395   9.9440002441406250        1.0000000000000000        1.0000000000000000     
         410         411   27.709999084472656        1.0000000000000000        1.0000000000000000     
         422         423   19.490999221801758        1.0000000000000000        1.0000000000000000     
         471         472  -34.243999481201172        1.0000000000000000        1.0000000000000000     
         486         487  -20.275999069213867        1.0000000000000000        1.0000000000000000     
         508         509   32.192001342773438        1.0000000000000000        1.0000000000000000     
         518         519   33.187000274658203        1.0000000000000000        1.0000000000000000     
         538         539  -51.346000671386719        1.0000000000000000        1.0000000000000000     
         560         561   4.5060000419616699        1.0000000000000000        1.0000000000000000     
         577         578   42.229999542236328        1.0000000000000000        1.0000000000000000     
         598         599  -3.2070000171661377        1.0000000000000000        1.0000000000000000     
         608         609  -41.750000000000000        1.0000000000000000        1.0000000000000000     
         622         623   24.038999557495117        1.0000000000000000        1.0000000000000000     
         634         635   37.686000823974609        1.0000000000000000        1.0000000000000000     
         690         691   6.1849999427795410        1.0000000000000000        1.0000000000000000     
         706         707   27.419000625610352        1.0000000000000000        1.0000000000000000     
         730         731   23.599000930786133        1.0000000000000000        1.0000000000000000     
         744         745   37.344001770019531        1.0000000000000000        1.0000000000000000     
         765         766   40.328998565673828        1.0000000000000000        1.0000000000000000     
         777         778   30.267000198364258        1.0000000000000000        1.0000000000000000     
         789         790  -56.645999908447266        1.0000000000000000        1.0000000000000000     
         799         800  -3.4849998950958252        1.0000000000000000        1.0000000000000000     
         813         814   23.735000610351563        1.0000000000000000        1.0000000000000000     
         835         836   34.828998565673828        1.0000000000000000        1.0000000000000000     
         849         850   43.214000701904297        1.0000000000000000        1.0000000000000000     
         869         870   39.813999176025391        1.0000000000000000        1.0000000000000000     
         883         884   36.423999786376953        1.0000000000000000        1.0000000000000000     
         899         900   29.427999496459961        1.0000000000000000        1.0000000000000000     
         122         102  -17.167999267578125        1.0000000000000000        1.0000000000000000     
         144         123  -21.874000549316406        1.0000000000000000        1.0000000000000000     
         163         145  -20.180999755859375        1.0000000000000000        1.0000000000000000     
         179         164  -17.236999511718750        1.0000000000000000        1.0000000000000000     
         198         180  -16.427999496459961        1.0000000000000000        1.0000000000000000     
         212         199  -5.4699997901916504        1.0000000000000000        1.0000000000000000     
         219         213  -12.407999992370605        1.0000000000000000        1.0000000000000000     
         274         256  -16.177999496459961        1.0000000000000000        1.0000000000000000     
         296         275  -15.895999908447266        1.0000000000000000        1.0000000000000000     
         303         297  -19.670999526977539        1.0000000000000000        1.0000000000000000     
         318         304  -19.811000823974609        1.0000000000000000        1.0000000000000000     
         332         319  -21.621999740600586        1.0000000000000000        1.0000000000000000     
         346         333  -21.295999526977539        1.0000000000000000        1.0000000000000000     
         360         347  -19.770000457763672        1.0000000000000000        1.0000000000000000     
         382         361  -19.136999130249023        1.0000000000000000        1.0000000000000000     
         392         383  -12.772000312805176        1.0000000000000000        1.0000000000000000     
         408         393  -14.060000419616699        1.0000000000000000        1.0000000000000000     
         420         409  -7.3460001945495605        1.0000000000000000        1.0000000000000000     
         430         421  -10.892000198364258        1.0000000000000000        1.0000000000000000     
         506         485   20.215000152587891        1.0000000000000000        1.0000000000000000     
         516         507   2.4260001182556152        1.0000000000000000        1.0000000000000000     
         536         517 -0.90799999237060547        1.0000000000000000        1.0000000000000000     
         558         537   18.406000137329102        1.0000000000000000        1.0000000000000000     
         575         559   20.753999710083008        1.0000000000000000        1.0000000000000000     
         596         576   6.3379998207092285        1.0000000000000000        1.0000000000000000     
         606         597   5.4200000762939453        1.0000000000000000        1.0000000000000000     
         620         607   23.761999130249023        1.0000000000000000        1.0000000000000000     
         632         621   15.885000228881836        1.0000000000000000        1.0000000000000000     
         653         647   20.375999450683594        1.0000000000000000        1.0000000000000000     
         704         689   11.010000228881836        1.0000000000000000        1.0000000000000000     
         728         705  -12.074999809265137        1.0000000000000000        1.0000000000000000     
         742         729  -18.341999053955078        1.0000000000000000        1.0000000000000000     
         763         743  -19.798999786376953        1.0000000000000000        1.0000000000000000     
         775         764  -20.868000030517578        1.0000000000000000        1.0000000000000000     
         787         776  -15.362000465393066        1.0000000000000000        1.0000000000000000     
         797         788   10.991999626159668        1.0000000000000000        1.0000000000000000     
         811         798   2.0669999122619629        1.0000000000000000        1.0000000000000000     
         833         812  -19.409000396728516        1.0000000000000000        1.0000000000000000     
         847         834  -21.409000396728516        1.0000000000000000        1.0000000000000000     
         867         848  -18.506999969482422        1.0000000000000000        1.0000000000000000     
         881         868  -16.458999633789063        1.0000000000000000        1.0000000000000000     
         897         882  -15.767000198364258        1.0000000000000000        1.0000000000000000     
         911         898  -9.2790002822875977        1.0000000000000000        1.0000000000000000     
        1049         177   600.00000000000000     

metal and chain:       2           A
residue and name:    602          ZN
 nref, nrdc, Larmor freq:        1049         177   600.00000000000000     
          99          89 -0.66799998283386230        1.0000000000000000        1.0000000000000000     
         120         103  -1.1189999580383301        1.0000000000000000        1.0000000000000000     
         142         124  -2.0959999561309814        1.0000000000000000        1.0000000000000000     
         161         146 -0.35600000619888306        1.0000000000000000        1.0000000000000000     
         177         165  -2.3659999370574951        1.0000000000000000        1.0000000000000000     
         196         181  -1.2450000047683716        1.0000000000000000        1.0000000000000000     
         210         200  -2.3989999294281006        1.0000000000000000        1.0000000000000000     
         217         214  -1.8910000324249268        1.0000000000000000        1.0000000000000000     
         272         257  3.00000002607703209E-003   1.0000000000000000        1.0000000000000000     
         294         276  -1.5379999876022339        1.0000000000000000        1.0000000000000000     
         301         298  -1.4140000343322754        1.0000000000000000        1.0000000000000000     
         316         305  0.21799999475479126        1.0000000000000000        1.0000000000000000     
         330         320  -1.5060000419616699        1.0000000000000000        1.0000000000000000     
         344         334  0.81499999761581421        1.0000000000000000        1.0000000000000000     
         358         348  -2.6689999103546143        1.0000000000000000        1.0000000000000000     
         380         362   1.7100000381469727        1.0000000000000000        1.0000000000000000     
         390         384 -0.99900001287460327        1.0000000000000000        1.0000000000000000     
         406         394   2.1619999408721924        1.0000000000000000        1.0000000000000000     
         418         410  -3.2279999256134033        1.0000000000000000        1.0000000000000000     
         428         422 -0.82200002670288086        1.0000000000000000        1.0000000000000000     
         482         471  0.41499999165534973        1.0000000000000000        1.0000000000000000     
         504         486   2.1270000934600830        1.0000000000000000        1.0000000000000000     
         514         508  -1.7519999742507935        1.0000000000000000        1.0000000000000000     
         534         518  -2.4360001087188721        1.0000000000000000        1.0000000000000000     
         556         538   1.2400000095367432        1.0000000000000000        1.0000000000000000     
         573         560   1.0449999570846558        1.0000000000000000        1.0000000000000000     
         594         577  -2.8680000305175781        1.0000000000000000        1.0000000000000000     
         604         598  -1.3789999485015869        1.0000000000000000        1.0000000000000000     
         618         608   2.1129999160766602        1.0000000000000000        1.0000000000000000     
         630         622 -3.79999987781047821E-002   1.0000000000000000        1.0000000000000000     
         644         634  -1.7029999494552612        1.0000000000000000        1.0000000000000000     
         651         648   1.8539999723434448        1.0000000000000000        1.0000000000000000     
         702         690  -2.5290000438690186        1.0000000000000000        1.0000000000000000     
         726         706  0.57800000905990601        1.0000000000000000        1.0000000000000000     
         740         730  -2.3340001106262207        1.0000000000000000        1.0000000000000000     
         761         744  0.30700001120567322        1.0000000000000000        1.0000000000000000     
         773         765  -2.9440000057220459        1.0000000000000000        1.0000000000000000     
         785         777 -4.30000014603137970E-002   1.0000000000000000        1.0000000000000000     
         795         789   2.2869999408721924        1.0000000000000000        1.0000000000000000     
         809         799   1.4830000400543213        1.0000000000000000        1.0000000000000000     
         831         813  -1.9279999732971191        1.0000000000000000        1.0000000000000000     
         845         835 -0.94199997186660767        1.0000000000000000        1.0000000000000000     
         865         849  -1.6909999847412109        1.0000000000000000        1.0000000000000000     
         879         869  -1.0219999551773071        1.0000000000000000        1.0000000000000000     
         895         883  -2.0680000782012939        1.0000000000000000        1.0000000000000000     
         909         899  -2.1459999084472656        1.0000000000000000        1.0000000000000000     
          99         102   1.2159999608993530        1.0000000000000000        1.0000000000000000     
         120         123  0.52600002288818359        1.0000000000000000        1.0000000000000000     
         142         145  0.68999999761581421        1.0000000000000000        1.0000000000000000     
         161         164  8.79999995231628418E-002   1.0000000000000000        1.0000000000000000     
         177         180 -5.00000007450580597E-002   1.0000000000000000        1.0000000000000000     
         196         199 -0.60000002384185791        1.0000000000000000        1.0000000000000000     
         210         213  -1.0060000419616699        1.0000000000000000        1.0000000000000000     
         217         220   1.2319999933242798        1.0000000000000000        1.0000000000000000     
         272         275 -3.20000015199184418E-002   1.0000000000000000        1.0000000000000000     
         294         297   1.0959999561309814        1.0000000000000000        1.0000000000000000     
         301         304   1.2660000324249268        1.0000000000000000        1.0000000000000000     
         316         319  0.11400000005960464        1.0000000000000000        1.0000000000000000     
         330         333  0.83799999952316284        1.0000000000000000        1.0000000000000000     
         344         347  0.28600001335144043        1.0000000000000000        1.0000000000000000     
         358         361  0.55599999427795410        1.0000000000000000        1.0000000000000000     
         380         383 -0.93800002336502075        1.0000000000000000        1.0000000000000000     
         390         393 -0.60000002384185791        1.0000000000000000        1.0000000000000000     
         406         409   1.6000000238418579        1.0000000000000000        1.0000000000000000     
         418         421 -0.83999997377395630        1.0000000000000000        1.0000000000000000     
         428         431 -0.75400000810623169        1.0000000000000000        1.0000000000000000     
         482         485 -0.14599999785423279        1.0000000000000000        1.0000000000000000     
         504         507  0.31799998879432678        1.0000000000000000        1.0000000000000000     
         534         537  -1.1019999980926514        1.0000000000000000        1.0000000000000000     
         556         559  0.22800000011920929        1.0000000000000000        1.0000000000000000     
         573         576 -0.20000000298023224        1.0000000000000000        1.0000000000000000     
         594         597  -1.1599999666213989        1.0000000000000000        1.0000000000000000     
         604         607 -0.62199997901916504        1.0000000000000000        1.0000000000000000     
         618         621  0.58600002527236938        1.0000000000000000        1.0000000000000000     
         630         633 -0.97799998521804810        1.0000000000000000        1.0000000000000000     
         644         647  -1.1260000467300415        1.0000000000000000        1.0000000000000000     
         651         654   1.0299999713897705        1.0000000000000000        1.0000000000000000     
         702         705   1.1519999504089355        1.0000000000000000        1.0000000000000000     
         726         729  0.16799999773502350        1.0000000000000000        1.0000000000000000     
         740         743  0.78799998760223389        1.0000000000000000        1.0000000000000000     
         761         764 -0.22400000691413879        1.0000000000000000        1.0000000000000000     
         773         776 -5.00000007450580597E-002   1.0000000000000000        1.0000000000000000     
         785         788 -0.67000001668930054        1.0000000000000000        1.0000000000000000     
         795         798   1.2899999618530273        1.0000000000000000        1.0000000000000000     
         809         812 -0.98400002717971802        1.0000000000000000        1.0000000000000000     
         831         834   1.1119999885559082        1.0000000000000000        1.0000000000000000     
         845         848 -0.20800000429153442        1.0000000000000000        1.0000000000000000     
         865         868  0.97399997711181641        1.0000000000000000        1.0000000000000000     
         879         882  0.31400001049041748        1.0000000000000000        1.0000000000000000     
         895         898  0.10199999809265137        1.0000000000000000        1.0000000000000000     
         909         912  0.26399999856948853        1.0000000000000000        1.0000000000000000     
          89          90   12.017000198364258        1.0000000000000000        1.0000000000000000     
         103         104   14.734000205993652        1.0000000000000000        1.0000000000000000     
         124         125   22.676000595092773        1.0000000000000000        1.0000000000000000     
         146         147   23.759000778198242        1.0000000000000000        1.0000000000000000     
         165         166   22.100000381469727        1.0000000000000000        1.0000000000000000     
         181         182   19.872999191284180        1.0000000000000000        1.0000000000000000     
         200         201   19.538999557495117        1.0000000000000000        1.0000000000000000     
         257         258   21.038000106811523        1.0000000000000000        1.0000000000000000     
         276         277   19.834999084472656        1.0000000000000000        1.0000000000000000     
         305         306   19.451999664306641        1.0000000000000000        1.0000000000000000     
         320         321   17.231000900268555        1.0000000000000000        1.0000000000000000     
         334         335   21.851999282836914        1.0000000000000000        1.0000000000000000     
         348         349   22.756000518798828        1.0000000000000000        1.0000000000000000     
         362         363   15.473999977111816        1.0000000000000000        1.0000000000000000     
         384         385   13.703000068664551        1.0000000000000000        1.0000000000000000     
         394         395  -8.5930004119873047        1.0000000000000000        1.0000000000000000     
         410         411   4.4200000762939453        1.0000000000000000        1.0000000000000000     
         422         423   18.319000244140625        1.0000000000000000        1.0000000000000000     
         471         472  0.69400000572204590        1.0000000000000000        1.0000000000000000     
         486         487  -23.575000762939453        1.0000000000000000        1.0000000000000000     
         508         509   11.730999946594238        1.0000000000000000        1.0000000000000000     
         518         519   22.090999603271484        1.0000000000000000        1.0000000000000000     
         538         539  -11.487000465393066        1.0000000000000000        1.0000000000000000     
         560         561  -15.368000030517578        1.0000000000000000        1.0000000000000000     
         577         578   20.754999160766602        1.0000000000000000        1.0000000000000000     
         598         599   12.614999771118164        1.0000000000000000        1.0000000000000000     
         608         609  -21.200000762939453        1.0000000000000000        1.0000000000000000     
         622         623 -0.65700000524520874        1.0000000000000000        1.0000000000000000     
         634         635   16.711000442504883        1.0000000000000000        1.0000000000000000     
         690         691   14.010000228881836        1.0000000000000000        1.0000000000000000     
         706         707   20.295000076293945        1.0000000000000000        1.0000000000000000     
         730         731   20.218000411987305        1.0000000000000000        1.0000000000000000     
         744         745   23.195999145507813        1.0000000000000000        1.0000000000000000     
         765         766   23.104999542236328        1.0000000000000000        1.0000000000000000     
         777         778   18.430999755859375        1.0000000000000000        1.0000000000000000     
         789         790  -31.788000106811523        1.0000000000000000        1.0000000000000000     
         799         800  -18.011999130249023        1.0000000000000000        1.0000000000000000     
         813         814   18.732999801635742        1.0000000000000000        1.0000000000000000     
         835         836   20.670999526977539        1.0000000000000000        1.0000000000000000     
         849         850   23.542999267578125        1.0000000000000000        1.0000000000000000     
         869         870   23.197000503540039        1.0000000000000000        1.0000000000000000     
         883         884   22.684999465942383        1.0000000000000000        1.0000000000000000     
         899         900   20.791000366210938        1.0000000000000000        1.0000000000000000     
         122         102  -8.8780002593994141        1.0000000000000000        1.0000000000000000     
         144         123  -10.583999633789063        1.0000000000000000        1.0000000000000000     
         163         145  -11.161999702453613        1.0000000000000000        1.0000000000000000     
         179         164  -10.767999649047852        1.0000000000000000        1.0000000000000000     
         198         180  -8.7840003967285156        1.0000000000000000        1.0000000000000000     
         212         199  -7.7909998893737793        1.0000000000000000        1.0000000000000000     
         219         213  -5.2100000381469727        1.0000000000000000        1.0000000000000000     
         274         256  -8.5989999771118164        1.0000000000000000        1.0000000000000000     
         296         275  -9.5979995727539063        1.0000000000000000        1.0000000000000000     
         303         297  -11.173999786376953        1.0000000000000000        1.0000000000000000     
         318         304  -11.159999847412109        1.0000000000000000        1.0000000000000000     
         332         319  -11.281000137329102        1.0000000000000000        1.0000000000000000     
         346         333  -10.416999816894531        1.0000000000000000        1.0000000000000000     
         360         347  -7.4949998855590820        1.0000000000000000        1.0000000000000000     
         382         361  -6.8829998970031738        1.0000000000000000        1.0000000000000000     
         392         383  -3.7339999675750732        1.0000000000000000        1.0000000000000000     
         408         393  -5.0209999084472656        1.0000000000000000        1.0000000000000000     
         420         409   1.6649999618530273        1.0000000000000000        1.0000000000000000     
         430         421  -1.1740000247955322        1.0000000000000000        1.0000000000000000     
         506         485   13.782999992370605        1.0000000000000000        1.0000000000000000     
         516         507   9.1070003509521484        1.0000000000000000        1.0000000000000000     
         536         517   3.8029999732971191        1.0000000000000000        1.0000000000000000     
         558         537   9.1409997940063477        1.0000000000000000        1.0000000000000000     
         575         559   15.847999572753906        1.0000000000000000        1.0000000000000000     
         596         576   9.5850000381469727        1.0000000000000000        1.0000000000000000     
         606         597   4.8990001678466797        1.0000000000000000        1.0000000000000000     
         620         607   11.416999816894531        1.0000000000000000        1.0000000000000000     
         632         621   14.628000259399414        1.0000000000000000        1.0000000000000000     
         653         647   1.7259999513626099        1.0000000000000000        1.0000000000000000     
         704         689  -2.7200000286102295        1.0000000000000000        1.0000000000000000     
         728         705  -7.4629998207092285        1.0000000000000000        1.0000000000000000     
         742         729  -11.237000465393066        1.0000000000000000        1.0000000000000000     
         763         743  -11.335000038146973        1.0000000000000000        1.0000000000000000     
         775         764  -11.217000007629395        1.0000000000000000        1.0000000000000000     
         787         776  -7.8959999084472656        1.0000000000000000        1.0000000000000000     
         797         788   6.6539998054504395        1.0000000000000000        1.0000000000000000     
         811         798   6.3309998512268066        1.0000000000000000        1.0000000000000000     
         833         812  -10.328000068664551        1.0000000000000000        1.0000000000000000     
         847         834  -10.868000030517578        1.0000000000000000        1.0000000000000000     
         867         848  -10.164999961853027        1.0000000000000000        1.0000000000000000     
         881         868  -10.967000007629395        1.0000000000000000        1.0000000000000000     
         897         882  -9.8789997100830078        1.0000000000000000        1.0000000000000000     
         911         898  -9.1520004272460938        1.0000000000000000        1.0000000000000000     
        1050         177   600.00000000000000     

metal and chain:       3           A
residue and name:    603          ZN
 nref, nrdc, Larmor freq:        1050         177   600.00000000000000     
          99          89   4.2569999694824219        1.0000000000000000        1.0000000000000000     
         120         103  -1.9859999418258667        1.0000000000000000        1.0000000000000000     
         142         124   5.4429998397827148        1.0000000000000000        1.0000000000000000     
         161         146  -1.6640000343322754        1.0000000000000000        1.0000000000000000     
         177         165   3.4790000915527344        1.0000000000000000        1.0000000000000000     
         196         181  6.70000016689300537E-002   1.0000000000000000        1.0000000000000000     
         210         200   2.4719998836517334        1.0000000000000000        1.0000000000000000     
         217         214  0.22699999809265137        1.0000000000000000        1.0000000000000000     
         272         257  -2.1370000839233398        1.0000000000000000        1.0000000000000000     
         294         276   5.3540000915527344        1.0000000000000000        1.0000000000000000     
         301         298  -1.4349999427795410        1.0000000000000000        1.0000000000000000     
         316         305  0.81400001049041748        1.0000000000000000        1.0000000000000000     
         330         320  -1.4370000362396240        1.0000000000000000        1.0000000000000000     
         344         334  -2.2149999141693115        1.0000000000000000        1.0000000000000000     
         358         348 -7.59999975562095642E-002   1.0000000000000000        1.0000000000000000     
         380         362  -1.6950000524520874        1.0000000000000000        1.0000000000000000     
         390         384  -1.5080000162124634        1.0000000000000000        1.0000000000000000     
         406         394  0.38899999856948853        1.0000000000000000        1.0000000000000000     
         418         410   2.7030000686645508        1.0000000000000000        1.0000000000000000     
         428         422  0.42599999904632568        1.0000000000000000        1.0000000000000000     
         482         471  -2.5580000877380371        1.0000000000000000        1.0000000000000000     
         504         486  -2.1540000438690186        1.0000000000000000        1.0000000000000000     
         514         508  0.34799998998641968        1.0000000000000000        1.0000000000000000     
         534         518   4.7649998664855957        1.0000000000000000        1.0000000000000000     
         556         538  -3.3080000877380371        1.0000000000000000        1.0000000000000000     
         573         560  -2.4719998836517334        1.0000000000000000        1.0000000000000000     
         594         577   3.7820000648498535        1.0000000000000000        1.0000000000000000     
         604         598  0.23800000548362732        1.0000000000000000        1.0000000000000000     
         618         608  -2.5599999427795410        1.0000000000000000        1.0000000000000000     
         630         622  -1.4869999885559082        1.0000000000000000        1.0000000000000000     
         644         634   4.5920000076293945        1.0000000000000000        1.0000000000000000     
         651         648  -1.9759999513626099        1.0000000000000000        1.0000000000000000     
         702         690   5.0900001525878906        1.0000000000000000        1.0000000000000000     
         726         706  -2.8829998970031738        1.0000000000000000        1.0000000000000000     
         740         730   5.8530001640319824        1.0000000000000000        1.0000000000000000     
         761         744  -2.5610001087188721        1.0000000000000000        1.0000000000000000     
         773         765   4.7399997711181641        1.0000000000000000        1.0000000000000000     
         785         777   1.5800000429153442        1.0000000000000000        1.0000000000000000     
         795         789  -1.0839999914169312        1.0000000000000000        1.0000000000000000     
         809         799  -2.9530000686645508        1.0000000000000000        1.0000000000000000     
         831         813  -1.0099999904632568        1.0000000000000000        1.0000000000000000     
         845         835   4.0450000762939453        1.0000000000000000        1.0000000000000000     
         865         849 -0.72000002861022949        1.0000000000000000        1.0000000000000000     
         879         869   2.4019999504089355        1.0000000000000000        1.0000000000000000     
         895         883 -4.10000011324882507E-002   1.0000000000000000        1.0000000000000000     
         909         899   3.0109999179840088        1.0000000000000000        1.0000000000000000     
          99         102  -1.0839999914169312        1.0000000000000000        1.0000000000000000     
         120         123  -1.2680000066757202        1.0000000000000000        1.0000000000000000     
         142         145  0.95399999618530273        1.0000000000000000        1.0000000000000000     
         161         164  -1.1059999465942383        1.0000000000000000        1.0000000000000000     
         177         180   1.5620000362396240        1.0000000000000000        1.0000000000000000     
         196         199  -1.7580000162124634        1.0000000000000000        1.0000000000000000     
         210         213   1.5140000581741333        1.0000000000000000        1.0000000000000000     
         217         220  -1.5060000419616699        1.0000000000000000        1.0000000000000000     
         272         275 -0.89600002765655518        1.0000000000000000        1.0000000000000000     
         294         297  0.41600000858306885        1.0000000000000000        1.0000000000000000     
         301         304  -2.7039999961853027        1.0000000000000000        1.0000000000000000     
         316         319  0.97799998521804810        1.0000000000000000        1.0000000000000000     
         330         333  -1.7200000286102295        1.0000000000000000        1.0000000000000000     
         344         347   1.2860000133514404        1.0000000000000000        1.0000000000000000     
         358         361 -0.85799998044967651        1.0000000000000000        1.0000000000000000     
         380         383   1.5679999589920044        1.0000000000000000        1.0000000000000000     
         390         393   1.5659999847412109        1.0000000000000000        1.0000000000000000     
         406         409  -2.9920001029968262        1.0000000000000000        1.0000000000000000     
         418         421 -0.61799997091293335        1.0000000000000000        1.0000000000000000     
         428         431   1.2000000476837158        1.0000000000000000        1.0000000000000000     
         482         485  0.59399998188018799        1.0000000000000000        1.0000000000000000     
         504         507  -2.4159998893737793        1.0000000000000000        1.0000000000000000     
         534         537  0.52200001478195190        1.0000000000000000        1.0000000000000000     
         556         559  -1.6399999856948853        1.0000000000000000        1.0000000000000000     
         573         576 -0.37000000476837158        1.0000000000000000        1.0000000000000000     
         594         597  0.14599999785423279        1.0000000000000000        1.0000000000000000     
         604         607   1.2799999713897705        1.0000000000000000        1.0000000000000000     
         618         621  -2.8959999084472656        1.0000000000000000        1.0000000000000000     
         630         633   1.3400000333786011        1.0000000000000000        1.0000000000000000     
         644         647 -0.66399997472763062        1.0000000000000000        1.0000000000000000     
         651         654  0.21199999749660492        1.0000000000000000        1.0000000000000000     
         702         705  0.66000002622604370        1.0000000000000000        1.0000000000000000     
         726         729  -1.1360000371932983        1.0000000000000000        1.0000000000000000     
         740         743  0.84399998188018799        1.0000000000000000        1.0000000000000000     
         761         764  -1.4040000438690186        1.0000000000000000        1.0000000000000000     
         773         776   1.3839999437332153        1.0000000000000000        1.0000000000000000     
         785         788   1.2100000381469727        1.0000000000000000        1.0000000000000000     
         795         798  0.27399998903274536        1.0000000000000000        1.0000000000000000     
         809         812  0.99400001764297485        1.0000000000000000        1.0000000000000000     
         831         834  -2.2119998931884766        1.0000000000000000        1.0000000000000000     
         845         848   1.3459999561309814        1.0000000000000000        1.0000000000000000     
         865         868  -2.7139999866485596        1.0000000000000000        1.0000000000000000     
         879         882   1.4839999675750732        1.0000000000000000        1.0000000000000000     
         895         898  -2.4539999961853027        1.0000000000000000        1.0000000000000000     
         909         912   1.5599999427795410        1.0000000000000000        1.0000000000000000     
          89          90  -30.753000259399414        1.0000000000000000        1.0000000000000000     
         103         104  -30.548999786376953        1.0000000000000000        1.0000000000000000     
         124         125  -14.303999900817871        1.0000000000000000        1.0000000000000000     
         146         147  -9.8859996795654297        1.0000000000000000        1.0000000000000000     
         165         166  -3.2190001010894775        1.0000000000000000        1.0000000000000000     
         181         182  -7.0279998779296875        1.0000000000000000        1.0000000000000000     
         200         201  -11.673000335693359        1.0000000000000000        1.0000000000000000     
         257         258  -10.696000099182129        1.0000000000000000        1.0000000000000000     
         276         277  -16.937999725341797        1.0000000000000000        1.0000000000000000     
         305         306   6.5329999923706055        1.0000000000000000        1.0000000000000000     
         320         321   12.711000442504883        1.0000000000000000        1.0000000000000000     
         334         335  -1.6160000562667847        1.0000000000000000        1.0000000000000000     
         348         349  -7.2189998626708984        1.0000000000000000        1.0000000000000000     
         362         363  -29.552999496459961        1.0000000000000000        1.0000000000000000     
         384         385  -18.180999755859375        1.0000000000000000        1.0000000000000000     
         394         395   27.472999572753906        1.0000000000000000        1.0000000000000000     
         410         411  -19.749000549316406        1.0000000000000000        1.0000000000000000     
         422         423  -20.083000183105469        1.0000000000000000        1.0000000000000000     
         471         472  -18.974000930786133        1.0000000000000000        1.0000000000000000     
         486         487   55.161998748779297        1.0000000000000000        1.0000000000000000     
         508         509  -29.427999496459961        1.0000000000000000        1.0000000000000000     
         518         519  -16.441999435424805        1.0000000000000000        1.0000000000000000     
         538         539   7.1849999427795410        1.0000000000000000        1.0000000000000000     
         560         561   30.856000900268555        1.0000000000000000        1.0000000000000000     
         577         578  -22.753000259399414        1.0000000000000000        1.0000000000000000     
         598         599  -22.875999450683594        1.0000000000000000        1.0000000000000000     
         608         609   44.819000244140625        1.0000000000000000        1.0000000000000000     
         622         623  -9.5260000228881836        1.0000000000000000        1.0000000000000000     
         634         635  -27.666000366210938        1.0000000000000000        1.0000000000000000     
         690         691  -18.492000579833984        1.0000000000000000        1.0000000000000000     
         706         707  -9.1689996719360352        1.0000000000000000        1.0000000000000000     
         730         731  -14.322999954223633        1.0000000000000000        1.0000000000000000     
         744         745  -13.291000366210938        1.0000000000000000        1.0000000000000000     
         765         766  -3.6389999389648438        1.0000000000000000        1.0000000000000000     
         777         778  -22.235000610351563        1.0000000000000000        1.0000000000000000     
         789         790   14.762000083923340        1.0000000000000000        1.0000000000000000     
         799         800   43.514999389648438        1.0000000000000000        1.0000000000000000     
         813         814  -7.8769998550415039        1.0000000000000000        1.0000000000000000     
         835         836  -9.6999998092651367        1.0000000000000000        1.0000000000000000     
         849         850  -9.5349998474121094        1.0000000000000000        1.0000000000000000     
         869         870  -3.8199999332427979        1.0000000000000000        1.0000000000000000     
         883         884  -9.2700004577636719        1.0000000000000000        1.0000000000000000     
         899         900  -8.2670001983642578        1.0000000000000000        1.0000000000000000     
         122         102   12.720000267028809        1.0000000000000000        1.0000000000000000     
         144         123   10.640999794006348        1.0000000000000000        1.0000000000000000     
         163         145  -1.3839999437332153        1.0000000000000000        1.0000000000000000     
         179         164   6.9419999122619629        1.0000000000000000        1.0000000000000000     
         198         180  -4.4450001716613770        1.0000000000000000        1.0000000000000000     
         212         199   9.3439998626708984        1.0000000000000000        1.0000000000000000     
         219         213  -15.913999557495117        1.0000000000000000        1.0000000000000000     
         274         256   1.3899999856948853        1.0000000000000000        1.0000000000000000     
         296         275   9.6510000228881836        1.0000000000000000        1.0000000000000000     
         303         297   4.8779997825622559        1.0000000000000000        1.0000000000000000     
         318         304   5.0529999732971191        1.0000000000000000        1.0000000000000000     
         332         319   7.2630000114440918        1.0000000000000000        1.0000000000000000     
         346         333   12.536000251770020        1.0000000000000000        1.0000000000000000     
         360         347   15.557999610900879        1.0000000000000000        1.0000000000000000     
         382         361   13.133999824523926        1.0000000000000000        1.0000000000000000     
         392         383   11.090000152587891        1.0000000000000000        1.0000000000000000     
         408         393   12.548000335693359        1.0000000000000000        1.0000000000000000     
         420         409   11.590999603271484        1.0000000000000000        1.0000000000000000     
         430         421   15.371000289916992        1.0000000000000000        1.0000000000000000     
         506         485  -2.3139998912811279        1.0000000000000000        1.0000000000000000     
         516         507   3.0309998989105225        1.0000000000000000        1.0000000000000000     
         536         517   10.814999580383301        1.0000000000000000        1.0000000000000000     
         558         537   4.4140000343322754        1.0000000000000000        1.0000000000000000     
         575         559  -7.0910000801086426        1.0000000000000000        1.0000000000000000     
         596         576   4.5349998474121094        1.0000000000000000        1.0000000000000000     
         606         597   9.8640003204345703        1.0000000000000000        1.0000000000000000     
         620         607  0.13199999928474426        1.0000000000000000        1.0000000000000000     
         632         621  -2.1610000133514404        1.0000000000000000        1.0000000000000000     
         653         647   6.7360000610351563        1.0000000000000000        1.0000000000000000     
         704         689   11.635000228881836        1.0000000000000000        1.0000000000000000     
         728         705   1.4620000123977661        1.0000000000000000        1.0000000000000000     
         742         729   6.0809998512268066        1.0000000000000000        1.0000000000000000     
         763         743 -0.63700002431869507        1.0000000000000000        1.0000000000000000     
         775         764   8.1820001602172852        1.0000000000000000        1.0000000000000000     
         787         776  -11.083999633789063        1.0000000000000000        1.0000000000000000     
         797         788  -22.294000625610352        1.0000000000000000        1.0000000000000000     
         811         798  -24.224000930786133        1.0000000000000000        1.0000000000000000     
         833         812   7.6040000915527344        1.0000000000000000        1.0000000000000000     
         847         834   10.406000137329102        1.0000000000000000        1.0000000000000000     
         867         848  -2.7130000591278076        1.0000000000000000        1.0000000000000000     
         881         868   5.0310001373291016        1.0000000000000000        1.0000000000000000     
         897         882   1.3179999589920044        1.0000000000000000        1.0000000000000000     
         911         898   9.7959995269775391        1.0000000000000000        1.0000000000000000     
        1051         174   600.00000000000000     

metal and chain:       4           A
residue and name:    604          ZN
 nref, nrdc, Larmor freq:        1051         174   600.00000000000000     
          99          89   3.5569999217987061        1.0000000000000000        1.0000000000000000     
         120         103  -3.7609999179840088        1.0000000000000000        1.0000000000000000     
         142         124   3.1700000762939453        1.0000000000000000        1.0000000000000000     
         161         146  -2.6370000839233398        1.0000000000000000        1.0000000000000000     
         177         165   1.0920000076293945        1.0000000000000000        1.0000000000000000     
         196         181  -1.5670000314712524        1.0000000000000000        1.0000000000000000     
         210         200  0.22200000286102295        1.0000000000000000        1.0000000000000000     
         217         214  -2.4960000514984131        1.0000000000000000        1.0000000000000000     
         272         257  -2.3059999942779541        1.0000000000000000        1.0000000000000000     
         294         276   3.1879999637603760        1.0000000000000000        1.0000000000000000     
         301         298  -3.6919999122619629        1.0000000000000000        1.0000000000000000     
         316         305   1.1319999694824219        1.0000000000000000        1.0000000000000000     
         330         320  -3.9660000801086426        1.0000000000000000        1.0000000000000000     
         344         334  -1.0429999828338623        1.0000000000000000        1.0000000000000000     
         358         348  -3.2909998893737793        1.0000000000000000        1.0000000000000000     
         380         362  0.41899999976158142        1.0000000000000000        1.0000000000000000     
         390         384  -3.5429999828338623        1.0000000000000000        1.0000000000000000     
         406         394   2.3810000419616699        1.0000000000000000        1.0000000000000000     
         418         410  -1.7489999532699585        1.0000000000000000        1.0000000000000000     
         428         422  9.79999974370002747E-002   1.0000000000000000        1.0000000000000000     
         482         471  -1.8020000457763672        1.0000000000000000        1.0000000000000000     
         504         486 -0.16500000655651093        1.0000000000000000        1.0000000000000000     
         514         508  -2.2869999408721924        1.0000000000000000        1.0000000000000000     
         534         518   2.1329998970031738        1.0000000000000000        1.0000000000000000     
         556         538  -1.7869999408721924        1.0000000000000000        1.0000000000000000     
         573         560  -1.4900000095367432        1.0000000000000000        1.0000000000000000     
         594         577  0.20399999618530273        1.0000000000000000        1.0000000000000000     
         604         598 -0.76200002431869507        1.0000000000000000        1.0000000000000000     
         618         608 -0.37900000810623169        1.0000000000000000        1.0000000000000000     
         630         622  -2.5520000457763672        1.0000000000000000        1.0000000000000000     
         644         634   2.8299999237060547        1.0000000000000000        1.0000000000000000     
         651         648  0.10400000214576721        1.0000000000000000        1.0000000000000000     
         702         690   2.2699999809265137        1.0000000000000000        1.0000000000000000     
         726         706  -2.3289999961853027        1.0000000000000000        1.0000000000000000     
         740         730   3.1250000000000000        1.0000000000000000        1.0000000000000000     
         761         744  -1.7250000238418579        1.0000000000000000        1.0000000000000000     
         773         765  0.68099999427795410        1.0000000000000000        1.0000000000000000     
         785         777   2.2839999198913574        1.0000000000000000        1.0000000000000000     
         795         789   1.1879999637603760        1.0000000000000000        1.0000000000000000     
         809         799 -0.89499998092651367        1.0000000000000000        1.0000000000000000     
         831         813  -3.4419999122619629        1.0000000000000000        1.0000000000000000     
         845         835   3.6619999408721924        1.0000000000000000        1.0000000000000000     
         865         849  -3.2409999370574951        1.0000000000000000        1.0000000000000000     
         879         869   1.6150000095367432        1.0000000000000000        1.0000000000000000     
         895         883  -2.5230000019073486        1.0000000000000000        1.0000000000000000     
         909         899  0.82400000095367432        1.0000000000000000        1.0000000000000000     
          99         102  0.28200000524520874        1.0000000000000000        1.0000000000000000     
         120         123 -0.56199997663497925        1.0000000000000000        1.0000000000000000     
         142         145   1.9859999418258667        1.0000000000000000        1.0000000000000000     
         161         164  -1.2359999418258667        1.0000000000000000        1.0000000000000000     
         177         180   1.7899999618530273        1.0000000000000000        1.0000000000000000     
         196         199  -2.3180000782012939        1.0000000000000000        1.0000000000000000     
         210         213  0.59399998188018799        1.0000000000000000        1.0000000000000000     
         217         220 -0.34799998998641968        1.0000000000000000        1.0000000000000000     
         272         275  -1.3700000047683716        1.0000000000000000        1.0000000000000000     
         294         297   1.8899999856948853        1.0000000000000000        1.0000000000000000     
         301         304  -1.5379999876022339        1.0000000000000000        1.0000000000000000     
         316         319   1.6080000400543213        1.0000000000000000        1.0000000000000000     
         330         333 -0.67400002479553223        1.0000000000000000        1.0000000000000000     
         344         347   1.9179999828338623        1.0000000000000000        1.0000000000000000     
         358         361 -7.99999982118606567E-002   1.0000000000000000        1.0000000000000000     
         380         383  0.82800000905990601        1.0000000000000000        1.0000000000000000     
         390         393   1.0219999551773071        1.0000000000000000        1.0000000000000000     
         406         409  -1.0579999685287476        1.0000000000000000        1.0000000000000000     
         418         421  -1.3760000467300415        1.0000000000000000        1.0000000000000000     
         428         431  0.51599997282028198        1.0000000000000000        1.0000000000000000     
         482         485  0.77600002288818359        1.0000000000000000        1.0000000000000000     
         504         507  -2.1579999923706055        1.0000000000000000        1.0000000000000000     
         534         537 -0.71200001239776611        1.0000000000000000        1.0000000000000000     
         556         559  -1.1339999437332153        1.0000000000000000        1.0000000000000000     
         573         576 -0.69999998807907104        1.0000000000000000        1.0000000000000000     
         594         597  -1.0859999656677246        1.0000000000000000        1.0000000000000000     
         604         607  0.54199999570846558        1.0000000000000000        1.0000000000000000     
         618         621  -2.2539999485015869        1.0000000000000000        1.0000000000000000     
         630         633  0.23600000143051147        1.0000000000000000        1.0000000000000000     
         644         647  -1.7439999580383301        1.0000000000000000        1.0000000000000000     
         651         654   1.6419999599456787        1.0000000000000000        1.0000000000000000     
         702         705   1.8539999723434448        1.0000000000000000        1.0000000000000000     
         726         729  -1.3240000009536743        1.0000000000000000        1.0000000000000000     
         740         743   1.9939999580383301        1.0000000000000000        1.0000000000000000     
         761         764  -1.7380000352859497        1.0000000000000000        1.0000000000000000     
         773         776   1.5640000104904175        1.0000000000000000        1.0000000000000000     
         785         788  0.49000000953674316        1.0000000000000000        1.0000000000000000     
         809         812 -3.59999984502792358E-002   1.0000000000000000        1.0000000000000000     
         831         834 -0.92199999094009399        1.0000000000000000        1.0000000000000000     
         845         848   1.0540000200271606        1.0000000000000000        1.0000000000000000     
         865         868  -1.9320000410079956        1.0000000000000000        1.0000000000000000     
         879         882   2.0079998970031738        1.0000000000000000        1.0000000000000000     
         895         898  -2.4100000858306885        1.0000000000000000        1.0000000000000000     
         909         912   2.1419999599456787        1.0000000000000000        1.0000000000000000     
          89          90  -13.013999938964844        1.0000000000000000        1.0000000000000000     
         103         104  -12.086000442504883        1.0000000000000000        1.0000000000000000     
         124         125   11.765000343322754        1.0000000000000000        1.0000000000000000     
         146         147   16.080999374389648        1.0000000000000000        1.0000000000000000     
         165         166   21.995000839233398        1.0000000000000000        1.0000000000000000     
         181         182   17.503999710083008        1.0000000000000000        1.0000000000000000     
         200         201   11.795999526977539        1.0000000000000000        1.0000000000000000     
         257         258   13.394000053405762        1.0000000000000000        1.0000000000000000     
         276         277   4.4640002250671387        1.0000000000000000        1.0000000000000000     
         305         306   31.000999450683594        1.0000000000000000        1.0000000000000000     
         320         321   35.423999786376953        1.0000000000000000        1.0000000000000000     
         334         335   23.697999954223633        1.0000000000000000        1.0000000000000000     
         348         349   18.721000671386719        1.0000000000000000        1.0000000000000000     
         362         363  -8.7930002212524414        1.0000000000000000        1.0000000000000000     
         384         385 -8.99999961256980896E-003   1.0000000000000000        1.0000000000000000     
         394         395   23.350999832153320        1.0000000000000000        1.0000000000000000     
         410         411  -9.4469995498657227        1.0000000000000000        1.0000000000000000     
         422         423  0.38699999451637268        1.0000000000000000        1.0000000000000000     
         471         472  -21.934000015258789        1.0000000000000000        1.0000000000000000     
         486         487   30.025999069213867        1.0000000000000000        1.0000000000000000     
         508         509  -12.347000122070313        1.0000000000000000        1.0000000000000000     
         518         519   6.8359999656677246        1.0000000000000000        1.0000000000000000     
         538         539  -9.1160001754760742        1.0000000000000000        1.0000000000000000     
         560         561   18.208999633789063        1.0000000000000000        1.0000000000000000     
         577         578   1.0789999961853027        1.0000000000000000        1.0000000000000000     
         598         599  -9.7469997406005859        1.0000000000000000        1.0000000000000000     
         608         609   19.388999938964844        1.0000000000000000        1.0000000000000000     
         622         623  -5.3200001716613770        1.0000000000000000        1.0000000000000000     
         634         635  -11.430000305175781        1.0000000000000000        1.0000000000000000     
         690         691 -0.25799998641014099        1.0000000000000000        1.0000000000000000     
         706         707   14.741999626159668        1.0000000000000000        1.0000000000000000     
         730         731   8.3269996643066406        1.0000000000000000        1.0000000000000000     
         744         745   12.458000183105469        1.0000000000000000        1.0000000000000000     
         765         766   22.069999694824219        1.0000000000000000        1.0000000000000000     
         777         778 -0.31999999284744263        1.0000000000000000        1.0000000000000000     
         789         790  -25.743000030517578        1.0000000000000000        1.0000000000000000     
         799         800   26.770999908447266        1.0000000000000000        1.0000000000000000     
         813         814   16.038000106811523        1.0000000000000000        1.0000000000000000     
         835         836   13.743000030517578        1.0000000000000000        1.0000000000000000     
         849         850   16.933000564575195        1.0000000000000000        1.0000000000000000     
         869         870   22.747999191284180        1.0000000000000000        1.0000000000000000     
         883         884   16.989000320434570        1.0000000000000000        1.0000000000000000     
         899         900   16.715999603271484        1.0000000000000000        1.0000000000000000     
         122         102   2.4489998817443848        1.0000000000000000        1.0000000000000000     
         144         123  -1.1660000085830688        1.0000000000000000        1.0000000000000000     
         163         145  -14.248999595642090        1.0000000000000000        1.0000000000000000     
         179         164  -3.9570000171661377        1.0000000000000000        1.0000000000000000     
         198         180  -16.308000564575195        1.0000000000000000        1.0000000000000000     
         212         199   1.2469999790191650        1.0000000000000000        1.0000000000000000     
         219         213  -22.454000473022461        1.0000000000000000        1.0000000000000000     
         274         256  -10.887000083923340        1.0000000000000000        1.0000000000000000     
         296         275 -0.74099999666213989        1.0000000000000000        1.0000000000000000     
         303         297  -7.8720002174377441        1.0000000000000000        1.0000000000000000     
         332         319  -5.8039999008178711        1.0000000000000000        1.0000000000000000     
         346         333 -0.28400000929832458        1.0000000000000000        1.0000000000000000     
         360         347   6.6290001869201660        1.0000000000000000        1.0000000000000000     
         382         361   4.8319997787475586        1.0000000000000000        1.0000000000000000     
         392         383   4.9000000953674316        1.0000000000000000        1.0000000000000000     
         408         393   4.9889998435974121        1.0000000000000000        1.0000000000000000     
         420         409   14.821000099182129        1.0000000000000000        1.0000000000000000     
         430         421   15.513999938964844        1.0000000000000000        1.0000000000000000     
         506         485   16.343000411987305        1.0000000000000000        1.0000000000000000     
         516         507   14.487000465393066        1.0000000000000000        1.0000000000000000     
         536         517   17.627000808715820        1.0000000000000000        1.0000000000000000     
         558         537   18.509000778198242        1.0000000000000000        1.0000000000000000     
         575         559   13.003999710083008        1.0000000000000000        1.0000000000000000     
         596         576   16.954999923706055        1.0000000000000000        1.0000000000000000     
         606         597   17.732000350952148        1.0000000000000000        1.0000000000000000     
         632         621   15.581000328063965        1.0000000000000000        1.0000000000000000     
         646         633   13.956000328063965        1.0000000000000000        1.0000000000000000     
         653         647   10.461000442504883        1.0000000000000000        1.0000000000000000     
         704         689   8.6379995346069336        1.0000000000000000        1.0000000000000000     
         728         705  -9.4580001831054688        1.0000000000000000        1.0000000000000000     
         742         729  -7.0180001258850098        1.0000000000000000        1.0000000000000000     
         775         764  -4.8629999160766602        1.0000000000000000        1.0000000000000000     
         787         776  -19.871999740600586        1.0000000000000000        1.0000000000000000     
         797         788  -14.253000259399414        1.0000000000000000        1.0000000000000000     
         811         798  -18.688999176025391        1.0000000000000000        1.0000000000000000     
         833         812  -2.4690001010894775        1.0000000000000000        1.0000000000000000     
         847         834  -1.3309999704360962        1.0000000000000000        1.0000000000000000     
         867         848  -14.862000465393066        1.0000000000000000        1.0000000000000000     
         881         868  -6.3940000534057617        1.0000000000000000        1.0000000000000000     
         897         882  -11.350999832153320        1.0000000000000000        1.0000000000000000     
         911         898 -2.30000000447034836E-002   1.0000000000000000        1.0000000000000000     
        1052         176   600.00000000000000     

metal and chain:       5           A
residue and name:    605          ZN
 nref, nrdc, Larmor freq:        1052         176   600.00000000000000     
          99          89  -2.0880000591278076        1.0000000000000000        1.0000000000000000     
         120         103 -0.69900000095367432        1.0000000000000000        1.0000000000000000     
         142         124  -1.6759999990463257        1.0000000000000000        1.0000000000000000     
         161         146  -2.5239999294281006        1.0000000000000000        1.0000000000000000     
         177         165 -0.59100002050399780        1.0000000000000000        1.0000000000000000     
         196         181  -3.6849999427795410        1.0000000000000000        1.0000000000000000     
         210         200  7.19999969005584717E-002   1.0000000000000000        1.0000000000000000     
         217         214  -3.0759999752044678        1.0000000000000000        1.0000000000000000     
         272         257   3.4990000724792480        1.0000000000000000        1.0000000000000000     
         294         276  -2.7130000591278076        1.0000000000000000        1.0000000000000000     
         301         298 -7.80000016093254089E-002   1.0000000000000000        1.0000000000000000     
         316         305  -1.8049999475479126        1.0000000000000000        1.0000000000000000     
         330         320  0.41499999165534973        1.0000000000000000        1.0000000000000000     
         344         334  -1.4400000572204590        1.0000000000000000        1.0000000000000000     
         358         348  0.17800000309944153        1.0000000000000000        1.0000000000000000     
         380         362 -0.36100000143051147        1.0000000000000000        1.0000000000000000     
         390         384   2.1059999465942383        1.0000000000000000        1.0000000000000000     
         406         394   1.1720000505447388        1.0000000000000000        1.0000000000000000     
         418         410  -3.0420000553131104        1.0000000000000000        1.0000000000000000     
         428         422   1.3660000562667847        1.0000000000000000        1.0000000000000000     
         482         471   3.2430000305175781        1.0000000000000000        1.0000000000000000     
         504         486   2.2969999313354492        1.0000000000000000        1.0000000000000000     
         514         508  -3.5759999752044678        1.0000000000000000        1.0000000000000000     
         534         518  -1.0410000085830688        1.0000000000000000        1.0000000000000000     
         556         538   3.8929998874664307        1.0000000000000000        1.0000000000000000     
         573         560 -0.34299999475479126        1.0000000000000000        1.0000000000000000     
         594         577  -4.0890002250671387        1.0000000000000000        1.0000000000000000     
         604         598   1.7649999856948853        1.0000000000000000        1.0000000000000000     
         618         608   3.4730000495910645        1.0000000000000000        1.0000000000000000     
         630         622  -2.0710000991821289        1.0000000000000000        1.0000000000000000     
         644         634  -3.1700000762939453        1.0000000000000000        1.0000000000000000     
         651         648   2.3369998931884766        1.0000000000000000        1.0000000000000000     
         702         690  -1.6519999504089355        1.0000000000000000        1.0000000000000000     
         726         706   4.2459998130798340        1.0000000000000000        1.0000000000000000     
         740         730  -2.6530001163482666        1.0000000000000000        1.0000000000000000     
         761         744   3.5569999217987061        1.0000000000000000        1.0000000000000000     
         773         765  -3.6119999885559082        1.0000000000000000        1.0000000000000000     
         785         777  0.41999998688697815        1.0000000000000000        1.0000000000000000     
         795         789   2.0880000591278076        1.0000000000000000        1.0000000000000000     
         809         799   2.0969998836517334        1.0000000000000000        1.0000000000000000     
         831         813   1.2480000257492065        1.0000000000000000        1.0000000000000000     
         845         835 -0.92699998617172241        1.0000000000000000        1.0000000000000000     
         865         849  -2.3940000534057617        1.0000000000000000        1.0000000000000000     
         879         869  0.44299998879432678        1.0000000000000000        1.0000000000000000     
         895         883  -3.4519999027252197        1.0000000000000000        1.0000000000000000     
         909         899  0.12300000339746475        1.0000000000000000        1.0000000000000000     
          99         102 -0.28200000524520874        1.0000000000000000        1.0000000000000000     
         120         123   1.8459999561309814        1.0000000000000000        1.0000000000000000     
         142         145  -1.1779999732971191        1.0000000000000000        1.0000000000000000     
         161         164   1.1380000114440918        1.0000000000000000        1.0000000000000000     
         177         180  -1.4859999418258667        1.0000000000000000        1.0000000000000000     
         196         199  0.25600001215934753        1.0000000000000000        1.0000000000000000     
         210         213  -2.2720000743865967        1.0000000000000000        1.0000000000000000     
         217         220  7.59999975562095642E-002   1.0000000000000000        1.0000000000000000     
         272         275  0.18400000035762787        1.0000000000000000        1.0000000000000000     
         294         297  0.23999999463558197        1.0000000000000000        1.0000000000000000     
         301         304   1.9160000085830688        1.0000000000000000        1.0000000000000000     
         316         319  0.89999997615814209        1.0000000000000000        1.0000000000000000     
         330         333   2.1500000953674316        1.0000000000000000        1.0000000000000000     
         344         347 -0.10800000280141830        1.0000000000000000        1.0000000000000000     
         358         361   2.0160000324249268        1.0000000000000000        1.0000000000000000     
         380         383  -1.8780000209808350        1.0000000000000000        1.0000000000000000     
         390         393  0.99800002574920654        1.0000000000000000        1.0000000000000000     
         406         409   1.4220000505447388        1.0000000000000000        1.0000000000000000     
         418         421 -0.13799999654293060        1.0000000000000000        1.0000000000000000     
         428         431  0.55599999427795410        1.0000000000000000        1.0000000000000000     
         482         485   1.5060000419616699        1.0000000000000000        1.0000000000000000     
         504         507  0.40799999237060547        1.0000000000000000        1.0000000000000000     
         534         537 -2.19999998807907104E-002   1.0000000000000000        1.0000000000000000     
         556         559   1.4600000381469727        1.0000000000000000        1.0000000000000000     
         573         576 -0.60000002384185791        1.0000000000000000        1.0000000000000000     
         594         597  -1.0180000066757202        1.0000000000000000        1.0000000000000000     
         604         607  0.69999998807907104        1.0000000000000000        1.0000000000000000     
         618         621   1.2840000391006470        1.0000000000000000        1.0000000000000000     
         630         633 -0.98400002717971802        1.0000000000000000        1.0000000000000000     
         644         647 -0.17200000584125519        1.0000000000000000        1.0000000000000000     
         651         654 -0.91799998283386230        1.0000000000000000        1.0000000000000000     
         702         705   1.4320000410079956        1.0000000000000000        1.0000000000000000     
         726         729 -0.12600000202655792        1.0000000000000000        1.0000000000000000     
         740         743 -0.95999997854232788        1.0000000000000000        1.0000000000000000     
         761         764  0.20399999618530273        1.0000000000000000        1.0000000000000000     
         773         776 -0.50999999046325684        1.0000000000000000        1.0000000000000000     
         785         788  0.34200000762939453        1.0000000000000000        1.0000000000000000     
         795         798 -0.62999999523162842        1.0000000000000000        1.0000000000000000     
         809         812  0.28400000929832458        1.0000000000000000        1.0000000000000000     
         831         834   2.0659999847412109        1.0000000000000000        1.0000000000000000     
         845         848  -2.0380001068115234        1.0000000000000000        1.0000000000000000     
         865         868   1.5900000333786011        1.0000000000000000        1.0000000000000000     
         879         882  -1.4680000543594360        1.0000000000000000        1.0000000000000000     
         895         898  0.90799999237060547        1.0000000000000000        1.0000000000000000     
         909         912  -1.3380000591278076        1.0000000000000000        1.0000000000000000     
          89          90   27.943000793457031        1.0000000000000000        1.0000000000000000     
         103         104   35.051998138427734        1.0000000000000000        1.0000000000000000     
         124         125   28.757999420166016        1.0000000000000000        1.0000000000000000     
         146         147   24.381000518798828        1.0000000000000000        1.0000000000000000     
         165         166   15.878000259399414        1.0000000000000000        1.0000000000000000     
         181         182   7.2639999389648438        1.0000000000000000        1.0000000000000000     
         200         201   6.0159997940063477        1.0000000000000000        1.0000000000000000     
         257         258   12.875000000000000        1.0000000000000000        1.0000000000000000     
         276         277   14.494000434875488        1.0000000000000000        1.0000000000000000     
         305         306   9.2010002136230469        1.0000000000000000        1.0000000000000000     
         320         321   5.0949997901916504        1.0000000000000000        1.0000000000000000     
         334         335   21.153999328613281        1.0000000000000000        1.0000000000000000     
         348         349   23.391000747680664        1.0000000000000000        1.0000000000000000     
         362         363   29.108999252319336        1.0000000000000000        1.0000000000000000     
         384         385   6.9910001754760742        1.0000000000000000        1.0000000000000000     
         394         395  -1.6790000200271606        1.0000000000000000        1.0000000000000000     
         410         411   25.020000457763672        1.0000000000000000        1.0000000000000000     
         422         423   8.5380001068115234        1.0000000000000000        1.0000000000000000     
         471         472  -24.919000625610352        1.0000000000000000        1.0000000000000000     
         486         487  -22.813999176025391        1.0000000000000000        1.0000000000000000     
         508         509   30.398000717163086        1.0000000000000000        1.0000000000000000     
         518         519   18.634000778198242        1.0000000000000000        1.0000000000000000     
         538         539  -36.756000518798828        1.0000000000000000        1.0000000000000000     
         560         561 -0.92699998617172241        1.0000000000000000        1.0000000000000000     
         577         578   34.938999176025391        1.0000000000000000        1.0000000000000000     
         598         599  -8.5579996109008789        1.0000000000000000        1.0000000000000000     
         608         609  -35.708999633789063        1.0000000000000000        1.0000000000000000     
         622         623   21.381000518798828        1.0000000000000000        1.0000000000000000     
         634         635   37.139999389648438        1.0000000000000000        1.0000000000000000     
         690         691  -5.5190000534057617        1.0000000000000000        1.0000000000000000     
         706         707   7.2839999198913574        1.0000000000000000        1.0000000000000000     
         730         731   9.1850004196166992        1.0000000000000000        1.0000000000000000     
         744         745   21.275999069213867        1.0000000000000000        1.0000000000000000     
         765         766   21.746000289916992        1.0000000000000000        1.0000000000000000     
         777         778   24.770000457763672        1.0000000000000000        1.0000000000000000     
         789         790  -26.343000411987305        1.0000000000000000        1.0000000000000000     
         799         800  -10.571999549865723        1.0000000000000000        1.0000000000000000     
         813         814   3.6080000400543213        1.0000000000000000        1.0000000000000000     
         835         836   22.599000930786133        1.0000000000000000        1.0000000000000000     
         849         850   25.207000732421875        1.0000000000000000        1.0000000000000000     
         869         870   18.763000488281250        1.0000000000000000        1.0000000000000000     
         883         884   16.600000381469727        1.0000000000000000        1.0000000000000000     
         899         900   9.5439996719360352        1.0000000000000000        1.0000000000000000     
         122         102  -15.140000343322754        1.0000000000000000        1.0000000000000000     
         144         123  -18.344999313354492        1.0000000000000000        1.0000000000000000     
         163         145  -8.6440000534057617        1.0000000000000000        1.0000000000000000     
         179         164  -10.578000068664551        1.0000000000000000        1.0000000000000000     
         198         180  -1.9809999465942383        1.0000000000000000        1.0000000000000000     
         212         199 -0.31400001049041748        1.0000000000000000        1.0000000000000000     
         219         213  0.34700000286102295        1.0000000000000000        1.0000000000000000     
         274         256  -5.2189998626708984        1.0000000000000000        1.0000000000000000     
         296         275  -10.722999572753906        1.0000000000000000        1.0000000000000000     
         303         297  -10.128000259399414        1.0000000000000000        1.0000000000000000     
         332         319  -12.925000190734863        1.0000000000000000        1.0000000000000000     
         346         333  -16.826000213623047        1.0000000000000000        1.0000000000000000     
         360         347  -19.034000396728516        1.0000000000000000        1.0000000000000000     
         382         361  -18.853000640869141        1.0000000000000000        1.0000000000000000     
         392         383  -12.744999885559082        1.0000000000000000        1.0000000000000000     
         408         393  -13.010999679565430        1.0000000000000000        1.0000000000000000     
         420         409  -16.357000350952148        1.0000000000000000        1.0000000000000000     
         430         421  -17.195999145507813        1.0000000000000000        1.0000000000000000     
         506         485   4.4699997901916504        1.0000000000000000        1.0000000000000000     
         516         507  -9.4540004730224609        1.0000000000000000        1.0000000000000000     
         536         517  -12.012999534606934        1.0000000000000000        1.0000000000000000     
         558         537   3.2590000629425049        1.0000000000000000        1.0000000000000000     
         575         559   5.6519999504089355        1.0000000000000000        1.0000000000000000     
         596         576  -7.2490000724792480        1.0000000000000000        1.0000000000000000     
         606         597  -6.8270001411437988        1.0000000000000000        1.0000000000000000     
         632         621   1.8780000209808350        1.0000000000000000        1.0000000000000000     
         646         633  -15.612999916076660        1.0000000000000000        1.0000000000000000     
         653         647   13.673000335693359        1.0000000000000000        1.0000000000000000     
         704         689   9.5369997024536133        1.0000000000000000        1.0000000000000000     
         728         705 -0.14300000667572021        1.0000000000000000        1.0000000000000000     
         742         729  -8.6040000915527344        1.0000000000000000        1.0000000000000000     
         763         743  -9.5209999084472656        1.0000000000000000        1.0000000000000000     
         775         764  -14.095999717712402        1.0000000000000000        1.0000000000000000     
         787         776  -3.4979999065399170        1.0000000000000000        1.0000000000000000     
         797         788   13.468000411987305        1.0000000000000000        1.0000000000000000     
         811         798   8.9759998321533203        1.0000000000000000        1.0000000000000000     
         833         812  -14.133999824523926        1.0000000000000000        1.0000000000000000     
         847         834  -17.132999420166016        1.0000000000000000        1.0000000000000000     
         867         848  -8.8680000305175781        1.0000000000000000        1.0000000000000000     
         881         868  -8.1330003738403320        1.0000000000000000        1.0000000000000000     
         897         882  -3.3540000915527344        1.0000000000000000        1.0000000000000000     
         911         898  -3.3810000419616699        1.0000000000000000        1.0000000000000000     
 -------------- leaving convert_rdc2 --------------

 nmetal_pcs =            0
 nmetal_rdc =            5
 tensor rdc  -1845.3895866700555       -467679.78951243841        95347.515494672523        23926.610041630443        231836.14252156662     

 rdc calculation for metal            1
 resid a1 number resid a2 number    observed rdc  calculated rdc   (delta/oss)^2
             7             7         -1.5790         -1.5173          0.0015
             8             8         -3.2400         -3.2660          0.0001
             9             9         -0.9060         -1.4225          0.3249
            10            10         -3.7660         -3.8044          0.0001
            11            11         -0.9420         -1.1392          0.0438
            12            12         -5.0690         -6.0462          0.0372
            13            13         -0.6530          0.5353          3.3117
            14            14         -5.5920         -5.1153          0.0073
            17            17          2.2840          3.3269          0.2085
            18            18         -2.2670         -1.9832          0.0157
            19            19         -3.1540         -3.7198          0.0322
            20            20         -1.0730         -0.5588          0.2296
            21            21         -2.7780         -2.8190          0.0002
            22            22         -1.4040         -0.9397          0.1094
            24            24          1.1230          0.9114          0.0355
            26            26          3.0470          2.5740          0.0241
            27            27         -6.3550         -6.0840          0.0018
            28            28          1.4690          1.5729          0.0050
            32            32          2.8270          2.8385          0.0000
            33            33          3.3520          2.9867          0.0119
            34            34         -5.9880         -5.9365          0.0001
            35            35         -1.0410         -1.2687          0.0478
            36            36          3.9670          3.7929          0.0019
            37            37         -0.3800         -0.1304          0.4315
            38            38         -6.0580         -5.8171          0.0016
            39            39          1.1940          1.3299          0.0130
            40            40          3.8510          3.9201          0.0003
            41            41         -3.4540         -3.8079          0.0105
            42            42         -3.2130         -3.0452          0.0027
            43            43          3.0260          2.9624          0.0004
            47            47         -1.9310         -1.0149          0.2251
            48            48          3.1320          2.7179          0.0175
            49            49         -2.9150         -3.8578          0.1046
            50            50          2.8790          2.7652          0.0016
            52            52          2.0310          1.7071          0.0254
            53            53          4.0710          3.8410          0.0032
            54            54          2.5420          2.8114          0.0112
            55            55         -1.1490         -2.2743          0.9592
            56            56          1.0650          0.5677          0.2181
            57            57         -4.7060         -5.1272          0.0080
            58            58          1.5050          0.5030          0.4433
            59            59         -5.8690         -5.5223          0.0035
            60            60         -0.2630          0.4106          6.5595
             7             8          0.3200         -0.0143          1.0917
             8             9          1.9060          1.7476          0.0069
             9            10          0.0240          0.6843        756.9058
            10            11          0.4760          0.1522          0.4626
            11            12         -0.5780         -0.3580          0.1449
            12            13         -0.9440         -0.1480          0.7110
            13            14         -2.3560         -2.5000          0.0037
            14            15          0.5640         -0.2319          1.9912
            17            18         -1.0160         -1.2916          0.0736
            18            19          1.8940         -0.2311          1.2589
            19            20          1.9140          2.1226          0.0119
            20            21          1.8340          1.4714          0.0391
            22            23          1.1500          1.1437          0.0000
            23            24          2.6060          2.4946          0.0018
            24            25         -1.7220         -1.4797          0.0198
            25            26          1.0280          1.0343          0.0000
            26            27          1.9520          2.3236          0.0362
            27            28         -0.9500         -0.8216          0.0183
            28            29          0.2740          0.0839          0.4813
            32            33          1.9280          1.7528          0.0083
            33            34         -0.5280         -0.4844          0.0068
            35            36         -1.3480         -1.4190          0.0028
            36            37          1.5220          1.5745          0.0012
            37            38         -1.2160         -1.2768          0.0025
            38            39         -1.8980         -2.0776          0.0090
            39            40          0.4720          0.5584          0.0335
            40            41          0.6180          0.7203          0.0274
            41            42         -1.3660         -1.0128          0.0669
            42            43         -1.7420         -1.6268          0.0044
            43            44          0.4440          0.5898          0.1078
            47            48          2.9840          2.2602          0.0588
            48            49         -0.9680         -0.7137          0.0690
            49            50          0.5940          1.0510          0.5919
            50            51         -0.9400         -1.1075          0.0318
            51            52          0.4020          0.6134          0.2765
            52            53          0.1940          0.3692          0.8153
            53            54          0.8680          1.1179          0.0829
            54            55         -0.3260         -0.5468          0.4587
            55            56          2.6020          2.4298          0.0044
            56            57         -1.6660         -1.6435          0.0002
            57            58          1.0540          1.3661          0.0877
            58            59         -0.3520         -0.1774          0.2459
            59            60         -0.0760          0.7548        119.5063
            60            61          0.3860          0.9396          2.0571
             7             7         29.2480         31.0992          0.0040
             8             8         36.4040         36.2605          0.0000
             9             9         41.0960         40.9648          0.0000
            10            10         42.6390         39.4096          0.0057
            11            11         37.9040         33.9768          0.0107
            12            12         26.9740         27.9990          0.0014
            13            13         23.8010         21.9493          0.0061
            17            17         30.3290         36.1928          0.0374
            18            18         26.5880         29.5111          0.0121
            20            20         34.2670         32.3179          0.0032
            21            21         33.3050         29.8068          0.0110
            22            22         39.2540         38.3813          0.0005
            23            23         41.2400         37.9844          0.0062
            24            24         31.7620         31.9108          0.0000
            25            25         10.6360         13.1931          0.0578
            26            26          9.9440         10.3992          0.0021
            27            27         27.7100         26.7596          0.0012
            28            28         19.4910         20.1861          0.0013
            32            32        -34.2440        -29.7811          0.0170
            33            33        -20.2760        -17.6187          0.0172
            34            34         32.1920         31.3055          0.0008
            35            35         33.1870         31.1661          0.0037
            36            36        -51.3460        -48.6036          0.0029
            37            37          4.5060          8.6711          0.8544
            38            38         42.2300         39.6032          0.0039
            39            39         -3.2070         -2.2068          0.0973
            40            40        -41.7500        -38.5945          0.0057
            41            41         24.0390         24.8195          0.0011
            42            42         37.6860         37.0154          0.0003
            47            47          6.1850         -6.7270          4.3582
            48            48         27.4190         27.3769          0.0000
            49            49         23.5990         28.2966          0.0396
            50            50         37.3440         35.4384          0.0026
            51            51         40.3290         39.1117          0.0009
            52            52         30.2670         34.5368          0.0199
            53            53        -56.6460        -54.7449          0.0011
            54            54         -3.4850         -1.3744          0.3668
            55            55         23.7350         20.0539          0.0241
            56            56         34.8290         37.3720          0.0053
            57            57         43.2140         39.3767          0.0079
            58            58         39.8140         37.2908          0.0040
            59            59         36.4240         35.9327          0.0002
            60            60         29.4280         33.9970          0.0241
             8             8        -17.1680        -15.1467          0.0139
             9             9        -21.8740        -21.8763          0.0000
            10            10        -20.1810        -20.8024          0.0009
            11            11        -17.2370        -18.2472          0.0034
            12            12        -16.4280        -15.8521          0.0012
            13            13         -5.4700        -10.3619          0.7998
            14            14        -12.4080         -9.4262          0.0577
            17            17        -16.1780        -17.2262          0.0042
            18            18        -15.8960        -20.2852          0.0762
            19            19        -19.6710        -20.7800          0.0032
            20            20        -19.8110        -20.2949          0.0006
            21            21        -21.6220        -20.1356          0.0047
            22            22        -21.2960        -20.9549          0.0003
            23            23        -19.7700        -20.4985          0.0014
            24            24        -19.1370        -18.6987          0.0005
            25            25        -12.7720        -15.4758          0.0448
            26            26        -14.0600        -14.1805          0.0001
            27            27         -7.3460         -5.0418          0.0984
            28            28        -10.8920        -12.8256          0.0315
            33            33         20.2150         25.2437          0.0619
            34            34          2.4260          9.7819          9.1936
            35            35         -0.9080         -4.1240         12.5449
            36            36         18.4060         16.9713          0.0061
            37            37         20.7540         25.4786          0.0518
            38            38          6.3380          8.5333          0.1200
            39            39          5.4200          2.1696          0.3596
            40            40         23.7620         22.7716          0.0017
            41            41         15.8850         15.1726          0.0020
            43            43         20.3760         19.5990          0.0015
            47            47         11.0100          8.4198          0.0553
            48            48        -12.0750        -15.2314          0.0683
            49            49        -18.3420        -17.0706          0.0048
            50            50        -19.7990        -21.0689          0.0041
            51            51        -20.8680        -20.9540          0.0000
            52            52        -15.3620        -17.5733          0.0207
            53            53         10.9920         18.9083          0.5187
            54            54          2.0670          4.3970          1.2706
            55            55        -19.4090        -18.5350          0.0020
            56            56        -21.4090        -21.2097          0.0001
            57            57        -18.5070        -16.7258          0.0093
            58            58        -16.4590        -17.1726          0.0019
            59            59        -15.7670        -17.2496          0.0088
            60            60         -9.2790        -14.8353          0.3586
 tensor rdc  -73614.863758322317       -339017.11016479024        48806.544009162862        11207.229030758886        35981.711127545983     

 rdc calculation for metal            2
 resid a1 number resid a2 number    observed rdc  calculated rdc   (delta/oss)^2
             7             7         -0.6680         -0.5033          0.0608
             8             8         -1.1190         -1.1250          0.0000
             9             9         -2.0960         -2.1634          0.0010
            10            10         -0.3560         -0.2603          0.0722
            11            11         -2.3660         -2.5217          0.0043
            12            12         -1.2450         -1.6783          0.1211
            13            13         -2.3990         -1.5804          0.1164
            14            14         -1.8910         -2.0727          0.0092
            17            17          0.0030          0.6889      52269.4109
            18            18         -1.5380         -2.2554          0.2176
            19            19         -1.4140         -1.2584          0.0121
            20            20          0.2180          0.7312          5.5415
            21            21         -1.5060         -1.5823          0.0026
            22            22          0.8150          0.9364          0.0222
            23            23         -2.6690         -2.6810          0.0000
            24            24          1.7100          1.5436          0.0095
            25            25         -0.9990         -1.2502          0.0632
            26            26          2.1620          1.6659          0.0526
            27            27         -3.2280         -3.2173          0.0000
            28            28         -0.8220         -0.8972          0.0084
            32            32          0.4150          0.2641          0.1323
            33            33          2.1270          1.9563          0.0064
            34            34         -1.7520         -1.6318          0.0047
            35            35         -2.4360         -2.3253          0.0021
            36            36          1.2400          1.3329          0.0056
            37            37          1.0450          1.1002          0.0028
            38            38         -2.8680         -2.8120          0.0004
            39            39         -1.3790         -0.9811          0.0833
            40            40          2.1130          1.9906          0.0034
            41            41         -0.0380         -0.4632        125.2054
            42            42         -1.7030         -1.7758          0.0018
            43            43          1.8540          1.8288          0.0002
            47            47         -2.5290         -2.2945          0.0086
            48            48          0.5780          0.3213          0.1972
            49            49         -2.3340         -2.1144          0.0089
            50            50          0.3070          0.1997          0.1223
            51            51         -2.9440         -2.8532          0.0010
            52            52         -0.0430         -0.4050         70.8832
            53            53          2.2870          2.3652          0.0012
            54            54          1.4830          1.4953          0.0001
            55            55         -1.9280         -1.8862          0.0005
            56            56         -0.9420         -1.0332          0.0094
            57            57         -1.6910         -1.5817          0.0042
            58            58         -1.0220         -1.5701          0.2876
            59            59         -2.0680         -1.6043          0.0503
            60            60         -2.1460         -1.7307          0.0374
             7             8          1.2160          1.1871          0.0006
             8             9          0.5260          0.1531          0.5027
             9            10          0.6900          0.8988          0.0916
            10            11          0.0880         -0.3643         26.4208
            11            12         -0.0500         -0.0593          0.0346
            12            13         -0.6000          0.0937          1.3366
            13            14         -1.0060         -1.1523          0.0212
            14            15          1.2320          1.0585          0.0198
            17            18         -0.0320         -0.1567         15.1771
            18            19          1.0960          0.6346          0.1772
            19            20          1.2660          1.1259          0.0122
            20            21          0.1140         -0.1765          6.4925
            21            22          0.8380          0.5887          0.0885
            22            23          0.2860          0.2528          0.0135
            23            24          0.5560          0.4530          0.0343
            24            25         -0.9380         -0.6232          0.1126
            25            26         -0.6000         -0.4552          0.0583
            26            27          1.6000          1.8627          0.0270
            27            28         -0.8400         -0.7397          0.0143
            28            29         -0.7540         -0.7778          0.0010
            32            33         -0.1460         -0.1033          0.0857
            33            34          0.3180          0.4584          0.1950
            35            36         -1.1020         -1.1564          0.0024
            36            37          0.2280          0.3122          0.1364
            37            38         -0.2000         -0.0992          0.2538
            38            39         -1.1600         -1.2139          0.0022
            39            40         -0.6220         -0.6886          0.0115
            40            41          0.5860          0.6872          0.0298
            41            42         -0.9780         -0.8541          0.0161
            42            43         -1.1260         -0.9184          0.0340
            43            44          1.0300          1.3286          0.0840
            47            48          1.1520          0.9536          0.0297
            48            49          0.1680          0.4680          3.1885
            49            50          0.7880          0.9162          0.0264
            50            51         -0.2240         -0.0148          0.8720
            51            52         -0.0500         -0.0805          0.3726
            52            53         -0.6700         -0.6224          0.0051
            53            54          1.2900          1.2510          0.0009
            54            55         -0.9840         -0.9023          0.0069
            55            56          1.1120          1.0210          0.0067
            56            57         -0.2080         -0.0618          0.4938
            57            58          0.9740          1.0173          0.0020
            58            59          0.3140          0.3158          0.0000
            59            60          0.1020          0.6666         30.6363
            60            61          0.2640          0.5557          1.2205
             7             7         12.0170          9.9658          0.0291
             8             8         14.7340         14.5960          0.0001
             9             9         22.6760         22.1406          0.0006
            10            10         23.7590         22.7491          0.0018
            11            11         22.1000         21.1320          0.0019
            12            12         19.8730         18.8870          0.0025
            13            13         19.5390         19.1108          0.0005
            17            17         21.0380         21.4915          0.0005
            18            18         19.8350         20.3179          0.0006
            20            20         19.4520         18.4533          0.0026
            21            21         17.2310         14.8836          0.0186
            22            22         21.8520         21.8135          0.0000
            23            23         22.7560         21.6316          0.0024
            24            24         15.4740         14.3566          0.0052
            25            25         13.7030         14.4413          0.0029
            26            26         -8.5930         -9.4262          0.0094
            27            27          4.4200          2.7509          0.1426
            28            28         18.3190         18.6726          0.0004
            32            32          0.6940          2.2015          4.7184
            33            33        -23.5750        -20.3324          0.0189
            34            34         11.7310         12.8168          0.0086
            35            35         22.0910         20.9961          0.0025
            36            36        -11.4870        -10.6569          0.0052
            37            37        -15.3680        -10.8872          0.0850
            38            38         20.7550         20.8387          0.0000
            39            39         12.6150         12.4463          0.0002
            40            40        -21.2000        -20.3805          0.0015
            41            41         -0.6570          4.1721         54.0261
            42            42         16.7110         17.2646          0.0011
            47            47         14.0100         10.9422          0.0479
            48            48         20.2950         19.9980          0.0002
            49            49         20.2180         20.4768          0.0002
            50            50         23.1960         22.0844          0.0023
            51            51         23.1050         22.4274          0.0009
            52            52         18.4310         19.2147          0.0018
            53            53        -31.7880        -30.0251          0.0031
            54            54        -18.0120        -16.8195          0.0044
            55            55         18.7330         16.7771          0.0109
            56            56         20.6710         21.1671          0.0006
            57            57         23.5430         22.7131          0.0012
            58            58         23.1970         22.3127          0.0015
            59            59         22.6850         21.6956          0.0019
            60            60         20.7910         21.8169          0.0024
             8             8         -8.8780         -7.8933          0.0123
             9             9        -10.5840        -11.0374          0.0018
            10            10        -11.1620        -11.9624          0.0051
            11            11        -10.7680        -11.2112          0.0017
            12            12         -8.7840         -9.5470          0.0075
            13            13         -7.7910         -9.8136          0.0674
            14            14         -5.2100         -3.5649          0.0997
            17            17         -8.5990        -10.4833          0.0480
            18            18         -9.5980        -11.6535          0.0459
            19            19        -11.1740        -11.9540          0.0049
            20            20        -11.1600        -11.7852          0.0031
            21            21        -11.2810        -11.9102          0.0031
            22            22        -10.4170        -10.6334          0.0004
            23            23         -7.4950         -8.2067          0.0090
            24            24         -6.8830         -8.2477          0.0393
            25            25         -3.7340         -3.6124          0.0011
            26            26         -5.0210         -4.3308          0.0189
            27            27          1.6650          4.3221          2.5468
            28            28         -1.1740         -4.8542          9.8269
            33            33         13.7830         14.2860          0.0013
            34            34          9.1070         13.3833          0.2205
            35            35          3.8030          1.8213          0.2715
            36            36          9.1410          7.8998          0.0184
            37            37         15.8480         17.8041          0.0152
            38            38          9.5850         12.2017          0.0745
            39            39          4.8990          2.6251          0.2154
            40            40         11.4170         11.6284          0.0003
            41            41         14.6280         15.7267          0.0056
            43            43          1.7260          1.0330          0.1612
            47            47         -2.7200         -4.2774          0.3279
            48            48         -7.4630        -10.5214          0.1679
            49            49        -11.2370        -11.3542          0.0001
            50            50        -11.3350        -11.9958          0.0034
            51            51        -11.2170        -12.0656          0.0057
            52            52         -7.8960         -9.7024          0.0523
            53            53          6.6540          9.6468          0.2023
            54            54          6.3310          9.8954          0.3170
            55            55        -10.3280        -11.3980          0.0107
            56            56        -10.8680        -11.6426          0.0051
            57            57        -10.1650        -10.0519          0.0001
            58            58        -10.9670        -11.0491          0.0001
            59            59         -9.8790        -10.9777          0.0124
            60            60         -9.1520        -10.7841          0.0318
 tensor rdc   138223.36571543958        168527.98109161566       -245787.45057426189        13687.525606647509        1773.9667526040978     

 rdc calculation for metal            3
 resid a1 number resid a2 number    observed rdc  calculated rdc   (delta/oss)^2
             7             7          4.2570          3.7208          0.0159
             8             8         -1.9860         -1.6671          0.0258
             9             9          5.4430          5.3449          0.0003
            10            10         -1.6640         -1.6453          0.0001
            11            11          3.4790          3.2909          0.0029
            12            12          0.0670          0.5023         42.2019
            13            13          2.4720          1.6931          0.0993
            14            14          0.2270         -0.2060          3.6391
            17            17         -2.1370         -2.8308          0.1054
            18            18          5.3540          5.2495          0.0004
            19            19         -1.4350         -1.5725          0.0092
            20            20          0.8140          0.1861          0.5951
            21            21         -1.4370         -1.3555          0.0032
            22            22         -2.2150         -1.9862          0.0107
            23            23         -0.0760          0.1913         12.3701
            24            24         -1.6950         -1.8181          0.0053
            25            25         -1.5080         -1.8154          0.0416
            26            26          0.3890          0.6349          0.3997
            27            27          2.7030          2.2889          0.0235
            28            28          0.4260          0.6468          0.2687
            32            32         -2.5580         -2.2049          0.0191
            33            33         -2.1540         -2.3401          0.0075
            34            34          0.3480          0.3144          0.0093
            35            35          4.7650          4.3933          0.0061
            36            36         -3.3080         -3.1346          0.0027
            37            37         -2.4720         -2.5706          0.0016
            38            38          3.7820          3.9439          0.0018
            39            39          0.2380          0.3359          0.1694
            40            40         -2.5600         -2.5769          0.0000
            41            41         -1.4870         -1.6883          0.0183
            42            42          4.5920          4.9004          0.0045
            43            43         -1.9760         -2.1977          0.0126
            47            47          5.0900          4.1933          0.0310
            48            48         -2.8830         -2.8218          0.0005
            49            49          5.8530          4.8139          0.0315
            50            50         -2.5610         -2.3205          0.0088
            51            51          4.7400          4.1701          0.0145
            52            52          1.5800          1.3040          0.0305
            53            53         -1.0840         -1.2190          0.0155
            54            54         -2.9530         -2.6071          0.0137
            55            55         -1.0100         -0.8955          0.0128
            56            56          4.0450          4.1264          0.0004
            57            57         -0.7200         -0.6897          0.0018
            58            58          2.4020          2.7089          0.0163
            59            59         -0.0410         -0.2362         22.6582
            60            60          3.0110          2.5142          0.0272
             7             8         -1.0840         -1.3930          0.0812
             8             9         -1.2680         -0.7016          0.1995
             9            10          0.9540          0.9293          0.0007
            10            11         -1.1060         -0.9741          0.0142
            11            12          1.5620          1.7232          0.0106
            12            13         -1.7580         -2.5263          0.1910
            13            14          1.5140          1.7236          0.0192
            14            15         -1.5060         -1.1096          0.0693
            17            18         -0.8960         -1.0768          0.0407
            18            19          0.4160          1.1724          3.3061
            19            20         -2.7040         -2.8676          0.0037
            20            21          0.9780          1.3169          0.1200
            21            22         -1.7200         -1.2134          0.0868
            22            23          1.2860          1.4214          0.0111
            23            24         -0.8580         -0.6566          0.0551
            24            25          1.5680          1.9164          0.0494
            25            26          1.5660          1.3484          0.0193
            26            27         -2.9920         -3.0172          0.0001
            27            28         -0.6180         -0.5573          0.0096
            28            29          1.2000          1.3181          0.0097
            32            33          0.5940          0.6623          0.0132
            33            34         -2.4160         -2.4521          0.0002
            35            36          0.5220          0.6411          0.0520
            36            37         -1.6400         -1.4806          0.0094
            37            38         -0.3700         -0.3132          0.0236
            38            39          0.1460          0.2531          0.5385
            39            40          1.2800          1.4551          0.0187
            40            41         -2.8960         -3.1225          0.0061
            41            42          1.3400          1.4719          0.0097
            42            43         -0.6640         -0.2331          0.4211
            43            44          0.2120         -0.0350          1.3579
            47            48          0.6600          0.7318          0.0118
            48            49         -1.1360         -1.6620          0.2144
            49            50          0.8440          0.9034          0.0050
            50            51         -1.4040         -1.6176          0.0232
            51            52          1.3840          1.6123          0.0272
            52            53          1.2100          1.1232          0.0051
            53            54          0.2740          0.4083          0.2402
            54            55          0.9940          1.1294          0.0185
            55            56         -2.2120         -2.3950          0.0068
            56            57          1.3460          1.4683          0.0083
            57            58         -2.7140         -3.1520          0.0260
            58            59          1.4840          1.5102          0.0003
            59            60         -2.4540         -2.9823          0.0463
            60            61          1.5600          1.2890          0.0302
             7             7        -30.7530        -26.6199          0.0181
             8             8        -30.5490        -29.5367          0.0011
             9             9        -14.3040        -16.8881          0.0326
            10            10         -9.8860         -9.8766          0.0000
            11            11         -3.2190         -3.7818          0.0306
            12            12         -7.0280         -3.6444          0.2318
            13            13        -11.6730        -15.5283          0.1091
            17            17        -10.6960         -1.9757          0.6647
            18            18        -16.9380        -19.9221          0.0310
            20            20          6.5330          6.0644          0.0051
            21            21         12.7110         15.2703          0.0405
            22            22         -1.6160         -6.2787          8.3250
            23            23         -7.2190         -7.7301          0.0050
            24            24        -29.5530        -28.2574          0.0019
            25            25        -18.1810        -16.9887          0.0043
            26            26         27.4730         26.7325          0.0007
            27            27        -19.7490        -17.7609          0.0101
            28            28        -20.0830        -17.6082          0.0152
            32            32        -18.9740        -17.7263          0.0043
            33            33         55.1620         52.4096          0.0025
            34            34        -29.4280        -28.0003          0.0024
            35            35        -16.4420        -17.8245          0.0071
            36            36          7.1850          7.8123          0.0076
            37            37         30.8560         28.0769          0.0081
            38            38        -22.7530        -20.8685          0.0069
            39            39        -22.8760        -22.5345          0.0002
            40            40         44.8190         46.7154          0.0018
            41            41         -9.5260        -13.3245          0.1590
            42            42        -27.6660        -29.0014          0.0023
            47            47        -18.4920        -22.2073          0.0404
            48            48         -9.1690         -9.5098          0.0014
            49            49        -14.3230        -11.1224          0.0499
            50            50        -13.2910         -9.2813          0.0910
            51            51         -3.6390         -5.8170          0.3582
            52            52        -22.2350        -21.5227          0.0010
            53            53         14.7620         12.4516          0.0245
            54            54         43.5150         38.5245          0.0132
            55            55         -7.8770         -9.5091          0.0429
            56            56         -9.7000        -13.3015          0.1379
            57            57         -9.5350         -9.0565          0.0025
            58            58         -3.8200         -7.0698          0.7238
            59            59         -9.2700         -3.9560          0.3286
            60            60         -8.2670        -10.1308          0.0508
             8             8         12.7200         14.4211          0.0179
             9             9         10.6410         12.4492          0.0289
            10            10         -1.3840          3.8953         14.5504
            11            11          6.9420         10.6392          0.2836
            12            12         -4.4450         -1.4072          0.4671
            13            13          9.3440          9.0132          0.0013
            14            14        -15.9140        -17.3991          0.0087
            17            17          1.3900         -0.3239          1.5204
            18            18          9.6510          1.4893          0.7152
            19            19          4.8780          3.8026          0.0486
            20            20          5.0530          2.4542          0.2645
            21            21          7.2630          4.1556          0.1830
            22            22         12.5360         12.5037          0.0000
            23            23         15.5580         15.9979          0.0008
            24            24         13.1340         15.2224          0.0253
            25            25         11.0900         12.2152          0.0103
            26            26         12.5480         11.3627          0.0089
            27            27         11.5910         10.3025          0.0124
            28            28         15.3710         16.3516          0.0041
            33            33         -2.3140         -2.3135          0.0000
            34            34          3.0310         -2.6560          3.5205
            35            35         10.8150         13.4521          0.0595
            36            36          4.4140          7.2082          0.4007
            37            37         -7.0910        -11.0850          0.3173
            38            38          4.5350          0.1043          0.9545
            39            39          9.8640         12.8328          0.0906
            40            40          0.1320          2.1217        227.2181
            41            41         -2.1610         -7.1753          5.3840
            43            43          6.7360          8.1699          0.0453
            47            47         11.6350         11.5117          0.0001
            48            48          1.4620          3.3567          1.6795
            49            49          6.0810          5.6585          0.0048
            50            50         -0.6370          4.5121         65.3400
            51            51          8.1820          6.0549          0.0676
            52            52        -11.0840         -5.7227          0.2340
            53            53        -22.2940        -24.2419          0.0076
            54            54        -24.2240        -24.6801          0.0004
            55            55          7.6040          9.9574          0.0958
            56            56         10.4060          7.8879          0.0586
            57            57         -2.7130         -1.2325          0.2978
            58            58          5.0310          2.6953          0.2155
            59            59          1.3180          2.1202          0.3705
            60            60          9.7960          5.7253          0.1727
 tensor rdc   38353.796133192431       -235012.55717230705       -204579.11723533570        26791.394345166864        76691.624218833880     

 rdc calculation for metal            4
 resid a1 number resid a2 number    observed rdc  calculated rdc   (delta/oss)^2
             7             7          3.5570          3.1160          0.0154
             8             8         -3.7610         -3.6110          0.0016
             9             9          3.1700          3.1461          0.0001
            10            10         -2.6370         -2.3406          0.0126
            11            11          1.0920          0.6658          0.1523
            12            12         -1.5670         -1.9323          0.0543
            13            13          0.2220          0.2993          0.1213
            14            14         -2.4960         -3.2300          0.0865
            17            17         -2.3060         -1.8308          0.0425
            18            18          3.1880          2.8478          0.0114
            19            19         -3.6920         -3.6940          0.0000
            20            20          1.1320          1.0161          0.0105
            21            21         -3.9660         -3.7912          0.0019
            22            22         -1.0430         -0.7929          0.0575
            23            23         -3.2910         -3.3415          0.0002
            24            24          0.4190          0.0960          0.5943
            25            25         -3.5430         -3.7030          0.0020
            26            26          2.3810          2.5753          0.0067
            27            27         -1.7490         -1.9266          0.0103
            28            28          0.0980          0.1517          0.2997
            32            32         -1.8020         -1.5940          0.0133
            33            33         -0.1650         -0.3476          1.2243
            34            34         -2.2870         -2.0749          0.0086
            35            35          2.1330          2.0219          0.0027
            36            36         -1.7870         -1.5452          0.0183
            37            37         -1.4900         -1.6424          0.0105
            38            38          0.2040          0.3736          0.6914
            39            39         -0.7620         -0.3649          0.2716
            40            40         -0.3790         -0.4773          0.0672
            41            41         -2.5520         -2.7129          0.0040
            42            42          2.8300          2.8141          0.0000
            43            43          0.1040          0.0386          0.3949
            47            47          2.2700          1.8954          0.0272
            48            48         -2.3290         -2.5091          0.0060
            49            49          3.1250          2.2676          0.0753
            50            50         -1.7250         -1.8852          0.0086
            51            51          0.6810          0.6055          0.0123
            52            52          2.2840          1.4414          0.1361
            53            53          1.1880          1.4151          0.0365
            54            54         -0.8950         -0.6446          0.0783
            55            55         -3.4420         -3.5582          0.0011
            56            56          3.6620          3.4153          0.0045
            57            57         -3.2410         -3.1355          0.0011
            58            58          1.6150          1.4077          0.0165
            59            59         -2.5230         -2.6503          0.0025
            60            60          0.8240          1.0079          0.0498
             7             8          0.2820         -0.2652          3.7659
             8             9         -0.5620         -0.4385          0.0483
             9            10          1.9860          2.2353          0.0158
            10            11         -1.2360         -1.3790          0.0134
            11            12          1.7900          1.9550          0.0085
            12            13         -2.3180         -2.5116          0.0070
            13            14          0.5940          0.4059          0.1002
            14            15         -0.3480         -0.1426          0.3485
            17            18         -1.3700         -1.6262          0.0350
            18            19          1.8900          2.0749          0.0096
            19            20         -1.5380         -1.5149          0.0002
            20            21          1.6080          1.3318          0.0295
            21            22         -0.6740         -0.3981          0.1676
            22            23          1.9180          2.0855          0.0076
            23            24         -0.0800          0.0083          1.2184
            24            25          0.8280          1.4250          0.5199
            25            26          1.0220          0.9118          0.0116
            26            27         -1.0580         -0.8540          0.0372
            27            28         -1.3760         -1.4177          0.0009
            28            29          0.5160          0.4064          0.0451
            32            33          0.7760          0.6159          0.0426
            33            34         -2.1580         -2.2064          0.0005
            35            36         -0.7120         -0.7697          0.0066
            36            37         -1.1340         -1.0455          0.0061
            37            38         -0.7000         -0.8099          0.0246
            38            39         -1.0860         -1.1392          0.0024
            39            40          0.5420          0.6346          0.0292
            40            41         -2.2540         -2.4143          0.0051
            41            42          0.2360          0.3163          0.1157
            42            43         -1.7440         -1.5252          0.0157
            43            44          1.6420          1.5674          0.0021
            47            48          1.8540          2.2260          0.0403
            48            49         -1.3240         -1.4634          0.0111
            49            50          1.9940          2.2739          0.0197
            50            51         -1.7380         -1.9669          0.0174
            51            52          1.5640          1.8655          0.0372
            52            53          0.4900          0.3317          0.1044
            54            55         -0.0360         -0.0660          0.6946
            55            56         -0.9220         -1.1125          0.0427
            56            57          1.0540          1.3140          0.0608
            57            58         -1.9320         -2.0181          0.0020
            58            59          2.0080          2.1427          0.0045
            59            60         -2.4100         -2.2851          0.0027
            60            61          2.1420          2.2908          0.0048
             7             7        -13.0140        -11.6872          0.0104
             8             8        -12.0860        -11.2300          0.0050
             9             9         11.7650          7.8529          0.1106
            10            10         16.0810         15.5640          0.0010
            11            11         21.9950         20.9878          0.0021
            12            12         17.5040         19.7820          0.0169
            13            13         11.7960          6.1161          0.2319
            17            17         13.3940         23.0454          0.5192
            18            18          4.4640          1.4820          0.4462
            20            20         31.0010         29.1216          0.0037
            21            21         35.4240         35.1019          0.0001
            22            22         23.6980         18.5276          0.0476
            23            23         18.7210         16.8877          0.0096
            24            24         -8.7930         -9.1366          0.0015
            25            25         -0.0090          1.0405      13598.8260
            26            26         23.3510         21.4107          0.0069
            27            27         -9.4470        -10.1561          0.0056
            28            28          0.3870          3.0550         47.5289
            32            32        -21.9340        -17.3220          0.0442
            33            33         30.0260         31.0004          0.0011
            34            34        -12.3470        -10.1888          0.0306
            35            35          6.8360          4.7152          0.0962
            36            36         -9.1160         -7.6711          0.0251
            37            37         18.2090         20.9106          0.0220
            38            38          1.0790          2.9167          2.9008
            39            39         -9.7470         -9.1708          0.0035
            40            40         19.3890         22.0293          0.0185
            41            41         -5.3200         -2.9437          0.1995
            42            42        -11.4300        -11.2779          0.0002
            47            47         -0.2580         -8.6570       1059.7708
            48            48         14.7420         14.0068          0.0025
            49            49          8.3270         12.4276          0.2425
            50            50         12.4580         15.6578          0.0660
            51            51         22.0700         19.6086          0.0124
            52            52         -0.3200          1.2919         25.3731
            53            53        -25.7430        -27.7655          0.0062
            54            54         26.7710         23.4618          0.0153
            55            55         16.0380         12.2532          0.0557
            56            56         13.7430         10.9190          0.0422
            57            57         16.9330         16.4185          0.0009
            58            58         22.7480         18.2456          0.0392
            59            59         16.9890         21.1430          0.0598
            60            60         16.7160         14.5027          0.0175
             8             8          2.4490          3.8721          0.3377
             9             9         -1.1660          0.2262          1.4256
            10            10        -14.2490         -9.5999          0.1065
            11            11         -3.9570         -1.2093          0.4822
            12            12        -16.3080        -13.5616          0.0284
            13            13          1.2470         -1.9916          6.7450
            14            14        -22.4540        -22.6330          0.0001
            17            17        -10.8870        -13.0668          0.0401
            18            18         -0.7410        -11.8604        225.1769
            19            19         -7.8720         -9.6911          0.0534
            21            21         -5.8040         -9.2863          0.3600
            22            22         -0.2840          0.2898          4.0822
            23            23          6.6290          6.5776          0.0001
            24            24          4.8320          4.8337          0.0000
            25            25          4.9000          5.8981          0.0415
            26            26          4.9890          3.8082          0.0560
            27            27         14.8210         16.2248          0.0090
            28            28         15.5140         12.5862          0.0356
            33            33         16.3430         17.2483          0.0031
            34            34         14.4870         13.8054          0.0022
            35            35         17.6270         17.5806          0.0000
            36            36         18.5090         19.6778          0.0040
            37            37         13.0040         11.5774          0.0120
            38            38         16.9550         15.4563          0.0078
            39            39         17.7320         18.6313          0.0026
            41            41         15.5810         12.1727          0.0478
            42            42         13.9560         14.7812          0.0035
            43            43         10.4610         11.1744          0.0047
            47            47          8.6380          6.8718          0.0418
            48            48         -9.4580         -9.2570          0.0005
            49            49         -7.0180         -7.1981          0.0007
            51            51         -4.8630         -7.3628          0.2642
            52            52        -19.8720        -17.3411          0.0162
            53            53        -14.2530        -12.5638          0.0140
            54            54        -18.6890        -15.0768          0.0374
            55            55         -2.4690         -2.2034          0.0116
            56            56         -1.3310         -5.2397          8.6240
            57            57        -14.8620        -12.8707          0.0180
            58            58         -6.3940        -10.2935          0.3719
            59            59        -11.3510        -10.8608          0.0019
            60            60         -0.0230         -6.7354      85172.0485
 tensor rdc   38060.943989416017       -201408.55322493639        165482.93275805662       -15095.920912777654        152487.47558536389     

 rdc calculation for metal            5
 resid a1 number resid a2 number    observed rdc  calculated rdc   (delta/oss)^2
             7             7         -2.0880         -2.2484          0.0059
             8             8         -0.6990         -0.8524          0.0482
             9             9         -1.6760         -1.9464          0.0260
            10            10         -2.5240         -2.5432          0.0001
            11            11         -0.5910         -0.4816          0.0343
            12            12         -3.6850         -3.9651          0.0058
            13            13          0.0720          0.7396         85.9618
            14            14         -3.0760         -2.3260          0.0595
            17            17          3.4990          3.7534          0.0053
            18            18         -2.7130         -2.2140          0.0338
            19            19         -0.0780         -1.1899        203.1914
            20            20         -1.8050         -0.9545          0.2220
            21            21          0.4150         -0.0748          1.3930
            22            22         -1.4400         -1.0990          0.0561
            23            23          0.1780         -0.1315          3.0224
            24            24         -0.3610         -0.3627          0.0000
            25            25          2.1060          1.7286          0.0321
            26            26          1.1720          0.9687          0.0301
            27            27         -3.0420         -3.2591          0.0051
            28            28          1.3660          1.4038          0.0008
            32            32          3.2430          3.2257          0.0000
            33            33          2.2970          2.2419          0.0006
            34            34         -3.5760         -3.8354          0.0053
            35            35         -1.0410         -1.2913          0.0578
            36            36          3.8930          3.9707          0.0004
            37            37         -0.3430         -0.0359          0.8015
            38            38         -4.0890         -4.1467          0.0002
            39            39          1.7650          1.5492          0.0150
            40            40          3.4730          3.3973          0.0005
            41            41         -2.0710         -2.2448          0.0070
            42            42         -3.1700         -3.1090          0.0004
            43            43          2.3370          2.3055          0.0002
            47            47         -1.6520         -1.0477          0.1338
            48            48          4.2460          3.7771          0.0122
            49            49         -2.6530         -3.4653          0.0937
            50            50          3.5570          3.4026          0.0019
            51            51         -3.6120         -3.8629          0.0048
            52            52          0.4200          0.6174          0.2210
            53            53          2.0880          2.0422          0.0005
            54            54          2.0970          2.4142          0.0229
            55            55          1.2480          0.4745          0.3842
            56            56         -0.9270         -0.8906          0.0015
            57            57         -2.3940         -2.6553          0.0119
            58            58          0.4430          0.1291          0.5020
            59            59         -3.4520         -3.2333          0.0040
            60            60          0.1230          0.3130          2.3851
             7             8         -0.2820         -0.2318          0.0317
             8             9          1.8460          1.5842          0.0201
             9            10         -1.1780         -0.8843          0.0622
            10            11          1.1380          0.6542          0.1808
            11            12         -1.4860         -1.3384          0.0099
            12            13          0.2560          0.8515          5.4107
            13            14         -2.2720         -2.2758          0.0000
            14            15          0.0760         -0.4281         44.0001
            17            18          0.1840         -0.0651          1.8329
            18            19          0.2400         -1.5562         56.0137
            19            20          1.9160          2.0186          0.0029
            20            21          0.9000          0.9823          0.0084
            21            22          2.1500          2.0491          0.0022
            22            23         -0.1080         -0.0323          0.4908
            23            24          2.0160          1.9978          0.0001
            24            25         -1.8780         -1.9467          0.0013
            25            26          0.9980          0.9589          0.0015
            26            27          1.4220          1.7160          0.0427
            27            28         -0.1380         -0.0816          0.1669
            28            29          0.5560          0.5064          0.0079
            32            33          1.5060          1.4363          0.0021
            33            34          0.4080          0.5319          0.0922
            35            36         -0.0220         -0.2416         99.6741
            36            37          1.4600          1.5876          0.0076
            37            38         -0.6000         -0.4439          0.0677
            38            39         -1.0180         -1.1608          0.0197
            39            40          0.7000          0.8076          0.0236
            40            41          1.2840          1.3796          0.0055
            41            42         -0.9840         -0.7120          0.0764
            42            43         -0.1720         -0.1356          0.0448
            43            44         -0.9180         -0.7692          0.0263
            47            48          1.4320          0.6264          0.3165
            48            49         -0.1260          0.0641          2.2765
            49            50         -0.9600         -0.5614          0.1724
            50            51          0.2040          0.1380          0.1048
            51            52         -0.5100         -0.2707          0.2201
            52            53          0.3420          0.4887          0.1839
            53            54         -0.6300         -0.5417          0.0197
            54            55          0.2840          0.2542          0.0110
            55            56          2.0660          2.1418          0.0013
            56            57         -2.0380         -2.1652          0.0039
            57            58          1.5900          1.6508          0.0015
            58            59         -1.4680         -1.4244          0.0009
            59            60          0.9080          1.3557          0.2431
            60            61         -1.3380         -0.5092          0.3837
             7             7         27.9430         29.8718          0.0048
             8             8         35.0520         35.1662          0.0000
             9             9         28.7580         29.4833          0.0006
            10            10         24.3810         22.4965          0.0060
            11            11         15.8780         12.5526          0.0439
            12            12          7.2640          5.9237          0.0340
            13            13          6.0160          7.0124          0.0274
            17            17         12.8750         14.6542          0.0191
            18            18         14.4940         18.6967          0.0841
            20            20          9.2010          7.5150          0.0336
            21            21          5.0950          3.7279          0.0720
            22            22         21.1540         22.0763          0.0019
            23            23         23.3910         22.8117          0.0006
            24            24         29.1090         29.0574          0.0000
            25            25          6.9910          7.9207          0.0177
            26            26         -1.6790         -0.2599          0.7144
            27            27         25.0200         26.4324          0.0032
            28            28          8.5380          7.1546          0.0263
            32            32        -24.9190        -23.1741          0.0049
            33            33        -22.8140        -22.0231          0.0012
            34            34         30.3980         28.8888          0.0025
            35            35         18.6340         18.4265          0.0001
            36            36        -36.7560        -35.9126          0.0005
            37            37         -0.9270         -0.8258          0.0119
            38            38         34.9390         31.1945          0.0115
            39            39         -8.5580         -7.1337          0.0277
            40            40        -35.7090        -34.6040          0.0010
            41            41         21.3810         18.9276          0.0132
            42            42         37.1400         36.0167          0.0009
            47            47         -5.5190        -11.3858          1.1300
            48            48          7.2840          8.2566          0.0178
            49            49          9.1850         10.2553          0.0136
            50            50         21.2760         17.0259          0.0399
            51            51         21.7460         20.6293          0.0026
            52            52         24.7700         27.4376          0.0116
            53            53        -26.3430        -24.1196          0.0071
            54            54        -10.5720         -7.6509          0.0763
            55            55          3.6080          0.9737          0.5331
            56            56         22.5990         25.4823          0.0163
            57            57         25.2070         22.0911          0.0153
            58            58         18.7630         18.1822          0.0010
            59            59         16.6000         15.0447          0.0088
            60            60          9.5440         15.8537          0.4371
             8             8        -15.1400        -13.0368          0.0193
             9             9        -18.3450        -18.0768          0.0002
            10            10         -8.6440        -11.2953          0.0941
            11            11        -10.5780        -12.6130          0.0370
            12            12         -1.9810         -3.0473          0.2897
            13            13         -0.3140         -3.1611         82.2130
            14            14          0.3470          2.5111         38.8946
            17            17         -5.2190         -4.8665          0.0046
            18            18        -10.7230         -9.7599          0.0081
            19            19        -10.1280        -11.2245          0.0117
            21            21        -12.9250        -10.3475          0.0398
            22            22        -16.8260        -17.4227          0.0013
            23            23        -19.0340        -20.4874          0.0058
            24            24        -18.8530        -17.4150          0.0058
            25            25        -12.7450        -14.9207          0.0291
            26            26        -13.0110        -11.7818          0.0089
            27            27        -16.3570        -14.9048          0.0079
            28            28        -17.1960        -17.2450          0.0000
            33            33          4.4700          8.8238          0.9487
            34            34         -9.4540         -3.2963          0.4242
            35            35        -12.0130        -13.9602          0.0263
            36            36          3.2590          2.8497          0.0158
            37            37          5.6520         10.1993          0.6473
            38            38         -7.2490         -4.8651          0.1081
            39            39         -6.8270         -8.6737          0.0732
            41            41          1.8780          1.4896          0.0428
            42            42        -15.6130        -18.2348          0.0282
            43            43         13.6730         13.6663          0.0000
            47            47          9.5370          8.4957          0.0119
            48            48         -0.1430         -4.2162        811.3471
            49            49         -8.6040         -7.5359          0.0154
            50            50         -9.5210        -12.0517          0.0707
            51            51        -14.0960        -12.4407          0.0138
            52            52         -3.4980         -5.4349          0.3066
            53            53         13.4680         17.7136          0.0994
            54            54          8.9760          7.6683          0.0212
            55            55        -14.1340        -12.3079          0.0167
            56            56        -17.1330        -14.7733          0.0190
            57            57         -8.8680         -7.7390          0.0162
            58            58         -8.1330         -6.0131          0.0679
            59            59         -3.3540         -5.8363          0.5477
            60            60         -3.3810         -5.1662          0.2788
 fpcs =    0.0000000000000000     
 frdc =    26973.507311260415     
 ftens =    0.0000000000000000     
 fval =    26973.508    

 Qfactor PCS =    0.0000000000000000     
 Qfactor RDC =   0.14611450330560413     

 nmetal_pcs =            0
 nmetal_rdc =            5
 tensor rdc  -1845.3895866700555       -467679.78951243841        95347.515494672523        23926.610041630443        231836.14252156662     

 rdc calculation for metal            1
 resid a1 number resid a2 number    observed rdc  calculated rdc   (delta/oss)^2
             7             7         -1.5790         -1.5173          0.0015
             8             8         -3.2400         -3.2660          0.0001
             9             9         -0.9060         -1.4225          0.3249
            10            10         -3.7660         -3.8044          0.0001
            11            11         -0.9420         -1.1392          0.0438
            12            12         -5.0690         -6.0462          0.0372
            13            13         -0.6530          0.5353          3.3117
            14            14         -5.5920         -5.1153          0.0073
            17            17          2.2840          3.3269          0.2085
            18            18         -2.2670         -1.9832          0.0157
            19            19         -3.1540         -3.7198          0.0322
            20            20         -1.0730         -0.5588          0.2296
            21            21         -2.7780         -2.8190          0.0002
            22            22         -1.4040         -0.9397          0.1094
            24            24          1.1230          0.9114          0.0355
            26            26          3.0470          2.5740          0.0241
            27            27         -6.3550         -6.0840          0.0018
            28            28          1.4690          1.5729          0.0050
            32            32          2.8270          2.8385          0.0000
            33            33          3.3520          2.9867          0.0119
            34            34         -5.9880         -5.9365          0.0001
            35            35         -1.0410         -1.2687          0.0478
            36            36          3.9670          3.7929          0.0019
            37            37         -0.3800         -0.1304          0.4315
            38            38         -6.0580         -5.8171          0.0016
            39            39          1.1940          1.3299          0.0130
            40            40          3.8510          3.9201          0.0003
            41            41         -3.4540         -3.8079          0.0105
            42            42         -3.2130         -3.0452          0.0027
            43            43          3.0260          2.9624          0.0004
            47            47         -1.9310         -1.0149          0.2251
            48            48          3.1320          2.7179          0.0175
            49            49         -2.9150         -3.8578          0.1046
            50            50          2.8790          2.7652          0.0016
            52            52          2.0310          1.7071          0.0254
            53            53          4.0710          3.8410          0.0032
            54            54          2.5420          2.8114          0.0112
            55            55         -1.1490         -2.2743          0.9592
            56            56          1.0650          0.5677          0.2181
            57            57         -4.7060         -5.1272          0.0080
            58            58          1.5050          0.5030          0.4433
            59            59         -5.8690         -5.5223          0.0035
            60            60         -0.2630          0.4106          6.5595
             7             8          0.3200         -0.0143          1.0917
             8             9          1.9060          1.7476          0.0069
             9            10          0.0240          0.6843        756.9058
            10            11          0.4760          0.1522          0.4626
            11            12         -0.5780         -0.3580          0.1449
            12            13         -0.9440         -0.1480          0.7110
            13            14         -2.3560         -2.5000          0.0037
            14            15          0.5640         -0.2319          1.9912
            17            18         -1.0160         -1.2916          0.0736
            18            19          1.8940         -0.2311          1.2589
            19            20          1.9140          2.1226          0.0119
            20            21          1.8340          1.4714          0.0391
            22            23          1.1500          1.1437          0.0000
            23            24          2.6060          2.4946          0.0018
            24            25         -1.7220         -1.4797          0.0198
            25            26          1.0280          1.0343          0.0000
            26            27          1.9520          2.3236          0.0362
            27            28         -0.9500         -0.8216          0.0183
            28            29          0.2740          0.0839          0.4813
            32            33          1.9280          1.7528          0.0083
            33            34         -0.5280         -0.4844          0.0068
            35            36         -1.3480         -1.4190          0.0028
            36            37          1.5220          1.5745          0.0012
            37            38         -1.2160         -1.2768          0.0025
            38            39         -1.8980         -2.0776          0.0090
            39            40          0.4720          0.5584          0.0335
            40            41          0.6180          0.7203          0.0274
            41            42         -1.3660         -1.0128          0.0669
            42            43         -1.7420         -1.6268          0.0044
            43            44          0.4440          0.5898          0.1078
            47            48          2.9840          2.2602          0.0588
            48            49         -0.9680         -0.7137          0.0690
            49            50          0.5940          1.0510          0.5919
            50            51         -0.9400         -1.1075          0.0318
            51            52          0.4020          0.6134          0.2765
            52            53          0.1940          0.3692          0.8153
            53            54          0.8680          1.1179          0.0829
            54            55         -0.3260         -0.5468          0.4587
            55            56          2.6020          2.4298          0.0044
            56            57         -1.6660         -1.6435          0.0002
            57            58          1.0540          1.3661          0.0877
            58            59         -0.3520         -0.1774          0.2459
            59            60         -0.0760          0.7548        119.5063
            60            61          0.3860          0.9396          2.0571
             7             7         29.2480         31.0992          0.0040
             8             8         36.4040         36.2605          0.0000
             9             9         41.0960         40.9648          0.0000
            10            10         42.6390         39.4096          0.0057
            11            11         37.9040         33.9768          0.0107
            12            12         26.9740         27.9990          0.0014
            13            13         23.8010         21.9493          0.0061
            17            17         30.3290         36.1928          0.0374
            18            18         26.5880         29.5111          0.0121
            20            20         34.2670         32.3179          0.0032
            21            21         33.3050         29.8068          0.0110
            22            22         39.2540         38.3813          0.0005
            23            23         41.2400         37.9844          0.0062
            24            24         31.7620         31.9108          0.0000
            25            25         10.6360         13.1931          0.0578
            26            26          9.9440         10.3992          0.0021
            27            27         27.7100         26.7596          0.0012
            28            28         19.4910         20.1861          0.0013
            32            32        -34.2440        -29.7811          0.0170
            33            33        -20.2760        -17.6187          0.0172
            34            34         32.1920         31.3055          0.0008
            35            35         33.1870         31.1661          0.0037
            36            36        -51.3460        -48.6036          0.0029
            37            37          4.5060          8.6711          0.8544
            38            38         42.2300         39.6032          0.0039
            39            39         -3.2070         -2.2068          0.0973
            40            40        -41.7500        -38.5945          0.0057
            41            41         24.0390         24.8195          0.0011
            42            42         37.6860         37.0154          0.0003
            47            47          6.1850         -6.7270          4.3582
            48            48         27.4190         27.3769          0.0000
            49            49         23.5990         28.2966          0.0396
            50            50         37.3440         35.4384          0.0026
            51            51         40.3290         39.1117          0.0009
            52            52         30.2670         34.5368          0.0199
            53            53        -56.6460        -54.7449          0.0011
            54            54         -3.4850         -1.3744          0.3668
            55            55         23.7350         20.0539          0.0241
            56            56         34.8290         37.3720          0.0053
            57            57         43.2140         39.3767          0.0079
            58            58         39.8140         37.2908          0.0040
            59            59         36.4240         35.9327          0.0002
            60            60         29.4280         33.9970          0.0241
             8             8        -17.1680        -15.1467          0.0139
             9             9        -21.8740        -21.8763          0.0000
            10            10        -20.1810        -20.8024          0.0009
            11            11        -17.2370        -18.2472          0.0034
            12            12        -16.4280        -15.8521          0.0012
            13            13         -5.4700        -10.3619          0.7998
            14            14        -12.4080         -9.4262          0.0577
            17            17        -16.1780        -17.2262          0.0042
            18            18        -15.8960        -20.2852          0.0762
            19            19        -19.6710        -20.7800          0.0032
            20            20        -19.8110        -20.2949          0.0006
            21            21        -21.6220        -20.1356          0.0047
            22            22        -21.2960        -20.9549          0.0003
            23            23        -19.7700        -20.4985          0.0014
            24            24        -19.1370        -18.6987          0.0005
            25            25        -12.7720        -15.4758          0.0448
            26            26        -14.0600        -14.1805          0.0001
            27            27         -7.3460         -5.0418          0.0984
            28            28        -10.8920        -12.8256          0.0315
            33            33         20.2150         25.2437          0.0619
            34            34          2.4260          9.7819          9.1936
            35            35         -0.9080         -4.1240         12.5449
            36            36         18.4060         16.9713          0.0061
            37            37         20.7540         25.4786          0.0518
            38            38          6.3380          8.5333          0.1200
            39            39          5.4200          2.1696          0.3596
            40            40         23.7620         22.7716          0.0017
            41            41         15.8850         15.1726          0.0020
            43            43         20.3760         19.5990          0.0015
            47            47         11.0100          8.4198          0.0553
            48            48        -12.0750        -15.2314          0.0683
            49            49        -18.3420        -17.0706          0.0048
            50            50        -19.7990        -21.0689          0.0041
            51            51        -20.8680        -20.9540          0.0000
            52            52        -15.3620        -17.5733          0.0207
            53            53         10.9920         18.9083          0.5187
            54            54          2.0670          4.3970          1.2706
            55            55        -19.4090        -18.5350          0.0020
            56            56        -21.4090        -21.2097          0.0001
            57            57        -18.5070        -16.7258          0.0093
            58            58        -16.4590        -17.1726          0.0019
            59            59        -15.7670        -17.2496          0.0088
            60            60         -9.2790        -14.8353          0.3586
 tensor rdc  -73614.863758322317       -339017.11016479024        48806.544009162862        11207.229030758886        35981.711127545983     

 rdc calculation for metal            2
 resid a1 number resid a2 number    observed rdc  calculated rdc   (delta/oss)^2
             7             7         -0.6680         -0.5033          0.0608
             8             8         -1.1190         -1.1250          0.0000
             9             9         -2.0960         -2.1634          0.0010
            10            10         -0.3560         -0.2603          0.0722
            11            11         -2.3660         -2.5217          0.0043
            12            12         -1.2450         -1.6783          0.1211
            13            13         -2.3990         -1.5804          0.1164
            14            14         -1.8910         -2.0727          0.0092
            17            17          0.0030          0.6889      52269.4109
            18            18         -1.5380         -2.2554          0.2176
            19            19         -1.4140         -1.2584          0.0121
            20            20          0.2180          0.7312          5.5415
            21            21         -1.5060         -1.5823          0.0026
            22            22          0.8150          0.9364          0.0222
            23            23         -2.6690         -2.6810          0.0000
            24            24          1.7100          1.5436          0.0095
            25            25         -0.9990         -1.2502          0.0632
            26            26          2.1620          1.6659          0.0526
            27            27         -3.2280         -3.2173          0.0000
            28            28         -0.8220         -0.8972          0.0084
            32            32          0.4150          0.2641          0.1323
            33            33          2.1270          1.9563          0.0064
            34            34         -1.7520         -1.6318          0.0047
            35            35         -2.4360         -2.3253          0.0021
            36            36          1.2400          1.3329          0.0056
            37            37          1.0450          1.1002          0.0028
            38            38         -2.8680         -2.8120          0.0004
            39            39         -1.3790         -0.9811          0.0833
            40            40          2.1130          1.9906          0.0034
            41            41         -0.0380         -0.4632        125.2054
            42            42         -1.7030         -1.7758          0.0018
            43            43          1.8540          1.8288          0.0002
            47            47         -2.5290         -2.2945          0.0086
            48            48          0.5780          0.3213          0.1972
            49            49         -2.3340         -2.1144          0.0089
            50            50          0.3070          0.1997          0.1223
            51            51         -2.9440         -2.8532          0.0010
            52            52         -0.0430         -0.4050         70.8832
            53            53          2.2870          2.3652          0.0012
            54            54          1.4830          1.4953          0.0001
            55            55         -1.9280         -1.8862          0.0005
            56            56         -0.9420         -1.0332          0.0094
            57            57         -1.6910         -1.5817          0.0042
            58            58         -1.0220         -1.5701          0.2876
            59            59         -2.0680         -1.6043          0.0503
            60            60         -2.1460         -1.7307          0.0374
             7             8          1.2160          1.1871          0.0006
             8             9          0.5260          0.1531          0.5027
             9            10          0.6900          0.8988          0.0916
            10            11          0.0880         -0.3643         26.4208
            11            12         -0.0500         -0.0593          0.0346
            12            13         -0.6000          0.0937          1.3366
            13            14         -1.0060         -1.1523          0.0212
            14            15          1.2320          1.0585          0.0198
            17            18         -0.0320         -0.1567         15.1771
            18            19          1.0960          0.6346          0.1772
            19            20          1.2660          1.1259          0.0122
            20            21          0.1140         -0.1765          6.4925
            21            22          0.8380          0.5887          0.0885
            22            23          0.2860          0.2528          0.0135
            23            24          0.5560          0.4530          0.0343
            24            25         -0.9380         -0.6232          0.1126
            25            26         -0.6000         -0.4552          0.0583
            26            27          1.6000          1.8627          0.0270
            27            28         -0.8400         -0.7397          0.0143
            28            29         -0.7540         -0.7778          0.0010
            32            33         -0.1460         -0.1033          0.0857
            33            34          0.3180          0.4584          0.1950
            35            36         -1.1020         -1.1564          0.0024
            36            37          0.2280          0.3122          0.1364
            37            38         -0.2000         -0.0992          0.2538
            38            39         -1.1600         -1.2139          0.0022
            39            40         -0.6220         -0.6886          0.0115
            40            41          0.5860          0.6872          0.0298
            41            42         -0.9780         -0.8541          0.0161
            42            43         -1.1260         -0.9184          0.0340
            43            44          1.0300          1.3286          0.0840
            47            48          1.1520          0.9536          0.0297
            48            49          0.1680          0.4680          3.1885
            49            50          0.7880          0.9162          0.0264
            50            51         -0.2240         -0.0148          0.8720
            51            52         -0.0500         -0.0805          0.3726
            52            53         -0.6700         -0.6224          0.0051
            53            54          1.2900          1.2510          0.0009
            54            55         -0.9840         -0.9023          0.0069
            55            56          1.1120          1.0210          0.0067
            56            57         -0.2080         -0.0618          0.4938
            57            58          0.9740          1.0173          0.0020
            58            59          0.3140          0.3158          0.0000
            59            60          0.1020          0.6666         30.6363
            60            61          0.2640          0.5557          1.2205
             7             7         12.0170          9.9658          0.0291
             8             8         14.7340         14.5960          0.0001
             9             9         22.6760         22.1406          0.0006
            10            10         23.7590         22.7491          0.0018
            11            11         22.1000         21.1320          0.0019
            12            12         19.8730         18.8870          0.0025
            13            13         19.5390         19.1108          0.0005
            17            17         21.0380         21.4915          0.0005
            18            18         19.8350         20.3179          0.0006
            20            20         19.4520         18.4533          0.0026
            21            21         17.2310         14.8836          0.0186
            22            22         21.8520         21.8135          0.0000
            23            23         22.7560         21.6316          0.0024
            24            24         15.4740         14.3566          0.0052
            25            25         13.7030         14.4413          0.0029
            26            26         -8.5930         -9.4262          0.0094
            27            27          4.4200          2.7509          0.1426
            28            28         18.3190         18.6726          0.0004
            32            32          0.6940          2.2015          4.7184
            33            33        -23.5750        -20.3324          0.0189
            34            34         11.7310         12.8168          0.0086
            35            35         22.0910         20.9961          0.0025
            36            36        -11.4870        -10.6569          0.0052
            37            37        -15.3680        -10.8872          0.0850
            38            38         20.7550         20.8387          0.0000
            39            39         12.6150         12.4463          0.0002
            40            40        -21.2000        -20.3805          0.0015
            41            41         -0.6570          4.1721         54.0261
            42            42         16.7110         17.2646          0.0011
            47            47         14.0100         10.9422          0.0479
            48            48         20.2950         19.9980          0.0002
            49            49         20.2180         20.4768          0.0002
            50            50         23.1960         22.0844          0.0023
            51            51         23.1050         22.4274          0.0009
            52            52         18.4310         19.2147          0.0018
            53            53        -31.7880        -30.0251          0.0031
            54            54        -18.0120        -16.8195          0.0044
            55            55         18.7330         16.7771          0.0109
            56            56         20.6710         21.1671          0.0006
            57            57         23.5430         22.7131          0.0012
            58            58         23.1970         22.3127          0.0015
            59            59         22.6850         21.6956          0.0019
            60            60         20.7910         21.8169          0.0024
             8             8         -8.8780         -7.8933          0.0123
             9             9        -10.5840        -11.0374          0.0018
            10            10        -11.1620        -11.9624          0.0051
            11            11        -10.7680        -11.2112          0.0017
            12            12         -8.7840         -9.5470          0.0075
            13            13         -7.7910         -9.8136          0.0674
            14            14         -5.2100         -3.5649          0.0997
            17            17         -8.5990        -10.4833          0.0480
            18            18         -9.5980        -11.6535          0.0459
            19            19        -11.1740        -11.9540          0.0049
            20            20        -11.1600        -11.7852          0.0031
            21            21        -11.2810        -11.9102          0.0031
            22            22        -10.4170        -10.6334          0.0004
            23            23         -7.4950         -8.2067          0.0090
            24            24         -6.8830         -8.2477          0.0393
            25            25         -3.7340         -3.6124          0.0011
            26            26         -5.0210         -4.3308          0.0189
            27            27          1.6650          4.3221          2.5468
            28            28         -1.1740         -4.8542          9.8269
            33            33         13.7830         14.2860          0.0013
            34            34          9.1070         13.3833          0.2205
            35            35          3.8030          1.8213          0.2715
            36            36          9.1410          7.8998          0.0184
            37            37         15.8480         17.8041          0.0152
            38            38          9.5850         12.2017          0.0745
            39            39          4.8990          2.6251          0.2154
            40            40         11.4170         11.6284          0.0003
            41            41         14.6280         15.7267          0.0056
            43            43          1.7260          1.0330          0.1612
            47            47         -2.7200         -4.2774          0.3279
            48            48         -7.4630        -10.5214          0.1679
            49            49        -11.2370        -11.3542          0.0001
            50            50        -11.3350        -11.9958          0.0034
            51            51        -11.2170        -12.0656          0.0057
            52            52         -7.8960         -9.7024          0.0523
            53            53          6.6540          9.6468          0.2023
            54            54          6.3310          9.8954          0.3170
            55            55        -10.3280        -11.3980          0.0107
            56            56        -10.8680        -11.6426          0.0051
            57            57        -10.1650        -10.0519          0.0001
            58            58        -10.9670        -11.0491          0.0001
            59            59         -9.8790        -10.9777          0.0124
            60            60         -9.1520        -10.7841          0.0318
 tensor rdc   138223.36571543958        168527.98109161566       -245787.45057426189        13687.525606647509        1773.9667526040978     

 rdc calculation for metal            3
 resid a1 number resid a2 number    observed rdc  calculated rdc   (delta/oss)^2
             7             7          4.2570          3.7208          0.0159
             8             8         -1.9860         -1.6671          0.0258
             9             9          5.4430          5.3449          0.0003
            10            10         -1.6640         -1.6453          0.0001
            11            11          3.4790          3.2909          0.0029
            12            12          0.0670          0.5023         42.2019
            13            13          2.4720          1.6931          0.0993
            14            14          0.2270         -0.2060          3.6391
            17            17         -2.1370         -2.8308          0.1054
            18            18          5.3540          5.2495          0.0004
            19            19         -1.4350         -1.5725          0.0092
            20            20          0.8140          0.1861          0.5951
            21            21         -1.4370         -1.3555          0.0032
            22            22         -2.2150         -1.9862          0.0107
            23            23         -0.0760          0.1913         12.3701
            24            24         -1.6950         -1.8181          0.0053
            25            25         -1.5080         -1.8154          0.0416
            26            26          0.3890          0.6349          0.3997
            27            27          2.7030          2.2889          0.0235
            28            28          0.4260          0.6468          0.2687
            32            32         -2.5580         -2.2049          0.0191
            33            33         -2.1540         -2.3401          0.0075
            34            34          0.3480          0.3144          0.0093
            35            35          4.7650          4.3933          0.0061
            36            36         -3.3080         -3.1346          0.0027
            37            37         -2.4720         -2.5706          0.0016
            38            38          3.7820          3.9439          0.0018
            39            39          0.2380          0.3359          0.1694
            40            40         -2.5600         -2.5769          0.0000
            41            41         -1.4870         -1.6883          0.0183
            42            42          4.5920          4.9004          0.0045
            43            43         -1.9760         -2.1977          0.0126
            47            47          5.0900          4.1933          0.0310
            48            48         -2.8830         -2.8218          0.0005
            49            49          5.8530          4.8139          0.0315
            50            50         -2.5610         -2.3205          0.0088
            51            51          4.7400          4.1701          0.0145
            52            52          1.5800          1.3040          0.0305
            53            53         -1.0840         -1.2190          0.0155
            54            54         -2.9530         -2.6071          0.0137
            55            55         -1.0100         -0.8955          0.0128
            56            56          4.0450          4.1264          0.0004
            57            57         -0.7200         -0.6897          0.0018
            58            58          2.4020          2.7089          0.0163
            59            59         -0.0410         -0.2362         22.6582
            60            60          3.0110          2.5142          0.0272
             7             8         -1.0840         -1.3930          0.0812
             8             9         -1.2680         -0.7016          0.1995
             9            10          0.9540          0.9293          0.0007
            10            11         -1.1060         -0.9741          0.0142
            11            12          1.5620          1.7232          0.0106
            12            13         -1.7580         -2.5263          0.1910
            13            14          1.5140          1.7236          0.0192
            14            15         -1.5060         -1.1096          0.0693
            17            18         -0.8960         -1.0768          0.0407
            18            19          0.4160          1.1724          3.3061
            19            20         -2.7040         -2.8676          0.0037
            20            21          0.9780          1.3169          0.1200
            21            22         -1.7200         -1.2134          0.0868
            22            23          1.2860          1.4214          0.0111
            23            24         -0.8580         -0.6566          0.0551
            24            25          1.5680          1.9164          0.0494
            25            26          1.5660          1.3484          0.0193
            26            27         -2.9920         -3.0172          0.0001
            27            28         -0.6180         -0.5573          0.0096
            28            29          1.2000          1.3181          0.0097
            32            33          0.5940          0.6623          0.0132
            33            34         -2.4160         -2.4521          0.0002
            35            36          0.5220          0.6411          0.0520
            36            37         -1.6400         -1.4806          0.0094
            37            38         -0.3700         -0.3132          0.0236
            38            39          0.1460          0.2531          0.5385
            39            40          1.2800          1.4551          0.0187
            40            41         -2.8960         -3.1225          0.0061
            41            42          1.3400          1.4719          0.0097
            42            43         -0.6640         -0.2331          0.4211
            43            44          0.2120         -0.0350          1.3579
            47            48          0.6600          0.7318          0.0118
            48            49         -1.1360         -1.6620          0.2144
            49            50          0.8440          0.9034          0.0050
            50            51         -1.4040         -1.6176          0.0232
            51            52          1.3840          1.6123          0.0272
            52            53          1.2100          1.1232          0.0051
            53            54          0.2740          0.4083          0.2402
            54            55          0.9940          1.1294          0.0185
            55            56         -2.2120         -2.3950          0.0068
            56            57          1.3460          1.4683          0.0083
            57            58         -2.7140         -3.1520          0.0260
            58            59          1.4840          1.5102          0.0003
            59            60         -2.4540         -2.9823          0.0463
            60            61          1.5600          1.2890          0.0302
             7             7        -30.7530        -26.6199          0.0181
             8             8        -30.5490        -29.5367          0.0011
             9             9        -14.3040        -16.8881          0.0326
            10            10         -9.8860         -9.8766          0.0000
            11            11         -3.2190         -3.7818          0.0306
            12            12         -7.0280         -3.6444          0.2318
            13            13        -11.6730        -15.5283          0.1091
            17            17        -10.6960         -1.9757          0.6647
            18            18        -16.9380        -19.9221          0.0310
            20            20          6.5330          6.0644          0.0051
            21            21         12.7110         15.2703          0.0405
            22            22         -1.6160         -6.2787          8.3250
            23            23         -7.2190         -7.7301          0.0050
            24            24        -29.5530        -28.2574          0.0019
            25            25        -18.1810        -16.9887          0.0043
            26            26         27.4730         26.7325          0.0007
            27            27        -19.7490        -17.7609          0.0101
            28            28        -20.0830        -17.6082          0.0152
            32            32        -18.9740        -17.7263          0.0043
            33            33         55.1620         52.4096          0.0025
            34            34        -29.4280        -28.0003          0.0024
            35            35        -16.4420        -17.8245          0.0071
            36            36          7.1850          7.8123          0.0076
            37            37         30.8560         28.0769          0.0081
            38            38        -22.7530        -20.8685          0.0069
            39            39        -22.8760        -22.5345          0.0002
            40            40         44.8190         46.7154          0.0018
            41            41         -9.5260        -13.3245          0.1590
            42            42        -27.6660        -29.0014          0.0023
            47            47        -18.4920        -22.2073          0.0404
            48            48         -9.1690         -9.5098          0.0014
            49            49        -14.3230        -11.1224          0.0499
            50            50        -13.2910         -9.2813          0.0910
            51            51         -3.6390         -5.8170          0.3582
            52            52        -22.2350        -21.5227          0.0010
            53            53         14.7620         12.4516          0.0245
            54            54         43.5150         38.5245          0.0132
            55            55         -7.8770         -9.5091          0.0429
            56            56         -9.7000        -13.3015          0.1379
            57            57         -9.5350         -9.0565          0.0025
            58            58         -3.8200         -7.0698          0.7238
            59            59         -9.2700         -3.9560          0.3286
            60            60         -8.2670        -10.1308          0.0508
             8             8         12.7200         14.4211          0.0179
             9             9         10.6410         12.4492          0.0289
            10            10         -1.3840          3.8953         14.5504
            11            11          6.9420         10.6392          0.2836
            12            12         -4.4450         -1.4072          0.4671
            13            13          9.3440          9.0132          0.0013
            14            14        -15.9140        -17.3991          0.0087
            17            17          1.3900         -0.3239          1.5204
            18            18          9.6510          1.4893          0.7152
            19            19          4.8780          3.8026          0.0486
            20            20          5.0530          2.4542          0.2645
            21            21          7.2630          4.1556          0.1830
            22            22         12.5360         12.5037          0.0000
            23            23         15.5580         15.9979          0.0008
            24            24         13.1340         15.2224          0.0253
            25            25         11.0900         12.2152          0.0103
            26            26         12.5480         11.3627          0.0089
            27            27         11.5910         10.3025          0.0124
            28            28         15.3710         16.3516          0.0041
            33            33         -2.3140         -2.3135          0.0000
            34            34          3.0310         -2.6560          3.5205
            35            35         10.8150         13.4521          0.0595
            36            36          4.4140          7.2082          0.4007
            37            37         -7.0910        -11.0850          0.3173
            38            38          4.5350          0.1043          0.9545
            39            39          9.8640         12.8328          0.0906
            40            40          0.1320          2.1217        227.2181
            41            41         -2.1610         -7.1753          5.3840
            43            43          6.7360          8.1699          0.0453
            47            47         11.6350         11.5117          0.0001
            48            48          1.4620          3.3567          1.6795
            49            49          6.0810          5.6585          0.0048
            50            50         -0.6370          4.5121         65.3400
            51            51          8.1820          6.0549          0.0676
            52            52        -11.0840         -5.7227          0.2340
            53            53        -22.2940        -24.2419          0.0076
            54            54        -24.2240        -24.6801          0.0004
            55            55          7.6040          9.9574          0.0958
            56            56         10.4060          7.8879          0.0586
            57            57         -2.7130         -1.2325          0.2978
            58            58          5.0310          2.6953          0.2155
            59            59          1.3180          2.1202          0.3705
            60            60          9.7960          5.7253          0.1727
 tensor rdc   38353.796133192431       -235012.55717230705       -204579.11723533570        26791.394345166864        76691.624218833880     

 rdc calculation for metal            4
 resid a1 number resid a2 number    observed rdc  calculated rdc   (delta/oss)^2
             7             7          3.5570          3.1160          0.0154
             8             8         -3.7610         -3.6110          0.0016
             9             9          3.1700          3.1461          0.0001
            10            10         -2.6370         -2.3406          0.0126
            11            11          1.0920          0.6658          0.1523
            12            12         -1.5670         -1.9323          0.0543
            13            13          0.2220          0.2993          0.1213
            14            14         -2.4960         -3.2300          0.0865
            17            17         -2.3060         -1.8308          0.0425
            18            18          3.1880          2.8478          0.0114
            19            19         -3.6920         -3.6940          0.0000
            20            20          1.1320          1.0161          0.0105
            21            21         -3.9660         -3.7912          0.0019
            22            22         -1.0430         -0.7929          0.0575
            23            23         -3.2910         -3.3415          0.0002
            24            24          0.4190          0.0960          0.5943
            25            25         -3.5430         -3.7030          0.0020
            26            26          2.3810          2.5753          0.0067
            27            27         -1.7490         -1.9266          0.0103
            28            28          0.0980          0.1517          0.2997
            32            32         -1.8020         -1.5940          0.0133
            33            33         -0.1650         -0.3476          1.2243
            34            34         -2.2870         -2.0749          0.0086
            35            35          2.1330          2.0219          0.0027
            36            36         -1.7870         -1.5452          0.0183
            37            37         -1.4900         -1.6424          0.0105
            38            38          0.2040          0.3736          0.6914
            39            39         -0.7620         -0.3649          0.2716
            40            40         -0.3790         -0.4773          0.0672
            41            41         -2.5520         -2.7129          0.0040
            42            42          2.8300          2.8141          0.0000
            43            43          0.1040          0.0386          0.3949
            47            47          2.2700          1.8954          0.0272
            48            48         -2.3290         -2.5091          0.0060
            49            49          3.1250          2.2676          0.0753
            50            50         -1.7250         -1.8852          0.0086
            51            51          0.6810          0.6055          0.0123
            52            52          2.2840          1.4414          0.1361
            53            53          1.1880          1.4151          0.0365
            54            54         -0.8950         -0.6446          0.0783
            55            55         -3.4420         -3.5582          0.0011
            56            56          3.6620          3.4153          0.0045
            57            57         -3.2410         -3.1355          0.0011
            58            58          1.6150          1.4077          0.0165
            59            59         -2.5230         -2.6503          0.0025
            60            60          0.8240          1.0079          0.0498
             7             8          0.2820         -0.2652          3.7659
             8             9         -0.5620         -0.4385          0.0483
             9            10          1.9860          2.2353          0.0158
            10            11         -1.2360         -1.3790          0.0134
            11            12          1.7900          1.9550          0.0085
            12            13         -2.3180         -2.5116          0.0070
            13            14          0.5940          0.4059          0.1002
            14            15         -0.3480         -0.1426          0.3485
            17            18         -1.3700         -1.6262          0.0350
            18            19          1.8900          2.0749          0.0096
            19            20         -1.5380         -1.5149          0.0002
            20            21          1.6080          1.3318          0.0295
            21            22         -0.6740         -0.3981          0.1676
            22            23          1.9180          2.0855          0.0076
            23            24         -0.0800          0.0083          1.2184
            24            25          0.8280          1.4250          0.5199
            25            26          1.0220          0.9118          0.0116
            26            27         -1.0580         -0.8540          0.0372
            27            28         -1.3760         -1.4177          0.0009
            28            29          0.5160          0.4064          0.0451
            32            33          0.7760          0.6159          0.0426
            33            34         -2.1580         -2.2064          0.0005
            35            36         -0.7120         -0.7697          0.0066
            36            37         -1.1340         -1.0455          0.0061
            37            38         -0.7000         -0.8099          0.0246
            38            39         -1.0860         -1.1392          0.0024
            39            40          0.5420          0.6346          0.0292
            40            41         -2.2540         -2.4143          0.0051
            41            42          0.2360          0.3163          0.1157
            42            43         -1.7440         -1.5252          0.0157
            43            44          1.6420          1.5674          0.0021
            47            48          1.8540          2.2260          0.0403
            48            49         -1.3240         -1.4634          0.0111
            49            50          1.9940          2.2739          0.0197
            50            51         -1.7380         -1.9669          0.0174
            51            52          1.5640          1.8655          0.0372
            52            53          0.4900          0.3317          0.1044
            54            55         -0.0360         -0.0660          0.6946
            55            56         -0.9220         -1.1125          0.0427
            56            57          1.0540          1.3140          0.0608
            57            58         -1.9320         -2.0181          0.0020
            58            59          2.0080          2.1427          0.0045
            59            60         -2.4100         -2.2851          0.0027
            60            61          2.1420          2.2908          0.0048
             7             7        -13.0140        -11.6872          0.0104
             8             8        -12.0860        -11.2300          0.0050
             9             9         11.7650          7.8529          0.1106
            10            10         16.0810         15.5640          0.0010
            11            11         21.9950         20.9878          0.0021
            12            12         17.5040         19.7820          0.0169
            13            13         11.7960          6.1161          0.2319
            17            17         13.3940         23.0454          0.5192
            18            18          4.4640          1.4820          0.4462
            20            20         31.0010         29.1216          0.0037
            21            21         35.4240         35.1019          0.0001
            22            22         23.6980         18.5276          0.0476
            23            23         18.7210         16.8877          0.0096
            24            24         -8.7930         -9.1366          0.0015
            25            25         -0.0090          1.0405      13598.8260
            26            26         23.3510         21.4107          0.0069
            27            27         -9.4470        -10.1561          0.0056
            28            28          0.3870          3.0550         47.5289
            32            32        -21.9340        -17.3220          0.0442
            33            33         30.0260         31.0004          0.0011
            34            34        -12.3470        -10.1888          0.0306
            35            35          6.8360          4.7152          0.0962
            36            36         -9.1160         -7.6711          0.0251
            37            37         18.2090         20.9106          0.0220
            38            38          1.0790          2.9167          2.9008
            39            39         -9.7470         -9.1708          0.0035
            40            40         19.3890         22.0293          0.0185
            41            41         -5.3200         -2.9437          0.1995
            42            42        -11.4300        -11.2779          0.0002
            47            47         -0.2580         -8.6570       1059.7708
            48            48         14.7420         14.0068          0.0025
            49            49          8.3270         12.4276          0.2425
            50            50         12.4580         15.6578          0.0660
            51            51         22.0700         19.6086          0.0124
            52            52         -0.3200          1.2919         25.3731
            53            53        -25.7430        -27.7655          0.0062
            54            54         26.7710         23.4618          0.0153
            55            55         16.0380         12.2532          0.0557
            56            56         13.7430         10.9190          0.0422
            57            57         16.9330         16.4185          0.0009
            58            58         22.7480         18.2456          0.0392
            59            59         16.9890         21.1430          0.0598
            60            60         16.7160         14.5027          0.0175
             8             8          2.4490          3.8721          0.3377
             9             9         -1.1660          0.2262          1.4256
            10            10        -14.2490         -9.5999          0.1065
            11            11         -3.9570         -1.2093          0.4822
            12            12        -16.3080        -13.5616          0.0284
            13            13          1.2470         -1.9916          6.7450
            14            14        -22.4540        -22.6330          0.0001
            17            17        -10.8870        -13.0668          0.0401
            18            18         -0.7410        -11.8604        225.1769
            19            19         -7.8720         -9.6911          0.0534
            21            21         -5.8040         -9.2863          0.3600
            22            22         -0.2840          0.2898          4.0822
            23            23          6.6290          6.5776          0.0001
            24            24          4.8320          4.8337          0.0000
            25            25          4.9000          5.8981          0.0415
            26            26          4.9890          3.8082          0.0560
            27            27         14.8210         16.2248          0.0090
            28            28         15.5140         12.5862          0.0356
            33            33         16.3430         17.2483          0.0031
            34            34         14.4870         13.8054          0.0022
            35            35         17.6270         17.5806          0.0000
            36            36         18.5090         19.6778          0.0040
            37            37         13.0040         11.5774          0.0120
            38            38         16.9550         15.4563          0.0078
            39            39         17.7320         18.6313          0.0026
            41            41         15.5810         12.1727          0.0478
            42            42         13.9560         14.7812          0.0035
            43            43         10.4610         11.1744          0.0047
            47            47          8.6380          6.8718          0.0418
            48            48         -9.4580         -9.2570          0.0005
            49            49         -7.0180         -7.1981          0.0007
            51            51         -4.8630         -7.3628          0.2642
            52            52        -19.8720        -17.3411          0.0162
            53            53        -14.2530        -12.5638          0.0140
            54            54        -18.6890        -15.0768          0.0374
            55            55         -2.4690         -2.2034          0.0116
            56            56         -1.3310         -5.2397          8.6240
            57            57        -14.8620        -12.8707          0.0180
            58            58         -6.3940        -10.2935          0.3719
            59            59        -11.3510        -10.8608          0.0019
            60            60         -0.0230         -6.7354      85172.0485
 tensor rdc   38060.943989416017       -201408.55322493639        165482.93275805662       -15095.920912777654        152487.47558536389     

 rdc calculation for metal            5
 resid a1 number resid a2 number    observed rdc  calculated rdc   (delta/oss)^2
             7             7         -2.0880         -2.2484          0.0059
             8             8         -0.6990         -0.8524          0.0482
             9             9         -1.6760         -1.9464          0.0260
            10            10         -2.5240         -2.5432          0.0001
            11            11         -0.5910         -0.4816          0.0343
            12            12         -3.6850         -3.9651          0.0058
            13            13          0.0720          0.7396         85.9618
            14            14         -3.0760         -2.3260          0.0595
            17            17          3.4990          3.7534          0.0053
            18            18         -2.7130         -2.2140          0.0338
            19            19         -0.0780         -1.1899        203.1914
            20            20         -1.8050         -0.9545          0.2220
            21            21          0.4150         -0.0748          1.3930
            22            22         -1.4400         -1.0990          0.0561
            23            23          0.1780         -0.1315          3.0224
            24            24         -0.3610         -0.3627          0.0000
            25            25          2.1060          1.7286          0.0321
            26            26          1.1720          0.9687          0.0301
            27            27         -3.0420         -3.2591          0.0051
            28            28          1.3660          1.4038          0.0008
            32            32          3.2430          3.2257          0.0000
            33            33          2.2970          2.2419          0.0006
            34            34         -3.5760         -3.8354          0.0053
            35            35         -1.0410         -1.2913          0.0578
            36            36          3.8930          3.9707          0.0004
            37            37         -0.3430         -0.0359          0.8015
            38            38         -4.0890         -4.1467          0.0002
            39            39          1.7650          1.5492          0.0150
            40            40          3.4730          3.3973          0.0005
            41            41         -2.0710         -2.2448          0.0070
            42            42         -3.1700         -3.1090          0.0004
            43            43          2.3370          2.3055          0.0002
            47            47         -1.6520         -1.0477          0.1338
            48            48          4.2460          3.7771          0.0122
            49            49         -2.6530         -3.4653          0.0937
            50            50          3.5570          3.4026          0.0019
            51            51         -3.6120         -3.8629          0.0048
            52            52          0.4200          0.6174          0.2210
            53            53          2.0880          2.0422          0.0005
            54            54          2.0970          2.4142          0.0229
            55            55          1.2480          0.4745          0.3842
            56            56         -0.9270         -0.8906          0.0015
            57            57         -2.3940         -2.6553          0.0119
            58            58          0.4430          0.1291          0.5020
            59            59         -3.4520         -3.2333          0.0040
            60            60          0.1230          0.3130          2.3851
             7             8         -0.2820         -0.2318          0.0317
             8             9          1.8460          1.5842          0.0201
             9            10         -1.1780         -0.8843          0.0622
            10            11          1.1380          0.6542          0.1808
            11            12         -1.4860         -1.3384          0.0099
            12            13          0.2560          0.8515          5.4107
            13            14         -2.2720         -2.2758          0.0000
            14            15          0.0760         -0.4281         44.0001
            17            18          0.1840         -0.0651          1.8329
            18            19          0.2400         -1.5562         56.0137
            19            20          1.9160          2.0186          0.0029
            20            21          0.9000          0.9823          0.0084
            21            22          2.1500          2.0491          0.0022
            22            23         -0.1080         -0.0323          0.4908
            23            24          2.0160          1.9978          0.0001
            24            25         -1.8780         -1.9467          0.0013
            25            26          0.9980          0.9589          0.0015
            26            27          1.4220          1.7160          0.0427
            27            28         -0.1380         -0.0816          0.1669
            28            29          0.5560          0.5064          0.0079
            32            33          1.5060          1.4363          0.0021
            33            34          0.4080          0.5319          0.0922
            35            36         -0.0220         -0.2416         99.6741
            36            37          1.4600          1.5876          0.0076
            37            38         -0.6000         -0.4439          0.0677
            38            39         -1.0180         -1.1608          0.0197
            39            40          0.7000          0.8076          0.0236
            40            41          1.2840          1.3796          0.0055
            41            42         -0.9840         -0.7120          0.0764
            42            43         -0.1720         -0.1356          0.0448
            43            44         -0.9180         -0.7692          0.0263
            47            48          1.4320          0.6264          0.3165
            48            49         -0.1260          0.0641          2.2765
            49            50         -0.9600         -0.5614          0.1724
            50            51          0.2040          0.1380          0.1048
            51            52         -0.5100         -0.2707          0.2201
            52            53          0.3420          0.4887          0.1839
            53            54         -0.6300         -0.5417          0.0197
            54            55          0.2840          0.2542          0.0110
            55            56          2.0660          2.1418          0.0013
            56            57         -2.0380         -2.1652          0.0039
            57            58          1.5900          1.6508          0.0015
            58            59         -1.4680         -1.4244          0.0009
            59            60          0.9080          1.3557          0.2431
            60            61         -1.3380         -0.5092          0.3837
             7             7         27.9430         29.8718          0.0048
             8             8         35.0520         35.1662          0.0000
             9             9         28.7580         29.4833          0.0006
            10            10         24.3810         22.4965          0.0060
            11            11         15.8780         12.5526          0.0439
            12            12          7.2640          5.9237          0.0340
            13            13          6.0160          7.0124          0.0274
            17            17         12.8750         14.6542          0.0191
            18            18         14.4940         18.6967          0.0841
            20            20          9.2010          7.5150          0.0336
            21            21          5.0950          3.7279          0.0720
            22            22         21.1540         22.0763          0.0019
            23            23         23.3910         22.8117          0.0006
            24            24         29.1090         29.0574          0.0000
            25            25          6.9910          7.9207          0.0177
            26            26         -1.6790         -0.2599          0.7144
            27            27         25.0200         26.4324          0.0032
            28            28          8.5380          7.1546          0.0263
            32            32        -24.9190        -23.1741          0.0049
            33            33        -22.8140        -22.0231          0.0012
            34            34         30.3980         28.8888          0.0025
            35            35         18.6340         18.4265          0.0001
            36            36        -36.7560        -35.9126          0.0005
            37            37         -0.9270         -0.8258          0.0119
            38            38         34.9390         31.1945          0.0115
            39            39         -8.5580         -7.1337          0.0277
            40            40        -35.7090        -34.6040          0.0010
            41            41         21.3810         18.9276          0.0132
            42            42         37.1400         36.0167          0.0009
            47            47         -5.5190        -11.3858          1.1300
            48            48          7.2840          8.2566          0.0178
            49            49          9.1850         10.2553          0.0136
            50            50         21.2760         17.0259          0.0399
            51            51         21.7460         20.6293          0.0026
            52            52         24.7700         27.4376          0.0116
            53            53        -26.3430        -24.1196          0.0071
            54            54        -10.5720         -7.6509          0.0763
            55            55          3.6080          0.9737          0.5331
            56            56         22.5990         25.4823          0.0163
            57            57         25.2070         22.0911          0.0153
            58            58         18.7630         18.1822          0.0010
            59            59         16.6000         15.0447          0.0088
            60            60          9.5440         15.8537          0.4371
             8             8        -15.1400        -13.0368          0.0193
             9             9        -18.3450        -18.0768          0.0002
            10            10         -8.6440        -11.2953          0.0941
            11            11        -10.5780        -12.6130          0.0370
            12            12         -1.9810         -3.0473          0.2897
            13            13         -0.3140         -3.1611         82.2130
            14            14          0.3470          2.5111         38.8946
            17            17         -5.2190         -4.8665          0.0046
            18            18        -10.7230         -9.7599          0.0081
            19            19        -10.1280        -11.2245          0.0117
            21            21        -12.9250        -10.3475          0.0398
            22            22        -16.8260        -17.4227          0.0013
            23            23        -19.0340        -20.4874          0.0058
            24            24        -18.8530        -17.4150          0.0058
            25            25        -12.7450        -14.9207          0.0291
            26            26        -13.0110        -11.7818          0.0089
            27            27        -16.3570        -14.9048          0.0079
            28            28        -17.1960        -17.2450          0.0000
            33            33          4.4700          8.8238          0.9487
            34            34         -9.4540         -3.2963          0.4242
            35            35        -12.0130        -13.9602          0.0263
            36            36          3.2590          2.8497          0.0158
            37            37          5.6520         10.1993          0.6473
            38            38         -7.2490         -4.8651          0.1081
            39            39         -6.8270         -8.6737          0.0732
            41            41          1.8780          1.4896          0.0428
            42            42        -15.6130        -18.2348          0.0282
            43            43         13.6730         13.6663          0.0000
            47            47          9.5370          8.4957          0.0119
            48            48         -0.1430         -4.2162        811.3471
            49            49         -8.6040         -7.5359          0.0154
            50            50         -9.5210        -12.0517          0.0707
            51            51        -14.0960        -12.4407          0.0138
            52            52         -3.4980         -5.4349          0.3066
            53            53         13.4680         17.7136          0.0994
            54            54          8.9760          7.6683          0.0212
            55            55        -14.1340        -12.3079          0.0167
            56            56        -17.1330        -14.7733          0.0190
            57            57         -8.8680         -7.7390          0.0162
            58            58         -8.1330         -6.0131          0.0679
            59            59         -3.3540         -5.8363          0.5477
            60            60         -3.3810         -5.1662          0.2788
 fpcs =    0.0000000000000000     
 frdc =    26973.507311260415     
 ftens =    0.0000000000000000     
 fval =    26973.508    

 Qfactor PCS =    0.0000000000000000     
 Qfactor RDC =   0.14611450330560413     

 nmetal_pcs =            0
 nmetal_rdc =            5
 tensor rdc   304.21976824404737       -469526.73271861044        93174.022770797514        23021.344617294453        232885.36690235848     

 rdc calculation for metal            1
 resid a1 number resid a2 number    observed rdc  calculated rdc   (delta/oss)^2
             7             7         -1.5790         -1.3377          0.0234
             8             8         -3.2400         -3.3087          0.0004
             9             9         -0.9060         -1.3851          0.2797
            10            10         -3.7660         -3.8212          0.0002
            11            11         -0.9420         -1.0569          0.0149
            12            12         -5.0690         -5.9999          0.0337
            13            13         -0.6530          0.5744          3.5329
            14            14         -5.5920         -5.1584          0.0060
            17            17          2.2840          3.2827          0.1912
            18            18         -2.2670         -1.9186          0.0236
            19            19         -3.1540         -3.6794          0.0278
            20            20         -1.0730         -0.5859          0.2061
            21            21         -2.7780         -2.7726          0.0000
            22            22         -1.4040         -1.0237          0.0734
            24            24          1.1230          0.8853          0.0448
            26            26          3.0470          2.5593          0.0256
            27            27         -6.3550         -6.0169          0.0028
            28            28          1.4690          1.6016          0.0081
            32            32          2.8270          2.8145          0.0000
            33            33          3.3520          2.9501          0.0144
            34            34         -5.9880         -5.7571          0.0015
            35            35         -1.0410         -1.2269          0.0319
            36            36          3.9670          3.7055          0.0043
            37            37         -0.3800         -0.1628          0.3266
            38            38         -6.0580         -5.6704          0.0041
            39            39          1.1940          1.3770          0.0235
            40            40          3.8510          3.7972          0.0002
            41            41         -3.4540         -3.6670          0.0038
            42            42         -3.2130         -2.9758          0.0055
            43            43          3.0260          2.9764          0.0003
            47            47         -1.9310         -1.0027          0.2311
            48            48          3.1320          2.6231          0.0264
            49            49         -2.9150         -3.6414          0.0621
            50            50          2.8790          2.7447          0.0022
            52            52          2.0310          1.7485          0.0193
            53            53          4.0710          3.7502          0.0062
            54            54          2.5420          2.7928          0.0097
            55            55         -1.1490         -2.2177          0.8652
            56            56          1.0650          0.5714          0.2148
            57            57         -4.7060         -5.1246          0.0079
            58            58          1.5050          0.5002          0.4458
            59            59         -5.8690         -5.4345          0.0055
            60            60         -0.2630          0.3657          5.7140
             7             8          0.3200          0.0065          0.9600
             8             9          1.9060          1.7238          0.0091
             9            10          0.0240          0.6205        617.8123
            10            11          0.4760          0.1082          0.5969
            11            12         -0.5780         -0.3615          0.1404
            12            13         -0.9440         -0.2436          0.5504
            13            14         -2.3560         -2.5100          0.0043
            14            15          0.5640         -0.2355          2.0093
            17            18         -1.0160         -1.3299          0.0954
            18            19          1.8940         -0.1894          1.2101
            19            20          1.9140          2.0648          0.0062
            20            21          1.8340          1.5035          0.0325
            22            23          1.1500          1.1066          0.0014
            23            24          2.6060          2.4915          0.0019
            24            25         -1.7220         -1.4547          0.0241
            25            26          1.0280          1.0795          0.0025
            26            27          1.9520          2.3286          0.0372
            27            28         -0.9500         -0.8559          0.0098
            28            29          0.2740          0.1109          0.3542
            32            33          1.9280          1.8128          0.0036
            33            34         -0.5280         -0.5644          0.0048
            35            36         -1.3480         -1.3962          0.0013
            36            37          1.5220          1.6334          0.0054
            37            38         -1.2160         -1.3200          0.0073
            38            39         -1.8980         -2.1447          0.0169
            39            40          0.4720          0.5660          0.0397
            40            41          0.6180          0.7612          0.0537
            41            42         -1.3660         -1.0580          0.0508
            42            43         -1.7420         -1.6423          0.0033
            43            44          0.4440          0.6029          0.1281
            47            48          2.9840          2.3333          0.0476
            48            49         -0.9680         -0.7689          0.0423
            49            50          0.5940          1.0331          0.5465
            50            51         -0.9400         -1.1384          0.0445
            51            52          0.4020          0.6067          0.2593
            52            53          0.1940          0.2935          0.2632
            53            54          0.8680          1.1565          0.1105
            54            55         -0.3260         -0.5295          0.3898
            55            56          2.6020          2.3488          0.0095
            56            57         -1.6660         -1.6603          0.0000
            57            58          1.0540          1.3188          0.0631
            58            59         -0.3520         -0.1710          0.2644
            59            60         -0.0760          0.6721         96.9014
            60            61          0.3860          0.8909          1.7109
             7             7         29.2480         30.8826          0.0031
             8             8         36.4040         36.2341          0.0000
             9             9         41.0960         40.9408          0.0000
            10            10         42.6390         39.7453          0.0046
            11            11         37.9040         34.4075          0.0085
            12            12         26.9740         27.6879          0.0007
            13            13         23.8010         23.0267          0.0011
            17            17         30.3290         36.0573          0.0357
            18            18         26.5880         29.3087          0.0105
            20            20         34.2670         32.5789          0.0024
            21            21         33.3050         30.4784          0.0072
            22            22         39.2540         38.0228          0.0010
            23            23         41.2400         38.4146          0.0047
            24            24         31.7620         31.8483          0.0000
            25            25         10.6360         12.7492          0.0395
            26            26          9.9440         10.6660          0.0053
            27            27         27.7100         26.8125          0.0010
            28            28         19.4910         19.4580          0.0000
            32            32        -34.2440        -31.3680          0.0071
            33            33        -20.2760        -18.1571          0.0109
            34            34         32.1920         31.3645          0.0007
            35            35         33.1870         31.4533          0.0027
            36            36        -51.3460        -49.1086          0.0019
            37            37          4.5060          7.3936          0.4107
            38            38         42.2300         39.9951          0.0028
            39            39         -3.2070         -3.0700          0.0018
            40            40        -41.7500        -39.3131          0.0034
            41            41         24.0390         24.6375          0.0006
            42            42         37.6860         37.5087          0.0000
            47            47          6.1850         -2.7011          2.0641
            48            48         27.4190         27.0254          0.0002
            49            49         23.5990         27.1321          0.0224
            50            50         37.3440         35.4127          0.0027
            51            51         40.3290         39.2121          0.0008
            52            52         30.2670         34.1857          0.0168
            53            53        -56.6460        -55.5604          0.0004
            54            54         -3.4850         -2.0534          0.1687
            55            55         23.7350         20.6416          0.0170
            56            56         34.8290         36.8531          0.0034
            57            57         43.2140         39.7178          0.0065
            58            58         39.8140         37.5734          0.0032
            59            59         36.4240         36.1344          0.0001
            60            60         29.4280         33.8214          0.0223
             8             8        -17.1680        -15.4506          0.0100
             9             9        -21.8740        -21.9666          0.0000
            10            10        -20.1810        -20.7791          0.0009
            11            11        -17.2370        -18.3202          0.0039
            12            12        -16.4280        -15.9479          0.0009
            13            13         -5.4700         -9.5206          0.5483
            14            14        -12.4080        -10.5121          0.0233
            17            17        -16.1780        -17.2250          0.0042
            18            18        -15.8960        -20.6930          0.0911
            19            19        -19.6710        -20.8812          0.0038
            20            20        -19.8110        -20.5400          0.0014
            21            21        -21.6220        -20.2242          0.0042
            22            22        -21.2960        -21.0320          0.0002
            23            23        -19.7700        -20.6413          0.0019
            24            24        -19.1370        -18.8282          0.0003
            25            25        -12.7720        -15.3788          0.0417
            26            26        -14.0600        -14.0721          0.0000
            27            27         -7.3460         -5.5766          0.0580
            28            28        -10.8920        -12.1637          0.0136
            33            33         20.2150         24.8248          0.0520
            34            34          2.4260          7.2794          4.0022
            35            35         -0.9080         -3.4732          7.9813
            36            36         18.4060         18.0725          0.0003
            37            37         20.7540         24.8382          0.0387
            38            38          6.3380          7.3794          0.0270
            39            39          5.4200          3.2014          0.1675
            40            40         23.7620         23.3490          0.0003
            41            41         15.8850         14.6004          0.0065
            43            43         20.3760         20.2183          0.0001
            47            47         11.0100          9.3591          0.0225
            48            48        -12.0750        -15.0837          0.0621
            49            49        -18.3420        -16.9124          0.0061
            50            50        -19.7990        -21.0427          0.0039
            51            51        -20.8680        -21.0285          0.0001
            52            52        -15.3620        -17.3036          0.0160
            53            53         10.9920         17.1586          0.3147
            54            54          2.0670          3.3917          0.4107
            55            55        -19.4090        -18.7511          0.0011
            56            56        -21.4090        -21.4629          0.0000
            57            57        -18.5070        -16.8789          0.0077
            58            58        -16.4590        -17.1724          0.0019
            59            59        -15.7670        -17.2710          0.0091
            60            60         -9.2790        -14.1952          0.2807
 tensor rdc  -74210.902206435727       -339757.70206044783        47979.738476787352        10939.212382824866        36572.629761572985     

 rdc calculation for metal            2
 resid a1 number resid a2 number    observed rdc  calculated rdc   (delta/oss)^2
             7             7         -0.6680         -0.4416          0.1149
             8             8         -1.1190         -1.1567          0.0011
             9             9         -2.0960         -2.1036          0.0000
            10            10         -0.3560         -0.2622          0.0694
            11            11         -2.3660         -2.4436          0.0011
            12            12         -1.2450         -1.6726          0.1180
            13            13         -2.3990         -1.5535          0.1242
            14            14         -1.8910         -2.0762          0.0096
            17            17          0.0030          0.6880      52138.5541
            18            18         -1.5380         -2.2875          0.2375
            19            19         -1.4140         -1.2762          0.0095
            20            20          0.2180          0.7227          5.3592
            21            21         -1.5060         -1.5586          0.0012
            22            22          0.8150          0.9251          0.0182
            23            23         -2.6690         -2.6682          0.0000
            24            24          1.7100          1.5436          0.0095
            25            25         -0.9990         -1.2417          0.0590
            26            26          2.1620          1.6215          0.0625
            27            27         -3.2280         -3.2318          0.0000
            28            28         -0.8220         -0.8488          0.0011
            32            32          0.4150          0.2918          0.0881
            33            33          2.1270          1.9222          0.0093
            34            34         -1.7520         -1.5785          0.0098
            35            35         -2.4360         -2.2952          0.0033
            36            36          1.2400          1.3249          0.0047
            37            37          1.0450          1.0811          0.0012
            38            38         -2.8680         -2.7319          0.0023
            39            39         -1.3790         -0.9321          0.1050
            40            40          2.1130          1.9226          0.0081
            41            41         -0.0380         -0.4047         93.0995
            42            42         -1.7030         -1.7550          0.0009
            43            43          1.8540          1.8159          0.0004
            47            47         -2.5290         -2.2771          0.0099
            48            48          0.5780          0.2477          0.3265
            49            49         -2.3340         -2.0422          0.0156
            50            50          0.3070          0.1898          0.1456
            51            51         -2.9440         -2.8144          0.0019
            52            52         -0.0430         -0.3420         48.3569
            53            53          2.2870          2.3193          0.0002
            54            54          1.4830          1.4861          0.0000
            55            55         -1.9280         -1.8417          0.0020
            56            56         -0.9420         -1.0310          0.0089
            57            57         -1.6910         -1.6015          0.0028
            58            58         -1.0220         -1.5801          0.2982
            59            59         -2.0680         -1.5734          0.0572
            60            60         -2.1460         -1.7499          0.0341
             7             8          1.2160          1.2073          0.0001
             8             9          0.5260          0.1434          0.5290
             9            10          0.6900          0.8726          0.0700
            10            11          0.0880         -0.3699         27.0807
            11            12         -0.0500         -0.0654          0.0950
            12            13         -0.6000          0.0550          1.1916
            13            14         -1.0060         -1.1504          0.0206
            14            15          1.2320          1.0485          0.0222
            17            18         -0.0320         -0.2096         30.8145
            18            19          1.0960          0.6564          0.1609
            19            20          1.2660          1.0862          0.0202
            20            21          0.1140         -0.1673          6.0893
            21            22          0.8380          0.5808          0.0942
            22            23          0.2860          0.2257          0.0444
            23            24          0.5560          0.4563          0.0322
            24            25         -0.9380         -0.6048          0.1262
            25            26         -0.6000         -0.4395          0.0715
            26            27          1.6000          1.8859          0.0319
            27            28         -0.8400         -0.7497          0.0116
            28            29         -0.7540         -0.7902          0.0023
            32            33         -0.1460         -0.1103          0.0597
            33            34          0.3180          0.4479          0.1670
            35            36         -1.1020         -1.1551          0.0023
            36            37          0.2280          0.3342          0.2168
            37            38         -0.2000         -0.1154          0.1788
            38            39         -1.1600         -1.2410          0.0049
            39            40         -0.6220         -0.7001          0.0158
            40            41          0.5860          0.7379          0.0672
            41            42         -0.9780         -0.8955          0.0071
            42            43         -1.1260         -0.9305          0.0302
            43            44          1.0300          1.3492          0.0961
            47            48          1.1520          0.9801          0.0223
            48            49          0.1680          0.4292          2.4181
            49            50          0.7880          0.8768          0.0127
            50            51         -0.2240         -0.0376          0.6928
            51            52         -0.0500         -0.0902          0.6459
            52            53         -0.6700         -0.6632          0.0001
            53            54          1.2900          1.3182          0.0005
            54            55         -0.9840         -0.9192          0.0043
            55            56          1.1120          0.9759          0.0150
            56            57         -0.2080         -0.0801          0.3779
            57            58          0.9740          0.9949          0.0005
            58            59          0.3140          0.3176          0.0001
            59            60          0.1020          0.6365         27.4606
            60            61          0.2640          0.5336          1.0431
             7             7         12.0170         10.2226          0.0223
             8             8         14.7340         14.4821          0.0003
             9             9         22.6760         22.1374          0.0006
            10            10         23.7590         22.7379          0.0018
            11            11         22.1000         21.2331          0.0015
            12            12         19.8730         19.0701          0.0016
            13            13         19.5390         19.3275          0.0001
            17            17         21.0380         21.7830          0.0013
            18            18         19.8350         20.3329          0.0006
            20            20         19.4520         18.5175          0.0023
            21            21         17.2310         15.5074          0.0100
            22            22         21.8520         21.5436          0.0002
            23            23         22.7560         21.6894          0.0022
            24            24         15.4740         14.5760          0.0034
            25            25         13.7030         14.4204          0.0027
            26            26         -8.5930         -9.1515          0.0042
            27            27          4.4200          3.0740          0.0927
            28            28         18.3190         18.4627          0.0001
            32            32          0.6940          1.6033          1.7167
            33            33        -23.5750        -20.8651          0.0132
            34            34         11.7310         12.6709          0.0064
            35            35         22.0910         21.0690          0.0021
            36            36        -11.4870        -10.8445          0.0031
            37            37        -15.3680        -12.0537          0.0465
            38            38         20.7550         20.7500          0.0000
            39            39         12.6150         12.2738          0.0007
            40            40        -21.2000        -20.7238          0.0005
            41            41         -0.6570          3.4485         39.0478
            42            42         16.7110         17.4119          0.0018
            47            47         14.0100         12.0676          0.0192
            48            48         20.2950         19.9240          0.0003
            49            49         20.2180         20.2688          0.0000
            50            50         23.1960         22.0847          0.0023
            51            51         23.1050         22.3476          0.0011
            52            52         18.4310         19.1286          0.0014
            53            53        -31.7880        -30.5709          0.0015
            54            54        -18.0120        -17.1574          0.0023
            55            55         18.7330         16.8847          0.0097
            56            56         20.6710         20.9975          0.0002
            57            57         23.5430         22.7156          0.0012
            58            58         23.1970         22.2016          0.0018
            59            59         22.6850         21.8914          0.0012
            60            60         20.7910         21.6909          0.0019
             8             8         -8.8780         -7.9834          0.0102
             9             9        -10.5840        -11.0602          0.0020
            10            10        -11.1620        -11.8475          0.0038
            11            11        -10.7680        -11.2737          0.0022
            12            12         -8.7840         -9.4266          0.0054
            13            13         -7.7910         -9.6066          0.0543
            14            14         -5.2100         -4.1101          0.0446
            17            17         -8.5990        -10.4988          0.0488
            18            18         -9.5980        -11.9037          0.0577
            19            19        -11.1740        -11.9642          0.0050
            20            20        -11.1600        -11.8452          0.0038
            21            21        -11.2810        -11.9331          0.0033
            22            22        -10.4170        -10.6575          0.0005
            23            23         -7.4950         -8.3720          0.0137
            24            24         -6.8830         -8.2993          0.0423
            25            25         -3.7340         -3.5454          0.0026
            26            26         -5.0210         -4.4063          0.0150
            27            27          1.6650          4.0174          1.9961
            28            28         -1.1740         -4.3598          7.3638
            33            33         13.7830         14.2382          0.0011
            34            34          9.1070         12.3430          0.1263
            35            35          3.8030          2.2243          0.1723
            36            36          9.1410          8.2809          0.0089
            37            37         15.8480         17.6834          0.0134
            38            38          9.5850         11.6656          0.0471
            39            39          4.8990          3.1091          0.1335
            40            40         11.4170         11.8949          0.0018
            41            41         14.6280         15.4671          0.0033
            43            43          1.7260          1.3001          0.0609
            47            47         -2.7200         -4.0277          0.2312
            48            48         -7.4630        -10.4434          0.1595
            49            49        -11.2370        -11.3108          0.0000
            50            50        -11.3350        -11.9322          0.0028
            51            51        -11.2170        -12.0393          0.0054
            52            52         -7.8960         -9.3831          0.0355
            53            53          6.6540          8.8147          0.1054
            54            54          6.3310          9.3597          0.2289
            55            55        -10.3280        -11.3926          0.0106
            56            56        -10.8680        -11.5995          0.0045
            57            57        -10.1650        -10.0392          0.0002
            58            58        -10.9670        -11.1259          0.0002
            59            59         -9.8790        -10.9626          0.0120
            60            60         -9.1520        -10.6944          0.0284
 tensor rdc   139802.40231676394        167821.33785217360       -248277.77698684912        14377.596856068318        2207.4087088793249     

 rdc calculation for metal            3
 resid a1 number resid a2 number    observed rdc  calculated rdc   (delta/oss)^2
             7             7          4.2570          3.7015          0.0170
             8             8         -1.9860         -1.6682          0.0256
             9             9          5.4430          5.2627          0.0011
            10            10         -1.6640         -1.6677          0.0000
            11            11          3.4790          3.2374          0.0048
            12            12          0.0670          0.4921         40.2574
            13            13          2.4720          1.6659          0.1063
            14            14          0.2270         -0.2188          3.8566
            17            17         -2.1370         -2.8277          0.1045
            18            18          5.3540          5.4082          0.0001
            19            19         -1.4350         -1.5833          0.0107
            20            20          0.8140          0.2171          0.5378
            21            21         -1.4370         -1.3956          0.0008
            22            22         -2.2150         -1.9749          0.0117
            23            23         -0.0760          0.1063          5.7539
            24            24         -1.6950         -1.8142          0.0049
            25            25         -1.5080         -1.8847          0.0624
            26            26          0.3890          0.6397          0.4153
            27            27          2.7030          2.2657          0.0262
            28            28          0.4260          0.6256          0.2195
            32            32         -2.5580         -2.2127          0.0182
            33            33         -2.1540         -2.2506          0.0020
            34            34          0.3480          0.3153          0.0088
            35            35          4.7650          4.4540          0.0043
            36            36         -3.3080         -3.0673          0.0053
            37            37         -2.4720         -2.5200          0.0004
            38            38          3.7820          3.8879          0.0008
            39            39          0.2380          0.2556          0.0055
            40            40         -2.5600         -2.4634          0.0014
            41            41         -1.4870         -1.6739          0.0158
            42            42          4.5920          4.9837          0.0073
            43            43         -1.9760         -2.2346          0.0171
            47            47          5.0900          4.1886          0.0314
            48            48         -2.8830         -2.8245          0.0004
            49            49          5.8530          4.8038          0.0321
            50            50         -2.5610         -2.3348          0.0078
            51            51          4.7400          4.1579          0.0151
            52            52          1.5800          1.2665          0.0394
            53            53         -1.0840         -1.2756          0.0312
            54            54         -2.9530         -2.6238          0.0124
            55            55         -1.0100         -0.9481          0.0038
            56            56          4.0450          4.1798          0.0011
            57            57         -0.7200         -0.6866          0.0022
            58            58          2.4020          2.7439          0.0203
            59            59         -0.0410         -0.2696         31.0823
            60            60          3.0110          2.5999          0.0186
             7             8         -1.0840         -1.3870          0.0781
             8             9         -1.2680         -0.7010          0.2000
             9            10          0.9540          1.0112          0.0036
            10            11         -1.1060         -0.9953          0.0100
            11            12          1.5620          1.7397          0.0129
            12            13         -1.7580         -2.5370          0.1964
            13            14          1.5140          1.7367          0.0216
            14            15         -1.5060         -1.0850          0.0782
            17            18         -0.8960         -1.0416          0.0264
            18            19          0.4160          1.1838          3.4063
            19            20         -2.7040         -2.8555          0.0031
            20            21          0.9780          1.3279          0.1280
            21            22         -1.7200         -1.2152          0.0861
            22            23          1.2860          1.4525          0.0168
            23            24         -0.8580         -0.6849          0.0407
            24            25          1.5680          1.9337          0.0544
            25            26          1.5660          1.3449          0.0199
            26            27         -2.9920         -3.0215          0.0001
            27            28         -0.6180         -0.5374          0.0170
            28            29          1.2000          1.3478          0.0152
            32            33          0.5940          0.7024          0.0333
            33            34         -2.4160         -2.4939          0.0010
            35            36          0.5220          0.6427          0.0535
            36            37         -1.6400         -1.5302          0.0045
            37            38         -0.3700         -0.3053          0.0305
            38            39          0.1460          0.2517          0.5237
            39            40          1.2800          1.4752          0.0233
            40            41         -2.8960         -3.2702          0.0167
            41            42          1.3400          1.5376          0.0217
            42            43         -0.6640         -0.2598          0.3706
            43            44          0.2120         -0.0268          1.2683
            47            48          0.6600          0.7810          0.0336
            48            49         -1.1360         -1.6387          0.1959
            49            50          0.8440          0.9479          0.0152
            50            51         -1.4040         -1.6289          0.0256
            51            52          1.3840          1.6480          0.0364
            52            53          1.2100          1.1734          0.0009
            53            54          0.2740          0.4277          0.3146
            54            55          0.9940          1.1525          0.0254
            55            56         -2.2120         -2.3533          0.0041
            56            57          1.3460          1.5048          0.0139
            57            58         -2.7140         -3.1830          0.0299
            58            59          1.4840          1.5310          0.0010
            59            60         -2.4540         -3.0227          0.0537
            60            61          1.5600          1.3480          0.0185
             7             7        -30.7530        -26.9116          0.0156
             8             8        -30.5490        -29.8408          0.0005
             9             9        -14.3040        -15.8907          0.0123
            10            10         -9.8860        -10.1186          0.0006
            11            11         -3.2190         -3.6382          0.0170
            12            12         -7.0280         -4.4819          0.1312
            13            13        -11.6730        -14.0718          0.0422
            17            17        -10.6960         -4.5924          0.3256
            18            18        -16.9380        -19.3044          0.0195
            20            20          6.5330          6.4699          0.0001
            21            21         12.7110         14.2986          0.0156
            22            22         -1.6160         -4.3020          2.7627
            23            23         -7.2190         -7.5329          0.0019
            24            24        -29.5530        -28.4949          0.0013
            25            25        -18.1810        -17.1714          0.0031
            26            26         27.4730         27.3626          0.0000
            27            27        -19.7490        -18.1947          0.0062
            28            28        -20.0830        -18.2394          0.0084
            32            32        -18.9740        -17.6490          0.0049
            33            33         55.1620         52.9930          0.0015
            34            34        -29.4280        -28.2687          0.0016
            35            35        -16.4420        -17.1306          0.0018
            36            36          7.1850          7.6550          0.0043
            37            37         30.8560         29.1823          0.0029
            38            38        -22.7530        -21.6048          0.0025
            39            39        -22.8760        -22.7775          0.0000
            40            40         44.8190         46.7525          0.0019
            41            41         -9.5260        -12.7216          0.1125
            42            42        -27.6660        -28.9929          0.0023
            47            47        -18.4920        -22.1713          0.0396
            48            48         -9.1690         -9.5141          0.0014
            49            49        -14.3230        -12.2492          0.0210
            50            50        -13.2910        -10.5365          0.0429
            51            51         -3.6390         -5.0463          0.1496
            52            52        -22.2350        -21.6253          0.0008
            53            53         14.7620         13.5210          0.0071
            54            54         43.5150         39.9604          0.0067
            55            55         -7.8770         -8.5915          0.0082
            56            56         -9.7000        -12.1442          0.0635
            57            57         -9.5350         -9.4394          0.0001
            58            58         -3.8200         -5.5458          0.2041
            59            59         -9.2700         -5.4191          0.1726
            60            60         -8.2670         -9.2277          0.0135
             8             8         12.7200         14.6264          0.0225
             9             9         10.6410         12.3619          0.0262
            10            10         -1.3840          2.7914          9.1019
            11            11          6.9420         10.1833          0.2180
            12            12         -4.4450         -2.1575          0.2648
            13            13          9.3440          9.4592          0.0002
            14            14        -15.9140        -16.9529          0.0043
            17            17          1.3900         -0.3306          1.5322
            18            18          9.6510          3.3454          0.4269
            19            19          4.8780          3.9688          0.0347
            20            20          5.0530          2.8547          0.1893
            21            21          7.2630          4.8304          0.1122
            22            22         12.5360         12.4810          0.0000
            23            23         15.5580         16.0360          0.0009
            24            24         13.1340         15.3761          0.0291
            25            25         11.0900         12.2221          0.0104
            26            26         12.5480         11.4601          0.0075
            27            27         11.5910         10.8097          0.0045
            28            28         15.3710         16.4350          0.0048
            33            33         -2.3140         -1.8557          0.0392
            34            34          3.0310         -0.9167          1.6964
            35            35         10.8150         13.3826          0.0564
            36            36          4.4140          6.9346          0.3261
            37            37         -7.0910        -10.3395          0.2099
            38            38          4.5350          1.1605          0.5537
            39            39          9.8640         12.6860          0.0818
            40            40          0.1320          1.9324        186.0250
            41            41         -2.1610         -6.2847          3.6414
            43            43          6.7360          8.1446          0.0437
            47            47         11.6350         11.5202          0.0001
            48            48          1.4620          3.1103          1.2711
            49            49          6.0810          5.8226          0.0018
            50            50         -0.6370          3.7103         46.5751
            51            51          8.1820          6.5189          0.0413
            52            52        -11.0840         -6.8247          0.1477
            53            53        -22.2940        -24.3806          0.0088
            54            54        -24.2240        -24.6976          0.0004
            55            55          7.6040          9.9301          0.0936
            56            56         10.4060          8.5999          0.0301
            57            57         -2.7130         -1.5200          0.1934
            58            58          5.0310          3.1843          0.1347
            59            59          1.3180          1.9457          0.2268
            60            60          9.7960          6.5752          0.1081
 tensor rdc   39555.086692330922       -236764.11902448395       -208432.72355745808        27241.255343925532        78058.236277905904     

 rdc calculation for metal            4
 resid a1 number resid a2 number    observed rdc  calculated rdc   (delta/oss)^2
             7             7          3.5570          3.1804          0.0112
             8             8         -3.7610         -3.6524          0.0008
             9             9          3.1700          3.1269          0.0002
            10            10         -2.6370         -2.3706          0.0102
            11            11          1.0920          0.7071          0.1243
            12            12         -1.5670         -1.9361          0.0555
            13            13          0.2220          0.3086          0.1521
            14            14         -2.4960         -3.2500          0.0913
            17            17         -2.3060         -1.8358          0.0416
            18            18          3.1880          2.9929          0.0037
            19            19         -3.6920         -3.7254          0.0001
            20            20          1.1320          1.0344          0.0074
            21            21         -3.9660         -3.8019          0.0017
            22            22         -1.0430         -0.8087          0.0505
            23            23         -3.2910         -3.4211          0.0016
            24            24          0.4190          0.0975          0.5889
            25            25         -3.5430         -3.7642          0.0039
            26            26          2.3810          2.5327          0.0041
            27            27         -1.7490         -1.9644          0.0152
            28            28          0.0980          0.1918          0.9157
            32            32         -1.8020         -1.5687          0.0168
            33            33         -0.1650         -0.2848          0.5271
            34            34         -2.2870         -1.9965          0.0161
            35            35          2.1330          2.1246          0.0000
            36            36         -1.7870         -1.4902          0.0276
            37            37         -1.4900         -1.6022          0.0057
            38            38          0.2040          0.4198          1.1195
            39            39         -0.7620         -0.3875          0.2415
            40            40         -0.3790         -0.4318          0.0194
            41            41         -2.5520         -2.6070          0.0005
            42            42          2.8300          2.9311          0.0013
            43            43          0.1040         -0.0131          1.2680
            47            47          2.2700          1.9104          0.0251
            48            48         -2.3290         -2.6106          0.0146
            49            49          3.1250          2.3598          0.0600
            50            50         -1.7250         -1.9142          0.0120
            51            51          0.6810          0.6439          0.0030
            52            52          2.2840          1.4825          0.1232
            53            53          1.1880          1.2996          0.0088
            54            54         -0.8950         -0.6726          0.0618
            55            55         -3.4420         -3.5575          0.0011
            56            56          3.6620          3.4743          0.0026
            57            57         -3.2410         -3.1573          0.0007
            58            58          1.6150          1.4348          0.0125
            59            59         -2.5230         -2.6433          0.0023
            60            60          0.8240          1.0699          0.0891
             7             8          0.2820         -0.2322          3.3246
             8             9         -0.5620         -0.4494          0.0402
             9            10          1.9860          2.2911          0.0236
            10            11         -1.2360         -1.4094          0.0197
            11            12          1.7900          1.9657          0.0096
            12            13         -2.3180         -2.5753          0.0123
            13            14          0.5940          0.4255          0.0804
            14            15         -0.3480         -0.1271          0.4029
            17            18         -1.3700         -1.6552          0.0433
            18            19          1.8900          2.1182          0.0146
            19            20         -1.5380         -1.5520          0.0001
            20            21          1.6080          1.3582          0.0241
            21            22         -0.6740         -0.4102          0.1532
            22            23          1.9180          2.0843          0.0075
            23            24         -0.0800         -0.0151          0.6580
            24            25          0.8280          1.4678          0.5971
            25            26          1.0220          0.9307          0.0080
            26            27         -1.0580         -0.8324          0.0455
            27            28         -1.3760         -1.4114          0.0007
            28            29          0.5160          0.4222          0.0330
            32            33          0.7760          0.6535          0.0249
            33            34         -2.1580         -2.2814          0.0033
            35            36         -0.7120         -0.7698          0.0066
            36            37         -1.1340         -1.0670          0.0035
            37            38         -0.7000         -0.8346          0.0370
            38            39         -1.0860         -1.1735          0.0065
            39            40          0.5420          0.6421          0.0341
            40            41         -2.2540         -2.5103          0.0129
            41            42          0.2360          0.3331          0.1694
            42            43         -1.7440         -1.5681          0.0102
            43            44          1.6420          1.6016          0.0006
            47            48          1.8540          2.3206          0.0633
            48            49         -1.3240         -1.4937          0.0164
            49            50          1.9940          2.2761          0.0200
            50            51         -1.7380         -2.0100          0.0245
            51            52          1.5640          1.8941          0.0445
            52            53          0.4900          0.3301          0.1065
            54            55         -0.0360         -0.0610          0.4830
            55            56         -0.9220         -1.1272          0.0495
            56            57          1.0540          1.3320          0.0695
            57            58         -1.9320         -2.0799          0.0059
            58            59          2.0080          2.1683          0.0064
            59            60         -2.4100         -2.3695          0.0003
            60            61          2.1420          2.3278          0.0075
             7             7        -13.0140        -11.6626          0.0108
             8             8        -12.0860        -11.6624          0.0012
             9             9         11.7650          8.9363          0.0578
            10            10         16.0810         15.3046          0.0023
            11            11         21.9950         21.2214          0.0012
            12            12         17.5040         19.0346          0.0076
            13            13         11.7960          8.0896          0.0987
            17            17         13.3940         20.5510          0.2855
            18            18          4.4640          2.2337          0.2496
            20            20         31.0010         29.6323          0.0019
            21            21         35.4240         34.8213          0.0003
            22            22         23.6980         20.3194          0.0203
            23            23         18.7210         17.1706          0.0069
            24            24         -8.7930         -9.1781          0.0019
            25            25         -0.0090          0.8157       8396.8450
            26            26         23.3510         22.4252          0.0016
            27            27         -9.4470        -10.2077          0.0065
            28            28          0.3870          2.0087         17.5597
            32            32        -21.9340        -18.1944          0.0291
            33            33         30.0260         30.9801          0.0010
            34            34        -12.3470        -10.6284          0.0194
            35            35          6.8360          5.6044          0.0325
            36            36         -9.1160         -8.1339          0.0116
            37            37         18.2090         20.5923          0.0171
            38            38          1.0790          2.0614          0.8290
            39            39         -9.7470         -9.7078          0.0000
            40            40         19.3890         21.6159          0.0132
            41            41         -5.3200         -3.2111          0.1571
            42            42        -11.4300        -11.0316          0.0012
            47            47         -0.2580         -6.7223        627.7672
            48            48         14.7420         13.9489          0.0029
            49            49          8.3270         10.9288          0.0976
            50            50         12.4580         14.2395          0.0204
            51            51         22.0700         20.3751          0.0059
            52            52         -0.3200          1.1442         20.9356
            53            53        -25.7430        -27.2978          0.0036
            54            54         26.7710         24.4740          0.0074
            55            55         16.0380         13.3553          0.0280
            56            56         13.7430         11.9520          0.0170
            57            57         16.9330         16.0212          0.0029
            58            58         22.7480         19.8048          0.0167
            59            59         16.9890         19.7426          0.0263
            60            60         16.7160         15.4229          0.0060
             8             8          2.4490          4.0275          0.4154
             9             9         -1.1660          0.1078          1.1934
            10            10        -14.2490        -10.6760          0.0629
            11            11         -3.9570         -1.8006          0.2970
            12            12        -16.3080        -14.2527          0.0159
            13            13          1.2470         -1.2267          3.9352
            14            14        -22.4540        -22.8797          0.0004
            17            17        -10.8870        -13.1110          0.0417
            18            18         -0.7410        -10.1471        161.1331
            19            19         -7.8720         -9.5326          0.0445
            21            21         -5.8040         -8.5731          0.2276
            22            22         -0.2840          0.2424          3.4357
            23            23          6.6290          6.4529          0.0007
            24            24          4.8320          4.9691          0.0008
            25            25          4.9000          5.9765          0.0483
            26            26          4.9890          3.8179          0.0551
            27            27         14.8210         16.3729          0.0110
            28            28         15.5140         13.2938          0.0205
            33            33         16.3430         17.6675          0.0066
            34            34         14.4870         14.1957          0.0004
            35            35         17.6270         18.0262          0.0005
            36            36         18.5090         19.8967          0.0056
            37            37         13.0040         12.1937          0.0039
            38            38         16.9550         15.8716          0.0041
            39            39         17.7320         19.1157          0.0061
            41            41         15.5810         12.7970          0.0319
            42            42         13.9560         14.9712          0.0053
            43            43         10.4610         11.5562          0.0110
            47            47          8.6380          7.2695          0.0251
            48            48         -9.4580         -9.4862          0.0000
            49            49         -7.0180         -6.9684          0.0000
            51            51         -4.8630         -6.8303          0.1637
            52            52        -19.8720        -18.1703          0.0073
            53            53        -14.2530        -13.7973          0.0010
            54            54        -18.6890        -15.8350          0.0233
            55            55         -2.4690         -2.2327          0.0092
            56            56         -1.3310         -4.4728          5.5717
            57            57        -14.8620        -13.1717          0.0129
            58            58         -6.3940         -9.8182          0.2868
            59            59        -11.3510        -11.0474          0.0007
            60            60         -0.0230         -5.6541      59941.4837
 tensor rdc   39540.794891785707       -202708.77536862122        165464.82287099471       -16245.838392720316        152376.26287089774     

 rdc calculation for metal            5
 resid a1 number resid a2 number    observed rdc  calculated rdc   (delta/oss)^2
             7             7         -2.0880         -2.1366          0.0005
             8             8         -0.6990         -0.8616          0.0541
             9             9         -1.6760         -1.9226          0.0217
            10            10         -2.5240         -2.5414          0.0000
            11            11         -0.5910         -0.4644          0.0459
            12            12         -3.6850         -3.9199          0.0041
            13            13          0.0720          0.7520         89.1849
            14            14         -3.0760         -2.3595          0.0543
            17            17          3.4990          3.7140          0.0038
            18            18         -2.7130         -2.2202          0.0330
            19            19         -0.0780         -1.1285        181.3818
            20            20         -1.8050         -0.9756          0.2111
            21            21          0.4150         -0.0428          1.2171
            22            22         -1.4400         -1.1463          0.0416
            23            23          0.1780         -0.0943          2.3405
            24            24         -0.3610         -0.3847          0.0043
            25            25          2.1060          1.7987          0.0213
            26            26          1.1720          0.9793          0.0270
            27            27         -3.0420         -3.1785          0.0020
            28            28          1.3660          1.3815          0.0001
            32            32          3.2430          3.1729          0.0005
            33            33          2.2970          2.1899          0.0022
            34            34         -3.5760         -3.7234          0.0017
            35            35         -1.0410         -1.3162          0.0699
            36            36          3.8930          3.8635          0.0001
            37            37         -0.3430         -0.0812          0.5826
            38            38         -4.0890         -4.0666          0.0000
            39            39          1.7650          1.5784          0.0112
            40            40          3.4730          3.2796          0.0031
            41            41         -2.0710         -2.1903          0.0033
            42            42         -3.1700         -3.1014          0.0005
            43            43          2.3370          2.3457          0.0000
            47            47         -1.6520         -1.0520          0.1319
            48            48          4.2460          3.7617          0.0130
            49            49         -2.6530         -3.3429          0.0676
            50            50          3.5570          3.3973          0.0020
            51            51         -3.6120         -3.8259          0.0035
            52            52          0.4200          0.6007          0.1851
            53            53          2.0880          2.0220          0.0010
            54            54          2.0970          2.4107          0.0224
            55            55          1.2480          0.5003          0.3589
            56            56         -0.9270         -0.9132          0.0002
            57            57         -2.3940         -2.6324          0.0099
            58            58          0.4430          0.1134          0.5537
            59            59         -3.4520         -3.1688          0.0067
            60            60          0.1230          0.2489          1.0475
             7             8         -0.2820         -0.2362          0.0264
             8             9          1.8460          1.5663          0.0230
             9            10         -1.1780         -0.9579          0.0349
            10            11          1.1380          0.6262          0.2022
            11            12         -1.4860         -1.3410          0.0095
            12            13          0.2560          0.8085          4.6574
            13            14         -2.2720         -2.2971          0.0001
            14            15          0.0760         -0.4333         44.9071
            17            18          0.1840         -0.0586          1.7389
            18            19          0.2400         -1.5431         55.2005
            19            20          1.9160          1.9940          0.0017
            20            21          0.9000          0.9943          0.0110
            21            22          2.1500          2.0248          0.0034
            22            23         -0.1080         -0.0512          0.2767
            23            24          2.0160          1.9970          0.0001
            24            25         -1.8780         -1.9490          0.0014
            25            26          0.9980          0.9801          0.0003
            26            27          1.4220          1.7047          0.0395
            27            28         -0.1380         -0.1151          0.0275
            28            29          0.5560          0.5337          0.0016
            32            33          1.5060          1.4777          0.0004
            33            34          0.4080          0.5141          0.0676
            35            36         -0.0220         -0.2161         77.8098
            36            37          1.4600          1.6358          0.0145
            37            38         -0.6000         -0.4533          0.0598
            38            39         -1.0180         -1.2034          0.0332
            39            40          0.7000          0.8171          0.0280
            40            41          1.2840          1.4378          0.0144
            41            42         -0.9840         -0.7540          0.0547
            42            43         -0.1720         -0.1261          0.0711
            43            44         -0.9180         -0.7770          0.0236
            47            48          1.4320          0.6413          0.3049
            48            49         -0.1260          0.0523          2.0027
            49            50         -0.9600         -0.5573          0.1759
            50            51          0.2040          0.1426          0.0906
            51            52         -0.5100         -0.2841          0.1962
            52            53          0.3420          0.4267          0.0613
            53            54         -0.6300         -0.5805          0.0062
            54            55          0.2840          0.2785          0.0004
            55            56          2.0660          2.0906          0.0001
            56            57         -2.0380         -2.1819          0.0050
            57            58          1.5900          1.6414          0.0010
            58            59         -1.4680         -1.4278          0.0007
            59            60          0.9080          1.3298          0.2158
            60            61         -1.3380         -0.5613          0.3369
             7             7         27.9430         29.5003          0.0031
             8             8         35.0520         35.3636          0.0001
             9             9         28.7580         29.0340          0.0001
            10            10         24.3810         23.0541          0.0030
            11            11         15.8780         12.9743          0.0334
            12            12          7.2640          5.9339          0.0335
            13            13          6.0160          6.9697          0.0251
            17            17         12.8750         15.4279          0.0393
            18            18         14.4940         17.9961          0.0584
            20            20          9.2010          7.5689          0.0315
            21            21          5.0950          4.2050          0.0305
            22            22         21.1540         21.0390          0.0000
            23            23         23.3910         23.0704          0.0002
            24            24         29.1090         29.0031          0.0000
            25            25          6.9910          7.6274          0.0083
            26            26         -1.6790         -0.6493          0.3761
            27            27         25.0200         26.3254          0.0027
            28            28          8.5380          7.1350          0.0270
            32            32        -24.9190        -23.8721          0.0018
            33            33        -22.8140        -22.2948          0.0005
            34            34         30.3980         29.1793          0.0016
            35            35         18.6340         18.2225          0.0005
            36            36        -36.7560        -36.0680          0.0004
            37            37         -0.9270         -1.2740          0.1401
            38            38         34.9390         32.0039          0.0071
            39            39         -8.5580         -7.5856          0.0129
            40            40        -35.7090        -34.9178          0.0005
            41            41         21.3810         19.2401          0.0100
            42            42         37.1400         36.3512          0.0005
            47            47         -5.5190         -9.3119          0.4723
            48            48          7.2840          7.9240          0.0077
            49            49          9.1850          9.8613          0.0054
            50            50         21.2760         17.7683          0.0272
            51            51         21.7460         20.3700          0.0040
            52            52         24.7700         27.2111          0.0097
            53            53        -26.3430        -24.8913          0.0030
            54            54        -10.5720         -8.5357          0.0371
            55            55          3.6080          1.0281          0.5113
            56            56         22.5990         24.6709          0.0084
            57            57         25.2070         22.7051          0.0099
            58            58         18.7630         17.8395          0.0024
            59            59         16.6000         15.8978          0.0018
            60            60          9.5440         15.1584          0.3461
             8             8        -15.1400        -13.4433          0.0126
             9             9        -18.3450        -18.1162          0.0002
            10            10         -8.6440        -10.8421          0.0647
            11            11        -10.5780        -12.3306          0.0275
            12            12         -1.9810         -2.8852          0.2084
            13            13         -0.3140         -2.7946         62.4102
            14            14          0.3470          1.8964         19.9371
            17            17         -5.2190         -4.8192          0.0059
            18            18        -10.7230        -10.8136          0.0001
            19            19        -10.1280        -11.3614          0.0148
            21            21        -12.9250        -10.7835          0.0275
            22            22        -16.8260        -17.4889          0.0016
            23            23        -19.0340        -20.5330          0.0062
            24            24        -18.8530        -17.6217          0.0043
            25            25        -12.7450        -14.8598          0.0275
            26            26        -13.0110        -11.6273          0.0113
            27            27        -16.3570        -15.3317          0.0039
            28            28        -17.1960        -17.1299          0.0000
            33            33          4.4700          8.2850          0.7284
            34            34         -9.4540         -5.3112          0.1920
            35            35        -12.0130        -13.6867          0.0194
            36            36          3.2590          3.6589          0.0151
            37            37          5.6520          9.4127          0.4427
            38            38         -7.2490         -5.8815          0.0356
            39            39         -6.8270         -8.0891          0.0342
            41            41          1.8780          0.8039          0.3271
            42            42        -15.6130        -18.3329          0.0303
            43            43         13.6730         13.9018          0.0003
            47            47          9.5370          8.9976          0.0032
            48            48         -0.1430         -3.9355        703.3509
            49            49         -8.6040         -7.4975          0.0165
            50            50         -9.5210        -11.6386          0.0495
            51            51        -14.0960        -12.7782          0.0087
            52            52         -3.4980         -4.9237          0.1661
            53            53         13.4680         16.9576          0.0671
            54            54          8.9760          7.3908          0.0312
            55            55        -14.1340        -12.5590          0.0124
            56            56        -17.1330        -15.4086          0.0101
            57            57         -8.8680         -7.7682          0.0154
            58            58         -8.1330         -6.2545          0.0534
            59            59         -3.3540         -5.7714          0.5195
            60            60         -3.3810         -5.1064          0.2604
 fpcs =    0.0000000000000000     
 frdc =    16036.743848247073     
 ftens =    0.0000000000000000     
 fval =    16036.744    

 Qfactor PCS =    0.0000000000000000     
 Qfactor RDC =   0.11684550239242347     

 nmetal_pcs =            0
 nmetal_rdc =            5
 tensor rdc   304.21976824404737       -469526.73271861044        93174.022770797514        23021.344617294453        232885.36690235848     

 rdc calculation for metal            1
 resid a1 number resid a2 number    observed rdc  calculated rdc   (delta/oss)^2
             7             7         -1.5790         -1.3377          0.0234
             8             8         -3.2400         -3.3087          0.0004
             9             9         -0.9060         -1.3851          0.2797
            10            10         -3.7660         -3.8212          0.0002
            11            11         -0.9420         -1.0569          0.0149
            12            12         -5.0690         -5.9999          0.0337
            13            13         -0.6530          0.5744          3.5329
            14            14         -5.5920         -5.1584          0.0060
            17            17          2.2840          3.2827          0.1912
            18            18         -2.2670         -1.9186          0.0236
            19            19         -3.1540         -3.6794          0.0278
            20            20         -1.0730         -0.5859          0.2061
            21            21         -2.7780         -2.7726          0.0000
            22            22         -1.4040         -1.0237          0.0734
            24            24          1.1230          0.8853          0.0448
            26            26          3.0470          2.5593          0.0256
            27            27         -6.3550         -6.0169          0.0028
            28            28          1.4690          1.6016          0.0081
            32            32          2.8270          2.8145          0.0000
            33            33          3.3520          2.9501          0.0144
            34            34         -5.9880         -5.7571          0.0015
            35            35         -1.0410         -1.2269          0.0319
            36            36          3.9670          3.7055          0.0043
            37            37         -0.3800         -0.1628          0.3266
            38            38         -6.0580         -5.6704          0.0041
            39            39          1.1940          1.3770          0.0235
            40            40          3.8510          3.7972          0.0002
            41            41         -3.4540         -3.6670          0.0038
            42            42         -3.2130         -2.9758          0.0055
            43            43          3.0260          2.9764          0.0003
            47            47         -1.9310         -1.0027          0.2311
            48            48          3.1320          2.6231          0.0264
            49            49         -2.9150         -3.6414          0.0621
            50            50          2.8790          2.7447          0.0022
            52            52          2.0310          1.7485          0.0193
            53            53          4.0710          3.7502          0.0062
            54            54          2.5420          2.7928          0.0097
            55            55         -1.1490         -2.2177          0.8652
            56            56          1.0650          0.5714          0.2148
            57            57         -4.7060         -5.1246          0.0079
            58            58          1.5050          0.5002          0.4458
            59            59         -5.8690         -5.4345          0.0055
            60            60         -0.2630          0.3657          5.7140
             7             8          0.3200          0.0065          0.9600
             8             9          1.9060          1.7238          0.0091
             9            10          0.0240          0.6205        617.8123
            10            11          0.4760          0.1082          0.5969
            11            12         -0.5780         -0.3615          0.1404
            12            13         -0.9440         -0.2436          0.5504
            13            14         -2.3560         -2.5100          0.0043
            14            15          0.5640         -0.2355          2.0093
            17            18         -1.0160         -1.3299          0.0954
            18            19          1.8940         -0.1894          1.2101
            19            20          1.9140          2.0648          0.0062
            20            21          1.8340          1.5035          0.0325
            22            23          1.1500          1.1066          0.0014
            23            24          2.6060          2.4915          0.0019
            24            25         -1.7220         -1.4547          0.0241
            25            26          1.0280          1.0795          0.0025
            26            27          1.9520          2.3286          0.0372
            27            28         -0.9500         -0.8559          0.0098
            28            29          0.2740          0.1109          0.3542
            32            33          1.9280          1.8128          0.0036
            33            34         -0.5280         -0.5644          0.0048
            35            36         -1.3480         -1.3962          0.0013
            36            37          1.5220          1.6334          0.0054
            37            38         -1.2160         -1.3200          0.0073
            38            39         -1.8980         -2.1447          0.0169
            39            40          0.4720          0.5660          0.0397
            40            41          0.6180          0.7612          0.0537
            41            42         -1.3660         -1.0580          0.0508
            42            43         -1.7420         -1.6423          0.0033
            43            44          0.4440          0.6029          0.1281
            47            48          2.9840          2.3333          0.0476
            48            49         -0.9680         -0.7689          0.0423
            49            50          0.5940          1.0331          0.5465
            50            51         -0.9400         -1.1384          0.0445
            51            52          0.4020          0.6067          0.2593
            52            53          0.1940          0.2935          0.2632
            53            54          0.8680          1.1565          0.1105
            54            55         -0.3260         -0.5295          0.3898
            55            56          2.6020          2.3488          0.0095
            56            57         -1.6660         -1.6603          0.0000
            57            58          1.0540          1.3188          0.0631
            58            59         -0.3520         -0.1710          0.2644
            59            60         -0.0760          0.6721         96.9014
            60            61          0.3860          0.8909          1.7109
             7             7         29.2480         30.8826          0.0031
             8             8         36.4040         36.2341          0.0000
             9             9         41.0960         40.9408          0.0000
            10            10         42.6390         39.7453          0.0046
            11            11         37.9040         34.4075          0.0085
            12            12         26.9740         27.6879          0.0007
            13            13         23.8010         23.0267          0.0011
            17            17         30.3290         36.0573          0.0357
            18            18         26.5880         29.3087          0.0105
            20            20         34.2670         32.5789          0.0024
            21            21         33.3050         30.4784          0.0072
            22            22         39.2540         38.0228          0.0010
            23            23         41.2400         38.4146          0.0047
            24            24         31.7620         31.8483          0.0000
            25            25         10.6360         12.7492          0.0395
            26            26          9.9440         10.6660          0.0053
            27            27         27.7100         26.8125          0.0010
            28            28         19.4910         19.4580          0.0000
            32            32        -34.2440        -31.3680          0.0071
            33            33        -20.2760        -18.1571          0.0109
            34            34         32.1920         31.3645          0.0007
            35            35         33.1870         31.4533          0.0027
            36            36        -51.3460        -49.1086          0.0019
            37            37          4.5060          7.3936          0.4107
            38            38         42.2300         39.9951          0.0028
            39            39         -3.2070         -3.0700          0.0018
            40            40        -41.7500        -39.3131          0.0034
            41            41         24.0390         24.6375          0.0006
            42            42         37.6860         37.5087          0.0000
            47            47          6.1850         -2.7011          2.0641
            48            48         27.4190         27.0254          0.0002
            49            49         23.5990         27.1321          0.0224
            50            50         37.3440         35.4127          0.0027
            51            51         40.3290         39.2121          0.0008
            52            52         30.2670         34.1857          0.0168
            53            53        -56.6460        -55.5604          0.0004
            54            54         -3.4850         -2.0534          0.1687
            55            55         23.7350         20.6416          0.0170
            56            56         34.8290         36.8531          0.0034
            57            57         43.2140         39.7178          0.0065
            58            58         39.8140         37.5734          0.0032
            59            59         36.4240         36.1344          0.0001
            60            60         29.4280         33.8214          0.0223
             8             8        -17.1680        -15.4506          0.0100
             9             9        -21.8740        -21.9666          0.0000
            10            10        -20.1810        -20.7791          0.0009
            11            11        -17.2370        -18.3202          0.0039
            12            12        -16.4280        -15.9479          0.0009
            13            13         -5.4700         -9.5206          0.5483
            14            14        -12.4080        -10.5121          0.0233
            17            17        -16.1780        -17.2250          0.0042
            18            18        -15.8960        -20.6930          0.0911
            19            19        -19.6710        -20.8812          0.0038
            20            20        -19.8110        -20.5400          0.0014
            21            21        -21.6220        -20.2242          0.0042
            22            22        -21.2960        -21.0320          0.0002
            23            23        -19.7700        -20.6413          0.0019
            24            24        -19.1370        -18.8282          0.0003
            25            25        -12.7720        -15.3788          0.0417
            26            26        -14.0600        -14.0721          0.0000
            27            27         -7.3460         -5.5766          0.0580
            28            28        -10.8920        -12.1637          0.0136
            33            33         20.2150         24.8248          0.0520
            34            34          2.4260          7.2794          4.0022
            35            35         -0.9080         -3.4732          7.9813
            36            36         18.4060         18.0725          0.0003
            37            37         20.7540         24.8382          0.0387
            38            38          6.3380          7.3794          0.0270
            39            39          5.4200          3.2014          0.1675
            40            40         23.7620         23.3490          0.0003
            41            41         15.8850         14.6004          0.0065
            43            43         20.3760         20.2183          0.0001
            47            47         11.0100          9.3591          0.0225
            48            48        -12.0750        -15.0837          0.0621
            49            49        -18.3420        -16.9124          0.0061
            50            50        -19.7990        -21.0427          0.0039
            51            51        -20.8680        -21.0285          0.0001
            52            52        -15.3620        -17.3036          0.0160
            53            53         10.9920         17.1586          0.3147
            54            54          2.0670          3.3917          0.4107
            55            55        -19.4090        -18.7511          0.0011
            56            56        -21.4090        -21.4629          0.0000
            57            57        -18.5070        -16.8789          0.0077
            58            58        -16.4590        -17.1724          0.0019
            59            59        -15.7670        -17.2710          0.0091
            60            60         -9.2790        -14.1952          0.2807
 tensor rdc  -74210.902206435727       -339757.70206044783        47979.738476787352        10939.212382824866        36572.629761572985     

 rdc calculation for metal            2
 resid a1 number resid a2 number    observed rdc  calculated rdc   (delta/oss)^2
             7             7         -0.6680         -0.4416          0.1149
             8             8         -1.1190         -1.1567          0.0011
             9             9         -2.0960         -2.1036          0.0000
            10            10         -0.3560         -0.2622          0.0694
            11            11         -2.3660         -2.4436          0.0011
            12            12         -1.2450         -1.6726          0.1180
            13            13         -2.3990         -1.5535          0.1242
            14            14         -1.8910         -2.0762          0.0096
            17            17          0.0030          0.6880      52138.5541
            18            18         -1.5380         -2.2875          0.2375
            19            19         -1.4140         -1.2762          0.0095
            20            20          0.2180          0.7227          5.3592
            21            21         -1.5060         -1.5586          0.0012
            22            22          0.8150          0.9251          0.0182
            23            23         -2.6690         -2.6682          0.0000
            24            24          1.7100          1.5436          0.0095
            25            25         -0.9990         -1.2417          0.0590
            26            26          2.1620          1.6215          0.0625
            27            27         -3.2280         -3.2318          0.0000
            28            28         -0.8220         -0.8488          0.0011
            32            32          0.4150          0.2918          0.0881
            33            33          2.1270          1.9222          0.0093
            34            34         -1.7520         -1.5785          0.0098
            35            35         -2.4360         -2.2952          0.0033
            36            36          1.2400          1.3249          0.0047
            37            37          1.0450          1.0811          0.0012
            38            38         -2.8680         -2.7319          0.0023
            39            39         -1.3790         -0.9321          0.1050
            40            40          2.1130          1.9226          0.0081
            41            41         -0.0380         -0.4047         93.0995
            42            42         -1.7030         -1.7550          0.0009
            43            43          1.8540          1.8159          0.0004
            47            47         -2.5290         -2.2771          0.0099
            48            48          0.5780          0.2477          0.3265
            49            49         -2.3340         -2.0422          0.0156
            50            50          0.3070          0.1898          0.1456
            51            51         -2.9440         -2.8144          0.0019
            52            52         -0.0430         -0.3420         48.3569
            53            53          2.2870          2.3193          0.0002
            54            54          1.4830          1.4861          0.0000
            55            55         -1.9280         -1.8417          0.0020
            56            56         -0.9420         -1.0310          0.0089
            57            57         -1.6910         -1.6015          0.0028
            58            58         -1.0220         -1.5801          0.2982
            59            59         -2.0680         -1.5734          0.0572
            60            60         -2.1460         -1.7499          0.0341
             7             8          1.2160          1.2073          0.0001
             8             9          0.5260          0.1434          0.5290
             9            10          0.6900          0.8726          0.0700
            10            11          0.0880         -0.3699         27.0807
            11            12         -0.0500         -0.0654          0.0950
            12            13         -0.6000          0.0550          1.1916
            13            14         -1.0060         -1.1504          0.0206
            14            15          1.2320          1.0485          0.0222
            17            18         -0.0320         -0.2096         30.8145
            18            19          1.0960          0.6564          0.1609
            19            20          1.2660          1.0862          0.0202
            20            21          0.1140         -0.1673          6.0893
            21            22          0.8380          0.5808          0.0942
            22            23          0.2860          0.2257          0.0444
            23            24          0.5560          0.4563          0.0322
            24            25         -0.9380         -0.6048          0.1262
            25            26         -0.6000         -0.4395          0.0715
            26            27          1.6000          1.8859          0.0319
            27            28         -0.8400         -0.7497          0.0116
            28            29         -0.7540         -0.7902          0.0023
            32            33         -0.1460         -0.1103          0.0597
            33            34          0.3180          0.4479          0.1670
            35            36         -1.1020         -1.1551          0.0023
            36            37          0.2280          0.3342          0.2168
            37            38         -0.2000         -0.1154          0.1788
            38            39         -1.1600         -1.2410          0.0049
            39            40         -0.6220         -0.7001          0.0158
            40            41          0.5860          0.7379          0.0672
            41            42         -0.9780         -0.8955          0.0071
            42            43         -1.1260         -0.9305          0.0302
            43            44          1.0300          1.3492          0.0961
            47            48          1.1520          0.9801          0.0223
            48            49          0.1680          0.4292          2.4181
            49            50          0.7880          0.8768          0.0127
            50            51         -0.2240         -0.0376          0.6928
            51            52         -0.0500         -0.0902          0.6459
            52            53         -0.6700         -0.6632          0.0001
            53            54          1.2900          1.3182          0.0005
            54            55         -0.9840         -0.9192          0.0043
            55            56          1.1120          0.9759          0.0150
            56            57         -0.2080         -0.0801          0.3779
            57            58          0.9740          0.9949          0.0005
            58            59          0.3140          0.3176          0.0001
            59            60          0.1020          0.6365         27.4606
            60            61          0.2640          0.5336          1.0431
             7             7         12.0170         10.2226          0.0223
             8             8         14.7340         14.4821          0.0003
             9             9         22.6760         22.1374          0.0006
            10            10         23.7590         22.7379          0.0018
            11            11         22.1000         21.2331          0.0015
            12            12         19.8730         19.0701          0.0016
            13            13         19.5390         19.3275          0.0001
            17            17         21.0380         21.7830          0.0013
            18            18         19.8350         20.3329          0.0006
            20            20         19.4520         18.5175          0.0023
            21            21         17.2310         15.5074          0.0100
            22            22         21.8520         21.5436          0.0002
            23            23         22.7560         21.6894          0.0022
            24            24         15.4740         14.5760          0.0034
            25            25         13.7030         14.4204          0.0027
            26            26         -8.5930         -9.1515          0.0042
            27            27          4.4200          3.0740          0.0927
            28            28         18.3190         18.4627          0.0001
            32            32          0.6940          1.6033          1.7167
            33            33        -23.5750        -20.8651          0.0132
            34            34         11.7310         12.6709          0.0064
            35            35         22.0910         21.0690          0.0021
            36            36        -11.4870        -10.8445          0.0031
            37            37        -15.3680        -12.0537          0.0465
            38            38         20.7550         20.7500          0.0000
            39            39         12.6150         12.2738          0.0007
            40            40        -21.2000        -20.7238          0.0005
            41            41         -0.6570          3.4485         39.0478
            42            42         16.7110         17.4119          0.0018
            47            47         14.0100         12.0676          0.0192
            48            48         20.2950         19.9240          0.0003
            49            49         20.2180         20.2688          0.0000
            50            50         23.1960         22.0847          0.0023
            51            51         23.1050         22.3476          0.0011
            52            52         18.4310         19.1286          0.0014
            53            53        -31.7880        -30.5709          0.0015
            54            54        -18.0120        -17.1574          0.0023
            55            55         18.7330         16.8847          0.0097
            56            56         20.6710         20.9975          0.0002
            57            57         23.5430         22.7156          0.0012
            58            58         23.1970         22.2016          0.0018
            59            59         22.6850         21.8914          0.0012
            60            60         20.7910         21.6909          0.0019
             8             8         -8.8780         -7.9834          0.0102
             9             9        -10.5840        -11.0602          0.0020
            10            10        -11.1620        -11.8475          0.0038
            11            11        -10.7680        -11.2737          0.0022
            12            12         -8.7840         -9.4266          0.0054
            13            13         -7.7910         -9.6066          0.0543
            14            14         -5.2100         -4.1101          0.0446
            17            17         -8.5990        -10.4988          0.0488
            18            18         -9.5980        -11.9037          0.0577
            19            19        -11.1740        -11.9642          0.0050
            20            20        -11.1600        -11.8452          0.0038
            21            21        -11.2810        -11.9331          0.0033
            22            22        -10.4170        -10.6575          0.0005
            23            23         -7.4950         -8.3720          0.0137
            24            24         -6.8830         -8.2993          0.0423
            25            25         -3.7340         -3.5454          0.0026
            26            26         -5.0210         -4.4063          0.0150
            27            27          1.6650          4.0174          1.9961
            28            28         -1.1740         -4.3598          7.3638
            33            33         13.7830         14.2382          0.0011
            34            34          9.1070         12.3430          0.1263
            35            35          3.8030          2.2243          0.1723
            36            36          9.1410          8.2809          0.0089
            37            37         15.8480         17.6834          0.0134
            38            38          9.5850         11.6656          0.0471
            39            39          4.8990          3.1091          0.1335
            40            40         11.4170         11.8949          0.0018
            41            41         14.6280         15.4671          0.0033
            43            43          1.7260          1.3001          0.0609
            47            47         -2.7200         -4.0277          0.2312
            48            48         -7.4630        -10.4434          0.1595
            49            49        -11.2370        -11.3108          0.0000
            50            50        -11.3350        -11.9322          0.0028
            51            51        -11.2170        -12.0393          0.0054
            52            52         -7.8960         -9.3831          0.0355
            53            53          6.6540          8.8147          0.1054
            54            54          6.3310          9.3597          0.2289
            55            55        -10.3280        -11.3926          0.0106
            56            56        -10.8680        -11.5995          0.0045
            57            57        -10.1650        -10.0392          0.0002
            58            58        -10.9670        -11.1259          0.0002
            59            59         -9.8790        -10.9626          0.0120
            60            60         -9.1520        -10.6944          0.0284
 tensor rdc   139802.40231676394        167821.33785217360       -248277.77698684912        14377.596856068318        2207.4087088793249     

 rdc calculation for metal            3
 resid a1 number resid a2 number    observed rdc  calculated rdc   (delta/oss)^2
             7             7          4.2570          3.7015          0.0170
             8             8         -1.9860         -1.6682          0.0256
             9             9          5.4430          5.2627          0.0011
            10            10         -1.6640         -1.6677          0.0000
            11            11          3.4790          3.2374          0.0048
            12            12          0.0670          0.4921         40.2574
            13            13          2.4720          1.6659          0.1063
            14            14          0.2270         -0.2188          3.8566
            17            17         -2.1370         -2.8277          0.1045
            18            18          5.3540          5.4082          0.0001
            19            19         -1.4350         -1.5833          0.0107
            20            20          0.8140          0.2171          0.5378
            21            21         -1.4370         -1.3956          0.0008
            22            22         -2.2150         -1.9749          0.0117
            23            23         -0.0760          0.1063          5.7539
            24            24         -1.6950         -1.8142          0.0049
            25            25         -1.5080         -1.8847          0.0624
            26            26          0.3890          0.6397          0.4153
            27            27          2.7030          2.2657          0.0262
            28            28          0.4260          0.6256          0.2195
            32            32         -2.5580         -2.2127          0.0182
            33            33         -2.1540         -2.2506          0.0020
            34            34          0.3480          0.3153          0.0088
            35            35          4.7650          4.4540          0.0043
            36            36         -3.3080         -3.0673          0.0053
            37            37         -2.4720         -2.5200          0.0004
            38            38          3.7820          3.8879          0.0008
            39            39          0.2380          0.2556          0.0055
            40            40         -2.5600         -2.4634          0.0014
            41            41         -1.4870         -1.6739          0.0158
            42            42          4.5920          4.9837          0.0073
            43            43         -1.9760         -2.2346          0.0171
            47            47          5.0900          4.1886          0.0314
            48            48         -2.8830         -2.8245          0.0004
            49            49          5.8530          4.8038          0.0321
            50            50         -2.5610         -2.3348          0.0078
            51            51          4.7400          4.1579          0.0151
            52            52          1.5800          1.2665          0.0394
            53            53         -1.0840         -1.2756          0.0312
            54            54         -2.9530         -2.6238          0.0124
            55            55         -1.0100         -0.9481          0.0038
            56            56          4.0450          4.1798          0.0011
            57            57         -0.7200         -0.6866          0.0022
            58            58          2.4020          2.7439          0.0203
            59            59         -0.0410         -0.2696         31.0823
            60            60          3.0110          2.5999          0.0186
             7             8         -1.0840         -1.3870          0.0781
             8             9         -1.2680         -0.7010          0.2000
             9            10          0.9540          1.0112          0.0036
            10            11         -1.1060         -0.9953          0.0100
            11            12          1.5620          1.7397          0.0129
            12            13         -1.7580         -2.5370          0.1964
            13            14          1.5140          1.7367          0.0216
            14            15         -1.5060         -1.0850          0.0782
            17            18         -0.8960         -1.0416          0.0264
            18            19          0.4160          1.1838          3.4063
            19            20         -2.7040         -2.8555          0.0031
            20            21          0.9780          1.3279          0.1280
            21            22         -1.7200         -1.2152          0.0861
            22            23          1.2860          1.4525          0.0168
            23            24         -0.8580         -0.6849          0.0407
            24            25          1.5680          1.9337          0.0544
            25            26          1.5660          1.3449          0.0199
            26            27         -2.9920         -3.0215          0.0001
            27            28         -0.6180         -0.5374          0.0170
            28            29          1.2000          1.3478          0.0152
            32            33          0.5940          0.7024          0.0333
            33            34         -2.4160         -2.4939          0.0010
            35            36          0.5220          0.6427          0.0535
            36            37         -1.6400         -1.5302          0.0045
            37            38         -0.3700         -0.3053          0.0305
            38            39          0.1460          0.2517          0.5237
            39            40          1.2800          1.4752          0.0233
            40            41         -2.8960         -3.2702          0.0167
            41            42          1.3400          1.5376          0.0217
            42            43         -0.6640         -0.2598          0.3706
            43            44          0.2120         -0.0268          1.2683
            47            48          0.6600          0.7810          0.0336
            48            49         -1.1360         -1.6387          0.1959
            49            50          0.8440          0.9479          0.0152
            50            51         -1.4040         -1.6289          0.0256
            51            52          1.3840          1.6480          0.0364
            52            53          1.2100          1.1734          0.0009
            53            54          0.2740          0.4277          0.3146
            54            55          0.9940          1.1525          0.0254
            55            56         -2.2120         -2.3533          0.0041
            56            57          1.3460          1.5048          0.0139
            57            58         -2.7140         -3.1830          0.0299
            58            59          1.4840          1.5310          0.0010
            59            60         -2.4540         -3.0227          0.0537
            60            61          1.5600          1.3480          0.0185
             7             7        -30.7530        -26.9116          0.0156
             8             8        -30.5490        -29.8408          0.0005
             9             9        -14.3040        -15.8907          0.0123
            10            10         -9.8860        -10.1186          0.0006
            11            11         -3.2190         -3.6382          0.0170
            12            12         -7.0280         -4.4819          0.1312
            13            13        -11.6730        -14.0718          0.0422
            17            17        -10.6960         -4.5924          0.3256
            18            18        -16.9380        -19.3044          0.0195
            20            20          6.5330          6.4699          0.0001
            21            21         12.7110         14.2986          0.0156
            22            22         -1.6160         -4.3020          2.7627
            23            23         -7.2190         -7.5329          0.0019
            24            24        -29.5530        -28.4949          0.0013
            25            25        -18.1810        -17.1714          0.0031
            26            26         27.4730         27.3626          0.0000
            27            27        -19.7490        -18.1947          0.0062
            28            28        -20.0830        -18.2394          0.0084
            32            32        -18.9740        -17.6490          0.0049
            33            33         55.1620         52.9930          0.0015
            34            34        -29.4280        -28.2687          0.0016
            35            35        -16.4420        -17.1306          0.0018
            36            36          7.1850          7.6550          0.0043
            37            37         30.8560         29.1823          0.0029
            38            38        -22.7530        -21.6048          0.0025
            39            39        -22.8760        -22.7775          0.0000
            40            40         44.8190         46.7525          0.0019
            41            41         -9.5260        -12.7216          0.1125
            42            42        -27.6660        -28.9929          0.0023
            47            47        -18.4920        -22.1713          0.0396
            48            48         -9.1690         -9.5141          0.0014
            49            49        -14.3230        -12.2492          0.0210
            50            50        -13.2910        -10.5365          0.0429
            51            51         -3.6390         -5.0463          0.1496
            52            52        -22.2350        -21.6253          0.0008
            53            53         14.7620         13.5210          0.0071
            54            54         43.5150         39.9604          0.0067
            55            55         -7.8770         -8.5915          0.0082
            56            56         -9.7000        -12.1442          0.0635
            57            57         -9.5350         -9.4394          0.0001
            58            58         -3.8200         -5.5458          0.2041
            59            59         -9.2700         -5.4191          0.1726
            60            60         -8.2670         -9.2277          0.0135
             8             8         12.7200         14.6264          0.0225
             9             9         10.6410         12.3619          0.0262
            10            10         -1.3840          2.7914          9.1019
            11            11          6.9420         10.1833          0.2180
            12            12         -4.4450         -2.1575          0.2648
            13            13          9.3440          9.4592          0.0002
            14            14        -15.9140        -16.9529          0.0043
            17            17          1.3900         -0.3306          1.5322
            18            18          9.6510          3.3454          0.4269
            19            19          4.8780          3.9688          0.0347
            20            20          5.0530          2.8547          0.1893
            21            21          7.2630          4.8304          0.1122
            22            22         12.5360         12.4810          0.0000
            23            23         15.5580         16.0360          0.0009
            24            24         13.1340         15.3761          0.0291
            25            25         11.0900         12.2221          0.0104
            26            26         12.5480         11.4601          0.0075
            27            27         11.5910         10.8097          0.0045
            28            28         15.3710         16.4350          0.0048
            33            33         -2.3140         -1.8557          0.0392
            34            34          3.0310         -0.9167          1.6964
            35            35         10.8150         13.3826          0.0564
            36            36          4.4140          6.9346          0.3261
            37            37         -7.0910        -10.3395          0.2099
            38            38          4.5350          1.1605          0.5537
            39            39          9.8640         12.6860          0.0818
            40            40          0.1320          1.9324        186.0250
            41            41         -2.1610         -6.2847          3.6414
            43            43          6.7360          8.1446          0.0437
            47            47         11.6350         11.5202          0.0001
            48            48          1.4620          3.1103          1.2711
            49            49          6.0810          5.8226          0.0018
            50            50         -0.6370          3.7103         46.5751
            51            51          8.1820          6.5189          0.0413
            52            52        -11.0840         -6.8247          0.1477
            53            53        -22.2940        -24.3806          0.0088
            54            54        -24.2240        -24.6976          0.0004
            55            55          7.6040          9.9301          0.0936
            56            56         10.4060          8.5999          0.0301
            57            57         -2.7130         -1.5200          0.1934
            58            58          5.0310          3.1843          0.1347
            59            59          1.3180          1.9457          0.2268
            60            60          9.7960          6.5752          0.1081
 tensor rdc   39555.086692330922       -236764.11902448395       -208432.72355745808        27241.255343925532        78058.236277905904     

 rdc calculation for metal            4
 resid a1 number resid a2 number    observed rdc  calculated rdc   (delta/oss)^2
             7             7          3.5570          3.1804          0.0112
             8             8         -3.7610         -3.6524          0.0008
             9             9          3.1700          3.1269          0.0002
            10            10         -2.6370         -2.3706          0.0102
            11            11          1.0920          0.7071          0.1243
            12            12         -1.5670         -1.9361          0.0555
            13            13          0.2220          0.3086          0.1521
            14            14         -2.4960         -3.2500          0.0913
            17            17         -2.3060         -1.8358          0.0416
            18            18          3.1880          2.9929          0.0037
            19            19         -3.6920         -3.7254          0.0001
            20            20          1.1320          1.0344          0.0074
            21            21         -3.9660         -3.8019          0.0017
            22            22         -1.0430         -0.8087          0.0505
            23            23         -3.2910         -3.4211          0.0016
            24            24          0.4190          0.0975          0.5889
            25            25         -3.5430         -3.7642          0.0039
            26            26          2.3810          2.5327          0.0041
            27            27         -1.7490         -1.9644          0.0152
            28            28          0.0980          0.1918          0.9157
            32            32         -1.8020         -1.5687          0.0168
            33            33         -0.1650         -0.2848          0.5271
            34            34         -2.2870         -1.9965          0.0161
            35            35          2.1330          2.1246          0.0000
            36            36         -1.7870         -1.4902          0.0276
            37            37         -1.4900         -1.6022          0.0057
            38            38          0.2040          0.4198          1.1195
            39            39         -0.7620         -0.3875          0.2415
            40            40         -0.3790         -0.4318          0.0194
            41            41         -2.5520         -2.6070          0.0005
            42            42          2.8300          2.9311          0.0013
            43            43          0.1040         -0.0131          1.2680
            47            47          2.2700          1.9104          0.0251
            48            48         -2.3290         -2.6106          0.0146
            49            49          3.1250          2.3598          0.0600
            50            50         -1.7250         -1.9142          0.0120
            51            51          0.6810          0.6439          0.0030
            52            52          2.2840          1.4825          0.1232
            53            53          1.1880          1.2996          0.0088
            54            54         -0.8950         -0.6726          0.0618
            55            55         -3.4420         -3.5575          0.0011
            56            56          3.6620          3.4743          0.0026
            57            57         -3.2410         -3.1573          0.0007
            58            58          1.6150          1.4348          0.0125
            59            59         -2.5230         -2.6433          0.0023
            60            60          0.8240          1.0699          0.0891
             7             8          0.2820         -0.2322          3.3246
             8             9         -0.5620         -0.4494          0.0402
             9            10          1.9860          2.2911          0.0236
            10            11         -1.2360         -1.4094          0.0197
            11            12          1.7900          1.9657          0.0096
            12            13         -2.3180         -2.5753          0.0123
            13            14          0.5940          0.4255          0.0804
            14            15         -0.3480         -0.1271          0.4029
            17            18         -1.3700         -1.6552          0.0433
            18            19          1.8900          2.1182          0.0146
            19            20         -1.5380         -1.5520          0.0001
            20            21          1.6080          1.3582          0.0241
            21            22         -0.6740         -0.4102          0.1532
            22            23          1.9180          2.0843          0.0075
            23            24         -0.0800         -0.0151          0.6580
            24            25          0.8280          1.4678          0.5971
            25            26          1.0220          0.9307          0.0080
            26            27         -1.0580         -0.8324          0.0455
            27            28         -1.3760         -1.4114          0.0007
            28            29          0.5160          0.4222          0.0330
            32            33          0.7760          0.6535          0.0249
            33            34         -2.1580         -2.2814          0.0033
            35            36         -0.7120         -0.7698          0.0066
            36            37         -1.1340         -1.0670          0.0035
            37            38         -0.7000         -0.8346          0.0370
            38            39         -1.0860         -1.1735          0.0065
            39            40          0.5420          0.6421          0.0341
            40            41         -2.2540         -2.5103          0.0129
            41            42          0.2360          0.3331          0.1694
            42            43         -1.7440         -1.5681          0.0102
            43            44          1.6420          1.6016          0.0006
            47            48          1.8540          2.3206          0.0633
            48            49         -1.3240         -1.4937          0.0164
            49            50          1.9940          2.2761          0.0200
            50            51         -1.7380         -2.0100          0.0245
            51            52          1.5640          1.8941          0.0445
            52            53          0.4900          0.3301          0.1065
            54            55         -0.0360         -0.0610          0.4830
            55            56         -0.9220         -1.1272          0.0495
            56            57          1.0540          1.3320          0.0695
            57            58         -1.9320         -2.0799          0.0059
            58            59          2.0080          2.1683          0.0064
            59            60         -2.4100         -2.3695          0.0003
            60            61          2.1420          2.3278          0.0075
             7             7        -13.0140        -11.6626          0.0108
             8             8        -12.0860        -11.6624          0.0012
             9             9         11.7650          8.9363          0.0578
            10            10         16.0810         15.3046          0.0023
            11            11         21.9950         21.2214          0.0012
            12            12         17.5040         19.0346          0.0076
            13            13         11.7960          8.0896          0.0987
            17            17         13.3940         20.5510          0.2855
            18            18          4.4640          2.2337          0.2496
            20            20         31.0010         29.6323          0.0019
            21            21         35.4240         34.8213          0.0003
            22            22         23.6980         20.3194          0.0203
            23            23         18.7210         17.1706          0.0069
            24            24         -8.7930         -9.1781          0.0019
            25            25         -0.0090          0.8157       8396.8450
            26            26         23.3510         22.4252          0.0016
            27            27         -9.4470        -10.2077          0.0065
            28            28          0.3870          2.0087         17.5597
            32            32        -21.9340        -18.1944          0.0291
            33            33         30.0260         30.9801          0.0010
            34            34        -12.3470        -10.6284          0.0194
            35            35          6.8360          5.6044          0.0325
            36            36         -9.1160         -8.1339          0.0116
            37            37         18.2090         20.5923          0.0171
            38            38          1.0790          2.0614          0.8290
            39            39         -9.7470         -9.7078          0.0000
            40            40         19.3890         21.6159          0.0132
            41            41         -5.3200         -3.2111          0.1571
            42            42        -11.4300        -11.0316          0.0012
            47            47         -0.2580         -6.7223        627.7672
            48            48         14.7420         13.9489          0.0029
            49            49          8.3270         10.9288          0.0976
            50            50         12.4580         14.2395          0.0204
            51            51         22.0700         20.3751          0.0059
            52            52         -0.3200          1.1442         20.9356
            53            53        -25.7430        -27.2978          0.0036
            54            54         26.7710         24.4740          0.0074
            55            55         16.0380         13.3553          0.0280
            56            56         13.7430         11.9520          0.0170
            57            57         16.9330         16.0212          0.0029
            58            58         22.7480         19.8048          0.0167
            59            59         16.9890         19.7426          0.0263
            60            60         16.7160         15.4229          0.0060
             8             8          2.4490          4.0275          0.4154
             9             9         -1.1660          0.1078          1.1934
            10            10        -14.2490        -10.6760          0.0629
            11            11         -3.9570         -1.8006          0.2970
            12            12        -16.3080        -14.2527          0.0159
            13            13          1.2470         -1.2267          3.9352
            14            14        -22.4540        -22.8797          0.0004
            17            17        -10.8870        -13.1110          0.0417
            18            18         -0.7410        -10.1471        161.1331
            19            19         -7.8720         -9.5326          0.0445
            21            21         -5.8040         -8.5731          0.2276
            22            22         -0.2840          0.2424          3.4357
            23            23          6.6290          6.4529          0.0007
            24            24          4.8320          4.9691          0.0008
            25            25          4.9000          5.9765          0.0483
            26            26          4.9890          3.8179          0.0551
            27            27         14.8210         16.3729          0.0110
            28            28         15.5140         13.2938          0.0205
            33            33         16.3430         17.6675          0.0066
            34            34         14.4870         14.1957          0.0004
            35            35         17.6270         18.0262          0.0005
            36            36         18.5090         19.8967          0.0056
            37            37         13.0040         12.1937          0.0039
            38            38         16.9550         15.8716          0.0041
            39            39         17.7320         19.1157          0.0061
            41            41         15.5810         12.7970          0.0319
            42            42         13.9560         14.9712          0.0053
            43            43         10.4610         11.5562          0.0110
            47            47          8.6380          7.2695          0.0251
            48            48         -9.4580         -9.4862          0.0000
            49            49         -7.0180         -6.9684          0.0000
            51            51         -4.8630         -6.8303          0.1637
            52            52        -19.8720        -18.1703          0.0073
            53            53        -14.2530        -13.7973          0.0010
            54            54        -18.6890        -15.8350          0.0233
            55            55         -2.4690         -2.2327          0.0092
            56            56         -1.3310         -4.4728          5.5717
            57            57        -14.8620        -13.1717          0.0129
            58            58         -6.3940         -9.8182          0.2868
            59            59        -11.3510        -11.0474          0.0007
            60            60         -0.0230         -5.6541      59941.4837
 tensor rdc   39540.794891785707       -202708.77536862122        165464.82287099471       -16245.838392720316        152376.26287089774     

 rdc calculation for metal            5
 resid a1 number resid a2 number    observed rdc  calculated rdc   (delta/oss)^2
             7             7         -2.0880         -2.1366          0.0005
             8             8         -0.6990         -0.8616          0.0541
             9             9         -1.6760         -1.9226          0.0217
            10            10         -2.5240         -2.5414          0.0000
            11            11         -0.5910         -0.4644          0.0459
            12            12         -3.6850         -3.9199          0.0041
            13            13          0.0720          0.7520         89.1849
            14            14         -3.0760         -2.3595          0.0543
            17            17          3.4990          3.7140          0.0038
            18            18         -2.7130         -2.2202          0.0330
            19            19         -0.0780         -1.1285        181.3818
            20            20         -1.8050         -0.9756          0.2111
            21            21          0.4150         -0.0428          1.2171
            22            22         -1.4400         -1.1463          0.0416
            23            23          0.1780         -0.0943          2.3405
            24            24         -0.3610         -0.3847          0.0043
            25            25          2.1060          1.7987          0.0213
            26            26          1.1720          0.9793          0.0270
            27            27         -3.0420         -3.1785          0.0020
            28            28          1.3660          1.3815          0.0001
            32            32          3.2430          3.1729          0.0005
            33            33          2.2970          2.1899          0.0022
            34            34         -3.5760         -3.7234          0.0017
            35            35         -1.0410         -1.3162          0.0699
            36            36          3.8930          3.8635          0.0001
            37            37         -0.3430         -0.0812          0.5826
            38            38         -4.0890         -4.0666          0.0000
            39            39          1.7650          1.5784          0.0112
            40            40          3.4730          3.2796          0.0031
            41            41         -2.0710         -2.1903          0.0033
            42            42         -3.1700         -3.1014          0.0005
            43            43          2.3370          2.3457          0.0000
            47            47         -1.6520         -1.0520          0.1319
            48            48          4.2460          3.7617          0.0130
            49            49         -2.6530         -3.3429          0.0676
            50            50          3.5570          3.3973          0.0020
            51            51         -3.6120         -3.8259          0.0035
            52            52          0.4200          0.6007          0.1851
            53            53          2.0880          2.0220          0.0010
            54            54          2.0970          2.4107          0.0224
            55            55          1.2480          0.5003          0.3589
            56            56         -0.9270         -0.9132          0.0002
            57            57         -2.3940         -2.6324          0.0099
            58            58          0.4430          0.1134          0.5537
            59            59         -3.4520         -3.1688          0.0067
            60            60          0.1230          0.2489          1.0475
             7             8         -0.2820         -0.2362          0.0264
             8             9          1.8460          1.5663          0.0230
             9            10         -1.1780         -0.9579          0.0349
            10            11          1.1380          0.6262          0.2022
            11            12         -1.4860         -1.3410          0.0095
            12            13          0.2560          0.8085          4.6574
            13            14         -2.2720         -2.2971          0.0001
            14            15          0.0760         -0.4333         44.9071
            17            18          0.1840         -0.0586          1.7389
            18            19          0.2400         -1.5431         55.2005
            19            20          1.9160          1.9940          0.0017
            20            21          0.9000          0.9943          0.0110
            21            22          2.1500          2.0248          0.0034
            22            23         -0.1080         -0.0512          0.2767
            23            24          2.0160          1.9970          0.0001
            24            25         -1.8780         -1.9490          0.0014
            25            26          0.9980          0.9801          0.0003
            26            27          1.4220          1.7047          0.0395
            27            28         -0.1380         -0.1151          0.0275
            28            29          0.5560          0.5337          0.0016
            32            33          1.5060          1.4777          0.0004
            33            34          0.4080          0.5141          0.0676
            35            36         -0.0220         -0.2161         77.8098
            36            37          1.4600          1.6358          0.0145
            37            38         -0.6000         -0.4533          0.0598
            38            39         -1.0180         -1.2034          0.0332
            39            40          0.7000          0.8171          0.0280
            40            41          1.2840          1.4378          0.0144
            41            42         -0.9840         -0.7540          0.0547
            42            43         -0.1720         -0.1261          0.0711
            43            44         -0.9180         -0.7770          0.0236
            47            48          1.4320          0.6413          0.3049
            48            49         -0.1260          0.0523          2.0027
            49            50         -0.9600         -0.5573          0.1759
            50            51          0.2040          0.1426          0.0906
            51            52         -0.5100         -0.2841          0.1962
            52            53          0.3420          0.4267          0.0613
            53            54         -0.6300         -0.5805          0.0062
            54            55          0.2840          0.2785          0.0004
            55            56          2.0660          2.0906          0.0001
            56            57         -2.0380         -2.1819          0.0050
            57            58          1.5900          1.6414          0.0010
            58            59         -1.4680         -1.4278          0.0007
            59            60          0.9080          1.3298          0.2158
            60            61         -1.3380         -0.5613          0.3369
             7             7         27.9430         29.5003          0.0031
             8             8         35.0520         35.3636          0.0001
             9             9         28.7580         29.0340          0.0001
            10            10         24.3810         23.0541          0.0030
            11            11         15.8780         12.9743          0.0334
            12            12          7.2640          5.9339          0.0335
            13            13          6.0160          6.9697          0.0251
            17            17         12.8750         15.4279          0.0393
            18            18         14.4940         17.9961          0.0584
            20            20          9.2010          7.5689          0.0315
            21            21          5.0950          4.2050          0.0305
            22            22         21.1540         21.0390          0.0000
            23            23         23.3910         23.0704          0.0002
            24            24         29.1090         29.0031          0.0000
            25            25          6.9910          7.6274          0.0083
            26            26         -1.6790         -0.6493          0.3761
            27            27         25.0200         26.3254          0.0027
            28            28          8.5380          7.1350          0.0270
            32            32        -24.9190        -23.8721          0.0018
            33            33        -22.8140        -22.2948          0.0005
            34            34         30.3980         29.1793          0.0016
            35            35         18.6340         18.2225          0.0005
            36            36        -36.7560        -36.0680          0.0004
            37            37         -0.9270         -1.2740          0.1401
            38            38         34.9390         32.0039          0.0071
            39            39         -8.5580         -7.5856          0.0129
            40            40        -35.7090        -34.9178          0.0005
            41            41         21.3810         19.2401          0.0100
            42            42         37.1400         36.3512          0.0005
            47            47         -5.5190         -9.3119          0.4723
            48            48          7.2840          7.9240          0.0077
            49            49          9.1850          9.8613          0.0054
            50            50         21.2760         17.7683          0.0272
            51            51         21.7460         20.3700          0.0040
            52            52         24.7700         27.2111          0.0097
            53            53        -26.3430        -24.8913          0.0030
            54            54        -10.5720         -8.5357          0.0371
            55            55          3.6080          1.0281          0.5113
            56            56         22.5990         24.6709          0.0084
            57            57         25.2070         22.7051          0.0099
            58            58         18.7630         17.8395          0.0024
            59            59         16.6000         15.8978          0.0018
            60            60          9.5440         15.1584          0.3461
             8             8        -15.1400        -13.4433          0.0126
             9             9        -18.3450        -18.1162          0.0002
            10            10         -8.6440        -10.8421          0.0647
            11            11        -10.5780        -12.3306          0.0275
            12            12         -1.9810         -2.8852          0.2084
            13            13         -0.3140         -2.7946         62.4102
            14            14          0.3470          1.8964         19.9371
            17            17         -5.2190         -4.8192          0.0059
            18            18        -10.7230        -10.8136          0.0001
            19            19        -10.1280        -11.3614          0.0148
            21            21        -12.9250        -10.7835          0.0275
            22            22        -16.8260        -17.4889          0.0016
            23            23        -19.0340        -20.5330          0.0062
            24            24        -18.8530        -17.6217          0.0043
            25            25        -12.7450        -14.8598          0.0275
            26            26        -13.0110        -11.6273          0.0113
            27            27        -16.3570        -15.3317          0.0039
            28            28        -17.1960        -17.1299          0.0000
            33            33          4.4700          8.2850          0.7284
            34            34         -9.4540         -5.3112          0.1920
            35            35        -12.0130        -13.6867          0.0194
            36            36          3.2590          3.6589          0.0151
            37            37          5.6520          9.4127          0.4427
            38            38         -7.2490         -5.8815          0.0356
            39            39         -6.8270         -8.0891          0.0342
            41            41          1.8780          0.8039          0.3271
            42            42        -15.6130        -18.3329          0.0303
            43            43         13.6730         13.9018          0.0003
            47            47          9.5370          8.9976          0.0032
            48            48         -0.1430         -3.9355        703.3509
            49            49         -8.6040         -7.4975          0.0165
            50            50         -9.5210        -11.6386          0.0495
            51            51        -14.0960        -12.7782          0.0087
            52            52         -3.4980         -4.9237          0.1661
            53            53         13.4680         16.9576          0.0671
            54            54          8.9760          7.3908          0.0312
            55            55        -14.1340        -12.5590          0.0124
            56            56        -17.1330        -15.4086          0.0101
            57            57         -8.8680         -7.7682          0.0154
            58            58         -8.1330         -6.2545          0.0534
            59            59         -3.3540         -5.7714          0.5195
            60            60         -3.3810         -5.1064          0.2604
 fpcs =    0.0000000000000000     
 frdc =    16036.743848247073     
 ftens =    0.0000000000000000     
 fval =    16036.744    

 Qfactor PCS =    0.0000000000000000     
 Qfactor RDC =   0.11684550239242347     

 nmetal_pcs =            0
 nmetal_rdc =            5
 tensor rdc   304.21976824404737       -469526.73271861044        93174.022770797514        23021.344617294453        232885.36690235848     

 rdc calculation for metal            1
 resid a1 number resid a2 number    observed rdc  calculated rdc   (delta/oss)^2
             7             7         -1.5790         -1.3377          0.0234
             8             8         -3.2400         -3.3087          0.0004
             9             9         -0.9060         -1.3851          0.2797
            10            10         -3.7660         -3.8212          0.0002
            11            11         -0.9420         -1.0569          0.0149
            12            12         -5.0690         -5.9999          0.0337
            13            13         -0.6530          0.5744          3.5329
            14            14         -5.5920         -5.1584          0.0060
            17            17          2.2840          3.2827          0.1912
            18            18         -2.2670         -1.9186          0.0236
            19            19         -3.1540         -3.6794          0.0278
            20            20         -1.0730         -0.5859          0.2061
            21            21         -2.7780         -2.7726          0.0000
            22            22         -1.4040         -1.0237          0.0734
            24            24          1.1230          0.8853          0.0448
            26            26          3.0470          2.5593          0.0256
            27            27         -6.3550         -6.0169          0.0028
            28            28          1.4690          1.6016          0.0081
            32            32          2.8270          2.8145          0.0000
            33            33          3.3520          2.9501          0.0144
            34            34         -5.9880         -5.7571          0.0015
            35            35         -1.0410         -1.2269          0.0319
            36            36          3.9670          3.7055          0.0043
            37            37         -0.3800         -0.1628          0.3266
            38            38         -6.0580         -5.6704          0.0041
            39            39          1.1940          1.3770          0.0235
            40            40          3.8510          3.7972          0.0002
            41            41         -3.4540         -3.6670          0.0038
            42            42         -3.2130         -2.9758          0.0055
            43            43          3.0260          2.9764          0.0003
            47            47         -1.9310         -1.0027          0.2311
            48            48          3.1320          2.6231          0.0264
            49            49         -2.9150         -3.6414          0.0621
            50            50          2.8790          2.7447          0.0022
            52            52          2.0310          1.7485          0.0193
            53            53          4.0710          3.7502          0.0062
            54            54          2.5420          2.7928          0.0097
            55            55         -1.1490         -2.2177          0.8652
            56            56          1.0650          0.5714          0.2148
            57            57         -4.7060         -5.1246          0.0079
            58            58          1.5050          0.5002          0.4458
            59            59         -5.8690         -5.4345          0.0055
            60            60         -0.2630          0.3657          5.7140
             7             8          0.3200          0.0065          0.9600
             8             9          1.9060          1.7238          0.0091
             9            10          0.0240          0.6205        617.8123
            10            11          0.4760          0.1082          0.5969
            11            12         -0.5780         -0.3615          0.1404
            12            13         -0.9440         -0.2436          0.5504
            13            14         -2.3560         -2.5100          0.0043
            14            15          0.5640         -0.2355          2.0093
            17            18         -1.0160         -1.3299          0.0954
            18            19          1.8940         -0.1894          1.2101
            19            20          1.9140          2.0648          0.0062
            20            21          1.8340          1.5035          0.0325
            22            23          1.1500          1.1066          0.0014
            23            24          2.6060          2.4915          0.0019
            24            25         -1.7220         -1.4547          0.0241
            25            26          1.0280          1.0795          0.0025
            26            27          1.9520          2.3286          0.0372
            27            28         -0.9500         -0.8559          0.0098
            28            29          0.2740          0.1109          0.3542
            32            33          1.9280          1.8128          0.0036
            33            34         -0.5280         -0.5644          0.0048
            35            36         -1.3480         -1.3962          0.0013
            36            37          1.5220          1.6334          0.0054
            37            38         -1.2160         -1.3200          0.0073
            38            39         -1.8980         -2.1447          0.0169
            39            40          0.4720          0.5660          0.0397
            40            41          0.6180          0.7612          0.0537
            41            42         -1.3660         -1.0580          0.0508
            42            43         -1.7420         -1.6423          0.0033
            43            44          0.4440          0.6029          0.1281
            47            48          2.9840          2.3333          0.0476
            48            49         -0.9680         -0.7689          0.0423
            49            50          0.5940          1.0331          0.5465
            50            51         -0.9400         -1.1384          0.0445
            51            52          0.4020          0.6067          0.2593
            52            53          0.1940          0.2935          0.2632
            53            54          0.8680          1.1565          0.1105
            54            55         -0.3260         -0.5295          0.3898
            55            56          2.6020          2.3488          0.0095
            56            57         -1.6660         -1.6603          0.0000
            57            58          1.0540          1.3188          0.0631
            58            59         -0.3520         -0.1710          0.2644
            59            60         -0.0760          0.6721         96.9014
            60            61          0.3860          0.8909          1.7109
             7             7         29.2480         30.8826          0.0031
             8             8         36.4040         36.2341          0.0000
             9             9         41.0960         40.9408          0.0000
            10            10         42.6390         39.7453          0.0046
            11            11         37.9040         34.4075          0.0085
            12            12         26.9740         27.6879          0.0007
            13            13         23.8010         23.0267          0.0011
            17            17         30.3290         36.0573          0.0357
            18            18         26.5880         29.3087          0.0105
            20            20         34.2670         32.5789          0.0024
            21            21         33.3050         30.4784          0.0072
            22            22         39.2540         38.0228          0.0010
            23            23         41.2400         38.4146          0.0047
            24            24         31.7620         31.8483          0.0000
            25            25         10.6360         12.7492          0.0395
            26            26          9.9440         10.6660          0.0053
            27            27         27.7100         26.8125          0.0010
            28            28         19.4910         19.4580          0.0000
            32            32        -34.2440        -31.3680          0.0071
            33            33        -20.2760        -18.1571          0.0109
            34            34         32.1920         31.3645          0.0007
            35            35         33.1870         31.4533          0.0027
            36            36        -51.3460        -49.1086          0.0019
            37            37          4.5060          7.3936          0.4107
            38            38         42.2300         39.9951          0.0028
            39            39         -3.2070         -3.0700          0.0018
            40            40        -41.7500        -39.3131          0.0034
            41            41         24.0390         24.6375          0.0006
            42            42         37.6860         37.5087          0.0000
            47            47          6.1850         -2.7011          2.0641
            48            48         27.4190         27.0254          0.0002
            49            49         23.5990         27.1321          0.0224
            50            50         37.3440         35.4127          0.0027
            51            51         40.3290         39.2121          0.0008
            52            52         30.2670         34.1857          0.0168
            53            53        -56.6460        -55.5604          0.0004
            54            54         -3.4850         -2.0534          0.1687
            55            55         23.7350         20.6416          0.0170
            56            56         34.8290         36.8531          0.0034
            57            57         43.2140         39.7178          0.0065
            58            58         39.8140         37.5734          0.0032
            59            59         36.4240         36.1344          0.0001
            60            60         29.4280         33.8214          0.0223
             8             8        -17.1680        -15.4506          0.0100
             9             9        -21.8740        -21.9666          0.0000
            10            10        -20.1810        -20.7791          0.0009
            11            11        -17.2370        -18.3202          0.0039
            12            12        -16.4280        -15.9479          0.0009
            13            13         -5.4700         -9.5206          0.5483
            14            14        -12.4080        -10.5121          0.0233
            17            17        -16.1780        -17.2250          0.0042
            18            18        -15.8960        -20.6930          0.0911
            19            19        -19.6710        -20.8812          0.0038
            20            20        -19.8110        -20.5400          0.0014
            21            21        -21.6220        -20.2242          0.0042
            22            22        -21.2960        -21.0320          0.0002
            23            23        -19.7700        -20.6413          0.0019
            24            24        -19.1370        -18.8282          0.0003
            25            25        -12.7720        -15.3788          0.0417
            26            26        -14.0600        -14.0721          0.0000
            27            27         -7.3460         -5.5766          0.0580
            28            28        -10.8920        -12.1637          0.0136
            33            33         20.2150         24.8248          0.0520
            34            34          2.4260          7.2794          4.0022
            35            35         -0.9080         -3.4732          7.9813
            36            36         18.4060         18.0725          0.0003
            37            37         20.7540         24.8382          0.0387
            38            38          6.3380          7.3794          0.0270
            39            39          5.4200          3.2014          0.1675
            40            40         23.7620         23.3490          0.0003
            41            41         15.8850         14.6004          0.0065
            43            43         20.3760         20.2183          0.0001
            47            47         11.0100          9.3591          0.0225
            48            48        -12.0750        -15.0837          0.0621
            49            49        -18.3420        -16.9124          0.0061
            50            50        -19.7990        -21.0427          0.0039
            51            51        -20.8680        -21.0285          0.0001
            52            52        -15.3620        -17.3036          0.0160
            53            53         10.9920         17.1586          0.3147
            54            54          2.0670          3.3917          0.4107
            55            55        -19.4090        -18.7511          0.0011
            56            56        -21.4090        -21.4629          0.0000
            57            57        -18.5070        -16.8789          0.0077
            58            58        -16.4590        -17.1724          0.0019
            59            59        -15.7670        -17.2710          0.0091
            60            60         -9.2790        -14.1952          0.2807
 tensor rdc  -74210.902206435727       -339757.70206044783        47979.738476787352        10939.212382824866        36572.629761572985     

 rdc calculation for metal            2
 resid a1 number resid a2 number    observed rdc  calculated rdc   (delta/oss)^2
             7             7         -0.6680         -0.4416          0.1149
             8             8         -1.1190         -1.1567          0.0011
             9             9         -2.0960         -2.1036          0.0000
            10            10         -0.3560         -0.2622          0.0694
            11            11         -2.3660         -2.4436          0.0011
            12            12         -1.2450         -1.6726          0.1180
            13            13         -2.3990         -1.5535          0.1242
            14            14         -1.8910         -2.0762          0.0096
            17            17          0.0030          0.6880      52138.5541
            18            18         -1.5380         -2.2875          0.2375
            19            19         -1.4140         -1.2762          0.0095
            20            20          0.2180          0.7227          5.3592
            21            21         -1.5060         -1.5586          0.0012
            22            22          0.8150          0.9251          0.0182
            23            23         -2.6690         -2.6682          0.0000
            24            24          1.7100          1.5436          0.0095
            25            25         -0.9990         -1.2417          0.0590
            26            26          2.1620          1.6215          0.0625
            27            27         -3.2280         -3.2318          0.0000
            28            28         -0.8220         -0.8488          0.0011
            32            32          0.4150          0.2918          0.0881
            33            33          2.1270          1.9222          0.0093
            34            34         -1.7520         -1.5785          0.0098
            35            35         -2.4360         -2.2952          0.0033
            36            36          1.2400          1.3249          0.0047
            37            37          1.0450          1.0811          0.0012
            38            38         -2.8680         -2.7319          0.0023
            39            39         -1.3790         -0.9321          0.1050
            40            40          2.1130          1.9226          0.0081
            41            41         -0.0380         -0.4047         93.0995
            42            42         -1.7030         -1.7550          0.0009
            43            43          1.8540          1.8159          0.0004
            47            47         -2.5290         -2.2771          0.0099
            48            48          0.5780          0.2477          0.3265
            49            49         -2.3340         -2.0422          0.0156
            50            50          0.3070          0.1898          0.1456
            51            51         -2.9440         -2.8144          0.0019
            52            52         -0.0430         -0.3420         48.3569
            53            53          2.2870          2.3193          0.0002
            54            54          1.4830          1.4861          0.0000
            55            55         -1.9280         -1.8417          0.0020
            56            56         -0.9420         -1.0310          0.0089
            57            57         -1.6910         -1.6015          0.0028
            58            58         -1.0220         -1.5801          0.2982
            59            59         -2.0680         -1.5734          0.0572
            60            60         -2.1460         -1.7499          0.0341
             7             8          1.2160          1.2073          0.0001
             8             9          0.5260          0.1434          0.5290
             9            10          0.6900          0.8726          0.0700
            10            11          0.0880         -0.3699         27.0807
            11            12         -0.0500         -0.0654          0.0950
            12            13         -0.6000          0.0550          1.1916
            13            14         -1.0060         -1.1504          0.0206
            14            15          1.2320          1.0485          0.0222
            17            18         -0.0320         -0.2096         30.8145
            18            19          1.0960          0.6564          0.1609
            19            20          1.2660          1.0862          0.0202
            20            21          0.1140         -0.1673          6.0893
            21            22          0.8380          0.5808          0.0942
            22            23          0.2860          0.2257          0.0444
            23            24          0.5560          0.4563          0.0322
            24            25         -0.9380         -0.6048          0.1262
            25            26         -0.6000         -0.4395          0.0715
            26            27          1.6000          1.8859          0.0319
            27            28         -0.8400         -0.7497          0.0116
            28            29         -0.7540         -0.7902          0.0023
            32            33         -0.1460         -0.1103          0.0597
            33            34          0.3180          0.4479          0.1670
            35            36         -1.1020         -1.1551          0.0023
            36            37          0.2280          0.3342          0.2168
            37            38         -0.2000         -0.1154          0.1788
            38            39         -1.1600         -1.2410          0.0049
            39            40         -0.6220         -0.7001          0.0158
            40            41          0.5860          0.7379          0.0672
            41            42         -0.9780         -0.8955          0.0071
            42            43         -1.1260         -0.9305          0.0302
            43            44          1.0300          1.3492          0.0961
            47            48          1.1520          0.9801          0.0223
            48            49          0.1680          0.4292          2.4181
            49            50          0.7880          0.8768          0.0127
            50            51         -0.2240         -0.0376          0.6928
            51            52         -0.0500         -0.0902          0.6459
            52            53         -0.6700         -0.6632          0.0001
            53            54          1.2900          1.3182          0.0005
            54            55         -0.9840         -0.9192          0.0043
            55            56          1.1120          0.9759          0.0150
            56            57         -0.2080         -0.0801          0.3779
            57            58          0.9740          0.9949          0.0005
            58            59          0.3140          0.3176          0.0001
            59            60          0.1020          0.6365         27.4606
            60            61          0.2640          0.5336          1.0431
             7             7         12.0170         10.2226          0.0223
             8             8         14.7340         14.4821          0.0003
             9             9         22.6760         22.1374          0.0006
            10            10         23.7590         22.7379          0.0018
            11            11         22.1000         21.2331          0.0015
            12            12         19.8730         19.0701          0.0016
            13            13         19.5390         19.3275          0.0001
            17            17         21.0380         21.7830          0.0013
            18            18         19.8350         20.3329          0.0006
            20            20         19.4520         18.5175          0.0023
            21            21         17.2310         15.5074          0.0100
            22            22         21.8520         21.5436          0.0002
            23            23         22.7560         21.6894          0.0022
            24            24         15.4740         14.5760          0.0034
            25            25         13.7030         14.4204          0.0027
            26            26         -8.5930         -9.1515          0.0042
            27            27          4.4200          3.0740          0.0927
            28            28         18.3190         18.4627          0.0001
            32            32          0.6940          1.6033          1.7167
            33            33        -23.5750        -20.8651          0.0132
            34            34         11.7310         12.6709          0.0064
            35            35         22.0910         21.0690          0.0021
            36            36        -11.4870        -10.8445          0.0031
            37            37        -15.3680        -12.0537          0.0465
            38            38         20.7550         20.7500          0.0000
            39            39         12.6150         12.2738          0.0007
            40            40        -21.2000        -20.7238          0.0005
            41            41         -0.6570          3.4485         39.0478
            42            42         16.7110         17.4119          0.0018
            47            47         14.0100         12.0676          0.0192
            48            48         20.2950         19.9240          0.0003
            49            49         20.2180         20.2688          0.0000
            50            50         23.1960         22.0847          0.0023
            51            51         23.1050         22.3476          0.0011
            52            52         18.4310         19.1286          0.0014
            53            53        -31.7880        -30.5709          0.0015
            54            54        -18.0120        -17.1574          0.0023
            55            55         18.7330         16.8847          0.0097
            56            56         20.6710         20.9975          0.0002
            57            57         23.5430         22.7156          0.0012
            58            58         23.1970         22.2016          0.0018
            59            59         22.6850         21.8914          0.0012
            60            60         20.7910         21.6909          0.0019
             8             8         -8.8780         -7.9834          0.0102
             9             9        -10.5840        -11.0602          0.0020
            10            10        -11.1620        -11.8475          0.0038
            11            11        -10.7680        -11.2737          0.0022
            12            12         -8.7840         -9.4266          0.0054
            13            13         -7.7910         -9.6066          0.0543
            14            14         -5.2100         -4.1101          0.0446
            17            17         -8.5990        -10.4988          0.0488
            18            18         -9.5980        -11.9037          0.0577
            19            19        -11.1740        -11.9642          0.0050
            20            20        -11.1600        -11.8452          0.0038
            21            21        -11.2810        -11.9331          0.0033
            22            22        -10.4170        -10.6575          0.0005
            23            23         -7.4950         -8.3720          0.0137
            24            24         -6.8830         -8.2993          0.0423
            25            25         -3.7340         -3.5454          0.0026
            26            26         -5.0210         -4.4063          0.0150
            27            27          1.6650          4.0174          1.9961
            28            28         -1.1740         -4.3598          7.3638
            33            33         13.7830         14.2382          0.0011
            34            34          9.1070         12.3430          0.1263
            35            35          3.8030          2.2243          0.1723
            36            36          9.1410          8.2809          0.0089
            37            37         15.8480         17.6834          0.0134
            38            38          9.5850         11.6656          0.0471
            39            39          4.8990          3.1091          0.1335
            40            40         11.4170         11.8949          0.0018
            41            41         14.6280         15.4671          0.0033
            43            43          1.7260          1.3001          0.0609
            47            47         -2.7200         -4.0277          0.2312
            48            48         -7.4630        -10.4434          0.1595
            49            49        -11.2370        -11.3108          0.0000
            50            50        -11.3350        -11.9322          0.0028
            51            51        -11.2170        -12.0393          0.0054
            52            52         -7.8960         -9.3831          0.0355
            53            53          6.6540          8.8147          0.1054
            54            54          6.3310          9.3597          0.2289
            55            55        -10.3280        -11.3926          0.0106
            56            56        -10.8680        -11.5995          0.0045
            57            57        -10.1650        -10.0392          0.0002
            58            58        -10.9670        -11.1259          0.0002
            59            59         -9.8790        -10.9626          0.0120
            60            60         -9.1520        -10.6944          0.0284
 tensor rdc   139802.40231676394        167821.33785217360       -248277.77698684912        14377.596856068318        2207.4087088793249     

 rdc calculation for metal            3
 resid a1 number resid a2 number    observed rdc  calculated rdc   (delta/oss)^2
             7             7          4.2570          3.7015          0.0170
             8             8         -1.9860         -1.6682          0.0256
             9             9          5.4430          5.2627          0.0011
            10            10         -1.6640         -1.6677          0.0000
            11            11          3.4790          3.2374          0.0048
            12            12          0.0670          0.4921         40.2574
            13            13          2.4720          1.6659          0.1063
            14            14          0.2270         -0.2188          3.8566
            17            17         -2.1370         -2.8277          0.1045
            18            18          5.3540          5.4082          0.0001
            19            19         -1.4350         -1.5833          0.0107
            20            20          0.8140          0.2171          0.5378
            21            21         -1.4370         -1.3956          0.0008
            22            22         -2.2150         -1.9749          0.0117
            23            23         -0.0760          0.1063          5.7539
            24            24         -1.6950         -1.8142          0.0049
            25            25         -1.5080         -1.8847          0.0624
            26            26          0.3890          0.6397          0.4153
            27            27          2.7030          2.2657          0.0262
            28            28          0.4260          0.6256          0.2195
            32            32         -2.5580         -2.2127          0.0182
            33            33         -2.1540         -2.2506          0.0020
            34            34          0.3480          0.3153          0.0088
            35            35          4.7650          4.4540          0.0043
            36            36         -3.3080         -3.0673          0.0053
            37            37         -2.4720         -2.5200          0.0004
            38            38          3.7820          3.8879          0.0008
            39            39          0.2380          0.2556          0.0055
            40            40         -2.5600         -2.4634          0.0014
            41            41         -1.4870         -1.6739          0.0158
            42            42          4.5920          4.9837          0.0073
            43            43         -1.9760         -2.2346          0.0171
            47            47          5.0900          4.1886          0.0314
            48            48         -2.8830         -2.8245          0.0004
            49            49          5.8530          4.8038          0.0321
            50            50         -2.5610         -2.3348          0.0078
            51            51          4.7400          4.1579          0.0151
            52            52          1.5800          1.2665          0.0394
            53            53         -1.0840         -1.2756          0.0312
            54            54         -2.9530         -2.6238          0.0124
            55            55         -1.0100         -0.9481          0.0038
            56            56          4.0450          4.1798          0.0011
            57            57         -0.7200         -0.6866          0.0022
[truncated: 2,180,734 more chars]
