# Supplementary material for: Simultaneous use of solution NMR and X-ray data in REFMAC5 for joint refinement/detection of structural differences
Source: Acta Crystallogr D Biol Crystallogr. 2014 Mar 19;70(Pt 4):958–67. doi: 10.1107/S1399004713034160 (PMC4306559; doi:10.1107/S1399004713034160)
Supplement: Supplementary file 2 [file d-70-00958-sup2.zip › SI_computational/GB3/refined/results]

GB3_a5_d5_c5_t5_pep2_omega5_wrdc1_wother100.pdb
                      Initial    Final
           R factor    0.1134   0.1163
             R free    0.1350   0.1388
     Rms BondLength    0.0157   0.0157
      Rms BondAngle    1.9182   1.8967
     Rms ChirVolume    0.0936   0.0959
       Qfactor RDC              0.110
