# Supplementary material for: Simultaneous use of solution NMR and X-ray data in REFMAC5 for joint refinement/detection of structural differences
Source: Acta Crystallogr D Biol Crystallogr. 2014 Mar 19;70(Pt 4):958–67. doi: 10.1107/S1399004713034160 (PMC4306559; doi:10.1107/S1399004713034160)
Supplement: Supplementary file 2 [file d-70-00958-sup2.zip › SI_computational/GB3/refined/RDC_good.rdc]

  7 C      7 CA     -1.579     1  1.00    1.000  600
  8 C      8 CA     -3.240     1  1.00    1.000  600
  9 C      9 CA     -0.906     1  1.00    1.000  600
 10 C     10 CA     -3.766     1  1.00    1.000  600
 11 C     11 CA     -0.942     1  1.00    1.000  600
 12 C     12 CA     -5.069     1  1.00    1.000  600
 13 C     13 CA     -0.653     1  1.00    1.000  600
 14 C     14 CA     -5.592     1  1.00    1.000  600
 17 C     17 CA      2.284     1  1.00    1.000  600
 18 C     18 CA     -2.267     1  1.00    1.000  600
 19 C     19 CA     -3.154     1  1.00    1.000  600
 20 C     20 CA     -1.073     1  1.00    1.000  600
 21 C     21 CA     -2.778     1  1.00    1.000  600
 22 C     22 CA     -1.404     1  1.00    1.000  600
 24 C     24 CA      1.123     1  1.00    1.000  600
 26 C     26 CA      3.047     1  1.00    1.000  600
 27 C     27 CA     -6.355     1  1.00    1.000  600
 28 C     28 CA      1.469     1  1.00    1.000  600
 32 C     32 CA      2.827     1  1.00    1.000  600
 33 C     33 CA      3.352     1  1.00    1.000  600
 34 C     34 CA     -5.988     1  1.00    1.000  600
 35 C     35 CA     -1.041     1  1.00    1.000  600
 36 C     36 CA      3.967     1  1.00    1.000  600
 37 C     37 CA     -0.380     1  1.00    1.000  600
 38 C     38 CA     -6.058     1  1.00    1.000  600
 39 C     39 CA      1.194     1  1.00    1.000  600
 40 C     40 CA      3.851     1  1.00    1.000  600
 41 C     41 CA     -3.454     1  1.00    1.000  600
 42 C     42 CA     -3.213     1  1.00    1.000  600
 43 C     43 CA      3.026     1  1.00    1.000  600
 47 C     47 CA     -1.931     1  1.00    1.000  600
 48 C     48 CA      3.132     1  1.00    1.000  600
 49 C     49 CA     -2.915     1  1.00    1.000  600
 50 C     50 CA      2.879     1  1.00    1.000  600
 52 C     52 CA      2.031     1  1.00    1.000  600
 53 C     53 CA      4.071     1  1.00    1.000  600
 54 C     54 CA      2.542     1  1.00    1.000  600
 55 C     55 CA     -1.149     1  1.00    1.000  600
 56 C     56 CA      1.065     1  1.00    1.000  600
 57 C     57 CA     -4.706     1  1.00    1.000  600
 58 C     58 CA      1.505     1  1.00    1.000  600
 59 C     59 CA     -5.869     1  1.00    1.000  600
 60 C     60 CA     -0.263     1  1.00    1.000  600
  7 C      8 N       0.320     1  1.00    1.000  600
  8 C      9 N       1.906     1  1.00    1.000  600
  9 C     10 N       0.024     1  1.00    1.000  600
 10 C     11 N       0.476     1  1.00    1.000  600
 11 C     12 N      -0.578     1  1.00    1.000  600
 12 C     13 N      -0.944     1  1.00    1.000  600
 13 C     14 N      -2.356     1  1.00    1.000  600
 14 C     15 N       0.564     1  1.00    1.000  600
 17 C     18 N      -1.016     1  1.00    1.000  600
 18 C     19 N       1.894     1  1.00    1.000  600
 19 C     20 N       1.914     1  1.00    1.000  600
 20 C     21 N       1.834     1  1.00    1.000  600
 22 C     23 N       1.150     1  1.00    1.000  600
 23 C     24 N       2.606     1  1.00    1.000  600
 24 C     25 N      -1.722     1  1.00    1.000  600
 25 C     26 N       1.028     1  1.00    1.000  600
 26 C     27 N       1.952     1  1.00    1.000  600
 27 C     28 N      -0.950     1  1.00    1.000  600
 28 C     29 N       0.274     1  1.00    1.000  600
 32 C     33 N       1.928     1  1.00    1.000  600
 33 C     34 N      -0.528     1  1.00    1.000  600
 35 C     36 N      -1.348     1  1.00    1.000  600
 36 C     37 N       1.522     1  1.00    1.000  600
 37 C     38 N      -1.216     1  1.00    1.000  600
 38 C     39 N      -1.898     1  1.00    1.000  600
 39 C     40 N       0.472     1  1.00    1.000  600
 40 C     41 N       0.618     1  1.00    1.000  600
 41 C     42 N      -1.366     1  1.00    1.000  600
 42 C     43 N      -1.742     1  1.00    1.000  600
 43 C     44 N       0.444     1  1.00    1.000  600
 47 C     48 N       2.984     1  1.00    1.000  600
 48 C     49 N      -0.968     1  1.00    1.000  600
 49 C     50 N       0.594     1  1.00    1.000  600
 50 C     51 N      -0.940     1  1.00    1.000  600
 51 C     52 N       0.402     1  1.00    1.000  600
 52 C     53 N       0.194     1  1.00    1.000  600
 53 C     54 N       0.868     1  1.00    1.000  600
 54 C     55 N      -0.326     1  1.00    1.000  600
 55 C     56 N       2.602     1  1.00    1.000  600
 56 C     57 N      -1.666     1  1.00    1.000  600
 57 C     58 N       1.054     1  1.00    1.000  600
 58 C     59 N      -0.352     1  1.00    1.000  600
 59 C     60 N      -0.076     1  1.00    1.000  600
 60 C     61 N       0.386     1  1.00    1.000  600
  7 CA     7 HA     29.248     1  1.00    1.000  600
  8 CA     8 HA     36.404     1  1.00    1.000  600
  9 CA     9 HA     41.096     1  1.00    1.000  600
 10 CA    10 HA     42.639     1  1.00    1.000  600
 11 CA    11 HA     37.904     1  1.00    1.000  600
 12 CA    12 HA     26.974     1  1.00    1.000  600
 13 CA    13 HA     23.801     1  1.00    1.000  600
 17 CA    17 HA     30.329     1  1.00    1.000  600
 18 CA    18 HA     26.588     1  1.00    1.000  600
 20 CA    20 HA     34.267     1  1.00    1.000  600
 21 CA    21 HA     33.305     1  1.00    1.000  600
 22 CA    22 HA     39.254     1  1.00    1.000  600
 23 CA    23 HA     41.240     1  1.00    1.000  600
 24 CA    24 HA     31.762     1  1.00    1.000  600
 25 CA    25 HA     10.636     1  1.00    1.000  600
 26 CA    26 HA      9.944     1  1.00    1.000  600
 27 CA    27 HA     27.710     1  1.00    1.000  600
 28 CA    28 HA     19.491     1  1.00    1.000  600
 32 CA    32 HA    -34.244     1  1.00    1.000  600
 33 CA    33 HA    -20.276     1  1.00    1.000  600
 34 CA    34 HA     32.192     1  1.00    1.000  600
 35 CA    35 HA     33.187     1  1.00    1.000  600
 36 CA    36 HA    -51.346     1  1.00    1.000  600
 37 CA    37 HA      4.506     1  1.00    1.000  600
 38 CA    38 HA     42.230     1  1.00    1.000  600
 39 CA    39 HA     -3.207     1  1.00    1.000  600
 40 CA    40 HA    -41.750     1  1.00    1.000  600
 41 CA    41 HA     24.039     1  1.00    1.000  600
 42 CA    42 HA     37.686     1  1.00    1.000  600
 47 CA    47 HA      6.185     1  1.00    1.000  600
 48 CA    48 HA     27.419     1  1.00    1.000  600
 49 CA    49 HA     23.599     1  1.00    1.000  600
 50 CA    50 HA     37.344     1  1.00    1.000  600
 51 CA    51 HA     40.329     1  1.00    1.000  600
 52 CA    52 HA     30.267     1  1.00    1.000  600
 53 CA    53 HA    -56.646     1  1.00    1.000  600
 54 CA    54 HA     -3.485     1  1.00    1.000  600
 55 CA    55 HA     23.735     1  1.00    1.000  600
 56 CA    56 HA     34.829     1  1.00    1.000  600
 57 CA    57 HA     43.214     1  1.00    1.000  600
 58 CA    58 HA     39.814     1  1.00    1.000  600
 59 CA    59 HA     36.424     1  1.00    1.000  600
 60 CA    60 HA     29.428     1  1.00    1.000  600
  8 H      8 N     -17.168     1  1.00    1.000  600
  9 H      9 N     -21.874     1  1.00    1.000  600
 10 H     10 N     -20.181     1  1.00    1.000  600
 11 H     11 N     -17.237     1  1.00    1.000  600
 12 H     12 N     -16.428     1  1.00    1.000  600
 13 H     13 N      -5.470     1  1.00    1.000  600
 14 H     14 N     -12.408     1  1.00    1.000  600
 17 H     17 N     -16.178     1  1.00    1.000  600
 18 H     18 N     -15.896     1  1.00    1.000  600
 19 H     19 N     -19.671     1  1.00    1.000  600
 20 H     20 N     -19.811     1  1.00    1.000  600
 21 H     21 N     -21.622     1  1.00    1.000  600
 22 H     22 N     -21.296     1  1.00    1.000  600
 23 H     23 N     -19.770     1  1.00    1.000  600
 24 H     24 N     -19.137     1  1.00    1.000  600
 25 H     25 N     -12.772     1  1.00    1.000  600
 26 H     26 N     -14.060     1  1.00    1.000  600
 27 H     27 N      -7.346     1  1.00    1.000  600
 28 H     28 N     -10.892     1  1.00    1.000  600
 33 H     33 N      20.215     1  1.00    1.000  600
 34 H     34 N       2.426     1  1.00    1.000  600
 35 H     35 N      -0.908     1  1.00    1.000  600
 36 H     36 N      18.406     1  1.00    1.000  600
 37 H     37 N      20.754     1  1.00    1.000  600
 38 H     38 N       6.338     1  1.00    1.000  600
 39 H     39 N       5.420     1  1.00    1.000  600
 40 H     40 N      23.762     1  1.00    1.000  600
 41 H     41 N      15.885     1  1.00    1.000  600
 43 H     43 N      20.376     1  1.00    1.000  600
 47 H     47 N      11.010     1  1.00    1.000  600
 48 H     48 N     -12.075     1  1.00    1.000  600
 49 H     49 N     -18.342     1  1.00    1.000  600
 50 H     50 N     -19.799     1  1.00    1.000  600
 51 H     51 N     -20.868     1  1.00    1.000  600
 52 H     52 N     -15.362     1  1.00    1.000  600
 53 H     53 N      10.992     1  1.00    1.000  600
 54 H     54 N       2.067     1  1.00    1.000  600
 55 H     55 N     -19.409     1  1.00    1.000  600
 56 H     56 N     -21.409     1  1.00    1.000  600
 57 H     57 N     -18.507     1  1.00    1.000  600
 58 H     58 N     -16.459     1  1.00    1.000  600
 59 H     59 N     -15.767     1  1.00    1.000  600
 60 H     60 N      -9.279     1  1.00    1.000  600
  7 C      7 CA     -0.668     2  1.00    1.000  600
  8 C      8 CA     -1.119     2  1.00    1.000  600
  9 C      9 CA     -2.096     2  1.00    1.000  600
 10 C     10 CA     -0.356     2  1.00    1.000  600
 11 C     11 CA     -2.366     2  1.00    1.000  600
 12 C     12 CA     -1.245     2  1.00    1.000  600
 13 C     13 CA     -2.399     2  1.00    1.000  600
 14 C     14 CA     -1.891     2  1.00    1.000  600
 17 C     17 CA      0.003     2  1.00    1.000  600
 18 C     18 CA     -1.538     2  1.00    1.000  600
 19 C     19 CA     -1.414     2  1.00    1.000  600
 20 C     20 CA      0.218     2  1.00    1.000  600
 21 C     21 CA     -1.506     2  1.00    1.000  600
 22 C     22 CA      0.815     2  1.00    1.000  600
 23 C     23 CA     -2.669     2  1.00    1.000  600
 24 C     24 CA      1.710     2  1.00    1.000  600
 25 C     25 CA     -0.999     2  1.00    1.000  600
 26 C     26 CA      2.162     2  1.00    1.000  600
 27 C     27 CA     -3.228     2  1.00    1.000  600
 28 C     28 CA     -0.822     2  1.00    1.000  600
 32 C     32 CA      0.415     2  1.00    1.000  600
 33 C     33 CA      2.127     2  1.00    1.000  600
 34 C     34 CA     -1.752     2  1.00    1.000  600
 35 C     35 CA     -2.436     2  1.00    1.000  600
 36 C     36 CA      1.240     2  1.00    1.000  600
 37 C     37 CA      1.045     2  1.00    1.000  600
 38 C     38 CA     -2.868     2  1.00    1.000  600
 39 C     39 CA     -1.379     2  1.00    1.000  600
 40 C     40 CA      2.113     2  1.00    1.000  600
 41 C     41 CA     -0.038     2  1.00    1.000  600
 42 C     42 CA     -1.703     2  1.00    1.000  600
 43 C     43 CA      1.854     2  1.00    1.000  600
 47 C     47 CA     -2.529     2  1.00    1.000  600
 48 C     48 CA      0.578     2  1.00    1.000  600
 49 C     49 CA     -2.334     2  1.00    1.000  600
 50 C     50 CA      0.307     2  1.00    1.000  600
 51 C     51 CA     -2.944     2  1.00    1.000  600
 52 C     52 CA     -0.043     2  1.00    1.000  600
 53 C     53 CA      2.287     2  1.00    1.000  600
 54 C     54 CA      1.483     2  1.00    1.000  600
 55 C     55 CA     -1.928     2  1.00    1.000  600
 56 C     56 CA     -0.942     2  1.00    1.000  600
 57 C     57 CA     -1.691     2  1.00    1.000  600
 58 C     58 CA     -1.022     2  1.00    1.000  600
 59 C     59 CA     -2.068     2  1.00    1.000  600
 60 C     60 CA     -2.146     2  1.00    1.000  600
  7 C      8 N       1.216     2  1.00    1.000  600
  8 C      9 N       0.526     2  1.00    1.000  600
  9 C     10 N       0.690     2  1.00    1.000  600
 10 C     11 N       0.088     2  1.00    1.000  600
 11 C     12 N      -0.050     2  1.00    1.000  600
 12 C     13 N      -0.600     2  1.00    1.000  600
 13 C     14 N      -1.006     2  1.00    1.000  600
 14 C     15 N       1.232     2  1.00    1.000  600
 17 C     18 N      -0.032     2  1.00    1.000  600
 18 C     19 N       1.096     2  1.00    1.000  600
 19 C     20 N       1.266     2  1.00    1.000  600
 20 C     21 N       0.114     2  1.00    1.000  600
 21 C     22 N       0.838     2  1.00    1.000  600
 22 C     23 N       0.286     2  1.00    1.000  600
 23 C     24 N       0.556     2  1.00    1.000  600
 24 C     25 N      -0.938     2  1.00    1.000  600
 25 C     26 N      -0.600     2  1.00    1.000  600
 26 C     27 N       1.600     2  1.00    1.000  600
 27 C     28 N      -0.840     2  1.00    1.000  600
 28 C     29 N      -0.754     2  1.00    1.000  600
 32 C     33 N      -0.146     2  1.00    1.000  600
 33 C     34 N       0.318     2  1.00    1.000  600
 35 C     36 N      -1.102     2  1.00    1.000  600
 36 C     37 N       0.228     2  1.00    1.000  600
 37 C     38 N      -0.200     2  1.00    1.000  600
 38 C     39 N      -1.160     2  1.00    1.000  600
 39 C     40 N      -0.622     2  1.00    1.000  600
 40 C     41 N       0.586     2  1.00    1.000  600
 41 C     42 N      -0.978     2  1.00    1.000  600
 42 C     43 N      -1.126     2  1.00    1.000  600
 43 C     44 N       1.030     2  1.00    1.000  600
 47 C     48 N       1.152     2  1.00    1.000  600
 48 C     49 N       0.168     2  1.00    1.000  600
 49 C     50 N       0.788     2  1.00    1.000  600
 50 C     51 N      -0.224     2  1.00    1.000  600
 51 C     52 N      -0.050     2  1.00    1.000  600
 52 C     53 N      -0.670     2  1.00    1.000  600
 53 C     54 N       1.290     2  1.00    1.000  600
 54 C     55 N      -0.984     2  1.00    1.000  600
 55 C     56 N       1.112     2  1.00    1.000  600
 56 C     57 N      -0.208     2  1.00    1.000  600
 57 C     58 N       0.974     2  1.00    1.000  600
 58 C     59 N       0.314     2  1.00    1.000  600
 59 C     60 N       0.102     2  1.00    1.000  600
 60 C     61 N       0.264     2  1.00    1.000  600
  7 CA     7 HA     12.017     2  1.00    1.000  600
  8 CA     8 HA     14.734     2  1.00    1.000  600
  9 CA     9 HA     22.676     2  1.00    1.000  600
 10 CA    10 HA     23.759     2  1.00    1.000  600
 11 CA    11 HA     22.100     2  1.00    1.000  600
 12 CA    12 HA     19.873     2  1.00    1.000  600
 13 CA    13 HA     19.539     2  1.00    1.000  600
 17 CA    17 HA     21.038     2  1.00    1.000  600
 18 CA    18 HA     19.835     2  1.00    1.000  600
 20 CA    20 HA     19.452     2  1.00    1.000  600
 21 CA    21 HA     17.231     2  1.00    1.000  600
 22 CA    22 HA     21.852     2  1.00    1.000  600
 23 CA    23 HA     22.756     2  1.00    1.000  600
 24 CA    24 HA     15.474     2  1.00    1.000  600
 25 CA    25 HA     13.703     2  1.00    1.000  600
 26 CA    26 HA     -8.593     2  1.00    1.000  600
 27 CA    27 HA      4.420     2  1.00    1.000  600
 28 CA    28 HA     18.319     2  1.00    1.000  600
 32 CA    32 HA      0.694     2  1.00    1.000  600
 33 CA    33 HA    -23.575     2  1.00    1.000  600
 34 CA    34 HA     11.731     2  1.00    1.000  600
 35 CA    35 HA     22.091     2  1.00    1.000  600
 36 CA    36 HA    -11.487     2  1.00    1.000  600
 37 CA    37 HA    -15.368     2  1.00    1.000  600
 38 CA    38 HA     20.755     2  1.00    1.000  600
 39 CA    39 HA     12.615     2  1.00    1.000  600
 40 CA    40 HA    -21.200     2  1.00    1.000  600
 41 CA    41 HA     -0.657     2  1.00    1.000  600
 42 CA    42 HA     16.711     2  1.00    1.000  600
 47 CA    47 HA     14.010     2  1.00    1.000  600
 48 CA    48 HA     20.295     2  1.00    1.000  600
 49 CA    49 HA     20.218     2  1.00    1.000  600
 50 CA    50 HA     23.196     2  1.00    1.000  600
 51 CA    51 HA     23.105     2  1.00    1.000  600
 52 CA    52 HA     18.431     2  1.00    1.000  600
 53 CA    53 HA    -31.788     2  1.00    1.000  600
 54 CA    54 HA    -18.012     2  1.00    1.000  600
 55 CA    55 HA     18.733     2  1.00    1.000  600
 56 CA    56 HA     20.671     2  1.00    1.000  600
 57 CA    57 HA     23.543     2  1.00    1.000  600
 58 CA    58 HA     23.197     2  1.00    1.000  600
 59 CA    59 HA     22.685     2  1.00    1.000  600
 60 CA    60 HA     20.791     2  1.00    1.000  600
  8 H      8 N      -8.878     2  1.00    1.000  600
  9 H      9 N     -10.584     2  1.00    1.000  600
 10 H     10 N     -11.162     2  1.00    1.000  600
 11 H     11 N     -10.768     2  1.00    1.000  600
 12 H     12 N      -8.784     2  1.00    1.000  600
 13 H     13 N      -7.791     2  1.00    1.000  600
 14 H     14 N      -5.210     2  1.00    1.000  600
 17 H     17 N      -8.599     2  1.00    1.000  600
 18 H     18 N      -9.598     2  1.00    1.000  600
 19 H     19 N     -11.174     2  1.00    1.000  600
 20 H     20 N     -11.160     2  1.00    1.000  600
 21 H     21 N     -11.281     2  1.00    1.000  600
 22 H     22 N     -10.417     2  1.00    1.000  600
 23 H     23 N      -7.495     2  1.00    1.000  600
 24 H     24 N      -6.883     2  1.00    1.000  600
 25 H     25 N      -3.734     2  1.00    1.000  600
 26 H     26 N      -5.021     2  1.00    1.000  600
 27 H     27 N       1.665     2  1.00    1.000  600
 28 H     28 N      -1.174     2  1.00    1.000  600
 33 H     33 N      13.783     2  1.00    1.000  600
 34 H     34 N       9.107     2  1.00    1.000  600
 35 H     35 N       3.803     2  1.00    1.000  600
 36 H     36 N       9.141     2  1.00    1.000  600
 37 H     37 N      15.848     2  1.00    1.000  600
 38 H     38 N       9.585     2  1.00    1.000  600
 39 H     39 N       4.899     2  1.00    1.000  600
 40 H     40 N      11.417     2  1.00    1.000  600
 41 H     41 N      14.628     2  1.00    1.000  600
 43 H     43 N       1.726     2  1.00    1.000  600
 47 H     47 N      -2.720     2  1.00    1.000  600
 48 H     48 N      -7.463     2  1.00    1.000  600
 49 H     49 N     -11.237     2  1.00    1.000  600
 50 H     50 N     -11.335     2  1.00    1.000  600
 51 H     51 N     -11.217     2  1.00    1.000  600
 52 H     52 N      -7.896     2  1.00    1.000  600
 53 H     53 N       6.654     2  1.00    1.000  600
 54 H     54 N       6.331     2  1.00    1.000  600
 55 H     55 N     -10.328     2  1.00    1.000  600
 56 H     56 N     -10.868     2  1.00    1.000  600
 57 H     57 N     -10.165     2  1.00    1.000  600
 58 H     58 N     -10.967     2  1.00    1.000  600
 59 H     59 N      -9.879     2  1.00    1.000  600
 60 H     60 N      -9.152     2  1.00    1.000  600
  7 C      7 CA      4.257     3  1.00    1.000  600
  8 C      8 CA     -1.986     3  1.00    1.000  600
  9 C      9 CA      5.443     3  1.00    1.000  600
 10 C     10 CA     -1.664     3  1.00    1.000  600
 11 C     11 CA      3.479     3  1.00    1.000  600
 12 C     12 CA      0.067     3  1.00    1.000  600
 13 C     13 CA      2.472     3  1.00    1.000  600
 14 C     14 CA      0.227     3  1.00    1.000  600
 17 C     17 CA     -2.137     3  1.00    1.000  600
 18 C     18 CA      5.354     3  1.00    1.000  600
 19 C     19 CA     -1.435     3  1.00    1.000  600
 20 C     20 CA      0.814     3  1.00    1.000  600
 21 C     21 CA     -1.437     3  1.00    1.000  600
 22 C     22 CA     -2.215     3  1.00    1.000  600
 23 C     23 CA     -0.076     3  1.00    1.000  600
 24 C     24 CA     -1.695     3  1.00    1.000  600
 25 C     25 CA     -1.508     3  1.00    1.000  600
 26 C     26 CA      0.389     3  1.00    1.000  600
 27 C     27 CA      2.703     3  1.00    1.000  600
 28 C     28 CA      0.426     3  1.00    1.000  600
 32 C     32 CA     -2.558     3  1.00    1.000  600
 33 C     33 CA     -2.154     3  1.00    1.000  600
 34 C     34 CA      0.348     3  1.00    1.000  600
 35 C     35 CA      4.765     3  1.00    1.000  600
 36 C     36 CA     -3.308     3  1.00    1.000  600
 37 C     37 CA     -2.472     3  1.00    1.000  600
 38 C     38 CA      3.782     3  1.00    1.000  600
 39 C     39 CA      0.238     3  1.00    1.000  600
 40 C     40 CA     -2.560     3  1.00    1.000  600
 41 C     41 CA     -1.487     3  1.00    1.000  600
 42 C     42 CA      4.592     3  1.00    1.000  600
 43 C     43 CA     -1.976     3  1.00    1.000  600
 47 C     47 CA      5.090     3  1.00    1.000  600
 48 C     48 CA     -2.883     3  1.00    1.000  600
 49 C     49 CA      5.853     3  1.00    1.000  600
 50 C     50 CA     -2.561     3  1.00    1.000  600
 51 C     51 CA      4.740     3  1.00    1.000  600
 52 C     52 CA      1.580     3  1.00    1.000  600
 53 C     53 CA     -1.084     3  1.00    1.000  600
 54 C     54 CA     -2.953     3  1.00    1.000  600
 55 C     55 CA     -1.010     3  1.00    1.000  600
 56 C     56 CA      4.045     3  1.00    1.000  600
 57 C     57 CA     -0.720     3  1.00    1.000  600
 58 C     58 CA      2.402     3  1.00    1.000  600
 59 C     59 CA     -0.041     3  1.00    1.000  600
 60 C     60 CA      3.011     3  1.00    1.000  600
  7 C      8 N      -1.084     3  1.00    1.000  600
  8 C      9 N      -1.268     3  1.00    1.000  600
  9 C     10 N       0.954     3  1.00    1.000  600
 10 C     11 N      -1.106     3  1.00    1.000  600
 11 C     12 N       1.562     3  1.00    1.000  600
 12 C     13 N      -1.758     3  1.00    1.000  600
 13 C     14 N       1.514     3  1.00    1.000  600
 14 C     15 N      -1.506     3  1.00    1.000  600
 17 C     18 N      -0.896     3  1.00    1.000  600
 18 C     19 N       0.416     3  1.00    1.000  600
 19 C     20 N      -2.704     3  1.00    1.000  600
 20 C     21 N       0.978     3  1.00    1.000  600
 21 C     22 N      -1.720     3  1.00    1.000  600
 22 C     23 N       1.286     3  1.00    1.000  600
 23 C     24 N      -0.858     3  1.00    1.000  600
 24 C     25 N       1.568     3  1.00    1.000  600
 25 C     26 N       1.566     3  1.00    1.000  600
 26 C     27 N      -2.992     3  1.00    1.000  600
 27 C     28 N      -0.618     3  1.00    1.000  600
 28 C     29 N       1.200     3  1.00    1.000  600
 32 C     33 N       0.594     3  1.00    1.000  600
 33 C     34 N      -2.416     3  1.00    1.000  600
 35 C     36 N       0.522     3  1.00    1.000  600
 36 C     37 N      -1.640     3  1.00    1.000  600
 37 C     38 N      -0.370     3  1.00    1.000  600
 38 C     39 N       0.146     3  1.00    1.000  600
 39 C     40 N       1.280     3  1.00    1.000  600
 40 C     41 N      -2.896     3  1.00    1.000  600
 41 C     42 N       1.340     3  1.00    1.000  600
 42 C     43 N      -0.664     3  1.00    1.000  600
 43 C     44 N       0.212     3  1.00    1.000  600
 47 C     48 N       0.660     3  1.00    1.000  600
 48 C     49 N      -1.136     3  1.00    1.000  600
 49 C     50 N       0.844     3  1.00    1.000  600
 50 C     51 N      -1.404     3  1.00    1.000  600
 51 C     52 N       1.384     3  1.00    1.000  600
 52 C     53 N       1.210     3  1.00    1.000  600
 53 C     54 N       0.274     3  1.00    1.000  600
 54 C     55 N       0.994     3  1.00    1.000  600
 55 C     56 N      -2.212     3  1.00    1.000  600
 56 C     57 N       1.346     3  1.00    1.000  600
 57 C     58 N      -2.714     3  1.00    1.000  600
 58 C     59 N       1.484     3  1.00    1.000  600
 59 C     60 N      -2.454     3  1.00    1.000  600
 60 C     61 N       1.560     3  1.00    1.000  600
  7 CA     7 HA    -30.753     3  1.00    1.000  600
  8 CA     8 HA    -30.549     3  1.00    1.000  600
  9 CA     9 HA    -14.304     3  1.00    1.000  600
 10 CA    10 HA     -9.886     3  1.00    1.000  600
 11 CA    11 HA     -3.219     3  1.00    1.000  600
 12 CA    12 HA     -7.028     3  1.00    1.000  600
 13 CA    13 HA    -11.673     3  1.00    1.000  600
 17 CA    17 HA    -10.696     3  1.00    1.000  600
 18 CA    18 HA    -16.938     3  1.00    1.000  600
 20 CA    20 HA      6.533     3  1.00    1.000  600
 21 CA    21 HA     12.711     3  1.00    1.000  600
 22 CA    22 HA     -1.616     3  1.00    1.000  600
 23 CA    23 HA     -7.219     3  1.00    1.000  600
 24 CA    24 HA    -29.553     3  1.00    1.000  600
 25 CA    25 HA    -18.181     3  1.00    1.000  600
 26 CA    26 HA     27.473     3  1.00    1.000  600
 27 CA    27 HA    -19.749     3  1.00    1.000  600
 28 CA    28 HA    -20.083     3  1.00    1.000  600
 32 CA    32 HA    -18.974     3  1.00    1.000  600
 33 CA    33 HA     55.162     3  1.00    1.000  600
 34 CA    34 HA    -29.428     3  1.00    1.000  600
 35 CA    35 HA    -16.442     3  1.00    1.000  600
 36 CA    36 HA      7.185     3  1.00    1.000  600
 37 CA    37 HA     30.856     3  1.00    1.000  600
 38 CA    38 HA    -22.753     3  1.00    1.000  600
 39 CA    39 HA    -22.876     3  1.00    1.000  600
 40 CA    40 HA     44.819     3  1.00    1.000  600
 41 CA    41 HA     -9.526     3  1.00    1.000  600
 42 CA    42 HA    -27.666     3  1.00    1.000  600
 47 CA    47 HA    -18.492     3  1.00    1.000  600
 48 CA    48 HA     -9.169     3  1.00    1.000  600
 49 CA    49 HA    -14.323     3  1.00    1.000  600
 50 CA    50 HA    -13.291     3  1.00    1.000  600
 51 CA    51 HA     -3.639     3  1.00    1.000  600
 52 CA    52 HA    -22.235     3  1.00    1.000  600
 53 CA    53 HA     14.762     3  1.00    1.000  600
 54 CA    54 HA     43.515     3  1.00    1.000  600
 55 CA    55 HA     -7.877     3  1.00    1.000  600
 56 CA    56 HA     -9.700     3  1.00    1.000  600
 57 CA    57 HA     -9.535     3  1.00    1.000  600
 58 CA    58 HA     -3.820     3  1.00    1.000  600
 59 CA    59 HA     -9.270     3  1.00    1.000  600
 60 CA    60 HA     -8.267     3  1.00    1.000  600
  8 H      8 N      12.720     3  1.00    1.000  600
  9 H      9 N      10.641     3  1.00    1.000  600
 10 H     10 N      -1.384     3  1.00    1.000  600
 11 H     11 N       6.942     3  1.00    1.000  600
 12 H     12 N      -4.445     3  1.00    1.000  600
 13 H     13 N       9.344     3  1.00    1.000  600
 14 H     14 N     -15.914     3  1.00    1.000  600
 17 H     17 N       1.390     3  1.00    1.000  600
 18 H     18 N       9.651     3  1.00    1.000  600
 19 H     19 N       4.878     3  1.00    1.000  600
 20 H     20 N       5.053     3  1.00    1.000  600
 21 H     21 N       7.263     3  1.00    1.000  600
 22 H     22 N      12.536     3  1.00    1.000  600
 23 H     23 N      15.558     3  1.00    1.000  600
 24 H     24 N      13.134     3  1.00    1.000  600
 25 H     25 N      11.090     3  1.00    1.000  600
 26 H     26 N      12.548     3  1.00    1.000  600
 27 H     27 N      11.591     3  1.00    1.000  600
 28 H     28 N      15.371     3  1.00    1.000  600
 33 H     33 N      -2.314     3  1.00    1.000  600
 34 H     34 N       3.031     3  1.00    1.000  600
 35 H     35 N      10.815     3  1.00    1.000  600
 36 H     36 N       4.414     3  1.00    1.000  600
 37 H     37 N      -7.091     3  1.00    1.000  600
 38 H     38 N       4.535     3  1.00    1.000  600
 39 H     39 N       9.864     3  1.00    1.000  600
 40 H     40 N       0.132     3  1.00    1.000  600
 41 H     41 N      -2.161     3  1.00    1.000  600
 43 H     43 N       6.736     3  1.00    1.000  600
 47 H     47 N      11.635     3  1.00    1.000  600
 48 H     48 N       1.462     3  1.00    1.000  600
 49 H     49 N       6.081     3  1.00    1.000  600
 50 H     50 N      -0.637     3  1.00    1.000  600
 51 H     51 N       8.182     3  1.00    1.000  600
 52 H     52 N     -11.084     3  1.00    1.000  600
 53 H     53 N     -22.294     3  1.00    1.000  600
 54 H     54 N     -24.224     3  1.00    1.000  600
 55 H     55 N       7.604     3  1.00    1.000  600
 56 H     56 N      10.406     3  1.00    1.000  600
 57 H     57 N      -2.713     3  1.00    1.000  600
 58 H     58 N       5.031     3  1.00    1.000  600
 59 H     59 N       1.318     3  1.00    1.000  600
 60 H     60 N       9.796     3  1.00    1.000  600
  7 C      7 CA      3.557     4  1.00    1.000  600
  8 C      8 CA     -3.761     4  1.00    1.000  600
  9 C      9 CA      3.170     4  1.00    1.000  600
 10 C     10 CA     -2.637     4  1.00    1.000  600
 11 C     11 CA      1.092     4  1.00    1.000  600
 12 C     12 CA     -1.567     4  1.00    1.000  600
 13 C     13 CA      0.222     4  1.00    1.000  600
 14 C     14 CA     -2.496     4  1.00    1.000  600
 17 C     17 CA     -2.306     4  1.00    1.000  600
 18 C     18 CA      3.188     4  1.00    1.000  600
 19 C     19 CA     -3.692     4  1.00    1.000  600
 20 C     20 CA      1.132     4  1.00    1.000  600
 21 C     21 CA     -3.966     4  1.00    1.000  600
 22 C     22 CA     -1.043     4  1.00    1.000  600
 23 C     23 CA     -3.291     4  1.00    1.000  600
 24 C     24 CA      0.419     4  1.00    1.000  600
 25 C     25 CA     -3.543     4  1.00    1.000  600
 26 C     26 CA      2.381     4  1.00    1.000  600
 27 C     27 CA     -1.749     4  1.00    1.000  600
 28 C     28 CA      0.098     4  1.00    1.000  600
 32 C     32 CA     -1.802     4  1.00    1.000  600
 33 C     33 CA     -0.165     4  1.00    1.000  600
 34 C     34 CA     -2.287     4  1.00    1.000  600
 35 C     35 CA      2.133     4  1.00    1.000  600
 36 C     36 CA     -1.787     4  1.00    1.000  600
 37 C     37 CA     -1.490     4  1.00    1.000  600
 38 C     38 CA      0.204     4  1.00    1.000  600
 39 C     39 CA     -0.762     4  1.00    1.000  600
 40 C     40 CA     -0.379     4  1.00    1.000  600
 41 C     41 CA     -2.552     4  1.00    1.000  600
 42 C     42 CA      2.830     4  1.00    1.000  600
 43 C     43 CA      0.104     4  1.00    1.000  600
 47 C     47 CA      2.270     4  1.00    1.000  600
 48 C     48 CA     -2.329     4  1.00    1.000  600
 49 C     49 CA      3.125     4  1.00    1.000  600
 50 C     50 CA     -1.725     4  1.00    1.000  600
 51 C     51 CA      0.681     4  1.00    1.000  600
 52 C     52 CA      2.284     4  1.00    1.000  600
 53 C     53 CA      1.188     4  1.00    1.000  600
 54 C     54 CA     -0.895     4  1.00    1.000  600
 55 C     55 CA     -3.442     4  1.00    1.000  600
 56 C     56 CA      3.662     4  1.00    1.000  600
 57 C     57 CA     -3.241     4  1.00    1.000  600
 58 C     58 CA      1.615     4  1.00    1.000  600
 59 C     59 CA     -2.523     4  1.00    1.000  600
 60 C     60 CA      0.824     4  1.00    1.000  600
  7 C      8 N       0.282     4  1.00    1.000  600
  8 C      9 N      -0.562     4  1.00    1.000  600
  9 C     10 N       1.986     4  1.00    1.000  600
 10 C     11 N      -1.236     4  1.00    1.000  600
 11 C     12 N       1.790     4  1.00    1.000  600
 12 C     13 N      -2.318     4  1.00    1.000  600
 13 C     14 N       0.594     4  1.00    1.000  600
 14 C     15 N      -0.348     4  1.00    1.000  600
 17 C     18 N      -1.370     4  1.00    1.000  600
 18 C     19 N       1.890     4  1.00    1.000  600
 19 C     20 N      -1.538     4  1.00    1.000  600
 20 C     21 N       1.608     4  1.00    1.000  600
 21 C     22 N      -0.674     4  1.00    1.000  600
 22 C     23 N       1.918     4  1.00    1.000  600
 23 C     24 N      -0.080     4  1.00    1.000  600
 24 C     25 N       0.828     4  1.00    1.000  600
 25 C     26 N       1.022     4  1.00    1.000  600
 26 C     27 N      -1.058     4  1.00    1.000  600
 27 C     28 N      -1.376     4  1.00    1.000  600
 28 C     29 N       0.516     4  1.00    1.000  600
 32 C     33 N       0.776     4  1.00    1.000  600
 33 C     34 N      -2.158     4  1.00    1.000  600
 35 C     36 N      -0.712     4  1.00    1.000  600
 36 C     37 N      -1.134     4  1.00    1.000  600
 37 C     38 N      -0.700     4  1.00    1.000  600
 38 C     39 N      -1.086     4  1.00    1.000  600
 39 C     40 N       0.542     4  1.00    1.000  600
 40 C     41 N      -2.254     4  1.00    1.000  600
 41 C     42 N       0.236     4  1.00    1.000  600
 42 C     43 N      -1.744     4  1.00    1.000  600
 43 C     44 N       1.642     4  1.00    1.000  600
 47 C     48 N       1.854     4  1.00    1.000  600
 48 C     49 N      -1.324     4  1.00    1.000  600
 49 C     50 N       1.994     4  1.00    1.000  600
 50 C     51 N      -1.738     4  1.00    1.000  600
 51 C     52 N       1.564     4  1.00    1.000  600
 52 C     53 N       0.490     4  1.00    1.000  600
 54 C     55 N      -0.036     4  1.00    1.000  600
 55 C     56 N      -0.922     4  1.00    1.000  600
 56 C     57 N       1.054     4  1.00    1.000  600
 57 C     58 N      -1.932     4  1.00    1.000  600
 58 C     59 N       2.008     4  1.00    1.000  600
 59 C     60 N      -2.410     4  1.00    1.000  600
 60 C     61 N       2.142     4  1.00    1.000  600
  7 CA     7 HA    -13.014     4  1.00    1.000  600
  8 CA     8 HA    -12.086     4  1.00    1.000  600
  9 CA     9 HA     11.765     4  1.00    1.000  600
 10 CA    10 HA     16.081     4  1.00    1.000  600
 11 CA    11 HA     21.995     4  1.00    1.000  600
 12 CA    12 HA     17.504     4  1.00    1.000  600
 13 CA    13 HA     11.796     4  1.00    1.000  600
 17 CA    17 HA     13.394     4  1.00    1.000  600
 18 CA    18 HA      4.464     4  1.00    1.000  600
 20 CA    20 HA     31.001     4  1.00    1.000  600
 21 CA    21 HA     35.424     4  1.00    1.000  600
 22 CA    22 HA     23.698     4  1.00    1.000  600
 23 CA    23 HA     18.721     4  1.00    1.000  600
 24 CA    24 HA     -8.793     4  1.00    1.000  600
 25 CA    25 HA     -0.009     4  1.00    1.000  600
 26 CA    26 HA     23.351     4  1.00    1.000  600
 27 CA    27 HA     -9.447     4  1.00    1.000  600
 28 CA    28 HA      0.387     4  1.00    1.000  600
 32 CA    32 HA    -21.934     4  1.00    1.000  600
 33 CA    33 HA     30.026     4  1.00    1.000  600
 34 CA    34 HA    -12.347     4  1.00    1.000  600
 35 CA    35 HA      6.836     4  1.00    1.000  600
 36 CA    36 HA     -9.116     4  1.00    1.000  600
 37 CA    37 HA     18.209     4  1.00    1.000  600
 38 CA    38 HA      1.079     4  1.00    1.000  600
 39 CA    39 HA     -9.747     4  1.00    1.000  600
 40 CA    40 HA     19.389     4  1.00    1.000  600
 41 CA    41 HA     -5.320     4  1.00    1.000  600
 42 CA    42 HA    -11.430     4  1.00    1.000  600
 47 CA    47 HA     -0.258     4  1.00    1.000  600
 48 CA    48 HA     14.742     4  1.00    1.000  600
 49 CA    49 HA      8.327     4  1.00    1.000  600
 50 CA    50 HA     12.458     4  1.00    1.000  600
 51 CA    51 HA     22.070     4  1.00    1.000  600
 52 CA    52 HA     -0.320     4  1.00    1.000  600
 53 CA    53 HA    -25.743     4  1.00    1.000  600
 54 CA    54 HA     26.771     4  1.00    1.000  600
 55 CA    55 HA     16.038     4  1.00    1.000  600
 56 CA    56 HA     13.743     4  1.00    1.000  600
 57 CA    57 HA     16.933     4  1.00    1.000  600
 58 CA    58 HA     22.748     4  1.00    1.000  600
 59 CA    59 HA     16.989     4  1.00    1.000  600
 60 CA    60 HA     16.716     4  1.00    1.000  600
  8 H      8 N       2.449     4  1.00    1.000  600
  9 H      9 N      -1.166     4  1.00    1.000  600
 10 H     10 N     -14.249     4  1.00    1.000  600
 11 H     11 N      -3.957     4  1.00    1.000  600
 12 H     12 N     -16.308     4  1.00    1.000  600
 13 H     13 N       1.247     4  1.00    1.000  600
 14 H     14 N     -22.454     4  1.00    1.000  600
 17 H     17 N     -10.887     4  1.00    1.000  600
 18 H     18 N      -0.741     4  1.00    1.000  600
 19 H     19 N      -7.872     4  1.00    1.000  600
 21 H     21 N      -5.804     4  1.00    1.000  600
 22 H     22 N      -0.284     4  1.00    1.000  600
 23 H     23 N       6.629     4  1.00    1.000  600
 24 H     24 N       4.832     4  1.00    1.000  600
 25 H     25 N       4.900     4  1.00    1.000  600
 26 H     26 N       4.989     4  1.00    1.000  600
 27 H     27 N      14.821     4  1.00    1.000  600
 28 H     28 N      15.514     4  1.00    1.000  600
 33 H     33 N      16.343     4  1.00    1.000  600
 34 H     34 N      14.487     4  1.00    1.000  600
 35 H     35 N      17.627     4  1.00    1.000  600
 36 H     36 N      18.509     4  1.00    1.000  600
 37 H     37 N      13.004     4  1.00    1.000  600
 38 H     38 N      16.955     4  1.00    1.000  600
 39 H     39 N      17.732     4  1.00    1.000  600
 41 H     41 N      15.581     4  1.00    1.000  600
 42 H     42 N      13.956     4  1.00    1.000  600
 43 H     43 N      10.461     4  1.00    1.000  600
 47 H     47 N       8.638     4  1.00    1.000  600
 48 H     48 N      -9.458     4  1.00    1.000  600
 49 H     49 N      -7.018     4  1.00    1.000  600
 51 H     51 N      -4.863     4  1.00    1.000  600
 52 H     52 N     -19.872     4  1.00    1.000  600
 53 H     53 N     -14.253     4  1.00    1.000  600
 54 H     54 N     -18.689     4  1.00    1.000  600
 55 H     55 N      -2.469     4  1.00    1.000  600
 56 H     56 N      -1.331     4  1.00    1.000  600
 57 H     57 N     -14.862     4  1.00    1.000  600
 58 H     58 N      -6.394     4  1.00    1.000  600
 59 H     59 N     -11.351     4  1.00    1.000  600
 60 H     60 N      -0.023     4  1.00    1.000  600
  7 C      7 CA     -2.088     5  1.00    1.000  600
  8 C      8 CA     -0.699     5  1.00    1.000  600
  9 C      9 CA     -1.676     5  1.00    1.000  600
 10 C     10 CA     -2.524     5  1.00    1.000  600
 11 C     11 CA     -0.591     5  1.00    1.000  600
 12 C     12 CA     -3.685     5  1.00    1.000  600
 13 C     13 CA      0.072     5  1.00    1.000  600
 14 C     14 CA     -3.076     5  1.00    1.000  600
 17 C     17 CA      3.499     5  1.00    1.000  600
 18 C     18 CA     -2.713     5  1.00    1.000  600
 19 C     19 CA     -0.078     5  1.00    1.000  600
 20 C     20 CA     -1.805     5  1.00    1.000  600
 21 C     21 CA      0.415     5  1.00    1.000  600
 22 C     22 CA     -1.440     5  1.00    1.000  600
 23 C     23 CA      0.178     5  1.00    1.000  600
 24 C     24 CA     -0.361     5  1.00    1.000  600
 25 C     25 CA      2.106     5  1.00    1.000  600
 26 C     26 CA      1.172     5  1.00    1.000  600
 27 C     27 CA     -3.042     5  1.00    1.000  600
 28 C     28 CA      1.366     5  1.00    1.000  600
 32 C     32 CA      3.243     5  1.00    1.000  600
 33 C     33 CA      2.297     5  1.00    1.000  600
 34 C     34 CA     -3.576     5  1.00    1.000  600
 35 C     35 CA     -1.041     5  1.00    1.000  600
 36 C     36 CA      3.893     5  1.00    1.000  600
 37 C     37 CA     -0.343     5  1.00    1.000  600
 38 C     38 CA     -4.089     5  1.00    1.000  600
 39 C     39 CA      1.765     5  1.00    1.000  600
 40 C     40 CA      3.473     5  1.00    1.000  600
 41 C     41 CA     -2.071     5  1.00    1.000  600
 42 C     42 CA     -3.170     5  1.00    1.000  600
 43 C     43 CA      2.337     5  1.00    1.000  600
 47 C     47 CA     -1.652     5  1.00    1.000  600
 48 C     48 CA      4.246     5  1.00    1.000  600
 49 C     49 CA     -2.653     5  1.00    1.000  600
 50 C     50 CA      3.557     5  1.00    1.000  600
 51 C     51 CA     -3.612     5  1.00    1.000  600
 52 C     52 CA      0.420     5  1.00    1.000  600
 53 C     53 CA      2.088     5  1.00    1.000  600
 54 C     54 CA      2.097     5  1.00    1.000  600
 55 C     55 CA      1.248     5  1.00    1.000  600
 56 C     56 CA     -0.927     5  1.00    1.000  600
 57 C     57 CA     -2.394     5  1.00    1.000  600
 58 C     58 CA      0.443     5  1.00    1.000  600
 59 C     59 CA     -3.452     5  1.00    1.000  600
 60 C     60 CA      0.123     5  1.00    1.000  600
  7 C      8 N      -0.282     5  1.00    1.000  600
  8 C      9 N       1.846     5  1.00    1.000  600
  9 C     10 N      -1.178     5  1.00    1.000  600
 10 C     11 N       1.138     5  1.00    1.000  600
 11 C     12 N      -1.486     5  1.00    1.000  600
 12 C     13 N       0.256     5  1.00    1.000  600
 13 C     14 N      -2.272     5  1.00    1.000  600
 14 C     15 N       0.076     5  1.00    1.000  600
 17 C     18 N       0.184     5  1.00    1.000  600
 18 C     19 N       0.240     5  1.00    1.000  600
 19 C     20 N       1.916     5  1.00    1.000  600
 20 C     21 N       0.900     5  1.00    1.000  600
 21 C     22 N       2.150     5  1.00    1.000  600
 22 C     23 N      -0.108     5  1.00    1.000  600
 23 C     24 N       2.016     5  1.00    1.000  600
 24 C     25 N      -1.878     5  1.00    1.000  600
 25 C     26 N       0.998     5  1.00    1.000  600
 26 C     27 N       1.422     5  1.00    1.000  600
 27 C     28 N      -0.138     5  1.00    1.000  600
 28 C     29 N       0.556     5  1.00    1.000  600
 32 C     33 N       1.506     5  1.00    1.000  600
 33 C     34 N       0.408     5  1.00    1.000  600
 35 C     36 N      -0.022     5  1.00    1.000  600
 36 C     37 N       1.460     5  1.00    1.000  600
 37 C     38 N      -0.600     5  1.00    1.000  600
 38 C     39 N      -1.018     5  1.00    1.000  600
 39 C     40 N       0.700     5  1.00    1.000  600
 40 C     41 N       1.284     5  1.00    1.000  600
 41 C     42 N      -0.984     5  1.00    1.000  600
 42 C     43 N      -0.172     5  1.00    1.000  600
 43 C     44 N      -0.918     5  1.00    1.000  600
 47 C     48 N       1.432     5  1.00    1.000  600
 48 C     49 N      -0.126     5  1.00    1.000  600
 49 C     50 N      -0.960     5  1.00    1.000  600
 50 C     51 N       0.204     5  1.00    1.000  600
 51 C     52 N      -0.510     5  1.00    1.000  600
 52 C     53 N       0.342     5  1.00    1.000  600
 53 C     54 N      -0.630     5  1.00    1.000  600
 54 C     55 N       0.284     5  1.00    1.000  600
 55 C     56 N       2.066     5  1.00    1.000  600
 56 C     57 N      -2.038     5  1.00    1.000  600
 57 C     58 N       1.590     5  1.00    1.000  600
 58 C     59 N      -1.468     5  1.00    1.000  600
 59 C     60 N       0.908     5  1.00    1.000  600
 60 C     61 N      -1.338     5  1.00    1.000  600
  7 CA     7 HA     27.943     5  1.00    1.000  600
  8 CA     8 HA     35.052     5  1.00    1.000  600
  9 CA     9 HA     28.758     5  1.00    1.000  600
 10 CA    10 HA     24.381     5  1.00    1.000  600
 11 CA    11 HA     15.878     5  1.00    1.000  600
 12 CA    12 HA      7.264     5  1.00    1.000  600
 13 CA    13 HA      6.016     5  1.00    1.000  600
 17 CA    17 HA     12.875     5  1.00    1.000  600
 18 CA    18 HA     14.494     5  1.00    1.000  600
 20 CA    20 HA      9.201     5  1.00    1.000  600
 21 CA    21 HA      5.095     5  1.00    1.000  600
 22 CA    22 HA     21.154     5  1.00    1.000  600
 23 CA    23 HA     23.391     5  1.00    1.000  600
 24 CA    24 HA     29.109     5  1.00    1.000  600
 25 CA    25 HA      6.991     5  1.00    1.000  600
 26 CA    26 HA     -1.679     5  1.00    1.000  600
 27 CA    27 HA     25.020     5  1.00    1.000  600
 28 CA    28 HA      8.538     5  1.00    1.000  600
 32 CA    32 HA    -24.919     5  1.00    1.000  600
 33 CA    33 HA    -22.814     5  1.00    1.000  600
 34 CA    34 HA     30.398     5  1.00    1.000  600
 35 CA    35 HA     18.634     5  1.00    1.000  600
 36 CA    36 HA    -36.756     5  1.00    1.000  600
 37 CA    37 HA     -0.927     5  1.00    1.000  600
 38 CA    38 HA     34.939     5  1.00    1.000  600
 39 CA    39 HA     -8.558     5  1.00    1.000  600
 40 CA    40 HA    -35.709     5  1.00    1.000  600
 41 CA    41 HA     21.381     5  1.00    1.000  600
 42 CA    42 HA     37.140     5  1.00    1.000  600
 47 CA    47 HA     -5.519     5  1.00    1.000  600
 48 CA    48 HA      7.284     5  1.00    1.000  600
 49 CA    49 HA      9.185     5  1.00    1.000  600
 50 CA    50 HA     21.276     5  1.00    1.000  600
 51 CA    51 HA     21.746     5  1.00    1.000  600
 52 CA    52 HA     24.770     5  1.00    1.000  600
 53 CA    53 HA    -26.343     5  1.00    1.000  600
 54 CA    54 HA    -10.572     5  1.00    1.000  600
 55 CA    55 HA      3.608     5  1.00    1.000  600
 56 CA    56 HA     22.599     5  1.00    1.000  600
 57 CA    57 HA     25.207     5  1.00    1.000  600
 58 CA    58 HA     18.763     5  1.00    1.000  600
 59 CA    59 HA     16.600     5  1.00    1.000  600
 60 CA    60 HA      9.544     5  1.00    1.000  600
  8 H      8 N     -15.140     5  1.00    1.000  600
  9 H      9 N     -18.345     5  1.00    1.000  600
 10 H     10 N      -8.644     5  1.00    1.000  600
 11 H     11 N     -10.578     5  1.00    1.000  600
 12 H     12 N      -1.981     5  1.00    1.000  600
 13 H     13 N      -0.314     5  1.00    1.000  600
 14 H     14 N       0.347     5  1.00    1.000  600
 17 H     17 N      -5.219     5  1.00    1.000  600
 18 H     18 N     -10.723     5  1.00    1.000  600
 19 H     19 N     -10.128     5  1.00    1.000  600
 21 H     21 N     -12.925     5  1.00    1.000  600
 22 H     22 N     -16.826     5  1.00    1.000  600
 23 H     23 N     -19.034     5  1.00    1.000  600
 24 H     24 N     -18.853     5  1.00    1.000  600
 25 H     25 N     -12.745     5  1.00    1.000  600
 26 H     26 N     -13.011     5  1.00    1.000  600
 27 H     27 N     -16.357     5  1.00    1.000  600
 28 H     28 N     -17.196     5  1.00    1.000  600
 33 H     33 N       4.470     5  1.00    1.000  600
 34 H     34 N      -9.454     5  1.00    1.000  600
 35 H     35 N     -12.013     5  1.00    1.000  600
 36 H     36 N       3.259     5  1.00    1.000  600
 37 H     37 N       5.652     5  1.00    1.000  600
 38 H     38 N      -7.249     5  1.00    1.000  600
 39 H     39 N      -6.827     5  1.00    1.000  600
 41 H     41 N       1.878     5  1.00    1.000  600
 42 H     42 N     -15.613     5  1.00    1.000  600
 43 H     43 N      13.673     5  1.00    1.000  600
 47 H     47 N       9.537     5  1.00    1.000  600
 48 H     48 N      -0.143     5  1.00    1.000  600
 49 H     49 N      -8.604     5  1.00    1.000  600
 50 H     50 N      -9.521     5  1.00    1.000  600
 51 H     51 N     -14.096     5  1.00    1.000  600
 52 H     52 N      -3.498     5  1.00    1.000  600
 53 H     53 N      13.468     5  1.00    1.000  600
 54 H     54 N       8.976     5  1.00    1.000  600
 55 H     55 N     -14.134     5  1.00    1.000  600
 56 H     56 N     -17.133     5  1.00    1.000  600
 57 H     57 N      -8.868     5  1.00    1.000  600
 58 H     58 N      -8.133     5  1.00    1.000  600
 59 H     59 N      -3.354     5  1.00    1.000  600
 60 H     60 N      -3.381     5  1.00    1.000  600
