# Supplementary material for: Simultaneous use of solution NMR and X-ray data in REFMAC5 for joint refinement/detection of structural differences
Source: Acta Crystallogr D Biol Crystallogr. 2014 Mar 19;70(Pt 4):958–67. doi: 10.1107/S1399004713034160 (PMC4306559; doi:10.1107/S1399004713034160)
Supplement: Supplementary file 2 [file d-70-00958-sup2.zip › SI_computational/GB3/refined/instr]

nmr metal  1 in RDC res 601 atom ZN chain A
nmr metal  2 in RDC res 602 atom ZN chain A
nmr metal  3 in RDC res 603 atom ZN chain A
nmr metal  4 in RDC res 604 atom ZN chain A
nmr metal  5 in RDC res 605 atom ZN chain A

nmr visible only res 601
nmr visible only res 602
nmr visible only res 603
nmr visible only res 604
nmr visible only res 605

# choose estimation between SEPAR JOINT SCALE:
nmr estimation SEPAR

nmr rtolerance 1.0
nmr weight for RDC 0.1
