# Supplementary material for: Simultaneous use of solution NMR and X-ray data in REFMAC5 for joint refinement/detection of structural differences
Source: Acta Crystallogr D Biol Crystallogr. 2014 Mar 19;70(Pt 4):958–67. doi: 10.1107/S1399004713034160 (PMC4306559; doi:10.1107/S1399004713034160)
Supplement: Supplementary file 2 [file d-70-00958-sup2.zip › SI_computational/GB3/refined/exec]

refmacgfortran xyzin GB3_test_met.pdb hklin 1igd-sf_free005.mtz nmrin instr rdcin RDC_good.rdc xyzout GB3_refined.pdb libin link.cif

@commands
