# Supplementary material for: Simultaneous use of solution NMR and X-ray data in REFMAC5 for joint refinement/detection of structural differences
Source: Acta Crystallogr D Biol Crystallogr. 2014 Mar 19;70(Pt 4):958–67. doi: 10.1107/S1399004713034160 (PMC4306559; doi:10.1107/S1399004713034160)
Supplement: Supplementary file 2 [file d-70-00958-sup2.zip › SI_computational/Ubiquitin/reference/3NHE.pdb]

HEADER    HYDROLASE/PROTEIN BINDING               14-JUN-10   3NHE              
TITLE     HIGH RESOLUTION STRUCTURE (1.26A) OF USP2A IN COMPLEX WITH UBIQUITIN  
COMPND    MOL_ID: 1;                                                            
COMPND   2 MOLECULE: UBIQUITIN CARBOXYL-TERMINAL HYDROLASE 2;                   
COMPND   3 CHAIN: A;                                                            
COMPND   4 FRAGMENT: UNP RESIDUES 258-605;                                      
COMPND   5 SYNONYM: UBIQUITIN THIOESTERASE 2, UBIQUITIN-SPECIFIC-PROCESSING     
COMPND   6 PROTEASE 2, DEUBIQUITINATING ENZYME 2, 41 KDA UBIQUITIN-SPECIFIC     
COMPND   7 PROTEASE;                                                            
COMPND   8 EC: 3.1.2.15;                                                        
COMPND   9 ENGINEERED: YES;                                                     
COMPND  10 MOL_ID: 2;                                                           
COMPND  11 MOLECULE: UBIQUITIN;                                                 
COMPND  12 CHAIN: B;                                                            
COMPND  13 ENGINEERED: YES                                                      
SOURCE    MOL_ID: 1;                                                            
SOURCE   2 ORGANISM_SCIENTIFIC: HOMO SAPIENS;                                   
SOURCE   3 ORGANISM_COMMON: HUMAN;                                              
SOURCE   4 ORGANISM_TAXID: 9606;                                                
SOURCE   5 GENE: UBP41, USP2;                                                   
SOURCE   6 EXPRESSION_SYSTEM: ESCHERICHIA COLI;                                 
SOURCE   7 EXPRESSION_SYSTEM_TAXID: 469008;                                     
SOURCE   8 EXPRESSION_SYSTEM_STRAIN: BL21(DE3);                                 
SOURCE   9 EXPRESSION_SYSTEM_VECTOR_TYPE: PLASMID;                              
SOURCE  10 EXPRESSION_SYSTEM_PLASMID: PET24A;                                   
SOURCE  11 MOL_ID: 2;                                                           
SOURCE  12 ORGANISM_SCIENTIFIC: HOMO SAPIENS;                                   
SOURCE  13 ORGANISM_COMMON: HUMAN;                                              
SOURCE  14 ORGANISM_TAXID: 9606;                                                
SOURCE  15 GENE: RPS27A, UBA52, UBB, UBC;                                       
SOURCE  16 EXPRESSION_SYSTEM: ESCHERICHIA COLI;                                 
SOURCE  17 EXPRESSION_SYSTEM_TAXID: 469008;                                     
SOURCE  18 EXPRESSION_SYSTEM_STRAIN: BL21(DE3);                                 
SOURCE  19 EXPRESSION_SYSTEM_VECTOR_TYPE: PLASMID;                              
SOURCE  20 EXPRESSION_SYSTEM_PLASMID: PTBY2                                     
KEYWDS    DEUBIQUITINATING PROTEASE, CYSTEINE PROTEASE, SUBSTRATE ENZYME        
KEYWDS   2 COMPLEX, HYDROLASE-PROTEIN BINDING COMPLEX                           
EXPDTA    X-RAY DIFFRACTION                                                     
AUTHOR    N.SCHORMANN,L.J.DELUCAS,D.POWELL MCCOMBS                              
REVDAT   1   30-JUN-10 3NHE    0                                                
JRNL        AUTH   N.SCHORMANN,D.POWELL MCCOMBS,L.J.DELUCAS                     
JRNL        TITL   HIGH RESOLUTION STRUCTURE OF USP2A IN COMPLEX WITH           
JRNL        TITL 2 UBIQUITIN                                                    
JRNL        REF    TO BE PUBLISHED                                              
JRNL        REFN                                                                
REMARK   2                                                                      
REMARK   2 RESOLUTION.    1.26 ANGSTROMS.                                       
REMARK   3                                                                      
REMARK   3 REFINEMENT.                                                          
REMARK   3   PROGRAM     : REFMAC 5.5.0102                                      
REMARK   3   AUTHORS     : MURSHUDOV,VAGIN,DODSON                               
REMARK   3                                                                      
REMARK   3    REFINEMENT TARGET : MAXIMUM LIKELIHOOD                            
REMARK   3                                                                      
REMARK   3  DATA USED IN REFINEMENT.                                            
REMARK   3   RESOLUTION RANGE HIGH (ANGSTROMS) : 1.26                           
REMARK   3   RESOLUTION RANGE LOW  (ANGSTROMS) : 19.18                          
REMARK   3   DATA CUTOFF            (SIGMA(F)) : 0.000                          
REMARK   3   COMPLETENESS FOR RANGE        (%) : 98.1                           
REMARK   3   NUMBER OF REFLECTIONS             : 97957                          
REMARK   3                                                                      
REMARK   3  FIT TO DATA USED IN REFINEMENT.                                     
REMARK   3   CROSS-VALIDATION METHOD          : THROUGHOUT                      
REMARK   3   FREE R VALUE TEST SET SELECTION  : RANDOM                          
REMARK   3   R VALUE     (WORKING + TEST SET) : 0.170                           
REMARK   3   R VALUE            (WORKING SET) : 0.169                           
REMARK   3   FREE R VALUE                     : 0.189                           
REMARK   3   FREE R VALUE TEST SET SIZE   (%) : 5.000                           
REMARK   3   FREE R VALUE TEST SET COUNT      : 5146                            
REMARK   3                                                                      
REMARK   3  FIT IN THE HIGHEST RESOLUTION BIN.                                  
REMARK   3   TOTAL NUMBER OF BINS USED           : 20                           
REMARK   3   BIN RESOLUTION RANGE HIGH       (A) : 1.26                         
REMARK   3   BIN RESOLUTION RANGE LOW        (A) : 1.29                         
REMARK   3   REFLECTION IN BIN     (WORKING SET) : 6350                         
REMARK   3   BIN COMPLETENESS (WORKING+TEST) (%) : 86.99                        
REMARK   3   BIN R VALUE           (WORKING SET) : 0.2340                       
REMARK   3   BIN FREE R VALUE SET COUNT          : 337                          
REMARK   3   BIN FREE R VALUE                    : 0.2290                       
REMARK   3                                                                      
REMARK   3  NUMBER OF NON-HYDROGEN ATOMS USED IN REFINEMENT.                    
REMARK   3   PROTEIN ATOMS            : 3334                                    
REMARK   3   NUCLEIC ACID ATOMS       : 0                                       
REMARK   3   HETEROGEN ATOMS          : 1                                       
REMARK   3   SOLVENT ATOMS            : 508                                     
REMARK   3                                                                      
REMARK   3  B VALUES.                                                           
REMARK   3   FROM WILSON PLOT           (A**2) : NULL                           
REMARK   3   MEAN B VALUE      (OVERALL, A**2) : 15.80                          
REMARK   3   OVERALL ANISOTROPIC B VALUE.                                       
REMARK   3    B11 (A**2) : 0.00000                                              
REMARK   3    B22 (A**2) : -0.05000                                             
REMARK   3    B33 (A**2) : 0.05000                                              
REMARK   3    B12 (A**2) : 0.00000                                              
REMARK   3    B13 (A**2) : 0.01000                                              
REMARK   3    B23 (A**2) : 0.00000                                              
REMARK   3                                                                      
REMARK   3  ESTIMATED OVERALL COORDINATE ERROR.                                 
REMARK   3   ESU BASED ON R VALUE                            (A): 0.055         
REMARK   3   ESU BASED ON FREE R VALUE                       (A): 0.049         
REMARK   3   ESU BASED ON MAXIMUM LIKELIHOOD                 (A): 0.028         
REMARK   3   ESU FOR B VALUES BASED ON MAXIMUM LIKELIHOOD (A**2): 1.397         
REMARK   3                                                                      
REMARK   3 CORRELATION COEFFICIENTS.                                            
REMARK   3   CORRELATION COEFFICIENT FO-FC      : 0.968                         
REMARK   3   CORRELATION COEFFICIENT FO-FC FREE : 0.961                         
REMARK   3                                                                      
REMARK   3  RMS DEVIATIONS FROM IDEAL VALUES        COUNT    RMS    WEIGHT      
REMARK   3   BOND LENGTHS REFINED ATOMS        (A):  3510 ; 0.006 ; 0.022       
REMARK   3   BOND LENGTHS OTHERS               (A):  NULL ;  NULL ;  NULL       
REMARK   3   BOND ANGLES REFINED ATOMS   (DEGREES):  4764 ; 1.036 ; 1.962       
REMARK   3   BOND ANGLES OTHERS          (DEGREES):  NULL ;  NULL ;  NULL       
REMARK   3   TORSION ANGLES, PERIOD 1    (DEGREES):   444 ; 5.633 ; 5.000       
REMARK   3   TORSION ANGLES, PERIOD 2    (DEGREES):   174 ;30.163 ;23.046       
REMARK   3   TORSION ANGLES, PERIOD 3    (DEGREES):   637 ;10.470 ;15.000       
REMARK   3   TORSION ANGLES, PERIOD 4    (DEGREES):    36 ;14.433 ;15.000       
REMARK   3   CHIRAL-CENTER RESTRAINTS       (A**3):   524 ; 0.072 ; 0.200       
REMARK   3   GENERAL PLANES REFINED ATOMS      (A):  2690 ; 0.004 ; 0.021       
REMARK   3   GENERAL PLANES OTHERS             (A):  NULL ;  NULL ;  NULL       
REMARK   3   NON-BONDED CONTACTS REFINED ATOMS (A):  NULL ;  NULL ;  NULL       
REMARK   3   NON-BONDED CONTACTS OTHERS        (A):  NULL ;  NULL ;  NULL       
REMARK   3   NON-BONDED TORSION REFINED ATOMS  (A):  NULL ;  NULL ;  NULL       
REMARK   3   NON-BONDED TORSION OTHERS         (A):  NULL ;  NULL ;  NULL       
REMARK   3   H-BOND (X...Y) REFINED ATOMS      (A):  NULL ;  NULL ;  NULL       
REMARK   3   H-BOND (X...Y) OTHERS             (A):  NULL ;  NULL ;  NULL       
REMARK   3   POTENTIAL METAL-ION REFINED ATOMS (A):  NULL ;  NULL ;  NULL       
REMARK   3   POTENTIAL METAL-ION OTHERS        (A):  NULL ;  NULL ;  NULL       
REMARK   3   SYMMETRY VDW REFINED ATOMS        (A):  NULL ;  NULL ;  NULL       
REMARK   3   SYMMETRY VDW OTHERS               (A):  NULL ;  NULL ;  NULL       
REMARK   3   SYMMETRY H-BOND REFINED ATOMS     (A):  NULL ;  NULL ;  NULL       
REMARK   3   SYMMETRY H-BOND OTHERS            (A):  NULL ;  NULL ;  NULL       
REMARK   3   SYMMETRY METAL-ION REFINED ATOMS  (A):  NULL ;  NULL ;  NULL       
REMARK   3   SYMMETRY METAL-ION OTHERS         (A):  NULL ;  NULL ;  NULL       
REMARK   3                                                                      
REMARK   3  ISOTROPIC THERMAL FACTOR RESTRAINTS.     COUNT   RMS    WEIGHT      
REMARK   3   MAIN-CHAIN BOND REFINED ATOMS  (A**2):  2119 ; 0.609 ; 1.500       
REMARK   3   MAIN-CHAIN BOND OTHER ATOMS    (A**2):  NULL ;  NULL ;  NULL       
REMARK   3   MAIN-CHAIN ANGLE REFINED ATOMS (A**2):  3449 ; 1.143 ; 2.000       
REMARK   3   SIDE-CHAIN BOND REFINED ATOMS  (A**2):  1391 ; 1.519 ; 3.000       
REMARK   3   SIDE-CHAIN ANGLE REFINED ATOMS (A**2):  1299 ; 2.446 ; 4.500       
REMARK   3                                                                      
REMARK   3 ANISOTROPIC THERMAL FACTOR RESTRAINTS.    COUNT   RMS   WEIGHT       
REMARK   3   RIGID-BOND RESTRAINTS          (A**2):  3510 ; 0.671 ; 3.000       
REMARK   3   SPHERICITY; FREE ATOMS         (A**2):  NULL ;  NULL ;  NULL       
REMARK   3   SPHERICITY; BONDED ATOMS       (A**2):  NULL ;  NULL ;  NULL       
REMARK   3                                                                      
REMARK   3  NCS RESTRAINTS STATISTICS                                           
REMARK   3   NUMBER OF DIFFERENT NCS GROUPS : NULL                              
REMARK   3                                                                      
REMARK   3  TLS DETAILS                                                         
REMARK   3   NUMBER OF TLS GROUPS  : 2                                          
REMARK   3                                                                      
REMARK   3   TLS GROUP : 1                                                      
REMARK   3    NUMBER OF COMPONENTS GROUP : 1                                    
REMARK   3    COMPONENTS        C SSSEQI   TO  C SSSEQI                         
REMARK   3    RESIDUE RANGE :   A   263        A   600                          
REMARK   3    ORIGIN FOR THE GROUP (A):  27.7980  -1.9770  16.9480              
REMARK   3    T TENSOR                                                          
REMARK   3      T11:   0.0093 T22:   0.0080                                     
REMARK   3      T33:   0.0013 T12:  -0.0010                                     
REMARK   3      T13:  -0.0002 T23:  -0.0015                                     
REMARK   3    L TENSOR                                                          
REMARK   3      L11:   0.2799 L22:   0.1127                                     
REMARK   3      L33:   0.0887 L12:   0.0626                                     
REMARK   3      L13:  -0.0243 L23:  -0.0064                                     
REMARK   3    S TENSOR                                                          
REMARK   3      S11:  -0.0128 S12:   0.0203 S13:   0.0051                       
REMARK   3      S21:  -0.0039 S22:   0.0130 S23:  -0.0022                       
REMARK   3      S31:   0.0095 S32:   0.0049 S33:  -0.0003                       
REMARK   3                                                                      
REMARK   3   TLS GROUP : 2                                                      
REMARK   3    NUMBER OF COMPONENTS GROUP : 1                                    
REMARK   3    COMPONENTS        C SSSEQI   TO  C SSSEQI                         
REMARK   3    RESIDUE RANGE :   B     1        B    76                          
REMARK   3    ORIGIN FOR THE GROUP (A):  14.7920   8.3750  23.8960              
REMARK   3    T TENSOR                                                          
REMARK   3      T11:   0.0097 T22:   0.0026                                     
REMARK   3      T33:   0.0047 T12:   0.0005                                     
REMARK   3      T13:   0.0011 T23:   0.0002                                     
REMARK   3    L TENSOR                                                          
REMARK   3      L11:   0.6759 L22:   0.2620                                     
REMARK   3      L33:   0.2409 L12:  -0.0294                                     
REMARK   3      L13:  -0.0184 L23:   0.0783                                     
REMARK   3    S TENSOR                                                          
REMARK   3      S11:  -0.0104 S12:   0.0144 S13:   0.0421                       
REMARK   3      S21:   0.0056 S22:   0.0003 S23:   0.0179                       
REMARK   3      S31:  -0.0177 S32:  -0.0207 S33:   0.0101                       
REMARK   3                                                                      
REMARK   3  BULK SOLVENT MODELLING.                                             
REMARK   3   METHOD USED : MASK                                                 
REMARK   3   PARAMETERS FOR MASK CALCULATION                                    
REMARK   3   VDW PROBE RADIUS   : 1.40                                          
REMARK   3   ION PROBE RADIUS   : 0.80                                          
REMARK   3   SHRINKAGE RADIUS   : 0.80                                          
REMARK   3                                                                      
REMARK   3  OTHER REFINEMENT REMARKS: HYDROGENS HAVE BEEN ADDED IN THE RIDING   
REMARK   3  POSITIONS                                                           
REMARK   4                                                                      
REMARK   4 3NHE COMPLIES WITH FORMAT V. 3.20, 01-DEC-08                         
REMARK 100                                                                      
REMARK 100 THIS ENTRY HAS BEEN PROCESSED BY RCSB ON 18-JUN-10.                  
REMARK 100 THE RCSB ID CODE IS RCSB059831.                                      
REMARK 200                                                                      
REMARK 200 EXPERIMENTAL DETAILS                                                 
REMARK 200  EXPERIMENT TYPE                : X-RAY DIFFRACTION                  
REMARK 200  DATE OF DATA COLLECTION        : 21-APR-09                          
REMARK 200  TEMPERATURE           (KELVIN) : 100                                
REMARK 200  PH                             : 7.8                                
REMARK 200  NUMBER OF CRYSTALS USED        : 1                                  
REMARK 200                                                                      
REMARK 200  SYNCHROTRON              (Y/N) : Y                                  
REMARK 200  RADIATION SOURCE               : APS                                
REMARK 200  BEAMLINE                       : 22-ID                              
REMARK 200  X-RAY GENERATOR MODEL          : NULL                               
REMARK 200  MONOCHROMATIC OR LAUE    (M/L) : M                                  
REMARK 200  WAVELENGTH OR RANGE        (A) : 1.0                                
REMARK 200  MONOCHROMATOR                  : GRAPHITE                           
REMARK 200  OPTICS                         : MIRRORS                            
REMARK 200                                                                      
REMARK 200  DETECTOR TYPE                  : CCD                                
REMARK 200  DETECTOR MANUFACTURER          : MARMOSAIC 300 MM CCD               
REMARK 200  INTENSITY-INTEGRATION SOFTWARE : HKL-2000                           
REMARK 200  DATA SCALING SOFTWARE          : HKL-2000                           
REMARK 200                                                                      
REMARK 200  NUMBER OF UNIQUE REFLECTIONS   : 103417                             
REMARK 200  RESOLUTION RANGE HIGH      (A) : 1.260                              
REMARK 200  RESOLUTION RANGE LOW       (A) : 20.000                             
REMARK 200  REJECTION CRITERIA  (SIGMA(I)) : 1.000                              
REMARK 200                                                                      
REMARK 200 OVERALL.                                                             
REMARK 200  COMPLETENESS FOR RANGE     (%) : 98.0                               
REMARK 200  DATA REDUNDANCY                : 3.500                              
REMARK 200  R MERGE                    (I) : 0.06600                            
REMARK 200  R SYM                      (I) : 0.06600                            
REMARK 200  <I/SIGMA(I)> FOR THE DATA SET  : 12.6000                            
REMARK 200                                                                      
REMARK 200 IN THE HIGHEST RESOLUTION SHELL.                                     
REMARK 200  HIGHEST RESOLUTION SHELL, RANGE HIGH (A) : 1.26                     
REMARK 200  HIGHEST RESOLUTION SHELL, RANGE LOW  (A) : 1.31                     
REMARK 200  COMPLETENESS FOR SHELL     (%) : 88.1                               
REMARK 200  DATA REDUNDANCY IN SHELL       : 2.90                               
REMARK 200  R MERGE FOR SHELL          (I) : 0.25800                            
REMARK 200  R SYM FOR SHELL            (I) : 0.25800                            
REMARK 200  <I/SIGMA(I)> FOR SHELL         : NULL                               
REMARK 200                                                                      
REMARK 200 DIFFRACTION PROTOCOL: SINGLE WAVELENGTH                              
REMARK 200 METHOD USED TO DETERMINE THE STRUCTURE: MOLECULAR REPLACEMENT        
REMARK 200 SOFTWARE USED: PHASER                                                
REMARK 200 STARTING MODEL: 2HD5, 2IBI                                           
REMARK 200                                                                      
REMARK 200 REMARK: NULL                                                         
REMARK 280                                                                      
REMARK 280 CRYSTAL                                                              
REMARK 280 SOLVENT CONTENT, VS   (%): 39.18                                     
REMARK 280 MATTHEWS COEFFICIENT, VM (ANGSTROMS**3/DA): 2.02                     
REMARK 280                                                                      
REMARK 280 CRYSTALLIZATION CONDITIONS: 5% PEG4000, 0.1M HEPES, PH 7.8, VAPOR    
REMARK 280  DIFFUSION, HANGING DROP, TEMPERATURE 295K                           
REMARK 290                                                                      
REMARK 290 CRYSTALLOGRAPHIC SYMMETRY                                            
REMARK 290 SYMMETRY OPERATORS FOR SPACE GROUP: C 1 2 1                          
REMARK 290                                                                      
REMARK 290      SYMOP   SYMMETRY                                                
REMARK 290     NNNMMM   OPERATOR                                                
REMARK 290       1555   X,Y,Z                                                   
REMARK 290       2555   -X,Y,-Z                                                 
REMARK 290       3555   X+1/2,Y+1/2,Z                                           
REMARK 290       4555   -X+1/2,Y+1/2,-Z                                         
REMARK 290                                                                      
REMARK 290     WHERE NNN -> OPERATOR NUMBER                                     
REMARK 290           MMM -> TRANSLATION VECTOR                                  
REMARK 290                                                                      
REMARK 290 CRYSTALLOGRAPHIC SYMMETRY TRANSFORMATIONS                            
REMARK 290 THE FOLLOWING TRANSFORMATIONS OPERATE ON THE ATOM/HETATM             
REMARK 290 RECORDS IN THIS ENTRY TO PRODUCE CRYSTALLOGRAPHICALLY                
REMARK 290 RELATED MOLECULES.                                                   
REMARK 290   SMTRY1   1  1.000000  0.000000  0.000000        0.00000            
REMARK 290   SMTRY2   1  0.000000  1.000000  0.000000        0.00000            
REMARK 290   SMTRY3   1  0.000000  0.000000  1.000000        0.00000            
REMARK 290   SMTRY1   2 -1.000000  0.000000  0.000000        0.00000            
REMARK 290   SMTRY2   2  0.000000  1.000000  0.000000        0.00000            
REMARK 290   SMTRY3   2  0.000000  0.000000 -1.000000        0.00000            
REMARK 290   SMTRY1   3  1.000000  0.000000  0.000000       51.38550            
REMARK 290   SMTRY2   3  0.000000  1.000000  0.000000       26.98050            
REMARK 290   SMTRY3   3  0.000000  0.000000  1.000000        0.00000            
REMARK 290   SMTRY1   4 -1.000000  0.000000  0.000000       51.38550            
REMARK 290   SMTRY2   4  0.000000  1.000000  0.000000       26.98050            
REMARK 290   SMTRY3   4  0.000000  0.000000 -1.000000        0.00000            
REMARK 290                                                                      
REMARK 290 REMARK: NULL                                                         
REMARK 300                                                                      
REMARK 300 BIOMOLECULE: 1                                                       
REMARK 300 SEE REMARK 350 FOR THE AUTHOR PROVIDED AND/OR PROGRAM                
REMARK 300 GENERATED ASSEMBLY INFORMATION FOR THE STRUCTURE IN                  
REMARK 300 THIS ENTRY. THE REMARK MAY ALSO PROVIDE INFORMATION ON               
REMARK 300 BURIED SURFACE AREA.                                                 
REMARK 350                                                                      
REMARK 350 COORDINATES FOR A COMPLETE MULTIMER REPRESENTING THE KNOWN           
REMARK 350 BIOLOGICALLY SIGNIFICANT OLIGOMERIZATION STATE OF THE                
REMARK 350 MOLECULE CAN BE GENERATED BY APPLYING BIOMT TRANSFORMATIONS          
REMARK 350 GIVEN BELOW.  BOTH NON-CRYSTALLOGRAPHIC AND                          
REMARK 350 CRYSTALLOGRAPHIC OPERATIONS ARE GIVEN.                               
REMARK 350                                                                      
REMARK 350 BIOMOLECULE: 1                                                       
REMARK 350 AUTHOR DETERMINED BIOLOGICAL UNIT: DIMERIC                           
REMARK 350 SOFTWARE DETERMINED QUATERNARY STRUCTURE: DIMERIC                    
REMARK 350 SOFTWARE USED: PISA                                                  
REMARK 350 TOTAL BURIED SURFACE AREA: 3880 ANGSTROM**2                          
REMARK 350 SURFACE AREA OF THE COMPLEX: 17780 ANGSTROM**2                       
REMARK 350 CHANGE IN SOLVENT FREE ENERGY: -4.0 KCAL/MOL                         
REMARK 350 APPLY THE FOLLOWING TO CHAINS: A, B                                  
REMARK 350   BIOMT1   1  1.000000  0.000000  0.000000        0.00000            
REMARK 350   BIOMT2   1  0.000000  1.000000  0.000000        0.00000            
REMARK 350   BIOMT3   1  0.000000  0.000000  1.000000        0.00000            
REMARK 465                                                                      
REMARK 465 MISSING RESIDUES                                                     
REMARK 465 THE FOLLOWING RESIDUES WERE NOT LOCATED IN THE                       
REMARK 465 EXPERIMENT. (M=MODEL NUMBER; RES=RESIDUE NAME; C=CHAIN               
REMARK 465 IDENTIFIER; SSSEQ=SEQUENCE NUMBER; I=INSERTION CODE.)                
REMARK 465                                                                      
REMARK 465   M RES C SSSEQI                                                     
REMARK 465     MET A   258                                                      
REMARK 465     ASN A   259                                                      
REMARK 465     SER A   260                                                      
REMARK 465     LYS A   261                                                      
REMARK 465     SER A   262                                                      
REMARK 465     PRO A   601                                                      
REMARK 465     PRO A   602                                                      
REMARK 465     SER A   603                                                      
REMARK 465     ARG A   604                                                      
REMARK 465     MET A   605                                                      
REMARK 470                                                                      
REMARK 470 MISSING ATOM                                                         
REMARK 470 THE FOLLOWING RESIDUES HAVE MISSING ATOMS (M=MODEL NUMBER;           
REMARK 470 RES=RESIDUE NAME; C=CHAIN IDENTIFIER; SSEQ=SEQUENCE NUMBER;          
REMARK 470 I=INSERTION CODE):                                                   
REMARK 470   M RES CSSEQI  ATOMS                                                
REMARK 470     SER A 382    CB   OG                                             
REMARK 470     ASN A 383    CB   CG   OD1  ND2                                  
REMARK 470     PRO A 384    CG   CD                                             
REMARK 480                                                                      
REMARK 480 ZERO OCCUPANCY ATOM                                                  
REMARK 480 THE FOLLOWING RESIDUES HAVE ATOMS MODELED WITH ZERO                  
REMARK 480 OCCUPANCY. THE LOCATION AND PROPERTIES OF THESE ATOMS                
REMARK 480 MAY NOT BE RELIABLE. (M=MODEL NUMBER; RES=RESIDUE NAME;              
REMARK 480 C=CHAIN IDENTIFIER; SSEQ=SEQUENCE NUMBER; I=INSERTION CODE):         
REMARK 480   M RES C SSEQI ATOMS                                                
REMARK 480     MET A  554   CA   CB   CG   SD   CE                              
REMARK 480     ARG B   74   N    CA   C    O    CB   CG   CD                    
REMARK 480     ARG B   74   NE   CZ   NH1  NH2                                  
REMARK 500                                                                      
REMARK 500 GEOMETRY AND STEREOCHEMISTRY                                         
REMARK 500 SUBTOPIC: COVALENT BOND ANGLES                                       
REMARK 500                                                                      
REMARK 500 THE STEREOCHEMICAL PARAMETERS OF THE FOLLOWING RESIDUES              
REMARK 500 HAVE VALUES WHICH DEVIATE FROM EXPECTED VALUES BY MORE               
REMARK 500 THAN 6*RMSD (M=MODEL NUMBER; RES=RESIDUE NAME; C=CHAIN               
REMARK 500 IDENTIFIER; SSEQ=SEQUENCE NUMBER; I=INSERTION CODE).                 
REMARK 500                                                                      
REMARK 500 STANDARD TABLE:                                                      
REMARK 500 FORMAT: (10X,I3,1X,A3,1X,A1,I4,A1,3(1X,A4,2X),12X,F5.1)              
REMARK 500                                                                      
REMARK 500 EXPECTED VALUES PROTEIN: ENGH AND HUBER, 1999                        
REMARK 500 EXPECTED VALUES NUCLEIC ACID: CLOWNEY ET AL 1996                     
REMARK 500                                                                      
REMARK 500  M RES CSSEQI ATM1   ATM2   ATM3                                     
REMARK 500    PRO A 384   N   -  CA  -  CB  ANGL. DEV. =   7.3 DEGREES          
REMARK 500                                                                      
REMARK 500 REMARK: NULL                                                         
REMARK 500                                                                      
REMARK 500 GEOMETRY AND STEREOCHEMISTRY                                         
REMARK 500 SUBTOPIC: TORSION ANGLES                                             
REMARK 500                                                                      
REMARK 500 TORSION ANGLES OUTSIDE THE EXPECTED RAMACHANDRAN REGIONS:            
REMARK 500 (M=MODEL NUMBER; RES=RESIDUE NAME; C=CHAIN IDENTIFIER;               
REMARK 500 SSEQ=SEQUENCE NUMBER; I=INSERTION CODE).                             
REMARK 500                                                                      
REMARK 500 STANDARD TABLE:                                                      
REMARK 500 FORMAT:(10X,I3,1X,A3,1X,A1,I4,A1,4X,F7.2,3X,F7.2)                    
REMARK 500                                                                      
REMARK 500 EXPECTED VALUES: GJ KLEYWEGT AND TA JONES (1996). PHI/PSI-           
REMARK 500 CHOLOGY: RAMACHANDRAN REVISITED. STRUCTURE 4, 1395 - 1400            
REMARK 500                                                                      
REMARK 500  M RES CSSEQI        PSI       PHI                                   
REMARK 500    SER A 308       95.12    -69.23                                   
REMARK 500    ASN A 331       -8.48     84.00                                   
REMARK 500    SER A 382      131.79     74.63                                   
REMARK 500    ASP A 575     -111.82     41.49                                   
REMARK 500    THR B   7     -157.09    -87.83                                   
REMARK 500    LEU B  71     -145.44   -105.09                                   
REMARK 500                                                                      
REMARK 500 REMARK: NULL                                                         
REMARK 525                                                                      
REMARK 525 SOLVENT                                                              
REMARK 525                                                                      
REMARK 525 THE SOLVENT MOLECULES HAVE CHAIN IDENTIFIERS THAT                    
REMARK 525 INDICATE THE POLYMER CHAIN WITH WHICH THEY ARE MOST                  
REMARK 525 CLOSELY ASSOCIATED. THE REMARK LISTS ALL THE SOLVENT                 
REMARK 525 MOLECULES WHICH ARE MORE THAN 5A AWAY FROM THE                       
REMARK 525 NEAREST POLYMER CHAIN (M = MODEL NUMBER;                             
REMARK 525 RES=RESIDUE NAME; C=CHAIN IDENTIFIER; SSEQ=SEQUENCE                  
REMARK 525 NUMBER; I=INSERTION CODE):                                           
REMARK 525                                                                      
REMARK 525  M RES CSSEQI                                                        
REMARK 525    HOH B 360        DISTANCE =  5.37 ANGSTROMS                       
REMARK 620                                                                      
REMARK 620 METAL COORDINATION                                                   
REMARK 620 (M=MODEL NUMBER; RES=RESIDUE NAME; C=CHAIN IDENTIFIER;               
REMARK 620 SSEQ=SEQUENCE NUMBER; I=INSERTION CODE):                             
REMARK 620                                                                      
REMARK 620 COORDINATION ANGLES FOR:  M RES CSSEQI METAL                         
REMARK 620                              ZN A   1  ZN                            
REMARK 620 N RES CSSEQI ATOM                                                    
REMARK 620 1 CYS A 476   SG                                                     
REMARK 620 2 CYS A 425   SG  108.6                                              
REMARK 620 3 CYS A 479   SG  114.4 110.2                                        
REMARK 620 4 CYS A 428   SG  106.1 108.1 109.1                                  
REMARK 620 N                    1     2     3                                   
REMARK 800                                                                      
REMARK 800 SITE                                                                 
REMARK 800 SITE_IDENTIFIER: AC1                                                 
REMARK 800 EVIDENCE_CODE: SOFTWARE                                              
REMARK 800 SITE_DESCRIPTION: BINDING SITE FOR RESIDUE ZN A 1                    
REMARK 900                                                                      
REMARK 900 RELATED ENTRIES                                                      
REMARK 900 RELATED ID: 2HD5   RELATED DB: PDB                                   
REMARK 900 RELATED ID: 2IBI   RELATED DB: PDB                                   
DBREF  3NHE A  258   605  UNP    O75604   UBP2_HUMAN     258    605             
DBREF  3NHE B    1    76  UNP    P62988   UBIQ_HUMAN       1     76             
SEQRES   1 A  348  MET ASN SER LYS SER ALA GLN GLY LEU ALA GLY LEU ARG          
SEQRES   2 A  348  ASN LEU GLY ASN THR CME PHE MET ASN SER ILE LEU GLN          
SEQRES   3 A  348  CYS LEU SER ASN THR ARG GLU LEU ARG ASP TYR CYS LEU          
SEQRES   4 A  348  GLN ARG LEU TYR MET ARG ASP LEU HIS HIS GLY SER ASN          
SEQRES   5 A  348  ALA HIS THR ALA LEU VAL GLU GLU PHE ALA LYS LEU ILE          
SEQRES   6 A  348  GLN THR ILE TRP THR SER SER PRO ASN ASP VAL VAL SER          
SEQRES   7 A  348  PRO SER GLU PHE LYS THR GLN ILE GLN ARG TYR ALA PRO          
SEQRES   8 A  348  ARG PHE VAL GLY TYR ASN GLN GLN ASP ALA GLN GLU PHE          
SEQRES   9 A  348  LEU ARG PHE LEU LEU ASP GLY LEU HIS ASN GLU VAL ASN          
SEQRES  10 A  348  ARG VAL THR LEU ARG PRO LYS SER ASN PRO GLU ASN LEU          
SEQRES  11 A  348  ASP HIS LEU PRO ASP ASP GLU LYS GLY ARG GLN MET TRP          
SEQRES  12 A  348  ARG LYS TYR LEU GLU ARG GLU ASP SER ARG ILE GLY ASP          
SEQRES  13 A  348  LEU PHE VAL GLY GLN LEU LYS SER SER LEU THR CYS THR          
SEQRES  14 A  348  ASP CYS GLY TYR CYS SER THR VAL PHE ASP PRO PHE TRP          
SEQRES  15 A  348  ASP LEU SER LEU PRO ILE ALA LYS ARG GLY TYR PRO GLU          
SEQRES  16 A  348  VAL THR LEU MET ASP CYS MET ARG LEU PHE THR LYS GLU          
SEQRES  17 A  348  ASP VAL LEU ASP GLY ASP GLU LYS PRO THR CYS CYS ARG          
SEQRES  18 A  348  CYS ARG GLY ARG LYS ARG CYS ILE LYS LYS PHE SER ILE          
SEQRES  19 A  348  GLN ARG PHE PRO LYS ILE LEU VAL LEU HIS LEU LYS ARG          
SEQRES  20 A  348  PHE SER GLU SER ARG ILE ARG THR SER LYS LEU THR THR          
SEQRES  21 A  348  PHE VAL ASN PHE PRO LEU ARG ASP LEU ASP LEU ARG GLU          
SEQRES  22 A  348  PHE ALA SER GLU ASN THR ASN HIS ALA VAL TYR ASN LEU          
SEQRES  23 A  348  TYR ALA VAL SER ASN HIS SER GLY THR THR MET GLY GLY          
SEQRES  24 A  348  HIS TYR THR ALA TYR CYS ARG SER PRO GLY THR GLY GLU          
SEQRES  25 A  348  TRP HIS THR PHE ASN ASP SER SER VAL THR PRO MET SER          
SEQRES  26 A  348  SER SER GLN VAL ARG THR SER ASP ALA TYR LEU LEU PHE          
SEQRES  27 A  348  TYR GLU LEU ALA SER PRO PRO SER ARG MET                      
SEQRES   1 B   76  MET GLN ILE PHE VAL LYS THR LEU THR GLY LYS THR ILE          
SEQRES   2 B   76  THR LEU GLU VAL GLU PRO SER ASP THR ILE GLU ASN VAL          
SEQRES   3 B   76  LYS ALA LYS ILE GLN ASP LYS GLU GLY ILE PRO PRO ASP          
SEQRES   4 B   76  GLN GLN ARG LEU ILE PHE ALA GLY LYS GLN LEU GLU ASP          
SEQRES   5 B   76  GLY ARG THR LEU SER ASP TYR ASN ILE GLN LYS GLU SER          
SEQRES   6 B   76  THR LEU HIS LEU VAL LEU ARG LEU ARG GLY GLY                  
MODRES 3NHE CME A  276  CYS  S,S-(2-HYDROXYETHYL)THIOCYSTEINE                   
HET    CME  A 276      10                                                       
HET     ZN  A   1       1                                                       
HETNAM     CME S,S-(2-HYDROXYETHYL)THIOCYSTEINE                                 
HETNAM      ZN ZINC ION                                                         
FORMUL   1  CME    C5 H11 N O3 S2                                               
FORMUL   3   ZN    ZN 2+                                                        
FORMUL   4  HOH   *508(H2 O)                                                    
HELIX    1   1 THR A  275  ASN A  287  1                                  13    
HELIX    2   2 THR A  288  GLN A  297  1                                  10    
HELIX    3   3 ARG A  298  ASP A  303  5                                   6    
HELIX    4   4 HIS A  311  TRP A  326  1                                  16    
HELIX    5   5 PRO A  336  ALA A  347  1                                  12    
HELIX    6   6 PRO A  348  VAL A  351  5                                   4    
HELIX    7   7 ASP A  357  ASN A  374  1                                  18    
HELIX    8   8 PRO A  391  GLU A  405  1                                  15    
HELIX    9   9 SER A  409  VAL A  416  1                                   8    
HELIX   10  10 LEU A  455  LYS A  464  1                                  10    
HELIX   11  11 ASP A  469  LYS A  473  5                                   5    
HELIX   12  12 ARG A  529  ALA A  532  5                                   4    
HELIX   13  13 SER A  582  VAL A  586  5                                   5    
HELIX   14  14 THR B   22  GLY B   35  1                                  14    
HELIX   15  15 PRO B   37  GLN B   41  5                                   5    
HELIX   16  16 LEU B   56  ASN B   60  5                                   5    
SHEET    1   A 2 GLY A 268  LEU A 269  0                                        
SHEET    2   A 2 VAL A 333  VAL A 334  1  O  VAL A 334   N  GLY A 268           
SHEET    1   B 4 CYS A 431  PHE A 438  0                                        
SHEET    2   B 4 GLY A 417  CYS A 425 -1  N  LEU A 419   O  ASP A 436           
SHEET    3   B 4 CYS A 485  ARG A 493 -1  O  SER A 490   N  LYS A 420           
SHEET    4   B 4 ASP A 466  LEU A 468 -1  N  ASP A 466   O  LYS A 487           
SHEET    1   C 5 LEU A 441  LEU A 443  0                                        
SHEET    2   C 5 ILE A 497  LEU A 502  1  O  HIS A 501   N  LEU A 441           
SHEET    3   C 5 ALA A 591  LEU A 598 -1  O  LEU A 594   N  LEU A 500           
SHEET    4   C 5 VAL A 540  GLY A 551 -1  N  ASN A 542   O  GLU A 597           
SHEET    5   C 5 LEU A 526  ASP A 527 -1  N  LEU A 526   O  TYR A 541           
SHEET    1   D 7 LEU A 441  LEU A 443  0                                        
SHEET    2   D 7 ILE A 497  LEU A 502  1  O  HIS A 501   N  LEU A 441           
SHEET    3   D 7 ALA A 591  LEU A 598 -1  O  LEU A 594   N  LEU A 500           
SHEET    4   D 7 VAL A 540  GLY A 551 -1  N  ASN A 542   O  GLU A 597           
SHEET    5   D 7 GLY A 556  ARG A 563 -1  O  ARG A 563   N  TYR A 544           
SHEET    6   D 7 TRP A 570  ASN A 574 -1  O  PHE A 573   N  ALA A 560           
SHEET    7   D 7 SER A 577  MET A 581 -1  O  SER A 577   N  ASN A 574           
SHEET    1   E 2 VAL A 453  THR A 454  0                                        
SHEET    2   E 2 VAL A 519  ASN A 520  1  O  ASN A 520   N  VAL A 453           
SHEET    1   F 2 THR A 475  CYS A 476  0                                        
SHEET    2   F 2 GLY A 481  ARG A 482 -1  O  GLY A 481   N  CYS A 476           
SHEET    1   G 5 THR B  12  GLU B  16  0                                        
SHEET    2   G 5 GLN B   2  LYS B   6 -1  N  ILE B   3   O  LEU B  15           
SHEET    3   G 5 THR B  66  VAL B  70  1  O  LEU B  67   N  PHE B   4           
SHEET    4   G 5 ARG B  42  PHE B  45 -1  N  ILE B  44   O  HIS B  68           
SHEET    5   G 5 LYS B  48  GLN B  49 -1  O  LYS B  48   N  PHE B  45           
LINK         C   THR A 275                 N   CME A 276     1555   1555  1.33  
LINK         C   CME A 276                 N   PHE A 277     1555   1555  1.33  
LINK         SG  CYS A 476                ZN    ZN A   1     1555   1555  2.28  
LINK         SG  CYS A 425                ZN    ZN A   1     1555   1555  2.33  
LINK         SG  CYS A 479                ZN    ZN A   1     1555   1555  2.35  
LINK         SG  CYS A 428                ZN    ZN A   1     1555   1555  2.35  
CISPEP   1 TYR A  450    PRO A  451          0        10.32                     
SITE     1 AC1  4 CYS A 425  CYS A 428  CYS A 476  CYS A 479                    
CRYST1  102.771   53.961   74.719  90.00 107.71  90.00 C 1 2 1       4          
ORIGX1      1.000000  0.000000  0.000000        0.00000                         
ORIGX2      0.000000  1.000000  0.000000        0.00000                         
ORIGX3      0.000000  0.000000  1.000000        0.00000                         
SCALE1      0.009730  0.000000  0.003107        0.00000                         
SCALE2      0.000000  0.018532  0.000000        0.00000                         
SCALE3      0.000000  0.000000  0.014049        0.00000                         
ATOM      1  N   ALA A 263      55.856  -6.812   8.049  1.00 24.80           N  
ANISOU    1  N   ALA A 263     2760   3374   3286    344    116   -301       N  
ATOM      2  CA  ALA A 263      54.491  -6.940   8.636  1.00 24.43           C  
ANISOU    2  CA  ALA A 263     2721   3327   3235    352    114   -308       C  
ATOM      3  C   ALA A 263      53.582  -5.797   8.188  1.00 23.89           C  
ANISOU    3  C   ALA A 263     2647   3279   3151    334    124   -315       C  
ATOM      4  O   ALA A 263      54.016  -4.644   8.101  1.00 24.03           O  
ANISOU    4  O   ALA A 263     2668   3294   3168    347    122   -312       O  
ATOM      5  CB  ALA A 263      54.572  -7.002  10.149  1.00 24.73           C  
ANISOU    5  CB  ALA A 263     2758   3367   3269    344    109   -307       C  
ATOM      6  N   GLN A 264      52.322  -6.127   7.914  1.00 22.81           N  
ANISOU    6  N   GLN A 264     2541   3144   2983    331    142   -311       N  
ATOM      7  CA  GLN A 264      51.368  -5.173   7.347  1.00 21.46           C  
ANISOU    7  CA  GLN A 264     2384   2998   2772    292    170   -326       C  
ATOM      8  C   GLN A 264      50.294  -4.728   8.343  1.00 20.00           C  
ANISOU    8  C   GLN A 264     2221   2806   2573    258    149   -314       C  
ATOM      9  O   GLN A 264      49.881  -5.499   9.210  1.00 20.11           O  
ANISOU    9  O   GLN A 264     2243   2798   2596    255    147   -330       O  
ATOM     10  CB  GLN A 264      50.702  -5.760   6.095  1.00 21.70           C  
ANISOU   10  CB  GLN A 264     2422   3025   2797    303    176   -335       C  
ATOM     11  CG  GLN A 264      51.671  -6.200   4.997  1.00 22.52           C  
ANISOU   11  CG  GLN A 264     2510   3169   2876    321    221   -344       C  
ATOM     12  CD  GLN A 264      52.383  -5.037   4.327  1.00 23.49           C  
ANISOU   12  CD  GLN A 264     2664   3281   2980    315    281   -313       C  
ATOM     13  OE1 GLN A 264      51.748  -4.118   3.809  1.00 24.50           O  
ANISOU   13  OE1 GLN A 264     2766   3399   3141    363    289   -279       O  
ATOM     14  NE2 GLN A 264      53.711  -5.081   4.323  1.00 24.28           N  
ANISOU   14  NE2 GLN A 264     2701   3414   3110    333    253   -303       N  
ATOM     15  N   GLY A 265      49.855  -3.477   8.207  1.00 18.29           N  
ANISOU   15  N   GLY A 265     1992   2629   2327    201    168   -301       N  
ATOM     16  CA  GLY A 265      48.735  -2.937   8.991  1.00 16.39           C  
ANISOU   16  CA  GLY A 265     1808   2369   2050    155    145   -260       C  
ATOM     17  C   GLY A 265      49.022  -2.646  10.452  1.00 15.13           C  
ANISOU   17  C   GLY A 265     1653   2191   1901    122    168   -218       C  
ATOM     18  O   GLY A 265      48.102  -2.595  11.272  1.00 14.86           O  
ANISOU   18  O   GLY A 265     1595   2187   1861    137    178   -208       O  
ATOM     19  N   LEU A 266      50.293  -2.434  10.777  1.00 14.24           N  
ANISOU   19  N   LEU A 266     1602   2048   1761     85    146   -188       N  
ATOM     20  CA  LEU A 266      50.707  -2.229  12.164  1.00 13.78           C  
ANISOU   20  CA  LEU A 266     1565   1948   1722     38    123   -148       C  
ATOM     21  C   LEU A 266      51.158  -0.800  12.452  1.00 13.53           C  
ANISOU   21  C   LEU A 266     1510   1901   1729     18    124   -129       C  
ATOM     22  O   LEU A 266      51.899  -0.551  13.403  1.00 14.48           O  
ANISOU   22  O   LEU A 266     1699   1977   1823    -16     53   -113       O  
ATOM     23  CB  LEU A 266      51.783  -3.250  12.559  1.00 13.74           C  
ANISOU   23  CB  LEU A 266     1570   1956   1692     34    129   -132       C  
ATOM     24  CG  LEU A 266      51.392  -4.727  12.433  1.00 13.63           C  
ANISOU   24  CG  LEU A 266     1661   1938   1577     64    132   -116       C  
ATOM     25  CD1 LEU A 266      52.552  -5.620  12.833  1.00 14.60           C  
ANISOU   25  CD1 LEU A 266     1734   2041   1773    132    162    -31       C  
ATOM     26  CD2 LEU A 266      50.150  -5.062  13.258  1.00 14.16           C  
ANISOU   26  CD2 LEU A 266     1691   2034   1654      5     98      1       C  
ATOM     27  N   ALA A 267      50.688   0.140  11.639  1.00 13.15           N  
ANISOU   27  N   ALA A 267     1432   1817   1746      2    128   -139       N  
ATOM     28  CA  ALA A 267      50.958   1.557  11.860  1.00 12.73           C  
ANISOU   28  CA  ALA A 267     1357   1738   1741     16    159   -120       C  
ATOM     29  C   ALA A 267      50.200   2.081  13.073  1.00 12.49           C  
ANISOU   29  C   ALA A 267     1287   1703   1756     19    182   -104       C  
ATOM     30  O   ALA A 267      49.032   1.737  13.289  1.00 12.65           O  
ANISOU   30  O   ALA A 267     1265   1721   1819    -28    215   -103       O  
ATOM     31  CB  ALA A 267      50.588   2.366  10.630  1.00 13.08           C  
ANISOU   31  CB  ALA A 267     1437   1769   1762     16    139   -110       C  
ATOM     32  N   GLY A 268      50.875   2.905  13.868  1.00 12.09           N  
ANISOU   32  N   GLY A 268     1265   1626   1702     43    215    -86       N  
ATOM     33  CA  GLY A 268      50.228   3.631  14.951  1.00 12.12           C  
ANISOU   33  CA  GLY A 268     1286   1580   1738     75    205    -61       C  
ATOM     34  C   GLY A 268      49.558   4.886  14.432  1.00 11.90           C  
ANISOU   34  C   GLY A 268     1248   1541   1732     69    231    -50       C  
ATOM     35  O   GLY A 268      49.848   5.350  13.324  1.00 12.51           O  
ANISOU   35  O   GLY A 268     1323   1625   1804    105    212    -53       O  
ATOM     36  N   LEU A 269      48.650   5.430  15.235  1.00 11.91           N  
ANISOU   36  N   LEU A 269     1268   1521   1733     58    209    -51       N  
ATOM     37  CA  LEU A 269      47.967   6.667  14.893  1.00 11.61           C  
ANISOU   37  CA  LEU A 269     1251   1471   1689    -16    193    -37       C  
ATOM     38  C   LEU A 269      48.329   7.733  15.912  1.00 11.43           C  
ANISOU   38  C   LEU A 269     1254   1450   1639    -35    196    -31       C  
ATOM     39  O   LEU A 269      48.250   7.499  17.114  1.00 11.77           O  
ANISOU   39  O   LEU A 269     1342   1478   1651    -25    177    -17       O  
ATOM     40  CB  LEU A 269      46.451   6.460  14.853  1.00 11.59           C  
ANISOU   40  CB  LEU A 269     1228   1475   1697    -23    188    -41       C  
ATOM     41  CG  LEU A 269      45.897   5.604  13.710  1.00 11.86           C  
ANISOU   41  CG  LEU A 269     1288   1554   1662    -79    233    -81       C  
ATOM     42  CD1 LEU A 269      44.469   5.168  13.994  1.00 12.47           C  
ANISOU   42  CD1 LEU A 269     1274   1671   1792   -154    162    -92       C  
ATOM     43  CD2 LEU A 269      45.980   6.340  12.381  1.00 13.11           C  
ANISOU   43  CD2 LEU A 269     1524   1691   1765   -158    213      9       C  
ATOM     44  N   ARG A 270      48.741   8.899  15.433  1.00 11.47           N  
ANISOU   44  N   ARG A 270     1281   1449   1625    -71    174    -28       N  
ATOM     45  CA  ARG A 270      49.083   9.998  16.327  1.00 11.50           C  
ANISOU   45  CA  ARG A 270     1329   1446   1594   -118    165     -7       C  
ATOM     46  C   ARG A 270      47.895  10.429  17.185  1.00 11.31           C  
ANISOU   46  C   ARG A 270     1330   1421   1544   -133    133     -7       C  
ATOM     47  O   ARG A 270      46.773  10.544  16.694  1.00 11.17           O  
ANISOU   47  O   ARG A 270     1270   1456   1517   -121    164    -24       O  
ATOM     48  CB  ARG A 270      49.587  11.192  15.523  1.00 11.70           C  
ANISOU   48  CB  ARG A 270     1351   1489   1604   -139    203     11       C  
ATOM     49  CG  ARG A 270      50.121  12.332  16.383  1.00 12.60           C  
ANISOU   49  CG  ARG A 270     1560   1565   1662   -206    223    -19       C  
ATOM     50  CD  ARG A 270      50.451  13.541  15.541  1.00 13.74           C  
ANISOU   50  CD  ARG A 270     1771   1656   1792   -214    268     28       C  
ATOM     51  NE  ARG A 270      51.507  13.225  14.588  1.00 14.92           N  
ANISOU   51  NE  ARG A 270     1867   1862   1939   -226    308    -64       N  
ATOM     52  CZ  ARG A 270      51.724  13.878  13.453  1.00 15.55           C  
ANISOU   52  CZ  ARG A 270     1980   1876   2051   -245    277     11       C  
ATOM     53  NH1 ARG A 270      50.959  14.906  13.108  1.00 15.87           N  
ANISOU   53  NH1 ARG A 270     2041   1865   2122   -252    289     -1       N  
ATOM     54  NH2 ARG A 270      52.711  13.492  12.660  1.00 16.22           N  
ANISOU   54  NH2 ARG A 270     2168   1883   2111    -75    324    -78       N  
ATOM     55  N   ASN A 271      48.159  10.656  18.468  1.00 11.13           N  
ANISOU   55  N   ASN A 271     1342   1367   1518   -180    100     -5       N  
ATOM     56  CA  ASN A 271      47.207  11.307  19.361  1.00 11.18           C  
ANISOU   56  CA  ASN A 271     1367   1343   1535   -202     62    -11       C  
ATOM     57  C   ASN A 271      47.200  12.801  19.048  1.00 10.96           C  
ANISOU   57  C   ASN A 271     1340   1296   1528   -248     44    -32       C  
ATOM     58  O   ASN A 271      48.233  13.463  19.140  1.00 11.32           O  
ANISOU   58  O   ASN A 271     1323   1357   1620   -290     25    -11       O  
ATOM     59  CB  ASN A 271      47.613  11.058  20.816  1.00 11.48           C  
ANISOU   59  CB  ASN A 271     1435   1386   1541   -191     66     10       C  
ATOM     60  CG  ASN A 271      46.604  11.590  21.824  1.00 12.08           C  
ANISOU   60  CG  ASN A 271     1600   1485   1502   -190     51    -22       C  
ATOM     61  OD1 ASN A 271      45.609  12.228  21.477  1.00 11.42           O  
ANISOU   61  OD1 ASN A 271     1511   1380   1449   -279    137   -119       O  
ATOM     62  ND2 ASN A 271      46.871  11.320  23.097  1.00 14.24           N  
ANISOU   62  ND2 ASN A 271     1941   1969   1497    -76    -69   -144       N  
ATOM     63  N   LEU A 272      46.041  13.322  18.659  1.00 10.97           N  
ANISOU   63  N   LEU A 272     1376   1257   1534   -268     22    -33       N  
ATOM     64  CA  LEU A 272      45.931  14.730  18.267  1.00 10.99           C  
ANISOU   64  CA  LEU A 272     1377   1252   1544   -252     -8    -66       C  
ATOM     65  C   LEU A 272      45.506  15.623  19.428  1.00 10.92           C  
ANISOU   65  C   LEU A 272     1347   1259   1542   -276     -1    -68       C  
ATOM     66  O   LEU A 272      45.404  16.839  19.279  1.00 11.21           O  
ANISOU   66  O   LEU A 272     1422   1252   1585   -287    -23    -75       O  
ATOM     67  CB  LEU A 272      44.963  14.883  17.089  1.00 11.32           C  
ANISOU   67  CB  LEU A 272     1441   1303   1557   -221    -25    -71       C  
ATOM     68  CG  LEU A 272      45.267  14.088  15.814  1.00 11.82           C  
ANISOU   68  CG  LEU A 272     1533   1374   1581   -214    -49   -108       C  
ATOM     69  CD1 LEU A 272      44.101  14.190  14.847  1.00 12.47           C  
ANISOU   69  CD1 LEU A 272     1592   1539   1606   -226    -91    -96       C  
ATOM     70  CD2 LEU A 272      46.566  14.543  15.152  1.00 12.82           C  
ANISOU   70  CD2 LEU A 272     1663   1610   1597   -168     52    -89       C  
ATOM     71  N   GLY A 273      45.280  15.010  20.586  1.00 10.62           N  
ANISOU   71  N   GLY A 273     1272   1264   1498   -293     -3    -90       N  
ATOM     72  CA  GLY A 273      44.771  15.713  21.755  1.00 10.69           C  
ANISOU   72  CA  GLY A 273     1266   1278   1515   -281     31   -112       C  
ATOM     73  C   GLY A 273      43.501  15.023  22.198  1.00 10.43           C  
ANISOU   73  C   GLY A 273     1229   1268   1463   -273     45   -123       C  
ATOM     74  O   GLY A 273      42.417  15.298  21.674  1.00 10.51           O  
ANISOU   74  O   GLY A 273     1262   1294   1436   -266     64   -123       O  
ATOM     75  N   ASN A 274      43.647  14.100  23.147  1.00 10.24           N  
ANISOU   75  N   ASN A 274     1198   1238   1454   -285     66   -141       N  
ATOM     76  CA  ASN A 274      42.529  13.301  23.645  1.00 10.25           C  
ANISOU   76  CA  ASN A 274     1152   1279   1462   -277     57   -149       C  
ATOM     77  C   ASN A 274      41.783  12.512  22.565  1.00 10.45           C  
ANISOU   77  C   ASN A 274     1167   1299   1502   -267     52   -148       C  
ATOM     78  O   ASN A 274      40.591  12.254  22.707  1.00 10.69           O  
ANISOU   78  O   ASN A 274     1183   1347   1529   -299     25   -170       O  
ATOM     79  CB  ASN A 274      41.542  14.186  24.419  1.00 10.43           C  
ANISOU   79  CB  ASN A 274     1179   1296   1486   -258     64   -167       C  
ATOM     80  CG  ASN A 274      42.060  14.587  25.781  1.00 10.46           C  
ANISOU   80  CG  ASN A 274     1153   1321   1500   -303    103   -160       C  
ATOM     81  OD1 ASN A 274      42.730  13.806  26.459  1.00 11.03           O  
ANISOU   81  OD1 ASN A 274     1248   1450   1493   -246     -7   -204       O  
ATOM     82  ND2 ASN A 274      41.730  15.803  26.202  1.00 10.89           N  
ANISOU   82  ND2 ASN A 274     1260   1338   1539   -360    188   -237       N  
ATOM     83  N   THR A 275      42.478  12.120  21.497  1.00 10.50           N  
ANISOU   83  N   THR A 275     1167   1335   1488   -254     37   -137       N  
ATOM     84  CA  THR A 275      41.802  11.441  20.387  1.00 10.77           C  
ANISOU   84  CA  THR A 275     1209   1369   1515   -242     27   -121       C  
ATOM     85  C   THR A 275      41.995   9.926  20.338  1.00 11.00           C  
ANISOU   85  C   THR A 275     1215   1407   1557   -214     30   -108       C  
ATOM     86  O   THR A 275      41.718   9.306  19.309  1.00 10.63           O  
ANISOU   86  O   THR A 275     1172   1341   1525   -234      8   -132       O  
ATOM     87  CB  THR A 275      42.161  12.039  19.003  1.00 10.64           C  
ANISOU   87  CB  THR A 275     1190   1340   1513   -239     49   -102       C  
ATOM     88  OG1 THR A 275      43.567  11.906  18.766  1.00 10.82           O  
ANISOU   88  OG1 THR A 275     1189   1330   1592   -237     49    -48       O  
ATOM     89  CG2 THR A 275      41.745  13.497  18.908  1.00 10.80           C  
ANISOU   89  CG2 THR A 275     1326   1284   1491   -284     42   -112       C  
HETATM   90  N   CME A 276      42.439   9.313  21.435  1.00 11.74           N  
ANISOU   90  N   CME A 276     1299   1535   1626   -204    -13    -92       N  
HETATM   91  CA  CME A 276      42.511   7.845  21.461  1.00 12.99           C  
ANISOU   91  CA  CME A 276     1513   1653   1768   -173    -32    -85       C  
HETATM   92  CB  CME A 276      43.239   7.193  22.629  1.00 14.42           C  
ANISOU   92  CB  CME A 276     1629   1938   1911   -217    -68      2       C  
HETATM   93  SG  CME A 276      43.892   5.683  21.983  1.00 22.34           S  
ANISOU   93  SG  CME A 276     2737   2757   2992     49    -55    -58       S  
HETATM   94  SD  CME A 276      45.178   6.415  20.655  1.00 25.93           S  
ANISOU   94  SD  CME A 276     3043   3402   3407    157     10    113       S  
HETATM   95  CE  CME A 276      45.680   7.927  21.431  1.00 25.61           C  
ANISOU   95  CE  CME A 276     3009   3398   3322    258   -239     89       C  
HETATM   96  CZ  CME A 276      46.285   7.718  22.841  1.00 26.08           C  
ANISOU   96  CZ  CME A 276     3189   3395   3322    239   -241    133       C  
HETATM   97  OH  CME A 276      46.080   6.347  23.261  1.00 25.85           O  
ANISOU   97  OH  CME A 276     3168   3432   3223    306   -254    205       O  
HETATM   98  C   CME A 276      41.192   7.138  21.370  1.00 11.53           C  
ANISOU   98  C   CME A 276     1366   1476   1539   -172     -9    -94       C  
HETATM   99  O   CME A 276      41.147   5.994  20.932  1.00 10.98           O  
ANISOU   99  O   CME A 276     1309   1441   1420   -135    -55   -153       O  
ATOM    100  N   PHE A 277      40.107   7.783  21.790  1.00 10.64           N  
ANISOU  100  N   PHE A 277     1292   1338   1413   -166     -3   -101       N  
ATOM    101  CA  PHE A 277      38.783   7.205  21.557  1.00  9.83           C  
ANISOU  101  CA  PHE A 277     1202   1214   1319   -139      4   -103       C  
ATOM    102  C   PHE A 277      38.590   6.982  20.050  1.00  9.62           C  
ANISOU  102  C   PHE A 277     1189   1181   1284   -155    -13    -74       C  
ATOM    103  O   PHE A 277      38.038   5.961  19.628  1.00  9.71           O  
ANISOU  103  O   PHE A 277     1259   1139   1291   -204    -15    -84       O  
ATOM    104  CB  PHE A 277      37.665   8.087  22.144  1.00  9.91           C  
ANISOU  104  CB  PHE A 277     1197   1205   1361    -82     28    -82       C  
ATOM    105  CG  PHE A 277      37.429   9.364  21.386  1.00  9.01           C  
ANISOU  105  CG  PHE A 277     1020   1138   1264   -106     60    -99       C  
ATOM    106  CD1 PHE A 277      38.147  10.511  21.697  1.00  8.90           C  
ANISOU  106  CD1 PHE A 277      985   1111   1284    -87     59   -136       C  
ATOM    107  CD2 PHE A 277      36.493   9.418  20.355  1.00  8.94           C  
ANISOU  107  CD2 PHE A 277      994   1090   1313    -59     35   -164       C  
ATOM    108  CE1 PHE A 277      37.943  11.691  20.990  1.00  9.46           C  
ANISOU  108  CE1 PHE A 277     1013   1216   1365    -78    -18    -23       C  
ATOM    109  CE2 PHE A 277      36.284  10.590  19.642  1.00  9.07           C  
ANISOU  109  CE2 PHE A 277     1077   1157   1213    -83     23   -118       C  
ATOM    110  CZ  PHE A 277      37.008  11.727  19.959  1.00  9.19           C  
ANISOU  110  CZ  PHE A 277      973   1202   1315   -122      3    -89       C  
ATOM    111  N  AMET A 278      39.061   7.939  19.253  0.50  9.40           N  
ANISOU  111  N  AMET A 278     1156   1153   1262   -148    -22    -70       N  
ATOM    112  N  BMET A 278      39.069   7.937  19.256  0.50  9.41           N  
ANISOU  112  N  BMET A 278     1158   1154   1263   -148    -21    -70       N  
ATOM    113  CA AMET A 278      38.961   7.883  17.802  0.50  9.45           C  
ANISOU  113  CA AMET A 278     1158   1162   1271   -148    -19    -52       C  
ATOM    114  CA BMET A 278      38.966   7.891  17.807  0.50  9.47           C  
ANISOU  114  CA BMET A 278     1161   1163   1272   -148    -18    -53       C  
ATOM    115  C  AMET A 278      39.917   6.845  17.230  0.50  9.03           C  
ANISOU  115  C  AMET A 278     1088   1113   1227   -150     -8    -45       C  
ATOM    116  C  BMET A 278      39.918   6.855  17.226  0.50  9.03           C  
ANISOU  116  C  BMET A 278     1089   1114   1227   -150     -8    -45       C  
ATOM    117  O  AMET A 278      39.515   6.008  16.419  0.50  8.95           O  
ANISOU  117  O  AMET A 278     1103   1121   1175   -145      6    -47       O  
ATOM    118  O  BMET A 278      39.515   6.028  16.409  0.50  8.96           O  
ANISOU  118  O  BMET A 278     1104   1124   1175   -146      7    -47       O  
ATOM    119  CB AMET A 278      39.252   9.259  17.208  0.50  9.90           C  
ANISOU  119  CB AMET A 278     1216   1199   1344   -168    -40    -24       C  
ATOM    120  CB BMET A 278      39.262   9.274  17.230  0.50  9.93           C  
ANISOU  120  CB BMET A 278     1223   1202   1346   -169    -40    -23       C  
ATOM    121  CG AMET A 278      39.236   9.301  15.699  0.50 10.88           C  
ANISOU  121  CG AMET A 278     1365   1362   1404   -199    -80      3       C  
ATOM    122  CG BMET A 278      39.147   9.366  15.730  0.50 11.06           C  
ANISOU  122  CG BMET A 278     1404   1376   1422   -189    -79     -6       C  
ATOM    123  SD AMET A 278      39.553  10.955  15.063  0.50 13.56           S  
ANISOU  123  SD AMET A 278     1759   1596   1797   -207   -163    227       S  
ATOM    124  SD BMET A 278      39.410  11.043  15.130  0.50 14.13           S  
ANISOU  124  SD BMET A 278     1849   1632   1885   -260   -231    261       S  
ATOM    125  CE AMET A 278      38.417  11.902  16.056  0.50 10.59           C  
ANISOU  125  CE AMET A 278     1355   1278   1387   -491   -212    369       C  
ATOM    126  CE BMET A 278      41.187  11.175  15.276  0.50 13.99           C  
ANISOU  126  CE BMET A 278     1794   1639   1883   -268   -175    205       C  
ATOM    127  N   ASN A 279      41.174   6.888  17.668  1.00  8.58           N  
ANISOU  127  N   ASN A 279     1030   1069   1159   -130     10    -52       N  
ATOM    128  CA  ASN A 279      42.187   5.943  17.189  1.00  8.47           C  
ANISOU  128  CA  ASN A 279     1002   1047   1167   -115     25    -73       C  
ATOM    129  C   ASN A 279      41.833   4.491  17.504  1.00  8.10           C  
ANISOU  129  C   ASN A 279      962   1010   1106   -115      4    -62       C  
ATOM    130  O   ASN A 279      42.032   3.612  16.669  1.00  8.39           O  
ANISOU  130  O   ASN A 279     1032   1023   1129    -68    -47    -77       O  
ATOM    131  CB  ASN A 279      43.570   6.285  17.739  1.00  8.83           C  
ANISOU  131  CB  ASN A 279     1032   1141   1179   -131     30    -87       C  
ATOM    132  CG  ASN A 279      44.082   7.625  17.249  1.00  9.31           C  
ANISOU  132  CG  ASN A 279     1064   1176   1296   -133     62   -123       C  
ATOM    133  OD1 ASN A 279      43.609   8.157  16.247  1.00 10.04           O  
ANISOU  133  OD1 ASN A 279     1227   1255   1330   -157    159    -22       O  
ATOM    134  ND2 ASN A 279      45.063   8.175  17.954  1.00 10.83           N  
ANISOU  134  ND2 ASN A 279     1076   1426   1610   -256     61   -163       N  
ATOM    135  N   SER A 280      41.275   4.250  18.691  1.00  8.08           N  
ANISOU  135  N   SER A 280      978    993   1099    -99    -35    -66       N  
ATOM    136  CA  SER A 280      40.854   2.907  19.076  1.00  8.15           C  
ANISOU  136  CA  SER A 280     1019   1002   1074   -112    -10    -89       C  
ATOM    137  C   SER A 280      39.830   2.361  18.079  1.00  7.82           C  
ANISOU  137  C   SER A 280      972    964   1034    -88     12    -95       C  
ATOM    138  O   SER A 280      39.985   1.254  17.554  1.00  8.03           O  
ANISOU  138  O   SER A 280     1027   1008   1014    -44     46   -126       O  
ATOM    139  CB  SER A 280      40.288   2.919  20.499  1.00  8.44           C  
ANISOU  139  CB  SER A 280     1100   1056   1050   -127    -40   -120       C  
ATOM    140  OG  SER A 280      39.791   1.651  20.882  1.00  9.42           O  
ANISOU  140  OG  SER A 280     1231   1161   1185   -108     26    -91       O  
ATOM    141  N   ILE A 281      38.799   3.156  17.806  1.00  7.82           N  
ANISOU  141  N   ILE A 281      946   1017   1006    -77     10   -106       N  
ATOM    142  CA  ILE A 281      37.776   2.780  16.834  1.00  7.90           C  
ANISOU  142  CA  ILE A 281      918   1064   1020    -57     26    -99       C  
ATOM    143  C   ILE A 281      38.365   2.591  15.435  1.00  7.70           C  
ANISOU  143  C   ILE A 281      890   1024   1009    -91     34    -95       C  
ATOM    144  O   ILE A 281      38.063   1.606  14.756  1.00  7.62           O  
ANISOU  144  O   ILE A 281      919    990    986    -79     30    -93       O  
ATOM    145  CB  ILE A 281      36.610   3.804  16.816  1.00  7.86           C  
ANISOU  145  CB  ILE A 281      912   1079    994    -16     50   -105       C  
ATOM    146  CG1 ILE A 281      35.826   3.768  18.140  1.00  8.19           C  
ANISOU  146  CG1 ILE A 281     1005   1041   1064   -153    141   -128       C  
ATOM    147  CG2 ILE A 281      35.681   3.568  15.620  1.00  8.66           C  
ANISOU  147  CG2 ILE A 281      979   1206   1106    -54    -54   -105       C  
ATOM    148  CD1 ILE A 281      35.285   2.392  18.534  1.00  8.67           C  
ANISOU  148  CD1 ILE A 281     1021   1120   1152   -240    176    -70       C  
ATOM    149  N   LEU A 282      39.222   3.520  15.016  1.00  7.74           N  
ANISOU  149  N   LEU A 282      928   1042    969    -94     56    -63       N  
ATOM    150  CA  LEU A 282      39.825   3.444  13.688  1.00  7.94           C  
ANISOU  150  CA  LEU A 282      929   1074   1014    -96     79    -67       C  
ATOM    151  C   LEU A 282      40.620   2.156  13.500  1.00  7.85           C  
ANISOU  151  C   LEU A 282      920   1091    970    -86     63    -65       C  
ATOM    152  O   LEU A 282      40.564   1.551  12.433  1.00  8.03           O  
ANISOU  152  O   LEU A 282      966   1095    989    -83     87   -112       O  
ATOM    153  CB  LEU A 282      40.685   4.674  13.392  1.00  8.29           C  
ANISOU  153  CB  LEU A 282      964   1097   1086   -116     55    -68       C  
ATOM    154  CG  LEU A 282      39.921   5.985  13.186  1.00  9.16           C  
ANISOU  154  CG  LEU A 282     1159   1102   1217    -86     33    -68       C  
ATOM    155  CD1 LEU A 282      40.889   7.155  13.190  1.00  9.63           C  
ANISOU  155  CD1 LEU A 282     1296   1087   1274   -174     27    -27       C  
ATOM    156  CD2 LEU A 282      39.077   5.979  11.915  1.00 10.80           C  
ANISOU  156  CD2 LEU A 282     1393   1360   1350    -92   -122    -91       C  
ATOM    157  N   GLN A 283      41.332   1.724  14.540  1.00  7.80           N  
ANISOU  157  N   GLN A 283      875   1120    968    -41    112    -41       N  
ATOM    158  CA  GLN A 283      42.102   0.484  14.459  1.00  7.83           C  
ANISOU  158  CA  GLN A 283      905   1140    929    -36     76    -39       C  
ATOM    159  C   GLN A 283      41.194  -0.745  14.425  1.00  7.60           C  
ANISOU  159  C   GLN A 283      883   1148    856    -34     98    -26       C  
ATOM    160  O   GLN A 283      41.466  -1.702  13.698  1.00  7.82           O  
ANISOU  160  O   GLN A 283      938   1140    894    -18     39    -53       O  
ATOM    161  CB  GLN A 283      43.130   0.383  15.587  1.00  8.14           C  
ANISOU  161  CB  GLN A 283      902   1189   1000    -59     69    -24       C  
ATOM    162  CG  GLN A 283      44.228   1.449  15.534  1.00  8.92           C  
ANISOU  162  CG  GLN A 283      895   1324   1167    -72     52    -56       C  
ATOM    163  CD  GLN A 283      45.216   1.285  14.380  1.00  9.66           C  
ANISOU  163  CD  GLN A 283      911   1475   1282    -49     54    -48       C  
ATOM    164  OE1 GLN A 283      45.006   0.498  13.452  1.00 10.68           O  
ANISOU  164  OE1 GLN A 283      970   1685   1401      2    177   -139       O  
ATOM    165  NE2 GLN A 283      46.309   2.041  14.443  1.00 10.60           N  
ANISOU  165  NE2 GLN A 283     1101   1454   1470   -166    -31     -3       N  
ATOM    166  N   CYS A 284      40.113  -0.717  15.201  1.00  7.10           N  
ANISOU  166  N   CYS A 284      852   1091    753    -68     98    -10       N  
ATOM    167  CA  CYS A 284      39.128  -1.791  15.137  1.00  7.08           C  
ANISOU  167  CA  CYS A 284      848   1116    726    -79    114    -38       C  
ATOM    168  C   CYS A 284      38.531  -1.902  13.730  1.00  7.06           C  
ANISOU  168  C   CYS A 284      857   1096    728    -78    117     -7       C  
ATOM    169  O   CYS A 284      38.342  -3.008  13.222  1.00  7.36           O  
ANISOU  169  O   CYS A 284      942   1152    702   -109    127    -41       O  
ATOM    170  CB  CYS A 284      38.036  -1.586  16.187  1.00  7.07           C  
ANISOU  170  CB  CYS A 284      855   1107    722    -89    141    -23       C  
ATOM    171  SG  CYS A 284      38.608  -1.800  17.898  1.00  8.06           S  
ANISOU  171  SG  CYS A 284     1098   1164    798    -87     48    -74       S  
ATOM    172  N   LEU A 285      38.266  -0.758  13.101  1.00  7.06           N  
ANISOU  172  N   LEU A 285      853   1117    709    -73     98    -23       N  
ATOM    173  CA  LEU A 285      37.728  -0.732  11.742  1.00  7.24           C  
ANISOU  173  CA  LEU A 285      897   1130    723    -55    120    -33       C  
ATOM    174  C   LEU A 285      38.774  -1.146  10.703  1.00  7.30           C  
ANISOU  174  C   LEU A 285      889   1112    770    -79    131    -28       C  
ATOM    175  O   LEU A 285      38.451  -1.850   9.749  1.00  7.60           O  
ANISOU  175  O   LEU A 285      999   1150    736    -58    118    -31       O  
ATOM    176  CB  LEU A 285      37.131   0.646  11.431  1.00  7.50           C  
ANISOU  176  CB  LEU A 285      939   1114    797    -74    109    -41       C  
ATOM    177  CG  LEU A 285      35.923   1.054  12.288  1.00  7.43           C  
ANISOU  177  CG  LEU A 285      831   1144    846   -131     59      5       C  
ATOM    178  CD1 LEU A 285      35.463   2.449  11.918  1.00  8.77           C  
ANISOU  178  CD1 LEU A 285     1123   1238    971    -26     69     19       C  
ATOM    179  CD2 LEU A 285      34.770   0.053  12.161  1.00  8.56           C  
ANISOU  179  CD2 LEU A 285      930   1218   1105   -243     93    -85       C  
ATOM    180  N   SER A 286      40.022  -0.723  10.911  1.00  7.36           N  
ANISOU  180  N   SER A 286      903   1114    779    -75    150    -39       N  
ATOM    181  CA  SER A 286      41.154  -1.107  10.069  1.00  7.93           C  
ANISOU  181  CA  SER A 286      958   1173    881    -81    156    -53       C  
ATOM    182  C   SER A 286      41.307  -2.623   9.986  1.00  7.93           C  
ANISOU  182  C   SER A 286      997   1171    844    -74    164    -38       C  
ATOM    183  O   SER A 286      41.714  -3.163   8.951  1.00  8.34           O  
ANISOU  183  O   SER A 286     1067   1206    894    -70    176    -43       O  
ATOM    184  CB  SER A 286      42.438  -0.488  10.625  1.00  8.19           C  
ANISOU  184  CB  SER A 286      976   1207    929   -102    167    -56       C  
ATOM    185  OG  SER A 286      43.569  -0.897   9.878  1.00  8.81           O  
ANISOU  185  OG  SER A 286     1095   1283    969   -134    271   -112       O  
ATOM    186  N   ASN A 287      40.983  -3.298  11.087  1.00  7.96           N  
ANISOU  186  N   ASN A 287      998   1137    889    -67    139    -31       N  
ATOM    187  CA  ASN A 287      41.108  -4.744  11.167  1.00  8.19           C  
ANISOU  187  CA  ASN A 287     1051   1170    890    -57    103    -48       C  
ATOM    188  C   ASN A 287      39.786  -5.483  10.987  1.00  8.24           C  
ANISOU  188  C   ASN A 287     1056   1195    877    -60    106    -66       C  
ATOM    189  O   ASN A 287      39.704  -6.695  11.207  1.00  8.86           O  
ANISOU  189  O   ASN A 287     1162   1230    973    -45     75    -31       O  
ATOM    190  CB  ASN A 287      41.818  -5.124  12.457  1.00  8.21           C  
ANISOU  190  CB  ASN A 287      994   1212    913    -33    133    -78       C  
ATOM    191  CG  ASN A 287      43.273  -4.715  12.437  1.00  8.18           C  
ANISOU  191  CG  ASN A 287      935   1241    932     18     16    -59       C  
ATOM    192  OD1 ASN A 287      44.091  -5.369  11.797  1.00  9.48           O  
ANISOU  192  OD1 ASN A 287      868   1545   1185     69    148   -114       O  
ATOM    193  ND2 ASN A 287      43.600  -3.614  13.108  1.00  8.69           N  
ANISOU  193  ND2 ASN A 287      997   1346    959     25     27    -70       N  
ATOM    194  N   THR A 288      38.762  -4.738  10.573  1.00  8.06           N  
ANISOU  194  N   THR A 288     1053   1210    796    -69     73   -107       N  
ATOM    195  CA  THR A 288      37.509  -5.317  10.116  1.00  8.20           C  
ANISOU  195  CA  THR A 288     1087   1213    814   -128    105    -96       C  
ATOM    196  C   THR A 288      37.739  -5.683   8.654  1.00  8.51           C  
ANISOU  196  C   THR A 288     1178   1242    814   -124     83    -95       C  
ATOM    197  O   THR A 288      37.651  -4.831   7.761  1.00  8.37           O  
ANISOU  197  O   THR A 288     1200   1210    769   -148     84    -58       O  
ATOM    198  CB  THR A 288      36.335  -4.328  10.270  1.00  8.17           C  
ANISOU  198  CB  THR A 288     1091   1217    794   -117     76   -110       C  
ATOM    199  OG1 THR A 288      36.216  -3.930  11.642  1.00  7.86           O  
ANISOU  199  OG1 THR A 288     1043   1205    736   -112    180    -41       O  
ATOM    200  CG2 THR A 288      35.024  -4.966   9.836  1.00  8.25           C  
ANISOU  200  CG2 THR A 288     1004   1264    866   -166    109   -165       C  
ATOM    201  N   ARG A 289      38.054  -6.958   8.427  1.00  8.88           N  
ANISOU  201  N   ARG A 289     1251   1298    823   -119    111   -137       N  
ATOM    202  CA  ARG A 289      38.608  -7.433   7.155  1.00  9.55           C  
ANISOU  202  CA  ARG A 289     1375   1376    875   -116    111   -161       C  
ATOM    203  C   ARG A 289      37.897  -6.882   5.917  1.00  9.59           C  
ANISOU  203  C   ARG A 289     1342   1401    900   -142     87   -141       C  
ATOM    204  O   ARG A 289      38.533  -6.294   5.038  1.00  9.61           O  
ANISOU  204  O   ARG A 289     1325   1430    894   -148    103   -144       O  
ATOM    205  CB  ARG A 289      38.649  -8.968   7.129  1.00 10.11           C  
ANISOU  205  CB  ARG A 289     1485   1399    957    -98    107   -168       C  
ATOM    206  CG  ARG A 289      39.325  -9.554   5.890  1.00 11.63           C  
ANISOU  206  CG  ARG A 289     1793   1504   1119    -76    140   -284       C  
ATOM    207  CD  ARG A 289      39.306 -11.086   5.886  1.00 14.21           C  
ANISOU  207  CD  ARG A 289     2274   1563   1561     25    139   -308       C  
ATOM    208  NE  ARG A 289      37.950 -11.638   5.939  1.00 16.06           N  
ANISOU  208  NE  ARG A 289     2503   1657   1940    -41    162   -378       N  
ATOM    209  CZ  ARG A 289      37.169 -11.833   4.879  1.00 17.67           C  
ANISOU  209  CZ  ARG A 289     2660   1867   2184    -14     66   -278       C  
ATOM    210  NH1 ARG A 289      37.595 -11.522   3.662  1.00 18.69           N  
ANISOU  210  NH1 ARG A 289     2829   2000   2273    -14    191   -271       N  
ATOM    211  NH2 ARG A 289      35.955 -12.340   5.039  1.00 18.97           N  
ANISOU  211  NH2 ARG A 289     2703   2008   2494    -37    125   -256       N  
ATOM    212  N   GLU A 290      36.582  -7.070   5.851  1.00  9.61           N  
ANISOU  212  N   GLU A 290     1327   1432    892   -149     91   -111       N  
ATOM    213  CA  GLU A 290      35.838  -6.699   4.649  1.00  9.95           C  
ANISOU  213  CA  GLU A 290     1355   1470    953   -170     36   -103       C  
ATOM    214  C   GLU A 290      35.720  -5.188   4.465  1.00  9.68           C  
ANISOU  214  C   GLU A 290     1322   1452    904   -168     58    -99       C  
ATOM    215  O   GLU A 290      35.668  -4.707   3.335  1.00  9.95           O  
ANISOU  215  O   GLU A 290     1388   1484    909   -170     43    -64       O  
ATOM    216  CB  GLU A 290      34.461  -7.365   4.624  1.00 10.44           C  
ANISOU  216  CB  GLU A 290     1381   1503   1083   -206      0   -107       C  
ATOM    217  CG  GLU A 290      34.505  -8.878   4.439  1.00 12.21           C  
ANISOU  217  CG  GLU A 290     1689   1633   1317   -208    -89   -121       C  
ATOM    218  CD  GLU A 290      33.134  -9.474   4.194  1.00 14.53           C  
ANISOU  218  CD  GLU A 290     1914   2015   1591   -298   -222    -98       C  
ATOM    219  OE1 GLU A 290      32.521  -9.152   3.156  1.00 16.53           O  
ANISOU  219  OE1 GLU A 290     2249   2273   1758   -315   -363     32       O  
ATOM    220  OE2 GLU A 290      32.671 -10.271   5.031  1.00 16.64           O  
ANISOU  220  OE2 GLU A 290     2185   2297   1838   -333   -195     10       O  
ATOM    221  N   LEU A 291      35.686  -4.442   5.569  1.00  9.52           N  
ANISOU  221  N   LEU A 291     1310   1423    883   -174    103    -80       N  
ATOM    222  CA  LEU A 291      35.678  -2.979   5.499  1.00  9.58           C  
ANISOU  222  CA  LEU A 291     1348   1435    856   -173     89    -97       C  
ATOM    223  C   LEU A 291      37.033  -2.460   5.025  1.00  9.93           C  
ANISOU  223  C   LEU A 291     1375   1494    902   -176     94    -74       C  
ATOM    224  O   LEU A 291      37.105  -1.577   4.165  1.00  9.98           O  
ANISOU  224  O   LEU A 291     1392   1504    895   -198    111    -72       O  
ATOM    225  CB  LEU A 291      35.303  -2.364   6.851  1.00  9.62           C  
ANISOU  225  CB  LEU A 291     1362   1440    851   -162    109    -85       C  
ATOM    226  CG  LEU A 291      35.228  -0.833   6.911  1.00  9.58           C  
ANISOU  226  CG  LEU A 291     1351   1421    867   -144     82    -70       C  
ATOM    227  CD1 LEU A 291      34.198  -0.272   5.928  1.00 10.70           C  
ANISOU  227  CD1 LEU A 291     1468   1575   1021    -40     12    -81       C  
ATOM    228  CD2 LEU A 291      34.937  -0.380   8.337  1.00  9.89           C  
ANISOU  228  CD2 LEU A 291     1367   1475    912   -133     94   -173       C  
ATOM    229  N   ARG A 292      38.101  -3.021   5.588  1.00  9.83           N  
ANISOU  229  N   ARG A 292     1340   1530    862   -208    103    -65       N  
ATOM    230  CA  ARG A 292      39.453  -2.740   5.123  1.00 10.14           C  
ANISOU  230  CA  ARG A 292     1370   1582    899   -199    119    -70       C  
ATOM    231  C   ARG A 292      39.553  -2.975   3.617  1.00 10.21           C  
ANISOU  231  C   ARG A 292     1410   1591    878   -200    129    -75       C  
ATOM    232  O   ARG A 292      40.027  -2.108   2.879  1.00 10.27           O  
ANISOU  232  O   ARG A 292     1460   1601    837   -206    137    -59       O  
ATOM    233  CB  ARG A 292      40.461  -3.623   5.853  1.00 10.22           C  
ANISOU  233  CB  ARG A 292     1370   1590    923   -206    109    -73       C  
ATOM    234  CG  ARG A 292      41.897  -3.382   5.446  1.00 10.95           C  
ANISOU  234  CG  ARG A 292     1410   1666   1083   -199    125    -41       C  
ATOM    235  CD  ARG A 292      42.759  -4.574   5.784  1.00 11.68           C  
ANISOU  235  CD  ARG A 292     1494   1687   1257    -91    190   -101       C  
ATOM    236  NE  ARG A 292      42.391  -5.774   5.038  1.00 12.08           N  
ANISOU  236  NE  ARG A 292     1527   1722   1340    -18    229   -166       N  
ATOM    237  CZ  ARG A 292      43.040  -6.932   5.119  1.00 12.94           C  
ANISOU  237  CZ  ARG A 292     1591   1826   1497     62    209   -151       C  
ATOM    238  NH1 ARG A 292      44.098  -7.053   5.913  1.00 14.03           N  
ANISOU  238  NH1 ARG A 292     1646   1976   1709     68    160   -104       N  
ATOM    239  NH2 ARG A 292      42.631  -7.970   4.402  1.00 13.86           N  
ANISOU  239  NH2 ARG A 292     1721   1919   1625     84    209   -238       N  
ATOM    240  N   ASP A 293      39.093  -4.142   3.167  1.00 10.32           N  
ANISOU  240  N   ASP A 293     1445   1611    863   -207    166    -63       N  
ATOM    241  CA  ASP A 293      39.189  -4.523   1.757  1.00 10.61           C  
ANISOU  241  CA  ASP A 293     1491   1675    862   -186    166    -46       C  
ATOM    242  C   ASP A 293      38.421  -3.566   0.846  1.00 10.61           C  
ANISOU  242  C   ASP A 293     1481   1669    879   -204    155    -17       C  
ATOM    243  O   ASP A 293      38.895  -3.220  -0.230  1.00 10.44           O  
ANISOU  243  O   ASP A 293     1525   1668    772   -195    153    -28       O  
ATOM    244  CB  ASP A 293      38.706  -5.961   1.555  1.00 11.07           C  
ANISOU  244  CB  ASP A 293     1584   1693    929   -174    168    -33       C  
ATOM    245  CG  ASP A 293      39.627  -6.992   2.196  1.00 11.68           C  
ANISOU  245  CG  ASP A 293     1675   1724   1036   -140    172    -50       C  
ATOM    246  OD1 ASP A 293      40.746  -6.637   2.627  1.00 12.18           O  
ANISOU  246  OD1 ASP A 293     1656   1895   1076     66    129     -5       O  
ATOM    247  OD2 ASP A 293      39.220  -8.171   2.271  1.00 13.94           O  
ANISOU  247  OD2 ASP A 293     2157   1717   1422   -105    120      9       O  
ATOM    248  N   TYR A 294      37.240  -3.141   1.289  1.00 10.59           N  
ANISOU  248  N   TYR A 294     1467   1681    872   -206    137     33       N  
ATOM    249  CA  TYR A 294      36.426  -2.150   0.579  1.00 10.86           C  
ANISOU  249  CA  TYR A 294     1464   1716    944   -205    118     52       C  
ATOM    250  C   TYR A 294      37.226  -0.871   0.305  1.00 10.88           C  
ANISOU  250  C   TYR A 294     1467   1739    925   -225    147     58       C  
ATOM    251  O   TYR A 294      37.154  -0.302  -0.791  1.00 11.01           O  
ANISOU  251  O   TYR A 294     1499   1731    952   -224    118     78       O  
ATOM    252  CB  TYR A 294      35.187  -1.855   1.423  1.00 10.95           C  
ANISOU  252  CB  TYR A 294     1456   1750    954   -188    124     83       C  
ATOM    253  CG  TYR A 294      34.155  -0.900   0.857  1.00 11.00           C  
ANISOU  253  CG  TYR A 294     1496   1732    948   -174     81    119       C  
ATOM    254  CD1 TYR A 294      33.435  -1.201  -0.304  1.00 11.25           C  
ANISOU  254  CD1 TYR A 294     1521   1770    980   -211     87    123       C  
ATOM    255  CD2 TYR A 294      33.846   0.277   1.532  1.00 10.97           C  
ANISOU  255  CD2 TYR A 294     1493   1727    947   -155     96     89       C  
ATOM    256  CE1 TYR A 294      32.460  -0.325  -0.792  1.00 11.37           C  
ANISOU  256  CE1 TYR A 294     1543   1694   1081   -195    156    106       C  
ATOM    257  CE2 TYR A 294      32.876   1.148   1.058  1.00 10.95           C  
ANISOU  257  CE2 TYR A 294     1503   1667    987   -216     78    135       C  
ATOM    258  CZ  TYR A 294      32.185   0.845  -0.096  1.00 11.09           C  
ANISOU  258  CZ  TYR A 294     1518   1695    998   -183    115    136       C  
ATOM    259  OH  TYR A 294      31.226   1.722  -0.545  1.00 11.60           O  
ANISOU  259  OH  TYR A 294     1560   1758   1090    -71    191    116       O  
ATOM    260  N   CYS A 295      38.002  -0.441   1.300  1.00 10.82           N  
ANISOU  260  N   CYS A 295     1455   1727    926   -239    173     30       N  
ATOM    261  CA  CYS A 295      38.878   0.724   1.169  1.00 11.02           C  
ANISOU  261  CA  CYS A 295     1514   1758    913   -254    216     25       C  
ATOM    262  C   CYS A 295      40.088   0.444   0.283  1.00 11.36           C  
ANISOU  262  C   CYS A 295     1539   1833    942   -244    240     16       C  
ATOM    263  O   CYS A 295      40.403   1.235  -0.607  1.00 11.20           O  
ANISOU  263  O   CYS A 295     1536   1808    910   -267    207     55       O  
ATOM    264  CB  CYS A 295      39.357   1.203   2.540  1.00 11.03           C  
ANISOU  264  CB  CYS A 295     1532   1765    892   -247    204     21       C  
ATOM    265  SG  CYS A 295      38.046   1.775   3.628  1.00 11.60           S  
ANISOU  265  SG  CYS A 295     1706   1755    946   -245    280    -16       S  
ATOM    266  N   LEU A 296      40.770  -0.674   0.528  1.00 11.71           N  
ANISOU  266  N   LEU A 296     1577   1880    993   -232    278     -1       N  
ATOM    267  CA  LEU A 296      42.003  -0.995  -0.204  1.00 12.49           C  
ANISOU  267  CA  LEU A 296     1688   2002   1055   -203    317    -29       C  
ATOM    268  C   LEU A 296      41.755  -1.228  -1.693  1.00 13.01           C  
ANISOU  268  C   LEU A 296     1784   2090   1068   -213    313    -29       C  
ATOM    269  O   LEU A 296      42.569  -0.838  -2.536  1.00 13.21           O  
ANISOU  269  O   LEU A 296     1814   2116   1087   -201    362    -55       O  
ATOM    270  CB  LEU A 296      42.724  -2.201   0.409  1.00 12.80           C  
ANISOU  270  CB  LEU A 296     1704   2012   1144   -200    307    -18       C  
ATOM    271  CG  LEU A 296      43.162  -2.131   1.878  1.00 13.24           C  
ANISOU  271  CG  LEU A 296     1764   2002   1263   -182    224    -75       C  
ATOM    272  CD1 LEU A 296      43.986  -3.356   2.244  1.00 13.70           C  
ANISOU  272  CD1 LEU A 296     1897   2020   1289   -129    164    -51       C  
ATOM    273  CD2 LEU A 296      43.935  -0.860   2.195  1.00 13.90           C  
ANISOU  273  CD2 LEU A 296     1797   2053   1428   -223    182    -50       C  
ATOM    274  N   GLN A 297      40.622  -1.853  -2.004  1.00 13.40           N  
ANISOU  274  N   GLN A 297     1859   2174   1058   -211    268    -50       N  
ATOM    275  CA  GLN A 297      40.241  -2.144  -3.387  1.00 14.14           C  
ANISOU  275  CA  GLN A 297     1975   2278   1116   -200    236    -50       C  
ATOM    276  C   GLN A 297      39.512  -0.968  -4.038  1.00 14.33           C  
ANISOU  276  C   GLN A 297     1977   2325   1143   -212    228    -24       C  
ATOM    277  O   GLN A 297      39.092  -1.055  -5.194  1.00 14.44           O  
ANISOU  277  O   GLN A 297     2010   2362   1113   -213    180    -37       O  
ATOM    278  CB  GLN A 297      39.393  -3.418  -3.450  1.00 14.62           C  
ANISOU  278  CB  GLN A 297     2051   2310   1194   -198    229    -50       C  
ATOM    279  CG  GLN A 297      40.155  -4.684  -3.061  1.00 16.39           C  
ANISOU  279  CG  GLN A 297     2337   2391   1499   -126    154    -58       C  
ATOM    280  CD  GLN A 297      39.249  -5.857  -2.712  1.00 18.86           C  
ANISOU  280  CD  GLN A 297     2675   2479   2011   -197     90    -14       C  
ATOM    281  OE1 GLN A 297      39.632  -6.736  -1.939  1.00 20.33           O  
ANISOU  281  OE1 GLN A 297     2963   2578   2181   -106     63     13       O  
ATOM    282  NE2 GLN A 297      38.045  -5.874  -3.274  1.00 20.34           N  
ANISOU  282  NE2 GLN A 297     2762   2561   2405   -174      5    -24       N  
ATOM    283  N   ARG A 298      39.372   0.125  -3.288  1.00 14.43           N  
ANISOU  283  N   ARG A 298     1975   2351   1155   -238    217      6       N  
ATOM    284  CA  ARG A 298      38.773   1.378  -3.771  1.00 14.83           C  
ANISOU  284  CA  ARG A 298     1976   2405   1251   -252    209     50       C  
ATOM    285  C   ARG A 298      37.333   1.226  -4.273  1.00 14.84           C  
ANISOU  285  C   ARG A 298     1969   2406   1261   -264    195     55       C  
ATOM    286  O   ARG A 298      36.875   1.998  -5.122  1.00 14.79           O  
ANISOU  286  O   ARG A 298     1971   2445   1203   -258    219     79       O  
ATOM    287  CB  ARG A 298      39.657   2.029  -4.845  1.00 15.02           C  
ANISOU  287  CB  ARG A 298     2002   2430   1275   -252    213     57       C  
ATOM    288  CG  ARG A 298      41.042   2.416  -4.366  1.00 16.45           C  
ANISOU  288  CG  ARG A 298     2076   2571   1603   -269    200     52       C  
ATOM    289  CD  ARG A 298      41.871   2.950  -5.508  1.00 18.65           C  
ANISOU  289  CD  ARG A 298     2231   2843   2011   -263    309    172       C  
ATOM    290  NE  ARG A 298      43.294   2.962  -5.182  1.00 20.63           N  
ANISOU  290  NE  ARG A 298     2307   3096   2433   -227    246    149       N  
ATOM    291  CZ  ARG A 298      44.258   3.236  -6.054  1.00 21.51           C  
ANISOU  291  CZ  ARG A 298     2385   3209   2577   -213    308    152       C  
ATOM    292  NH1 ARG A 298      43.957   3.525  -7.313  1.00 22.17           N  
ANISOU  292  NH1 ARG A 298     2465   3302   2657   -144    252    188       N  
ATOM    293  NH2 ARG A 298      45.526   3.221  -5.665  1.00 22.36           N  
ANISOU  293  NH2 ARG A 298     2452   3319   2723   -193    231    127       N  
ATOM    294  N   LEU A 299      36.619   0.246  -3.724  1.00 14.86           N  
ANISOU  294  N   LEU A 299     1947   2408   1292   -281    175     52       N  
ATOM    295  CA  LEU A 299      35.257  -0.060  -4.164  1.00 15.26           C  
ANISOU  295  CA  LEU A 299     1950   2431   1416   -275    157     35       C  
ATOM    296  C   LEU A 299      34.239   1.007  -3.755  1.00 14.97           C  
ANISOU  296  C   LEU A 299     1901   2422   1364   -297    162     42       C  
ATOM    297  O   LEU A 299      33.145   1.068  -4.315  1.00 15.35           O  
ANISOU  297  O   LEU A 299     1940   2486   1407   -280    143     38       O  
ATOM    298  CB  LEU A 299      34.826  -1.446  -3.670  1.00 15.68           C  
ANISOU  298  CB  LEU A 299     2013   2446   1496   -272    154     14       C  
ATOM    299  CG  LEU A 299      35.565  -2.660  -4.245  1.00 17.25           C  
ANISOU  299  CG  LEU A 299     2164   2517   1870   -222    133    -13       C  
ATOM    300  CD1 LEU A 299      35.242  -3.899  -3.429  1.00 18.14           C  
ANISOU  300  CD1 LEU A 299     2347   2532   2013   -232    101     -1       C  
ATOM    301  CD2 LEU A 299      35.238  -2.879  -5.720  1.00 18.33           C  
ANISOU  301  CD2 LEU A 299     2336   2634   1991   -202     90    -36       C  
ATOM    302  N   TYR A 300      34.609   1.845  -2.787  1.00 14.66           N  
ANISOU  302  N   TYR A 300     1841   2399   1330   -322    151     69       N  
ATOM    303  CA  TYR A 300      33.775   2.974  -2.366  1.00 14.79           C  
ANISOU  303  CA  TYR A 300     1857   2403   1359   -322    125     63       C  
ATOM    304  C   TYR A 300      33.588   4.012  -3.477  1.00 15.06           C  
ANISOU  304  C   TYR A 300     1876   2436   1408   -322    145     80       C  
ATOM    305  O   TYR A 300      32.590   4.731  -3.494  1.00 15.07           O  
ANISOU  305  O   TYR A 300     1867   2436   1422   -322    120     47       O  
ATOM    306  CB  TYR A 300      34.361   3.643  -1.111  1.00 14.50           C  
ANISOU  306  CB  TYR A 300     1833   2383   1290   -330    129     67       C  
ATOM    307  CG  TYR A 300      35.765   4.177  -1.312  1.00 14.16           C  
ANISOU  307  CG  TYR A 300     1787   2330   1260   -311    149     91       C  
ATOM    308  CD1 TYR A 300      36.876   3.363  -1.097  1.00 13.91           C  
ANISOU  308  CD1 TYR A 300     1769   2295   1219   -305    104     76       C  
ATOM    309  CD2 TYR A 300      35.982   5.493  -1.728  1.00 14.48           C  
ANISOU  309  CD2 TYR A 300     1819   2295   1387   -282    100     52       C  
ATOM    310  CE1 TYR A 300      38.167   3.841  -1.293  1.00 13.74           C  
ANISOU  310  CE1 TYR A 300     1752   2248   1221   -325     63     52       C  
ATOM    311  CE2 TYR A 300      37.270   5.981  -1.924  1.00 14.16           C  
ANISOU  311  CE2 TYR A 300     1790   2275   1313   -273     90    117       C  
ATOM    312  CZ  TYR A 300      38.357   5.148  -1.704  1.00 13.96           C  
ANISOU  312  CZ  TYR A 300     1715   2293   1296   -310     65    126       C  
ATOM    313  OH  TYR A 300      39.635   5.619  -1.892  1.00 14.49           O  
ANISOU  313  OH  TYR A 300     1729   2350   1426   -324     42    182       O  
ATOM    314  N   MET A 301      34.552   4.094  -4.393  1.00 15.71           N  
ANISOU  314  N   MET A 301     1937   2494   1535   -317    163    125       N  
ATOM    315  CA  MET A 301      34.508   5.090  -5.468  1.00 16.46           C  
ANISOU  315  CA  MET A 301     2041   2554   1657   -309    167    157       C  
ATOM    316  C   MET A 301      33.256   4.954  -6.330  1.00 16.50           C  
ANISOU  316  C   MET A 301     2074   2548   1645   -297    146    177       C  
ATOM    317  O   MET A 301      32.643   5.955  -6.699  1.00 17.00           O  
ANISOU  317  O   MET A 301     2121   2573   1762   -301    149    173       O  
ATOM    318  CB  MET A 301      35.767   5.030  -6.332  1.00 16.92           C  
ANISOU  318  CB  MET A 301     2072   2613   1744   -303    207    174       C  
ATOM    319  CG  MET A 301      37.025   5.445  -5.595  1.00 18.70           C  
ANISOU  319  CG  MET A 301     2249   2815   2039   -337    178    116       C  
ATOM    320  SD  MET A 301      38.419   5.721  -6.694  1.00 23.43           S  
ANISOU  320  SD  MET A 301     2696   3522   2684   -350    503     91       S  
ATOM    321  CE  MET A 301      38.665   4.088  -7.395  1.00 23.43           C  
ANISOU  321  CE  MET A 301     2695   3383   2824   -357    321    167       C  
ATOM    322  N   ARG A 302      32.877   3.709  -6.617  1.00 16.46           N  
ANISOU  322  N   ARG A 302     2115   2519   1618   -291    118    194       N  
ATOM    323  CA  ARG A 302      31.669   3.393  -7.381  1.00 16.70           C  
ANISOU  323  CA  ARG A 302     2164   2512   1669   -268     90    214       C  
ATOM    324  C   ARG A 302      30.388   3.751  -6.624  1.00 15.64           C  
ANISOU  324  C   ARG A 302     2093   2374   1475   -275     67    259       C  
ATOM    325  O   ARG A 302      29.340   3.960  -7.239  1.00 15.67           O  
ANISOU  325  O   ARG A 302     2112   2412   1429   -252     99    265       O  
ATOM    326  CB  ARG A 302      31.639   1.901  -7.734  1.00 17.62           C  
ANISOU  326  CB  ARG A 302     2299   2575   1818   -277     44    185       C  
ATOM    327  CG  ARG A 302      32.763   1.425  -8.640  1.00 20.64           C  
ANISOU  327  CG  ARG A 302     2617   2962   2263   -195    142    143       C  
ATOM    328  CD  ARG A 302      32.659  -0.076  -8.872  1.00 25.79           C  
ANISOU  328  CD  ARG A 302     3456   3228   3114   -202     50     17       C  
ATOM    329  NE  ARG A 302      33.712  -0.580  -9.753  1.00 29.57           N  
ANISOU  329  NE  ARG A 302     3852   3783   3598    -52    203    -52       N  
ATOM    330  CZ  ARG A 302      33.829  -1.848 -10.140  1.00 31.80           C  
ANISOU  330  CZ  ARG A 302     4216   3916   3948    -42    145   -103       C  
ATOM    331  NH1 ARG A 302      32.959  -2.763  -9.730  1.00 32.43           N  
ANISOU  331  NH1 ARG A 302     4275   4020   4027    -67    171    -82       N  
ATOM    332  NH2 ARG A 302      34.823  -2.204 -10.944  1.00 32.57           N  
ANISOU  332  NH2 ARG A 302     4299   4042   4033    -19    184   -108       N  
ATOM    333  N   ASP A 303      30.485   3.814  -5.295  1.00 14.60           N  
ANISOU  333  N   ASP A 303     2003   2198   1344   -258     56    309       N  
ATOM    334  CA  ASP A 303      29.324   4.025  -4.425  1.00 13.73           C  
ANISOU  334  CA  ASP A 303     1927   2037   1251   -240      9    353       C  
ATOM    335  C   ASP A 303      29.096   5.480  -4.014  1.00 13.46           C  
ANISOU  335  C   ASP A 303     1886   1968   1260   -217    -15    379       C  
ATOM    336  O   ASP A 303      28.004   5.828  -3.559  1.00 13.45           O  
ANISOU  336  O   ASP A 303     1911   1949   1247   -221      6    356       O  
ATOM    337  CB  ASP A 303      29.434   3.162  -3.162  1.00 13.57           C  
ANISOU  337  CB  ASP A 303     1951   2005   1196   -248      5    365       C  
ATOM    338  CG  ASP A 303      29.293   1.673  -3.439  1.00 13.31           C  
ANISOU  338  CG  ASP A 303     1909   1997   1148   -285     -7    328       C  
ATOM    339  OD1 ASP A 303      28.811   1.290  -4.527  1.00 14.41           O  
ANISOU  339  OD1 ASP A 303     2241   2056   1177   -270    -58    318       O  
ATOM    340  OD2 ASP A 303      29.656   0.878  -2.547  1.00 12.67           O  
ANISOU  340  OD2 ASP A 303     1802   1919   1092   -276     13    263       O  
ATOM    341  N   LEU A 304      30.119   6.322  -4.157  1.00 13.13           N  
ANISOU  341  N   LEU A 304     1841   1883   1262   -171    -45    402       N  
ATOM    342  CA  LEU A 304      30.005   7.737  -3.795  1.00 13.43           C  
ANISOU  342  CA  LEU A 304     1865   1846   1389   -126    -78    413       C  
ATOM    343  C   LEU A 304      28.950   8.454  -4.632  1.00 13.20           C  
ANISOU  343  C   LEU A 304     1869   1778   1367    -92    -69    427       C  
ATOM    344  O   LEU A 304      28.835   8.212  -5.837  1.00 13.51           O  
ANISOU  344  O   LEU A 304     1919   1828   1384    -55   -104    385       O  
ATOM    345  CB  LEU A 304      31.349   8.453  -3.941  1.00 13.68           C  
ANISOU  345  CB  LEU A 304     1875   1876   1445   -133    -72    412       C  
ATOM    346  CG  LEU A 304      32.437   8.147  -2.908  1.00 14.56           C  
ANISOU  346  CG  LEU A 304     1939   1939   1652   -147   -151    381       C  
ATOM    347  CD1 LEU A 304      33.757   8.762  -3.345  1.00 15.71           C  
ANISOU  347  CD1 LEU A 304     1962   2100   1906   -181    -87    320       C  
ATOM    348  CD2 LEU A 304      32.043   8.638  -1.519  1.00 15.17           C  
ANISOU  348  CD2 LEU A 304     1997   2063   1701   -221   -184    346       C  
ATOM    349  N   HIS A 305      28.186   9.335  -3.989  1.00 13.29           N  
ANISOU  349  N   HIS A 305     1912   1697   1438    -78    -58    429       N  
ATOM    350  CA  HIS A 305      27.128  10.085  -4.666  1.00 13.45           C  
ANISOU  350  CA  HIS A 305     1949   1629   1530    -65    -19    436       C  
ATOM    351  C   HIS A 305      27.676  11.194  -5.552  1.00 13.33           C  
ANISOU  351  C   HIS A 305     1922   1595   1547    -40      2    415       C  
ATOM    352  O   HIS A 305      28.646  11.868  -5.196  1.00 13.47           O  
ANISOU  352  O   HIS A 305     1932   1606   1576    -28    -19    426       O  
ATOM    353  CB  HIS A 305      26.148  10.687  -3.658  1.00 13.71           C  
ANISOU  353  CB  HIS A 305     2014   1642   1551    -81      3    427       C  
ATOM    354  CG  HIS A 305      25.462   9.675  -2.798  1.00 14.46           C  
ANISOU  354  CG  HIS A 305     2205   1694   1594   -115     26    456       C  
ATOM    355  ND1 HIS A 305      24.990   9.973  -1.538  1.00 16.08           N  
ANISOU  355  ND1 HIS A 305     2530   1872   1706   -125    110    402       N  
ATOM    356  CD2 HIS A 305      25.180   8.367  -3.007  1.00 14.67           C  
ANISOU  356  CD2 HIS A 305     2303   1718   1550   -162    105    496       C  
ATOM    357  CE1 HIS A 305      24.435   8.895  -1.014  1.00 16.08           C  
ANISOU  357  CE1 HIS A 305     2558   1828   1723   -133     90    404       C  
ATOM    358  NE2 HIS A 305      24.537   7.907  -1.885  1.00 14.82           N  
ANISOU  358  NE2 HIS A 305     2445   1745   1441   -176     91    544       N  
ATOM    359  N   HIS A 306      27.040  11.378  -6.706  1.00 13.32           N  
ANISOU  359  N   HIS A 306     1899   1569   1593     -1     15    384       N  
ATOM    360  CA  HIS A 306      27.367  12.481  -7.599  1.00 13.55           C  
ANISOU  360  CA  HIS A 306     1908   1557   1681     47     63    354       C  
ATOM    361  C   HIS A 306      26.905  13.799  -7.003  1.00 14.16           C  
ANISOU  361  C   HIS A 306     1974   1628   1778     98     95    344       C  
ATOM    362  O   HIS A 306      25.987  13.837  -6.181  1.00 14.37           O  
ANISOU  362  O   HIS A 306     1950   1657   1854    102     99    273       O  
ATOM    363  CB  HIS A 306      26.716  12.280  -8.965  1.00 13.34           C  
ANISOU  363  CB  HIS A 306     1881   1518   1669     45     57    319       C  
ATOM    364  CG  HIS A 306      27.225  11.083  -9.700  1.00 12.82           C  
ANISOU  364  CG  HIS A 306     1789   1432   1648     73     74    328       C  
ATOM    365  ND1 HIS A 306      28.487  11.032 -10.253  1.00 12.31           N  
ANISOU  365  ND1 HIS A 306     1809   1372   1494     91    102    274       N  
ATOM    366  CD2 HIS A 306      26.646   9.889  -9.968  1.00 13.12           C  
ANISOU  366  CD2 HIS A 306     1852   1452   1679     71     86    234       C  
ATOM    367  CE1 HIS A 306      28.662   9.857 -10.830  1.00 13.25           C  
ANISOU  367  CE1 HIS A 306     1908   1389   1737     48    104    203       C  
ATOM    368  NE2 HIS A 306      27.561   9.145 -10.672  1.00 13.61           N  
ANISOU  368  NE2 HIS A 306     1847   1551   1774     83    107    143       N  
ATOM    369  N   GLY A 307      27.555  14.877  -7.424  1.00 15.03           N  
ANISOU  369  N   GLY A 307     2079   1706   1926    118    139    358       N  
ATOM    370  CA  GLY A 307      27.189  16.215  -6.992  1.00 16.04           C  
ANISOU  370  CA  GLY A 307     2223   1834   2037    191    158    383       C  
ATOM    371  C   GLY A 307      28.129  16.756  -5.940  1.00 16.72           C  
ANISOU  371  C   GLY A 307     2300   1987   2066    217    137    421       C  
ATOM    372  O   GLY A 307      28.848  15.998  -5.280  1.00 17.15           O  
ANISOU  372  O   GLY A 307     2309   2003   2205    235    108    427       O  
ATOM    373  N   SER A 308      28.126  18.076  -5.787  1.00 17.50           N  
ANISOU  373  N   SER A 308     2424   2086   2138    247    152    427       N  
ATOM    374  CA  SER A 308      28.921  18.737  -4.766  1.00 18.39           C  
ANISOU  374  CA  SER A 308     2563   2243   2179    246    136    435       C  
ATOM    375  C   SER A 308      28.336  18.402  -3.396  1.00 19.12           C  
ANISOU  375  C   SER A 308     2686   2372   2204    237    136    448       C  
ATOM    376  O   SER A 308      27.382  19.032  -2.943  1.00 19.20           O  
ANISOU  376  O   SER A 308     2710   2411   2172    245    147    439       O  
ATOM    377  CB  SER A 308      28.953  20.249  -5.003  1.00 18.44           C  
ANISOU  377  CB  SER A 308     2566   2236   2201    247    141    430       C  
ATOM    378  OG  SER A 308      29.738  20.900  -4.022  1.00 18.63           O  
ANISOU  378  OG  SER A 308     2501   2269   2307    264     82    423       O  
ATOM    379  N   ASN A 309      28.899  17.377  -2.763  1.00 19.95           N  
ANISOU  379  N   ASN A 309     2807   2502   2269    228    111    468       N  
ATOM    380  CA  ASN A 309      28.446  16.925  -1.453  1.00 20.70           C  
ANISOU  380  CA  ASN A 309     2913   2630   2322    192     98    475       C  
ATOM    381  C   ASN A 309      29.426  17.342  -0.364  1.00 20.96           C  
ANISOU  381  C   ASN A 309     2960   2650   2351    185     74    477       C  
ATOM    382  O   ASN A 309      30.643  17.243  -0.539  1.00 21.24           O  
ANISOU  382  O   ASN A 309     2998   2698   2371    182     91    478       O  
ATOM    383  CB  ASN A 309      28.243  15.406  -1.449  1.00 20.90           C  
ANISOU  383  CB  ASN A 309     2922   2665   2351    191     97    457       C  
ATOM    384  CG  ASN A 309      27.194  14.950  -2.454  1.00 21.36           C  
ANISOU  384  CG  ASN A 309     2938   2757   2418    163    106    416       C  
ATOM    385  OD1 ASN A 309      27.487  14.175  -3.367  1.00 20.93           O  
ANISOU  385  OD1 ASN A 309     2830   2800   2322     75    111    412       O  
ATOM    386  ND2 ASN A 309      25.966  15.432  -2.291  1.00 21.89           N  
ANISOU  386  ND2 ASN A 309     2933   2895   2486    166    112    366       N  
ATOM    387  N   ALA A 310      28.886  17.807   0.760  1.00 20.95           N  
ANISOU  387  N   ALA A 310     2970   2643   2345    174     39    480       N  
ATOM    388  CA  ALA A 310      29.700  18.309   1.868  1.00 20.83           C  
ANISOU  388  CA  ALA A 310     2923   2628   2364    152      3    464       C  
ATOM    389  C   ALA A 310      30.565  17.231   2.522  1.00 20.48           C  
ANISOU  389  C   ALA A 310     2859   2590   2330    126    -25    456       C  
ATOM    390  O   ALA A 310      31.609  17.535   3.103  1.00 20.91           O  
ANISOU  390  O   ALA A 310     2897   2641   2406    118    -34    443       O  
ATOM    391  CB  ALA A 310      28.815  18.979   2.910  1.00 20.99           C  
ANISOU  391  CB  ALA A 310     2955   2642   2376    163      8    460       C  
ATOM    392  N   HIS A 311      30.138  15.975   2.412  1.00 19.53           N  
ANISOU  392  N   HIS A 311     2691   2509   2219    120    -68    464       N  
ATOM    393  CA  HIS A 311      30.771  14.893   3.164  1.00 18.61           C  
ANISOU  393  CA  HIS A 311     2522   2416   2130     90   -109    441       C  
ATOM    394  C   HIS A 311      31.397  13.779   2.318  1.00 17.83           C  
ANISOU  394  C   HIS A 311     2374   2343   2058     47   -142    448       C  
ATOM    395  O   HIS A 311      31.735  12.718   2.844  1.00 17.56           O  
ANISOU  395  O   HIS A 311     2310   2315   2047     57   -165    490       O  
ATOM    396  CB  HIS A 311      29.793  14.335   4.204  1.00 18.74           C  
ANISOU  396  CB  HIS A 311     2539   2428   2151    102    -96    421       C  
ATOM    397  CG  HIS A 311      29.197  15.388   5.088  1.00 19.02           C  
ANISOU  397  CG  HIS A 311     2601   2480   2143    136   -119    383       C  
ATOM    398  ND1 HIS A 311      29.958  16.165   5.936  1.00 19.23           N  
ANISOU  398  ND1 HIS A 311     2636   2506   2162    181   -140    344       N  
ATOM    399  CD2 HIS A 311      27.919  15.805   5.241  1.00 19.28           C  
ANISOU  399  CD2 HIS A 311     2629   2522   2171    158    -90    364       C  
ATOM    400  CE1 HIS A 311      29.172  17.011   6.578  1.00 19.53           C  
ANISOU  400  CE1 HIS A 311     2676   2579   2163    200   -125    316       C  
ATOM    401  NE2 HIS A 311      27.929  16.812   6.175  1.00 19.62           N  
ANISOU  401  NE2 HIS A 311     2681   2575   2195    152   -104    340       N  
ATOM    402  N   THR A 312      31.577  14.033   1.021  1.00 16.85           N  
ANISOU  402  N   THR A 312     2183   2263   1955     11   -180    416       N  
ATOM    403  CA  THR A 312      32.335  13.134   0.142  1.00 15.94           C  
ANISOU  403  CA  THR A 312     2047   2202   1806    -23   -222    411       C  
ATOM    404  C   THR A 312      33.709  12.830   0.751  1.00 15.20           C  
ANISOU  404  C   THR A 312     1963   2113   1697    -62   -224    400       C  
ATOM    405  O   THR A 312      34.153  11.675   0.794  1.00 14.83           O  
ANISOU  405  O   THR A 312     1931   2112   1592    -92   -265    405       O  
ATOM    406  CB  THR A 312      32.545  13.758  -1.259  1.00 15.88           C  
ANISOU  406  CB  THR A 312     2025   2202   1807    -12   -237    406       C  
ATOM    407  OG1 THR A 312      31.277  14.085  -1.840  1.00 16.14           O  
ANISOU  407  OG1 THR A 312     2029   2237   1865     47   -251    407       O  
ATOM    408  CG2 THR A 312      33.293  12.795  -2.183  1.00 16.37           C  
ANISOU  408  CG2 THR A 312     2076   2289   1851    -22   -195    357       C  
ATOM    409  N   ALA A 313      34.365  13.881   1.236  1.00 14.44           N  
ANISOU  409  N   ALA A 313     1839   2056   1590    -74   -211    390       N  
ATOM    410  CA  ALA A 313      35.712  13.783   1.783  1.00 13.72           C  
ANISOU  410  CA  ALA A 313     1763   1958   1492    -84   -214    376       C  
ATOM    411  C   ALA A 313      35.799  12.936   3.060  1.00 13.23           C  
ANISOU  411  C   ALA A 313     1687   1924   1416    -91   -184    342       C  
ATOM    412  O   ALA A 313      36.877  12.454   3.402  1.00 13.25           O  
ANISOU  412  O   ALA A 313     1679   1897   1457    -66   -182    354       O  
ATOM    413  CB  ALA A 313      36.292  15.171   2.012  1.00 13.95           C  
ANISOU  413  CB  ALA A 313     1807   1968   1525    -82   -210    376       C  
ATOM    414  N   LEU A 314      34.680  12.750   3.762  1.00 12.67           N  
ANISOU  414  N   LEU A 314     1632   1883   1296    -82   -179    330       N  
ATOM    415  CA  LEU A 314      34.667  11.859   4.930  1.00 12.26           C  
ANISOU  415  CA  LEU A 314     1552   1875   1229    -97   -141    259       C  
ATOM    416  C   LEU A 314      35.017  10.423   4.526  1.00 11.88           C  
ANISOU  416  C   LEU A 314     1485   1859   1169   -107   -147    214       C  
ATOM    417  O   LEU A 314      35.877   9.795   5.140  1.00 11.78           O  
ANISOU  417  O   LEU A 314     1475   1831   1169    -90   -154    205       O  
ATOM    418  CB  LEU A 314      33.322  11.911   5.665  1.00 12.24           C  
ANISOU  418  CB  LEU A 314     1533   1875   1239    -90   -141    254       C  
ATOM    419  CG  LEU A 314      33.154  10.958   6.860  1.00 12.16           C  
ANISOU  419  CG  LEU A 314     1464   1906   1248   -116    -46    241       C  
ATOM    420  CD1 LEU A 314      34.168  11.230   7.972  1.00 12.28           C  
ANISOU  420  CD1 LEU A 314     1448   1905   1310   -108    -44    248       C  
ATOM    421  CD2 LEU A 314      31.742  11.017   7.411  1.00 13.12           C  
ANISOU  421  CD2 LEU A 314     1446   2086   1451    -70     21    147       C  
ATOM    422  N   VAL A 315      34.360   9.916   3.485  1.00 11.87           N  
ANISOU  422  N   VAL A 315     1482   1861   1166   -130   -131    179       N  
ATOM    423  CA  VAL A 315      34.652   8.580   2.970  1.00 11.74           C  
ANISOU  423  CA  VAL A 315     1435   1880   1144   -143    -92    138       C  
ATOM    424  C   VAL A 315      36.072   8.512   2.403  1.00 11.54           C  
ANISOU  424  C   VAL A 315     1451   1858   1076   -145    -58    191       C  
ATOM    425  O   VAL A 315      36.815   7.566   2.672  1.00 11.25           O  
ANISOU  425  O   VAL A 315     1401   1885    986   -140    -45    181       O  
ATOM    426  CB  VAL A 315      33.639   8.159   1.877  1.00 11.73           C  
ANISOU  426  CB  VAL A 315     1435   1862   1158   -146   -123    111       C  
ATOM    427  CG1 VAL A 315      34.006   6.796   1.287  1.00 12.46           C  
ANISOU  427  CG1 VAL A 315     1517   1900   1314   -150    -66     13       C  
ATOM    428  CG2 VAL A 315      32.224   8.141   2.434  1.00 12.33           C  
ANISOU  428  CG2 VAL A 315     1463   1923   1298   -157    -99     56       C  
ATOM    429  N   GLU A 316      36.440   9.523   1.623  1.00 11.74           N  
ANISOU  429  N   GLU A 316     1477   1885   1096   -147    -30    218       N  
ATOM    430  CA  GLU A 316      37.751   9.556   0.991  1.00 11.84           C  
ANISOU  430  CA  GLU A 316     1479   1864   1154   -129    -29    261       C  
ATOM    431  C   GLU A 316      38.884   9.565   2.013  1.00 11.52           C  
ANISOU  431  C   GLU A 316     1457   1800   1117   -147     -3    260       C  
ATOM    432  O   GLU A 316      39.849   8.815   1.873  1.00 11.47           O  
ANISOU  432  O   GLU A 316     1453   1781   1124   -160     43    273       O  
ATOM    433  CB  GLU A 316      37.854  10.742   0.029  1.00 12.20           C  
ANISOU  433  CB  GLU A 316     1562   1910   1165   -124    -38    282       C  
ATOM    434  CG  GLU A 316      36.929  10.603  -1.176  1.00 13.59           C  
ANISOU  434  CG  GLU A 316     1816   2081   1264    -87   -111    290       C  
ATOM    435  CD  GLU A 316      36.971  11.788  -2.118  1.00 14.86           C  
ANISOU  435  CD  GLU A 316     2106   2166   1372    -44    -96    332       C  
ATOM    436  OE1 GLU A 316      37.044  12.941  -1.641  1.00 16.01           O  
ANISOU  436  OE1 GLU A 316     2291   2158   1634    -92    -52    329       O  
ATOM    437  OE2 GLU A 316      36.914  11.559  -3.344  1.00 16.44           O  
ANISOU  437  OE2 GLU A 316     2459   2376   1409     35    -11    329       O  
ATOM    438  N   GLU A 317      38.761  10.395   3.048  1.00 11.23           N  
ANISOU  438  N   GLU A 317     1396   1755   1116   -128     15    259       N  
ATOM    439  CA  GLU A 317      39.812  10.486   4.064  1.00 11.06           C  
ANISOU  439  CA  GLU A 317     1355   1694   1152   -140     22    264       C  
ATOM    440  C   GLU A 317      39.851   9.267   4.984  1.00 10.53           C  
ANISOU  440  C   GLU A 317     1288   1622   1091   -169     46    238       C  
ATOM    441  O   GLU A 317      40.927   8.858   5.428  1.00 10.50           O  
ANISOU  441  O   GLU A 317     1261   1588   1140   -178     34    218       O  
ATOM    442  CB  GLU A 317      39.708  11.778   4.883  1.00 11.12           C  
ANISOU  442  CB  GLU A 317     1363   1672   1187   -141     44    278       C  
ATOM    443  CG  GLU A 317      39.941  13.069   4.084  1.00 12.25           C  
ANISOU  443  CG  GLU A 317     1509   1785   1358   -127     51    424       C  
ATOM    444  CD  GLU A 317      41.341  13.196   3.487  1.00 13.85           C  
ANISOU  444  CD  GLU A 317     1674   2066   1521   -118    125    483       C  
ATOM    445  OE1 GLU A 317      42.278  12.511   3.954  1.00 14.59           O  
ANISOU  445  OE1 GLU A 317     1649   2148   1745   -141    139    502       O  
ATOM    446  OE2 GLU A 317      41.498  14.002   2.546  1.00 16.22           O  
ANISOU  446  OE2 GLU A 317     2091   2174   1895    -95    111    636       O  
ATOM    447  N   PHE A 318      38.688   8.684   5.269  1.00 10.16           N  
ANISOU  447  N   PHE A 318     1257   1562   1037   -184     57    233       N  
ATOM    448  CA  PHE A 318      38.652   7.426   6.005  1.00  9.99           C  
ANISOU  448  CA  PHE A 318     1224   1549   1023   -221    102    209       C  
ATOM    449  C   PHE A 318      39.387   6.341   5.218  1.00  9.83           C  
ANISOU  449  C   PHE A 318     1208   1531    995   -241    105    185       C  
ATOM    450  O   PHE A 318      40.274   5.669   5.747  1.00  9.74           O  
ANISOU  450  O   PHE A 318     1232   1478    989   -235     90    187       O  
ATOM    451  CB  PHE A 318      37.216   6.990   6.310  1.00 10.19           C  
ANISOU  451  CB  PHE A 318     1227   1582   1059   -248    117    203       C  
ATOM    452  CG  PHE A 318      37.126   5.629   6.940  1.00 10.09           C  
ANISOU  452  CG  PHE A 318     1260   1581    992   -247    102    190       C  
ATOM    453  CD1 PHE A 318      37.417   5.454   8.290  1.00 10.33           C  
ANISOU  453  CD1 PHE A 318     1352   1615    956   -250    113    156       C  
ATOM    454  CD2 PHE A 318      36.772   4.517   6.184  1.00 10.42           C  
ANISOU  454  CD2 PHE A 318     1288   1572   1097   -226    141    134       C  
ATOM    455  CE1 PHE A 318      37.350   4.196   8.877  1.00 10.75           C  
ANISOU  455  CE1 PHE A 318     1403   1614   1067   -226    177    153       C  
ATOM    456  CE2 PHE A 318      36.703   3.254   6.765  1.00 10.40           C  
ANISOU  456  CE2 PHE A 318     1272   1641   1036   -288    263    156       C  
ATOM    457  CZ  PHE A 318      36.994   3.095   8.113  1.00 10.99           C  
ANISOU  457  CZ  PHE A 318     1392   1714   1069   -218    186     95       C  
ATOM    458  N   ALA A 319      39.029   6.193   3.946  1.00 10.02           N  
ANISOU  458  N   ALA A 319     1238   1574    993   -228    118    149       N  
ATOM    459  CA  ALA A 319      39.640   5.183   3.089  1.00 10.29           C  
ANISOU  459  CA  ALA A 319     1269   1593   1047   -202    129    116       C  
ATOM    460  C   ALA A 319      41.136   5.419   2.900  1.00 10.46           C  
ANISOU  460  C   ALA A 319     1286   1606   1080   -202    145    111       C  
ATOM    461  O   ALA A 319      41.919   4.470   2.924  1.00 10.60           O  
ANISOU  461  O   ALA A 319     1355   1622   1049   -171    175     79       O  
ATOM    462  CB  ALA A 319      38.938   5.129   1.752  1.00 10.67           C  
ANISOU  462  CB  ALA A 319     1338   1626   1088   -209     80    100       C  
ATOM    463  N   LYS A 320      41.528   6.682   2.728  1.00 10.53           N  
ANISOU  463  N   LYS A 320     1275   1623   1100   -229    181    117       N  
ATOM    464  CA  LYS A 320      42.945   7.037   2.595  1.00 11.11           C  
ANISOU  464  CA  LYS A 320     1303   1676   1240   -233    161     97       C  
ATOM    465  C   LYS A 320      43.730   6.633   3.844  1.00 10.89           C  
ANISOU  465  C   LYS A 320     1269   1659   1207   -240    158     83       C  
ATOM    466  O   LYS A 320      44.858   6.144   3.746  1.00 10.92           O  
ANISOU  466  O   LYS A 320     1238   1665   1246   -227    126     64       O  
ATOM    467  CB  LYS A 320      43.125   8.536   2.315  1.00 11.58           C  
ANISOU  467  CB  LYS A 320     1436   1698   1263   -225    173    117       C  
ATOM    468  CG  LYS A 320      44.556   8.947   1.987  1.00 13.93           C  
ANISOU  468  CG  LYS A 320     1632   2009   1653   -283    139     94       C  
ATOM    469  CD  LYS A 320      44.669  10.440   1.731  1.00 16.29           C  
ANISOU  469  CD  LYS A 320     2064   2124   2002   -287    150    140       C  
ATOM    470  CE  LYS A 320      46.119  10.847   1.521  1.00 17.74           C  
ANISOU  470  CE  LYS A 320     2177   2304   2259   -335    165    132       C  
ATOM    471  NZ  LYS A 320      46.265  12.313   1.300  1.00 19.14           N  
ANISOU  471  NZ  LYS A 320     2428   2356   2487   -330    183    193       N  
ATOM    472  N   LEU A 321      43.127   6.834   5.013  1.00 10.69           N  
ANISOU  472  N   LEU A 321     1225   1647   1187   -243    133     65       N  
ATOM    473  CA  LEU A 321      43.765   6.468   6.271  1.00 10.62           C  
ANISOU  473  CA  LEU A 321     1203   1666   1165   -252    140     52       C  
ATOM    474  C   LEU A 321      43.985   4.959   6.364  1.00 10.34           C  
ANISOU  474  C   LEU A 321     1161   1650   1116   -239    142     25       C  
ATOM    475  O   LEU A 321      45.068   4.507   6.721  1.00 10.20           O  
ANISOU  475  O   LEU A 321     1135   1659   1080   -232    140     17       O  
ATOM    476  CB  LEU A 321      42.952   6.984   7.458  1.00 10.89           C  
ANISOU  476  CB  LEU A 321     1243   1697   1196   -232    133     18       C  
ATOM    477  CG  LEU A 321      43.609   6.880   8.835  1.00 11.76           C  
ANISOU  477  CG  LEU A 321     1334   1877   1256   -264    131     64       C  
ATOM    478  CD1 LEU A 321      44.800   7.821   8.963  1.00 13.41           C  
ANISOU  478  CD1 LEU A 321     1561   1993   1539   -355     46      3       C  
ATOM    479  CD2 LEU A 321      42.588   7.175   9.908  1.00 13.07           C  
ANISOU  479  CD2 LEU A 321     1468   2053   1444   -263    261    -32       C  
ATOM    480  N   ILE A 322      42.960   4.182   6.022  1.00 10.18           N  
ANISOU  480  N   ILE A 322     1113   1642   1110   -253    158     58       N  
ATOM    481  CA  ILE A 322      43.068   2.722   6.021  1.00 10.41           C  
ANISOU  481  CA  ILE A 322     1130   1669   1153   -194    149     43       C  
ATOM    482  C   ILE A 322      44.115   2.252   5.001  1.00 10.46           C  
ANISOU  482  C   ILE A 322     1164   1664   1145   -183    144     40       C  
ATOM    483  O   ILE A 322      44.922   1.362   5.294  1.00 10.33           O  
ANISOU  483  O   ILE A 322     1159   1646   1120   -204    114     17       O  
ATOM    484  CB  ILE A 322      41.682   2.048   5.784  1.00 10.42           C  
ANISOU  484  CB  ILE A 322     1100   1683   1176   -185    153     64       C  
ATOM    485  CG1 ILE A 322      40.657   2.494   6.844  1.00 10.74           C  
ANISOU  485  CG1 ILE A 322     1194   1714   1171   -170    185     95       C  
ATOM    486  CG2 ILE A 322      41.801   0.520   5.709  1.00 10.74           C  
ANISOU  486  CG2 ILE A 322     1153   1678   1249   -179    166    -51       C  
ATOM    487  CD1 ILE A 322      41.074   2.282   8.301  1.00 11.78           C  
ANISOU  487  CD1 ILE A 322     1351   1836   1287   -135     77    212       C  
ATOM    488  N   GLN A 323      44.105   2.869   3.819  1.00 10.45           N  
ANISOU  488  N   GLN A 323     1183   1674   1111   -187    160     23       N  
ATOM    489  CA  GLN A 323      45.108   2.598   2.783  1.00 10.99           C  
ANISOU  489  CA  GLN A 323     1248   1739   1188   -163    176     37       C  
ATOM    490  C   GLN A 323      46.527   2.858   3.298  1.00 11.15           C  
ANISOU  490  C   GLN A 323     1249   1760   1225   -163    196     26       C  
ATOM    491  O   GLN A 323      47.438   2.058   3.074  1.00 11.67           O  
ANISOU  491  O   GLN A 323     1319   1765   1349   -135    167     -4       O  
ATOM    492  CB  GLN A 323      44.828   3.433   1.530  1.00 10.94           C  
ANISOU  492  CB  GLN A 323     1257   1749   1150   -161    195     47       C  
ATOM    493  CG  GLN A 323      43.627   2.953   0.730  1.00 11.31           C  
ANISOU  493  CG  GLN A 323     1347   1793   1156   -216    197     51       C  
ATOM    494  CD  GLN A 323      43.000   4.046  -0.122  1.00 12.08           C  
ANISOU  494  CD  GLN A 323     1564   1824   1199   -269    207    138       C  
ATOM    495  OE1 GLN A 323      43.551   5.141  -0.265  1.00 12.74           O  
ANISOU  495  OE1 GLN A 323     1720   1823   1297   -338    102     99       O  
ATOM    496  NE2 GLN A 323      41.839   3.752  -0.695  1.00 12.27           N  
ANISOU  496  NE2 GLN A 323     1619   1861   1180   -228    162    146       N  
ATOM    497  N   THR A 324      46.701   3.973   4.002  1.00 11.35           N  
ANISOU  497  N   THR A 324     1266   1772   1275   -172    206     34       N  
ATOM    498  CA  THR A 324      47.998   4.342   4.568  1.00 11.57           C  
ANISOU  498  CA  THR A 324     1259   1807   1329   -174    213     34       C  
ATOM    499  C   THR A 324      48.455   3.334   5.631  1.00 11.40           C  
ANISOU  499  C   THR A 324     1226   1797   1307   -160    248     13       C  
ATOM    500  O   THR A 324      49.607   2.896   5.622  1.00 11.61           O  
ANISOU  500  O   THR A 324     1218   1851   1340   -150    257     43       O  
ATOM    501  CB  THR A 324      47.970   5.779   5.138  1.00 11.69           C  
ANISOU  501  CB  THR A 324     1282   1807   1353   -183    190     38       C  
ATOM    502  OG1 THR A 324      47.558   6.688   4.109  1.00 12.83           O  
ANISOU  502  OG1 THR A 324     1442   1909   1521   -191    127    116       O  
ATOM    503  CG2 THR A 324      49.341   6.196   5.647  1.00 12.58           C  
ANISOU  503  CG2 THR A 324     1349   1892   1538   -190    141     17       C  
ATOM    504  N   ILE A 325      47.547   2.956   6.529  1.00 11.30           N  
ANISOU  504  N   ILE A 325     1220   1771   1300   -161    276      1       N  
ATOM    505  CA  ILE A 325      47.853   1.961   7.558  1.00 11.30           C  
ANISOU  505  CA  ILE A 325     1205   1766   1323   -149    331      0       C  
ATOM    506  C   ILE A 325      48.326   0.640   6.939  1.00 11.53           C  
ANISOU  506  C   ILE A 325     1196   1813   1370   -146    391    -11       C  
ATOM    507  O   ILE A 325      49.282   0.028   7.425  1.00 11.70           O  
ANISOU  507  O   ILE A 325     1263   1777   1405   -154    351     -8       O  
ATOM    508  CB  ILE A 325      46.640   1.728   8.500  1.00 11.12           C  
ANISOU  508  CB  ILE A 325     1192   1731   1300   -135    335     -9       C  
ATOM    509  CG1 ILE A 325      46.386   2.973   9.360  1.00 11.24           C  
ANISOU  509  CG1 ILE A 325     1257   1755   1257   -136    307    -30       C  
ATOM    510  CG2 ILE A 325      46.860   0.504   9.390  1.00 11.31           C  
ANISOU  510  CG2 ILE A 325     1207   1726   1365   -139    309     25       C  
ATOM    511  CD1 ILE A 325      45.050   2.967  10.104  1.00 11.21           C  
ANISOU  511  CD1 ILE A 325     1210   1763   1286   -114    286     23       C  
ATOM    512  N   TRP A 326      47.678   0.226   5.852  1.00 11.82           N  
ANISOU  512  N   TRP A 326     1226   1873   1389   -131    449    -53       N  
ATOM    513  CA  TRP A 326      47.968  -1.066   5.225  1.00 12.39           C  
ANISOU  513  CA  TRP A 326     1305   1952   1449   -115    477   -105       C  
ATOM    514  C   TRP A 326      49.042  -1.041   4.135  1.00 13.33           C  
ANISOU  514  C   TRP A 326     1398   2103   1564    -91    506   -116       C  
ATOM    515  O   TRP A 326      49.270  -2.042   3.454  1.00 13.86           O  
ANISOU  515  O   TRP A 326     1479   2129   1657    -71    517   -116       O  
ATOM    516  CB  TRP A 326      46.673  -1.736   4.757  1.00 12.15           C  
ANISOU  516  CB  TRP A 326     1277   1934   1403   -113    476   -110       C  
ATOM    517  CG  TRP A 326      45.933  -2.260   5.936  1.00 11.04           C  
ANISOU  517  CG  TRP A 326     1149   1737   1308   -131    449   -186       C  
ATOM    518  CD1 TRP A 326      44.961  -1.616   6.649  1.00 10.65           C  
ANISOU  518  CD1 TRP A 326     1072   1705   1270   -167    394   -225       C  
ATOM    519  CD2 TRP A 326      46.156  -3.511   6.597  1.00 11.08           C  
ANISOU  519  CD2 TRP A 326     1176   1708   1324   -146    354   -219       C  
ATOM    520  NE1 TRP A 326      44.548  -2.400   7.697  1.00 10.63           N  
ANISOU  520  NE1 TRP A 326     1120   1607   1308   -218    310   -167       N  
ATOM    521  CE2 TRP A 326      45.268  -3.566   7.694  1.00 10.55           C  
ANISOU  521  CE2 TRP A 326     1139   1626   1242   -194    327   -222       C  
ATOM    522  CE3 TRP A 326      47.015  -4.596   6.364  1.00 11.47           C  
ANISOU  522  CE3 TRP A 326     1243   1742   1371   -133    261   -222       C  
ATOM    523  CZ2 TRP A 326      45.205  -4.668   8.554  1.00 11.58           C  
ANISOU  523  CZ2 TRP A 326     1314   1676   1408   -166    244   -146       C  
ATOM    524  CZ3 TRP A 326      46.955  -5.690   7.221  1.00 12.36           C  
ANISOU  524  CZ3 TRP A 326     1388   1750   1559   -159    302   -157       C  
ATOM    525  CH2 TRP A 326      46.055  -5.716   8.303  1.00 11.89           C  
ANISOU  525  CH2 TRP A 326     1311   1710   1494   -158    271   -148       C  
ATOM    526  N   THR A 327      49.712   0.099   3.998  1.00 14.03           N  
ANISOU  526  N   THR A 327     1445   2211   1672    -93    546   -140       N  
ATOM    527  CA  THR A 327      50.903   0.203   3.152  1.00 15.20           C  
ANISOU  527  CA  THR A 327     1558   2385   1832    -90    561   -144       C  
ATOM    528  C   THR A 327      52.112   0.662   3.975  1.00 16.04           C  
ANISOU  528  C   THR A 327     1629   2482   1981    -81    516   -172       C  
ATOM    529  O   THR A 327      53.162   1.003   3.426  1.00 16.31           O  
ANISOU  529  O   THR A 327     1616   2560   2021   -101    544   -168       O  
ATOM    530  CB  THR A 327      50.681   1.143   1.942  1.00 15.22           C  
ANISOU  530  CB  THR A 327     1587   2368   1827    -99    553   -139       C  
ATOM    531  OG1 THR A 327      50.193   2.412   2.391  1.00 15.64           O  
ANISOU  531  OG1 THR A 327     1742   2389   1812    -84    577   -104       O  
ATOM    532  CG2 THR A 327      49.689   0.537   0.960  1.00 15.62           C  
ANISOU  532  CG2 THR A 327     1667   2425   1840   -117    530   -135       C  
ATOM    533  N   SER A 328      51.954   0.638   5.297  1.00 17.11           N  
ANISOU  533  N   SER A 328     1769   2595   2134    -45    444   -182       N  
ATOM    534  CA  SER A 328      52.971   1.102   6.237  1.00 18.38           C  
ANISOU  534  CA  SER A 328     1895   2718   2369    -15    358   -196       C  
ATOM    535  C   SER A 328      53.984   0.013   6.587  1.00 19.49           C  
ANISOU  535  C   SER A 328     2033   2807   2565     30    274   -195       C  
ATOM    536  O   SER A 328      53.783  -1.166   6.286  1.00 19.69           O  
ANISOU  536  O   SER A 328     2056   2832   2592     28    259   -207       O  
ATOM    537  CB  SER A 328      52.291   1.580   7.522  1.00 18.17           C  
ANISOU  537  CB  SER A 328     1866   2698   2338    -32    374   -188       C  
ATOM    538  OG  SER A 328      51.768   0.478   8.247  1.00 18.48           O  
ANISOU  538  OG  SER A 328     1848   2750   2421    -49    377   -167       O  
ATOM    539  N   SER A 329      55.070   0.428   7.233  1.00 20.88           N  
ANISOU  539  N   SER A 329     2185   2933   2814     77    168   -205       N  
ATOM    540  CA  SER A 329      56.031  -0.489   7.834  1.00 22.28           C  
ANISOU  540  CA  SER A 329     2364   3051   3050    144     73   -192       C  
ATOM    541  C   SER A 329      55.868  -0.414   9.353  1.00 22.99           C  
ANISOU  541  C   SER A 329     2464   3105   3166    171      7   -182       C  
ATOM    542  O   SER A 329      55.446   0.621   9.868  1.00 23.01           O  
ANISOU  542  O   SER A 329     2458   3099   3185    174     -5   -189       O  
ATOM    543  CB  SER A 329      57.455  -0.101   7.433  1.00 22.42           C  
ANISOU  543  CB  SER A 329     2389   3078   3050    131     81   -191       C  
ATOM    544  OG  SER A 329      57.616  -0.138   6.026  1.00 22.88           O  
ANISOU  544  OG  SER A 329     2446   3177   3070    155    120   -197       O  
ATOM    545  N   PRO A 330      56.184  -1.507  10.080  1.00 23.70           N  
ANISOU  545  N   PRO A 330     2570   3140   3294    205    -46   -165       N  
ATOM    546  CA  PRO A 330      56.111  -1.435  11.545  1.00 23.94           C  
ANISOU  546  CA  PRO A 330     2610   3143   3342    223    -79   -154       C  
ATOM    547  C   PRO A 330      56.939  -0.270  12.091  1.00 23.79           C  
ANISOU  547  C   PRO A 330     2595   3107   3336    245    -89   -148       C  
ATOM    548  O   PRO A 330      57.988   0.053  11.531  1.00 23.92           O  
ANISOU  548  O   PRO A 330     2611   3120   3358    243    -98   -148       O  
ATOM    549  CB  PRO A 330      56.701  -2.775  11.990  1.00 24.16           C  
ANISOU  549  CB  PRO A 330     2645   3166   3369    233    -84   -152       C  
ATOM    550  CG  PRO A 330      56.399  -3.698  10.864  1.00 24.15           C  
ANISOU  550  CG  PRO A 330     2650   3163   3362    221    -82   -150       C  
ATOM    551  CD  PRO A 330      56.527  -2.865   9.616  1.00 23.88           C  
ANISOU  551  CD  PRO A 330     2589   3157   3327    212    -51   -160       C  
ATOM    552  N   ASN A 331      56.451   0.352  13.165  1.00 23.40           N  
ANISOU  552  N   ASN A 331     2561   3029   3301    236    -97   -141       N  
ATOM    553  CA  ASN A 331      57.044   1.566  13.763  1.00 22.64           C  
ANISOU  553  CA  ASN A 331     2450   2927   3224    246    -69   -123       C  
ATOM    554  C   ASN A 331      56.613   2.885  13.103  1.00 21.72           C  
ANISOU  554  C   ASN A 331     2333   2815   3101    221    -32   -126       C  
ATOM    555  O   ASN A 331      56.915   3.964  13.621  1.00 21.73           O  
ANISOU  555  O   ASN A 331     2338   2805   3111    229    -40   -131       O  
ATOM    556  CB  ASN A 331      58.577   1.479  13.881  1.00 23.05           C  
ANISOU  556  CB  ASN A 331     2486   2993   3277    241    -82   -128       C  
ATOM    557  CG  ASN A 331      59.035   0.370  14.816  1.00 23.77           C  
ANISOU  557  CG  ASN A 331     2599   3065   3367    255   -105   -107       C  
ATOM    558  OD1 ASN A 331      59.936  -0.400  14.483  1.00 25.15           O  
ANISOU  558  OD1 ASN A 331     2816   3174   3564    290    -69   -129       O  
ATOM    559  ND2 ASN A 331      58.421   0.287  15.993  1.00 24.76           N  
ANISOU  559  ND2 ASN A 331     2741   3217   3447    236    -66    -78       N  
ATOM    560  N   ASP A 332      55.906   2.801  11.974  1.00 20.26           N  
ANISOU  560  N   ASP A 332     2157   2616   2924    219     48   -103       N  
ATOM    561  CA  ASP A 332      55.310   3.986  11.351  1.00 18.80           C  
ANISOU  561  CA  ASP A 332     1968   2459   2715    170    135    -89       C  
ATOM    562  C   ASP A 332      54.197   4.556  12.222  1.00 17.83           C  
ANISOU  562  C   ASP A 332     1869   2315   2591    148    173    -42       C  
ATOM    563  O   ASP A 332      53.447   3.807  12.853  1.00 17.41           O  
ANISOU  563  O   ASP A 332     1793   2265   2554    139    180    -52       O  
ATOM    564  CB  ASP A 332      54.741   3.665   9.966  1.00 18.80           C  
ANISOU  564  CB  ASP A 332     1965   2463   2712    183    151   -103       C  
ATOM    565  CG  ASP A 332      55.808   3.600   8.890  1.00 18.91           C  
ANISOU  565  CG  ASP A 332     1925   2531   2728    172    170   -123       C  
ATOM    566  OD1 ASP A 332      56.999   3.816   9.199  1.00 19.06           O  
ANISOU  566  OD1 ASP A 332     1938   2569   2731    124    211   -180       O  
ATOM    567  OD2 ASP A 332      55.445   3.331   7.726  1.00 18.47           O  
ANISOU  567  OD2 ASP A 332     1828   2497   2692    184    208    -94       O  
ATOM    568  N   VAL A 333      54.112   5.883  12.255  1.00 16.88           N  
ANISOU  568  N   VAL A 333     1774   2211   2427    129    232     -4       N  
ATOM    569  CA  VAL A 333      53.036   6.590  12.942  1.00 16.20           C  
ANISOU  569  CA  VAL A 333     1761   2096   2297    109    243     60       C  
ATOM    570  C   VAL A 333      52.362   7.529  11.946  1.00 15.89           C  
ANISOU  570  C   VAL A 333     1754   2044   2240     85    259     89       C  
ATOM    571  O   VAL A 333      53.010   8.410  11.371  1.00 16.19           O  
ANISOU  571  O   VAL A 333     1788   2094   2270     48    282    106       O  
ATOM    572  CB  VAL A 333      53.549   7.376  14.174  1.00 16.16           C  
ANISOU  572  CB  VAL A 333     1754   2100   2283    112    258     62       C  
ATOM    573  CG1 VAL A 333      52.399   8.105  14.863  1.00 16.12           C  
ANISOU  573  CG1 VAL A 333     1811   2078   2235    134    240     71       C  
ATOM    574  CG2 VAL A 333      54.250   6.437  15.153  1.00 16.37           C  
ANISOU  574  CG2 VAL A 333     1798   2115   2306    110    232     75       C  
ATOM    575  N   VAL A 334      51.062   7.317  11.750  1.00 15.40           N  
ANISOU  575  N   VAL A 334     1734   1965   2149     92    245    110       N  
ATOM    576  CA  VAL A 334      50.255   8.047  10.771  1.00 15.06           C  
ANISOU  576  CA  VAL A 334     1715   1907   2099     81    234    106       C  
ATOM    577  C   VAL A 334      49.414   9.110  11.479  1.00 14.30           C  
ANISOU  577  C   VAL A 334     1604   1814   2014     35    218    130       C  
ATOM    578  O   VAL A 334      48.877   8.855  12.558  1.00 14.20           O  
ANISOU  578  O   VAL A 334     1625   1813   1957     71    249    128       O  
ATOM    579  CB  VAL A 334      49.314   7.067  10.004  1.00 15.10           C  
ANISOU  579  CB  VAL A 334     1735   1923   2078     82    248    110       C  
ATOM    580  CG1 VAL A 334      48.452   7.805   8.984  1.00 16.03           C  
ANISOU  580  CG1 VAL A 334     1865   2010   2214    115    180     95       C  
ATOM    581  CG2 VAL A 334      50.121   5.961   9.324  1.00 15.89           C  
ANISOU  581  CG2 VAL A 334     1873   1977   2187    129    222     96       C  
ATOM    582  N   SER A 335      49.302  10.295  10.879  1.00 13.86           N  
ANISOU  582  N   SER A 335     1532   1773   1959     -8    186    122       N  
ATOM    583  CA  SER A 335      48.419  11.329  11.415  1.00 13.29           C  
ANISOU  583  CA  SER A 335     1436   1713   1900    -60    122    131       C  
ATOM    584  C   SER A 335      47.018  11.253  10.808  1.00 12.97           C  
ANISOU  584  C   SER A 335     1392   1702   1831    -76     99    125       C  
ATOM    585  O   SER A 335      46.865  11.310   9.587  1.00 13.40           O  
ANISOU  585  O   SER A 335     1471   1773   1844    -67    111    152       O  
ATOM    586  CB  SER A 335      48.991  12.725  11.191  1.00 13.34           C  
ANISOU  586  CB  SER A 335     1457   1696   1912    -64    142    120       C  
ATOM    587  OG  SER A 335      48.019  13.701  11.529  1.00 13.29           O  
ANISOU  587  OG  SER A 335     1412   1681   1957    -76     61    156       O  
ATOM    588  N   PRO A 336      45.989  11.131  11.663  1.00 12.44           N  
ANISOU  588  N   PRO A 336     1330   1670   1726   -131     35    147       N  
ATOM    589  CA  PRO A 336      44.613  11.152  11.185  1.00 12.18           C  
ANISOU  589  CA  PRO A 336     1291   1640   1697   -173     12    146       C  
ATOM    590  C   PRO A 336      43.990  12.557  11.217  1.00 11.92           C  
ANISOU  590  C   PRO A 336     1281   1595   1652   -210     -4    157       C  
ATOM    591  O   PRO A 336      42.770  12.681  11.309  1.00 11.62           O  
ANISOU  591  O   PRO A 336     1227   1580   1608   -163    -15    131       O  
ATOM    592  CB  PRO A 336      43.903  10.213  12.164  1.00 12.30           C  
ANISOU  592  CB  PRO A 336     1315   1667   1690   -192    -24    160       C  
ATOM    593  CG  PRO A 336      44.663  10.361  13.437  1.00 12.42           C  
ANISOU  593  CG  PRO A 336     1331   1714   1673   -148      5    150       C  
ATOM    594  CD  PRO A 336      46.067  10.789  13.097  1.00 12.44           C  
ANISOU  594  CD  PRO A 336     1335   1684   1704   -110     26    136       C  
ATOM    595  N   SER A 337      44.812  13.603  11.119  1.00 12.13           N  
ANISOU  595  N   SER A 337     1310   1611   1686   -236    -29    164       N  
ATOM    596  CA  SER A 337      44.316  14.980  11.249  1.00 12.44           C  
ANISOU  596  CA  SER A 337     1373   1637   1714   -267    -48    181       C  
ATOM    597  C   SER A 337      43.335  15.391  10.142  1.00 12.59           C  
ANISOU  597  C   SER A 337     1395   1653   1733   -284    -56    210       C  
ATOM    598  O   SER A 337      42.328  16.040  10.422  1.00 12.32           O  
ANISOU  598  O   SER A 337     1382   1582   1714   -292    -62    206       O  
ATOM    599  CB  SER A 337      45.467  15.984  11.382  1.00 12.85           C  
ANISOU  599  CB  SER A 337     1405   1689   1787   -285    -38    162       C  
ATOM    600  OG  SER A 337      46.329  15.941  10.263  1.00 13.84           O  
ANISOU  600  OG  SER A 337     1519   1882   1855   -291    -22     98       O  
ATOM    601  N   GLU A 338      43.620  15.004   8.900  1.00 12.63           N  
ANISOU  601  N   GLU A 338     1426   1639   1734   -296    -79    241       N  
ATOM    602  CA  GLU A 338      42.714  15.290   7.785  1.00 13.00           C  
ANISOU  602  CA  GLU A 338     1482   1687   1769   -299    -90    253       C  
ATOM    603  C   GLU A 338      41.380  14.565   7.953  1.00 12.48           C  
ANISOU  603  C   GLU A 338     1445   1623   1671   -280    -90    269       C  
ATOM    604  O   GLU A 338      40.318  15.131   7.686  1.00 12.55           O  
ANISOU  604  O   GLU A 338     1476   1619   1671   -300    -85    289       O  
ATOM    605  CB  GLU A 338      43.364  14.945   6.440  1.00 13.31           C  
ANISOU  605  CB  GLU A 338     1543   1738   1774   -265   -100    265       C  
ATOM    606  CG  GLU A 338      44.480  15.901   6.022  1.00 15.86           C  
ANISOU  606  CG  GLU A 338     1814   2029   2183   -354   -149    248       C  
ATOM    607  CD  GLU A 338      43.993  17.332   5.855  1.00 18.42           C  
ANISOU  607  CD  GLU A 338     2207   2203   2589   -238   -258    264       C  
ATOM    608  OE1 GLU A 338      43.103  17.572   5.011  1.00 20.43           O  
ANISOU  608  OE1 GLU A 338     2441   2487   2834   -218   -423    251       O  
ATOM    609  OE2 GLU A 338      44.506  18.220   6.566  1.00 20.73           O  
ANISOU  609  OE2 GLU A 338     2637   2423   2813   -235   -327    117       O  
ATOM    610  N   PHE A 339      41.440  13.317   8.410  1.00 11.92           N  
ANISOU  610  N   PHE A 339     1354   1582   1593   -258    -98    265       N  
ATOM    611  CA  PHE A 339      40.232  12.573   8.721  1.00 11.41           C  
ANISOU  611  CA  PHE A 339     1298   1499   1538   -224   -100    251       C  
ATOM    612  C   PHE A 339      39.425  13.242   9.839  1.00 11.43           C  
ANISOU  612  C   PHE A 339     1301   1500   1541   -210   -117    234       C  
ATOM    613  O   PHE A 339      38.202  13.347   9.736  1.00 11.29           O  
ANISOU  613  O   PHE A 339     1266   1476   1548   -218    -93    238       O  
ATOM    614  CB  PHE A 339      40.548  11.122   9.088  1.00 11.05           C  
ANISOU  614  CB  PHE A 339     1232   1448   1515   -242    -76    261       C  
ATOM    615  CG  PHE A 339      39.395  10.416   9.738  1.00 10.44           C  
ANISOU  615  CG  PHE A 339     1159   1404   1403   -251    -66    209       C  
ATOM    616  CD1 PHE A 339      38.375   9.865   8.968  1.00 10.41           C  
ANISOU  616  CD1 PHE A 339     1151   1371   1433   -228    -25    121       C  
ATOM    617  CD2 PHE A 339      39.306  10.341  11.127  1.00 10.31           C  
ANISOU  617  CD2 PHE A 339     1218   1334   1365   -242    -90    247       C  
ATOM    618  CE1 PHE A 339      37.296   9.234   9.572  1.00 10.58           C  
ANISOU  618  CE1 PHE A 339     1216   1413   1388   -220    -11    226       C  
ATOM    619  CE2 PHE A 339      38.228   9.711  11.735  1.00 10.75           C  
ANISOU  619  CE2 PHE A 339     1227   1435   1419   -241    -52    288       C  
ATOM    620  CZ  PHE A 339      37.225   9.158  10.957  1.00 10.24           C  
ANISOU  620  CZ  PHE A 339     1178   1359   1352   -186    -46    217       C  
ATOM    621  N   LYS A 340      40.104  13.691  10.898  1.00 11.49           N  
ANISOU  621  N   LYS A 340     1305   1493   1565   -186   -123    204       N  
ATOM    622  CA  LYS A 340      39.405  14.339  12.012  1.00 11.85           C  
ANISOU  622  CA  LYS A 340     1358   1542   1599   -134   -142    181       C  
ATOM    623  C   LYS A 340      38.633  15.572  11.539  1.00 11.84           C  
ANISOU  623  C   LYS A 340     1368   1496   1634   -148   -149    192       C  
ATOM    624  O   LYS A 340      37.493  15.790  11.950  1.00 11.74           O  
ANISOU  624  O   LYS A 340     1359   1486   1614    -98   -141    183       O  
ATOM    625  CB  LYS A 340      40.346  14.698  13.168  1.00 12.06           C  
ANISOU  625  CB  LYS A 340     1380   1593   1609   -119   -142    163       C  
ATOM    626  CG  LYS A 340      39.607  15.328  14.349  1.00 13.18           C  
ANISOU  626  CG  LYS A 340     1552   1791   1662    -39   -111    124       C  
ATOM    627  CD  LYS A 340      40.500  15.582  15.544  1.00 13.73           C  
ANISOU  627  CD  LYS A 340     1660   1837   1718    -27   -161    154       C  
ATOM    628  CE  LYS A 340      39.692  16.097  16.730  1.00 14.21           C  
ANISOU  628  CE  LYS A 340     1780   1864   1753     91   -173    169       C  
ATOM    629  NZ  LYS A 340      39.091  17.442  16.510  1.00 13.86           N  
ANISOU  629  NZ  LYS A 340     1701   1913   1650    104   -201    130       N  
ATOM    630  N   THR A 341      39.255  16.367  10.670  1.00 12.01           N  
ANISOU  630  N   THR A 341     1404   1467   1689   -142   -166    204       N  
ATOM    631  CA  THR A 341      38.594  17.527  10.081  1.00 12.67           C  
ANISOU  631  CA  THR A 341     1496   1519   1799   -127   -170    215       C  
ATOM    632  C   THR A 341      37.271  17.125   9.418  1.00 12.46           C  
ANISOU  632  C   THR A 341     1473   1502   1757   -138   -132    231       C  
ATOM    633  O   THR A 341      36.257  17.807   9.581  1.00 12.69           O  
ANISOU  633  O   THR A 341     1497   1549   1772    -82   -172    211       O  
ATOM    634  CB  THR A 341      39.523  18.239   9.073  1.00 13.00           C  
ANISOU  634  CB  THR A 341     1543   1551   1842   -137   -167    223       C  
ATOM    635  OG1 THR A 341      40.687  18.716   9.759  1.00 13.93           O  
ANISOU  635  OG1 THR A 341     1657   1590   2046   -189   -219    203       O  
ATOM    636  CG2 THR A 341      38.825  19.421   8.414  1.00 13.75           C  
ANISOU  636  CG2 THR A 341     1639   1657   1929    -84   -188    257       C  
ATOM    637  N   GLN A 342      37.279  16.007   8.696  1.00 12.24           N  
ANISOU  637  N   GLN A 342     1466   1483   1701   -143   -126    272       N  
ATOM    638  CA  GLN A 342      36.080  15.550   8.003  1.00 12.38           C  
ANISOU  638  CA  GLN A 342     1471   1521   1710   -149   -101    285       C  
ATOM    639  C   GLN A 342      35.003  15.004   8.940  1.00 12.00           C  
ANISOU  639  C   GLN A 342     1451   1449   1657   -131   -119    286       C  
ATOM    640  O   GLN A 342      33.828  15.330   8.773  1.00 12.44           O  
ANISOU  640  O   GLN A 342     1482   1553   1689    -87   -133    276       O  
ATOM    641  CB  GLN A 342      36.420  14.553   6.892  1.00 12.52           C  
ANISOU  641  CB  GLN A 342     1511   1544   1702   -156    -95    296       C  
ATOM    642  CG  GLN A 342      37.276  15.144   5.766  1.00 13.93           C  
ANISOU  642  CG  GLN A 342     1698   1756   1840   -188    -22    356       C  
ATOM    643  CD  GLN A 342      36.722  16.453   5.201  1.00 15.84           C  
ANISOU  643  CD  GLN A 342     2054   1936   2028   -102    -27    430       C  
ATOM    644  OE1 GLN A 342      35.520  16.587   4.960  1.00 17.05           O  
ANISOU  644  OE1 GLN A 342     2165   2138   2173    -82    -35    446       O  
ATOM    645  NE2 GLN A 342      37.606  17.416   4.977  1.00 17.86           N  
ANISOU  645  NE2 GLN A 342     2251   2192   2342   -182    -27    389       N  
ATOM    646  N   ILE A 343      35.386  14.195   9.926  1.00 11.81           N  
ANISOU  646  N   ILE A 343     1424   1400   1661   -131   -101    293       N  
ATOM    647  CA  ILE A 343      34.381  13.656  10.851  1.00 11.75           C  
ANISOU  647  CA  ILE A 343     1433   1380   1651   -107   -116    311       C  
ATOM    648  C   ILE A 343      33.744  14.740  11.731  1.00 12.04           C  
ANISOU  648  C   ILE A 343     1487   1403   1682    -93   -127    287       C  
ATOM    649  O   ILE A 343      32.549  14.685  12.009  1.00 11.76           O  
ANISOU  649  O   ILE A 343     1437   1367   1661    -72   -119    262       O  
ATOM    650  CB  ILE A 343      34.884  12.419  11.680  1.00 11.90           C  
ANISOU  650  CB  ILE A 343     1450   1402   1669    -97   -143    316       C  
ATOM    651  CG1 ILE A 343      33.723  11.721  12.414  1.00 12.37           C  
ANISOU  651  CG1 ILE A 343     1511   1410   1775    -99   -155    346       C  
ATOM    652  CG2 ILE A 343      35.963  12.813  12.681  1.00 11.83           C  
ANISOU  652  CG2 ILE A 343     1416   1440   1635    -86   -159    342       C  
ATOM    653  CD1 ILE A 343      32.564  11.278  11.531  1.00 12.85           C  
ANISOU  653  CD1 ILE A 343     1568   1442   1869   -130   -138    319       C  
ATOM    654  N   GLN A 344      34.525  15.740  12.136  1.00 12.39           N  
ANISOU  654  N   GLN A 344     1544   1459   1704    -86   -129    280       N  
ATOM    655  CA  GLN A 344      33.966  16.834  12.937  1.00 12.89           C  
ANISOU  655  CA  GLN A 344     1631   1495   1770    -77   -143    255       C  
ATOM    656  C   GLN A 344      33.063  17.770  12.118  1.00 13.16           C  
ANISOU  656  C   GLN A 344     1660   1542   1798    -37   -142    247       C  
ATOM    657  O   GLN A 344      32.198  18.439  12.679  1.00 13.48           O  
ANISOU  657  O   GLN A 344     1710   1592   1821     -3   -127    241       O  
ATOM    658  CB  GLN A 344      35.057  17.615  13.675  1.00 13.02           C  
ANISOU  658  CB  GLN A 344     1618   1552   1776    -83   -162    240       C  
ATOM    659  CG  GLN A 344      35.897  18.518  12.793  1.00 13.86           C  
ANISOU  659  CG  GLN A 344     1778   1562   1926   -117   -189    292       C  
ATOM    660  CD  GLN A 344      37.070  19.127  13.526  1.00 15.44           C  
ANISOU  660  CD  GLN A 344     1983   1734   2147   -179   -279    217       C  
ATOM    661  OE1 GLN A 344      37.624  18.531  14.449  1.00 15.91           O  
ANISOU  661  OE1 GLN A 344     2093   1778   2174   -203   -298    231       O  
ATOM    662  NE2 GLN A 344      37.460  20.324  13.112  1.00 17.20           N  
ANISOU  662  NE2 GLN A 344     2352   1815   2366   -250   -344    272       N  
ATOM    663  N   ARG A 345      33.266  17.817  10.800  1.00 13.39           N  
ANISOU  663  N   ARG A 345     1703   1549   1835    -19   -158    271       N  
ATOM    664  CA  ARG A 345      32.344  18.527   9.910  1.00 14.01           C  
ANISOU  664  CA  ARG A 345     1771   1640   1909     -9   -170    247       C  
ATOM    665  C   ARG A 345      31.011  17.785   9.821  1.00 13.78           C  
ANISOU  665  C   ARG A 345     1750   1597   1887      0   -180    230       C  
ATOM    666  O   ARG A 345      29.950  18.408   9.805  1.00 13.83           O  
ANISOU  666  O   ARG A 345     1746   1630   1876     13   -213    221       O  
ATOM    667  CB  ARG A 345      32.958  18.729   8.523  1.00 14.50           C  
ANISOU  667  CB  ARG A 345     1862   1707   1940      6   -150    265       C  
ATOM    668  CG  ARG A 345      33.963  19.871   8.470  1.00 16.95           C  
ANISOU  668  CG  ARG A 345     2171   1978   2289   -102   -124    250       C  
ATOM    669  CD  ARG A 345      34.656  19.969   7.120  1.00 20.87           C  
ANISOU  669  CD  ARG A 345     2776   2592   2559    -83     57    245       C  
ATOM    670  NE  ARG A 345      35.757  20.932   7.150  1.00 23.98           N  
ANISOU  670  NE  ARG A 345     3131   2892   3089   -233    -17    234       N  
ATOM    671  CZ  ARG A 345      36.594  21.163   6.140  1.00 25.75           C  
ANISOU  671  CZ  ARG A 345     3403   3141   3237   -197     73    247       C  
ATOM    672  NH1 ARG A 345      36.470  20.503   4.994  1.00 26.48           N  
ANISOU  672  NH1 ARG A 345     3544   3199   3316   -185     30    198       N  
ATOM    673  NH2 ARG A 345      37.561  22.059   6.278  1.00 26.75           N  
ANISOU  673  NH2 ARG A 345     3527   3239   3396   -237     21    210       N  
ATOM    674  N   TYR A 346      31.071  16.455   9.786  1.00 13.52           N  
ANISOU  674  N   TYR A 346     1691   1592   1854     13   -198    184       N  
ATOM    675  CA  TYR A 346      29.861  15.642   9.781  1.00 13.40           C  
ANISOU  675  CA  TYR A 346     1681   1567   1843      8   -191    163       C  
ATOM    676  C   TYR A 346      29.153  15.633  11.137  1.00 13.30           C  
ANISOU  676  C   TYR A 346     1640   1571   1841     14   -176    136       C  
ATOM    677  O   TYR A 346      27.922  15.715  11.207  1.00 13.53           O  
ANISOU  677  O   TYR A 346     1657   1646   1838     13   -187    117       O  
ATOM    678  CB  TYR A 346      30.165  14.203   9.350  1.00 13.52           C  
ANISOU  678  CB  TYR A 346     1695   1581   1861     13   -202    157       C  
ATOM    679  CG  TYR A 346      28.907  13.378   9.221  1.00 13.72           C  
ANISOU  679  CG  TYR A 346     1761   1571   1879    -12   -226    152       C  
ATOM    680  CD1 TYR A 346      28.101  13.485   8.088  1.00 14.44           C  
ANISOU  680  CD1 TYR A 346     1855   1667   1963    -50   -316    168       C  
ATOM    681  CD2 TYR A 346      28.499  12.524  10.246  1.00 13.90           C  
ANISOU  681  CD2 TYR A 346     1799   1652   1828      0   -227    156       C  
ATOM    682  CE1 TYR A 346      26.935  12.752   7.966  1.00 14.82           C  
ANISOU  682  CE1 TYR A 346     1912   1688   2029    -98   -315    197       C  
ATOM    683  CE2 TYR A 346      27.327  11.785  10.137  1.00 13.94           C  
ANISOU  683  CE2 TYR A 346     1861   1651   1782    -78   -244    210       C  
ATOM    684  CZ  TYR A 346      26.551  11.909   8.991  1.00 14.47           C  
ANISOU  684  CZ  TYR A 346     1878   1727   1892    -71   -330    203       C  
ATOM    685  OH  TYR A 346      25.394  11.186   8.855  1.00 15.59           O  
ANISOU  685  OH  TYR A 346     2067   1811   2043   -195   -378    138       O  
ATOM    686  N   ALA A 347      29.942  15.515  12.203  1.00 12.94           N  
ANISOU  686  N   ALA A 347     1617   1511   1789     -6   -164    126       N  
ATOM    687  CA  ALA A 347      29.429  15.431  13.564  1.00 12.91           C  
ANISOU  687  CA  ALA A 347     1613   1491   1800      5   -160     91       C  
ATOM    688  C   ALA A 347      30.168  16.454  14.427  1.00 13.03           C  
ANISOU  688  C   ALA A 347     1633   1495   1820      7   -166     69       C  
ATOM    689  O   ALA A 347      31.202  16.134  15.023  1.00 12.92           O  
ANISOU  689  O   ALA A 347     1584   1536   1789      2   -124     56       O  
ATOM    690  CB  ALA A 347      29.606  14.017  14.115  1.00 12.94           C  
ANISOU  690  CB  ALA A 347     1610   1497   1809    -15   -181     99       C  
ATOM    691  N   PRO A 348      29.641  17.695  14.490  1.00 13.14           N  
ANISOU  691  N   PRO A 348     1647   1493   1851     37   -165     26       N  
ATOM    692  CA  PRO A 348      30.319  18.806  15.172  1.00 13.33           C  
ANISOU  692  CA  PRO A 348     1692   1474   1899     31   -159     -5       C  
ATOM    693  C   PRO A 348      30.653  18.607  16.654  1.00 13.20           C  
ANISOU  693  C   PRO A 348     1691   1435   1889     22   -127    -31       C  
ATOM    694  O   PRO A 348      31.458  19.366  17.198  1.00 13.27           O  
ANISOU  694  O   PRO A 348     1711   1432   1896     21   -131    -73       O  
ATOM    695  CB  PRO A 348      29.344  19.976  14.987  1.00 13.59           C  
ANISOU  695  CB  PRO A 348     1748   1492   1922     53   -181     -2       C  
ATOM    696  CG  PRO A 348      28.627  19.654  13.725  1.00 13.79           C  
ANISOU  696  CG  PRO A 348     1773   1543   1924     55   -183     13       C  
ATOM    697  CD  PRO A 348      28.441  18.161  13.767  1.00 13.27           C  
ANISOU  697  CD  PRO A 348     1659   1507   1875     44   -168     40       C  
ATOM    698  N   ARG A 349      30.066  17.601  17.300  1.00 13.10           N  
ANISOU  698  N   ARG A 349     1683   1429   1865     14   -109    -76       N  
ATOM    699  CA  ARG A 349      30.423  17.296  18.689  1.00 13.23           C  
ANISOU  699  CA  ARG A 349     1691   1458   1875     -5   -100    -64       C  
ATOM    700  C   ARG A 349      31.891  16.878  18.842  1.00 13.19           C  
ANISOU  700  C   ARG A 349     1669   1468   1871     -6   -100    -69       C  
ATOM    701  O   ARG A 349      32.444  16.931  19.939  1.00 13.59           O  
ANISOU  701  O   ARG A 349     1721   1567   1876     -1   -114    -95       O  
ATOM    702  CB  ARG A 349      29.492  16.237  19.289  1.00 13.37           C  
ANISOU  702  CB  ARG A 349     1726   1466   1885     -7    -85    -50       C  
ATOM    703  CG  ARG A 349      29.574  14.855  18.646  1.00 13.91           C  
ANISOU  703  CG  ARG A 349     1821   1521   1942    -18    -15    -47       C  
ATOM    704  CD  ARG A 349      28.438  13.974  19.129  1.00 15.17           C  
ANISOU  704  CD  ARG A 349     1838   1747   2177     -5    -26     44       C  
ATOM    705  NE  ARG A 349      27.147  14.563  18.775  1.00 15.65           N  
ANISOU  705  NE  ARG A 349     1868   1822   2255    116    -57     86       N  
ATOM    706  CZ  ARG A 349      26.067  14.549  19.551  1.00 16.07           C  
ANISOU  706  CZ  ARG A 349     1914   1881   2309    111    -18    151       C  
ATOM    707  NH1 ARG A 349      26.102  13.974  20.746  1.00 16.10           N  
ANISOU  707  NH1 ARG A 349     1909   1904   2303    173    -16    219       N  
ATOM    708  NH2 ARG A 349      24.948  15.124  19.132  1.00 16.71           N  
ANISOU  708  NH2 ARG A 349     2010   1874   2462    178    -46    178       N  
ATOM    709  N   PHE A 350      32.518  16.477  17.738  1.00 12.74           N  
ANISOU  709  N   PHE A 350     1614   1379   1847     -9   -121    -62       N  
ATOM    710  CA  PHE A 350      33.918  16.055  17.765  1.00 12.65           C  
ANISOU  710  CA  PHE A 350     1576   1358   1871    -36   -149    -58       C  
ATOM    711  C   PHE A 350      34.912  17.149  17.381  1.00 12.78           C  
ANISOU  711  C   PHE A 350     1588   1379   1889    -47   -179    -29       C  
ATOM    712  O   PHE A 350      36.118  16.895  17.276  1.00 12.86           O  
ANISOU  712  O   PHE A 350     1571   1425   1890    -24   -210    -15       O  
ATOM    713  CB  PHE A 350      34.104  14.782  16.937  1.00 12.32           C  
ANISOU  713  CB  PHE A 350     1542   1313   1824    -34   -120    -52       C  
ATOM    714  CG  PHE A 350      33.273  13.640  17.435  1.00 12.08           C  
ANISOU  714  CG  PHE A 350     1488   1280   1819    -18    -81    -54       C  
ATOM    715  CD1 PHE A 350      33.568  13.039  18.654  1.00 11.84           C  
ANISOU  715  CD1 PHE A 350     1423   1316   1757    -36   -116    -74       C  
ATOM    716  CD2 PHE A 350      32.172  13.194  16.715  1.00 12.16           C  
ANISOU  716  CD2 PHE A 350     1499   1264   1856    -15    -75    -93       C  
ATOM    717  CE1 PHE A 350      32.789  11.998  19.139  1.00 11.54           C  
ANISOU  717  CE1 PHE A 350     1408   1185   1789    -10    -76    -49       C  
ATOM    718  CE2 PHE A 350      31.388  12.153  17.191  1.00 12.14           C  
ANISOU  718  CE2 PHE A 350     1437   1258   1916     20    -94    -70       C  
ATOM    719  CZ  PHE A 350      31.695  11.557  18.407  1.00 12.11           C  
ANISOU  719  CZ  PHE A 350     1426   1283   1892     -4   -105    -72       C  
ATOM    720  N   VAL A 351      34.401  18.364  17.187  1.00 12.92           N  
ANISOU  720  N   VAL A 351     1617   1355   1934    -92   -217     -9       N  
ATOM    721  CA  VAL A 351      35.240  19.557  17.084  1.00 13.27           C  
ANISOU  721  CA  VAL A 351     1667   1376   1995   -114   -255      8       C  
ATOM    722  C   VAL A 351      36.032  19.700  18.383  1.00 13.24           C  
ANISOU  722  C   VAL A 351     1652   1393   1985   -131   -238      2       C  
ATOM    723  O   VAL A 351      35.546  19.357  19.467  1.00 13.50           O  
ANISOU  723  O   VAL A 351     1704   1438   1985   -128   -236     -2       O  
ATOM    724  CB  VAL A 351      34.392  20.835  16.811  1.00 13.28           C  
ANISOU  724  CB  VAL A 351     1684   1374   1984   -107   -254     21       C  
ATOM    725  CG1 VAL A 351      35.214  22.111  16.987  1.00 13.95           C  
ANISOU  725  CG1 VAL A 351     1765   1437   2096   -141   -263     29       C  
ATOM    726  CG2 VAL A 351      33.786  20.784  15.414  1.00 13.87           C  
ANISOU  726  CG2 VAL A 351     1757   1480   2034   -100   -286     27       C  
ATOM    727  N   GLY A 352      37.261  20.181  18.270  1.00 13.03           N  
ANISOU  727  N   GLY A 352     1625   1370   1955   -154   -257     -4       N  
ATOM    728  CA  GLY A 352      38.096  20.374  19.443  1.00 12.62           C  
ANISOU  728  CA  GLY A 352     1565   1336   1893   -148   -240    -22       C  
ATOM    729  C   GLY A 352      38.727  19.086  19.927  1.00 12.27           C  
ANISOU  729  C   GLY A 352     1511   1302   1847   -182   -207    -36       C  
ATOM    730  O   GLY A 352      38.794  18.094  19.195  1.00 12.28           O  
ANISOU  730  O   GLY A 352     1504   1310   1848   -155   -203    -29       O  
ATOM    731  N   TYR A 353      39.181  19.103  21.175  1.00 11.96           N  
ANISOU  731  N   TYR A 353     1476   1290   1778   -177   -180    -47       N  
ATOM    732  CA  TYR A 353      40.082  18.071  21.673  1.00 11.79           C  
ANISOU  732  CA  TYR A 353     1458   1293   1728   -207   -176    -50       C  
ATOM    733  C   TYR A 353      39.723  17.601  23.076  1.00 11.88           C  
ANISOU  733  C   TYR A 353     1471   1298   1742   -211   -148    -78       C  
ATOM    734  O   TYR A 353      40.587  17.411  23.933  1.00 11.99           O  
ANISOU  734  O   TYR A 353     1479   1330   1744   -223   -157    -91       O  
ATOM    735  CB  TYR A 353      41.534  18.555  21.570  1.00 11.97           C  
ANISOU  735  CB  TYR A 353     1476   1360   1713   -200   -160    -23       C  
ATOM    736  CG  TYR A 353      41.916  18.893  20.146  1.00 11.72           C  
ANISOU  736  CG  TYR A 353     1368   1410   1675   -228   -164     41       C  
ATOM    737  CD1 TYR A 353      42.331  17.895  19.265  1.00 12.11           C  
ANISOU  737  CD1 TYR A 353     1437   1529   1634   -261   -136     28       C  
ATOM    738  CD2 TYR A 353      41.820  20.202  19.664  1.00 12.52           C  
ANISOU  738  CD2 TYR A 353     1519   1553   1686   -203   -147    119       C  
ATOM    739  CE1 TYR A 353      42.664  18.189  17.951  1.00 12.83           C  
ANISOU  739  CE1 TYR A 353     1559   1714   1602   -207   -144     84       C  
ATOM    740  CE2 TYR A 353      42.150  20.506  18.341  1.00 13.21           C  
ANISOU  740  CE2 TYR A 353     1620   1750   1646   -180   -168    129       C  
ATOM    741  CZ  TYR A 353      42.573  19.493  17.497  1.00 12.92           C  
ANISOU  741  CZ  TYR A 353     1570   1744   1593   -216   -162    133       C  
ATOM    742  OH  TYR A 353      42.908  19.778  16.195  1.00 14.49           O  
ANISOU  742  OH  TYR A 353     1870   1976   1659   -221    -65    171       O  
ATOM    743  N   ASN A 354      38.427  17.401  23.287  1.00 11.82           N  
ANISOU  743  N   ASN A 354     1474   1259   1755   -228   -128   -116       N  
ATOM    744  CA  ASN A 354      37.922  16.865  24.538  1.00 12.08           C  
ANISOU  744  CA  ASN A 354     1496   1298   1792   -208    -84   -130       C  
ATOM    745  C   ASN A 354      37.860  15.348  24.493  1.00 11.42           C  
ANISOU  745  C   ASN A 354     1385   1227   1725   -235    -79   -144       C  
ATOM    746  O   ASN A 354      37.809  14.747  23.418  1.00 11.15           O  
ANISOU  746  O   ASN A 354     1336   1214   1687   -237    -31   -120       O  
ATOM    747  CB  ASN A 354      36.537  17.440  24.843  1.00 12.88           C  
ANISOU  747  CB  ASN A 354     1594   1414   1886   -166    -92   -140       C  
ATOM    748  CG  ASN A 354      36.556  18.943  25.005  1.00 14.85           C  
ANISOU  748  CG  ASN A 354     1910   1557   2172   -111    -38   -139       C  
ATOM    749  OD1 ASN A 354      37.442  19.498  25.655  1.00 16.63           O  
ANISOU  749  OD1 ASN A 354     2317   1626   2374   -124    -81   -278       O  
ATOM    750  ND2 ASN A 354      35.577  19.612  24.411  1.00 17.53           N  
ANISOU  750  ND2 ASN A 354     2246   1931   2483     60    -92    -14       N  
ATOM    751  N   GLN A 355      37.870  14.737  25.672  1.00 10.80           N  
ANISOU  751  N   GLN A 355     1294   1119   1690   -247    -92   -142       N  
ATOM    752  CA  GLN A 355      37.690  13.297  25.788  1.00 10.41           C  
ANISOU  752  CA  GLN A 355     1231   1093   1631   -240   -106   -136       C  
ATOM    753  C   GLN A 355      36.259  12.927  25.422  1.00  9.97           C  
ANISOU  753  C   GLN A 355     1177   1034   1575   -206    -81   -131       C  
ATOM    754  O   GLN A 355      35.320  13.669  25.729  1.00 10.18           O  
ANISOU  754  O   GLN A 355     1183   1049   1633   -208    -73   -161       O  
ATOM    755  CB  GLN A 355      38.063  12.826  27.193  1.00 10.51           C  
ANISOU  755  CB  GLN A 355     1255   1101   1637   -251   -115   -134       C  
ATOM    756  CG  GLN A 355      39.515  13.160  27.538  1.00 11.77           C  
ANISOU  756  CG  GLN A 355     1354   1330   1785   -245   -208   -112       C  
ATOM    757  CD  GLN A 355      40.087  12.359  28.692  1.00 13.22           C  
ANISOU  757  CD  GLN A 355     1638   1469   1913   -154   -290   -131       C  
ATOM    758  OE1 GLN A 355      39.379  11.618  29.366  1.00 14.55           O  
ANISOU  758  OE1 GLN A 355     1894   1647   1986    -86   -175    -82       O  
ATOM    759  NE2 GLN A 355      41.388  12.513  28.923  1.00 15.03           N  
ANISOU  759  NE2 GLN A 355     1771   1716   2224   -287   -313   -109       N  
ATOM    760  N   GLN A 356      36.106  11.799  24.732  1.00  9.35           N  
ANISOU  760  N   GLN A 356     1089   1011   1450   -209    -94   -102       N  
ATOM    761  CA  GLN A 356      34.811  11.385  24.193  1.00  8.74           C  
ANISOU  761  CA  GLN A 356     1069    935   1316   -187    -97    -73       C  
ATOM    762  C   GLN A 356      34.614   9.882  24.341  1.00  8.13           C  
ANISOU  762  C   GLN A 356      980    906   1201   -165    -46    -63       C  
ATOM    763  O   GLN A 356      35.567   9.143  24.612  1.00  8.33           O  
ANISOU  763  O   GLN A 356      962    989   1212   -142    -49    -67       O  
ATOM    764  CB  GLN A 356      34.667  11.770  22.708  1.00  9.11           C  
ANISOU  764  CB  GLN A 356     1135    970   1354   -198    -75    -40       C  
ATOM    765  CG  GLN A 356      34.951  13.238  22.349  1.00  9.97           C  
ANISOU  765  CG  GLN A 356     1260    937   1589   -156    -85     50       C  
ATOM    766  CD  GLN A 356      33.855  14.233  22.740  1.00 11.16           C  
ANISOU  766  CD  GLN A 356     1314   1020   1906   -136    -41     60       C  
ATOM    767  OE1 GLN A 356      34.041  15.442  22.601  1.00 13.48           O  
ANISOU  767  OE1 GLN A 356     1732   1172   2219   -167     -2    142       O  
ATOM    768  NE2 GLN A 356      32.724  13.737  23.223  1.00 11.45           N  
ANISOU  768  NE2 GLN A 356     1342    957   2050    -49     69    192       N  
ATOM    769  N   ASP A 357      33.375   9.443  24.142  1.00  7.85           N  
ANISOU  769  N   ASP A 357      971    929   1082   -143    -30    -84       N  
ATOM    770  CA  ASP A 357      33.012   8.036  24.211  1.00  7.46           C  
ANISOU  770  CA  ASP A 357      918    933    983   -123    -11    -72       C  
ATOM    771  C   ASP A 357      33.237   7.344  22.862  1.00  7.31           C  
ANISOU  771  C   ASP A 357      890    940    945   -114    -28    -63       C  
ATOM    772  O   ASP A 357      32.804   7.837  21.816  1.00  7.57           O  
ANISOU  772  O   ASP A 357      929    996    949   -110     -5    -12       O  
ATOM    773  CB  ASP A 357      31.554   7.909  24.650  1.00  7.56           C  
ANISOU  773  CB  ASP A 357      907    936   1026   -145    -34    -92       C  
ATOM    774  CG  ASP A 357      31.106   6.470  24.769  1.00  6.77           C  
ANISOU  774  CG  ASP A 357      844    911    815   -145     34   -132       C  
ATOM    775  OD1 ASP A 357      30.803   5.852  23.730  1.00  7.11           O  
ANISOU  775  OD1 ASP A 357      991    947    761   -102     23   -173       O  
ATOM    776  OD2 ASP A 357      31.049   5.961  25.907  1.00  7.57           O  
ANISOU  776  OD2 ASP A 357     1150    953    770   -139    -33   -107       O  
ATOM    777  N   ALA A 358      33.902   6.191  22.888  1.00  7.21           N  
ANISOU  777  N   ALA A 358      865    959    914    -78    -51    -66       N  
ATOM    778  CA  ALA A 358      34.233   5.473  21.650  1.00  7.26           C  
ANISOU  778  CA  ALA A 358      882    997    877    -61    -67    -77       C  
ATOM    779  C   ALA A 358      33.024   4.928  20.895  1.00  6.94           C  
ANISOU  779  C   ALA A 358      861    938    835    -60    -49    -66       C  
ATOM    780  O   ALA A 358      33.030   4.903  19.665  1.00  7.25           O  
ANISOU  780  O   ALA A 358      939    965    849    -51    -82    -77       O  
ATOM    781  CB  ALA A 358      35.218   4.364  21.922  1.00  7.61           C  
ANISOU  781  CB  ALA A 358      916   1063    912    -25   -114    -79       C  
ATOM    782  N   GLN A 359      32.008   4.463  21.619  1.00  6.75           N  
ANISOU  782  N   GLN A 359      839    928    796    -55    -41    -52       N  
ATOM    783  CA  GLN A 359      30.806   3.934  20.973  1.00  7.00           C  
ANISOU  783  CA  GLN A 359      838   1005    817    -90     12    -37       C  
ATOM    784  C   GLN A 359      29.990   5.058  20.329  1.00  6.85           C  
ANISOU  784  C   GLN A 359      849    995    756    -96     12    -53       C  
ATOM    785  O   GLN A 359      29.441   4.887  19.238  1.00  7.21           O  
ANISOU  785  O   GLN A 359      860   1079    796   -101    -46    -41       O  
ATOM    786  CB  GLN A 359      29.967   3.109  21.954  1.00  6.88           C  
ANISOU  786  CB  GLN A 359      858   1039    716   -108     18    -40       C  
ATOM    787  CG  GLN A 359      28.847   2.299  21.304  1.00  7.70           C  
ANISOU  787  CG  GLN A 359      910   1099    916   -137     28   -102       C  
ATOM    788  CD  GLN A 359      27.493   2.981  21.369  1.00  6.89           C  
ANISOU  788  CD  GLN A 359      941   1002    675   -125     10   -121       C  
ATOM    789  OE1 GLN A 359      27.315   3.990  22.062  1.00  7.44           O  
ANISOU  789  OE1 GLN A 359     1018    897    910    -59    -57   -118       O  
ATOM    790  NE2 GLN A 359      26.518   2.417  20.662  1.00  7.74           N  
ANISOU  790  NE2 GLN A 359      960   1203    775    -96    -88      0       N  
ATOM    791  N   GLU A 360      29.934   6.210  20.994  1.00  6.90           N  
ANISOU  791  N   GLU A 360      831    959    829    -80     14    -34       N  
ATOM    792  CA  GLU A 360      29.311   7.393  20.418  1.00  7.04           C  
ANISOU  792  CA  GLU A 360      896    953    823    -84     -6    -55       C  
ATOM    793  C   GLU A 360      30.013   7.748  19.104  1.00  6.95           C  
ANISOU  793  C   GLU A 360      843    967    829    -99    -17    -20       C  
ATOM    794  O   GLU A 360      29.359   7.952  18.069  1.00  7.42           O  
ANISOU  794  O   GLU A 360      924   1017    878   -120    -45    -20       O  
ATOM    795  CB  GLU A 360      29.356   8.557  21.410  1.00  7.11           C  
ANISOU  795  CB  GLU A 360      865    989    848    -67     -4    -96       C  
ATOM    796  CG  GLU A 360      28.588   9.786  20.943  1.00  7.85           C  
ANISOU  796  CG  GLU A 360     1024    970    988    -65    -30   -100       C  
ATOM    797  CD  GLU A 360      28.407  10.826  22.031  1.00  8.63           C  
ANISOU  797  CD  GLU A 360     1145   1015   1119    -71    -54   -157       C  
ATOM    798  OE1 GLU A 360      29.165  10.799  23.023  1.00  9.27           O  
ANISOU  798  OE1 GLU A 360     1159   1176   1185    -71    -67   -209       O  
ATOM    799  OE2 GLU A 360      27.492  11.663  21.898  1.00  8.99           O  
ANISOU  799  OE2 GLU A 360     1236   1011   1168    -29     38   -231       O  
ATOM    800  N   PHE A 361      31.347   7.796  19.141  1.00  7.08           N  
ANISOU  800  N   PHE A 361      878    986    825   -131     13     12       N  
ATOM    801  CA  PHE A 361      32.122   8.061  17.939  1.00  7.42           C  
ANISOU  801  CA  PHE A 361      884   1047    887   -149     16    -15       C  
ATOM    802  C   PHE A 361      31.844   7.041  16.832  1.00  7.33           C  
ANISOU  802  C   PHE A 361      861   1038    887   -148     23     -6       C  
ATOM    803  O   PHE A 361      31.617   7.421  15.685  1.00  7.45           O  
ANISOU  803  O   PHE A 361      905   1043    880   -190     22     30       O  
ATOM    804  CB  PHE A 361      33.620   8.149  18.243  1.00  7.77           C  
ANISOU  804  CB  PHE A 361      890   1101    961   -168     20      1       C  
ATOM    805  CG  PHE A 361      34.449   8.393  17.019  1.00  8.34           C  
ANISOU  805  CG  PHE A 361      983   1232    950   -213     -8     45       C  
ATOM    806  CD1 PHE A 361      34.467   9.652  16.423  1.00  9.51           C  
ANISOU  806  CD1 PHE A 361     1171   1471    970   -324      8    244       C  
ATOM    807  CD2 PHE A 361      35.167   7.360  16.427  1.00  8.93           C  
ANISOU  807  CD2 PHE A 361      956   1412   1025   -251     86    -16       C  
ATOM    808  CE1 PHE A 361      35.204   9.884  15.275  1.00 10.31           C  
ANISOU  808  CE1 PHE A 361     1207   1641   1070   -354     84    234       C  
ATOM    809  CE2 PHE A 361      35.910   7.586  15.271  1.00  9.83           C  
ANISOU  809  CE2 PHE A 361     1110   1627    996   -249     77     13       C  
ATOM    810  CZ  PHE A 361      35.921   8.852  14.699  1.00 10.98           C  
ANISOU  810  CZ  PHE A 361     1281   1771   1120   -275    147    145       C  
ATOM    811  N   LEU A 362      31.845   5.757  17.185  1.00  7.18           N  
ANISOU  811  N   LEU A 362      892    987    848   -150      9    -71       N  
ATOM    812  CA  LEU A 362      31.552   4.693  16.223  1.00  7.42           C  
ANISOU  812  CA  LEU A 362      942   1017    859   -137     -3    -71       C  
ATOM    813  C   LEU A 362      30.215   4.910  15.517  1.00  7.33           C  
ANISOU  813  C   LEU A 362      929   1048    807   -125      6    -47       C  
ATOM    814  O   LEU A 362      30.124   4.772  14.294  1.00  7.42           O  
ANISOU  814  O   LEU A 362      962   1097    760   -146      7    -11       O  
ATOM    815  CB  LEU A 362      31.571   3.324  16.907  1.00  7.45           C  
ANISOU  815  CB  LEU A 362      988   1017    823   -126      2    -90       C  
ATOM    816  CG  LEU A 362      31.251   2.111  16.029  1.00  8.09           C  
ANISOU  816  CG  LEU A 362     1030   1019   1023    -67     27   -198       C  
ATOM    817  CD1 LEU A 362      32.375   1.807  15.052  1.00  9.21           C  
ANISOU  817  CD1 LEU A 362     1052   1224   1222    -87    118   -241       C  
ATOM    818  CD2 LEU A 362      30.975   0.911  16.905  1.00  9.07           C  
ANISOU  818  CD2 LEU A 362     1281   1091   1073    -81    -35   -108       C  
ATOM    819  N   ARG A 363      29.185   5.252  16.289  1.00  7.30           N  
ANISOU  819  N   ARG A 363      843   1064    863   -162     -8     13       N  
ATOM    820  CA  ARG A 363      27.846   5.424  15.735  1.00  7.60           C  
ANISOU  820  CA  ARG A 363      912   1090    885   -143    -21     43       C  
ATOM    821  C   ARG A 363      27.780   6.599  14.764  1.00  7.82           C  
ANISOU  821  C   ARG A 363      980   1071    919   -155    -26     46       C  
ATOM    822  O   ARG A 363      27.180   6.487  13.697  1.00  8.48           O  
ANISOU  822  O   ARG A 363     1161   1145    915   -206    -94    117       O  
ATOM    823  CB  ARG A 363      26.800   5.550  16.851  1.00  7.64           C  
ANISOU  823  CB  ARG A 363      920   1088    893   -144     10     45       C  
ATOM    824  CG  ARG A 363      26.634   4.284  17.715  1.00  7.84           C  
ANISOU  824  CG  ARG A 363      941   1092    943   -174      5     55       C  
ATOM    825  CD  ARG A 363      25.551   3.309  17.219  1.00  8.16           C  
ANISOU  825  CD  ARG A 363      947   1145   1005   -174     59    -16       C  
ATOM    826  NE  ARG A 363      25.724   2.972  15.805  1.00  7.87           N  
ANISOU  826  NE  ARG A 363      917   1112    962    -85     16    -14       N  
ATOM    827  CZ  ARG A 363      26.583   2.068  15.331  1.00  8.11           C  
ANISOU  827  CZ  ARG A 363      908   1120   1050   -122     21   -110       C  
ATOM    828  NH1 ARG A 363      27.355   1.365  16.148  1.00  8.47           N  
ANISOU  828  NH1 ARG A 363      916   1015   1285   -169     44     13       N  
ATOM    829  NH2 ARG A 363      26.676   1.871  14.022  1.00  8.77           N  
ANISOU  829  NH2 ARG A 363     1172   1171    987   -180    108    -88       N  
ATOM    830  N   PHE A 364      28.406   7.718  15.118  1.00  7.89           N  
ANISOU  830  N   PHE A 364     1004   1030    962   -121     13     63       N  
ATOM    831  CA  PHE A 364      28.428   8.869  14.213  1.00  8.21           C  
ANISOU  831  CA  PHE A 364     1075   1091    951    -87     44     55       C  
ATOM    832  C   PHE A 364      29.271   8.625  12.965  1.00  8.08           C  
ANISOU  832  C   PHE A 364     1054   1097    916    -92     32     37       C  
ATOM    833  O   PHE A 364      28.864   8.994  11.862  1.00  8.42           O  
ANISOU  833  O   PHE A 364     1122   1165    912    -89      5     36       O  
ATOM    834  CB  PHE A 364      28.864  10.146  14.939  1.00  8.37           C  
ANISOU  834  CB  PHE A 364     1096   1071   1011    -60     56     35       C  
ATOM    835  CG  PHE A 364      27.766  10.777  15.747  1.00  9.43           C  
ANISOU  835  CG  PHE A 364     1292   1181   1110     47    113     35       C  
ATOM    836  CD1 PHE A 364      26.864  11.653  15.153  1.00 10.77           C  
ANISOU  836  CD1 PHE A 364     1503   1297   1291    221    132     63       C  
ATOM    837  CD2 PHE A 364      27.614  10.478  17.093  1.00  9.88           C  
ANISOU  837  CD2 PHE A 364     1450   1178   1126    150    174     43       C  
ATOM    838  CE1 PHE A 364      25.836  12.234  15.891  1.00 11.56           C  
ANISOU  838  CE1 PHE A 364     1602   1441   1349    204    199     32       C  
ATOM    839  CE2 PHE A 364      26.584  11.051  17.840  1.00 10.99           C  
ANISOU  839  CE2 PHE A 364     1589   1345   1240    188    260      8       C  
ATOM    840  CZ  PHE A 364      25.694  11.926  17.235  1.00 11.37           C  
ANISOU  840  CZ  PHE A 364     1630   1340   1350     83    168     70       C  
ATOM    841  N   LEU A 365      30.426   7.984  13.133  1.00  8.03           N  
ANISOU  841  N   LEU A 365     1041   1111    896   -129     46     12       N  
ATOM    842  CA  LEU A 365      31.292   7.693  11.992  1.00  8.15           C  
ANISOU  842  CA  LEU A 365     1061   1165    871   -129     32     -6       C  
ATOM    843  C   LEU A 365      30.622   6.746  10.996  1.00  8.38           C  
ANISOU  843  C   LEU A 365     1068   1241    873   -126     27    -23       C  
ATOM    844  O   LEU A 365      30.595   7.021   9.794  1.00  8.56           O  
ANISOU  844  O   LEU A 365     1076   1325    851   -152      0    -28       O  
ATOM    845  CB  LEU A 365      32.640   7.128  12.447  1.00  8.45           C  
ANISOU  845  CB  LEU A 365     1083   1198    930   -106     35    -18       C  
ATOM    846  CG  LEU A 365      33.567   6.628  11.330  1.00  8.44           C  
ANISOU  846  CG  LEU A 365     1116   1177    911   -138     37     18       C  
ATOM    847  CD1 LEU A 365      33.877   7.713  10.294  1.00  9.16           C  
ANISOU  847  CD1 LEU A 365     1194   1342    944   -228     63    117       C  
ATOM    848  CD2 LEU A 365      34.846   6.063  11.920  1.00  9.51           C  
ANISOU  848  CD2 LEU A 365     1179   1332   1101   -111    -87     46       C  
ATOM    849  N   LEU A 366      30.089   5.630  11.486  1.00  8.42           N  
ANISOU  849  N   LEU A 366     1075   1271    852   -133     24    -32       N  
ATOM    850  CA  LEU A 366      29.451   4.671  10.585  1.00  8.68           C  
ANISOU  850  CA  LEU A 366     1108   1307    881   -151      7    -19       C  
ATOM    851  C   LEU A 366      28.200   5.252   9.921  1.00  9.00           C  
ANISOU  851  C   LEU A 366     1127   1374    917   -108     11    -12       C  
ATOM    852  O   LEU A 366      27.924   4.952   8.765  1.00  9.50           O  
ANISOU  852  O   LEU A 366     1215   1484    908   -122      0     -5       O  
ATOM    853  CB  LEU A 366      29.169   3.332  11.274  1.00  8.99           C  
ANISOU  853  CB  LEU A 366     1164   1313    937   -156     41      5       C  
ATOM    854  CG  LEU A 366      30.396   2.518  11.706  1.00  9.07           C  
ANISOU  854  CG  LEU A 366     1135   1296   1014   -198    150     -5       C  
ATOM    855  CD1 LEU A 366      29.955   1.197  12.274  1.00  9.64           C  
ANISOU  855  CD1 LEU A 366     1268   1348   1047   -276    160    130       C  
ATOM    856  CD2 LEU A 366      31.375   2.286  10.559  1.00 10.63           C  
ANISOU  856  CD2 LEU A 366     1302   1587   1147   -106    241    -49       C  
ATOM    857  N   ASP A 367      27.461   6.095  10.641  1.00  9.18           N  
ANISOU  857  N   ASP A 367     1162   1416    908    -70     -9     -9       N  
ATOM    858  CA  ASP A 367      26.316   6.790  10.053  1.00  9.68           C  
ANISOU  858  CA  ASP A 367     1218   1485    974    -26     13     25       C  
ATOM    859  C   ASP A 367      26.761   7.661   8.872  1.00  9.74           C  
ANISOU  859  C   ASP A 367     1220   1497    983    -31     27     13       C  
ATOM    860  O   ASP A 367      26.148   7.632   7.804  1.00  9.91           O  
ANISOU  860  O   ASP A 367     1256   1567    942     19     36      0       O  
ATOM    861  CB  ASP A 367      25.593   7.638  11.106  1.00 10.04           C  
ANISOU  861  CB  ASP A 367     1270   1531   1012      6      3     27       C  
ATOM    862  CG  ASP A 367      24.321   8.274  10.575  1.00 11.28           C  
ANISOU  862  CG  ASP A 367     1461   1679   1143     95     -3     74       C  
ATOM    863  OD1 ASP A 367      23.367   7.533  10.264  1.00 12.65           O  
ANISOU  863  OD1 ASP A 367     1472   1984   1351    115    -49    106       O  
ATOM    864  OD2 ASP A 367      24.277   9.519  10.487  1.00 13.23           O  
ANISOU  864  OD2 ASP A 367     1807   1826   1394    132    -12    134       O  
ATOM    865  N   GLY A 368      27.833   8.425   9.069  1.00  9.70           N  
ANISOU  865  N   GLY A 368     1230   1480    975    -44     17     21       N  
ATOM    866  CA  GLY A 368      28.376   9.284   8.016  1.00  9.98           C  
ANISOU  866  CA  GLY A 368     1268   1514   1008    -52     46     46       C  
ATOM    867  C   GLY A 368      28.867   8.511   6.809  1.00 10.02           C  
ANISOU  867  C   GLY A 368     1303   1513    990    -55      6     44       C  
ATOM    868  O   GLY A 368      28.564   8.872   5.663  1.00 10.63           O  
ANISOU  868  O   GLY A 368     1375   1612   1050    -40     22     86       O  
ATOM    869  N   LEU A 369      29.627   7.447   7.062  1.00  9.72           N  
ANISOU  869  N   LEU A 369     1248   1487    955    -73     45     26       N  
ATOM    870  CA  LEU A 369      30.131   6.600   5.977  1.00  9.79           C  
ANISOU  870  CA  LEU A 369     1265   1518    937    -70     43     13       C  
ATOM    871  C   LEU A 369      28.978   5.962   5.211  1.00  9.81           C  
ANISOU  871  C   LEU A 369     1261   1548    917    -82     37     37       C  
ATOM    872  O   LEU A 369      28.923   6.049   3.978  1.00 10.07           O  
ANISOU  872  O   LEU A 369     1357   1591    876    -80     36     25       O  
ATOM    873  CB  LEU A 369      31.085   5.527   6.504  1.00  9.86           C  
ANISOU  873  CB  LEU A 369     1243   1509    993    -96     31     -1       C  
ATOM    874  CG  LEU A 369      32.406   6.008   7.107  1.00  9.98           C  
ANISOU  874  CG  LEU A 369     1198   1587   1004    -89     68     12       C  
ATOM    875  CD1 LEU A 369      33.165   4.826   7.683  1.00 10.77           C  
ANISOU  875  CD1 LEU A 369     1293   1631   1166    -62     44     79       C  
ATOM    876  CD2 LEU A 369      33.270   6.761   6.091  1.00 10.95           C  
ANISOU  876  CD2 LEU A 369     1286   1682   1190   -109    175     20       C  
ATOM    877  N   HIS A 370      28.055   5.344   5.946  1.00  9.81           N  
ANISOU  877  N   HIS A 370     1245   1532    950   -101     22     44       N  
ATOM    878  CA  HIS A 370      26.871   4.727   5.358  1.00  9.95           C  
ANISOU  878  CA  HIS A 370     1252   1560    969   -133     26     90       C  
ATOM    879  C   HIS A 370      26.085   5.688   4.467  1.00 10.32           C  
ANISOU  879  C   HIS A 370     1327   1596    998   -135     38    106       C  
ATOM    880  O   HIS A 370      25.745   5.348   3.331  1.00 10.61           O  
ANISOU  880  O   HIS A 370     1388   1660    983   -140     -9    119       O  
ATOM    881  CB  HIS A 370      25.958   4.162   6.451  1.00  9.84           C  
ANISOU  881  CB  HIS A 370     1213   1567    957   -137     28     80       C  
ATOM    882  CG  HIS A 370      24.588   3.820   5.961  1.00  9.62           C  
ANISOU  882  CG  HIS A 370     1169   1517    968   -181     42     83       C  
ATOM    883  ND1 HIS A 370      24.326   2.687   5.222  1.00 10.06           N  
ANISOU  883  ND1 HIS A 370     1296   1509   1014   -185     23    137       N  
ATOM    884  CD2 HIS A 370      23.412   4.479   6.073  1.00  9.73           C  
ANISOU  884  CD2 HIS A 370     1207   1477   1011   -159     75    120       C  
ATOM    885  CE1 HIS A 370      23.042   2.655   4.914  1.00 10.01           C  
ANISOU  885  CE1 HIS A 370     1194   1570   1036   -183     50     81       C  
ATOM    886  NE2 HIS A 370      22.465   3.731   5.419  1.00 10.25           N  
ANISOU  886  NE2 HIS A 370     1233   1540   1120   -181     16     49       N  
ATOM    887  N   ASN A 371      25.805   6.885   4.976  1.00 10.65           N  
ANISOU  887  N   ASN A 371     1384   1618   1044   -150     36    137       N  
ATOM    888  CA  ASN A 371      25.010   7.855   4.228  1.00 11.27           C  
ANISOU  888  CA  ASN A 371     1462   1681   1139   -162     46    175       C  
ATOM    889  C   ASN A 371      25.661   8.233   2.910  1.00 11.55           C  
ANISOU  889  C   ASN A 371     1520   1705   1161   -188     37    179       C  
ATOM    890  O   ASN A 371      24.977   8.411   1.903  1.00 11.57           O  
ANISOU  890  O   ASN A 371     1487   1761   1149   -172     19    220       O  
ATOM    891  CB  ASN A 371      24.732   9.105   5.065  1.00 11.54           C  
ANISOU  891  CB  ASN A 371     1516   1690   1177   -160     51    181       C  
ATOM    892  CG  ASN A 371      23.630   8.889   6.084  1.00 12.43           C  
ANISOU  892  CG  ASN A 371     1517   1889   1318   -162     89     97       C  
ATOM    893  OD1 ASN A 371      22.795   7.995   5.939  1.00 14.48           O  
ANISOU  893  OD1 ASN A 371     1730   2144   1624   -224    179      0       O  
ATOM    894  ND2 ASN A 371      23.620   9.717   7.122  1.00 14.19           N  
ANISOU  894  ND2 ASN A 371     1762   2145   1481   -140    148    -65       N  
ATOM    895  N   GLU A 372      26.986   8.327   2.914  1.00 12.00           N  
ANISOU  895  N   GLU A 372     1594   1726   1239   -232     21    169       N  
ATOM    896  CA  GLU A 372      27.719   8.778   1.734  1.00 12.47           C  
ANISOU  896  CA  GLU A 372     1701   1751   1284   -267     35    161       C  
ATOM    897  C   GLU A 372      27.959   7.697   0.670  1.00 12.25           C  
ANISOU  897  C   GLU A 372     1697   1723   1232   -284     38    180       C  
ATOM    898  O   GLU A 372      28.231   8.020  -0.489  1.00 12.90           O  
ANISOU  898  O   GLU A 372     1821   1784   1294   -259     60    202       O  
ATOM    899  CB  GLU A 372      29.022   9.477   2.140  1.00 12.92           C  
ANISOU  899  CB  GLU A 372     1740   1793   1376   -272      4    172       C  
ATOM    900  CG  GLU A 372      28.819  10.786   2.918  1.00 15.14           C  
ANISOU  900  CG  GLU A 372     2124   1978   1650   -200     -2     90       C  
ATOM    901  CD  GLU A 372      27.982  11.817   2.166  1.00 17.29           C  
ANISOU  901  CD  GLU A 372     2415   2137   2016    -92    -70     89       C  
ATOM    902  OE1 GLU A 372      28.180  11.978   0.943  1.00 19.11           O  
ANISOU  902  OE1 GLU A 372     2820   2313   2126    -36   -146    146       O  
ATOM    903  OE2 GLU A 372      27.126  12.467   2.805  1.00 18.85           O  
ANISOU  903  OE2 GLU A 372     2624   2292   2244     23   -122    -35       O  
ATOM    904  N   VAL A 373      27.841   6.426   1.055  1.00 11.92           N  
ANISOU  904  N   VAL A 373     1649   1709   1172   -331     35    179       N  
ATOM    905  CA  VAL A 373      27.923   5.319   0.087  1.00 11.73           C  
ANISOU  905  CA  VAL A 373     1641   1694   1120   -377     22    200       C  
ATOM    906  C   VAL A 373      26.604   4.554  -0.066  1.00 11.65           C  
ANISOU  906  C   VAL A 373     1652   1685   1090   -381     13    242       C  
ATOM    907  O   VAL A 373      26.572   3.474  -0.666  1.00 11.79           O  
ANISOU  907  O   VAL A 373     1691   1714   1075   -374     32    221       O  
ATOM    908  CB  VAL A 373      29.103   4.333   0.368  1.00 11.52           C  
ANISOU  908  CB  VAL A 373     1568   1706   1101   -402     29    194       C  
ATOM    909  CG1 VAL A 373      30.448   5.034   0.200  1.00 11.64           C  
ANISOU  909  CG1 VAL A 373     1582   1683   1158   -457     31    173       C  
ATOM    910  CG2 VAL A 373      28.981   3.671   1.741  1.00 11.78           C  
ANISOU  910  CG2 VAL A 373     1609   1793   1072   -394     16    174       C  
ATOM    911  N   ASN A 374      25.519   5.121   0.460  1.00 11.59           N  
ANISOU  911  N   ASN A 374     1667   1675   1060   -388    -14    282       N  
ATOM    912  CA  ASN A 374      24.195   4.506   0.362  1.00 11.99           C  
ANISOU  912  CA  ASN A 374     1716   1728   1109   -386    -54    326       C  
ATOM    913  C   ASN A 374      23.838   4.271  -1.103  1.00 12.50           C  
ANISOU  913  C   ASN A 374     1816   1794   1137   -381    -92    337       C  
ATOM    914  O   ASN A 374      23.933   5.187  -1.926  1.00 12.31           O  
ANISOU  914  O   ASN A 374     1802   1766   1106   -427    -95    343       O  
ATOM    915  CB  ASN A 374      23.150   5.405   1.037  1.00 11.79           C  
ANISOU  915  CB  ASN A 374     1671   1712   1097   -390    -35    342       C  
ATOM    916  CG  ASN A 374      21.850   4.679   1.365  1.00 11.63           C  
ANISOU  916  CG  ASN A 374     1620   1717   1081   -322    -18    390       C  
ATOM    917  OD1 ASN A 374      21.606   3.551   0.933  1.00 11.81           O  
ANISOU  917  OD1 ASN A 374     1474   1803   1208   -301      9    386       O  
ATOM    918  ND2 ASN A 374      21.001   5.345   2.136  1.00 12.01           N  
ANISOU  918  ND2 ASN A 374     1609   1696   1256   -238     12    383       N  
ATOM    919  N   ARG A 375      23.459   3.036  -1.426  1.00 13.09           N  
ANISOU  919  N   ARG A 375     1924   1834   1213   -374   -128    367       N  
ATOM    920  CA  ARG A 375      23.073   2.663  -2.791  1.00 14.13           C  
ANISOU  920  CA  ARG A 375     2066   1957   1344   -335   -179    351       C  
ATOM    921  C   ARG A 375      21.719   3.272  -3.148  1.00 14.95           C  
ANISOU  921  C   ARG A 375     2151   2050   1479   -310   -212    405       C  
ATOM    922  O   ARG A 375      21.391   3.439  -4.323  1.00 15.08           O  
ANISOU  922  O   ARG A 375     2205   2074   1450   -306   -236    399       O  
ATOM    923  CB  ARG A 375      23.046   1.139  -2.959  1.00 14.12           C  
ANISOU  923  CB  ARG A 375     2075   1953   1337   -337   -167    355       C  
ATOM    924  CG  ARG A 375      24.390   0.463  -2.708  1.00 14.09           C  
ANISOU  924  CG  ARG A 375     2105   1919   1330   -319   -141    263       C  
ATOM    925  CD  ARG A 375      24.248  -1.045  -2.549  1.00 14.17           C  
ANISOU  925  CD  ARG A 375     2199   1885   1297   -291   -163    120       C  
ATOM    926  NE  ARG A 375      25.535  -1.672  -2.248  1.00 13.66           N  
ANISOU  926  NE  ARG A 375     2208   1815   1166   -269   -182    -23       N  
ATOM    927  CZ  ARG A 375      25.783  -2.436  -1.187  1.00 13.59           C  
ANISOU  927  CZ  ARG A 375     2207   1799   1155   -292   -105      7       C  
ATOM    928  NH1 ARG A 375      24.831  -2.709  -0.298  1.00 12.88           N  
ANISOU  928  NH1 ARG A 375     2216   1705    971   -354   -156    -46       N  
ATOM    929  NH2 ARG A 375      26.995  -2.947  -1.021  1.00 13.04           N  
ANISOU  929  NH2 ARG A 375     2203   1759    991   -251   -125     80       N  
ATOM    930  N   VAL A 376      20.938   3.586  -2.118  1.00 15.81           N  
ANISOU  930  N   VAL A 376     2235   2155   1615   -288   -200    450       N  
ATOM    931  CA  VAL A 376      19.704   4.348  -2.265  1.00 16.99           C  
ANISOU  931  CA  VAL A 376     2355   2289   1811   -247   -187    505       C  
ATOM    932  C   VAL A 376      20.075   5.829  -2.256  1.00 17.87           C  
ANISOU  932  C   VAL A 376     2473   2371   1946   -236   -183    534       C  
ATOM    933  O   VAL A 376      20.569   6.355  -1.255  1.00 17.71           O  
ANISOU  933  O   VAL A 376     2473   2380   1874   -231   -178    576       O  
ATOM    934  CB  VAL A 376      18.704   4.032  -1.124  1.00 16.90           C  
ANISOU  934  CB  VAL A 376     2331   2259   1828   -256   -177    516       C  
ATOM    935  CG1 VAL A 376      17.423   4.845  -1.278  1.00 16.94           C  
ANISOU  935  CG1 VAL A 376     2327   2272   1835   -247   -182    538       C  
ATOM    936  CG2 VAL A 376      18.392   2.539  -1.082  1.00 17.32           C  
ANISOU  936  CG2 VAL A 376     2362   2275   1941   -285   -150    500       C  
ATOM    937  N   THR A 377      19.852   6.491  -3.387  1.00 19.12           N  
ANISOU  937  N   THR A 377     2641   2512   2110   -205   -197    582       N  
ATOM    938  CA  THR A 377      20.216   7.901  -3.544  1.00 20.47           C  
ANISOU  938  CA  THR A 377     2819   2626   2330   -175   -190    606       C  
ATOM    939  C   THR A 377      19.028   8.833  -3.310  1.00 21.49           C  
ANISOU  939  C   THR A 377     2936   2744   2485   -128   -193    591       C  
ATOM    940  O   THR A 377      19.206  10.026  -3.054  1.00 21.80           O  
ANISOU  940  O   THR A 377     2983   2754   2545   -131   -180    577       O  
ATOM    941  CB  THR A 377      20.835   8.181  -4.929  1.00 20.37           C  
ANISOU  941  CB  THR A 377     2803   2630   2304   -177   -189    618       C  
ATOM    942  OG1 THR A 377      19.959   7.695  -5.952  1.00 20.46           O  
ANISOU  942  OG1 THR A 377     2858   2646   2268   -195   -192    686       O  
ATOM    943  CG2 THR A 377      22.192   7.494  -5.060  1.00 20.59           C  
ANISOU  943  CG2 THR A 377     2827   2649   2347   -164   -186    604       C  
ATOM    944  N   LEU A 378      17.823   8.279  -3.411  1.00 22.52           N  
ANISOU  944  N   LEU A 378     3032   2876   2648   -102   -213    593       N  
ATOM    945  CA  LEU A 378      16.600   8.995  -3.072  1.00 23.75           C  
ANISOU  945  CA  LEU A 378     3156   3023   2843    -50   -219    571       C  
ATOM    946  C   LEU A 378      15.701   8.081  -2.246  1.00 24.44           C  
ANISOU  946  C   LEU A 378     3215   3114   2957    -43   -220    573       C  
ATOM    947  O   LEU A 378      15.118   7.128  -2.770  1.00 24.41           O  
ANISOU  947  O   LEU A 378     3219   3112   2942    -32   -232    571       O  
ATOM    948  CB  LEU A 378      15.882   9.492  -4.336  1.00 23.81           C  
ANISOU  948  CB  LEU A 378     3165   3032   2851    -57   -222    574       C  
ATOM    949  CG  LEU A 378      14.622  10.356  -4.181  1.00 24.19           C  
ANISOU  949  CG  LEU A 378     3239   3041   2908    -33   -207    567       C  
ATOM    950  CD1 LEU A 378      14.870  11.583  -3.303  1.00 24.57           C  
ANISOU  950  CD1 LEU A 378     3333   3068   2932     -6   -196    544       C  
ATOM    951  CD2 LEU A 378      14.087  10.771  -5.545  1.00 24.62           C  
ANISOU  951  CD2 LEU A 378     3314   3089   2949      2   -209    551       C  
ATOM    952  N   ARG A 379      15.610   8.372  -0.950  1.00 25.43           N  
ANISOU  952  N   ARG A 379     3311   3254   3095    -12   -228    534       N  
ATOM    953  CA  ARG A 379      14.822   7.564  -0.021  1.00 26.40           C  
ANISOU  953  CA  ARG A 379     3410   3368   3250     -6   -213    523       C  
ATOM    954  C   ARG A 379      13.322   7.723  -0.259  1.00 27.54           C  
ANISOU  954  C   ARG A 379     3512   3522   3430     26   -211    489       C  
ATOM    955  O   ARG A 379      12.813   8.847  -0.266  1.00 27.58           O  
ANISOU  955  O   ARG A 379     3523   3518   3438     25   -215    480       O  
ATOM    956  CB  ARG A 379      15.150   7.928   1.430  1.00 26.12           C  
ANISOU  956  CB  ARG A 379     3350   3340   3232      6   -232    525       C  
ATOM    957  CG  ARG A 379      16.521   7.481   1.911  1.00 25.01           C  
ANISOU  957  CG  ARG A 379     3260   3195   3044    -38   -227    542       C  
ATOM    958  CD  ARG A 379      16.689   7.783   3.390  1.00 23.26           C  
ANISOU  958  CD  ARG A 379     2982   2913   2943    -49   -238    595       C  
ATOM    959  NE  ARG A 379      17.963   7.293   3.911  1.00 21.75           N  
ANISOU  959  NE  ARG A 379     2851   2686   2725   -120   -190    581       N  
ATOM    960  CZ  ARG A 379      19.069   8.023   4.021  1.00 21.21           C  
ANISOU  960  CZ  ARG A 379     2826   2581   2651   -100   -173    594       C  
ATOM    961  NH1 ARG A 379      19.079   9.297   3.646  1.00 21.36           N  
ANISOU  961  NH1 ARG A 379     2870   2580   2665    -68   -212    612       N  
ATOM    962  NH2 ARG A 379      20.174   7.474   4.508  1.00 20.52           N  
ANISOU  962  NH2 ARG A 379     2744   2549   2501   -137   -154    562       N  
ATOM    963  N   PRO A 380      12.612   6.597  -0.469  1.00 28.65           N  
ANISOU  963  N   PRO A 380     3643   3638   3604     25   -188    453       N  
ATOM    964  CA  PRO A 380      11.151   6.627  -0.532  1.00 29.57           C  
ANISOU  964  CA  PRO A 380     3728   3755   3750     40   -171    420       C  
ATOM    965  C   PRO A 380      10.559   6.896   0.851  1.00 30.41           C  
ANISOU  965  C   PRO A 380     3841   3854   3858     45   -130    377       C  
ATOM    966  O   PRO A 380      11.111   6.438   1.856  1.00 30.56           O  
ANISOU  966  O   PRO A 380     3854   3870   3886     53   -132    381       O  
ATOM    967  CB  PRO A 380      10.789   5.217  -1.009  1.00 29.54           C  
ANISOU  967  CB  PRO A 380     3728   3750   3742     44   -175    429       C  
ATOM    968  CG  PRO A 380      11.944   4.367  -0.612  1.00 29.19           C  
ANISOU  968  CG  PRO A 380     3685   3704   3701     25   -178    437       C  
ATOM    969  CD  PRO A 380      13.148   5.248  -0.729  1.00 28.78           C  
ANISOU  969  CD  PRO A 380     3650   3658   3624     36   -193    451       C  
ATOM    970  N   LYS A 381       9.454   7.640   0.893  1.00 31.24           N  
ANISOU  970  N   LYS A 381     3933   3945   3989     57    -94    326       N  
ATOM    971  CA  LYS A 381       8.805   8.006   2.153  1.00 31.95           C  
ANISOU  971  CA  LYS A 381     4030   4029   4081     52    -49    267       C  
ATOM    972  C   LYS A 381       8.330   6.771   2.918  1.00 32.02           C  
ANISOU  972  C   LYS A 381     4037   4033   4095     41    -36    232       C  
ATOM    973  O   LYS A 381       8.758   6.531   4.051  1.00 32.16           O  
ANISOU  973  O   LYS A 381     4061   4047   4109     38    -27    234       O  
ATOM    974  CB  LYS A 381       7.632   8.968   1.904  1.00 32.17           C  
ANISOU  974  CB  LYS A 381     4054   4050   4117     59    -54    271       C  
ATOM    975  CG  LYS A 381       6.903   9.428   3.171  1.00 32.94           C  
ANISOU  975  CG  LYS A 381     4158   4152   4203     70    -10    254       C  
ATOM    976  CD  LYS A 381       7.510  10.699   3.768  1.00 33.99           C  
ANISOU  976  CD  LYS A 381     4298   4250   4366     37    -18    206       C  
ATOM    977  CE  LYS A 381       6.715  11.948   3.383  1.00 34.54           C  
ANISOU  977  CE  LYS A 381     4365   4311   4445     79     -9    221       C  
ATOM    978  NZ  LYS A 381       6.798  12.290   1.931  1.00 34.99           N  
ANISOU  978  NZ  LYS A 381     4447   4370   4474     60     -2    219       N  
ATOM    979  N   SER A 382       7.453   5.993   2.287  1.00 32.00           N  
ANISOU  979  N   SER A 382     4041   4019   4097     29    -11    189       N  
ATOM    980  CA  SER A 382       6.886   4.798   2.901  1.00 31.79           C  
ANISOU  980  CA  SER A 382     4017   3991   4068     18      6    134       C  
ATOM    981  C   SER A 382       5.842   5.114   3.955  1.00 31.58           C  
ANISOU  981  C   SER A 382     3996   3952   4050      2     12    100       C  
ATOM    982  O   SER A 382       6.056   5.959   4.828  1.00 31.69           O  
ANISOU  982  O   SER A 382     4016   3968   4057      5     16     89       O  
ATOM    983  N   ASN A 383       4.702   4.435   3.862  1.00 31.36           N  
ANISOU  983  N   ASN A 383     3977   3911   4028     -2     28     82       N  
ATOM    984  CA  ASN A 383       3.649   4.546   4.866  1.00 30.99           C  
ANISOU  984  CA  ASN A 383     3940   3833   4000    -19     31     66       C  
ATOM    985  C   ASN A 383       3.547   3.263   5.667  1.00 30.79           C  
ANISOU  985  C   ASN A 383     3915   3793   3990    -27     41     53       C  
ATOM    986  O   ASN A 383       3.866   2.183   5.161  1.00 30.81           O  
ANISOU  986  O   ASN A 383     3927   3786   3992    -32     44     51       O  
ATOM    987  N   PRO A 384       3.110   3.384   6.919  1.00 30.57           N  
ANISOU  987  N   PRO A 384     3888   3736   3989    -39     43     54       N  
ATOM    988  CA  PRO A 384       2.907   2.223   7.785  1.00 30.29           C  
ANISOU  988  CA  PRO A 384     3840   3673   3994    -51     46     50       C  
ATOM    989  C   PRO A 384       1.842   1.294   7.207  1.00 30.04           C  
ANISOU  989  C   PRO A 384     3805   3608   4000    -55     55     64       C  
ATOM    990  O   PRO A 384       0.860   1.752   6.614  1.00 30.16           O  
ANISOU  990  O   PRO A 384     3821   3625   4012    -58     47     64       O  
ATOM    991  CB  PRO A 384       2.528   2.664   9.191  1.00 30.34           C  
ANISOU  991  CB  PRO A 384     3844   3689   3992    -48     45     51       C  
ATOM    992  N   GLU A 385       2.051  -0.009   7.373  1.00 29.59           N  
ANISOU  992  N   GLU A 385     3730   3522   3991    -74     66     67       N  
ATOM    993  CA  GLU A 385       1.128  -1.012   6.852  1.00 28.99           C  
ANISOU  993  CA  GLU A 385     3649   3405   3959    -80     85     98       C  
ATOM    994  C   GLU A 385       0.652  -1.971   7.934  1.00 28.01           C  
ANISOU  994  C   GLU A 385     3487   3263   3889    -94     84    102       C  
ATOM    995  O   GLU A 385       1.392  -2.287   8.870  1.00 28.12           O  
ANISOU  995  O   GLU A 385     3513   3271   3899    -95     83    107       O  
ATOM    996  CB  GLU A 385       1.775  -1.804   5.714  1.00 29.33           C  
ANISOU  996  CB  GLU A 385     3688   3443   4011    -77     82     72       C  
ATOM    997  CG  GLU A 385       1.720  -1.116   4.360  1.00 30.34           C  
ANISOU  997  CG  GLU A 385     3863   3560   4103    -60     78     90       C  
ATOM    998  CD  GLU A 385       2.041  -2.058   3.213  1.00 31.55           C  
ANISOU  998  CD  GLU A 385     4053   3691   4241    -36     91     12       C  
ATOM    999  OE1 GLU A 385       3.156  -2.621   3.191  1.00 32.05           O  
ANISOU  999  OE1 GLU A 385     4103   3747   4325      0     96     21       O  
ATOM   1000  OE2 GLU A 385       1.175  -2.232   2.328  1.00 32.06           O  
ANISOU 1000  OE2 GLU A 385     4104   3749   4326    -47     56      0       O  
ATOM   1001  N   ASN A 386      -0.592  -2.421   7.797  1.00 26.56           N  
ANISOU 1001  N   ASN A 386     3313   3052   3727    -93    117    144       N  
ATOM   1002  CA  ASN A 386      -1.128  -3.475   8.644  1.00 25.03           C  
ANISOU 1002  CA  ASN A 386     3085   2853   3572    -91    127    144       C  
ATOM   1003  C   ASN A 386      -0.702  -4.829   8.084  1.00 23.75           C  
ANISOU 1003  C   ASN A 386     2898   2721   3403   -118    138    177       C  
ATOM   1004  O   ASN A 386      -1.173  -5.251   7.024  1.00 23.57           O  
ANISOU 1004  O   ASN A 386     2879   2683   3391   -108    148    184       O  
ATOM   1005  CB  ASN A 386      -2.656  -3.370   8.736  1.00 25.21           C  
ANISOU 1005  CB  ASN A 386     3102   2873   3605    -86    140    159       C  
ATOM   1006  CG  ASN A 386      -3.248  -4.267   9.817  1.00 25.19           C  
ANISOU 1006  CG  ASN A 386     3093   2849   3628    -56    162    169       C  
ATOM   1007  OD1 ASN A 386      -2.905  -5.445   9.929  1.00 24.83           O  
ANISOU 1007  OD1 ASN A 386     2951   2836   3647    -60    208    195       O  
ATOM   1008  ND2 ASN A 386      -4.160  -3.710  10.608  1.00 25.58           N  
ANISOU 1008  ND2 ASN A 386     3106   2928   3685     -8    187    182       N  
ATOM   1009  N   LEU A 387       0.203  -5.496   8.794  1.00 22.13           N  
ANISOU 1009  N   LEU A 387     2685   2534   3186   -166    169    166       N  
ATOM   1010  CA  LEU A 387       0.728  -6.789   8.357  1.00 20.66           C  
ANISOU 1010  CA  LEU A 387     2459   2412   2976   -212    173    182       C  
ATOM   1011  C   LEU A 387       0.282  -7.936   9.271  1.00 19.68           C  
ANISOU 1011  C   LEU A 387     2309   2344   2824   -229    186    153       C  
ATOM   1012  O   LEU A 387       0.928  -8.986   9.325  1.00 19.20           O  
ANISOU 1012  O   LEU A 387     2231   2301   2762   -261    188    158       O  
ATOM   1013  CB  LEU A 387       2.260  -6.739   8.237  1.00 20.61           C  
ANISOU 1013  CB  LEU A 387     2463   2395   2973   -218    172    199       C  
ATOM   1014  CG  LEU A 387       2.880  -5.688   7.303  1.00 20.52           C  
ANISOU 1014  CG  LEU A 387     2422   2387   2985   -226    184    216       C  
ATOM   1015  CD1 LEU A 387       4.403  -5.743   7.357  1.00 21.02           C  
ANISOU 1015  CD1 LEU A 387     2451   2468   3066   -210    166    250       C  
ATOM   1016  CD2 LEU A 387       2.389  -5.834   5.861  1.00 20.79           C  
ANISOU 1016  CD2 LEU A 387     2486   2423   2990   -214    181    248       C  
ATOM   1017  N   ASP A 388      -0.836  -7.735   9.970  1.00 18.73           N  
ANISOU 1017  N   ASP A 388     2187   2265   2664   -252    173    132       N  
ATOM   1018  CA  ASP A 388      -1.376  -8.739  10.894  1.00 17.95           C  
ANISOU 1018  CA  ASP A 388     2067   2213   2537   -266    183    104       C  
ATOM   1019  C   ASP A 388      -1.720 -10.072  10.227  1.00 17.38           C  
ANISOU 1019  C   ASP A 388     1986   2186   2430   -288    172    113       C  
ATOM   1020  O   ASP A 388      -1.689 -11.114  10.877  1.00 17.21           O  
ANISOU 1020  O   ASP A 388     1954   2150   2435   -329    171    111       O  
ATOM   1021  CB  ASP A 388      -2.605  -8.197  11.636  1.00 18.11           C  
ANISOU 1021  CB  ASP A 388     2075   2255   2548   -250    187     97       C  
ATOM   1022  CG  ASP A 388      -2.247  -7.203  12.733  1.00 18.42           C  
ANISOU 1022  CG  ASP A 388     2114   2300   2585   -220    201     56       C  
ATOM   1023  OD1 ASP A 388      -1.056  -6.847  12.879  1.00 18.89           O  
ANISOU 1023  OD1 ASP A 388     2183   2364   2631   -214    212     66       O  
ATOM   1024  OD2 ASP A 388      -3.169  -6.780  13.461  1.00 19.16           O  
ANISOU 1024  OD2 ASP A 388     2150   2437   2693   -155    200      4       O  
ATOM   1025  N   HIS A 389      -2.039 -10.034   8.936  1.00 16.85           N  
ANISOU 1025  N   HIS A 389     1929   2124   2348   -318    167    104       N  
ATOM   1026  CA  HIS A 389      -2.357 -11.243   8.173  1.00 16.59           C  
ANISOU 1026  CA  HIS A 389     1934   2130   2236   -306    146    113       C  
ATOM   1027  C   HIS A 389      -1.133 -12.130   7.907  1.00 16.21           C  
ANISOU 1027  C   HIS A 389     1914   2079   2164   -323    158    108       C  
ATOM   1028  O   HIS A 389      -1.279 -13.309   7.577  1.00 16.18           O  
ANISOU 1028  O   HIS A 389     1946   2052   2147   -330    161    121       O  
ATOM   1029  CB  HIS A 389      -3.033 -10.869   6.851  1.00 16.71           C  
ANISOU 1029  CB  HIS A 389     1939   2147   2263   -288    130    124       C  
ATOM   1030  CG  HIS A 389      -2.186 -10.016   5.961  1.00 16.94           C  
ANISOU 1030  CG  HIS A 389     1953   2219   2264   -272     83    163       C  
ATOM   1031  ND1 HIS A 389      -2.003  -8.667   6.179  1.00 17.29           N  
ANISOU 1031  ND1 HIS A 389     1986   2234   2349   -211     51    194       N  
ATOM   1032  CD2 HIS A 389      -1.468 -10.320   4.854  1.00 17.39           C  
ANISOU 1032  CD2 HIS A 389     2005   2276   2324   -223     75    165       C  
ATOM   1033  CE1 HIS A 389      -1.211  -8.176   5.243  1.00 17.19           C  
ANISOU 1033  CE1 HIS A 389     1974   2267   2290   -241     35    189       C  
ATOM   1034  NE2 HIS A 389      -0.872  -9.158   4.427  1.00 17.74           N  
ANISOU 1034  NE2 HIS A 389     2111   2234   2393   -211     31    178       N  
ATOM   1035  N   LEU A 390       0.063 -11.560   8.045  1.00 15.74           N  
ANISOU 1035  N   LEU A 390     1889   2053   2036   -320    184    115       N  
ATOM   1036  CA  LEU A 390       1.304 -12.282   7.757  1.00 15.50           C  
ANISOU 1036  CA  LEU A 390     1893   2034   1960   -333    190    120       C  
ATOM   1037  C   LEU A 390       1.820 -13.055   8.965  1.00 15.35           C  
ANISOU 1037  C   LEU A 390     1908   2029   1894   -334    192    106       C  
ATOM   1038  O   LEU A 390       1.697 -12.580  10.095  1.00 15.43           O  
ANISOU 1038  O   LEU A 390     1921   2068   1872   -327    233    144       O  
ATOM   1039  CB  LEU A 390       2.395 -11.317   7.274  1.00 15.49           C  
ANISOU 1039  CB  LEU A 390     1870   2046   1966   -331    196    126       C  
ATOM   1040  CG  LEU A 390       2.166 -10.537   5.976  1.00 15.78           C  
ANISOU 1040  CG  LEU A 390     1937   2076   1983   -321    173    142       C  
ATOM   1041  CD1 LEU A 390       3.302  -9.554   5.761  1.00 16.43           C  
ANISOU 1041  CD1 LEU A 390     1957   2132   2153   -335    227    136       C  
ATOM   1042  CD2 LEU A 390       2.020 -11.464   4.768  1.00 16.58           C  
ANISOU 1042  CD2 LEU A 390     2040   2137   2121   -289     64     58       C  
ATOM   1043  N   PRO A 391       2.416 -14.243   8.729  1.00 15.15           N  
ANISOU 1043  N   PRO A 391     1942   2004   1810   -347    183     90       N  
ATOM   1044  CA  PRO A 391       3.138 -14.930   9.800  1.00 15.09           C  
ANISOU 1044  CA  PRO A 391     1969   1983   1780   -340    160     73       C  
ATOM   1045  C   PRO A 391       4.329 -14.083  10.263  1.00 14.76           C  
ANISOU 1045  C   PRO A 391     1965   1964   1678   -365    139     77       C  
ATOM   1046  O   PRO A 391       4.856 -13.284   9.482  1.00 14.14           O  
ANISOU 1046  O   PRO A 391     1842   1925   1606   -397    174     70       O  
ATOM   1047  CB  PRO A 391       3.628 -16.218   9.128  1.00 15.41           C  
ANISOU 1047  CB  PRO A 391     2029   1990   1835   -331    160     68       C  
ATOM   1048  CG  PRO A 391       2.749 -16.399   7.942  1.00 15.90           C  
ANISOU 1048  CG  PRO A 391     2105   2059   1876   -293    156     84       C  
ATOM   1049  CD  PRO A 391       2.422 -15.023   7.476  1.00 15.25           C  
ANISOU 1049  CD  PRO A 391     1980   2006   1807   -336    176     88       C  
ATOM   1050  N   ASP A 392       4.744 -14.263  11.517  1.00 14.77           N  
ANISOU 1050  N   ASP A 392     2023   1982   1605   -346    127     63       N  
ATOM   1051  CA  ASP A 392       5.814 -13.467  12.128  1.00 14.80           C  
ANISOU 1051  CA  ASP A 392     2067   1986   1568   -334     82     52       C  
ATOM   1052  C   ASP A 392       7.031 -13.302  11.222  1.00 14.12           C  
ANISOU 1052  C   ASP A 392     2018   1870   1476   -344     35     32       C  
ATOM   1053  O   ASP A 392       7.491 -12.180  10.981  1.00 13.57           O  
ANISOU 1053  O   ASP A 392     1999   1822   1331   -375     18      9       O  
ATOM   1054  CB  ASP A 392       6.266 -14.089  13.458  1.00 15.15           C  
ANISOU 1054  CB  ASP A 392     2105   2073   1578   -315     63     52       C  
ATOM   1055  CG  ASP A 392       5.281 -13.859  14.595  1.00 16.35           C  
ANISOU 1055  CG  ASP A 392     2198   2295   1717   -268     89      5       C  
ATOM   1056  OD1 ASP A 392       4.078 -13.636  14.343  1.00 18.04           O  
ANISOU 1056  OD1 ASP A 392     2293   2614   1945   -178     50    -24       O  
ATOM   1057  OD2 ASP A 392       5.723 -13.920  15.759  1.00 17.71           O  
ANISOU 1057  OD2 ASP A 392     2289   2618   1823   -211      3     30       O  
ATOM   1058  N   ASP A 393       7.551 -14.424  10.727  1.00 13.74           N  
ANISOU 1058  N   ASP A 393     1999   1791   1430   -336    -24      7       N  
ATOM   1059  CA  ASP A 393       8.772 -14.418   9.926  1.00 13.50           C  
ANISOU 1059  CA  ASP A 393     1964   1708   1456   -310    -53     -3       C  
ATOM   1060  C   ASP A 393       8.605 -13.622   8.635  1.00 12.73           C  
ANISOU 1060  C   ASP A 393     1857   1606   1371   -316    -70    -34       C  
ATOM   1061  O   ASP A 393       9.519 -12.908   8.224  1.00 12.48           O  
ANISOU 1061  O   ASP A 393     1827   1573   1341   -309    -51    -61       O  
ATOM   1062  CB  ASP A 393       9.242 -15.844   9.619  1.00 14.05           C  
ANISOU 1062  CB  ASP A 393     2056   1734   1546   -286    -62      7       C  
ATOM   1063  CG  ASP A 393       9.785 -16.566  10.845  1.00 15.35           C  
ANISOU 1063  CG  ASP A 393     2220   1867   1743   -239   -144     20       C  
ATOM   1064  OD1 ASP A 393       9.959 -15.930  11.911  1.00 16.79           O  
ANISOU 1064  OD1 ASP A 393     2523   1945   1908   -202   -191      7       O  
ATOM   1065  OD2 ASP A 393      10.043 -17.784  10.736  1.00 17.15           O  
ANISOU 1065  OD2 ASP A 393     2433   1923   2159   -187   -202     -1       O  
ATOM   1066  N   GLU A 394       7.438 -13.743   8.003  1.00 12.22           N  
ANISOU 1066  N   GLU A 394     1768   1571   1302   -324    -68    -34       N  
ATOM   1067  CA  GLU A 394       7.157 -13.001   6.776  1.00 11.83           C  
ANISOU 1067  CA  GLU A 394     1676   1554   1263   -319    -99    -52       C  
ATOM   1068  C   GLU A 394       7.032 -11.501   7.037  1.00 11.18           C  
ANISOU 1068  C   GLU A 394     1555   1510   1180   -309    -71    -51       C  
ATOM   1069  O   GLU A 394       7.535 -10.691   6.257  1.00 10.51           O  
ANISOU 1069  O   GLU A 394     1446   1477   1068   -353   -109    -35       O  
ATOM   1070  CB  GLU A 394       5.915 -13.550   6.066  1.00 12.14           C  
ANISOU 1070  CB  GLU A 394     1700   1606   1305   -335   -100    -64       C  
ATOM   1071  CG  GLU A 394       5.608 -12.886   4.716  1.00 13.81           C  
ANISOU 1071  CG  GLU A 394     1997   1778   1470   -270   -156      4       C  
ATOM   1072  CD  GLU A 394       6.744 -12.987   3.702  1.00 15.91           C  
ANISOU 1072  CD  GLU A 394     2353   2067   1624   -235    -48     11       C  
ATOM   1073  OE1 GLU A 394       7.606 -13.883   3.823  1.00 17.44           O  
ANISOU 1073  OE1 GLU A 394     2534   2284   1805   -127     38    -40       O  
ATOM   1074  OE2 GLU A 394       6.772 -12.159   2.770  1.00 17.61           O  
ANISOU 1074  OE2 GLU A 394     2662   2188   1838   -198    -32    124       O  
ATOM   1075  N   LYS A 395       6.380 -11.135   8.137  1.00 10.86           N  
ANISOU 1075  N   LYS A 395     1472   1497   1156   -277    -64    -38       N  
ATOM   1076  CA  LYS A 395       6.322  -9.740   8.561  1.00 10.58           C  
ANISOU 1076  CA  LYS A 395     1401   1486   1133   -254     -9    -57       C  
ATOM   1077  C   LYS A 395       7.737  -9.195   8.750  1.00  9.93           C  
ANISOU 1077  C   LYS A 395     1350   1386   1036   -246    -14    -47       C  
ATOM   1078  O   LYS A 395       8.054  -8.098   8.291  1.00  9.58           O  
ANISOU 1078  O   LYS A 395     1312   1347    978   -277     21    -51       O  
ATOM   1079  CB  LYS A 395       5.517  -9.601   9.853  1.00 11.05           C  
ANISOU 1079  CB  LYS A 395     1433   1563   1201   -232     15    -74       C  
ATOM   1080  CG  LYS A 395       5.381  -8.178  10.349  1.00 12.46           C  
ANISOU 1080  CG  LYS A 395     1589   1671   1474   -198     62   -145       C  
ATOM   1081  CD  LYS A 395       4.699  -8.150  11.704  1.00 14.27           C  
ANISOU 1081  CD  LYS A 395     1658   2024   1739   -207    279   -212       C  
ATOM   1082  CE  LYS A 395       4.582  -6.739  12.232  1.00 15.08           C  
ANISOU 1082  CE  LYS A 395     1859   2156   1712   -161    197   -299       C  
ATOM   1083  NZ  LYS A 395       3.745  -6.707  13.458  1.00 16.25           N  
ANISOU 1083  NZ  LYS A 395     1938   2456   1780    -84    284   -310       N  
ATOM   1084  N   GLY A 396       8.588  -9.978   9.411  1.00  9.67           N  
ANISOU 1084  N   GLY A 396     1315   1388    971   -265    -47    -27       N  
ATOM   1085  CA  GLY A 396       9.993  -9.619   9.584  1.00  9.73           C  
ANISOU 1085  CA  GLY A 396     1308   1404    981   -264    -43      8       C  
ATOM   1086  C   GLY A 396      10.686  -9.345   8.262  1.00  9.61           C  
ANISOU 1086  C   GLY A 396     1296   1379    977   -270    -63     15       C  
ATOM   1087  O   GLY A 396      11.368  -8.329   8.110  1.00  9.30           O  
ANISOU 1087  O   GLY A 396     1250   1369    911   -285    -64     55       O  
ATOM   1088  N   ARG A 397      10.499 -10.249   7.302  1.00  9.79           N  
ANISOU 1088  N   ARG A 397     1314   1394   1011   -265    -47      2       N  
ATOM   1089  CA  ARG A 397      11.118 -10.121   5.983  1.00 10.52           C  
ANISOU 1089  CA  ARG A 397     1434   1469   1092   -247    -46     28       C  
ATOM   1090  C   ARG A 397      10.644  -8.865   5.257  1.00 10.51           C  
ANISOU 1090  C   ARG A 397     1411   1476   1104   -246    -39     39       C  
ATOM   1091  O   ARG A 397      11.437  -8.179   4.612  1.00 10.50           O  
ANISOU 1091  O   ARG A 397     1402   1520   1066   -252     -7     41       O  
ATOM   1092  CB  ARG A 397      10.844 -11.361   5.123  1.00 11.24           C  
ANISOU 1092  CB  ARG A 397     1543   1523   1202   -246    -61    -13       C  
ATOM   1093  CG  ARG A 397      11.638 -12.591   5.535  1.00 13.02           C  
ANISOU 1093  CG  ARG A 397     1818   1688   1439   -155    -58    -11       C  
ATOM   1094  CD  ARG A 397      11.556 -13.700   4.490  1.00 15.84           C  
ANISOU 1094  CD  ARG A 397     2327   1894   1794   -195    -34   -174       C  
ATOM   1095  NE  ARG A 397      10.257 -14.371   4.478  1.00 18.33           N  
ANISOU 1095  NE  ARG A 397     2463   2214   2284   -250    -47   -183       N  
ATOM   1096  CZ  ARG A 397       9.945 -15.443   5.206  1.00 19.22           C  
ANISOU 1096  CZ  ARG A 397     2603   2269   2430   -327    -46   -168       C  
ATOM   1097  NH1 ARG A 397      10.833 -15.990   6.028  1.00 20.08           N  
ANISOU 1097  NH1 ARG A 397     2699   2487   2443   -308   -111   -186       N  
ATOM   1098  NH2 ARG A 397       8.733 -15.975   5.110  1.00 19.93           N  
ANISOU 1098  NH2 ARG A 397     2620   2340   2612   -336    -90   -217       N  
ATOM   1099  N   GLN A 398       9.351  -8.568   5.371  1.00 10.72           N  
ANISOU 1099  N   GLN A 398     1416   1516   1141   -259    -39     74       N  
ATOM   1100  CA  GLN A 398       8.778  -7.392   4.725  1.00 11.41           C  
ANISOU 1100  CA  GLN A 398     1469   1590   1274   -243    -35     89       C  
ATOM   1101  C   GLN A 398       9.269  -6.099   5.366  1.00 11.25           C  
ANISOU 1101  C   GLN A 398     1410   1581   1280   -245     -8     92       C  
ATOM   1102  O   GLN A 398       9.583  -5.136   4.667  1.00 11.31           O  
ANISOU 1102  O   GLN A 398     1406   1592   1298   -244     -3    120       O  
ATOM   1103  CB  GLN A 398       7.250  -7.468   4.710  1.00 11.95           C  
ANISOU 1103  CB  GLN A 398     1511   1688   1340   -216    -22     93       C  
ATOM   1104  CG  GLN A 398       6.702  -8.600   3.840  1.00 14.10           C  
ANISOU 1104  CG  GLN A 398     1873   1890   1593   -216    -74     58       C  
ATOM   1105  CD  GLN A 398       7.225  -8.563   2.414  1.00 16.84           C  
ANISOU 1105  CD  GLN A 398     2311   2277   1809   -148     20     29       C  
ATOM   1106  OE1 GLN A 398       7.728  -9.564   1.898  1.00 18.96           O  
ANISOU 1106  OE1 GLN A 398     2550   2418   2235    -67     95    -16       O  
ATOM   1107  NE2 GLN A 398       7.114  -7.406   1.771  1.00 17.89           N  
ANISOU 1107  NE2 GLN A 398     2456   2319   2019   -208    -62     92       N  
ATOM   1108  N   MET A 399       9.362  -6.087   6.692  1.00 11.15           N  
ANISOU 1108  N   MET A 399     1359   1587   1288   -254     22     89       N  
ATOM   1109  CA  MET A 399       9.915  -4.932   7.401  1.00 11.40           C  
ANISOU 1109  CA  MET A 399     1373   1585   1372   -254     55     99       C  
ATOM   1110  C   MET A 399      11.386  -4.713   7.048  1.00 11.21           C  
ANISOU 1110  C   MET A 399     1355   1585   1320   -253     41    114       C  
ATOM   1111  O   MET A 399      11.836  -3.573   6.924  1.00 11.47           O  
ANISOU 1111  O   MET A 399     1387   1578   1392   -246     67    124       O  
ATOM   1112  CB  MET A 399       9.726  -5.068   8.915  1.00 11.76           C  
ANISOU 1112  CB  MET A 399     1409   1647   1412   -214     83    100       C  
ATOM   1113  CG  MET A 399       8.266  -5.038   9.369  1.00 12.99           C  
ANISOU 1113  CG  MET A 399     1525   1710   1698   -184    229     58       C  
ATOM   1114  SD  MET A 399       7.273  -3.692   8.680  1.00 16.81           S  
ANISOU 1114  SD  MET A 399     1946   2070   2369    145    419    138       S  
ATOM   1115  CE  MET A 399       8.016  -2.263   9.454  1.00 17.74           C  
ANISOU 1115  CE  MET A 399     2055   2267   2415      7    269    130       C  
ATOM   1116  N   TRP A 400      12.118  -5.810   6.870  1.00 11.07           N  
ANISOU 1116  N   TRP A 400     1315   1586   1305   -265     26    157       N  
ATOM   1117  CA  TRP A 400      13.512  -5.758   6.444  1.00 11.43           C  
ANISOU 1117  CA  TRP A 400     1355   1645   1340   -270      9    174       C  
ATOM   1118  C   TRP A 400      13.648  -5.157   5.049  1.00 11.79           C  
ANISOU 1118  C   TRP A 400     1407   1673   1399   -297     26    226       C  
ATOM   1119  O   TRP A 400      14.516  -4.313   4.816  1.00 11.91           O  
ANISOU 1119  O   TRP A 400     1402   1691   1430   -322     35    244       O  
ATOM   1120  CB  TRP A 400      14.129  -7.154   6.472  1.00 11.21           C  
ANISOU 1120  CB  TRP A 400     1335   1619   1305   -262     -8    141       C  
ATOM   1121  CG  TRP A 400      15.614  -7.162   6.297  1.00 11.40           C  
ANISOU 1121  CG  TRP A 400     1370   1697   1261   -224     -8     67       C  
ATOM   1122  CD1 TRP A 400      16.317  -7.701   5.257  1.00 11.88           C  
ANISOU 1122  CD1 TRP A 400     1351   1774   1389   -224     50      7       C  
ATOM   1123  CD2 TRP A 400      16.584  -6.598   7.189  1.00 12.02           C  
ANISOU 1123  CD2 TRP A 400     1435   1744   1386   -236    -45      0       C  
ATOM   1124  NE1 TRP A 400      17.667  -7.515   5.453  1.00 12.59           N  
ANISOU 1124  NE1 TRP A 400     1385   1894   1504   -267      2    -15       N  
ATOM   1125  CE2 TRP A 400      17.857  -6.844   6.634  1.00 12.37           C  
ANISOU 1125  CE2 TRP A 400     1455   1795   1450   -253    -30     21       C  
ATOM   1126  CE3 TRP A 400      16.500  -5.918   8.413  1.00 11.98           C  
ANISOU 1126  CE3 TRP A 400     1529   1737   1284   -256    -75     21       C  
ATOM   1127  CZ2 TRP A 400      19.039  -6.425   7.256  1.00 12.83           C  
ANISOU 1127  CZ2 TRP A 400     1475   1923   1474   -247    -35     -7       C  
ATOM   1128  CZ3 TRP A 400      17.670  -5.506   9.030  1.00 12.80           C  
ANISOU 1128  CZ3 TRP A 400     1598   1889   1374   -295    -87     78       C  
ATOM   1129  CH2 TRP A 400      18.921  -5.762   8.452  1.00 13.16           C  
ANISOU 1129  CH2 TRP A 400     1582   1955   1460   -267    -71     51       C  
ATOM   1130  N   ARG A 401      12.786  -5.593   4.129  1.00 12.41           N  
ANISOU 1130  N   ARG A 401     1506   1759   1450   -318     14    287       N  
ATOM   1131  CA  ARG A 401      12.770  -5.065   2.765  1.00 13.46           C  
ANISOU 1131  CA  ARG A 401     1654   1876   1584   -326    -24    345       C  
ATOM   1132  C   ARG A 401      12.521  -3.555   2.781  1.00 13.47           C  
ANISOU 1132  C   ARG A 401     1607   1859   1650   -349    -42    378       C  
ATOM   1133  O   ARG A 401      13.205  -2.803   2.081  1.00 13.77           O  
ANISOU 1133  O   ARG A 401     1633   1901   1695   -365    -46    424       O  
ATOM   1134  CB  ARG A 401      11.710  -5.785   1.921  1.00 13.76           C  
ANISOU 1134  CB  ARG A 401     1686   1911   1631   -344    -28    339       C  
ATOM   1135  CG  ARG A 401      11.603  -5.292   0.478  1.00 16.30           C  
ANISOU 1135  CG  ARG A 401     2130   2230   1832   -278    -33    384       C  
ATOM   1136  CD  ARG A 401      10.422  -5.918  -0.257  1.00 19.73           C  
ANISOU 1136  CD  ARG A 401     2514   2682   2299   -361   -185    252       C  
ATOM   1137  NE  ARG A 401       9.139  -5.642   0.393  1.00 22.25           N  
ANISOU 1137  NE  ARG A 401     2748   3064   2642   -261    -88    249       N  
ATOM   1138  CZ  ARG A 401       8.426  -4.529   0.236  1.00 23.57           C  
ANISOU 1138  CZ  ARG A 401     2959   3171   2825   -210   -137    255       C  
ATOM   1139  NH1 ARG A 401       8.856  -3.552  -0.553  1.00 24.38           N  
ANISOU 1139  NH1 ARG A 401     3045   3218   3000   -238    -87    287       N  
ATOM   1140  NH2 ARG A 401       7.273  -4.391   0.876  1.00 24.54           N  
ANISOU 1140  NH2 ARG A 401     3026   3336   2961   -239   -107    211       N  
ATOM   1141  N   LYS A 402      11.561  -3.121   3.600  1.00 13.81           N  
ANISOU 1141  N   LYS A 402     1618   1883   1743   -333    -67    390       N  
ATOM   1142  CA  LYS A 402      11.228  -1.700   3.739  1.00 14.26           C  
ANISOU 1142  CA  LYS A 402     1653   1904   1859   -340    -78    382       C  
ATOM   1143  C   LYS A 402      12.409  -0.887   4.269  1.00 13.90           C  
ANISOU 1143  C   LYS A 402     1608   1882   1792   -343    -85    422       C  
ATOM   1144  O   LYS A 402      12.621   0.252   3.853  1.00 14.50           O  
ANISOU 1144  O   LYS A 402     1668   1894   1946   -348   -117    406       O  
ATOM   1145  CB  LYS A 402      10.010  -1.505   4.646  1.00 14.59           C  
ANISOU 1145  CB  LYS A 402     1684   1938   1919   -318    -53    384       C  
ATOM   1146  CG  LYS A 402       8.683  -1.959   4.053  1.00 16.09           C  
ANISOU 1146  CG  LYS A 402     1819   2126   2166   -313   -130    337       C  
ATOM   1147  CD  LYS A 402       7.594  -1.986   5.122  1.00 18.61           C  
ANISOU 1147  CD  LYS A 402     2111   2489   2470   -266      6    293       C  
ATOM   1148  CE  LYS A 402       6.249  -2.430   4.561  1.00 19.82           C  
ANISOU 1148  CE  LYS A 402     2275   2591   2664   -307    -79    211       C  
ATOM   1149  NZ  LYS A 402       5.613  -1.386   3.706  1.00 21.04           N  
ANISOU 1149  NZ  LYS A 402     2529   2691   2773   -241    -94    248       N  
ATOM   1150  N   TYR A 403      13.176  -1.475   5.184  1.00 13.36           N  
ANISOU 1150  N   TYR A 403     1546   1835   1692   -367    -68    435       N  
ATOM   1151  CA  TYR A 403      14.363  -0.817   5.716  1.00 13.06           C  
ANISOU 1151  CA  TYR A 403     1564   1834   1563   -367    -69    464       C  
ATOM   1152  C   TYR A 403      15.461  -0.694   4.656  1.00 13.44           C  
ANISOU 1152  C   TYR A 403     1596   1932   1576   -398    -76    462       C  
ATOM   1153  O   TYR A 403      16.057   0.375   4.500  1.00 12.52           O  
ANISOU 1153  O   TYR A 403     1532   1827   1397   -391   -112    475       O  
ATOM   1154  CB  TYR A 403      14.882  -1.546   6.958  1.00 12.88           C  
ANISOU 1154  CB  TYR A 403     1545   1820   1526   -348    -53    458       C  
ATOM   1155  CG  TYR A 403      16.100  -0.894   7.568  1.00 11.78           C  
ANISOU 1155  CG  TYR A 403     1522   1660   1293   -292      2    451       C  
ATOM   1156  CD1 TYR A 403      16.012   0.358   8.180  1.00 11.55           C  
ANISOU 1156  CD1 TYR A 403     1498   1599   1292   -338     35    431       C  
ATOM   1157  CD2 TYR A 403      17.340  -1.523   7.533  1.00 11.98           C  
ANISOU 1157  CD2 TYR A 403     1551   1686   1312   -262    -61    437       C  
ATOM   1158  CE1 TYR A 403      17.125   0.963   8.743  1.00 11.34           C  
ANISOU 1158  CE1 TYR A 403     1524   1582   1201   -255    -30    368       C  
ATOM   1159  CE2 TYR A 403      18.463  -0.923   8.091  1.00 11.59           C  
ANISOU 1159  CE2 TYR A 403     1607   1601   1193   -170   -165    330       C  
ATOM   1160  CZ  TYR A 403      18.347   0.318   8.693  1.00 11.04           C  
ANISOU 1160  CZ  TYR A 403     1559   1508   1127   -181    -90    439       C  
ATOM   1161  OH  TYR A 403      19.457   0.904   9.250  1.00 12.55           O  
ANISOU 1161  OH  TYR A 403     1730   1725   1312    -77   -262    271       O  
ATOM   1162  N   LEU A 404      15.695  -1.788   3.929  1.00 14.04           N  
ANISOU 1162  N   LEU A 404     1675   2034   1626   -430    -79    437       N  
ATOM   1163  CA ALEU A 404      16.724  -1.846   2.886  0.50 14.79           C  
ANISOU 1163  CA ALEU A 404     1751   2149   1716   -440    -68    436       C  
ATOM   1164  CA BLEU A 404      16.731  -1.838   2.894  0.50 14.81           C  
ANISOU 1164  CA BLEU A 404     1751   2149   1724   -439    -68    438       C  
ATOM   1165  C   LEU A 404      16.448  -0.920   1.704  1.00 15.17           C  
ANISOU 1165  C   LEU A 404     1799   2209   1756   -448    -95    462       C  
ATOM   1166  O   LEU A 404      17.376  -0.512   1.000  1.00 15.23           O  
ANISOU 1166  O   LEU A 404     1806   2241   1738   -457    -61    450       O  
ATOM   1167  CB ALEU A 404      16.901  -3.279   2.385  0.50 14.97           C  
ANISOU 1167  CB ALEU A 404     1779   2161   1748   -448    -52    408       C  
ATOM   1168  CB BLEU A 404      16.955  -3.274   2.413  0.50 15.00           C  
ANISOU 1168  CB BLEU A 404     1777   2158   1762   -445    -53    412       C  
ATOM   1169  CG ALEU A 404      17.922  -4.134   3.130  0.50 15.41           C  
ANISOU 1169  CG ALEU A 404     1833   2175   1844   -436    -41    391       C  
ATOM   1170  CG BLEU A 404      18.045  -4.077   3.125  0.50 15.56           C  
ANISOU 1170  CG BLEU A 404     1840   2171   1900   -425    -48    398       C  
ATOM   1171  CD1ALEU A 404      17.826  -5.576   2.673  0.50 16.47           C  
ANISOU 1171  CD1ALEU A 404     1993   2236   2027   -409     15    306       C  
ATOM   1172  CD1BLEU A 404      17.891  -4.019   4.635  0.50 15.76           C  
ANISOU 1172  CD1BLEU A 404     1875   2164   1949   -420    -21    379       C  
ATOM   1173  CD2ALEU A 404      19.321  -3.585   2.902  0.50 15.57           C  
ANISOU 1173  CD2ALEU A 404     1845   2191   1880   -464    -35    342       C  
ATOM   1174  CD2BLEU A 404      18.042  -5.515   2.635  0.50 16.65           C  
ANISOU 1174  CD2BLEU A 404     2005   2231   2089   -404     -6    313       C  
ATOM   1175  N   GLU A 405      15.177  -0.597   1.478  1.00 15.67           N  
ANISOU 1175  N   GLU A 405     1857   2302   1795   -446   -149    495       N  
ATOM   1176  CA AGLU A 405      14.830   0.323   0.396  0.50 16.18           C  
ANISOU 1176  CA AGLU A 405     1915   2377   1854   -425   -187    534       C  
ATOM   1177  CA BGLU A 405      14.800   0.329   0.413  0.50 16.17           C  
ANISOU 1177  CA BGLU A 405     1911   2374   1857   -431   -190    529       C  
ATOM   1178  C   GLU A 405      15.169   1.768   0.771  1.00 16.05           C  
ANISOU 1178  C   GLU A 405     1889   2369   1838   -418   -212    549       C  
ATOM   1179  O   GLU A 405      15.111   2.666  -0.071  1.00 16.10           O  
ANISOU 1179  O   GLU A 405     1903   2371   1840   -430   -200    596       O  
ATOM   1180  CB AGLU A 405      13.369   0.153  -0.055  0.50 16.62           C  
ANISOU 1180  CB AGLU A 405     1965   2435   1914   -421   -210    528       C  
ATOM   1181  CB BGLU A 405      13.310   0.202   0.088  0.50 16.56           C  
ANISOU 1181  CB BGLU A 405     1945   2436   1909   -419   -199    523       C  
ATOM   1182  CG AGLU A 405      12.313   0.781   0.837  0.50 17.82           C  
ANISOU 1182  CG AGLU A 405     2145   2606   2019   -370   -186    509       C  
ATOM   1183  CG BGLU A 405      12.980  -1.040  -0.725  0.50 17.80           C  
ANISOU 1183  CG BGLU A 405     2133   2560   2067   -433   -235    455       C  
ATOM   1184  CD AGLU A 405      10.905   0.379   0.434  0.50 19.40           C  
ANISOU 1184  CD AGLU A 405     2271   2874   2224   -345   -298    492       C  
ATOM   1185  CD BGLU A 405      11.506  -1.170  -1.038  0.50 19.59           C  
ANISOU 1185  CD BGLU A 405     2234   2870   2338   -402   -266    414       C  
ATOM   1186  OE1AGLU A 405      10.732  -0.742  -0.090  0.50 19.47           O  
ANISOU 1186  OE1AGLU A 405     2303   2902   2192   -363   -347    527       O  
ATOM   1187  OE1BGLU A 405      10.766  -0.179  -0.859  0.50 20.42           O  
ANISOU 1187  OE1BGLU A 405     2318   2957   2482   -369   -241    362       O  
ATOM   1188  OE2AGLU A 405       9.970   1.181   0.646  0.50 20.16           O  
ANISOU 1188  OE2AGLU A 405     2318   2974   2368   -303   -290    450       O  
ATOM   1189  OE2BGLU A 405      11.091  -2.266  -1.470  0.50 20.32           O  
ANISOU 1189  OE2BGLU A 405     2344   2909   2468   -424   -265    385       O  
ATOM   1190  N   ARG A 406      15.557   1.974   2.028  1.00 15.60           N  
ANISOU 1190  N   ARG A 406     1802   2318   1804   -394   -231    562       N  
ATOM   1191  CA  ARG A 406      16.009   3.281   2.500  1.00 15.14           C  
ANISOU 1191  CA  ARG A 406     1718   2280   1752   -344   -244    551       C  
ATOM   1192  C   ARG A 406      17.493   3.288   2.884  1.00 14.16           C  
ANISOU 1192  C   ARG A 406     1622   2155   1603   -331   -235    546       C  
ATOM   1193  O   ARG A 406      18.185   4.287   2.674  1.00 13.96           O  
ANISOU 1193  O   ARG A 406     1611   2108   1584   -323   -250    585       O  
ATOM   1194  CB  ARG A 406      15.166   3.744   3.685  1.00 15.86           C  
ANISOU 1194  CB  ARG A 406     1804   2358   1862   -331   -210    527       C  
ATOM   1195  CG  ARG A 406      13.713   4.021   3.332  1.00 18.08           C  
ANISOU 1195  CG  ARG A 406     1956   2689   2223   -253   -272    488       C  
ATOM   1196  CD  ARG A 406      12.918   4.435   4.552  1.00 22.06           C  
ANISOU 1196  CD  ARG A 406     2500   3259   2622   -121    -64    338       C  
ATOM   1197  NE  ARG A 406      13.445   5.661   5.144  1.00 24.90           N  
ANISOU 1197  NE  ARG A 406     2841   3518   3100   -168   -128    206       N  
ATOM   1198  CZ  ARG A 406      13.120   6.117   6.350  1.00 26.68           C  
ANISOU 1198  CZ  ARG A 406     3091   3768   3276   -121    -47    153       C  
ATOM   1199  NH1 ARG A 406      12.263   5.451   7.115  1.00 27.66           N  
ANISOU 1199  NH1 ARG A 406     3214   3846   3447   -159    -27    184       N  
ATOM   1200  NH2 ARG A 406      13.664   7.242   6.792  1.00 27.81           N  
ANISOU 1200  NH2 ARG A 406     3227   3822   3515   -150    -58    120       N  
ATOM   1201  N   GLU A 407      17.969   2.181   3.455  1.00 13.37           N  
ANISOU 1201  N   GLU A 407     1530   2062   1486   -313   -230    511       N  
ATOM   1202  CA  GLU A 407      19.344   2.075   3.954  1.00 12.76           C  
ANISOU 1202  CA  GLU A 407     1510   1982   1355   -273   -177    467       C  
ATOM   1203  C   GLU A 407      20.027   0.826   3.403  1.00 12.58           C  
ANISOU 1203  C   GLU A 407     1534   1930   1315   -282   -180    420       C  
ATOM   1204  O   GLU A 407      19.833  -0.280   3.910  1.00 12.88           O  
ANISOU 1204  O   GLU A 407     1666   1895   1332   -278   -122    406       O  
ATOM   1205  CB  GLU A 407      19.372   2.063   5.491  1.00 12.85           C  
ANISOU 1205  CB  GLU A 407     1530   1995   1357   -233   -161    477       C  
ATOM   1206  CG  GLU A 407      18.455   3.074   6.185  1.00 13.33           C  
ANISOU 1206  CG  GLU A 407     1509   2084   1469   -145    -93    497       C  
ATOM   1207  CD  GLU A 407      18.798   4.530   5.905  1.00 13.31           C  
ANISOU 1207  CD  GLU A 407     1451   2044   1562     10    -48    475       C  
ATOM   1208  OE1 GLU A 407      19.945   4.835   5.513  1.00 13.36           O  
ANISOU 1208  OE1 GLU A 407     1404   2037   1635     46      3    419       O  
ATOM   1209  OE2 GLU A 407      17.904   5.379   6.088  1.00 14.46           O  
ANISOU 1209  OE2 GLU A 407     1544   2182   1765    116     23    487       O  
ATOM   1210  N   ASP A 408      20.835   1.012   2.363  1.00 12.20           N  
ANISOU 1210  N   ASP A 408     1494   1877   1262   -243   -181    316       N  
ATOM   1211  CA  ASP A 408      21.453  -0.103   1.650  1.00 12.25           C  
ANISOU 1211  CA  ASP A 408     1490   1876   1286   -240   -182    244       C  
ATOM   1212  C   ASP A 408      22.870   0.273   1.241  1.00 11.62           C  
ANISOU 1212  C   ASP A 408     1433   1790   1189   -230   -156    224       C  
ATOM   1213  O   ASP A 408      23.076   0.884   0.197  1.00 11.52           O  
ANISOU 1213  O   ASP A 408     1447   1794   1135   -211   -169    256       O  
ATOM   1214  CB  ASP A 408      20.600  -0.469   0.421  1.00 12.86           C  
ANISOU 1214  CB  ASP A 408     1532   1945   1410   -232   -237    180       C  
ATOM   1215  CG  ASP A 408      21.103  -1.707  -0.322  1.00 14.23           C  
ANISOU 1215  CG  ASP A 408     1722   2020   1662   -247   -313     92       C  
ATOM   1216  OD1 ASP A 408      22.002  -2.416   0.179  1.00 16.14           O  
ANISOU 1216  OD1 ASP A 408     1897   2058   2176   -218   -439      2       O  
ATOM   1217  OD2 ASP A 408      20.575  -1.974  -1.423  1.00 16.72           O  
ANISOU 1217  OD2 ASP A 408     2008   2397   1946   -213   -457   -103       O  
ATOM   1218  N   SER A 409      23.848  -0.085   2.067  1.00 10.88           N  
ANISOU 1218  N   SER A 409     1351   1712   1072   -220    -74    187       N  
ATOM   1219  CA  SER A 409      25.242   0.226   1.762  1.00 10.45           C  
ANISOU 1219  CA  SER A 409     1343   1625   1001   -220    -31    159       C  
ATOM   1220  C   SER A 409      26.165  -0.917   2.145  1.00 10.34           C  
ANISOU 1220  C   SER A 409     1322   1580   1025   -212     24    120       C  
ATOM   1221  O   SER A 409      25.771  -1.822   2.885  1.00 10.23           O  
ANISOU 1221  O   SER A 409     1374   1557    954   -201     -6    134       O  
ATOM   1222  CB  SER A 409      25.681   1.490   2.499  1.00 10.58           C  
ANISOU 1222  CB  SER A 409     1376   1618   1026   -197    -38    165       C  
ATOM   1223  OG  SER A 409      26.040   1.188   3.839  1.00 10.59           O  
ANISOU 1223  OG  SER A 409     1391   1630   1001   -147   -112     51       O  
ATOM   1224  N   ARG A 410      27.408  -0.846   1.669  1.00 10.26           N  
ANISOU 1224  N   ARG A 410     1329   1563   1003   -194     89     62       N  
ATOM   1225  CA  ARG A 410      28.450  -1.782   2.076  1.00 10.49           C  
ANISOU 1225  CA  ARG A 410     1353   1567   1065   -164    117     56       C  
ATOM   1226  C   ARG A 410      28.660  -1.777   3.591  1.00 10.30           C  
ANISOU 1226  C   ARG A 410     1330   1531   1052   -148    101     39       C  
ATOM   1227  O   ARG A 410      28.976  -2.810   4.185  1.00 10.67           O  
ANISOU 1227  O   ARG A 410     1355   1573   1126   -100     83     63       O  
ATOM   1228  CB  ARG A 410      29.769  -1.455   1.379  1.00 10.85           C  
ANISOU 1228  CB  ARG A 410     1364   1613   1145   -170    138     30       C  
ATOM   1229  CG  ARG A 410      30.826  -2.537   1.525  1.00 11.76           C  
ANISOU 1229  CG  ARG A 410     1572   1686   1210    -86    111    -49       C  
ATOM   1230  CD  ARG A 410      30.639  -3.648   0.498  1.00 12.92           C  
ANISOU 1230  CD  ARG A 410     1816   1828   1265    -75     45   -138       C  
ATOM   1231  NE  ARG A 410      31.584  -4.738   0.730  1.00 14.48           N  
ANISOU 1231  NE  ARG A 410     2022   1902   1575     27     74    -95       N  
ATOM   1232  CZ  ARG A 410      31.285  -5.883   1.338  1.00 14.93           C  
ANISOU 1232  CZ  ARG A 410     2073   2032   1565     66    126     -6       C  
ATOM   1233  NH1 ARG A 410      30.051  -6.117   1.769  1.00 15.65           N  
ANISOU 1233  NH1 ARG A 410     2143   2135   1667     20    204     82       N  
ATOM   1234  NH2 ARG A 410      32.223  -6.804   1.508  1.00 15.04           N  
ANISOU 1234  NH2 ARG A 410     2127   2034   1551    140     94    -78       N  
ATOM   1235  N   ILE A 411      28.499  -0.613   4.216  1.00 10.13           N  
ANISOU 1235  N   ILE A 411     1305   1506   1036   -127     71     18       N  
ATOM   1236  CA  ILE A 411      28.638  -0.509   5.672  1.00 10.33           C  
ANISOU 1236  CA  ILE A 411     1364   1533   1027   -104     23    -21       C  
ATOM   1237  C   ILE A 411      27.549  -1.341   6.349  1.00 10.16           C  
ANISOU 1237  C   ILE A 411     1307   1562    989   -113      9     -8       C  
ATOM   1238  O   ILE A 411      27.820  -2.102   7.282  1.00 10.04           O  
ANISOU 1238  O   ILE A 411     1332   1520    963    -99    -12    -28       O  
ATOM   1239  CB  ILE A 411      28.591   0.963   6.170  1.00 10.60           C  
ANISOU 1239  CB  ILE A 411     1394   1542   1090    -95     18    -36       C  
ATOM   1240  CG1 ILE A 411      29.421   1.892   5.264  1.00 10.99           C  
ANISOU 1240  CG1 ILE A 411     1482   1590   1103   -124     16    -80       C  
ATOM   1241  CG2 ILE A 411      29.025   1.063   7.642  1.00 11.27           C  
ANISOU 1241  CG2 ILE A 411     1522   1610   1148    -50    -26    -93       C  
ATOM   1242  CD1 ILE A 411      30.910   1.552   5.138  1.00 12.80           C  
ANISOU 1242  CD1 ILE A 411     1611   1837   1413    -34     94   -181       C  
ATOM   1243  N   GLY A 412      26.324  -1.210   5.844  1.00 10.16           N  
ANISOU 1243  N   GLY A 412     1272   1621    965   -155      5     16       N  
ATOM   1244  CA  GLY A 412      25.203  -2.020   6.290  1.00 10.68           C  
ANISOU 1244  CA  GLY A 412     1351   1702   1002   -210     36     61       C  
ATOM   1245  C   GLY A 412      25.401  -3.501   6.041  1.00 10.59           C  
ANISOU 1245  C   GLY A 412     1353   1708    963   -251      7    110       C  
ATOM   1246  O   GLY A 412      25.083  -4.325   6.902  1.00 10.86           O  
ANISOU 1246  O   GLY A 412     1371   1788    967   -275     44    158       O  
ATOM   1247  N   ASP A 413      25.935  -3.846   4.870  1.00 10.42           N  
ANISOU 1247  N   ASP A 413     1360   1714    884   -268    -16     87       N  
ATOM   1248  CA  ASP A 413      26.237  -5.244   4.541  1.00 10.41           C  
ANISOU 1248  CA  ASP A 413     1405   1661    889   -284    -32    118       C  
ATOM   1249  C   ASP A 413      26.942  -5.917   5.710  1.00 10.00           C  
ANISOU 1249  C   ASP A 413     1327   1598    873   -297    -37    105       C  
ATOM   1250  O   ASP A 413      26.682  -7.076   6.028  1.00 10.39           O  
ANISOU 1250  O   ASP A 413     1378   1636    934   -317    -42    123       O  
ATOM   1251  CB  ASP A 413      27.173  -5.356   3.327  1.00 10.96           C  
ANISOU 1251  CB  ASP A 413     1521   1755    886   -270    -15    111       C  
ATOM   1252  CG  ASP A 413      26.537  -4.936   2.008  1.00 11.78           C  
ANISOU 1252  CG  ASP A 413     1647   1851    975   -260    -55    177       C  
ATOM   1253  OD1 ASP A 413      25.310  -4.705   1.929  1.00 12.48           O  
ANISOU 1253  OD1 ASP A 413     1699   1973   1069   -197   -111    205       O  
ATOM   1254  OD2 ASP A 413      27.305  -4.856   1.025  1.00 12.79           O  
ANISOU 1254  OD2 ASP A 413     1921   1916   1023   -245    -19    288       O  
ATOM   1255  N   LEU A 414      27.853  -5.178   6.336  1.00  9.37           N  
ANISOU 1255  N   LEU A 414     1243   1485    831   -279     19     90       N  
ATOM   1256  CA  LEU A 414      28.670  -5.726   7.406  1.00  9.26           C  
ANISOU 1256  CA  LEU A 414     1199   1437    880   -243     61     37       C  
ATOM   1257  C   LEU A 414      27.996  -5.685   8.770  1.00  8.71           C  
ANISOU 1257  C   LEU A 414     1161   1328    818   -205     43    -13       C  
ATOM   1258  O   LEU A 414      27.979  -6.691   9.465  1.00  8.96           O  
ANISOU 1258  O   LEU A 414     1253   1298    850   -182     54     -9       O  
ATOM   1259  CB  LEU A 414      30.032  -5.023   7.458  1.00  9.73           C  
ANISOU 1259  CB  LEU A 414     1218   1476   1002   -248    108     48       C  
ATOM   1260  CG  LEU A 414      30.842  -5.048   6.156  1.00 10.59           C  
ANISOU 1260  CG  LEU A 414     1288   1600   1133   -251    201     40       C  
ATOM   1261  CD1 LEU A 414      32.174  -4.350   6.346  1.00 12.04           C  
ANISOU 1261  CD1 LEU A 414     1395   1691   1488   -341    193     -1       C  
ATOM   1262  CD2 LEU A 414      31.047  -6.475   5.659  1.00 11.91           C  
ANISOU 1262  CD2 LEU A 414     1453   1712   1358   -133    288     -1       C  
ATOM   1263  N   PHE A 415      27.435  -4.536   9.142  1.00  8.36           N  
ANISOU 1263  N   PHE A 415     1125   1266    783   -212     42    -32       N  
ATOM   1264  CA  PHE A 415      27.055  -4.300  10.535  1.00  7.94           C  
ANISOU 1264  CA  PHE A 415     1054   1213    749   -206     41    -17       C  
ATOM   1265  C   PHE A 415      25.589  -4.477  10.900  1.00  7.97           C  
ANISOU 1265  C   PHE A 415     1029   1193    805   -175     32    -25       C  
ATOM   1266  O   PHE A 415      25.288  -4.607  12.083  1.00  7.98           O  
ANISOU 1266  O   PHE A 415     1107   1196    727   -180     72    -14       O  
ATOM   1267  CB  PHE A 415      27.475  -2.889  10.969  1.00  8.15           C  
ANISOU 1267  CB  PHE A 415     1068   1204    821   -221     26    -26       C  
ATOM   1268  CG  PHE A 415      28.963  -2.692  11.064  1.00  8.03           C  
ANISOU 1268  CG  PHE A 415     1042   1245    760   -186     72      1       C  
ATOM   1269  CD1 PHE A 415      29.658  -3.070  12.211  1.00  8.14           C  
ANISOU 1269  CD1 PHE A 415     1045   1231    814   -110     36    -80       C  
ATOM   1270  CD2 PHE A 415      29.671  -2.116  10.010  1.00  9.11           C  
ANISOU 1270  CD2 PHE A 415     1134   1416    910   -300     63     48       C  
ATOM   1271  CE1 PHE A 415      31.030  -2.881  12.307  1.00  8.78           C  
ANISOU 1271  CE1 PHE A 415     1122   1286    927   -174     73   -134       C  
ATOM   1272  CE2 PHE A 415      31.046  -1.922  10.101  1.00  9.27           C  
ANISOU 1272  CE2 PHE A 415     1116   1471    935   -259    114    -42       C  
ATOM   1273  CZ  PHE A 415      31.726  -2.309  11.252  1.00  8.84           C  
ANISOU 1273  CZ  PHE A 415     1122   1342    895   -193     98   -165       C  
ATOM   1274  N   VAL A 416      24.674  -4.473   9.932  1.00  7.85           N  
ANISOU 1274  N   VAL A 416     1030   1166    785   -141     59    -23       N  
ATOM   1275  CA AVAL A 416      23.250  -4.419  10.267  0.50  8.16           C  
ANISOU 1275  CA AVAL A 416     1035   1168    897   -127     49    -34       C  
ATOM   1276  CA BVAL A 416      23.245  -4.430  10.267  0.50  8.11           C  
ANISOU 1276  CA BVAL A 416     1038   1165    878   -136     43    -37       C  
ATOM   1277  C   VAL A 416      22.600  -5.789  10.459  1.00  7.79           C  
ANISOU 1277  C   VAL A 416     1009   1118    830   -137     47    -40       C  
ATOM   1278  O   VAL A 416      22.817  -6.716   9.673  1.00  8.19           O  
ANISOU 1278  O   VAL A 416     1080   1144    887   -136     74    -29       O  
ATOM   1279  CB AVAL A 416      22.438  -3.597   9.242  0.50  8.28           C  
ANISOU 1279  CB AVAL A 416     1042   1225    879    -88     51    -48       C  
ATOM   1280  CB BVAL A 416      22.384  -3.590   9.274  0.50  8.27           C  
ANISOU 1280  CB BVAL A 416     1066   1223    851   -109     37    -46       C  
ATOM   1281  CG1AVAL A 416      21.146  -3.093   9.875  0.50  7.99           C  
ANISOU 1281  CG1AVAL A 416      924   1242    870    -82     58    -16       C  
ATOM   1282  CG1BVAL A 416      22.935  -2.224   9.133  0.50  9.68           C  
ANISOU 1282  CG1BVAL A 416     1221   1365   1092   -129    109    -61       C  
ATOM   1283  CG2AVAL A 416      23.236  -2.433   8.746  0.50 10.37           C  
ANISOU 1283  CG2AVAL A 416     1317   1375   1246   -122     48    -58       C  
ATOM   1284  CG2BVAL A 416      22.239  -4.267   7.907  0.50  7.92           C  
ANISOU 1284  CG2BVAL A 416     1006   1189    813   -137    -45    -53       C  
ATOM   1285  N   GLY A 417      21.800  -5.882  11.516  1.00  7.57           N  
ANISOU 1285  N   GLY A 417      918   1100    858   -152     80    -48       N  
ATOM   1286  CA  GLY A 417      20.966  -7.038  11.810  1.00  7.28           C  
ANISOU 1286  CA  GLY A 417      914   1041    811   -147    101    -66       C  
ATOM   1287  C   GLY A 417      19.565  -6.567  12.155  1.00  6.95           C  
ANISOU 1287  C   GLY A 417      899    965    777   -129     53    -72       C  
ATOM   1288  O   GLY A 417      19.252  -5.375  12.052  1.00  6.98           O  
ANISOU 1288  O   GLY A 417      875    986    790   -119     95    -69       O  
ATOM   1289  N   GLN A 418      18.723  -7.505  12.576  1.00  6.74           N  
ANISOU 1289  N   GLN A 418      840    968    750   -133     63    -64       N  
ATOM   1290  CA  GLN A 418      17.332  -7.203  12.890  1.00  6.88           C  
ANISOU 1290  CA  GLN A 418      858    992    761   -104     69    -53       C  
ATOM   1291  C   GLN A 418      16.932  -7.871  14.196  1.00  6.90           C  
ANISOU 1291  C   GLN A 418      896    959    766   -117     45    -49       C  
ATOM   1292  O   GLN A 418      17.115  -9.082  14.365  1.00  7.13           O  
ANISOU 1292  O   GLN A 418      927    961    821    -85     58    -70       O  
ATOM   1293  CB  GLN A 418      16.417  -7.673  11.754  1.00  6.91           C  
ANISOU 1293  CB  GLN A 418      822   1009    793    -92     63    -47       C  
ATOM   1294  CG  GLN A 418      14.983  -7.132  11.813  1.00  7.16           C  
ANISOU 1294  CG  GLN A 418      895   1113    711    -28     -9    -97       C  
ATOM   1295  CD  GLN A 418      14.070  -7.824  10.820  1.00  7.15           C  
ANISOU 1295  CD  GLN A 418      924   1084    707    -31     -6    -58       C  
ATOM   1296  OE1 GLN A 418      14.071  -9.051  10.722  1.00  8.43           O  
ANISOU 1296  OE1 GLN A 418     1180   1150    871     77    -28    -93       O  
ATOM   1297  NE2 GLN A 418      13.284  -7.045  10.082  1.00  8.02           N  
ANISOU 1297  NE2 GLN A 418      999   1202    845    -28    -19     58       N  
ATOM   1298  N   LEU A 419      16.393  -7.070  15.114  1.00  7.18           N  
ANISOU 1298  N   LEU A 419      924   1012    791   -126     70    -56       N  
ATOM   1299  CA  LEU A 419      15.778  -7.570  16.340  1.00  7.52           C  
ANISOU 1299  CA  LEU A 419      979   1062    814   -137     35    -48       C  
ATOM   1300  C   LEU A 419      14.293  -7.794  16.139  1.00  7.61           C  
ANISOU 1300  C   LEU A 419      984   1089    818   -115      8    -24       C  
ATOM   1301  O   LEU A 419      13.645  -7.071  15.384  1.00  8.19           O  
ANISOU 1301  O   LEU A 419     1053   1166    890   -108    -44     69       O  
ATOM   1302  CB  LEU A 419      15.955  -6.568  17.483  1.00  8.06           C  
ANISOU 1302  CB  LEU A 419     1061   1126    874   -152     15    -74       C  
ATOM   1303  CG  LEU A 419      17.351  -6.414  18.081  1.00  8.65           C  
ANISOU 1303  CG  LEU A 419     1083   1172   1030   -176      7    -98       C  
ATOM   1304  CD1 LEU A 419      17.445  -5.126  18.884  1.00  9.92           C  
ANISOU 1304  CD1 LEU A 419     1374   1320   1075   -253    -42   -231       C  
ATOM   1305  CD2 LEU A 419      17.710  -7.623  18.936  1.00 10.27           C  
ANISOU 1305  CD2 LEU A 419     1420   1341   1139   -153   -153    -26       C  
ATOM   1306  N   LYS A 420      13.767  -8.807  16.815  1.00  7.56           N  
ANISOU 1306  N   LYS A 420      973   1099    797   -148     47    -68       N  
ATOM   1307  CA  LYS A 420      12.335  -8.961  17.003  1.00  7.62           C  
ANISOU 1307  CA  LYS A 420      982   1084    826   -158     52    -92       C  
ATOM   1308  C   LYS A 420      12.020  -8.628  18.452  1.00  7.59           C  
ANISOU 1308  C   LYS A 420      992   1064    825   -107     46    -60       C  
ATOM   1309  O   LYS A 420      12.676  -9.131  19.370  1.00  8.03           O  
ANISOU 1309  O   LYS A 420      979   1165    906    -66     45    -17       O  
ATOM   1310  CB  LYS A 420      11.913 -10.396  16.692  1.00  8.10           C  
ANISOU 1310  CB  LYS A 420     1076   1113    888   -185     51   -103       C  
ATOM   1311  CG  LYS A 420      10.427 -10.675  16.845  1.00  9.53           C  
ANISOU 1311  CG  LYS A 420     1211   1370   1037   -248     87   -164       C  
ATOM   1312  CD  LYS A 420      10.150 -12.151  16.617  1.00 11.84           C  
ANISOU 1312  CD  LYS A 420     1654   1554   1289   -383     79   -326       C  
ATOM   1313  CE  LYS A 420       8.673 -12.452  16.592  1.00 13.23           C  
ANISOU 1313  CE  LYS A 420     1742   1791   1493   -345     75   -263       C  
ATOM   1314  NZ  LYS A 420       8.450 -13.901  16.359  1.00 14.93           N  
ANISOU 1314  NZ  LYS A 420     2199   1824   1650   -440     21   -220       N  
ATOM   1315  N   SER A 421      11.029  -7.765  18.656  1.00  7.39           N  
ANISOU 1315  N   SER A 421      945   1057    803   -117     64    -81       N  
ATOM   1316  CA  SER A 421      10.518  -7.488  19.987  1.00  7.32           C  
ANISOU 1316  CA  SER A 421      945   1043    791   -125     41    -85       C  
ATOM   1317  C   SER A 421       9.095  -8.023  20.063  1.00  7.38           C  
ANISOU 1317  C   SER A 421      947   1070    785   -117     45    -86       C  
ATOM   1318  O   SER A 421       8.224  -7.620  19.287  1.00  7.77           O  
ANISOU 1318  O   SER A 421      988   1112    849   -134     39    -46       O  
ATOM   1319  CB  SER A 421      10.567  -5.992  20.286  1.00  7.31           C  
ANISOU 1319  CB  SER A 421      977   1055    744   -110     41   -129       C  
ATOM   1320  OG  SER A 421      10.096  -5.724  21.594  1.00  7.45           O  
ANISOU 1320  OG  SER A 421      967   1132    731   -197     69    -86       O  
ATOM   1321  N   SER A 422       8.890  -8.961  20.982  1.00  7.60           N  
ANISOU 1321  N   SER A 422      975   1072    838   -163     69    -69       N  
ATOM   1322  CA  SER A 422       7.600  -9.609  21.187  1.00  7.62           C  
ANISOU 1322  CA  SER A 422      998   1072    825   -169     50    -97       C  
ATOM   1323  C   SER A 422       6.977  -9.100  22.479  1.00  7.67           C  
ANISOU 1323  C   SER A 422      976   1134    804   -152     19   -103       C  
ATOM   1324  O   SER A 422       7.542  -9.278  23.563  1.00  8.28           O  
ANISOU 1324  O   SER A 422     1012   1306    826   -145    -15   -121       O  
ATOM   1325  CB  SER A 422       7.779 -11.124  21.260  1.00  7.96           C  
ANISOU 1325  CB  SER A 422     1078   1061    885   -172     73   -100       C  
ATOM   1326  OG  SER A 422       8.309 -11.637  20.051  1.00  8.71           O  
ANISOU 1326  OG  SER A 422     1262   1123    923   -181     97   -130       O  
ATOM   1327  N   LEU A 423       5.812  -8.470  22.357  1.00  7.97           N  
ANISOU 1327  N   LEU A 423      987   1154    887   -142     27   -110       N  
ATOM   1328  CA  LEU A 423       5.135  -7.850  23.492  1.00  8.05           C  
ANISOU 1328  CA  LEU A 423      995   1151    913   -161     33    -83       C  
ATOM   1329  C   LEU A 423       3.801  -8.552  23.727  1.00  8.23           C  
ANISOU 1329  C   LEU A 423     1003   1170    953   -191     24    -72       C  
ATOM   1330  O   LEU A 423       2.868  -8.379  22.942  1.00  8.23           O  
ANISOU 1330  O   LEU A 423      941   1229    954   -208     -8    -64       O  
ATOM   1331  CB  LEU A 423       4.914  -6.355  23.228  1.00  8.48           C  
ANISOU 1331  CB  LEU A 423     1060   1200    961   -125     36    -71       C  
ATOM   1332  CG  LEU A 423       4.241  -5.560  24.351  1.00  8.69           C  
ANISOU 1332  CG  LEU A 423     1101   1241    959    -74     31    -59       C  
ATOM   1333  CD1 LEU A 423       5.194  -5.326  25.519  1.00  9.30           C  
ANISOU 1333  CD1 LEU A 423     1171   1356   1007   -127    -15     11       C  
ATOM   1334  CD2 LEU A 423       3.723  -4.244  23.801  1.00 10.08           C  
ANISOU 1334  CD2 LEU A 423     1309   1250   1270    -13      0    -30       C  
ATOM   1335  N   THR A 424       3.716  -9.337  24.799  1.00  8.43           N  
ANISOU 1335  N   THR A 424     1005   1198   1000   -235     49    -80       N  
ATOM   1336  CA  THR A 424       2.528 -10.141  25.072  1.00  8.67           C  
ANISOU 1336  CA  THR A 424     1028   1183   1081   -242     62    -73       C  
ATOM   1337  C   THR A 424       1.707  -9.548  26.209  1.00  8.73           C  
ANISOU 1337  C   THR A 424     1026   1216   1074   -252     54    -91       C  
ATOM   1338  O   THR A 424       2.219  -9.339  27.313  1.00  8.72           O  
ANISOU 1338  O   THR A 424      993   1266   1052   -231     32    -98       O  
ATOM   1339  CB  THR A 424       2.908 -11.594  25.424  1.00  8.69           C  
ANISOU 1339  CB  THR A 424     1041   1156   1104   -260     77    -34       C  
ATOM   1340  OG1 THR A 424       3.734 -12.133  24.389  1.00  9.35           O  
ANISOU 1340  OG1 THR A 424     1091   1323   1137   -223     84     -9       O  
ATOM   1341  CG2 THR A 424       1.667 -12.467  25.580  1.00  9.58           C  
ANISOU 1341  CG2 THR A 424     1124   1251   1263   -289    128    -33       C  
ATOM   1342  N   CYS A 425       0.429  -9.293  25.937  1.00  8.86           N  
ANISOU 1342  N   CYS A 425     1032   1231   1101   -252     62   -105       N  
ATOM   1343  CA  CYS A 425      -0.511  -8.887  26.975  1.00  9.25           C  
ANISOU 1343  CA  CYS A 425     1018   1290   1205   -254     80    -95       C  
ATOM   1344  C   CYS A 425      -0.848 -10.091  27.844  1.00  9.60           C  
ANISOU 1344  C   CYS A 425     1078   1325   1243   -291     91    -88       C  
ATOM   1345  O   CYS A 425      -1.264 -11.130  27.334  1.00  9.93           O  
ANISOU 1345  O   CYS A 425     1117   1331   1323   -269     75   -135       O  
ATOM   1346  CB  CYS A 425      -1.786  -8.324  26.353  1.00  9.23           C  
ANISOU 1346  CB  CYS A 425     1015   1297   1194   -235     68   -100       C  
ATOM   1347  SG  CYS A 425      -3.044  -7.882  27.565  1.00  9.71           S  
ANISOU 1347  SG  CYS A 425     1063   1334   1293   -201     56   -160       S  
ATOM   1348  N   THR A 426      -0.674  -9.951  29.155  1.00 10.24           N  
ANISOU 1348  N   THR A 426     1195   1408   1286   -325    103    -19       N  
ATOM   1349  CA  THR A 426      -0.925 -11.067  30.071  1.00 11.15           C  
ANISOU 1349  CA  THR A 426     1340   1477   1419   -366     99     19       C  
ATOM   1350  C   THR A 426      -2.415 -11.339  30.306  1.00 11.65           C  
ANISOU 1350  C   THR A 426     1393   1532   1500   -394    110     16       C  
ATOM   1351  O   THR A 426      -2.770 -12.382  30.859  1.00 12.57           O  
ANISOU 1351  O   THR A 426     1577   1570   1629   -368     84     76       O  
ATOM   1352  CB  THR A 426      -0.196 -10.898  31.426  1.00 11.12           C  
ANISOU 1352  CB  THR A 426     1343   1478   1403   -353    112     21       C  
ATOM   1353  OG1 THR A 426      -0.677  -9.727  32.095  1.00 11.43           O  
ANISOU 1353  OG1 THR A 426     1458   1494   1389   -327     82     16       O  
ATOM   1354  CG2 THR A 426       1.316 -10.801  31.223  1.00 11.67           C  
ANISOU 1354  CG2 THR A 426     1388   1568   1478   -309    104      2       C  
ATOM   1355  N   ASP A 427      -3.273 -10.410  29.881  1.00 11.92           N  
ANISOU 1355  N   ASP A 427     1438   1558   1533   -409     88    -12       N  
ATOM   1356  CA  ASP A 427      -4.725 -10.574  30.008  1.00 12.58           C  
ANISOU 1356  CA  ASP A 427     1528   1627   1625   -389     61    -55       C  
ATOM   1357  C   ASP A 427      -5.375 -11.266  28.805  1.00 12.11           C  
ANISOU 1357  C   ASP A 427     1481   1529   1591   -397     40    -72       C  
ATOM   1358  O   ASP A 427      -6.092 -12.249  28.980  1.00 13.14           O  
ANISOU 1358  O   ASP A 427     1660   1629   1702   -459     16    -54       O  
ATOM   1359  CB  ASP A 427      -5.415  -9.233  30.302  1.00 13.25           C  
ANISOU 1359  CB  ASP A 427     1622   1710   1701   -357     67    -57       C  
ATOM   1360  CG  ASP A 427      -5.762  -9.058  31.776  1.00 15.87           C  
ANISOU 1360  CG  ASP A 427     2041   2090   1900   -231    119    -23       C  
ATOM   1361  OD1 ASP A 427      -5.070  -9.640  32.643  1.00 17.76           O  
ANISOU 1361  OD1 ASP A 427     2346   2454   1946   -203     90     49       O  
ATOM   1362  OD2 ASP A 427      -6.738  -8.332  32.063  1.00 18.80           O  
ANISOU 1362  OD2 ASP A 427     2359   2434   2350    -67    239    -61       O  
ATOM   1363  N   CYS A 428      -5.134 -10.761  27.595  1.00 11.26           N  
ANISOU 1363  N   CYS A 428     1360   1407   1508   -381     14   -145       N  
ATOM   1364  CA  CYS A 428      -5.773 -11.325  26.396  1.00 10.72           C  
ANISOU 1364  CA  CYS A 428     1279   1312   1481   -337      2   -177       C  
ATOM   1365  C   CYS A 428      -4.864 -12.271  25.612  1.00 10.31           C  
ANISOU 1365  C   CYS A 428     1213   1276   1429   -344     18   -154       C  
ATOM   1366  O   CYS A 428      -5.331 -12.989  24.727  1.00 10.14           O  
ANISOU 1366  O   CYS A 428     1189   1233   1427   -317      7   -196       O  
ATOM   1367  CB  CYS A 428      -6.293 -10.218  25.477  1.00 10.84           C  
ANISOU 1367  CB  CYS A 428     1282   1324   1513   -328     -7   -182       C  
ATOM   1368  SG  CYS A 428      -4.994  -9.290  24.634  1.00 10.00           S  
ANISOU 1368  SG  CYS A 428     1238   1153   1406   -205    -39   -314       S  
ATOM   1369  N   GLY A 429      -3.573 -12.263  25.933  1.00 10.09           N  
ANISOU 1369  N   GLY A 429     1217   1242   1374   -323     22   -139       N  
ATOM   1370  CA  GLY A 429      -2.612 -13.144  25.281  1.00 10.25           C  
ANISOU 1370  CA  GLY A 429     1233   1289   1372   -295     39    -82       C  
ATOM   1371  C   GLY A 429      -2.116 -12.695  23.917  1.00 10.08           C  
ANISOU 1371  C   GLY A 429     1218   1255   1353   -272     48    -69       C  
ATOM   1372  O   GLY A 429      -1.324 -13.402  23.293  1.00 10.73           O  
ANISOU 1372  O   GLY A 429     1357   1328   1390   -230    103    -69       O  
ATOM   1373  N   TYR A 430      -2.564 -11.536  23.434  1.00 10.06           N  
ANISOU 1373  N   TYR A 430     1193   1304   1323   -275     22    -62       N  
ATOM   1374  CA  TYR A 430      -2.079 -11.060  22.141  1.00 10.11           C  
ANISOU 1374  CA  TYR A 430     1184   1336   1321   -273    -10    -39       C  
ATOM   1375  C   TYR A 430      -0.606 -10.686  22.219  1.00 10.02           C  
ANISOU 1375  C   TYR A 430     1180   1334   1291   -266    -42    -59       C  
ATOM   1376  O   TYR A 430      -0.183  -9.972  23.133  1.00  9.95           O  
ANISOU 1376  O   TYR A 430     1158   1331   1289   -260    -41   -105       O  
ATOM   1377  CB  TYR A 430      -2.888  -9.879  21.592  1.00 10.24           C  
ANISOU 1377  CB  TYR A 430     1178   1347   1363   -260     -7    -31       C  
ATOM   1378  CG  TYR A 430      -2.392  -9.438  20.225  1.00 11.13           C  
ANISOU 1378  CG  TYR A 430     1241   1539   1449   -292    -14     54       C  
ATOM   1379  CD1 TYR A 430      -2.434 -10.315  19.140  1.00 11.77           C  
ANISOU 1379  CD1 TYR A 430     1407   1641   1421   -197    -16     81       C  
ATOM   1380  CD2 TYR A 430      -1.867  -8.162  20.019  1.00 11.92           C  
ANISOU 1380  CD2 TYR A 430     1434   1585   1506   -274    -75    116       C  
ATOM   1381  CE1 TYR A 430      -1.977  -9.939  17.887  1.00 12.96           C  
ANISOU 1381  CE1 TYR A 430     1491   1925   1507   -241     25    135       C  
ATOM   1382  CE2 TYR A 430      -1.405  -7.772  18.761  1.00 12.65           C  
ANISOU 1382  CE2 TYR A 430     1423   1820   1564   -315     -8    214       C  
ATOM   1383  CZ  TYR A 430      -1.465  -8.671  17.702  1.00 13.34           C  
ANISOU 1383  CZ  TYR A 430     1610   1912   1544   -218     42    239       C  
ATOM   1384  OH  TYR A 430      -1.016  -8.310  16.451  1.00 15.54           O  
ANISOU 1384  OH  TYR A 430     1875   2369   1659   -232     98    310       O  
ATOM   1385  N   CYS A 431       0.167 -11.182  21.258  1.00  9.95           N  
ANISOU 1385  N   CYS A 431     1167   1344   1270   -239    -48    -56       N  
ATOM   1386  CA  CYS A 431       1.577 -10.848  21.150  1.00 10.29           C  
ANISOU 1386  CA  CYS A 431     1204   1402   1304   -196    -28    -44       C  
ATOM   1387  C   CYS A 431       1.804  -9.929  19.957  1.00 10.40           C  
ANISOU 1387  C   CYS A 431     1232   1435   1285   -180    -50    -47       C  
ATOM   1388  O   CYS A 431       1.669 -10.340  18.801  1.00 10.71           O  
ANISOU 1388  O   CYS A 431     1351   1449   1267   -168    -28   -110       O  
ATOM   1389  CB  CYS A 431       2.430 -12.111  21.035  1.00 10.46           C  
ANISOU 1389  CB  CYS A 431     1252   1392   1330   -195    -49    -48       C  
ATOM   1390  SG  CYS A 431       4.198 -11.763  20.947  1.00 11.72           S  
ANISOU 1390  SG  CYS A 431     1306   1653   1493   -134     86    -46       S  
ATOM   1391  N   SER A 432       2.118  -8.674  20.257  1.00 10.32           N  
ANISOU 1391  N   SER A 432     1196   1432   1294   -164    -41     -4       N  
ATOM   1392  CA  SER A 432       2.413  -7.670  19.250  1.00 10.76           C  
ANISOU 1392  CA  SER A 432     1230   1502   1355   -153    -71     31       C  
ATOM   1393  C   SER A 432       3.907  -7.705  18.949  1.00 10.64           C  
ANISOU 1393  C   SER A 432     1201   1523   1319   -133    -81     39       C  
ATOM   1394  O   SER A 432       4.727  -7.592  19.862  1.00 10.84           O  
ANISOU 1394  O   SER A 432     1170   1620   1329   -158    -73     37       O  
ATOM   1395  CB  SER A 432       2.001  -6.289  19.764  1.00 11.15           C  
ANISOU 1395  CB  SER A 432     1285   1535   1414   -138    -65     18       C  
ATOM   1396  OG  SER A 432       2.250  -5.284  18.801  1.00 13.28           O  
ANISOU 1396  OG  SER A 432     1609   1777   1658   -183    -96    139       O  
ATOM   1397  N   THR A 433       4.253  -7.879  17.676  1.00 10.60           N  
ANISOU 1397  N   THR A 433     1195   1504   1326   -115    -98     37       N  
ATOM   1398  CA  THR A 433       5.650  -7.998  17.269  1.00 10.91           C  
ANISOU 1398  CA  THR A 433     1260   1544   1338    -76    -94     45       C  
ATOM   1399  C   THR A 433       6.091  -6.803  16.445  1.00 10.69           C  
ANISOU 1399  C   THR A 433     1204   1560   1298    -43    -84     78       C  
ATOM   1400  O   THR A 433       5.361  -6.331  15.571  1.00 11.44           O  
ANISOU 1400  O   THR A 433     1311   1695   1338    -28   -112    119       O  
ATOM   1401  CB  THR A 433       5.910  -9.279  16.448  1.00 11.06           C  
ANISOU 1401  CB  THR A 433     1258   1551   1390    -72   -100     25       C  
ATOM   1402  OG1 THR A 433       5.101  -9.262  15.266  1.00 12.83           O  
ANISOU 1402  OG1 THR A 433     1516   1869   1488    -30   -139    -69       O  
ATOM   1403  CG2 THR A 433       5.595 -10.525  17.272  1.00 12.00           C  
ANISOU 1403  CG2 THR A 433     1488   1596   1474   -127    -95      7       C  
ATOM   1404  N   VAL A 434       7.286  -6.310  16.743  1.00 10.15           N  
ANISOU 1404  N   VAL A 434     1156   1459   1242    -27     -4     71       N  
ATOM   1405  CA  VAL A 434       7.918  -5.294  15.919  1.00 10.49           C  
ANISOU 1405  CA  VAL A 434     1214   1495   1274      6     31     68       C  
ATOM   1406  C   VAL A 434       9.356  -5.713  15.645  1.00  9.87           C  
ANISOU 1406  C   VAL A 434     1143   1446   1159      0     -8     83       C  
ATOM   1407  O   VAL A 434       9.962  -6.469  16.414  1.00 10.48           O  
ANISOU 1407  O   VAL A 434     1235   1593   1154     69     83    193       O  
ATOM   1408  CB  VAL A 434       7.863  -3.868  16.540  1.00 11.10           C  
ANISOU 1408  CB  VAL A 434     1251   1510   1456      0     78     28       C  
ATOM   1409  CG1 VAL A 434       6.426  -3.387  16.716  1.00 12.26           C  
ANISOU 1409  CG1 VAL A 434     1357   1670   1630    101    104     29       C  
ATOM   1410  CG2 VAL A 434       8.605  -3.808  17.846  1.00 12.23           C  
ANISOU 1410  CG2 VAL A 434     1467   1657   1522     59     53     60       C  
ATOM   1411  N   PHE A 435       9.887  -5.225  14.534  1.00  8.96           N  
ANISOU 1411  N   PHE A 435     1073   1319   1011    -54     -9     11       N  
ATOM   1412  CA  PHE A 435      11.219  -5.584  14.095  1.00  8.72           C  
ANISOU 1412  CA  PHE A 435     1068   1277    968   -121    -48    -33       C  
ATOM   1413  C   PHE A 435      12.048  -4.322  13.962  1.00  8.71           C  
ANISOU 1413  C   PHE A 435     1092   1234    982   -134    -48     -7       C  
ATOM   1414  O   PHE A 435      11.755  -3.467  13.126  1.00  9.90           O  
ANISOU 1414  O   PHE A 435     1303   1329   1127   -157   -126     61       O  
ATOM   1415  CB  PHE A 435      11.147  -6.351  12.771  1.00  8.73           C  
ANISOU 1415  CB  PHE A 435     1082   1308    926   -129    -40    -67       C  
ATOM   1416  CG  PHE A 435      10.431  -7.668  12.879  1.00  8.69           C  
ANISOU 1416  CG  PHE A 435     1102   1335    865   -163    -45   -146       C  
ATOM   1417  CD1 PHE A 435       9.048  -7.748  12.716  1.00  8.94           C  
ANISOU 1417  CD1 PHE A 435     1166   1420    811   -173    -87   -193       C  
ATOM   1418  CD2 PHE A 435      11.141  -8.829  13.168  1.00  9.06           C  
ANISOU 1418  CD2 PHE A 435     1275   1361    806   -113    -18   -140       C  
ATOM   1419  CE1 PHE A 435       8.390  -8.971  12.828  1.00 10.27           C  
ANISOU 1419  CE1 PHE A 435     1390   1461   1048   -176   -128   -154       C  
ATOM   1420  CE2 PHE A 435      10.494 -10.054  13.276  1.00  9.50           C  
ANISOU 1420  CE2 PHE A 435     1303   1452    853   -211     -3   -199       C  
ATOM   1421  CZ  PHE A 435       9.116 -10.126  13.110  1.00  9.72           C  
ANISOU 1421  CZ  PHE A 435     1307   1474    911   -241   -204   -169       C  
ATOM   1422  N   ASP A 436      13.063  -4.203  14.811  1.00  8.18           N  
ANISOU 1422  N   ASP A 436     1011   1207    890   -142    -13    -26       N  
ATOM   1423  CA  ASP A 436      13.944  -3.037  14.816  1.00  8.18           C  
ANISOU 1423  CA  ASP A 436      998   1177    931   -124     25    -54       C  
ATOM   1424  C   ASP A 436      15.307  -3.416  14.246  1.00  7.90           C  
ANISOU 1424  C   ASP A 436      974   1151    875    -99     11    -26       C  
ATOM   1425  O   ASP A 436      15.943  -4.349  14.740  1.00  7.99           O  
ANISOU 1425  O   ASP A 436     1040   1038    955    -53     89    -21       O  
ATOM   1426  CB  ASP A 436      14.173  -2.520  16.244  1.00  8.72           C  
ANISOU 1426  CB  ASP A 436     1066   1266    978   -105     32   -104       C  
ATOM   1427  CG  ASP A 436      12.929  -1.917  16.891  1.00  9.42           C  
ANISOU 1427  CG  ASP A 436     1103   1377   1097   -115     21   -187       C  
ATOM   1428  OD1 ASP A 436      11.968  -1.543  16.180  1.00 11.63           O  
ANISOU 1428  OD1 ASP A 436     1170   1723   1525     -8    -42   -370       O  
ATOM   1429  OD2 ASP A 436      12.945  -1.795  18.142  1.00  9.65           O  
ANISOU 1429  OD2 ASP A 436     1058   1456   1151   -162    125   -320       O  
ATOM   1430  N   PRO A 437      15.788  -2.678  13.229  1.00  7.67           N  
ANISOU 1430  N   PRO A 437      927   1149    835   -102    -11     -2       N  
ATOM   1431  CA  PRO A 437      17.175  -2.885  12.804  1.00  7.46           C  
ANISOU 1431  CA  PRO A 437      920   1146    769   -103     15     -8       C  
ATOM   1432  C   PRO A 437      18.153  -2.493  13.912  1.00  7.04           C  
ANISOU 1432  C   PRO A 437      879   1082    714   -110     47    -56       C  
ATOM   1433  O   PRO A 437      17.820  -1.667  14.768  1.00  7.06           O  
ANISOU 1433  O   PRO A 437      886   1075    720   -120     41   -110       O  
ATOM   1434  CB  PRO A 437      17.333  -1.928  11.613  1.00  7.93           C  
ANISOU 1434  CB  PRO A 437     1004   1227    779    -94     38     22       C  
ATOM   1435  CG  PRO A 437      15.928  -1.614  11.179  1.00  8.60           C  
ANISOU 1435  CG  PRO A 437     1056   1301    907    -95      2      6       C  
ATOM   1436  CD  PRO A 437      15.122  -1.629  12.439  1.00  8.12           C  
ANISOU 1436  CD  PRO A 437     1012   1181    891    -59      4     32       C  
ATOM   1437  N   PHE A 438      19.338  -3.097  13.902  1.00  6.91           N  
ANISOU 1437  N   PHE A 438      847   1074    703   -124     30    -40       N  
ATOM   1438  CA  PHE A 438      20.414  -2.709  14.807  1.00  7.15           C  
ANISOU 1438  CA  PHE A 438      917   1115    682   -112     30    -39       C  
ATOM   1439  C   PHE A 438      21.751  -2.779  14.094  1.00  6.98           C  
ANISOU 1439  C   PHE A 438      922   1046    683    -88     35    -43       C  
ATOM   1440  O   PHE A 438      21.923  -3.587  13.180  1.00  7.30           O  
ANISOU 1440  O   PHE A 438      969   1062    741    -90     48    -73       O  
ATOM   1441  CB  PHE A 438      20.423  -3.556  16.091  1.00  7.33           C  
ANISOU 1441  CB  PHE A 438      971   1131    682    -92     21    -36       C  
ATOM   1442  CG  PHE A 438      20.856  -4.996  15.899  1.00  6.95           C  
ANISOU 1442  CG  PHE A 438      947   1128    563    -76     45     10       C  
ATOM   1443  CD1 PHE A 438      19.923  -5.986  15.607  1.00  7.64           C  
ANISOU 1443  CD1 PHE A 438     1091   1140    671    -88     41     34       C  
ATOM   1444  CD2 PHE A 438      22.194  -5.368  16.055  1.00  7.33           C  
ANISOU 1444  CD2 PHE A 438     1024   1091    670    -59     22    -29       C  
ATOM   1445  CE1 PHE A 438      20.313  -7.315  15.461  1.00  7.66           C  
ANISOU 1445  CE1 PHE A 438     1126   1151    630    -89      3     43       C  
ATOM   1446  CE2 PHE A 438      22.591  -6.700  15.908  1.00  7.48           C  
ANISOU 1446  CE2 PHE A 438     1085   1125    631    -81     -8    -43       C  
ATOM   1447  CZ  PHE A 438      21.648  -7.670  15.609  1.00  7.80           C  
ANISOU 1447  CZ  PHE A 438     1077   1171    714   -123     46     45       C  
ATOM   1448  N   TRP A 439      22.684  -1.934  14.526  1.00  6.98           N  
ANISOU 1448  N   TRP A 439      892   1075    684    -67     43    -12       N  
ATOM   1449  CA  TRP A 439      24.043  -1.919  13.985  1.00  6.93           C  
ANISOU 1449  CA  TRP A 439      869   1044    718    -43     40    -19       C  
ATOM   1450  C   TRP A 439      25.058  -2.310  15.059  1.00  6.64           C  
ANISOU 1450  C   TRP A 439      850    988    682    -67     36    -48       C  
ATOM   1451  O   TRP A 439      26.232  -2.548  14.758  1.00  6.60           O  
ANISOU 1451  O   TRP A 439      838   1009    658    -81     82    -67       O  
ATOM   1452  CB  TRP A 439      24.384  -0.540  13.430  1.00  7.46           C  
ANISOU 1452  CB  TRP A 439      970   1080    782    -16     73     24       C  
ATOM   1453  CG  TRP A 439      23.608  -0.131  12.213  1.00  9.31           C  
ANISOU 1453  CG  TRP A 439     1342   1297    897    145     91     73       C  
ATOM   1454  CD1 TRP A 439      22.249  -0.003  12.095  1.00  9.64           C  
ANISOU 1454  CD1 TRP A 439     1458   1347    858    242    -42     89       C  
ATOM   1455  CD2 TRP A 439      24.156   0.246  10.948  1.00 11.75           C  
ANISOU 1455  CD2 TRP A 439     1794   1677    990    376    171    215       C  
ATOM   1456  NE1 TRP A 439      21.919   0.410  10.826  1.00 11.47           N  
ANISOU 1456  NE1 TRP A 439     1802   1584    969    361    -14    191       N  
ATOM   1457  CE2 TRP A 439      23.072   0.579  10.103  1.00 12.07           C  
ANISOU 1457  CE2 TRP A 439     1893   1756    936    454    100    186       C  
ATOM   1458  CE3 TRP A 439      25.461   0.322  10.439  1.00 13.49           C  
ANISOU 1458  CE3 TRP A 439     2004   1984   1137    416    340    288       C  
ATOM   1459  CZ2 TRP A 439      23.253   0.984   8.775  1.00 13.92           C  
ANISOU 1459  CZ2 TRP A 439     2230   1949   1109    497    220    346       C  
ATOM   1460  CZ3 TRP A 439      25.640   0.729   9.118  1.00 14.66           C  
ANISOU 1460  CZ3 TRP A 439     2244   2107   1216    490    396    332       C  
ATOM   1461  CH2 TRP A 439      24.540   1.051   8.303  1.00 15.17           C  
ANISOU 1461  CH2 TRP A 439     2327   2169   1268    542    294    272       C  
ATOM   1462  N   ASP A 440      24.593  -2.336  16.307  1.00  6.56           N  
ANISOU 1462  N   ASP A 440      824    967    702    -62      5    -20       N  
ATOM   1463  CA  ASP A 440      25.336  -2.856  17.450  1.00  6.52           C  
ANISOU 1463  CA  ASP A 440      813    953    709    -97     10    -30       C  
ATOM   1464  C   ASP A 440      24.321  -3.199  18.534  1.00  6.42           C  
ANISOU 1464  C   ASP A 440      803    919    716    -81     21    -12       C  
ATOM   1465  O   ASP A 440      23.142  -2.862  18.406  1.00  6.43           O  
ANISOU 1465  O   ASP A 440      789    922    730    -75     40      9       O  
ATOM   1466  CB  ASP A 440      26.446  -1.889  17.947  1.00  6.66           C  
ANISOU 1466  CB  ASP A 440      847    928    754    -89     28    -58       C  
ATOM   1467  CG  ASP A 440      25.930  -0.525  18.442  1.00  6.69           C  
ANISOU 1467  CG  ASP A 440      823    991    726   -164    -11    -65       C  
ATOM   1468  OD1 ASP A 440      24.704  -0.275  18.504  1.00  7.27           O  
ANISOU 1468  OD1 ASP A 440      931   1077    752    -59    -13     -9       O  
ATOM   1469  OD2 ASP A 440      26.805   0.315  18.778  1.00  7.45           O  
ANISOU 1469  OD2 ASP A 440      988   1035    804   -111      2   -135       O  
ATOM   1470  N   LEU A 441      24.765  -3.893  19.576  1.00  6.30           N  
ANISOU 1470  N   LEU A 441      855    866    673    -95     15    -10       N  
ATOM   1471  CA  LEU A 441      23.900  -4.202  20.712  1.00  6.64           C  
ANISOU 1471  CA  LEU A 441      889    916    716    -99     20    -46       C  
ATOM   1472  C   LEU A 441      24.561  -3.686  21.972  1.00  6.39           C  
ANISOU 1472  C   LEU A 441      831    889    707    -72      4    -37       C  
ATOM   1473  O   LEU A 441      25.735  -3.973  22.225  1.00  7.13           O  
ANISOU 1473  O   LEU A 441      847   1064    795     -9     -7   -100       O  
ATOM   1474  CB  LEU A 441      23.643  -5.706  20.838  1.00  6.77           C  
ANISOU 1474  CB  LEU A 441      921    934    714   -127     20    -35       C  
ATOM   1475  CG  LEU A 441      22.905  -6.394  19.684  1.00  7.15           C  
ANISOU 1475  CG  LEU A 441     1041    924    751   -199     36    -78       C  
ATOM   1476  CD1 LEU A 441      22.819  -7.885  19.926  1.00  8.12           C  
ANISOU 1476  CD1 LEU A 441     1194    845   1043   -160    130    -64       C  
ATOM   1477  CD2 LEU A 441      21.513  -5.812  19.464  1.00  7.98           C  
ANISOU 1477  CD2 LEU A 441      995   1240    795   -221     37    -45       C  
ATOM   1478  N   SER A 442      23.805  -2.923  22.755  1.00  6.42           N  
ANISOU 1478  N   SER A 442      901    884    654    -45    -13    -79       N  
ATOM   1479  CA  SER A 442      24.292  -2.382  24.014  1.00  6.61           C  
ANISOU 1479  CA  SER A 442      926    903    682    -25      2    -70       C  
ATOM   1480  C   SER A 442      23.711  -3.214  25.147  1.00  6.76           C  
ANISOU 1480  C   SER A 442      919    930    717     -8     21    -72       C  
ATOM   1481  O   SER A 442      22.492  -3.258  25.351  1.00  6.97           O  
ANISOU 1481  O   SER A 442      933    972    741    -34     24    -51       O  
ATOM   1482  CB  SER A 442      23.927  -0.904  24.149  1.00  6.72           C  
ANISOU 1482  CB  SER A 442      922    914    717    -17     30    -36       C  
ATOM   1483  OG  SER A 442      24.563  -0.137  23.137  1.00  7.13           O  
ANISOU 1483  OG  SER A 442     1010    996    701     27     13     -5       O  
ATOM   1484  N   LEU A 443      24.603  -3.894  25.858  1.00  7.02           N  
ANISOU 1484  N   LEU A 443      951    961    755    -11     -7    -31       N  
ATOM   1485  CA  LEU A 443      24.218  -4.927  26.814  1.00  7.50           C  
ANISOU 1485  CA  LEU A 443     1008   1022    816    -21     21    -21       C  
ATOM   1486  C   LEU A 443      24.358  -4.488  28.257  1.00  7.91           C  
ANISOU 1486  C   LEU A 443     1050   1101    852    -58     15    -49       C  
ATOM   1487  O   LEU A 443      25.423  -4.017  28.658  1.00  7.87           O  
ANISOU 1487  O   LEU A 443     1017   1099    872    -95    -15    -72       O  
ATOM   1488  CB  LEU A 443      25.070  -6.180  26.612  1.00  7.55           C  
ANISOU 1488  CB  LEU A 443     1022   1001    846      7    -37    -26       C  
ATOM   1489  CG  LEU A 443      25.242  -6.700  25.185  1.00  7.34           C  
ANISOU 1489  CG  LEU A 443      977    956    854     33      8     11       C  
ATOM   1490  CD1 LEU A 443      26.171  -7.896  25.201  1.00  7.60           C  
ANISOU 1490  CD1 LEU A 443      974    974    938     99     38     71       C  
ATOM   1491  CD2 LEU A 443      23.900  -7.040  24.532  1.00  8.24           C  
ANISOU 1491  CD2 LEU A 443     1030   1105    996    -26    -98     53       C  
ATOM   1492  N   PRO A 444      23.289  -4.664  29.056  1.00  8.51           N  
ANISOU 1492  N   PRO A 444     1109   1245    877    -71     49    -81       N  
ATOM   1493  CA  PRO A 444      23.431  -4.460  30.498  1.00  9.11           C  
ANISOU 1493  CA  PRO A 444     1227   1308    924    -57     88    -32       C  
ATOM   1494  C   PRO A 444      24.408  -5.467  31.090  1.00  9.82           C  
ANISOU 1494  C   PRO A 444     1330   1334   1064    -18    108     25       C  
ATOM   1495  O   PRO A 444      24.543  -6.589  30.583  1.00 10.01           O  
ANISOU 1495  O   PRO A 444     1430   1326   1047    -13    120     54       O  
ATOM   1496  CB  PRO A 444      22.021  -4.726  31.037  1.00  9.45           C  
ANISOU 1496  CB  PRO A 444     1209   1389    991    -96     80    -53       C  
ATOM   1497  CG  PRO A 444      21.117  -4.610  29.860  1.00 10.05           C  
ANISOU 1497  CG  PRO A 444     1225   1576   1015    -70     90   -102       C  
ATOM   1498  CD  PRO A 444      21.924  -5.085  28.696  1.00  8.94           C  
ANISOU 1498  CD  PRO A 444     1107   1351    936   -113     99    -59       C  
ATOM   1499  N   ILE A 445      25.089  -5.061  32.155  1.00 10.46           N  
ANISOU 1499  N   ILE A 445     1423   1410   1138     20     92    142       N  
ATOM   1500  CA  ILE A 445      26.056  -5.932  32.803  1.00 12.14           C  
ANISOU 1500  CA  ILE A 445     1605   1557   1448     78     85    236       C  
ATOM   1501  C   ILE A 445      25.399  -6.643  33.979  1.00 13.16           C  
ANISOU 1501  C   ILE A 445     1755   1721   1522    100    125    273       C  
ATOM   1502  O   ILE A 445      24.769  -6.010  34.833  1.00 12.74           O  
ANISOU 1502  O   ILE A 445     1727   1690   1421    171    109    304       O  
ATOM   1503  CB  ILE A 445      27.327  -5.157  33.220  1.00 12.20           C  
ANISOU 1503  CB  ILE A 445     1588   1565   1483     67     62    267       C  
ATOM   1504  CG1 ILE A 445      28.017  -4.605  31.966  1.00 13.01           C  
ANISOU 1504  CG1 ILE A 445     1680   1610   1653     30     81    288       C  
ATOM   1505  CG2 ILE A 445      28.284  -6.058  34.020  1.00 12.95           C  
ANISOU 1505  CG2 ILE A 445     1637   1577   1704     86     -3    307       C  
ATOM   1506  CD1 ILE A 445      29.114  -3.614  32.242  1.00 13.93           C  
ANISOU 1506  CD1 ILE A 445     1592   1778   1920    -29    141    214       C  
ATOM   1507  N   ALA A 446      25.537  -7.965  33.993  1.00 15.15           N  
ANISOU 1507  N   ALA A 446     2037   1895   1825     92    159    316       N  
ATOM   1508  CA  ALA A 446      24.973  -8.802  35.047  1.00 17.41           C  
ANISOU 1508  CA  ALA A 446     2372   2130   2113     66    169    386       C  
ATOM   1509  C   ALA A 446      25.578  -8.459  36.403  1.00 19.12           C  
ANISOU 1509  C   ALA A 446     2604   2335   2323     57     99    376       C  
ATOM   1510  O   ALA A 446      26.745  -8.061  36.499  1.00 19.01           O  
ANISOU 1510  O   ALA A 446     2610   2338   2274     88    112    440       O  
ATOM   1511  CB  ALA A 446      25.171 -10.274  34.718  1.00 17.50           C  
ANISOU 1511  CB  ALA A 446     2373   2118   2159     74    172    369       C  
ATOM   1512  N   LYS A 447      24.757  -8.607  37.439  1.00 21.22           N  
ANISOU 1512  N   LYS A 447     2883   2607   2571     20    114    366       N  
ATOM   1513  CA  LYS A 447      25.092  -8.191  38.794  1.00 23.25           C  
ANISOU 1513  CA  LYS A 447     3158   2862   2813    -24     37    306       C  
ATOM   1514  C   LYS A 447      25.023  -9.384  39.752  1.00 24.04           C  
ANISOU 1514  C   LYS A 447     3258   2946   2929    -48     17    306       C  
ATOM   1515  O   LYS A 447      25.431  -9.282  40.914  1.00 24.38           O  
ANISOU 1515  O   LYS A 447     3312   3010   2942    -59      4    298       O  
ATOM   1516  CB  LYS A 447      24.107  -7.106  39.241  1.00 23.59           C  
ANISOU 1516  CB  LYS A 447     3202   2891   2868    -12     56    314       C  
ATOM   1517  CG  LYS A 447      24.742  -5.889  39.907  1.00 25.02           C  
ANISOU 1517  CG  LYS A 447     3400   3058   3046    -47     22    254       C  
ATOM   1518  CD  LYS A 447      23.720  -4.765  40.111  1.00 26.76           C  
ANISOU 1518  CD  LYS A 447     3599   3242   3325     47     57    229       C  
ATOM   1519  CE  LYS A 447      23.360  -4.047  38.805  1.00 27.61           C  
ANISOU 1519  CE  LYS A 447     3729   3370   3391     33     21    250       C  
ATOM   1520  NZ  LYS A 447      24.428  -3.111  38.336  1.00 28.05           N  
ANISOU 1520  NZ  LYS A 447     3774   3415   3467     -6     38    190       N  
ATOM   1521  N   ARG A 448      24.505 -10.509  39.260  1.00 24.82           N  
ANISOU 1521  N   ARG A 448     3341   3043   3047    -84    -17    262       N  
ATOM   1522  CA  ARG A 448      24.279 -11.697  40.090  1.00 25.37           C  
ANISOU 1522  CA  ARG A 448     3395   3095   3148   -108    -34    253       C  
ATOM   1523  C   ARG A 448      24.977 -12.947  39.543  1.00 25.64           C  
ANISOU 1523  C   ARG A 448     3434   3125   3183   -116    -36    241       C  
ATOM   1524  O   ARG A 448      24.543 -14.075  39.806  1.00 25.75           O  
ANISOU 1524  O   ARG A 448     3456   3127   3197   -122    -42    243       O  
ATOM   1525  CB  ARG A 448      22.775 -11.954  40.254  1.00 25.41           C  
ANISOU 1525  CB  ARG A 448     3387   3100   3165   -113    -44    242       C  
ATOM   1526  CG  ARG A 448      22.015 -10.843  40.973  1.00 25.58           C  
ANISOU 1526  CG  ARG A 448     3335   3127   3257   -120    -60    210       C  
ATOM   1527  CD  ARG A 448      20.507 -11.065  40.934  1.00 25.82           C  
ANISOU 1527  CD  ARG A 448     3303   3132   3374   -131    -94    186       C  
ATOM   1528  NE  ARG A 448      19.948 -10.936  39.589  1.00 25.94           N  
ANISOU 1528  NE  ARG A 448     3239   3168   3447   -114   -150    178       N  
ATOM   1529  CZ  ARG A 448      19.509  -9.800  39.053  1.00 26.00           C  
ANISOU 1529  CZ  ARG A 448     3214   3154   3509   -119   -166    156       C  
ATOM   1530  NH1 ARG A 448      19.558  -8.664  39.737  1.00 26.19           N  
ANISOU 1530  NH1 ARG A 448     3229   3186   3533    -92   -181    120       N  
ATOM   1531  NH2 ARG A 448      19.021  -9.801  37.819  1.00 26.09           N  
ANISOU 1531  NH2 ARG A 448     3185   3183   3542   -141   -191    124       N  
ATOM   1532  N   GLY A 449      26.061 -12.742  38.798  1.00 25.85           N  
ANISOU 1532  N   GLY A 449     3455   3152   3214   -117    -38    242       N  
ATOM   1533  CA  GLY A 449      26.798 -13.839  38.172  1.00 25.98           C  
ANISOU 1533  CA  GLY A 449     3465   3185   3220   -116    -21    253       C  
ATOM   1534  C   GLY A 449      27.710 -14.601  39.117  1.00 26.05           C  
ANISOU 1534  C   GLY A 449     3474   3203   3217   -110    -14    269       C  
ATOM   1535  O   GLY A 449      28.349 -14.012  39.991  1.00 26.23           O  
ANISOU 1535  O   GLY A 449     3504   3222   3238   -124    -14    256       O  
ATOM   1536  N   TYR A 450      27.758 -15.919  38.934  1.00 25.85           N  
ANISOU 1536  N   TYR A 450     3446   3201   3174    -98     13    296       N  
ATOM   1537  CA  TYR A 450      28.653 -16.806  39.678  1.00 25.65           C  
ANISOU 1537  CA  TYR A 450     3430   3198   3118    -81     31    324       C  
ATOM   1538  C   TYR A 450      29.001 -17.989  38.769  1.00 25.35           C  
ANISOU 1538  C   TYR A 450     3393   3190   3047    -28     27    349       C  
ATOM   1539  O   TYR A 450      28.095 -18.600  38.194  1.00 25.44           O  
ANISOU 1539  O   TYR A 450     3412   3193   3059    -36     38    337       O  
ATOM   1540  CB  TYR A 450      27.991 -17.279  40.983  1.00 25.74           C  
ANISOU 1540  CB  TYR A 450     3439   3204   3137    -98     44    322       C  
ATOM   1541  CG  TYR A 450      28.880 -18.136  41.863  1.00 25.79           C  
ANISOU 1541  CG  TYR A 450     3425   3207   3167   -135     58    319       C  
ATOM   1542  CD1 TYR A 450      29.933 -17.575  42.587  1.00 25.98           C  
ANISOU 1542  CD1 TYR A 450     3438   3221   3209   -173     67    309       C  
ATOM   1543  CD2 TYR A 450      28.659 -19.508  41.981  1.00 26.17           C  
ANISOU 1543  CD2 TYR A 450     3476   3235   3229   -170     87    304       C  
ATOM   1544  CE1 TYR A 450      30.753 -18.360  43.394  1.00 26.01           C  
ANISOU 1544  CE1 TYR A 450     3435   3227   3218   -177     86    325       C  
ATOM   1545  CE2 TYR A 450      29.473 -20.302  42.790  1.00 26.40           C  
ANISOU 1545  CE2 TYR A 450     3484   3273   3272   -159     63    291       C  
ATOM   1546  CZ  TYR A 450      30.517 -19.721  43.489  1.00 26.32           C  
ANISOU 1546  CZ  TYR A 450     3472   3256   3271   -167     79    299       C  
ATOM   1547  OH  TYR A 450      31.324 -20.499  44.287  1.00 26.55           O  
ANISOU 1547  OH  TYR A 450     3488   3290   3307   -109     63    289       O  
ATOM   1548  N   PRO A 451      30.304 -18.334  38.639  1.00 24.93           N  
ANISOU 1548  N   PRO A 451     3349   3170   2951     16     13    365       N  
ATOM   1549  CA  PRO A 451      31.480 -17.880  39.395  1.00 24.25           C  
ANISOU 1549  CA  PRO A 451     3251   3118   2844     70      0    377       C  
ATOM   1550  C   PRO A 451      32.024 -16.533  38.938  1.00 23.21           C  
ANISOU 1550  C   PRO A 451     3100   3047   2671    110    -25    369       C  
ATOM   1551  O   PRO A 451      32.873 -15.941  39.607  1.00 23.32           O  
ANISOU 1551  O   PRO A 451     3105   3096   2658    114    -24    362       O  
ATOM   1552  CB  PRO A 451      32.512 -18.973  39.106  1.00 24.53           C  
ANISOU 1552  CB  PRO A 451     3283   3152   2885     79      3    370       C  
ATOM   1553  CG  PRO A 451      32.154 -19.488  37.745  1.00 24.91           C  
ANISOU 1553  CG  PRO A 451     3353   3179   2932     52      2    367       C  
ATOM   1554  CD  PRO A 451      30.698 -19.165  37.482  1.00 25.07           C  
ANISOU 1554  CD  PRO A 451     3360   3190   2976     29     12    355       C  
ATOM   1555  N   GLU A 452      31.526 -16.070  37.798  1.00 21.71           N  
ANISOU 1555  N   GLU A 452     2889   2874   2485    145    -45    348       N  
ATOM   1556  CA  GLU A 452      31.961 -14.828  37.181  1.00 20.03           C  
ANISOU 1556  CA  GLU A 452     2658   2707   2244    193    -94    314       C  
ATOM   1557  C   GLU A 452      30.814 -14.292  36.341  1.00 18.36           C  
ANISOU 1557  C   GLU A 452     2449   2476   2049    179    -92    282       C  
ATOM   1558  O   GLU A 452      29.808 -14.982  36.136  1.00 18.57           O  
ANISOU 1558  O   GLU A 452     2475   2490   2090    183   -123    269       O  
ATOM   1559  CB  GLU A 452      33.188 -15.077  36.294  1.00 20.40           C  
ANISOU 1559  CB  GLU A 452     2688   2765   2296    201    -79    335       C  
ATOM   1560  CG  GLU A 452      32.959 -16.098  35.174  1.00 21.40           C  
ANISOU 1560  CG  GLU A 452     2875   2880   2377    226   -110    321       C  
ATOM   1561  CD  GLU A 452      34.183 -16.339  34.302  1.00 22.45           C  
ANISOU 1561  CD  GLU A 452     3009   3043   2477    281    -69    356       C  
ATOM   1562  OE1 GLU A 452      35.217 -15.661  34.491  1.00 23.37           O  
ANISOU 1562  OE1 GLU A 452     3161   3138   2580    216    -98    355       O  
ATOM   1563  OE2 GLU A 452      34.104 -17.216  33.417  1.00 23.45           O  
ANISOU 1563  OE2 GLU A 452     3196   3161   2550    287   -120    314       O  
ATOM   1564  N   VAL A 453      30.964 -13.060  35.865  1.00 15.82           N  
ANISOU 1564  N   VAL A 453     2104   2218   1686    205   -118    225       N  
ATOM   1565  CA  VAL A 453      30.035 -12.500  34.891  1.00 13.64           C  
ANISOU 1565  CA  VAL A 453     1850   1930   1399    183    -77    171       C  
ATOM   1566  C   VAL A 453      30.562 -12.825  33.497  1.00 12.45           C  
ANISOU 1566  C   VAL A 453     1686   1743   1299    157   -107    159       C  
ATOM   1567  O   VAL A 453      31.726 -12.568  33.188  1.00 12.07           O  
ANISOU 1567  O   VAL A 453     1657   1728   1199    153   -102    154       O  
ATOM   1568  CB  VAL A 453      29.865 -10.974  35.068  1.00 13.63           C  
ANISOU 1568  CB  VAL A 453     1860   1940   1376    192    -83    158       C  
ATOM   1569  CG1 VAL A 453      28.959 -10.398  33.984  1.00 13.42           C  
ANISOU 1569  CG1 VAL A 453     1813   1928   1355    203    -76    120       C  
ATOM   1570  CG2 VAL A 453      29.299 -10.658  36.447  1.00 13.68           C  
ANISOU 1570  CG2 VAL A 453     1888   1906   1404    181      4    126       C  
ATOM   1571  N   THR A 454      29.707 -13.417  32.670  1.00 11.08           N  
ANISOU 1571  N   THR A 454     1504   1513   1192    151    -95    148       N  
ATOM   1572  CA  THR A 454      30.083 -13.760  31.303  1.00 10.34           C  
ANISOU 1572  CA  THR A 454     1402   1357   1167    127   -128    127       C  
ATOM   1573  C   THR A 454      29.352 -12.876  30.300  1.00  9.64           C  
ANISOU 1573  C   THR A 454     1282   1258   1123     79   -112    102       C  
ATOM   1574  O   THR A 454      28.323 -12.271  30.613  1.00  9.57           O  
ANISOU 1574  O   THR A 454     1269   1205   1159     30   -128     51       O  
ATOM   1575  CB  THR A 454      29.768 -15.235  30.967  1.00 10.33           C  
ANISOU 1575  CB  THR A 454     1412   1347   1166    153   -139    149       C  
ATOM   1576  OG1 THR A 454      28.348 -15.411  30.890  1.00 10.69           O  
ANISOU 1576  OG1 THR A 454     1452   1361   1246    202   -165     88       O  
ATOM   1577  CG2 THR A 454      30.367 -16.183  32.013  1.00 10.95           C  
ANISOU 1577  CG2 THR A 454     1481   1428   1250    203   -178    188       C  
ATOM   1578  N   LEU A 455      29.883 -12.818  29.083  1.00  9.23           N  
ANISOU 1578  N   LEU A 455     1216   1211   1077     73   -119     86       N  
ATOM   1579  CA  LEU A 455      29.207 -12.130  27.992  1.00  8.87           C  
ANISOU 1579  CA  LEU A 455     1137   1180   1049     49    -93    101       C  
ATOM   1580  C   LEU A 455      27.812 -12.710  27.747  1.00  9.10           C  
ANISOU 1580  C   LEU A 455     1148   1202   1105     39    -74    101       C  
ATOM   1581  O   LEU A 455      26.862 -11.968  27.502  1.00  8.64           O  
ANISOU 1581  O   LEU A 455     1040   1220   1022     51    -51    102       O  
ATOM   1582  CB  LEU A 455      30.048 -12.193  26.716  1.00  8.90           C  
ANISOU 1582  CB  LEU A 455     1136   1195   1048     79    -64    105       C  
ATOM   1583  CG  LEU A 455      29.479 -11.473  25.489  1.00  8.53           C  
ANISOU 1583  CG  LEU A 455     1190   1085    966    122    -27     84       C  
ATOM   1584  CD1 LEU A 455      29.297  -9.971  25.737  1.00  9.50           C  
ANISOU 1584  CD1 LEU A 455     1447   1123   1036    174      7     54       C  
ATOM   1585  CD2 LEU A 455      30.369 -11.716  24.280  1.00  8.49           C  
ANISOU 1585  CD2 LEU A 455     1278   1023    924    243     14     84       C  
ATOM   1586  N   MET A 456      27.691 -14.030  27.831  1.00  9.38           N  
ANISOU 1586  N   MET A 456     1194   1218   1152     11    -76     91       N  
ATOM   1587  CA  MET A 456      26.390 -14.677  27.680  1.00  9.91           C  
ANISOU 1587  CA  MET A 456     1253   1236   1276     -9    -68     80       C  
ATOM   1588  C   MET A 456      25.387 -14.209  28.741  1.00  9.56           C  
ANISOU 1588  C   MET A 456     1232   1179   1219    -20    -52    112       C  
ATOM   1589  O   MET A 456      24.212 -14.024  28.432  1.00  9.55           O  
ANISOU 1589  O   MET A 456     1186   1177   1265    -53    -62    134       O  
ATOM   1590  CB  MET A 456      26.526 -16.204  27.684  1.00 10.47           C  
ANISOU 1590  CB  MET A 456     1363   1270   1345    -11    -85     56       C  
ATOM   1591  CG  MET A 456      27.266 -16.779  26.465  1.00 12.38           C  
ANISOU 1591  CG  MET A 456     1553   1514   1637     35    -36   -132       C  
ATOM   1592  SD  MET A 456      26.414 -16.611  24.871  1.00 15.22           S  
ANISOU 1592  SD  MET A 456     2034   1855   1893     28   -172   -283       S  
ATOM   1593  CE  MET A 456      25.200 -17.924  25.000  1.00 15.40           C  
ANISOU 1593  CE  MET A 456     2025   1887   1937      9    -57   -198       C  
ATOM   1594  N   ASP A 457      25.850 -13.994  29.975  1.00  9.53           N  
ANISOU 1594  N   ASP A 457     1228   1211   1181    -18    -20    134       N  
ATOM   1595  CA  ASP A 457      24.990 -13.445  31.035  1.00  9.78           C  
ANISOU 1595  CA  ASP A 457     1262   1278   1176     -1     11    159       C  
ATOM   1596  C   ASP A 457      24.443 -12.077  30.647  1.00  9.39           C  
ANISOU 1596  C   ASP A 457     1196   1245   1124      1     -6    136       C  
ATOM   1597  O   ASP A 457      23.279 -11.760  30.914  1.00  9.28           O  
ANISOU 1597  O   ASP A 457     1203   1230   1091     46     12    190       O  
ATOM   1598  CB  ASP A 457      25.747 -13.289  32.362  1.00 10.11           C  
ANISOU 1598  CB  ASP A 457     1312   1335   1191    -19      7    155       C  
ATOM   1599  CG  ASP A 457      26.166 -14.608  32.978  1.00 11.40           C  
ANISOU 1599  CG  ASP A 457     1459   1494   1375     -5     57    243       C  
ATOM   1600  OD1 ASP A 457      25.488 -15.635  32.762  1.00 13.02           O  
ANISOU 1600  OD1 ASP A 457     1768   1524   1653   -114     19    331       O  
ATOM   1601  OD2 ASP A 457      27.178 -14.596  33.709  1.00 12.36           O  
ANISOU 1601  OD2 ASP A 457     1509   1742   1444     -7     70    325       O  
ATOM   1602  N   CYS A 458      25.300 -11.265  30.034  1.00  9.02           N  
ANISOU 1602  N   CYS A 458     1154   1213   1057      8     -1    101       N  
ATOM   1603  CA  CYS A 458      24.920  -9.923  29.600  1.00  8.92           C  
ANISOU 1603  CA  CYS A 458     1135   1199   1055      3    -14     92       C  
ATOM   1604  C   CYS A 458      23.946  -9.963  28.419  1.00  8.80           C  
ANISOU 1604  C   CYS A 458     1137   1207    999    -18      6     87       C  
ATOM   1605  O   CYS A 458      22.984  -9.198  28.374  1.00  8.98           O  
ANISOU 1605  O   CYS A 458     1159   1211   1040    -10    -11     67       O  
ATOM   1606  CB  CYS A 458      26.165  -9.101  29.259  1.00  8.91           C  
ANISOU 1606  CB  CYS A 458     1128   1191   1063     -7     -1     73       C  
ATOM   1607  SG  CYS A 458      27.264  -8.857  30.677  1.00  9.59           S  
ANISOU 1607  SG  CYS A 458     1226   1238   1178     10    -79     -3       S  
ATOM   1608  N   MET A 459      24.200 -10.859  27.466  1.00  8.81           N  
ANISOU 1608  N   MET A 459     1135   1280    931      0     -7     80       N  
ATOM   1609  CA  MET A 459      23.270 -11.104  26.362  1.00  9.43           C  
ANISOU 1609  CA  MET A 459     1183   1386   1014    -46     26     94       C  
ATOM   1610  C   MET A 459      21.905 -11.568  26.871  1.00  9.49           C  
ANISOU 1610  C   MET A 459     1178   1417   1010    -46     18    132       C  
ATOM   1611  O   MET A 459      20.867 -11.166  26.341  1.00  9.28           O  
ANISOU 1611  O   MET A 459     1135   1403    987    -24     21    132       O  
ATOM   1612  CB  MET A 459      23.851 -12.142  25.402  1.00  9.73           C  
ANISOU 1612  CB  MET A 459     1227   1400   1068    -37     37     70       C  
ATOM   1613  CG  MET A 459      25.008 -11.653  24.553  1.00 12.03           C  
ANISOU 1613  CG  MET A 459     1538   1678   1353    -77    200     -5       C  
ATOM   1614  SD  MET A 459      24.507 -10.525  23.241  1.00 14.15           S  
ANISOU 1614  SD  MET A 459     1936   1800   1641   -129    121    -96       S  
ATOM   1615  CE  MET A 459      23.639 -11.622  22.119  1.00 14.50           C  
ANISOU 1615  CE  MET A 459     2235   1865   1408     -2    166   -275       C  
ATOM   1616  N   ARG A 460      21.907 -12.418  27.897  1.00  9.65           N  
ANISOU 1616  N   ARG A 460     1190   1474   1002    -96     53    164       N  
ATOM   1617  CA  ARG A 460      20.661 -12.868  28.520  1.00 10.28           C  
ANISOU 1617  CA  ARG A 460     1266   1609   1028   -107     57    223       C  
ATOM   1618  C   ARG A 460      19.884 -11.726  29.176  1.00 10.32           C  
ANISOU 1618  C   ARG A 460     1263   1648   1009   -108     49    213       C  
ATOM   1619  O   ARG A 460      18.660 -11.667  29.058  1.00 10.66           O  
ANISOU 1619  O   ARG A 460     1215   1790   1044    -79     75    200       O  
ATOM   1620  CB  ARG A 460      20.915 -14.016  29.500  1.00 11.02           C  
ANISOU 1620  CB  ARG A 460     1376   1659   1151   -103     14    261       C  
ATOM   1621  CG  ARG A 460      21.097 -15.366  28.807  1.00 12.54           C  
ANISOU 1621  CG  ARG A 460     1624   1787   1351    -98     35    244       C  
ATOM   1622  CD  ARG A 460      21.248 -16.508  29.801  1.00 16.07           C  
ANISOU 1622  CD  ARG A 460     2247   2053   1805   -129    -39    444       C  
ATOM   1623  NE  ARG A 460      22.593 -16.568  30.365  1.00 18.19           N  
ANISOU 1623  NE  ARG A 460     2325   2306   2279   -149    -51    378       N  
ATOM   1624  CZ  ARG A 460      23.603 -17.265  29.846  1.00 19.20           C  
ANISOU 1624  CZ  ARG A 460     2486   2436   2371    -98    -56    331       C  
ATOM   1625  NH1 ARG A 460      23.438 -17.973  28.736  1.00 19.89           N  
ANISOU 1625  NH1 ARG A 460     2692   2476   2386   -221   -107    342       N  
ATOM   1626  NH2 ARG A 460      24.786 -17.250  30.442  1.00 19.65           N  
ANISOU 1626  NH2 ARG A 460     2518   2504   2444    -61   -167    362       N  
ATOM   1627  N   LEU A 461      20.584 -10.800  29.829  1.00 10.29           N  
ANISOU 1627  N   LEU A 461     1293   1660    956    -89     63    173       N  
ATOM   1628  CA  LEU A 461      19.920  -9.615  30.390  1.00 10.62           C  
ANISOU 1628  CA  LEU A 461     1350   1669   1017    -98     58     99       C  
ATOM   1629  C   LEU A 461      19.281  -8.755  29.306  1.00  9.97           C  
ANISOU 1629  C   LEU A 461     1255   1603    929    -82     81     67       C  
ATOM   1630  O   LEU A 461      18.229  -8.151  29.514  1.00 10.69           O  
ANISOU 1630  O   LEU A 461     1331   1701   1028    -18    114     53       O  
ATOM   1631  CB  LEU A 461      20.891  -8.756  31.197  1.00 11.32           C  
ANISOU 1631  CB  LEU A 461     1436   1764   1098   -145     44     72       C  
ATOM   1632  CG  LEU A 461      21.138  -9.048  32.676  1.00 12.88           C  
ANISOU 1632  CG  LEU A 461     1694   1982   1217   -174     49     52       C  
ATOM   1633  CD1 LEU A 461      22.026  -7.963  33.243  1.00 14.50           C  
ANISOU 1633  CD1 LEU A 461     1890   2212   1407   -352     69      4       C  
ATOM   1634  CD2 LEU A 461      19.835  -9.120  33.461  1.00 13.74           C  
ANISOU 1634  CD2 LEU A 461     1856   2107   1257   -230    173     56       C  
ATOM   1635  N   PHE A 462      19.930  -8.691  28.150  1.00  8.87           N  
ANISOU 1635  N   PHE A 462     1164   1376    831    -95     73     45       N  
ATOM   1636  CA  PHE A 462      19.389  -7.954  27.023  1.00  8.48           C  
ANISOU 1636  CA  PHE A 462     1092   1269    861    -94     55     35       C  
ATOM   1637  C   PHE A 462      18.128  -8.614  26.460  1.00  8.21           C  
ANISOU 1637  C   PHE A 462     1092   1186    842    -88     34     24       C  
ATOM   1638  O   PHE A 462      17.145  -7.929  26.163  1.00  8.10           O  
ANISOU 1638  O   PHE A 462     1059   1137    880    -87     63     24       O  
ATOM   1639  CB  PHE A 462      20.452  -7.803  25.935  1.00  8.52           C  
ANISOU 1639  CB  PHE A 462     1105   1246    883    -97     78      6       C  
ATOM   1640  CG  PHE A 462      19.989  -7.011  24.754  1.00  8.22           C  
ANISOU 1640  CG  PHE A 462     1116   1185    822    -77     73    -24       C  
ATOM   1641  CD1 PHE A 462      19.896  -5.627  24.830  1.00  8.61           C  
ANISOU 1641  CD1 PHE A 462     1183   1146    939   -103     25    -57       C  
ATOM   1642  CD2 PHE A 462      19.633  -7.640  23.566  1.00  8.60           C  
ANISOU 1642  CD2 PHE A 462     1302   1192    772    -42    105    -32       C  
ATOM   1643  CE1 PHE A 462      19.460  -4.884  23.744  1.00  9.00           C  
ANISOU 1643  CE1 PHE A 462     1301   1178    940    -83     15      0       C  
ATOM   1644  CE2 PHE A 462      19.194  -6.899  22.475  1.00  9.19           C  
ANISOU 1644  CE2 PHE A 462     1362   1192    937    -16     50    -40       C  
ATOM   1645  CZ  PHE A 462      19.108  -5.520  22.565  1.00  8.82           C  
ANISOU 1645  CZ  PHE A 462     1204   1207    941    -31    148    -84       C  
ATOM   1646  N   THR A 463      18.166  -9.940  26.320  1.00  8.09           N  
ANISOU 1646  N   THR A 463     1082   1149    843    -87     22     -5       N  
ATOM   1647  CA  THR A 463      17.111 -10.698  25.635  1.00  8.63           C  
ANISOU 1647  CA  THR A 463     1144   1178    954    -84     10    -17       C  
ATOM   1648  C   THR A 463      16.075 -11.329  26.563  1.00  8.86           C  
ANISOU 1648  C   THR A 463     1167   1180   1017   -111      6     21       C  
ATOM   1649  O   THR A 463      15.195 -12.056  26.100  1.00  9.42           O  
ANISOU 1649  O   THR A 463     1187   1256   1135   -160     -3     17       O  
ATOM   1650  CB  THR A 463      17.701 -11.837  24.779  1.00  8.63           C  
ANISOU 1650  CB  THR A 463     1168   1175    933    -47    -10    -33       C  
ATOM   1651  OG1 THR A 463      18.478 -12.706  25.612  1.00  9.14           O  
ANISOU 1651  OG1 THR A 463     1267   1207    999     39    -40    -64       O  
ATOM   1652  CG2 THR A 463      18.571 -11.294  23.656  1.00  9.21           C  
ANISOU 1652  CG2 THR A 463     1263   1267    968    -59     70    -58       C  
ATOM   1653  N   LYS A 464      16.174 -11.068  27.862  1.00  9.26           N  
ANISOU 1653  N   LYS A 464     1212   1226   1077   -136     50     75       N  
ATOM   1654  CA  LYS A 464      15.255 -11.679  28.815  1.00  9.58           C  
ANISOU 1654  CA  LYS A 464     1278   1274   1088   -138     71    107       C  
ATOM   1655  C   LYS A 464      13.827 -11.159  28.679  1.00  9.45           C  
ANISOU 1655  C   LYS A 464     1291   1224   1073   -119     94    138       C  
ATOM   1656  O   LYS A 464      13.562 -10.153  28.014  1.00  9.27           O  
ANISOU 1656  O   LYS A 464     1295   1234    992    -87    133    120       O  
ATOM   1657  CB  LYS A 464      15.744 -11.477  30.249  1.00  9.90           C  
ANISOU 1657  CB  LYS A 464     1294   1346   1118   -161     48    124       C  
ATOM   1658  CG  LYS A 464      15.711 -10.038  30.704  1.00 11.05           C  
ANISOU 1658  CG  LYS A 464     1548   1494   1153   -174    -14     -1       C  
ATOM   1659  CD  LYS A 464      16.140  -9.912  32.151  1.00 12.60           C  
ANISOU 1659  CD  LYS A 464     1808   1773   1206   -115   -141    -45       C  
ATOM   1660  CE  LYS A 464      16.182  -8.466  32.587  1.00 13.67           C  
ANISOU 1660  CE  LYS A 464     1939   1815   1438   -136   -146    -49       C  
ATOM   1661  NZ  LYS A 464      14.830  -7.838  32.646  1.00 13.69           N  
ANISOU 1661  NZ  LYS A 464     2087   1789   1323      8   -164     -2       N  
ATOM   1662  N   GLU A 465      12.912 -11.866  29.330  1.00  9.39           N  
ANISOU 1662  N   GLU A 465     1278   1198   1090   -108    105    151       N  
ATOM   1663  CA  GLU A 465      11.547 -11.409  29.490  1.00  9.57           C  
ANISOU 1663  CA  GLU A 465     1342   1203   1090    -90     91    126       C  
ATOM   1664  C   GLU A 465      11.566 -10.189  30.410  1.00  9.70           C  
ANISOU 1664  C   GLU A 465     1405   1237   1042    -74     70     93       C  
ATOM   1665  O   GLU A 465      11.998 -10.275  31.566  1.00 11.45           O  
ANISOU 1665  O   GLU A 465     1708   1415   1225    -38    -36     84       O  
ATOM   1666  CB  GLU A 465      10.693 -12.524  30.093  1.00  9.53           C  
ANISOU 1666  CB  GLU A 465     1340   1176   1105    -84    150    161       C  
ATOM   1667  CG  GLU A 465      10.623 -13.798  29.248  1.00 10.37           C  
ANISOU 1667  CG  GLU A 465     1500   1205   1234    -98    118    129       C  
ATOM   1668  CD  GLU A 465      11.848 -14.714  29.365  1.00 10.97           C  
ANISOU 1668  CD  GLU A 465     1609   1241   1318    -75    161    112       C  
ATOM   1669  OE1 GLU A 465      12.701 -14.515  30.260  1.00 11.57           O  
ANISOU 1669  OE1 GLU A 465     1636   1233   1525    -50     89    145       O  
ATOM   1670  OE2 GLU A 465      11.952 -15.646  28.543  1.00 12.99           O  
ANISOU 1670  OE2 GLU A 465     1867   1502   1564    -70    185    -79       O  
ATOM   1671  N   ASP A 466      11.135  -9.050  29.878  1.00  9.11           N  
ANISOU 1671  N   ASP A 466     1306   1161    993    -70     42     25       N  
ATOM   1672  CA  ASP A 466      11.021  -7.823  30.653  1.00  9.25           C  
ANISOU 1672  CA  ASP A 466     1318   1207    988    -63     25     15       C  
ATOM   1673  C   ASP A 466       9.570  -7.658  31.076  1.00  9.26           C  
ANISOU 1673  C   ASP A 466     1308   1256    954    -38     -1    -21       C  
ATOM   1674  O   ASP A 466       8.672  -7.599  30.231  1.00  9.08           O  
ANISOU 1674  O   ASP A 466     1269   1292    889    -17     15    -78       O  
ATOM   1675  CB  ASP A 466      11.473  -6.605  29.827  1.00  9.24           C  
ANISOU 1675  CB  ASP A 466     1315   1175   1020   -105     17     30       C  
ATOM   1676  CG  ASP A 466      12.971  -6.608  29.507  1.00  9.64           C  
ANISOU 1676  CG  ASP A 466     1379   1198   1083   -146    -14     74       C  
ATOM   1677  OD1 ASP A 466      13.750  -7.311  30.180  1.00 10.56           O  
ANISOU 1677  OD1 ASP A 466     1378   1268   1364   -121   -156     45       O  
ATOM   1678  OD2 ASP A 466      13.376  -5.885  28.570  1.00  9.76           O  
ANISOU 1678  OD2 ASP A 466     1453   1222   1034   -239    102     -1       O  
ATOM   1679  N   VAL A 467       9.340  -7.600  32.384  1.00  9.42           N  
ANISOU 1679  N   VAL A 467     1305   1296    976    -42      7    -28       N  
ATOM   1680  CA  VAL A 467       7.996  -7.423  32.918  1.00 10.49           C  
ANISOU 1680  CA  VAL A 467     1401   1464   1120    -26     -3    -65       C  
ATOM   1681  C   VAL A 467       7.656  -5.940  32.928  1.00 10.51           C  
ANISOU 1681  C   VAL A 467     1364   1456   1171    -20    -38   -135       C  
ATOM   1682  O   VAL A 467       8.386  -5.122  33.496  1.00 11.69           O  
ANISOU 1682  O   VAL A 467     1466   1567   1406    -31   -131   -198       O  
ATOM   1683  CB  VAL A 467       7.856  -8.024  34.332  1.00 10.71           C  
ANISOU 1683  CB  VAL A 467     1444   1523   1099    -20    -19    -40       C  
ATOM   1684  CG1 VAL A 467       6.418  -7.905  34.825  1.00 12.48           C  
ANISOU 1684  CG1 VAL A 467     1572   1804   1364      2     25    -64       C  
ATOM   1685  CG2 VAL A 467       8.291  -9.476  34.325  1.00 11.57           C  
ANISOU 1685  CG2 VAL A 467     1592   1577   1225    -67      2     25       C  
ATOM   1686  N   LEU A 468       6.557  -5.601  32.266  1.00 10.16           N  
ANISOU 1686  N   LEU A 468     1299   1444   1114    -39     22   -141       N  
ATOM   1687  CA  LEU A 468       6.103  -4.227  32.178  1.00 10.22           C  
ANISOU 1687  CA  LEU A 468     1289   1454   1140    -77     66   -161       C  
ATOM   1688  C   LEU A 468       4.785  -4.108  32.931  1.00 10.11           C  
ANISOU 1688  C   LEU A 468     1294   1433   1114    -78    101   -183       C  
ATOM   1689  O   LEU A 468       3.717  -4.459  32.417  1.00  9.75           O  
ANISOU 1689  O   LEU A 468     1224   1443   1034    -85    129   -214       O  
ATOM   1690  CB  LEU A 468       5.954  -3.811  30.711  1.00 10.17           C  
ANISOU 1690  CB  LEU A 468     1283   1466   1113    -41     94   -168       C  
ATOM   1691  CG  LEU A 468       7.222  -3.755  29.840  1.00 11.00           C  
ANISOU 1691  CG  LEU A 468     1321   1642   1217   -191     96   -103       C  
ATOM   1692  CD1 LEU A 468       7.906  -5.079  29.662  1.00 14.51           C  
ANISOU 1692  CD1 LEU A 468     1855   1866   1790    -92     79    -83       C  
ATOM   1693  CD2 LEU A 468       6.893  -3.218  28.475  1.00 12.00           C  
ANISOU 1693  CD2 LEU A 468     1587   1792   1180   -162    108    -39       C  
ATOM   1694  N   ASP A 469       4.880  -3.632  34.168  1.00 10.43           N  
ANISOU 1694  N   ASP A 469     1351   1488   1124    -82    140   -184       N  
ATOM   1695  CA  ASP A 469       3.730  -3.519  35.058  1.00 10.90           C  
ANISOU 1695  CA  ASP A 469     1468   1484   1189   -100    198   -197       C  
ATOM   1696  C   ASP A 469       3.849  -2.215  35.847  1.00 11.31           C  
ANISOU 1696  C   ASP A 469     1551   1503   1241   -107    207   -231       C  
ATOM   1697  O   ASP A 469       4.820  -1.470  35.678  1.00 11.28           O  
ANISOU 1697  O   ASP A 469     1580   1505   1198   -133    187   -241       O  
ATOM   1698  CB  ASP A 469       3.667  -4.738  35.992  1.00 11.02           C  
ANISOU 1698  CB  ASP A 469     1486   1496   1205    -53    212   -168       C  
ATOM   1699  CG  ASP A 469       2.250  -5.050  36.478  1.00 11.30           C  
ANISOU 1699  CG  ASP A 469     1527   1466   1300    -22    204   -116       C  
ATOM   1700  OD1 ASP A 469       1.333  -4.213  36.329  1.00 12.09           O  
ANISOU 1700  OD1 ASP A 469     1568   1560   1465      1    219    -43       O  
ATOM   1701  OD2 ASP A 469       2.053  -6.155  37.022  1.00 12.40           O  
ANISOU 1701  OD2 ASP A 469     1682   1512   1514    -23    282     39       O  
ATOM   1702  N   GLY A 470       2.860  -1.937  36.694  1.00 11.95           N  
ANISOU 1702  N   GLY A 470     1688   1527   1326   -102    232   -289       N  
ATOM   1703  CA  GLY A 470       2.832  -0.704  37.473  1.00 13.09           C  
ANISOU 1703  CA  GLY A 470     1878   1576   1517   -110    235   -337       C  
ATOM   1704  C   GLY A 470       2.869   0.508  36.565  1.00 13.50           C  
ANISOU 1704  C   GLY A 470     1934   1595   1600   -116    250   -347       C  
ATOM   1705  O   GLY A 470       2.054   0.631  35.648  1.00 13.83           O  
ANISOU 1705  O   GLY A 470     1984   1593   1674    -87    248   -302       O  
ATOM   1706  N   ASP A 471       3.836   1.388  36.801  1.00 14.31           N  
ANISOU 1706  N   ASP A 471     2043   1673   1719   -149    234   -352       N  
ATOM   1707  CA  ASP A 471       3.983   2.604  36.001  1.00 14.87           C  
ANISOU 1707  CA  ASP A 471     2108   1714   1824   -165    214   -346       C  
ATOM   1708  C   ASP A 471       4.473   2.345  34.573  1.00 14.32           C  
ANISOU 1708  C   ASP A 471     1995   1638   1807   -160    217   -336       C  
ATOM   1709  O   ASP A 471       4.455   3.250  33.739  1.00 14.70           O  
ANISOU 1709  O   ASP A 471     2025   1706   1854   -164    245   -314       O  
ATOM   1710  CB  ASP A 471       4.909   3.601  36.702  1.00 15.61           C  
ANISOU 1710  CB  ASP A 471     2203   1795   1932   -179    171   -357       C  
ATOM   1711  CG  ASP A 471       4.332   4.118  38.008  1.00 17.51           C  
ANISOU 1711  CG  ASP A 471     2476   2083   2094   -159    192   -404       C  
ATOM   1712  OD1 ASP A 471       3.111   4.387  38.072  1.00 19.31           O  
ANISOU 1712  OD1 ASP A 471     2632   2389   2315    -50    194   -462       O  
ATOM   1713  OD2 ASP A 471       5.107   4.264  38.976  1.00 20.48           O  
ANISOU 1713  OD2 ASP A 471     2815   2618   2348   -165     15   -361       O  
ATOM   1714  N   GLU A 472       4.898   1.113  34.294  1.00 13.49           N  
ANISOU 1714  N   GLU A 472     1848   1550   1728   -177    197   -332       N  
ATOM   1715  CA  GLU A 472       5.382   0.750  32.963  1.00 12.87           C  
ANISOU 1715  CA  GLU A 472     1699   1515   1676   -203    171   -279       C  
ATOM   1716  C   GLU A 472       4.365  -0.039  32.135  1.00 12.51           C  
ANISOU 1716  C   GLU A 472     1601   1441   1709   -201    177   -247       C  
ATOM   1717  O   GLU A 472       4.699  -0.516  31.055  1.00 12.11           O  
ANISOU 1717  O   GLU A 472     1534   1407   1657   -212    169   -247       O  
ATOM   1718  CB  GLU A 472       6.715  -0.017  33.042  1.00 12.85           C  
ANISOU 1718  CB  GLU A 472     1719   1500   1661   -205    148   -292       C  
ATOM   1719  CG  GLU A 472       7.775   0.577  33.982  1.00 13.27           C  
ANISOU 1719  CG  GLU A 472     1787   1704   1549   -234    104   -310       C  
ATOM   1720  CD  GLU A 472       8.050   2.058  33.760  1.00 13.23           C  
ANISOU 1720  CD  GLU A 472     1830   1783   1411   -240     78   -291       C  
ATOM   1721  OE1 GLU A 472       7.870   2.559  32.630  1.00 12.31           O  
ANISOU 1721  OE1 GLU A 472     1681   1784   1212   -303    188   -358       O  
ATOM   1722  OE2 GLU A 472       8.456   2.727  34.732  1.00 14.93           O  
ANISOU 1722  OE2 GLU A 472     2101   2089   1481   -345     -1   -321       O  
ATOM   1723  N   LYS A 473       3.135  -0.184  32.630  1.00 12.38           N  
ANISOU 1723  N   LYS A 473     1539   1421   1741   -191    167   -216       N  
ATOM   1724  CA  LYS A 473       2.089  -0.889  31.877  1.00 12.40           C  
ANISOU 1724  CA  LYS A 473     1481   1428   1802   -167    159   -202       C  
ATOM   1725  C   LYS A 473       1.886  -0.258  30.505  1.00 12.40           C  
ANISOU 1725  C   LYS A 473     1457   1402   1849   -160    127   -202       C  
ATOM   1726  O   LYS A 473       1.577   0.934  30.416  1.00 12.38           O  
ANISOU 1726  O   LYS A 473     1475   1368   1860   -106     96   -209       O  
ATOM   1727  CB  LYS A 473       0.751  -0.852  32.613  1.00 12.54           C  
ANISOU 1727  CB  LYS A 473     1485   1454   1823   -163    181   -174       C  
ATOM   1728  CG  LYS A 473       0.576  -1.878  33.705  1.00 13.12           C  
ANISOU 1728  CG  LYS A 473     1611   1563   1808   -124    196   -118       C  
ATOM   1729  CD  LYS A 473      -0.866  -1.860  34.184  1.00 15.19           C  
ANISOU 1729  CD  LYS A 473     1708   1919   2143   -145    219   -160       C  
ATOM   1730  CE  LYS A 473      -1.013  -2.378  35.594  1.00 17.30           C  
ANISOU 1730  CE  LYS A 473     2052   2240   2279   -151    132    -85       C  
ATOM   1731  NZ  LYS A 473      -2.331  -2.008  36.169  1.00 18.86           N  
ANISOU 1731  NZ  LYS A 473     2148   2543   2475    -53    184   -109       N  
ATOM   1732  N   PRO A 474       2.063  -1.046  29.430  1.00 12.19           N  
ANISOU 1732  N   PRO A 474     1391   1352   1888   -164    103   -208       N  
ATOM   1733  CA  PRO A 474       1.675  -0.548  28.119  1.00 12.50           C  
ANISOU 1733  CA  PRO A 474     1425   1388   1935   -183     85   -202       C  
ATOM   1734  C   PRO A 474       0.159  -0.569  27.967  1.00 12.65           C  
ANISOU 1734  C   PRO A 474     1461   1378   1966   -206     39   -214       C  
ATOM   1735  O   PRO A 474      -0.536  -1.220  28.749  1.00 12.77           O  
ANISOU 1735  O   PRO A 474     1485   1365   2002   -161     46   -174       O  
ATOM   1736  CB  PRO A 474       2.308  -1.561  27.151  1.00 12.74           C  
ANISOU 1736  CB  PRO A 474     1447   1417   1973   -165     83   -212       C  
ATOM   1737  CG  PRO A 474       3.288  -2.342  27.966  1.00 12.67           C  
ANISOU 1737  CG  PRO A 474     1453   1414   1946   -161    126   -181       C  
ATOM   1738  CD  PRO A 474       2.706  -2.367  29.336  1.00 12.23           C  
ANISOU 1738  CD  PRO A 474     1413   1340   1890   -154    110   -212       C  
ATOM   1739  N   THR A 475      -0.341   0.152  26.974  1.00 13.12           N  
ANISOU 1739  N   THR A 475     1569   1418   1997   -246    -14   -217       N  
ATOM   1740  CA  THR A 475      -1.739   0.055  26.595  1.00 13.85           C  
ANISOU 1740  CA  THR A 475     1678   1511   2072   -267    -80   -217       C  
ATOM   1741  C   THR A 475      -1.895  -1.108  25.625  1.00 14.00           C  
ANISOU 1741  C   THR A 475     1730   1551   2038   -313   -104   -215       C  
ATOM   1742  O   THR A 475      -1.232  -1.154  24.583  1.00 14.23           O  
ANISOU 1742  O   THR A 475     1757   1608   2041   -361    -91   -258       O  
ATOM   1743  CB  THR A 475      -2.233   1.358  25.933  1.00 14.12           C  
ANISOU 1743  CB  THR A 475     1720   1535   2110   -261    -57   -196       C  
ATOM   1744  OG1 THR A 475      -2.042   2.452  26.837  1.00 15.26           O  
ANISOU 1744  OG1 THR A 475     1911   1608   2276   -186    -72   -284       O  
ATOM   1745  CG2 THR A 475      -3.710   1.261  25.566  1.00 14.66           C  
ANISOU 1745  CG2 THR A 475     1764   1577   2226   -278   -145   -212       C  
ATOM   1746  N   CYS A 476      -2.750  -2.059  25.984  1.00 14.07           N  
ANISOU 1746  N   CYS A 476     1782   1541   2021   -335   -185   -191       N  
ATOM   1747  CA  CYS A 476      -3.142  -3.110  25.057  1.00 14.38           C  
ANISOU 1747  CA  CYS A 476     1852   1583   2028   -363   -244   -158       C  
ATOM   1748  C   CYS A 476      -4.326  -2.626  24.228  1.00 15.37           C  
ANISOU 1748  C   CYS A 476     1965   1720   2155   -364   -311   -178       C  
ATOM   1749  O   CYS A 476      -5.389  -2.310  24.774  1.00 15.48           O  
ANISOU 1749  O   CYS A 476     2009   1727   2144   -316   -345   -188       O  
ATOM   1750  CB  CYS A 476      -3.500  -4.396  25.797  1.00 13.79           C  
ANISOU 1750  CB  CYS A 476     1773   1526   1939   -382   -256   -168       C  
ATOM   1751  SG  CYS A 476      -4.086  -5.703  24.697  1.00 11.69           S  
ANISOU 1751  SG  CYS A 476     1461   1366   1612   -373   -198    -49       S  
ATOM   1752  N   CYS A 477      -4.131  -2.573  22.913  1.00 16.84           N  
ANISOU 1752  N   CYS A 477     2169   1943   2287   -344   -337   -141       N  
ATOM   1753  CA  CYS A 477      -5.160  -2.123  21.973  1.00 18.44           C  
ANISOU 1753  CA  CYS A 477     2327   2198   2478   -284   -380   -140       C  
ATOM   1754  C   CYS A 477      -6.339  -3.094  21.888  1.00 18.08           C  
ANISOU 1754  C   CYS A 477     2255   2160   2452   -264   -415   -169       C  
ATOM   1755  O   CYS A 477      -7.450  -2.703  21.513  1.00 18.65           O  
ANISOU 1755  O   CYS A 477     2325   2227   2534   -236   -444   -157       O  
ATOM   1756  CB  CYS A 477      -4.555  -1.900  20.581  1.00 19.15           C  
ANISOU 1756  CB  CYS A 477     2427   2310   2539   -328   -374    -82       C  
ATOM   1757  SG  CYS A 477      -3.783  -3.367  19.838  1.00 23.91           S  
ANISOU 1757  SG  CYS A 477     3074   2964   3046   -146   -231   -145       S  
ATOM   1758  N   ARG A 478      -6.088  -4.356  22.234  1.00 17.50           N  
ANISOU 1758  N   ARG A 478     2141   2100   2408   -255   -424   -217       N  
ATOM   1759  CA  ARG A 478      -7.115  -5.398  22.212  1.00 17.10           C  
ANISOU 1759  CA  ARG A 478     2044   2070   2382   -214   -405   -250       C  
ATOM   1760  C   ARG A 478      -8.014  -5.296  23.447  1.00 16.81           C  
ANISOU 1760  C   ARG A 478     1955   2056   2375   -164   -411   -315       C  
ATOM   1761  O   ARG A 478      -9.239  -5.356  23.340  1.00 16.75           O  
ANISOU 1761  O   ARG A 478     1923   2064   2376   -167   -404   -349       O  
ATOM   1762  CB  ARG A 478      -6.474  -6.792  22.103  1.00 17.03           C  
ANISOU 1762  CB  ARG A 478     2023   2071   2375   -226   -405   -235       C  
ATOM   1763  CG  ARG A 478      -5.389  -6.930  21.017  1.00 17.35           C  
ANISOU 1763  CG  ARG A 478     2117   2094   2379   -260   -343   -164       C  
ATOM   1764  CD  ARG A 478      -5.978  -6.806  19.622  1.00 17.19           C  
ANISOU 1764  CD  ARG A 478     2094   2130   2308   -383   -208    -16       C  
ATOM   1765  NE  ARG A 478      -5.022  -6.357  18.611  1.00 17.42           N  
ANISOU 1765  NE  ARG A 478     2175   2107   2333   -407   -160     51       N  
ATOM   1766  CZ  ARG A 478      -4.648  -7.068  17.549  1.00 17.07           C  
ANISOU 1766  CZ  ARG A 478     2067   2077   2342   -435    -74    106       C  
ATOM   1767  NH1 ARG A 478      -5.133  -8.286  17.343  1.00 17.21           N  
ANISOU 1767  NH1 ARG A 478     2147   2021   2368   -433    -51    124       N  
ATOM   1768  NH2 ARG A 478      -3.784  -6.553  16.683  1.00 17.57           N  
ANISOU 1768  NH2 ARG A 478     2200   2119   2354   -396      1    179       N  
ATOM   1769  N   CYS A 479      -7.396  -5.120  24.613  1.00 16.45           N  
ANISOU 1769  N   CYS A 479     1879   2015   2355   -109   -386   -365       N  
ATOM   1770  CA  CYS A 479      -8.122  -4.962  25.873  1.00 16.38           C  
ANISOU 1770  CA  CYS A 479     1842   1984   2398    -46   -348   -399       C  
ATOM   1771  C   CYS A 479      -8.672  -3.550  26.058  1.00 16.98           C  
ANISOU 1771  C   CYS A 479     1921   2048   2480     24   -379   -430       C  
ATOM   1772  O   CYS A 479      -9.555  -3.328  26.895  1.00 17.24           O  
ANISOU 1772  O   CYS A 479     1953   2063   2534     28   -359   -422       O  
ATOM   1773  CB  CYS A 479      -7.212  -5.309  27.051  1.00 15.94           C  
ANISOU 1773  CB  CYS A 479     1794   1896   2366    -38   -345   -410       C  
ATOM   1774  SG  CYS A 479      -6.771  -7.048  27.173  1.00 13.36           S  
ANISOU 1774  SG  CYS A 479     1333   1629   2115   -191    -55   -460       S  
ATOM   1775  N   ARG A 480      -8.142  -2.610  25.274  1.00 17.53           N  
ANISOU 1775  N   ARG A 480     1992   2096   2570     82   -406   -415       N  
ATOM   1776  CA  ARG A 480      -8.495  -1.184  25.353  1.00 18.31           C  
ANISOU 1776  CA  ARG A 480     2114   2171   2670    137   -400   -428       C  
ATOM   1777  C   ARG A 480      -8.213  -0.600  26.739  1.00 17.78           C  
ANISOU 1777  C   ARG A 480     2010   2119   2625    142   -397   -416       C  
ATOM   1778  O   ARG A 480      -9.064   0.056  27.344  1.00 18.00           O  
ANISOU 1778  O   ARG A 480     2046   2137   2656    175   -406   -442       O  
ATOM   1779  CB  ARG A 480      -9.949  -0.931  24.927  1.00 19.07           C  
ANISOU 1779  CB  ARG A 480     2182   2256   2806    150   -407   -407       C  
ATOM   1780  CG  ARG A 480     -10.218  -1.160  23.449  1.00 21.94           C  
ANISOU 1780  CG  ARG A 480     2658   2663   3012    137   -423   -411       C  
ATOM   1781  CD  ARG A 480     -11.686  -0.948  23.125  1.00 26.71           C  
ANISOU 1781  CD  ARG A 480     2951   3349   3846    224   -455   -271       C  
ATOM   1782  NE  ARG A 480     -11.980  -1.199  21.715  1.00 30.30           N  
ANISOU 1782  NE  ARG A 480     3621   3838   4051    161   -404   -301       N  
ATOM   1783  CZ  ARG A 480     -13.178  -1.047  21.156  1.00 32.42           C  
ANISOU 1783  CZ  ARG A 480     3766   4137   4412    180   -435   -230       C  
ATOM   1784  NH1 ARG A 480     -14.216  -0.641  21.881  1.00 33.12           N  
ANISOU 1784  NH1 ARG A 480     3905   4237   4440    165   -350   -263       N  
ATOM   1785  NH2 ARG A 480     -13.342  -1.301  19.864  1.00 33.44           N  
ANISOU 1785  NH2 ARG A 480     3950   4273   4482    164   -390   -259       N  
ATOM   1786  N   GLY A 481      -7.007  -0.851  27.234  1.00 16.99           N  
ANISOU 1786  N   GLY A 481     1941   2021   2493    150   -364   -405       N  
ATOM   1787  CA  GLY A 481      -6.593  -0.350  28.536  1.00 16.04           C  
ANISOU 1787  CA  GLY A 481     1807   1902   2384    126   -310   -366       C  
ATOM   1788  C   GLY A 481      -5.175  -0.759  28.863  1.00 15.37           C  
ANISOU 1788  C   GLY A 481     1744   1829   2267    118   -253   -325       C  
ATOM   1789  O   GLY A 481      -4.567  -1.565  28.151  1.00 14.93           O  
ANISOU 1789  O   GLY A 481     1675   1780   2217     99   -260   -323       O  
ATOM   1790  N   ARG A 482      -4.649  -0.196  29.947  1.00 14.95           N  
ANISOU 1790  N   ARG A 482     1695   1804   2182    111   -213   -301       N  
ATOM   1791  CA AARG A 482      -3.296  -0.507  30.394  0.50 14.84           C  
ANISOU 1791  CA AARG A 482     1702   1810   2125     92   -174   -272       C  
ATOM   1792  CA BARG A 482      -3.299  -0.517  30.399  0.50 14.84           C  
ANISOU 1792  CA BARG A 482     1701   1810   2126     99   -171   -272       C  
ATOM   1793  C   ARG A 482      -3.251  -1.879  31.058  1.00 14.08           C  
ANISOU 1793  C   ARG A 482     1595   1761   1991     86   -138   -273       C  
ATOM   1794  O   ARG A 482      -4.053  -2.178  31.942  1.00 14.04           O  
ANISOU 1794  O   ARG A 482     1583   1760   1991    120   -112   -249       O  
ATOM   1795  CB AARG A 482      -2.770   0.589  31.326  0.50 15.39           C  
ANISOU 1795  CB AARG A 482     1783   1868   2194     80   -188   -295       C  
ATOM   1796  CB BARG A 482      -2.787   0.535  31.369  0.50 15.39           C  
ANISOU 1796  CB BARG A 482     1778   1875   2193     85   -188   -295       C  
ATOM   1797  CG AARG A 482      -2.467   1.892  30.600  0.50 17.82           C  
ANISOU 1797  CG AARG A 482     2186   2085   2497     47   -191   -180       C  
ATOM   1798  CG BARG A 482      -2.537   1.857  30.721  0.50 17.83           C  
ANISOU 1798  CG BARG A 482     2183   2079   2510     99   -165   -184       C  
ATOM   1799  CD AARG A 482      -2.616   3.102  31.502  0.50 21.53           C  
ANISOU 1799  CD AARG A 482     2842   2433   2904     45   -168   -360       C  
ATOM   1800  CD BARG A 482      -1.759   2.733  31.643  0.50 21.55           C  
ANISOU 1800  CD BARG A 482     2734   2546   2906    -20   -274   -336       C  
ATOM   1801  NE AARG A 482      -2.842   4.310  30.714  0.50 24.93           N  
ANISOU 1801  NE AARG A 482     3443   2754   3273     38   -184   -149       N  
ATOM   1802  NE BARG A 482      -1.742   4.093  31.143  0.50 24.88           N  
ANISOU 1802  NE BARG A 482     3277   2830   3345     49   -228   -135       N  
ATOM   1803  CZ AARG A 482      -4.039   4.720  30.306  0.50 26.53           C  
ANISOU 1803  CZ AARG A 482     3632   2967   3479    100   -224   -181       C  
ATOM   1804  CZ BARG A 482      -1.097   5.087  31.732  0.50 26.69           C  
ANISOU 1804  CZ BARG A 482     3562   3011   3565    -19   -238   -216       C  
ATOM   1805  NH1AARG A 482      -5.123   4.021  30.617  0.50 27.22           N  
ANISOU 1805  NH1AARG A 482     3768   3023   3550     47   -185   -140       N  
ATOM   1806  NH1BARG A 482      -0.409   4.878  32.848  0.50 27.36           N  
ANISOU 1806  NH1BARG A 482     3669   3082   3642     26   -266   -168       N  
ATOM   1807  NH2AARG A 482      -4.154   5.827  29.587  0.50 27.19           N  
ANISOU 1807  NH2AARG A 482     3740   3054   3534     76   -197   -130       N  
ATOM   1808  NH2BARG A 482      -1.147   6.289  31.199  0.50 27.42           N  
ANISOU 1808  NH2BARG A 482     3677   3110   3631     21   -235   -154       N  
ATOM   1809  N   LYS A 483      -2.310  -2.704  30.611  1.00 12.85           N  
ANISOU 1809  N   LYS A 483     1439   1662   1780     60    -95   -229       N  
ATOM   1810  CA  LYS A 483      -2.177  -4.068  31.103  1.00 11.54           C  
ANISOU 1810  CA  LYS A 483     1262   1605   1516     21    -29   -187       C  
ATOM   1811  C   LYS A 483      -0.725  -4.434  31.357  1.00 10.79           C  
ANISOU 1811  C   LYS A 483     1180   1556   1364      4     18   -107       C  
ATOM   1812  O   LYS A 483       0.181  -3.926  30.690  1.00 10.47           O  
ANISOU 1812  O   LYS A 483     1159   1530   1288     -1     56   -106       O  
ATOM   1813  CB  LYS A 483      -2.755  -5.065  30.089  1.00 11.63           C  
ANISOU 1813  CB  LYS A 483     1275   1617   1525     12    -35   -221       C  
ATOM   1814  CG  LYS A 483      -4.247  -4.919  29.795  1.00 11.94           C  
ANISOU 1814  CG  LYS A 483     1253   1676   1607      0      7   -272       C  
ATOM   1815  CD  LYS A 483      -5.107  -5.339  30.981  1.00 13.36           C  
ANISOU 1815  CD  LYS A 483     1316   2005   1753   -116     76   -221       C  
ATOM   1816  CE  LYS A 483      -6.585  -5.178  30.668  1.00 14.31           C  
ANISOU 1816  CE  LYS A 483     1330   2154   1952   -132     97   -263       C  
ATOM   1817  NZ  LYS A 483      -7.453  -5.638  31.785  1.00 16.27           N  
ANISOU 1817  NZ  LYS A 483     1617   2455   2110   -233    170   -174       N  
ATOM   1818  N   ARG A 484      -0.517  -5.334  32.316  1.00  9.97           N  
ANISOU 1818  N   ARG A 484     1118   1493   1175      9     54    -81       N  
ATOM   1819  CA  ARG A 484       0.770  -5.987  32.502  1.00  9.60           C  
ANISOU 1819  CA  ARG A 484     1151   1453   1043      1     61    -29       C  
ATOM   1820  C   ARG A 484       1.117  -6.750  31.224  1.00  9.20           C  
ANISOU 1820  C   ARG A 484     1102   1398    994    -28     54    -27       C  
ATOM   1821  O   ARG A 484       0.331  -7.572  30.749  1.00  9.39           O  
ANISOU 1821  O   ARG A 484     1126   1436   1004    -64     74    -11       O  
ATOM   1822  CB  ARG A 484       0.706  -6.932  33.705  1.00  9.70           C  
ANISOU 1822  CB  ARG A 484     1189   1458   1036      8     60    -14       C  
ATOM   1823  CG  ARG A 484       1.953  -7.773  33.964  1.00 10.00           C  
ANISOU 1823  CG  ARG A 484     1321   1491    988     63     33    105       C  
ATOM   1824  CD  ARG A 484       1.623  -8.810  35.021  1.00 10.88           C  
ANISOU 1824  CD  ARG A 484     1480   1600   1052    186     93    215       C  
ATOM   1825  NE  ARG A 484       2.707  -9.739  35.335  1.00 11.21           N  
ANISOU 1825  NE  ARG A 484     1532   1680   1045    239    -15    207       N  
ATOM   1826  CZ  ARG A 484       3.551  -9.602  36.357  1.00 11.13           C  
ANISOU 1826  CZ  ARG A 484     1502   1653   1071    193    -31    284       C  
ATOM   1827  NH1 ARG A 484       3.481  -8.545  37.155  1.00 11.61           N  
ANISOU 1827  NH1 ARG A 484     1718   1642   1049    168     26    357       N  
ATOM   1828  NH2 ARG A 484       4.482 -10.523  36.576  1.00 11.77           N  
ANISOU 1828  NH2 ARG A 484     1633   1598   1240    218   -155    220       N  
ATOM   1829  N   CYS A 485       2.288  -6.452  30.670  1.00  8.72           N  
ANISOU 1829  N   CYS A 485     1085   1329    896    -31     77    -45       N  
ATOM   1830  CA  CYS A 485       2.770  -7.092  29.450  1.00  8.50           C  
ANISOU 1830  CA  CYS A 485     1086   1265    877    -76     56    -42       C  
ATOM   1831  C   CYS A 485       4.165  -7.639  29.673  1.00  8.51           C  
ANISOU 1831  C   CYS A 485     1077   1250    905   -107     45    -25       C  
ATOM   1832  O   CYS A 485       4.896  -7.163  30.542  1.00  8.87           O  
ANISOU 1832  O   CYS A 485     1127   1265    976    -99     32   -123       O  
ATOM   1833  CB  CYS A 485       2.801  -6.092  28.291  1.00  8.67           C  
ANISOU 1833  CB  CYS A 485     1088   1298    906    -64     50    -24       C  
ATOM   1834  SG  CYS A 485       1.182  -5.560  27.710  1.00  9.16           S  
ANISOU 1834  SG  CYS A 485     1222   1260    997    -73    -46    -17       S  
ATOM   1835  N   ILE A 486       4.526  -8.641  28.877  1.00  8.39           N  
ANISOU 1835  N   ILE A 486     1031   1211    945   -130     65     -3       N  
ATOM   1836  CA  ILE A 486       5.878  -9.188  28.874  1.00  8.43           C  
ANISOU 1836  CA  ILE A 486     1042   1184    974   -143     79     27       C  
ATOM   1837  C   ILE A 486       6.530  -8.873  27.531  1.00  8.02           C  
ANISOU 1837  C   ILE A 486      978   1163    905   -150     61    -10       C  
ATOM   1838  O   ILE A 486       5.955  -9.165  26.475  1.00  8.40           O  
ANISOU 1838  O   ILE A 486     1022   1262    907   -210     32    -51       O  
ATOM   1839  CB  ILE A 486       5.875 -10.723  29.100  1.00  8.49           C  
ANISOU 1839  CB  ILE A 486     1059   1162   1002   -165     82     50       C  
ATOM   1840  CG1 ILE A 486       4.983 -11.122  30.288  1.00  9.89           C  
ANISOU 1840  CG1 ILE A 486     1242   1374   1140   -174    137    144       C  
ATOM   1841  CG2 ILE A 486       7.300 -11.255  29.249  1.00  9.59           C  
ANISOU 1841  CG2 ILE A 486     1121   1341   1182   -130     47     67       C  
ATOM   1842  CD1 ILE A 486       5.405 -10.565  31.649  1.00 11.18           C  
ANISOU 1842  CD1 ILE A 486     1464   1533   1250   -114   -138    198       C  
ATOM   1843  N   LYS A 487       7.721  -8.277  27.575  1.00  7.73           N  
ANISOU 1843  N   LYS A 487      965   1102    867   -117    104     -6       N  
ATOM   1844  CA  LYS A 487       8.449  -7.883  26.370  1.00  7.62           C  
ANISOU 1844  CA  LYS A 487      943   1123    827   -118     84    -19       C  
ATOM   1845  C   LYS A 487       9.739  -8.682  26.262  1.00  7.67           C  
ANISOU 1845  C   LYS A 487      942   1143    828   -103     74    -52       C  
ATOM   1846  O   LYS A 487      10.489  -8.784  27.233  1.00  8.36           O  
ANISOU 1846  O   LYS A 487      994   1314    868    -17     39    -33       O  
ATOM   1847  CB  LYS A 487       8.772  -6.392  26.428  1.00  7.77           C  
ANISOU 1847  CB  LYS A 487      969   1127    856   -139     99      2       C  
ATOM   1848  CG  LYS A 487       9.338  -5.799  25.151  1.00  7.66           C  
ANISOU 1848  CG  LYS A 487     1023   1087    799   -130    168    -49       C  
ATOM   1849  CD  LYS A 487       9.876  -4.407  25.435  1.00  8.56           C  
ANISOU 1849  CD  LYS A 487     1109   1179    962   -214    169   -118       C  
ATOM   1850  CE  LYS A 487      10.432  -3.742  24.196  1.00  8.82           C  
ANISOU 1850  CE  LYS A 487     1175   1234    942   -113    234   -161       C  
ATOM   1851  NZ  LYS A 487      11.588  -4.477  23.606  1.00  8.41           N  
ANISOU 1851  NZ  LYS A 487     1102   1285    808   -143    188   -169       N  
ATOM   1852  N   LYS A 488      10.010  -9.236  25.081  1.00  7.46           N  
ANISOU 1852  N   LYS A 488      916   1088    830    -92     91    -56       N  
ATOM   1853  CA  LYS A 488      11.216 -10.039  24.887  1.00  7.47           C  
ANISOU 1853  CA  LYS A 488      913   1049    873   -101     67    -42       C  
ATOM   1854  C   LYS A 488      11.859  -9.811  23.524  1.00  7.32           C  
ANISOU 1854  C   LYS A 488      898   1040    841    -95     60    -15       C  
ATOM   1855  O   LYS A 488      11.186  -9.884  22.489  1.00  7.40           O  
ANISOU 1855  O   LYS A 488      860   1112    838   -107     23    -26       O  
ATOM   1856  CB  LYS A 488      10.922 -11.531  25.080  1.00  8.26           C  
ANISOU 1856  CB  LYS A 488     1067   1098    971   -100     88     -2       C  
ATOM   1857  CG  LYS A 488      12.158 -12.409  24.959  1.00  9.58           C  
ANISOU 1857  CG  LYS A 488     1162   1171   1307    -49     31    -13       C  
ATOM   1858  CD  LYS A 488      11.869 -13.884  25.172  1.00 10.87           C  
ANISOU 1858  CD  LYS A 488     1389   1205   1535    -60     51     25       C  
ATOM   1859  CE  LYS A 488      13.004 -14.761  24.639  1.00 13.25           C  
ANISOU 1859  CE  LYS A 488     1579   1399   2055     68     18    -87       C  
ATOM   1860  NZ  LYS A 488      14.327 -14.533  25.290  1.00 15.01           N  
ANISOU 1860  NZ  LYS A 488     1844   1515   2342     21    -89   -283       N  
ATOM   1861  N   PHE A 489      13.165  -9.545  23.537  1.00  7.06           N  
ANISOU 1861  N   PHE A 489      862   1007    814    -95     77    -27       N  
ATOM   1862  CA  PHE A 489      13.974  -9.470  22.319  1.00  7.05           C  
ANISOU 1862  CA  PHE A 489      890    971    815   -102     96    -17       C  
ATOM   1863  C   PHE A 489      14.475 -10.840  21.877  1.00  7.16           C  
ANISOU 1863  C   PHE A 489      927    997    797   -112     66    -32       C  
ATOM   1864  O   PHE A 489      14.871 -11.670  22.700  1.00  7.53           O  
ANISOU 1864  O   PHE A 489     1020   1045    794    -47     47    -74       O  
ATOM   1865  CB  PHE A 489      15.217  -8.608  22.537  1.00  7.27           C  
ANISOU 1865  CB  PHE A 489      903    962    894   -102    103    -14       C  
ATOM   1866  CG  PHE A 489      14.999  -7.124  22.404  1.00  7.15           C  
ANISOU 1866  CG  PHE A 489      861    937    919    -74    118    -54       C  
ATOM   1867  CD1 PHE A 489      14.359  -6.577  21.293  1.00  7.81           C  
ANISOU 1867  CD1 PHE A 489      948   1035    983   -187    143     55       C  
ATOM   1868  CD2 PHE A 489      15.515  -6.264  23.370  1.00  7.56           C  
ANISOU 1868  CD2 PHE A 489      975    975    923   -105    243   -131       C  
ATOM   1869  CE1 PHE A 489      14.205  -5.196  21.168  1.00  8.45           C  
ANISOU 1869  CE1 PHE A 489     1006   1083   1121   -140    179   -143       C  
ATOM   1870  CE2 PHE A 489      15.367  -4.891  23.260  1.00  7.58           C  
ANISOU 1870  CE2 PHE A 489      954    917   1005   -126    201   -156       C  
ATOM   1871  CZ  PHE A 489      14.716  -4.351  22.157  1.00  8.30           C  
ANISOU 1871  CZ  PHE A 489     1002   1020   1129   -109    147   -116       C  
ATOM   1872  N   SER A 490      14.489 -11.047  20.565  1.00  7.17           N  
ANISOU 1872  N   SER A 490      926   1003    793    -85     85    -45       N  
ATOM   1873  CA  SER A 490      15.238 -12.135  19.949  1.00  7.72           C  
ANISOU 1873  CA  SER A 490     1000   1072    861    -71     88    -42       C  
ATOM   1874  C   SER A 490      15.897 -11.575  18.690  1.00  7.47           C  
ANISOU 1874  C   SER A 490      961   1040    837    -68     87    -45       C  
ATOM   1875  O   SER A 490      15.523 -10.500  18.211  1.00  7.99           O  
ANISOU 1875  O   SER A 490     1052   1102    881    -27    111     -2       O  
ATOM   1876  CB  SER A 490      14.332 -13.323  19.627  1.00  7.95           C  
ANISOU 1876  CB  SER A 490      982   1123    916    -67     69    -32       C  
ATOM   1877  OG  SER A 490      13.250 -12.934  18.803  1.00  8.62           O  
ANISOU 1877  OG  SER A 490      967   1293   1014    -82     66     15       O  
ATOM   1878  N   ILE A 491      16.894 -12.282  18.170  1.00  7.48           N  
ANISOU 1878  N   ILE A 491      999   1044    796    -71    124    -64       N  
ATOM   1879  CA  ILE A 491      17.587 -11.834  16.967  1.00  7.76           C  
ANISOU 1879  CA  ILE A 491     1038   1095    815    -88    108    -95       C  
ATOM   1880  C   ILE A 491      16.982 -12.530  15.754  1.00  7.63           C  
ANISOU 1880  C   ILE A 491     1055   1023    819   -109    106   -109       C  
ATOM   1881  O   ILE A 491      17.051 -13.760  15.625  1.00  8.18           O  
ANISOU 1881  O   ILE A 491     1162   1037    906    -87    109    -86       O  
ATOM   1882  CB  ILE A 491      19.107 -12.074  17.058  1.00  7.91           C  
ANISOU 1882  CB  ILE A 491     1061   1148    796    -75     92    -94       C  
ATOM   1883  CG1 ILE A 491      19.682 -11.301  18.253  1.00  8.32           C  
ANISOU 1883  CG1 ILE A 491     1073   1245    843    -63     46    -98       C  
ATOM   1884  CG2 ILE A 491      19.788 -11.647  15.761  1.00  8.16           C  
ANISOU 1884  CG2 ILE A 491     1083   1188    826    -71    144    -88       C  
ATOM   1885  CD1 ILE A 491      21.104 -11.668  18.621  1.00  9.34           C  
ANISOU 1885  CD1 ILE A 491     1080   1482    983     76    173    -76       C  
ATOM   1886  N   GLN A 492      16.364 -11.731  14.887  1.00  7.79           N  
ANISOU 1886  N   GLN A 492     1071   1044    844   -110     88   -128       N  
ATOM   1887  CA  GLN A 492      15.711 -12.235  13.681  1.00  8.09           C  
ANISOU 1887  CA  GLN A 492     1101   1075    895   -121     74   -140       C  
ATOM   1888  C   GLN A 492      16.702 -12.405  12.535  1.00  7.82           C  
ANISOU 1888  C   GLN A 492     1079   1025    864   -140     73   -161       C  
ATOM   1889  O   GLN A 492      16.603 -13.360  11.763  1.00  8.51           O  
ANISOU 1889  O   GLN A 492     1174   1105    952   -147    129   -227       O  
ATOM   1890  CB  GLN A 492      14.567 -11.303  13.267  1.00  8.11           C  
ANISOU 1890  CB  GLN A 492     1104   1061    915   -114     48   -132       C  
ATOM   1891  CG  GLN A 492      13.650 -11.867  12.182  1.00  9.14           C  
ANISOU 1891  CG  GLN A 492     1223   1210   1038   -161    -18   -149       C  
ATOM   1892  CD  GLN A 492      12.733 -12.975  12.673  1.00 10.51           C  
ANISOU 1892  CD  GLN A 492     1389   1309   1293   -197   -119    -37       C  
ATOM   1893  OE1 GLN A 492      12.430 -13.072  13.862  1.00 11.25           O  
ANISOU 1893  OE1 GLN A 492     1337   1469   1466   -231    -56    -71       O  
ATOM   1894  NE2 GLN A 492      12.275 -13.809  11.749  1.00 12.77           N  
ANISOU 1894  NE2 GLN A 492     1734   1588   1530   -273   -197   -139       N  
ATOM   1895  N   ARG A 493      17.643 -11.467  12.425  1.00  7.74           N  
ANISOU 1895  N   ARG A 493     1037   1059    844   -121     81   -126       N  
ATOM   1896  CA  ARG A 493      18.686 -11.509  11.398  1.00  7.80           C  
ANISOU 1896  CA  ARG A 493     1057   1059    845   -114     76   -122       C  
ATOM   1897  C   ARG A 493      20.009 -11.117  12.041  1.00  7.70           C  
ANISOU 1897  C   ARG A 493     1045   1004    873   -100     77   -127       C  
ATOM   1898  O   ARG A 493      20.103 -10.073  12.692  1.00  7.68           O  
ANISOU 1898  O   ARG A 493     1084    987    846    -63     77   -137       O  
ATOM   1899  CB  ARG A 493      18.368 -10.554  10.233  1.00  8.11           C  
ANISOU 1899  CB  ARG A 493     1075   1120    886    -99     66   -118       C  
ATOM   1900  CG  ARG A 493      17.000 -10.762   9.588  1.00  8.81           C  
ANISOU 1900  CG  ARG A 493     1185   1302    860   -113     -5   -122       C  
ATOM   1901  CD  ARG A 493      16.752  -9.786   8.449  1.00 10.45           C  
ANISOU 1901  CD  ARG A 493     1548   1626    796    -69     -9    -85       C  
ATOM   1902  NE  ARG A 493      17.317 -10.255   7.184  1.00 11.27           N  
ANISOU 1902  NE  ARG A 493     1530   1737   1014   -124    110   -220       N  
ATOM   1903  CZ  ARG A 493      16.651 -10.951   6.264  1.00 11.96           C  
ANISOU 1903  CZ  ARG A 493     1574   1922   1047   -116    110   -291       C  
ATOM   1904  NH1 ARG A 493      15.373 -11.266   6.439  1.00 12.94           N  
ANISOU 1904  NH1 ARG A 493     1612   2133   1170   -120    163   -282       N  
ATOM   1905  NH2 ARG A 493      17.270 -11.328   5.153  1.00 12.84           N  
ANISOU 1905  NH2 ARG A 493     1667   2089   1122    -66    178   -300       N  
ATOM   1906  N   PHE A 494      21.020 -11.964  11.866  1.00  7.69           N  
ANISOU 1906  N   PHE A 494     1025   1012    884    -80     85   -103       N  
ATOM   1907  CA  PHE A 494      22.350 -11.734  12.427  1.00  7.94           C  
ANISOU 1907  CA  PHE A 494     1059   1005    951    -53     88    -83       C  
ATOM   1908  C   PHE A 494      23.230 -10.962  11.453  1.00  7.78           C  
ANISOU 1908  C   PHE A 494     1070   1009    876    -67     72    -99       C  
ATOM   1909  O   PHE A 494      23.181 -11.209  10.249  1.00  8.10           O  
ANISOU 1909  O   PHE A 494     1146   1083    848    -90     75   -141       O  
ATOM   1910  CB  PHE A 494      23.020 -13.066  12.769  1.00  8.09           C  
ANISOU 1910  CB  PHE A 494     1099    993    982    -35    105    -82       C  
ATOM   1911  CG  PHE A 494      22.419 -13.760  13.955  1.00  8.76           C  
ANISOU 1911  CG  PHE A 494     1209   1047   1072     11    196    -43       C  
ATOM   1912  CD1 PHE A 494      21.316 -14.596  13.807  1.00  9.91           C  
ANISOU 1912  CD1 PHE A 494     1440   1062   1261    -21    253    -79       C  
ATOM   1913  CD2 PHE A 494      22.960 -13.578  15.224  1.00  9.41           C  
ANISOU 1913  CD2 PHE A 494     1374   1109   1092    142    192    -36       C  
ATOM   1914  CE1 PHE A 494      20.754 -15.232  14.914  1.00 10.99           C  
ANISOU 1914  CE1 PHE A 494     1671   1243   1261     48    301    -27       C  
ATOM   1915  CE2 PHE A 494      22.414 -14.219  16.334  1.00 10.20           C  
ANISOU 1915  CE2 PHE A 494     1548   1156   1168    220    228     61       C  
ATOM   1916  CZ  PHE A 494      21.306 -15.046  16.178  1.00 10.78           C  
ANISOU 1916  CZ  PHE A 494     1640   1225   1230    149    280     75       C  
ATOM   1917  N   PRO A 495      24.048 -10.028  11.968  1.00  7.70           N  
ANISOU 1917  N   PRO A 495     1062   1037    825   -102     36   -106       N  
ATOM   1918  CA  PRO A 495      24.958  -9.281  11.109  1.00  7.99           C  
ANISOU 1918  CA  PRO A 495     1096   1070    868   -116     30    -90       C  
ATOM   1919  C   PRO A 495      26.250 -10.048  10.832  1.00  8.07           C  
ANISOU 1919  C   PRO A 495     1105   1097    863   -127     38    -96       C  
ATOM   1920  O   PRO A 495      26.609 -10.962  11.576  1.00  8.36           O  
ANISOU 1920  O   PRO A 495     1134   1141    901   -110     37    -88       O  
ATOM   1921  CB  PRO A 495      25.262  -8.038  11.944  1.00  7.91           C  
ANISOU 1921  CB  PRO A 495     1105   1035    862   -102     16    -76       C  
ATOM   1922  CG  PRO A 495      25.212  -8.530  13.352  1.00  8.03           C  
ANISOU 1922  CG  PRO A 495     1088   1054    907   -117      6    -84       C  
ATOM   1923  CD  PRO A 495      24.103  -9.550  13.366  1.00  7.66           C  
ANISOU 1923  CD  PRO A 495     1080    999    830   -102     35   -154       C  
ATOM   1924  N   LYS A 496      26.960  -9.665   9.775  1.00  8.19           N  
ANISOU 1924  N   LYS A 496     1130   1158    821   -128     49    -96       N  
ATOM   1925  CA  LYS A 496      28.267 -10.261   9.494  1.00  8.66           C  
ANISOU 1925  CA  LYS A 496     1173   1258    857   -121     43   -142       C  
ATOM   1926  C   LYS A 496      29.292  -9.877  10.549  1.00  8.35           C  
ANISOU 1926  C   LYS A 496     1146   1190    834   -121     46   -116       C  
ATOM   1927  O   LYS A 496      30.159 -10.675  10.908  1.00  8.89           O  
ANISOU 1927  O   LYS A 496     1211   1230    936    -91     51   -150       O  
ATOM   1928  CB  LYS A 496      28.768  -9.844   8.116  1.00  9.48           C  
ANISOU 1928  CB  LYS A 496     1314   1386    901   -149     34   -119       C  
ATOM   1929  CG  LYS A 496      27.976 -10.459   6.980  1.00 11.61           C  
ANISOU 1929  CG  LYS A 496     1622   1731   1057   -181    -39   -159       C  
ATOM   1930  CD  LYS A 496      28.601 -10.176   5.628  1.00 15.14           C  
ANISOU 1930  CD  LYS A 496     2263   2238   1251   -206     65    -25       C  
ATOM   1931  CE  LYS A 496      27.745 -10.731   4.504  1.00 17.83           C  
ANISOU 1931  CE  LYS A 496     2524   2598   1651   -270    -79    -88       C  
ATOM   1932  NZ  LYS A 496      27.572 -12.207   4.563  1.00 19.98           N  
ANISOU 1932  NZ  LYS A 496     2914   2703   1973   -246      6    -23       N  
ATOM   1933  N   ILE A 497      29.175  -8.643  11.033  1.00  7.49           N  
ANISOU 1933  N   ILE A 497     1059   1112    673   -129     47   -114       N  
ATOM   1934  CA  ILE A 497      30.012  -8.116  12.098  1.00  7.49           C  
ANISOU 1934  CA  ILE A 497     1033   1095    715   -128     58   -113       C  
ATOM   1935  C   ILE A 497      29.087  -7.717  13.237  1.00  7.19           C  
ANISOU 1935  C   ILE A 497     1001   1039    689    -96     40   -119       C  
ATOM   1936  O   ILE A 497      28.184  -6.887  13.059  1.00  7.44           O  
ANISOU 1936  O   ILE A 497     1013   1096    715    -73     49   -108       O  
ATOM   1937  CB  ILE A 497      30.835  -6.884  11.636  1.00  7.50           C  
ANISOU 1937  CB  ILE A 497     1026   1112    712   -126     61    -77       C  
ATOM   1938  CG1 ILE A 497      31.730  -7.229  10.433  1.00  8.06           C  
ANISOU 1938  CG1 ILE A 497     1048   1224    789    -95     90    -65       C  
ATOM   1939  CG2 ILE A 497      31.652  -6.315  12.797  1.00  7.84           C  
ANISOU 1939  CG2 ILE A 497     1014   1190    775   -127     48    -81       C  
ATOM   1940  CD1 ILE A 497      32.804  -8.283  10.706  1.00  8.98           C  
ANISOU 1940  CD1 ILE A 497     1202   1366    841     43    134    -57       C  
ATOM   1941  N   LEU A 498      29.312  -8.328  14.397  1.00  7.01           N  
ANISOU 1941  N   LEU A 498     1005   1006    650   -106     38   -139       N  
ATOM   1942  CA  LEU A 498      28.521  -8.067  15.587  1.00  6.90           C  
ANISOU 1942  CA  LEU A 498      996    971    651    -74     24   -145       C  
ATOM   1943  C   LEU A 498      29.335  -7.243  16.576  1.00  6.75           C  
ANISOU 1943  C   LEU A 498      969    958    634    -43     18   -136       C  
ATOM   1944  O   LEU A 498      30.359  -7.703  17.096  1.00  7.04           O  
ANISOU 1944  O   LEU A 498      948   1033    691    -23     21   -171       O  
ATOM   1945  CB  LEU A 498      28.056  -9.381  16.222  1.00  7.40           C  
ANISOU 1945  CB  LEU A 498     1096    997    719    -77     28   -125       C  
ATOM   1946  CG  LEU A 498      27.209  -9.258  17.488  1.00  7.79           C  
ANISOU 1946  CG  LEU A 498     1136   1110    713   -102      9    -81       C  
ATOM   1947  CD1 LEU A 498      25.863  -8.589  17.208  1.00  9.42           C  
ANISOU 1947  CD1 LEU A 498     1155   1421   1001    -43     56    -63       C  
ATOM   1948  CD2 LEU A 498      27.017 -10.624  18.112  1.00  9.47           C  
ANISOU 1948  CD2 LEU A 498     1429   1188    978   -179     87     46       C  
ATOM   1949  N   VAL A 499      28.877  -6.018  16.808  1.00  6.66           N  
ANISOU 1949  N   VAL A 499      960    919    648    -58     22   -180       N  
ATOM   1950  CA  VAL A 499      29.519  -5.110  17.752  1.00  6.67           C  
ANISOU 1950  CA  VAL A 499      926    893    713    -62     39   -154       C  
ATOM   1951  C   VAL A 499      28.721  -5.127  19.049  1.00  6.41           C  
ANISOU 1951  C   VAL A 499      863    877    693    -36     34   -107       C  
ATOM   1952  O   VAL A 499      27.525  -4.821  19.052  1.00  6.61           O  
ANISOU 1952  O   VAL A 499      827    955    729    -22     36    -66       O  
ATOM   1953  CB  VAL A 499      29.605  -3.672  17.186  1.00  6.89           C  
ANISOU 1953  CB  VAL A 499     1025    902    691    -66     86   -151       C  
ATOM   1954  CG1 VAL A 499      30.227  -2.734  18.204  1.00  8.04           C  
ANISOU 1954  CG1 VAL A 499     1157   1059    837   -178    -24   -159       C  
ATOM   1955  CG2 VAL A 499      30.400  -3.658  15.888  1.00  7.30           C  
ANISOU 1955  CG2 VAL A 499     1036   1003    733    -59    144   -216       C  
ATOM   1956  N   LEU A 500      29.385  -5.512  20.137  1.00  6.22           N  
ANISOU 1956  N   LEU A 500      847    883    632    -16     77    -90       N  
ATOM   1957  CA  LEU A 500      28.754  -5.584  21.451  1.00  6.46           C  
ANISOU 1957  CA  LEU A 500      871    902    680    -10     49    -90       C  
ATOM   1958  C   LEU A 500      29.341  -4.524  22.368  1.00  6.42           C  
ANISOU 1958  C   LEU A 500      843    915    681     -9     10    -79       C  
ATOM   1959  O   LEU A 500      30.558  -4.440  22.558  1.00  7.27           O  
ANISOU 1959  O   LEU A 500      869   1071    821    -25    -12   -127       O  
ATOM   1960  CB  LEU A 500      28.907  -6.987  22.048  1.00  6.63           C  
ANISOU 1960  CB  LEU A 500      903    908    708    -14     62    -71       C  
ATOM   1961  CG  LEU A 500      28.327  -8.110  21.179  1.00  7.00           C  
ANISOU 1961  CG  LEU A 500      933    932    794     27     46    -88       C  
ATOM   1962  CD1 LEU A 500      28.618  -9.480  21.772  1.00  8.57           C  
ANISOU 1962  CD1 LEU A 500     1201    997   1056     46    -21     13       C  
ATOM   1963  CD2 LEU A 500      26.825  -7.919  20.945  1.00  7.42           C  
ANISOU 1963  CD2 LEU A 500      916    968    935    -54     50    -96       C  
ATOM   1964  N   HIS A 501      28.448  -3.715  22.921  1.00  6.47           N  
ANISOU 1964  N   HIS A 501      876    901    678    -16     -4   -119       N  
ATOM   1965  CA  HIS A 501      28.792  -2.542  23.704  1.00  6.53           C  
ANISOU 1965  CA  HIS A 501      900    909    671    -26      2   -111       C  
ATOM   1966  C   HIS A 501      28.342  -2.790  25.140  1.00  6.63           C  
ANISOU 1966  C   HIS A 501      888    962    667    -16    -20    -92       C  
ATOM   1967  O   HIS A 501      27.149  -2.950  25.394  1.00  7.01           O  
ANISOU 1967  O   HIS A 501      852   1077    735    -46     10    -66       O  
ATOM   1968  CB  HIS A 501      28.066  -1.350  23.077  1.00  6.65           C  
ANISOU 1968  CB  HIS A 501      921    936    668    -18    -21   -126       C  
ATOM   1969  CG  HIS A 501      28.146  -0.077  23.861  1.00  6.39           C  
ANISOU 1969  CG  HIS A 501      880    854    691     31     -8    -90       C  
ATOM   1970  ND1 HIS A 501      27.054   0.747  24.029  1.00  6.88           N  
ANISOU 1970  ND1 HIS A 501      846   1035    731     -3    126    -85       N  
ATOM   1971  CD2 HIS A 501      29.180   0.529  24.494  1.00  6.79           C  
ANISOU 1971  CD2 HIS A 501     1001    840    738     -4     58   -164       C  
ATOM   1972  CE1 HIS A 501      27.411   1.804  24.737  1.00  6.50           C  
ANISOU 1972  CE1 HIS A 501      930    869    669     27     97    -78       C  
ATOM   1973  NE2 HIS A 501      28.695   1.696  25.032  1.00  6.73           N  
ANISOU 1973  NE2 HIS A 501      921    915    718     91     89    -88       N  
ATOM   1974  N   LEU A 502      29.290  -2.848  26.073  1.00  6.68           N  
ANISOU 1974  N   LEU A 502      921    963    654     -9     -2    -88       N  
ATOM   1975  CA  LEU A 502      28.964  -3.165  27.465  1.00  7.00           C  
ANISOU 1975  CA  LEU A 502      970    973    715     22    -21    -73       C  
ATOM   1976  C   LEU A 502      28.564  -1.903  28.221  1.00  6.63           C  
ANISOU 1976  C   LEU A 502      913    939    664     12     -8    -70       C  
ATOM   1977  O   LEU A 502      29.297  -0.914  28.205  1.00  7.03           O  
ANISOU 1977  O   LEU A 502     1026    932    711    -11     13   -108       O  
ATOM   1978  CB  LEU A 502      30.150  -3.853  28.147  1.00  7.45           C  
ANISOU 1978  CB  LEU A 502     1003   1036    788     29    -74    -91       C  
ATOM   1979  CG  LEU A 502      30.621  -5.167  27.514  1.00  8.44           C  
ANISOU 1979  CG  LEU A 502     1119   1044   1043     91   -134    -93       C  
ATOM   1980  CD1 LEU A 502      31.918  -5.638  28.157  1.00  9.40           C  
ANISOU 1980  CD1 LEU A 502     1217   1217   1136    172   -227    -12       C  
ATOM   1981  CD2 LEU A 502      29.555  -6.253  27.612  1.00 10.51           C  
ANISOU 1981  CD2 LEU A 502     1298   1183   1509     10   -240   -164       C  
ATOM   1982  N   LYS A 503      27.400  -1.932  28.873  1.00  6.59           N  
ANISOU 1982  N   LYS A 503      911    939    651     45      1    -66       N  
ATOM   1983  CA  LYS A 503      26.880  -0.737  29.548  1.00  6.92           C  
ANISOU 1983  CA  LYS A 503      929    994    703     67    -28    -92       C  
ATOM   1984  C   LYS A 503      27.566  -0.518  30.899  1.00  6.96           C  
ANISOU 1984  C   LYS A 503      962    974    707     74    -27    -95       C  
ATOM   1985  O   LYS A 503      26.992  -0.784  31.966  1.00  7.48           O  
ANISOU 1985  O   LYS A 503     1029   1078    735     31      4    -46       O  
ATOM   1986  CB  LYS A 503      25.355  -0.801  29.715  1.00  6.93           C  
ANISOU 1986  CB  LYS A 503      914   1041    677     34    -69    -79       C  
ATOM   1987  CG  LYS A 503      24.562  -0.745  28.420  1.00  6.88           C  
ANISOU 1987  CG  LYS A 503      876   1079    659     64    -82    -18       C  
ATOM   1988  CD  LYS A 503      23.102  -0.403  28.680  1.00  7.03           C  
ANISOU 1988  CD  LYS A 503      878   1079    714    108    -65    -80       C  
ATOM   1989  CE  LYS A 503      22.247  -0.668  27.456  1.00  7.27           C  
ANISOU 1989  CE  LYS A 503      864   1136    761     77    -64   -118       C  
ATOM   1990  NZ  LYS A 503      20.866  -0.116  27.571  1.00  7.15           N  
ANISOU 1990  NZ  LYS A 503      857   1081    778     74     23    -33       N  
ATOM   1991  N   ARG A 504      28.792  -0.002  30.844  1.00  7.23           N  
ANISOU 1991  N   ARG A 504      995    951    799     83   -102   -132       N  
ATOM   1992  CA  ARG A 504      29.642   0.142  32.032  1.00  7.89           C  
ANISOU 1992  CA  ARG A 504     1094   1024    879    117   -132   -169       C  
ATOM   1993  C   ARG A 504      29.383   1.432  32.808  1.00  8.43           C  
ANISOU 1993  C   ARG A 504     1185   1058    959    143   -127   -173       C  
ATOM   1994  O   ARG A 504      30.312   2.168  33.139  1.00  8.60           O  
ANISOU 1994  O   ARG A 504     1233   1059    974    120   -162   -203       O  
ATOM   1995  CB  ARG A 504      31.118   0.051  31.636  1.00  7.86           C  
ANISOU 1995  CB  ARG A 504     1070   1010    907    118   -135   -151       C  
ATOM   1996  CG  ARG A 504      31.557  -1.322  31.186  1.00  8.31           C  
ANISOU 1996  CG  ARG A 504     1134   1037    985    166   -157   -158       C  
ATOM   1997  CD  ARG A 504      33.066  -1.415  31.115  1.00  8.31           C  
ANISOU 1997  CD  ARG A 504     1129   1028    999    145    -94    -43       C  
ATOM   1998  NE  ARG A 504      33.513  -2.771  30.803  1.00  8.37           N  
ANISOU 1998  NE  ARG A 504     1205   1043    932    184    -84    -12       N  
ATOM   1999  CZ  ARG A 504      33.565  -3.775  31.674  1.00  8.01           C  
ANISOU 1999  CZ  ARG A 504     1120   1090    833    186   -134     10       C  
ATOM   2000  NH1 ARG A 504      33.204  -3.596  32.944  1.00  8.96           N  
ANISOU 2000  NH1 ARG A 504     1262   1230    912    193   -116      7       N  
ATOM   2001  NH2 ARG A 504      33.976  -4.970  31.269  1.00  8.91           N  
ANISOU 2001  NH2 ARG A 504     1249   1147    988    178   -211   -129       N  
ATOM   2002  N   PHE A 505      28.118   1.697  33.102  1.00  9.03           N  
ANISOU 2002  N   PHE A 505     1295   1128   1008    174   -113   -205       N  
ATOM   2003  CA  PHE A 505      27.737   2.898  33.834  1.00  9.91           C  
ANISOU 2003  CA  PHE A 505     1432   1167   1166    221    -82   -189       C  
ATOM   2004  C   PHE A 505      26.565   2.602  34.742  1.00 10.43           C  
ANISOU 2004  C   PHE A 505     1490   1233   1237    186    -55   -224       C  
ATOM   2005  O   PHE A 505      25.594   1.967  34.334  1.00 11.12           O  
ANISOU 2005  O   PHE A 505     1544   1306   1375    147    -23   -249       O  
ATOM   2006  CB  PHE A 505      27.428   4.086  32.899  1.00 10.26           C  
ANISOU 2006  CB  PHE A 505     1508   1192   1198    232    -77   -159       C  
ATOM   2007  CG  PHE A 505      27.385   3.729  31.438  1.00  9.93           C  
ANISOU 2007  CG  PHE A 505     1479   1099   1195    307    -67    -88       C  
ATOM   2008  CD1 PHE A 505      26.294   3.053  30.897  1.00 10.57           C  
ANISOU 2008  CD1 PHE A 505     1569   1151   1294    248   -117     21       C  
ATOM   2009  CD2 PHE A 505      28.442   4.073  30.601  1.00 10.63           C  
ANISOU 2009  CD2 PHE A 505     1508   1208   1321    297    -88     23       C  
ATOM   2010  CE1 PHE A 505      26.261   2.729  29.546  1.00 11.12           C  
ANISOU 2010  CE1 PHE A 505     1696   1157   1370    218    -74    -10       C  
ATOM   2011  CE2 PHE A 505      28.417   3.750  29.250  1.00 11.05           C  
ANISOU 2011  CE2 PHE A 505     1604   1299   1295    301     38    124       C  
ATOM   2012  CZ  PHE A 505      27.326   3.073  28.724  1.00 11.07           C  
ANISOU 2012  CZ  PHE A 505     1708   1226   1272    333    -63     33       C  
ATOM   2013  N   SER A 506      26.674   3.061  35.983  1.00 10.88           N  
ANISOU 2013  N   SER A 506     1582   1285   1266    181      3   -275       N  
ATOM   2014  CA  SER A 506      25.633   2.848  36.980  1.00 11.36           C  
ANISOU 2014  CA  SER A 506     1642   1343   1329    178     36   -271       C  
ATOM   2015  C   SER A 506      24.414   3.729  36.714  1.00 11.58           C  
ANISOU 2015  C   SER A 506     1668   1347   1384    170     40   -283       C  
ATOM   2016  O   SER A 506      24.491   4.728  35.989  1.00 11.52           O  
ANISOU 2016  O   SER A 506     1638   1367   1370    189     11   -295       O  
ATOM   2017  CB  SER A 506      26.175   3.123  38.379  1.00 11.61           C  
ANISOU 2017  CB  SER A 506     1713   1359   1337    182     27   -269       C  
ATOM   2018  OG  SER A 506      26.193   4.515  38.646  1.00 11.75           O  
ANISOU 2018  OG  SER A 506     1801   1367   1294    256     36   -287       O  
ATOM   2019  N   GLU A 507      23.289   3.348  37.310  1.00 12.12           N  
ANISOU 2019  N   GLU A 507     1709   1421   1473    152     70   -300       N  
ATOM   2020  CA  GLU A 507      22.039   4.080  37.136  1.00 12.51           C  
ANISOU 2020  CA  GLU A 507     1739   1486   1528    147     90   -292       C  
ATOM   2021  C   GLU A 507      21.791   5.109  38.253  1.00 12.08           C  
ANISOU 2021  C   GLU A 507     1692   1427   1469    159     92   -282       C  
ATOM   2022  O   GLU A 507      20.664   5.568  38.441  1.00 12.31           O  
ANISOU 2022  O   GLU A 507     1695   1478   1501    149    133   -245       O  
ATOM   2023  CB  GLU A 507      20.854   3.107  36.970  1.00 13.29           C  
ANISOU 2023  CB  GLU A 507     1820   1574   1655    121     78   -266       C  
ATOM   2024  CG  GLU A 507      20.266   2.545  38.266  1.00 15.75           C  
ANISOU 2024  CG  GLU A 507     2157   1936   1890    -27    183   -234       C  
ATOM   2025  CD  GLU A 507      20.913   1.258  38.743  1.00 18.57           C  
ANISOU 2025  CD  GLU A 507     2461   2174   2420    -16    195   -128       C  
ATOM   2026  OE1 GLU A 507      22.148   1.098  38.616  1.00 19.94           O  
ANISOU 2026  OE1 GLU A 507     2541   2372   2663    -12    112    -94       O  
ATOM   2027  OE2 GLU A 507      20.170   0.397  39.264  1.00 20.88           O  
ANISOU 2027  OE2 GLU A 507     2845   2413   2675   -166    329    -25       O  
ATOM   2028  N   SER A 508      22.849   5.480  38.977  1.00 11.43           N  
ANISOU 2028  N   SER A 508     1644   1351   1347    194    119   -280       N  
ATOM   2029  CA  SER A 508      22.742   6.478  40.040  1.00 11.39           C  
ANISOU 2029  CA  SER A 508     1658   1323   1345    219     99   -274       C  
ATOM   2030  C   SER A 508      22.038   7.735  39.553  1.00 11.23           C  
ANISOU 2030  C   SER A 508     1650   1301   1314    210    107   -261       C  
ATOM   2031  O   SER A 508      22.335   8.250  38.468  1.00 10.99           O  
ANISOU 2031  O   SER A 508     1623   1254   1298    217    133   -276       O  
ATOM   2032  CB  SER A 508      24.116   6.853  40.586  1.00 11.28           C  
ANISOU 2032  CB  SER A 508     1656   1329   1298    227     92   -282       C  
ATOM   2033  OG  SER A 508      24.003   7.918  41.520  1.00 11.87           O  
ANISOU 2033  OG  SER A 508     1744   1402   1362    288     49   -303       O  
ATOM   2034  N   ARG A 509      21.113   8.219  40.374  1.00 11.46           N  
ANISOU 2034  N   ARG A 509     1643   1314   1395    212    110   -240       N  
ATOM   2035  CA  ARG A 509      20.362   9.430  40.086  1.00 11.52           C  
ANISOU 2035  CA  ARG A 509     1630   1340   1407    215    152   -213       C  
ATOM   2036  C   ARG A 509      21.118  10.670  40.576  1.00 11.57           C  
ANISOU 2036  C   ARG A 509     1657   1337   1400    193    149   -205       C  
ATOM   2037  O   ARG A 509      20.633  11.795  40.439  1.00 11.66           O  
ANISOU 2037  O   ARG A 509     1678   1337   1416    193    159   -178       O  
ATOM   2038  CB  ARG A 509      18.971   9.351  40.727  1.00 11.76           C  
ANISOU 2038  CB  ARG A 509     1639   1393   1435    206    177   -199       C  
ATOM   2039  CG  ARG A 509      18.135   8.156  40.255  1.00 12.31           C  
ANISOU 2039  CG  ARG A 509     1690   1421   1565    206    159   -191       C  
ATOM   2040  CD  ARG A 509      16.822   8.021  41.021  1.00 13.33           C  
ANISOU 2040  CD  ARG A 509     1741   1552   1770    196    235   -189       C  
ATOM   2041  NE  ARG A 509      15.952   9.181  40.833  1.00 13.66           N  
ANISOU 2041  NE  ARG A 509     1786   1545   1858    159    224   -128       N  
ATOM   2042  CZ  ARG A 509      14.812   9.180  40.145  1.00 13.42           C  
ANISOU 2042  CZ  ARG A 509     1738   1545   1813     75    259   -194       C  
ATOM   2043  NH1 ARG A 509      14.362   8.069  39.569  1.00 13.54           N  
ANISOU 2043  NH1 ARG A 509     1811   1584   1749    -52    306   -138       N  
ATOM   2044  NH2 ARG A 509      14.112  10.300  40.040  1.00 13.96           N  
ANISOU 2044  NH2 ARG A 509     1817   1662   1824    166    265    -96       N  
ATOM   2045  N   ILE A 510      22.304  10.459  41.147  1.00 11.80           N  
ANISOU 2045  N   ILE A 510     1704   1336   1444    173    146   -214       N  
ATOM   2046  CA  ILE A 510      23.132  11.556  41.648  1.00 12.34           C  
ANISOU 2046  CA  ILE A 510     1786   1384   1517    146    124   -203       C  
ATOM   2047  C   ILE A 510      24.439  11.656  40.855  1.00 12.83           C  
ANISOU 2047  C   ILE A 510     1834   1425   1616    158    134   -210       C  
ATOM   2048  O   ILE A 510      24.681  12.653  40.170  1.00 13.11           O  
ANISOU 2048  O   ILE A 510     1881   1469   1630    166    130   -193       O  
ATOM   2049  CB  ILE A 510      23.416  11.417  43.180  1.00 12.21           C  
ANISOU 2049  CB  ILE A 510     1773   1359   1506    122    114   -223       C  
ATOM   2050  CG1 ILE A 510      22.110  11.286  43.991  1.00 12.60           C  
ANISOU 2050  CG1 ILE A 510     1828   1425   1531    126    115   -174       C  
ATOM   2051  CG2 ILE A 510      24.289  12.571  43.683  1.00 12.09           C  
ANISOU 2051  CG2 ILE A 510     1826   1327   1438     82     85   -213       C  
ATOM   2052  CD1 ILE A 510      21.170  12.491  43.931  1.00 13.19           C  
ANISOU 2052  CD1 ILE A 510     1898   1436   1676    133    123    -87       C  
ATOM   2053  N   ARG A 511      25.264  10.613  40.940  1.00 13.53           N  
ANISOU 2053  N   ARG A 511     1921   1501   1718    180    120   -211       N  
ATOM   2054  CA  ARG A 511      26.583  10.602  40.317  1.00 14.32           C  
ANISOU 2054  CA  ARG A 511     2009   1577   1855    177    112   -244       C  
ATOM   2055  C   ARG A 511      26.845   9.238  39.701  1.00 14.07           C  
ANISOU 2055  C   ARG A 511     1987   1575   1782    196     76   -261       C  
ATOM   2056  O   ARG A 511      26.989   8.248  40.419  1.00 14.03           O  
ANISOU 2056  O   ARG A 511     1991   1560   1778    188     95   -258       O  
ATOM   2057  CB  ARG A 511      27.652  10.916  41.368  1.00 15.04           C  
ANISOU 2057  CB  ARG A 511     2116   1652   1944    170     68   -237       C  
ATOM   2058  CG  ARG A 511      28.997  11.365  40.825  1.00 17.13           C  
ANISOU 2058  CG  ARG A 511     2295   1917   2296    156    113   -185       C  
ATOM   2059  CD  ARG A 511      29.740  12.190  41.874  1.00 19.75           C  
ANISOU 2059  CD  ARG A 511     2651   2216   2634     76    -46   -229       C  
ATOM   2060  NE  ARG A 511      30.305  11.378  42.953  1.00 21.46           N  
ANISOU 2060  NE  ARG A 511     2870   2450   2833    131    -63   -155       N  
ATOM   2061  CZ  ARG A 511      31.591  11.368  43.295  1.00 22.37           C  
ANISOU 2061  CZ  ARG A 511     2924   2586   2987    162    -55   -159       C  
ATOM   2062  NH1 ARG A 511      32.463  12.139  42.656  1.00 23.03           N  
ANISOU 2062  NH1 ARG A 511     2991   2661   3095    132    -22   -145       N  
ATOM   2063  NH2 ARG A 511      32.007  10.594  44.289  1.00 23.05           N  
ANISOU 2063  NH2 ARG A 511     3033   2718   3005    178    -55   -147       N  
ATOM   2064  N   THR A 512      26.898   9.191  38.372  1.00 13.81           N  
ANISOU 2064  N   THR A 512     1938   1571   1735    212     27   -255       N  
ATOM   2065  CA  THR A 512      27.212   7.960  37.655  1.00 13.62           C  
ANISOU 2065  CA  THR A 512     1903   1601   1669    239    -19   -258       C  
ATOM   2066  C   THR A 512      28.603   7.467  38.028  1.00 13.24           C  
ANISOU 2066  C   THR A 512     1883   1560   1587    258    -39   -289       C  
ATOM   2067  O   THR A 512      29.536   8.263  38.166  1.00 13.85           O  
ANISOU 2067  O   THR A 512     1910   1631   1719    246    -64   -284       O  
ATOM   2068  CB  THR A 512      27.184   8.167  36.122  1.00 13.74           C  
ANISOU 2068  CB  THR A 512     1919   1625   1674    255    -18   -237       C  
ATOM   2069  OG1 THR A 512      25.998   8.876  35.745  1.00 14.03           O  
ANISOU 2069  OG1 THR A 512     1934   1675   1720    270    -39   -164       O  
ATOM   2070  CG2 THR A 512      27.235   6.827  35.384  1.00 14.09           C  
ANISOU 2070  CG2 THR A 512     1967   1698   1687    209    -73   -240       C  
ATOM   2071  N   SER A 513      28.717   6.155  38.210  1.00 12.73           N  
ANISOU 2071  N   SER A 513     1843   1545   1446    270    -73   -312       N  
ATOM   2072  CA ASER A 513      30.020   5.532  38.388  0.50 12.42           C  
ANISOU 2072  CA ASER A 513     1832   1531   1356    272    -94   -313       C  
ATOM   2073  CA BSER A 513      29.996   5.492  38.427  0.50 12.57           C  
ANISOU 2073  CA BSER A 513     1838   1550   1388    276    -86   -307       C  
ATOM   2074  C   SER A 513      30.241   4.510  37.286  1.00 12.00           C  
ANISOU 2074  C   SER A 513     1778   1486   1295    262   -113   -307       C  
ATOM   2075  O   SER A 513      29.291   3.925  36.752  1.00 12.01           O  
ANISOU 2075  O   SER A 513     1776   1502   1285    269   -111   -337       O  
ATOM   2076  CB ASER A 513      30.149   4.883  39.768  0.50 12.49           C  
ANISOU 2076  CB ASER A 513     1832   1558   1354    290    -98   -316       C  
ATOM   2077  CB BSER A 513      29.976   4.743  39.761  0.50 12.69           C  
ANISOU 2077  CB BSER A 513     1860   1568   1391    271    -79   -309       C  
ATOM   2078  OG ASER A 513      29.278   3.776  39.902  0.50 12.92           O  
ANISOU 2078  OG ASER A 513     1979   1593   1337    249    -94   -312       O  
ATOM   2079  OG BSER A 513      31.227   4.143  40.039  0.50 13.97           O  
ANISOU 2079  OG BSER A 513     1967   1765   1574    313    -55   -250       O  
ATOM   2080  N   LYS A 514      31.501   4.323  36.921  1.00 11.09           N  
ANISOU 2080  N   LYS A 514     1710   1376   1126    263   -122   -312       N  
ATOM   2081  CA  LYS A 514      31.846   3.314  35.933  1.00 10.33           C  
ANISOU 2081  CA  LYS A 514     1614   1305   1006    270   -127   -270       C  
ATOM   2082  C   LYS A 514      31.733   1.934  36.575  1.00 10.32           C  
ANISOU 2082  C   LYS A 514     1643   1307    970    265   -158   -233       C  
ATOM   2083  O   LYS A 514      32.188   1.728  37.701  1.00 10.33           O  
ANISOU 2083  O   LYS A 514     1684   1297    942    283   -191   -215       O  
ATOM   2084  CB  LYS A 514      33.258   3.540  35.392  1.00 10.11           C  
ANISOU 2084  CB  LYS A 514     1567   1287    988    273   -139   -261       C  
ATOM   2085  CG  LYS A 514      33.686   2.474  34.401  1.00  9.54           C  
ANISOU 2085  CG  LYS A 514     1425   1303    896    239    -81   -254       C  
ATOM   2086  CD  LYS A 514      35.049   2.731  33.805  1.00  9.68           C  
ANISOU 2086  CD  LYS A 514     1287   1438    952    298   -142   -218       C  
ATOM   2087  CE  LYS A 514      35.397   1.616  32.841  1.00  9.88           C  
ANISOU 2087  CE  LYS A 514     1375   1462    916    329   -116   -162       C  
ATOM   2088  NZ  LYS A 514      36.762   1.746  32.274  1.00 10.59           N  
ANISOU 2088  NZ  LYS A 514     1329   1602   1092    295   -130    -55       N  
ATOM   2089  N   LEU A 515      31.102   1.003  35.866  1.00 10.00           N  
ANISOU 2089  N   LEU A 515     1650   1235    912    264   -134   -215       N  
ATOM   2090  CA  LEU A 515      31.072  -0.395  36.282  1.00 10.25           C  
ANISOU 2090  CA  LEU A 515     1706   1290    897    262   -153   -164       C  
ATOM   2091  C   LEU A 515      32.299  -1.093  35.709  1.00 10.20           C  
ANISOU 2091  C   LEU A 515     1723   1263    889    276   -172   -159       C  
ATOM   2092  O   LEU A 515      32.444  -1.214  34.489  1.00 10.00           O  
ANISOU 2092  O   LEU A 515     1740   1239    820    320   -148   -166       O  
ATOM   2093  CB  LEU A 515      29.782  -1.076  35.814  1.00 10.47           C  
ANISOU 2093  CB  LEU A 515     1735   1338    904    232   -137   -195       C  
ATOM   2094  CG  LEU A 515      28.456  -0.447  36.256  1.00 11.74           C  
ANISOU 2094  CG  LEU A 515     1801   1518   1138    225   -119   -161       C  
ATOM   2095  CD1 LEU A 515      27.287  -1.192  35.638  1.00 13.00           C  
ANISOU 2095  CD1 LEU A 515     1868   1707   1361     74    -90   -158       C  
ATOM   2096  CD2 LEU A 515      28.327  -0.404  37.777  1.00 13.05           C  
ANISOU 2096  CD2 LEU A 515     1905   1846   1207    101    -81   -179       C  
ATOM   2097  N   THR A 516      33.184  -1.547  36.591  1.00 10.55           N  
ANISOU 2097  N   THR A 516     1771   1280    957    260   -190   -125       N  
ATOM   2098  CA  THR A 516      34.475  -2.083  36.169  1.00 11.08           C  
ANISOU 2098  CA  THR A 516     1843   1306   1058    241   -189   -132       C  
ATOM   2099  C   THR A 516      34.514  -3.612  36.228  1.00 10.83           C  
ANISOU 2099  C   THR A 516     1788   1298   1026    223   -177   -116       C  
ATOM   2100  O   THR A 516      35.582  -4.218  36.103  1.00 11.12           O  
ANISOU 2100  O   THR A 516     1823   1320   1081    224   -148   -132       O  
ATOM   2101  CB  THR A 516      35.623  -1.495  37.015  1.00 11.60           C  
ANISOU 2101  CB  THR A 516     1889   1344   1171    232   -229   -113       C  
ATOM   2102  OG1 THR A 516      35.436  -1.868  38.382  1.00 12.84           O  
ANISOU 2102  OG1 THR A 516     2201   1478   1199    231   -240   -145       O  
ATOM   2103  CG2 THR A 516      35.655   0.028  36.907  1.00 12.77           C  
ANISOU 2103  CG2 THR A 516     2024   1410   1415    239   -254   -178       C  
ATOM   2104  N   THR A 517      33.340  -4.217  36.404  1.00 10.79           N  
ANISOU 2104  N   THR A 517     1767   1303   1030    208   -148   -119       N  
ATOM   2105  CA  THR A 517      33.169  -5.669  36.484  1.00 11.01           C  
ANISOU 2105  CA  THR A 517     1733   1331   1119    176    -94   -124       C  
ATOM   2106  C   THR A 517      33.872  -6.382  35.334  1.00 10.13           C  
ANISOU 2106  C   THR A 517     1622   1223   1002    148   -119    -83       C  
ATOM   2107  O   THR A 517      33.712  -6.001  34.169  1.00  9.97           O  
ANISOU 2107  O   THR A 517     1644   1188    956    129   -152    -80       O  
ATOM   2108  CB  THR A 517      31.667  -6.042  36.414  1.00 11.38           C  
ANISOU 2108  CB  THR A 517     1745   1402   1174    189    -66   -129       C  
ATOM   2109  OG1 THR A 517      30.913  -5.200  37.295  1.00 13.48           O  
ANISOU 2109  OG1 THR A 517     1930   1621   1569    267     42   -266       O  
ATOM   2110  CG2 THR A 517      31.438  -7.502  36.782  1.00 12.51           C  
ANISOU 2110  CG2 THR A 517     1866   1450   1435    141      9   -185       C  
ATOM   2111  N   PHE A 518      34.642  -7.420  35.654  1.00  9.53           N  
ANISOU 2111  N   PHE A 518     1532   1176    910    124    -91   -113       N  
ATOM   2112  CA  PHE A 518      35.174  -8.284  34.614  1.00  9.26           C  
ANISOU 2112  CA  PHE A 518     1435   1155    927    102   -102   -100       C  
ATOM   2113  C   PHE A 518      34.031  -9.030  33.939  1.00  9.39           C  
ANISOU 2113  C   PHE A 518     1424   1203    941     68   -103    -60       C  
ATOM   2114  O   PHE A 518      33.226  -9.688  34.601  1.00  9.54           O  
ANISOU 2114  O   PHE A 518     1403   1281    937     43    -93    -38       O  
ATOM   2115  CB  PHE A 518      36.204  -9.278  35.157  1.00  9.16           C  
ANISOU 2115  CB  PHE A 518     1429   1134    916     88    -99   -103       C  
ATOM   2116  CG  PHE A 518      36.739 -10.213  34.108  1.00  9.70           C  
ANISOU 2116  CG  PHE A 518     1500   1181   1001    123    -91   -138       C  
ATOM   2117  CD1 PHE A 518      37.493  -9.724  33.043  1.00 10.59           C  
ANISOU 2117  CD1 PHE A 518     1515   1260   1246    154     49   -159       C  
ATOM   2118  CD2 PHE A 518      36.475 -11.577  34.172  1.00 10.36           C  
ANISOU 2118  CD2 PHE A 518     1551   1216   1166    128    -79   -135       C  
ATOM   2119  CE1 PHE A 518      37.981 -10.579  32.062  1.00 11.27           C  
ANISOU 2119  CE1 PHE A 518     1675   1316   1288    173     31   -208       C  
ATOM   2120  CE2 PHE A 518      36.964 -12.440  33.199  1.00 10.75           C  
ANISOU 2120  CE2 PHE A 518     1537   1296   1250    188     36   -142       C  
ATOM   2121  CZ  PHE A 518      37.714 -11.941  32.141  1.00 10.75           C  
ANISOU 2121  CZ  PHE A 518     1555   1288   1242    156     14   -149       C  
ATOM   2122  N   VAL A 519      33.949  -8.885  32.623  1.00  9.07           N  
ANISOU 2122  N   VAL A 519     1365   1174    906     77   -100    -68       N  
ATOM   2123  CA  VAL A 519      32.998  -9.642  31.822  1.00  9.25           C  
ANISOU 2123  CA  VAL A 519     1355   1211    946     70   -108    -33       C  
ATOM   2124  C   VAL A 519      33.811 -10.587  30.954  1.00  9.34           C  
ANISOU 2124  C   VAL A 519     1357   1258    931     69    -78    -18       C  
ATOM   2125  O   VAL A 519      34.591 -10.151  30.101  1.00  9.24           O  
ANISOU 2125  O   VAL A 519     1384   1233    891     31    -31    -39       O  
ATOM   2126  CB  VAL A 519      32.104  -8.722  30.956  1.00  9.27           C  
ANISOU 2126  CB  VAL A 519     1364   1204    954     90   -123    -39       C  
ATOM   2127  CG1 VAL A 519      31.202  -9.545  30.041  1.00  9.95           C  
ANISOU 2127  CG1 VAL A 519     1434   1314   1032     52   -171    -62       C  
ATOM   2128  CG2 VAL A 519      31.269  -7.808  31.836  1.00  9.71           C  
ANISOU 2128  CG2 VAL A 519     1339   1248   1103    111    -52     -9       C  
ATOM   2129  N   ASN A 520      33.642 -11.885  31.186  1.00  9.49           N  
ANISOU 2129  N   ASN A 520     1361   1283    961     94    -39     -4       N  
ATOM   2130  CA  ASN A 520      34.373 -12.892  30.432  1.00 10.10           C  
ANISOU 2130  CA  ASN A 520     1446   1376   1015    122    -41      4       C  
ATOM   2131  C   ASN A 520      33.741 -13.126  29.065  1.00 10.12           C  
ANISOU 2131  C   ASN A 520     1377   1440   1028     83    -23    -29       C  
ATOM   2132  O   ASN A 520      32.628 -13.651  28.955  1.00 11.53           O  
ANISOU 2132  O   ASN A 520     1461   1733   1187     22    -35     -2       O  
ATOM   2133  CB  ASN A 520      34.465 -14.208  31.212  1.00 10.65           C  
ANISOU 2133  CB  ASN A 520     1573   1423   1047    128    -24     59       C  
ATOM   2134  CG  ASN A 520      35.599 -15.099  30.725  1.00 12.44           C  
ANISOU 2134  CG  ASN A 520     1825   1675   1227    254     -2     64       C  
ATOM   2135  OD1 ASN A 520      36.249 -14.808  29.720  1.00 15.74           O  
ANISOU 2135  OD1 ASN A 520     2319   2075   1584    430    249    207       O  
ATOM   2136  ND2 ASN A 520      35.841 -16.190  31.437  1.00 14.83           N  
ANISOU 2136  ND2 ASN A 520     2194   1928   1510    346    -49    210       N  
ATOM   2137  N   PHE A 521      34.463 -12.739  28.021  1.00  9.80           N  
ANISOU 2137  N   PHE A 521     1313   1419    991     68    -40    -31       N  
ATOM   2138  CA  PHE A 521      34.000 -12.910  26.649  1.00  9.52           C  
ANISOU 2138  CA  PHE A 521     1286   1356    975     62    -17    -48       C  
ATOM   2139  C   PHE A 521      34.926 -13.869  25.910  1.00  9.56           C  
ANISOU 2139  C   PHE A 521     1261   1327   1044     66    -28    -42       C  
ATOM   2140  O   PHE A 521      36.122 -13.886  26.174  1.00  9.88           O  
ANISOU 2140  O   PHE A 521     1265   1400   1087     30    -78    -65       O  
ATOM   2141  CB  PHE A 521      33.896 -11.557  25.927  1.00  9.22           C  
ANISOU 2141  CB  PHE A 521     1221   1329    952     48    -20    -44       C  
ATOM   2142  CG  PHE A 521      35.161 -10.731  25.964  1.00  8.80           C  
ANISOU 2142  CG  PHE A 521     1182   1277    882     52     28    -30       C  
ATOM   2143  CD1 PHE A 521      35.415  -9.866  27.031  1.00  8.72           C  
ANISOU 2143  CD1 PHE A 521     1196   1232    882     30    -18     32       C  
ATOM   2144  CD2 PHE A 521      36.085 -10.800  24.925  1.00  8.72           C  
ANISOU 2144  CD2 PHE A 521     1189   1274    851     99     25     -3       C  
ATOM   2145  CE1 PHE A 521      36.573  -9.096  27.065  1.00  9.01           C  
ANISOU 2145  CE1 PHE A 521     1204   1328    890     37      0     63       C  
ATOM   2146  CE2 PHE A 521      37.244 -10.032  24.950  1.00  8.90           C  
ANISOU 2146  CE2 PHE A 521     1234   1292    854     57      3     74       C  
ATOM   2147  CZ  PHE A 521      37.487  -9.175  26.018  1.00  8.84           C  
ANISOU 2147  CZ  PHE A 521     1229   1353    775     57    -28    113       C  
ATOM   2148  N   PRO A 522      34.379 -14.691  24.999  1.00  9.55           N  
ANISOU 2148  N   PRO A 522     1285   1306   1035     86    -32    -58       N  
ATOM   2149  CA  PRO A 522      35.213 -15.680  24.318  1.00  9.60           C  
ANISOU 2149  CA  PRO A 522     1309   1279   1057     85    -35    -79       C  
ATOM   2150  C   PRO A 522      36.013 -15.102  23.154  1.00  9.68           C  
ANISOU 2150  C   PRO A 522     1304   1264   1108    115    -13   -103       C  
ATOM   2151  O   PRO A 522      35.567 -14.162  22.494  1.00  9.47           O  
ANISOU 2151  O   PRO A 522     1276   1264   1057     86      5    -96       O  
ATOM   2152  CB  PRO A 522      34.190 -16.697  23.804  1.00  9.69           C  
ANISOU 2152  CB  PRO A 522     1312   1282   1087     49    -22    -58       C  
ATOM   2153  CG  PRO A 522      32.951 -15.911  23.605  1.00  9.85           C  
ANISOU 2153  CG  PRO A 522     1367   1319   1053     68    -60    -89       C  
ATOM   2154  CD  PRO A 522      32.947 -14.873  24.694  1.00  9.64           C  
ANISOU 2154  CD  PRO A 522     1290   1337   1033     67    -46    -86       C  
ATOM   2155  N   LEU A 523      37.193 -15.671  22.917  1.00 10.00           N  
ANISOU 2155  N   LEU A 523     1317   1287   1193    122     -1   -100       N  
ATOM   2156  CA  LEU A 523      37.969 -15.372  21.720  1.00 10.54           C  
ANISOU 2156  CA  LEU A 523     1368   1335   1303    147    -20    -95       C  
ATOM   2157  C   LEU A 523      37.363 -16.054  20.501  1.00 10.69           C  
ANISOU 2157  C   LEU A 523     1394   1309   1356    193    -20   -110       C  
ATOM   2158  O   LEU A 523      37.420 -15.523  19.387  1.00 10.24           O  
ANISOU 2158  O   LEU A 523     1334   1275   1278    226    -46    -96       O  
ATOM   2159  CB  LEU A 523      39.420 -15.831  21.891  1.00 11.00           C  
ANISOU 2159  CB  LEU A 523     1394   1409   1375    139    -24   -113       C  
ATOM   2160  CG  LEU A 523      40.278 -15.142  22.954  1.00 12.28           C  
ANISOU 2160  CG  LEU A 523     1542   1559   1564    110   -109   -111       C  
ATOM   2161  CD1 LEU A 523      41.628 -15.836  23.058  1.00 14.07           C  
ANISOU 2161  CD1 LEU A 523     1615   1839   1891    143   -159   -137       C  
ATOM   2162  CD2 LEU A 523      40.446 -13.660  22.644  1.00 14.48           C  
ANISOU 2162  CD2 LEU A 523     1850   1697   1954     12   -147     11       C  
ATOM   2163  N   ARG A 524      36.800 -17.241  20.718  1.00 11.35           N  
ANISOU 2163  N   ARG A 524     1485   1360   1466    184    -13   -158       N  
ATOM   2164  CA AARG A 524      36.263 -18.057  19.632  0.50 12.01           C  
ANISOU 2164  CA AARG A 524     1583   1400   1578    177    -11   -169       C  
ATOM   2165  CA BARG A 524      36.259 -18.051  19.632  0.50 12.01           C  
ANISOU 2165  CA BARG A 524     1588   1402   1572    176    -10   -167       C  
ATOM   2166  C   ARG A 524      34.949 -18.712  20.037  1.00 11.88           C  
ANISOU 2166  C   ARG A 524     1591   1340   1582    183     -8   -170       C  
ATOM   2167  O   ARG A 524      34.685 -18.911  21.223  1.00 11.72           O  
ANISOU 2167  O   ARG A 524     1592   1304   1557    197    -34   -131       O  
ATOM   2168  CB AARG A 524      37.272 -19.135  19.204  0.50 12.59           C  
ANISOU 2168  CB AARG A 524     1642   1491   1647    201      5   -188       C  
ATOM   2169  CB BARG A 524      37.270 -19.119  19.194  0.50 12.60           C  
ANISOU 2169  CB BARG A 524     1644   1497   1644    201      0   -188       C  
ATOM   2170  CG AARG A 524      38.648 -18.607  18.800  0.50 14.66           C  
ANISOU 2170  CG AARG A 524     1782   1822   1964    156     46   -204       C  
ATOM   2171  CG BARG A 524      38.460 -18.586  18.400  0.50 14.67           C  
ANISOU 2171  CG BARG A 524     1838   1831   1904    144     66   -179       C  
ATOM   2172  CD AARG A 524      39.490 -19.668  18.114  0.50 18.41           C  
ANISOU 2172  CD AARG A 524     2157   2307   2529    299    200   -325       C  
ATOM   2173  CD BARG A 524      39.424 -19.702  18.029  0.50 18.34           C  
ANISOU 2173  CD BARG A 524     2174   2342   2450    336    172   -274       C  
ATOM   2174  NE AARG A 524      39.043 -19.919  16.748  0.50 21.13           N  
ANISOU 2174  NE AARG A 524     2453   2843   2731    250    115   -362       N  
ATOM   2175  NE BARG A 524      38.772 -20.751  17.251  0.50 20.86           N  
ANISOU 2175  NE BARG A 524     2454   2691   2777    212    123   -375       N  
ATOM   2176  CZ AARG A 524      39.214 -19.069  15.739  0.50 22.72           C  
ANISOU 2176  CZ AARG A 524     2639   3061   2932    265    167   -277       C  
ATOM   2177  CZ BARG A 524      38.665 -20.742  15.926  0.50 22.54           C  
ANISOU 2177  CZ BARG A 524     2646   3024   2893    257    130   -377       C  
ATOM   2178  NH1AARG A 524      39.813 -17.904  15.945  0.50 23.07           N  
ANISOU 2178  NH1AARG A 524     2644   3188   2931    225    171   -348       N  
ATOM   2179  NH1BARG A 524      39.171 -19.735  15.224  0.50 23.04           N  
ANISOU 2179  NH1BARG A 524     2744   3088   2923    229    123   -373       N  
ATOM   2180  NH2AARG A 524      38.779 -19.381  14.526  0.50 23.40           N  
ANISOU 2180  NH2AARG A 524     2719   3146   3025    277    139   -352       N  
ATOM   2181  NH2BARG A 524      38.055 -21.739  15.302  0.50 23.04           N  
ANISOU 2181  NH2BARG A 524     2687   3098   2968    218    122   -395       N  
ATOM   2182  N   ASP A 525      34.130 -19.036  19.039  1.00 11.94           N  
ANISOU 2182  N   ASP A 525     1594   1294   1648    156    -34   -156       N  
ATOM   2183  CA  ASP A 525      32.902 -19.812  19.234  1.00 12.46           C  
ANISOU 2183  CA  ASP A 525     1674   1348   1710     81    -27   -129       C  
ATOM   2184  C   ASP A 525      31.870 -19.157  20.152  1.00 11.92           C  
ANISOU 2184  C   ASP A 525     1614   1278   1634     35    -41   -110       C  
ATOM   2185  O   ASP A 525      31.289 -19.812  21.023  1.00 12.21           O  
ANISOU 2185  O   ASP A 525     1668   1299   1670      8    -53    -83       O  
ATOM   2186  CB  ASP A 525      33.230 -21.236  19.720  1.00 13.05           C  
ANISOU 2186  CB  ASP A 525     1792   1386   1778     83    -49   -130       C  
ATOM   2187  CG  ASP A 525      34.313 -21.903  18.892  1.00 15.56           C  
ANISOU 2187  CG  ASP A 525     2080   1727   2105     87     28   -180       C  
ATOM   2188  OD1 ASP A 525      34.158 -21.980  17.655  1.00 18.29           O  
ANISOU 2188  OD1 ASP A 525     2585   2134   2227      8    111   -294       O  
ATOM   2189  OD2 ASP A 525      35.318 -22.349  19.484  1.00 18.53           O  
ANISOU 2189  OD2 ASP A 525     2327   2161   2552    201    -31   -120       O  
ATOM   2190  N   LEU A 526      31.639 -17.863  19.950  1.00 11.27           N  
ANISOU 2190  N   LEU A 526     1532   1220   1528     -9    -29   -125       N  
ATOM   2191  CA  LEU A 526      30.500 -17.208  20.567  1.00 10.77           C  
ANISOU 2191  CA  LEU A 526     1493   1164   1435    -73    -21   -114       C  
ATOM   2192  C   LEU A 526      29.258 -17.692  19.823  1.00 10.68           C  
ANISOU 2192  C   LEU A 526     1478   1132   1447   -102    -21   -102       C  
ATOM   2193  O   LEU A 526      28.995 -17.279  18.691  1.00 10.76           O  
ANISOU 2193  O   LEU A 526     1474   1213   1399   -113    -11   -112       O  
ATOM   2194  CB  LEU A 526      30.632 -15.687  20.496  1.00 10.62           C  
ANISOU 2194  CB  LEU A 526     1480   1155   1399    -88    -35   -128       C  
ATOM   2195  CG  LEU A 526      29.442 -14.903  21.049  1.00 10.28           C  
ANISOU 2195  CG  LEU A 526     1528   1150   1225   -103     42   -163       C  
ATOM   2196  CD1 LEU A 526      29.329 -15.048  22.570  1.00 11.22           C  
ANISOU 2196  CD1 LEU A 526     1671   1426   1165    -96    115   -253       C  
ATOM   2197  CD2 LEU A 526      29.541 -13.447  20.658  1.00 10.73           C  
ANISOU 2197  CD2 LEU A 526     1564   1132   1378   -119     97   -110       C  
ATOM   2198  N   ASP A 527      28.514 -18.586  20.465  1.00 10.58           N  
ANISOU 2198  N   ASP A 527     1466   1095   1458    -90      3    -77       N  
ATOM   2199  CA  ASP A 527      27.382 -19.260  19.838  1.00 10.73           C  
ANISOU 2199  CA  ASP A 527     1500   1056   1520    -81      9    -73       C  
ATOM   2200  C   ASP A 527      26.085 -18.634  20.328  1.00 10.49           C  
ANISOU 2200  C   ASP A 527     1484   1058   1442    -87     33    -59       C  
ATOM   2201  O   ASP A 527      25.743 -18.737  21.507  1.00 10.68           O  
ANISOU 2201  O   ASP A 527     1524   1105   1428   -115     19      5       O  
ATOM   2202  CB  ASP A 527      27.426 -20.758  20.166  1.00 11.14           C  
ANISOU 2202  CB  ASP A 527     1559   1044   1630    -42      0    -73       C  
ATOM   2203  CG  ASP A 527      26.371 -21.568  19.421  1.00 12.18           C  
ANISOU 2203  CG  ASP A 527     1694   1120   1813    -73     -6    -89       C  
ATOM   2204  OD1 ASP A 527      25.309 -21.019  19.054  1.00 12.76           O  
ANISOU 2204  OD1 ASP A 527     1728   1193   1926    -16     22   -281       O  
ATOM   2205  OD2 ASP A 527      26.609 -22.777  19.214  1.00 15.26           O  
ANISOU 2205  OD2 ASP A 527     2083   1323   2391      5     -7   -223       O
[truncated: 284,392 more chars]
