# Supplementary material for: Simultaneous use of solution NMR and X-ray data in REFMAC5 for joint refinement/detection of structural differences
Source: Acta Crystallogr D Biol Crystallogr. 2014 Mar 19;70(Pt 4):958–67. doi: 10.1107/S1399004713034160 (PMC4306559; doi:10.1107/S1399004713034160)
Supplement: Supplementary file 2 [file d-70-00958-sup2.zip › SI_computational/Ubiquitin/refined/instr]

nmr metal  1 in RDC res 601 atom ZN chain B
nmr metal  2 in RDC res 602 atom ZN chain B
nmr metal  3 in RDC res 603 atom ZN chain B
nmr metal  4 in RDC res 604 atom ZN chain B
nmr metal  5 in RDC res 605 atom ZN chain B
nmr metal  6 in RDC res 606 atom ZN chain B
nmr metal  7 in RDC res 607 atom ZN chain B
nmr metal  8 in RDC res 608 atom ZN chain B
nmr metal  9 in RDC res 609 atom ZN chain B
nmr metal 10 in RDC res 610 atom ZN chain B
nmr metal 11 in RDC res 611 atom ZN chain B
nmr metal 12 in RDC res 612 atom ZN chain B
nmr metal 13 in RDC res 613 atom ZN chain B
nmr metal 14 in RDC res 614 atom ZN chain B
nmr metal 15 in RDC res 615 atom ZN chain B
nmr metal 16 in RDC res 616 atom ZN chain B
nmr metal 17 in RDC res 617 atom ZN chain B
nmr metal 18 in RDC res 618 atom ZN chain B
nmr metal 19 in RDC res 619 atom ZN chain B
nmr metal 20 in RDC res 620 atom ZN chain B
nmr metal 21 in RDC res 621 atom ZN chain B
nmr metal 22 in RDC res 622 atom ZN chain B
nmr metal 23 in RDC res 623 atom ZN chain B
nmr metal 24 in RDC res 624 atom ZN chain B
nmr metal 25 in RDC res 625 atom ZN chain B
nmr metal 26 in RDC res 626 atom ZN chain B
nmr metal 27 in RDC res 627 atom ZN chain B
nmr metal 28 in RDC res 628 atom ZN chain B
nmr metal 29 in RDC res 629 atom ZN chain B
nmr metal 30 in RDC res 630 atom ZN chain B
nmr metal 31 in RDC res 631 atom ZN chain B
nmr metal 32 in RDC res 632 atom ZN chain B
nmr metal 33 in RDC res 633 atom ZN chain B
nmr metal 34 in RDC res 634 atom ZN chain B
nmr metal 35 in RDC res 635 atom ZN chain B
nmr metal 36 in RDC res 636 atom ZN chain B

nmr visible only res 601
nmr visible only res 602
nmr visible only res 603
nmr visible only res 604
nmr visible only res 605
nmr visible only res 606
nmr visible only res 607
nmr visible only res 608
nmr visible only res 609
nmr visible only res 610
nmr visible only res 611
nmr visible only res 612
nmr visible only res 613
nmr visible only res 614
nmr visible only res 615
nmr visible only res 616
nmr visible only res 617
nmr visible only res 618
nmr visible only res 619
nmr visible only res 620
nmr visible only res 621
nmr visible only res 622
nmr visible only res 623
nmr visible only res 624
nmr visible only res 625
nmr visible only res 626
nmr visible only res 627
nmr visible only res 628
nmr visible only res 629
nmr visible only res 630
nmr visible only res 631
nmr visible only res 632
nmr visible only res 633
nmr visible only res 634
nmr visible only res 635
nmr visible only res 636

# choose estimation between SEPAR JOINT SCALE:
nmr estimation SEPAR

nmr rtolerance 1.0
nmr weight for RDC 0.1
