# Supplementary material for: Simultaneous use of solution NMR and X-ray data in REFMAC5 for joint refinement/detection of structural differences
Source: Acta Crystallogr D Biol Crystallogr. 2014 Mar 19;70(Pt 4):958–67. doi: 10.1107/S1399004713034160 (PMC4306559; doi:10.1107/S1399004713034160)
Supplement: Supplementary file 2 [file d-70-00958-sup2.zip › SI_computational/Ubiquitin/refined/RDC_2KOX_t1w1.rdc]

###
### RDC set     1
###
  2 N      2 H       8.170     1  1.00    1.000  500
  3 N      3 H      -8.270     1  1.00    1.000  500
  4 N      4 H     -10.490     1  1.00    1.000  500
  5 N      5 H      -9.870     1  1.00    1.000  500
  6 N      6 H      -9.150     1  1.00    1.000  500
  7 N      7 H      -3.700     1  1.00    1.000  500
  8 N      8 H      -6.460     1  1.00    1.000  500
 11 N     11 H       7.530     1  1.00    1.000  500
 12 N     12 H      -7.380     1  1.00    1.000  500
 13 N     13 H      -6.950     1  1.00    1.000  500
 14 N     14 H      -9.710     1  1.00    1.000  500
 15 N     15 H      -9.850     1  1.00    1.000  500
 17 N     17 H      -0.040     1  1.00    1.000  500
 18 N     18 H      10.510     1  1.00    1.000  500
 20 N     20 H       4.070     1  1.00    1.000  500
 21 N     21 H      -2.120     1  1.00    1.000  500
 23 N     23 H      -9.100     1  1.00    1.000  500
 25 N     25 H      -2.950     1  1.00    1.000  500
 27 N     27 H      -8.220     1  1.00    1.000  500
 28 N     28 H      -1.500     1  1.00    1.000  500
 29 N     29 H      -7.180     1  1.00    1.000  500
 30 N     30 H      -8.710     1  1.00    1.000  500
 32 N     32 H      -1.260     1  1.00    1.000  500
 33 N     33 H      -8.260     1  1.00    1.000  500
 34 N     34 H      -6.530     1  1.00    1.000  500
 35 N     35 H      12.500     1  1.00    1.000  500
 36 N     36 H      13.880     1  1.00    1.000  500
 40 N     40 H      -1.940     1  1.00    1.000  500
 41 N     41 H      -7.870     1  1.00    1.000  500
 42 N     42 H      -5.720     1  1.00    1.000  500
 43 N     43 H      -7.680     1  1.00    1.000  500
 44 N     44 H      -7.980     1  1.00    1.000  500
 45 N     45 H      -4.240     1  1.00    1.000  500
 47 N     47 H      -9.050     1  1.00    1.000  500
 48 N     48 H      10.830     1  1.00    1.000  500
 49 N     49 H      -3.500     1  1.00    1.000  500
 50 N     50 H      -5.860     1  1.00    1.000  500
 51 N     51 H       6.790     1  1.00    1.000  500
 52 N     52 H      16.980     1  1.00    1.000  500
 54 N     54 H       6.300     1  1.00    1.000  500
 55 N     55 H      -6.760     1  1.00    1.000  500
 56 N     56 H     -11.020     1  1.00    1.000  500
 58 N     58 H      -7.860     1  1.00    1.000  500
 59 N     59 H     -10.400     1  1.00    1.000  500
 60 N     60 H      -7.360     1  1.00    1.000  500
 61 N     61 H      -6.910     1  1.00    1.000  500
 62 N     62 H      -2.510     1  1.00    1.000  500
 63 N     63 H      11.050     1  1.00    1.000  500
 64 N     64 H     -10.720     1  1.00    1.000  500
 65 N     65 H      -4.030     1  1.00    1.000  500
 66 N     66 H     -11.320     1  1.00    1.000  500
 67 N     67 H      -9.850     1  1.00    1.000  500
 68 N     68 H      -8.740     1  1.00    1.000  500
 70 N     70 H      -4.550     1  1.00    1.000  500
 71 N     71 H      -6.230     1  1.00    1.000  500
###
### RDC set     2
###
  2 N      2 H      15.520     2  1.00    1.000  500
  3 N      3 H     -10.520     2  1.00    1.000  500
  4 N      4 H      -9.650     2  1.00    1.000  500
  5 N      5 H      -6.080     2  1.00    1.000  500
  6 N      6 H      -3.850     2  1.00    1.000  500
  7 N      7 H       3.400     2  1.00    1.000  500
  8 N      8 H     -15.050     2  1.00    1.000  500
 11 N     11 H      16.940     2  1.00    1.000  500
 12 N     12 H      -2.500     2  1.00    1.000  500
 13 N     13 H      -0.700     2  1.00    1.000  500
 14 N     14 H      -6.430     2  1.00    1.000  500
 15 N     15 H     -14.200     2  1.00    1.000  500
 17 N     17 H      -1.960     2  1.00    1.000  500
 18 N     18 H      20.110     2  1.00    1.000  500
 20 N     20 H      12.090     2  1.00    1.000  500
 21 N     21 H      -4.580     2  1.00    1.000  500
 23 N     23 H      -3.830     2  1.00    1.000  500
 25 N     25 H       2.550     2  1.00    1.000  500
 27 N     27 H      -5.070     2  1.00    1.000  500
 28 N     28 H       1.760     2  1.00    1.000  500
 29 N     29 H      -2.720     2  1.00    1.000  500
 30 N     30 H      -3.620     2  1.00    1.000  500
 32 N     32 H       3.470     2  1.00    1.000  500
 33 N     33 H      -3.360     2  1.00    1.000  500
 34 N     34 H      -4.360     2  1.00    1.000  500
 35 N     35 H      13.490     2  1.00    1.000  500
 36 N     36 H      24.370     2  1.00    1.000  500
 40 N     40 H      -0.160     2  1.00    1.000  500
 41 N     41 H     -26.400     2  1.00    1.000  500
 42 N     42 H     -11.610     2  1.00    1.000  500
 43 N     43 H     -13.330     2  1.00    1.000  500
 44 N     44 H      -4.370     2  1.00    1.000  500
 45 N     45 H       3.000     2  1.00    1.000  500
 47 N     47 H      -4.390     2  1.00    1.000  500
 48 N     48 H      22.970     2  1.00    1.000  500
 49 N     49 H       2.830     2  1.00    1.000  500
 50 N     50 H      -3.920     2  1.00    1.000  500
 51 N     51 H      15.690     2  1.00    1.000  500
 52 N     52 H      27.260     2  1.00    1.000  500
 54 N     54 H       5.530     2  1.00    1.000  500
 55 N     55 H      -2.250     2  1.00    1.000  500
 56 N     56 H     -19.040     2  1.00    1.000  500
 58 N     58 H     -12.080     2  1.00    1.000  500
 59 N     59 H     -12.030     2  1.00    1.000  500
 60 N     60 H     -25.030     2  1.00    1.000  500
 61 N     61 H     -19.070     2  1.00    1.000  500
 62 N     62 H     -16.250     2  1.00    1.000  500
 63 N     63 H      15.430     2  1.00    1.000  500
 64 N     64 H     -22.600     2  1.00    1.000  500
 65 N     65 H     -19.750     2  1.00    1.000  500
 66 N     66 H     -16.220     2  1.00    1.000  500
 67 N     67 H      -8.130     2  1.00    1.000  500
 68 N     68 H      -4.570     2  1.00    1.000  500
 70 N     70 H     -13.500     2  1.00    1.000  500
 71 N     71 H     -21.300     2  1.00    1.000  500
###
### RDC set     3
###
  2 N      2 H      -4.730     3  1.00    1.000  500
  3 N      3 H      -0.950     3  1.00    1.000  500
  4 N      4 H      -1.610     3  1.00    1.000  500
  5 N      5 H      -1.850     3  1.00    1.000  500
  6 N      6 H      -5.210     3  1.00    1.000  500
  7 N      7 H      -4.970     3  1.00    1.000  500
  8 N      8 H       0.240     3  1.00    1.000  500
 11 N     11 H      -4.510     3  1.00    1.000  500
 12 N     12 H      -4.560     3  1.00    1.000  500
 13 N     13 H      -2.420     3  1.00    1.000  500
 14 N     14 H      -3.960     3  1.00    1.000  500
 15 N     15 H       1.080     3  1.00    1.000  500
 17 N     17 H      -2.160     3  1.00    1.000  500
 18 N     18 H      -5.060     3  1.00    1.000  500
 20 N     20 H       0.690     3  1.00    1.000  500
 21 N     21 H      -2.480     3  1.00    1.000  500
 23 N     23 H      -4.680     3  1.00    1.000  500
 25 N     25 H      -5.680     3  1.00    1.000  500
 27 N     27 H      -4.910     3  1.00    1.000  500
 28 N     28 H      -5.180     3  1.00    1.000  500
 29 N     29 H      -4.910     3  1.00    1.000  500
 30 N     30 H      -5.190     3  1.00    1.000  500
 32 N     32 H      -5.430     3  1.00    1.000  500
 33 N     33 H      -4.770     3  1.00    1.000  500
 34 N     34 H      -5.130     3  1.00    1.000  500
 35 N     35 H       2.650     3  1.00    1.000  500
 36 N     36 H      -4.550     3  1.00    1.000  500
 40 N     40 H       3.600     3  1.00    1.000  500
 41 N     41 H       7.080     3  1.00    1.000  500
 42 N     42 H      -1.280     3  1.00    1.000  500
 43 N     43 H      -1.970     3  1.00    1.000  500
 44 N     44 H      -5.550     3  1.00    1.000  500
 45 N     45 H      -5.080     3  1.00    1.000  500
 47 N     47 H      -4.450     3  1.00    1.000  500
 48 N     48 H      -2.240     3  1.00    1.000  500
 49 N     49 H      -0.680     3  1.00    1.000  500
 50 N     50 H      -4.880     3  1.00    1.000  500
 51 N     51 H      -5.090     3  1.00    1.000  500
 52 N     52 H      -0.840     3  1.00    1.000  500
 54 N     54 H       0.530     3  1.00    1.000  500
 55 N     55 H      -4.810     3  1.00    1.000  500
 56 N     56 H       5.250     3  1.00    1.000  500
 58 N     58 H       0.070     3  1.00    1.000  500
 59 N     59 H       2.520     3  1.00    1.000  500
 60 N     60 H       6.380     3  1.00    1.000  500
 61 N     61 H       1.770     3  1.00    1.000  500
 62 N     62 H       8.050     3  1.00    1.000  500
 63 N     63 H      -1.440     3  1.00    1.000  500
 64 N     64 H       4.480     3  1.00    1.000  500
 65 N     65 H       6.080     3  1.00    1.000  500
 66 N     66 H       1.370     3  1.00    1.000  500
 67 N     67 H       0.240     3  1.00    1.000  500
 68 N     68 H      -5.390     3  1.00    1.000  500
 70 N     70 H       0.780     3  1.00    1.000  500
 71 N     71 H       4.820     3  1.00    1.000  500
###
### RDC set     4
###
  2 N      2 H      -4.040     4  1.00    1.000  500
  3 N      3 H      -0.650     4  1.00    1.000  500
  4 N      4 H      -1.270     4  1.00    1.000  500
  5 N      5 H      -1.540     4  1.00    1.000  500
  6 N      6 H      -4.280     4  1.00    1.000  500
  7 N      7 H      -3.940     4  1.00    1.000  500
  8 N      8 H       0.460     4  1.00    1.000  500
 11 N     11 H      -3.770     4  1.00    1.000  500
 12 N     12 H      -3.540     4  1.00    1.000  500
 13 N     13 H      -1.770     4  1.00    1.000  500
 14 N     14 H      -3.050     4  1.00    1.000  500
 15 N     15 H       0.810     4  1.00    1.000  500
 17 N     17 H      -1.940     4  1.00    1.000  500
 18 N     18 H      -4.110     4  1.00    1.000  500
 20 N     20 H       0.740     4  1.00    1.000  500
 21 N     21 H      -2.390     4  1.00    1.000  500
 23 N     23 H      -3.950     4  1.00    1.000  500
 25 N     25 H      -4.530     4  1.00    1.000  500
 27 N     27 H      -3.950     4  1.00    1.000  500
 28 N     28 H      -4.040     4  1.00    1.000  500
 29 N     29 H      -3.610     4  1.00    1.000  500
 30 N     30 H      -4.300     4  1.00    1.000  500
 32 N     32 H      -4.430     4  1.00    1.000  500
 33 N     33 H      -3.820     4  1.00    1.000  500
 34 N     34 H      -4.180     4  1.00    1.000  500
 35 N     35 H       2.190     4  1.00    1.000  500
 36 N     36 H      -3.660     4  1.00    1.000  500
 40 N     40 H       2.940     4  1.00    1.000  500
 41 N     41 H       5.750     4  1.00    1.000  500
 42 N     42 H      -1.050     4  1.00    1.000  500
 43 N     43 H      -1.670     4  1.00    1.000  500
 44 N     44 H      -4.510     4  1.00    1.000  500
 45 N     45 H      -3.970     4  1.00    1.000  500
 47 N     47 H      -3.530     4  1.00    1.000  500
 48 N     48 H      -1.550     4  1.00    1.000  500
 49 N     49 H      -0.370     4  1.00    1.000  500
 50 N     50 H      -3.950     4  1.00    1.000  500
 51 N     51 H      -4.060     4  1.00    1.000  500
 52 N     52 H      -0.760     4  1.00    1.000  500
 54 N     54 H       0.600     4  1.00    1.000  500
 55 N     55 H      -3.820     4  1.00    1.000  500
 56 N     56 H       3.950     4  1.00    1.000  500
 58 N     58 H      -0.280     4  1.00    1.000  500
 59 N     59 H       1.610     4  1.00    1.000  500
 60 N     60 H       5.130     4  1.00    1.000  500
 61 N     61 H       1.180     4  1.00    1.000  500
 62 N     62 H       6.510     4  1.00    1.000  500
 63 N     63 H      -1.090     4  1.00    1.000  500
 64 N     64 H       3.270     4  1.00    1.000  500
 65 N     65 H       5.070     4  1.00    1.000  500
 66 N     66 H       1.090     4  1.00    1.000  500
 67 N     67 H       0.310     4  1.00    1.000  500
 68 N     68 H      -4.600     4  1.00    1.000  500
 70 N     70 H       0.430     4  1.00    1.000  500
 71 N     71 H       3.740     4  1.00    1.000  500
###
### RDC set     5
###
  2 N      2 H      -3.350     5  1.00    1.000  500
  3 N      3 H      -0.750     5  1.00    1.000  500
  4 N      4 H      -1.210     5  1.00    1.000  500
  5 N      5 H      -1.160     5  1.00    1.000  500
  6 N      6 H      -3.390     5  1.00    1.000  500
  7 N      7 H      -3.180     5  1.00    1.000  500
  8 N      8 H      -0.110     5  1.00    1.000  500
 11 N     11 H      -3.130     5  1.00    1.000  500
 12 N     12 H      -2.820     5  1.00    1.000  500
 13 N     13 H      -1.500     5  1.00    1.000  500
 14 N     14 H      -2.510     5  1.00    1.000  500
 15 N     15 H       0.620     5  1.00    1.000  500
 17 N     17 H      -1.680     5  1.00    1.000  500
 18 N     18 H      -3.270     5  1.00    1.000  500
 20 N     20 H       0.580     5  1.00    1.000  500
 21 N     21 H      -2.270     5  1.00    1.000  500
 23 N     23 H      -3.130     5  1.00    1.000  500
 25 N     25 H      -3.800     5  1.00    1.000  500
 27 N     27 H      -3.390     5  1.00    1.000  500
 28 N     28 H      -3.480     5  1.00    1.000  500
 29 N     29 H      -3.240     5  1.00    1.000  500
 30 N     30 H      -3.580     5  1.00    1.000  500
 32 N     32 H      -3.590     5  1.00    1.000  500
 33 N     33 H      -3.210     5  1.00    1.000  500
 34 N     34 H      -3.330     5  1.00    1.000  500
 35 N     35 H       1.840     5  1.00    1.000  500
 36 N     36 H      -3.210     5  1.00    1.000  500
 40 N     40 H       2.560     5  1.00    1.000  500
 41 N     41 H       4.490     5  1.00    1.000  500
 42 N     42 H      -1.030     5  1.00    1.000  500
 43 N     43 H      -1.520     5  1.00    1.000  500
 44 N     44 H      -3.760     5  1.00    1.000  500
 45 N     45 H      -3.130     5  1.00    1.000  500
 47 N     47 H      -2.850     5  1.00    1.000  500
 48 N     48 H      -1.210     5  1.00    1.000  500
 49 N     49 H      -0.260     5  1.00    1.000  500
 50 N     50 H      -3.150     5  1.00    1.000  500
 51 N     51 H      -3.490     5  1.00    1.000  500
 52 N     52 H      -0.600     5  1.00    1.000  500
 54 N     54 H       0.300     5  1.00    1.000  500
 55 N     55 H      -3.210     5  1.00    1.000  500
 56 N     56 H       3.430     5  1.00    1.000  500
 58 N     58 H       0.030     5  1.00    1.000  500
 59 N     59 H       1.430     5  1.00    1.000  500
 60 N     60 H       4.150     5  1.00    1.000  500
 61 N     61 H       0.850     5  1.00    1.000  500
 62 N     62 H       5.320     5  1.00    1.000  500
 63 N     63 H      -0.810     5  1.00    1.000  500
 64 N     64 H       2.680     5  1.00    1.000  500
 65 N     65 H       4.240     5  1.00    1.000  500
 66 N     66 H       0.980     5  1.00    1.000  500
 67 N     67 H       0.310     5  1.00    1.000  500
 68 N     68 H      -3.700     5  1.00    1.000  500
 70 N     70 H       0.230     5  1.00    1.000  500
 71 N     71 H       2.930     5  1.00    1.000  500
###
### RDC set     6
###
  2 N      2 H      -2.850     6  1.00    1.000  500
  3 N      3 H      -0.440     6  1.00    1.000  500
  4 N      4 H      -0.950     6  1.00    1.000  500
  5 N      5 H      -0.910     6  1.00    1.000  500
  6 N      6 H      -2.870     6  1.00    1.000  500
  7 N      7 H      -2.710     6  1.00    1.000  500
  8 N      8 H      -0.020     6  1.00    1.000  500
 11 N     11 H      -2.670     6  1.00    1.000  500
 12 N     12 H      -2.610     6  1.00    1.000  500
 13 N     13 H      -1.300     6  1.00    1.000  500
 14 N     14 H      -2.160     6  1.00    1.000  500
 15 N     15 H       0.470     6  1.00    1.000  500
 17 N     17 H      -1.490     6  1.00    1.000  500
 18 N     18 H      -2.800     6  1.00    1.000  500
 20 N     20 H       0.590     6  1.00    1.000  500
 21 N     21 H      -1.880     6  1.00    1.000  500
 23 N     23 H      -2.750     6  1.00    1.000  500
 25 N     25 H      -3.290     6  1.00    1.000  500
 27 N     27 H      -2.960     6  1.00    1.000  500
 28 N     28 H      -2.790     6  1.00    1.000  500
 29 N     29 H      -2.760     6  1.00    1.000  500
 30 N     30 H      -3.110     6  1.00    1.000  500
 32 N     32 H      -3.120     6  1.00    1.000  500
 33 N     33 H      -2.700     6  1.00    1.000  500
 34 N     34 H      -2.850     6  1.00    1.000  500
 35 N     35 H       1.610     6  1.00    1.000  500
 36 N     36 H      -2.690     6  1.00    1.000  500
 40 N     40 H       2.210     6  1.00    1.000  500
 41 N     41 H       3.690     6  1.00    1.000  500
 42 N     42 H      -0.900     6  1.00    1.000  500
 43 N     43 H      -1.320     6  1.00    1.000  500
 44 N     44 H      -3.110     6  1.00    1.000  500
 45 N     45 H      -2.600     6  1.00    1.000  500
 47 N     47 H      -2.280     6  1.00    1.000  500
 48 N     48 H      -0.990     6  1.00    1.000  500
 49 N     49 H      -0.110     6  1.00    1.000  500
 50 N     50 H      -2.730     6  1.00    1.000  500
 51 N     51 H      -3.090     6  1.00    1.000  500
 52 N     52 H      -0.760     6  1.00    1.000  500
 54 N     54 H       0.220     6  1.00    1.000  500
 55 N     55 H      -2.750     6  1.00    1.000  500
 56 N     56 H       3.470     6  1.00    1.000  500
 58 N     58 H      -0.220     6  1.00    1.000  500
 59 N     59 H       1.260     6  1.00    1.000  500
 60 N     60 H       3.420     6  1.00    1.000  500
 61 N     61 H       0.720     6  1.00    1.000  500
 62 N     62 H       4.510     6  1.00    1.000  500
 63 N     63 H      -0.930     6  1.00    1.000  500
 64 N     64 H       2.340     6  1.00    1.000  500
 65 N     65 H       3.460     6  1.00    1.000  500
 66 N     66 H       0.880     6  1.00    1.000  500
 67 N     67 H       0.330     6  1.00    1.000  500
 68 N     68 H      -3.010     6  1.00    1.000  500
 70 N     70 H       0.170     6  1.00    1.000  500
 71 N     71 H       2.410     6  1.00    1.000  500
###
### RDC set     7
###
  2 N      2 H      -3.810     7  1.00    1.000  500
  3 N      3 H      -0.410     7  1.00    1.000  500
  4 N      4 H      -0.370     7  1.00    1.000  500
  5 N      5 H      -0.070     7  1.00    1.000  500
  6 N      6 H      -2.810     7  1.00    1.000  500
  7 N      7 H      -2.690     7  1.00    1.000  500
  8 N      8 H      -0.670     7  1.00    1.000  500
 11 N     11 H      -3.410     7  1.00    1.000  500
 12 N     12 H      -2.380     7  1.00    1.000  500
 13 N     13 H      -0.420     7  1.00    1.000  500
 14 N     14 H      -1.750     7  1.00    1.000  500
 15 N     15 H       0.940     7  1.00    1.000  500
 17 N     17 H      -2.110     7  1.00    1.000  500
 18 N     18 H      -3.650     7  1.00    1.000  500
 20 N     20 H       1.220     7  1.00    1.000  500
 21 N     21 H      -2.350     7  1.00    1.000  500
 23 N     23 H      -2.320     7  1.00    1.000  500
 25 N     25 H      -3.610     7  1.00    1.000  500
 27 N     27 H      -2.950     7  1.00    1.000  500
 28 N     28 H      -3.320     7  1.00    1.000  500
 29 N     29 H      -2.520     7  1.00    1.000  500
 30 N     30 H      -2.880     7  1.00    1.000  500
 32 N     32 H      -3.670     7  1.00    1.000  500
 33 N     33 H      -2.310     7  1.00    1.000  500
 34 N     34 H      -3.040     7  1.00    1.000  500
 35 N     35 H       1.210     7  1.00    1.000  500
 36 N     36 H      -3.770     7  1.00    1.000  500
 40 N     40 H       3.480     7  1.00    1.000  500
 41 N     41 H       4.060     7  1.00    1.000  500
 42 N     42 H      -1.640     7  1.00    1.000  500
 43 N     43 H      -1.810     7  1.00    1.000  500
 44 N     44 H      -3.380     7  1.00    1.000  500
 45 N     45 H      -2.600     7  1.00    1.000  500
 47 N     47 H      -2.240     7  1.00    1.000  500
 48 N     48 H      -1.060     7  1.00    1.000  500
 49 N     49 H       0.630     7  1.00    1.000  500
 50 N     50 H      -2.840     7  1.00    1.000  500
 51 N     51 H      -3.770     7  1.00    1.000  500
 52 N     52 H      -0.910     7  1.00    1.000  500
 54 N     54 H      -0.070     7  1.00    1.000  500
 55 N     55 H      -2.630     7  1.00    1.000  500
 56 N     56 H       4.020     7  1.00    1.000  500
 58 N     58 H      -0.030     7  1.00    1.000  500
 59 N     59 H       2.310     7  1.00    1.000  500
 60 N     60 H       3.510     7  1.00    1.000  500
 61 N     61 H       0.200     7  1.00    1.000  500
 62 N     62 H       5.180     7  1.00    1.000  500
 63 N     63 H      -1.450     7  1.00    1.000  500
 64 N     64 H       2.580     7  1.00    1.000  500
 65 N     65 H       3.930     7  1.00    1.000  500
 66 N     66 H       1.570     7  1.00    1.000  500
 67 N     67 H       1.390     7  1.00    1.000  500
 68 N     68 H      -3.000     7  1.00    1.000  500
 70 N     70 H      -0.070     7  1.00    1.000  500
 71 N     71 H       2.410     7  1.00    1.000  500
###
### RDC set     8
###
  2 N      2 H      -3.470     8  1.00    1.000  500
  3 N      3 H      -0.540     8  1.00    1.000  500
  4 N      4 H      -1.210     8  1.00    1.000  500
  5 N      5 H      -1.440     8  1.00    1.000  500
  6 N      6 H      -3.930     8  1.00    1.000  500
  7 N      7 H      -3.710     8  1.00    1.000  500
  8 N      8 H       0.220     8  1.00    1.000  500
 11 N     11 H      -3.430     8  1.00    1.000  500
 12 N     12 H      -3.190     8  1.00    1.000  500
 13 N     13 H      -1.980     8  1.00    1.000  500
 14 N     14 H      -3.070     8  1.00    1.000  500
 15 N     15 H       0.750     8  1.00    1.000  500
 17 N     17 H      -1.620     8  1.00    1.000  500
 18 N     18 H      -3.470     8  1.00    1.000  500
 20 N     20 H       0.640     8  1.00    1.000  500
 21 N     21 H      -2.180     8  1.00    1.000  500
 23 N     23 H      -3.450     8  1.00    1.000  500
 25 N     25 H      -4.240     8  1.00    1.000  500
 27 N     27 H      -3.690     8  1.00    1.000  500
 28 N     28 H      -3.840     8  1.00    1.000  500
 29 N     29 H      -3.510     8  1.00    1.000  500
 30 N     30 H      -3.950     8  1.00    1.000  500
 32 N     32 H      -4.250     8  1.00    1.000  500
 33 N     33 H      -3.440     8  1.00    1.000  500
 34 N     34 H      -3.760     8  1.00    1.000  500
 35 N     35 H       2.050     8  1.00    1.000  500
 36 N     36 H      -3.430     8  1.00    1.000  500
 40 N     40 H       2.750     8  1.00    1.000  500
 41 N     41 H       5.520     8  1.00    1.000  500
 42 N     42 H      -1.170     8  1.00    1.000  500
 43 N     43 H      -1.570     8  1.00    1.000  500
 44 N     44 H      -4.500     8  1.00    1.000  500
 45 N     45 H      -3.720     8  1.00    1.000  500
 47 N     47 H      -3.300     8  1.00    1.000  500
 48 N     48 H      -1.560     8  1.00    1.000  500
 49 N     49 H      -0.330     8  1.00    1.000  500
 50 N     50 H      -3.730     8  1.00    1.000  500
 51 N     51 H      -3.920     8  1.00    1.000  500
 52 N     52 H      -0.690     8  1.00    1.000  500
 54 N     54 H       0.410     8  1.00    1.000  500
 55 N     55 H      -3.480     8  1.00    1.000  500
 56 N     56 H       3.850     8  1.00    1.000  500
 58 N     58 H      -0.110     8  1.00    1.000  500
 59 N     59 H       1.690     8  1.00    1.000  500
 60 N     60 H       4.690     8  1.00    1.000  500
 61 N     61 H       1.250     8  1.00    1.000  500
 62 N     62 H       5.870     8  1.00    1.000  500
 63 N     63 H      -1.150     8  1.00    1.000  500
 64 N     64 H       3.180     8  1.00    1.000  500
 65 N     65 H       4.730     8  1.00    1.000  500
 66 N     66 H       1.180     8  1.00    1.000  500
 67 N     67 H       0.270     8  1.00    1.000  500
 68 N     68 H      -4.320     8  1.00    1.000  500
 70 N     70 H       0.390     8  1.00    1.000  500
 71 N     71 H       3.730     8  1.00    1.000  500
###
### RDC set     9
###
  2 N      2 H       4.050     9  1.00    1.000  500
  3 N      3 H      -5.650     9  1.00    1.000  500
  4 N      4 H      -0.800     9  1.00    1.000  500
  5 N      5 H       4.680     9  1.00    1.000  500
  6 N      6 H       6.780     9  1.00    1.000  500
  7 N      7 H       9.700     9  1.00    1.000  500
  8 N      8 H      -7.580     9  1.00    1.000  500
 11 N     11 H       9.150     9  1.00    1.000  500
 12 N     12 H       7.340     9  1.00    1.000  500
 13 N     13 H       7.150     9  1.00    1.000  500
 14 N     14 H       3.090     9  1.00    1.000  500
 15 N     15 H      -7.420     9  1.00    1.000  500
 17 N     17 H      -4.700     9  1.00    1.000  500
 18 N     18 H       7.930     9  1.00    1.000  500
 20 N     20 H       8.280     9  1.00    1.000  500
 21 N     21 H      -2.360     9  1.00    1.000  500
 23 N     23 H       7.200     9  1.00    1.000  500
 25 N     25 H       5.870     9  1.00    1.000  500
 27 N     27 H       6.730     9  1.00    1.000  500
 28 N     28 H       5.000     9  1.00    1.000  500
 29 N     29 H       4.690     9  1.00    1.000  500
 30 N     30 H       7.530     9  1.00    1.000  500
 32 N     32 H       6.140     9  1.00    1.000  500
 33 N     33 H       5.590     9  1.00    1.000  500
 34 N     34 H       5.150     9  1.00    1.000  500
 35 N     35 H       1.830     9  1.00    1.000  500
 36 N     36 H       8.520     9  1.00    1.000  500
 40 N     40 H       1.760     9  1.00    1.000  500
 41 N     41 H     -17.300     9  1.00    1.000  500
 42 N     42 H      -2.240     9  1.00    1.000  500
 43 N     43 H      -2.240     9  1.00    1.000  500
 44 N     44 H       6.940     9  1.00    1.000  500
 45 N     45 H      10.030     9  1.00    1.000  500
 47 N     47 H       6.520     9  1.00    1.000  500
 48 N     48 H      12.710     9  1.00    1.000  500
 49 N     49 H       7.640     9  1.00    1.000  500
 50 N     50 H       5.270     9  1.00    1.000  500
 51 N     51 H       6.050     9  1.00    1.000  500
 52 N     52 H       9.710     9  1.00    1.000  500
 54 N     54 H       0.980     9  1.00    1.000  500
 55 N     55 H       4.860     9  1.00    1.000  500
 56 N     56 H      -9.930     9  1.00    1.000  500
 58 N     58 H      -7.840     9  1.00    1.000  500
 59 N     59 H      -2.720     9  1.00    1.000  500
 60 N     60 H     -16.230     9  1.00    1.000  500
 61 N     61 H     -12.290     9  1.00    1.000  500
 62 N     62 H     -13.580     9  1.00    1.000  500
 63 N     63 H       5.060     9  1.00    1.000  500
 64 N     64 H     -14.990     9  1.00    1.000  500
 65 N     65 H     -13.810     9  1.00    1.000  500
 66 N     66 H      -7.390     9  1.00    1.000  500
 67 N     67 H       1.960     9  1.00    1.000  500
 68 N     68 H       7.300     9  1.00    1.000  500
 70 N     70 H      -5.260     9  1.00    1.000  500
 71 N     71 H     -12.310     9  1.00    1.000  500
###
### RDC set    10
###
  2 N      2 H       1.580    10  1.00    1.000  500
  3 N      3 H      -1.520    10  1.00    1.000  500
  4 N      4 H      -0.330    10  1.00    1.000  500
  5 N      5 H       1.170    10  1.00    1.000  500
  6 N      6 H       3.420    10  1.00    1.000  500
  7 N      7 H       4.380    10  1.00    1.000  500
  8 N      8 H       0.270    10  1.00    1.000  500
 11 N     11 H       2.700    10  1.00    1.000  500
 12 N     12 H       4.060    10  1.00    1.000  500
 13 N     13 H       1.760    10  1.00    1.000  500
 14 N     14 H       1.660    10  1.00    1.000  500
 15 N     15 H      -2.500    10  1.00    1.000  500
 17 N     17 H       0.180    10  1.00    1.000  500
 18 N     18 H       2.380    10  1.00    1.000  500
 20 N     20 H      -0.550    10  1.00    1.000  500
 21 N     21 H       2.420    10  1.00    1.000  500
 23 N     23 H       3.780    10  1.00    1.000  500
 25 N     25 H       2.930    10  1.00    1.000  500
 27 N     27 H       4.830    10  1.00    1.000  500
 28 N     28 H       3.460    10  1.00    1.000  500
 29 N     29 H       2.440    10  1.00    1.000  500
 30 N     30 H       4.300    10  1.00    1.000  500
 32 N     32 H       3.310    10  1.00    1.000  500
 33 N     33 H       2.790    10  1.00    1.000  500
 34 N     34 H       4.140    10  1.00    1.000  500
 35 N     35 H      -2.160    10  1.00    1.000  500
 36 N     36 H       1.760    10  1.00    1.000  500
 40 N     40 H      -2.820    10  1.00    1.000  500
 41 N     41 H      -4.020    10  1.00    1.000  500
 42 N     42 H       2.670    10  1.00    1.000  500
 43 N     43 H       3.150    10  1.00    1.000  500
 44 N     44 H       4.910    10  1.00    1.000  500
 45 N     45 H       4.770    10  1.00    1.000  500
 47 N     47 H       3.680    10  1.00    1.000  500
 48 N     48 H       1.430    10  1.00    1.000  500
 49 N     49 H       0.650    10  1.00    1.000  500
 50 N     50 H       4.350    10  1.00    1.000  500
 51 N     51 H       1.440    10  1.00    1.000  500
 52 N     52 H      -0.600    10  1.00    1.000  500
 54 N     54 H      -0.030    10  1.00    1.000  500
 55 N     55 H       2.400    10  1.00    1.000  500
 56 N     56 H      -4.730    10  1.00    1.000  500
 58 N     58 H      -2.120    10  1.00    1.000  500
 59 N     59 H      -2.330    10  1.00    1.000  500
 60 N     60 H      -3.260    10  1.00    1.000  500
 61 N     61 H      -0.700    10  1.00    1.000  500
 62 N     62 H      -5.740    10  1.00    1.000  500
 63 N     63 H       0.330    10  1.00    1.000  500
 64 N     64 H      -4.220    10  1.00    1.000  500
 65 N     65 H      -3.890    10  1.00    1.000  500
 66 N     66 H      -2.550    10  1.00    1.000  500
 67 N     67 H      -0.690    10  1.00    1.000  500
 68 N     68 H       4.650    10  1.00    1.000  500
 70 N     70 H       1.110    10  1.00    1.000  500
 71 N     71 H      -2.180    10  1.00    1.000  500
###
### RDC set    11
###
  2 N      2 H      11.400    11  1.00    1.000  500
  3 N      3 H      -3.660    11  1.00    1.000  500
  4 N      4 H      -4.230    11  1.00    1.000  500
  5 N      5 H      -1.700    11  1.00    1.000  500
  6 N      6 H      -2.050    11  1.00    1.000  500
  7 N      7 H       5.360    11  1.00    1.000  500
  8 N      8 H      -2.480    11  1.00    1.000  500
 11 N     11 H      12.310    11  1.00    1.000  500
 12 N     12 H       1.020    11  1.00    1.000  500
 13 N     13 H       1.550    11  1.00    1.000  500
 14 N     14 H      -3.150    11  1.00    1.000  500
 15 N     15 H      -5.420    11  1.00    1.000  500
 17 N     17 H       3.940    11  1.00    1.000  500
 18 N     18 H      14.250    11  1.00    1.000  500
 20 N     20 H       7.250    11  1.00    1.000  500
 21 N     21 H       3.530    11  1.00    1.000  500
 23 N     23 H      -2.140    11  1.00    1.000  500
 25 N     25 H      -1.810    11  1.00    1.000  500
 27 N     27 H      -2.880    11  1.00    1.000  500
 28 N     28 H      -3.360    11  1.00    1.000  500
 29 N     29 H      -2.890    11  1.00    1.000  500
 30 N     30 H      -1.840    11  1.00    1.000  500
 32 N     32 H      -2.430    11  1.00    1.000  500
 33 N     33 H      -2.470    11  1.00    1.000  500
 34 N     34 H      -4.520    11  1.00    1.000  500
 35 N     35 H       0.100    11  1.00    1.000  500
 36 N     36 H      13.820    11  1.00    1.000  500
 40 N     40 H       0.310    11  1.00    1.000  500
 41 N     41 H     -13.870    11  1.00    1.000  500
 42 N     42 H      -8.050    11  1.00    1.000  500
 43 N     43 H      -5.910    11  1.00    1.000  500
 44 N     44 H      -2.300    11  1.00    1.000  500
 45 N     45 H       4.970    11  1.00    1.000  500
 47 N     47 H      -2.260    11  1.00    1.000  500
 48 N     48 H      13.610    11  1.00    1.000  500
 49 N     49 H       3.700    11  1.00    1.000  500
 50 N     50 H      -4.370    11  1.00    1.000  500
 51 N     51 H       5.800    11  1.00    1.000  500
 52 N     52 H      10.640    11  1.00    1.000  500
 54 N     54 H      -3.680    11  1.00    1.000  500
 55 N     55 H      -3.170    11  1.00    1.000  500
 56 N     56 H      -8.470    11  1.00    1.000  500
 58 N     58 H      -3.990    11  1.00    1.000  500
 59 N     59 H      -5.080    11  1.00    1.000  500
 60 N     60 H     -13.710    11  1.00    1.000  500
 61 N     61 H      -5.550    11  1.00    1.000  500
 62 N     62 H     -10.950    11  1.00    1.000  500
 63 N     63 H       1.340    11  1.00    1.000  500
 64 N     64 H      -8.780    11  1.00    1.000  500
 65 N     65 H     -13.130    11  1.00    1.000  500
 66 N     66 H      -6.130    11  1.00    1.000  500
 67 N     67 H      -2.620    11  1.00    1.000  500
 68 N     68 H      -2.120    11  1.00    1.000  500
 70 N     70 H      -9.890    11  1.00    1.000  500
 71 N     71 H     -12.160    11  1.00    1.000  500
###
### RDC set    12
###
  2 N      2 H       6.740    12  1.00    1.000  500
  3 N      3 H      -2.780    12  1.00    1.000  500
  4 N      4 H      -2.760    12  1.00    1.000  500
  5 N      5 H      -1.750    12  1.00    1.000  500
  6 N      6 H      -1.660    12  1.00    1.000  500
  7 N      7 H       2.740    12  1.00    1.000  500
 11 N     11 H       7.470    12  1.00    1.000  500
 13 N     13 H       0.310    12  1.00    1.000  500
 14 N     14 H      -2.540    12  1.00    1.000  500
 15 N     15 H      -3.640    12  1.00    1.000  500
 16 N     16 H       0.760    12  1.00    1.000  500
 17 N     17 H       2.190    12  1.00    1.000  500
 18 N     18 H       8.640    12  1.00    1.000  500
 21 N     21 H       1.720    12  1.00    1.000  500
 23 N     23 H      -1.940    12  1.00    1.000  500
 25 N     25 H      -1.390    12  1.00    1.000  500
 27 N     27 H      -2.350    12  1.00    1.000  500
 28 N     28 H      -1.860    12  1.00    1.000  500
 30 N     30 H      -1.600    12  1.00    1.000  500
 32 N     32 H      -1.290    12  1.00    1.000  500
 33 N     33 H      -1.870    12  1.00    1.000  500
 35 N     35 H       1.040    12  1.00    1.000  500
 36 N     36 H       8.570    12  1.00    1.000  500
 39 N     39 H      -4.550    12  1.00    1.000  500
 40 N     40 H       0.010    12  1.00    1.000  500
 41 N     41 H      -8.060    12  1.00    1.000  500
 42 N     42 H      -4.700    12  1.00    1.000  500
 43 N     43 H      -3.420    12  1.00    1.000  500
 44 N     44 H      -1.780    12  1.00    1.000  500
 45 N     45 H       2.370    12  1.00    1.000  500
 48 N     48 H       8.050    12  1.00    1.000  500
 49 N     49 H       1.550    12  1.00    1.000  500
 50 N     50 H      -2.000    12  1.00    1.000  500
 51 N     51 H       3.940    12  1.00    1.000  500
 52 N     52 H       7.360    12  1.00    1.000  500
 54 N     54 H      -1.180    12  1.00    1.000  500
 55 N     55 H      -2.300    12  1.00    1.000  500
 56 N     56 H      -5.220    12  1.00    1.000  500
 57 N     57 H      -6.930    12  1.00    1.000  500
 58 N     58 H      -3.160    12  1.00    1.000  500
 59 N     59 H      -3.560    12  1.00    1.000  500
 60 N     60 H      -7.810    12  1.00    1.000  500
 61 N     61 H      -3.410    12  1.00    1.000  500
 62 N     62 H      -5.930    12  1.00    1.000  500
 63 N     63 H       1.800    12  1.00    1.000  500
 64 N     64 H      -5.540    12  1.00    1.000  500
 65 N     65 H      -7.140    12  1.00    1.000  500
 66 N     66 H      -4.400    12  1.00    1.000  500
 67 N     67 H      -2.370    12  1.00    1.000  500
 68 N     68 H      -1.670    12  1.00    1.000  500
 70 N     70 H      -5.530    12  1.00    1.000  500
 71 N     71 H      -6.950    12  1.00    1.000  500
 72 N     72 H      -4.890    12  1.00    1.000  500
###
### RDC set    13
###
  2 N      2 H       5.400    13  1.00    1.000  500
  3 N      3 H      -8.970    13  1.00    1.000  500
  4 N      4 H      -7.320    13  1.00    1.000  500
  5 N      5 H      -3.450    13  1.00    1.000  500
  7 N      7 H       9.920    13  1.00    1.000  500
 11 N     11 H       9.140    13  1.00    1.000  500
 13 N     13 H      -1.110    13  1.00    1.000  500
 14 N     14 H      -2.220    13  1.00    1.000  500
 15 N     15 H     -11.820    13  1.00    1.000  500
 16 N     16 H      -3.050    13  1.00    1.000  500
 17 N     17 H       2.470    13  1.00    1.000  500
 18 N     18 H       8.710    13  1.00    1.000  500
 21 N     21 H      10.080    13  1.00    1.000  500
 23 N     23 H       4.780    13  1.00    1.000  500
 25 N     25 H       3.690    13  1.00    1.000  500
 27 N     27 H      10.080    13  1.00    1.000  500
 28 N     28 H       8.650    13  1.00    1.000  500
 30 N     30 H       7.750    13  1.00    1.000  500
 32 N     32 H       6.400    13  1.00    1.000  500
 33 N     33 H       1.560    13  1.00    1.000  500
 35 N     35 H      -1.830    13  1.00    1.000  500
 36 N     36 H       7.180    13  1.00    1.000  500
 39 N     39 H     -12.940    13  1.00    1.000  500
 40 N     40 H     -11.360    13  1.00    1.000  500
 41 N     41 H      -6.150    13  1.00    1.000  500
 42 N     42 H      10.620    13  1.00    1.000  500
 43 N     43 H      12.310    13  1.00    1.000  500
 44 N     44 H      11.480    13  1.00    1.000  500
 45 N     45 H      11.190    13  1.00    1.000  500
 48 N     48 H       4.170    13  1.00    1.000  500
 49 N     49 H      -2.090    13  1.00    1.000  500
 50 N     50 H      11.900    13  1.00    1.000  500
 51 N     51 H       2.160    13  1.00    1.000  500
 52 N     52 H       1.470    13  1.00    1.000  500
 54 N     54 H       2.950    13  1.00    1.000  500
 55 N     55 H       2.000    13  1.00    1.000  500
 56 N     56 H     -17.440    13  1.00    1.000  500
 57 N     57 H     -18.220    13  1.00    1.000  500
 58 N     58 H     -10.030    13  1.00    1.000  500
 59 N     59 H     -13.040    13  1.00    1.000  500
 60 N     60 H      -3.770    13  1.00    1.000  500
 61 N     61 H       2.920    13  1.00    1.000  500
 62 N     62 H     -12.750    13  1.00    1.000  500
 63 N     63 H       2.990    13  1.00    1.000  500
 64 N     64 H     -13.700    13  1.00    1.000  500
 65 N     65 H      -5.750    13  1.00    1.000  500
 66 N     66 H     -12.830    13  1.00    1.000  500
 67 N     67 H      -8.280    13  1.00    1.000  500
 68 N     68 H       9.330    13  1.00    1.000  500
 70 N     70 H       7.410    13  1.00    1.000  500
 71 N     71 H       0.330    13  1.00    1.000  500
 72 N     72 H     -13.750    13  1.00    1.000  500
###
### RDC set    14
###
  2 N      2 H      15.740    14  1.00    1.000  500
  3 N      3 H     -11.030    14  1.00    1.000  500
  4 N      4 H     -10.740    14  1.00    1.000  500
  5 N      5 H      -7.800    14  1.00    1.000  500
  7 N      7 H       3.440    14  1.00    1.000  500
 11 N     11 H      16.900    14  1.00    1.000  500
 13 N     13 H      -3.590    14  1.00    1.000  500
 14 N     14 H      -7.550    14  1.00    1.000  500
 15 N     15 H     -14.520    14  1.00    1.000  500
 16 N     16 H      -0.090    14  1.00    1.000  500
 17 N     17 H       1.740    14  1.00    1.000  500
 18 N     18 H      19.920    14  1.00    1.000  500
 21 N     21 H       1.410    14  1.00    1.000  500
 23 N     23 H      -3.920    14  1.00    1.000  500
 25 N     25 H       1.300    14  1.00    1.000  500
 27 N     27 H      -2.330    14  1.00    1.000  500
 28 N     28 H       2.120    14  1.00    1.000  500
 30 N     30 H      -2.670    14  1.00    1.000  500
 32 N     32 H       3.230    14  1.00    1.000  500
 33 N     33 H      -4.130    14  1.00    1.000  500
 35 N     35 H       9.930    14  1.00    1.000  500
 36 N     36 H      22.300    14  1.00    1.000  500
 39 N     39 H     -17.220    14  1.00    1.000  500
 40 N     40 H      -5.210    14  1.00    1.000  500
 41 N     41 H     -19.890    14  1.00    1.000  500
 42 N     42 H      -5.720    14  1.00    1.000  500
 43 N     43 H      -6.000    14  1.00    1.000  500
 44 N     44 H      -2.160    14  1.00    1.000  500
 45 N     45 H       3.580    14  1.00    1.000  500
 48 N     48 H      17.870    14  1.00    1.000  500
 49 N     49 H      -1.180    14  1.00    1.000  500
 50 N     50 H      -0.540    14  1.00    1.000  500
 51 N     51 H      12.590    14  1.00    1.000  500
 52 N     52 H      20.720    14  1.00    1.000  500
 54 N     54 H       5.450    14  1.00    1.000  500
 55 N     55 H      -3.700    14  1.00    1.000  500
 56 N     56 H     -20.230    14  1.00    1.000  500
 57 N     57 H     -24.210    14  1.00    1.000  500
 58 N     58 H     -11.740    14  1.00    1.000  500
 59 N     59 H     -14.870    14  1.00    1.000  500
 60 N     60 H     -17.930    14  1.00    1.000  500
 61 N     61 H     -11.060    14  1.00    1.000  500
 62 N     62 H     -14.820    14  1.00    1.000  500
 63 N     63 H      12.840    14  1.00    1.000  500
 64 N     64 H     -20.250    14  1.00    1.000  500
 65 N     65 H     -15.770    14  1.00    1.000  500
 66 N     66 H     -16.640    14  1.00    1.000  500
 67 N     67 H     -10.780    14  1.00    1.000  500
 68 N     68 H      -3.190    14  1.00    1.000  500
 70 N     70 H      -7.870    14  1.00    1.000  500
 71 N     71 H     -15.400    14  1.00    1.000  500
 72 N     72 H     -13.510    14  1.00    1.000  500
###
### RDC set    15
###
  2 N      2 H      -6.160    15  1.00    1.000  500
  3 N      3 H      -1.480    15  1.00    1.000  500
  4 N      4 H      -1.630    15  1.00    1.000  500
  5 N      5 H      -2.070    15  1.00    1.000  500
  6 N      6 H      -6.160    15  1.00    1.000  500
  7 N      7 H      -5.590    15  1.00    1.000  500
 11 N     11 H      -5.490    15  1.00    1.000  500
 13 N     13 H      -2.670    15  1.00    1.000  500
 14 N     14 H      -4.540    15  1.00    1.000  500
 15 N     15 H       0.950    15  1.00    1.000  500
 16 N     16 H      -4.290    15  1.00    1.000  500
 17 N     17 H      -2.880    15  1.00    1.000  500
 18 N     18 H      -6.120    15  1.00    1.000  500
 21 N     21 H      -3.310    15  1.00    1.000  500
 23 N     23 H      -6.050    15  1.00    1.000  500
 25 N     25 H      -6.750    15  1.00    1.000  500
 27 N     27 H      -6.000    15  1.00    1.000  500
 28 N     28 H      -6.180    15  1.00    1.000  500
 30 N     30 H      -6.690    15  1.00    1.000  500
 32 N     32 H      -6.610    15  1.00    1.000  500
 33 N     33 H      -5.390    15  1.00    1.000  500
 35 N     35 H       3.790    15  1.00    1.000  500
 36 N     36 H      -5.910    15  1.00    1.000  500
 39 N     39 H       2.830    15  1.00    1.000  500
 40 N     40 H       5.040    15  1.00    1.000  500
 41 N     41 H       8.880    15  1.00    1.000  500
 42 N     42 H      -1.420    15  1.00    1.000  500
 43 N     43 H      -2.210    15  1.00    1.000  500
 44 N     44 H      -6.770    15  1.00    1.000  500
 45 N     45 H      -6.400    15  1.00    1.000  500
 48 N     48 H      -2.370    15  1.00    1.000  500
 49 N     49 H      -0.110    15  1.00    1.000  500
 50 N     50 H      -5.650    15  1.00    1.000  500
 51 N     51 H      -7.090    15  1.00    1.000  500
 52 N     52 H      -0.320    15  1.00    1.000  500
 54 N     54 H       1.110    15  1.00    1.000  500
 55 N     55 H      -6.080    15  1.00    1.000  500
 56 N     56 H       6.660    15  1.00    1.000  500
 57 N     57 H       9.670    15  1.00    1.000  500
 58 N     58 H      -0.610    15  1.00    1.000  500
 59 N     59 H       2.500    15  1.00    1.000  500
 60 N     60 H       8.170    15  1.00    1.000  500
 61 N     61 H       2.170    15  1.00    1.000  500
 62 N     62 H      10.440    15  1.00    1.000  500
 63 N     63 H      -1.530    15  1.00    1.000  500
 64 N     64 H       5.260    15  1.00    1.000  500
 65 N     65 H       8.400    15  1.00    1.000  500
 66 N     66 H       2.060    15  1.00    1.000  500
 67 N     67 H       0.820    15  1.00    1.000  500
 68 N     68 H      -6.320    15  1.00    1.000  500
 70 N     70 H       1.010    15  1.00    1.000  500
 71 N     71 H       6.100    15  1.00    1.000  500
 72 N     72 H      10.120    15  1.00    1.000  500
###
### RDC set    16
###
  2 N      2 H       2.610    16  1.00    1.000  500
  3 N      3 H      -3.790    16  1.00    1.000  500
  4 N      4 H      -0.050    16  1.00    1.000  500
  5 N      5 H       3.460    16  1.00    1.000  500
  6 N      6 H       4.300    16  1.00    1.000  500
  7 N      7 H       6.780    16  1.00    1.000  500
 11 N     11 H       6.040    16  1.00    1.000  500
 13 N     13 H       5.070    16  1.00    1.000  500
 14 N     14 H       1.940    16  1.00    1.000  500
 15 N     15 H      -4.970    16  1.00    1.000  500
 16 N     16 H      -1.450    16  1.00    1.000  500
 17 N     17 H      -3.130    16  1.00    1.000  500
 18 N     18 H       5.400    16  1.00    1.000  500
 21 N     21 H      -1.710    16  1.00    1.000  500
 23 N     23 H       4.720    16  1.00    1.000  500
 25 N     25 H       3.290    16  1.00    1.000  500
 27 N     27 H       4.080    16  1.00    1.000  500
 28 N     28 H       2.730    16  1.00    1.000  500
 30 N     30 H       4.780    16  1.00    1.000  500
 32 N     32 H       3.270    16  1.00    1.000  500
 33 N     33 H       3.700    16  1.00    1.000  500
 35 N     35 H       0.830    16  1.00    1.000  500
 36 N     36 H       5.440    16  1.00    1.000  500
 39 N     39 H      -6.200    16  1.00    1.000  500
 40 N     40 H       2.170    16  1.00    1.000  500
 41 N     41 H     -11.620    16  1.00    1.000  500
 42 N     42 H      -1.850    16  1.00    1.000  500
 43 N     43 H      -1.740    16  1.00    1.000  500
 44 N     44 H       4.270    16  1.00    1.000  500
 45 N     45 H       6.860    16  1.00    1.000  500
 48 N     48 H       8.950    16  1.00    1.000  500
 49 N     49 H       5.680    16  1.00    1.000  500
 50 N     50 H       3.450    16  1.00    1.000  500
 51 N     51 H       3.560    16  1.00    1.000  500
 52 N     52 H       6.390    16  1.00    1.000  500
 54 N     54 H       0.300    16  1.00    1.000  500
 55 N     55 H       2.990    16  1.00    1.000  500
 56 N     56 H      -5.540    16  1.00    1.000  500
 57 N     57 H     -10.680    16  1.00    1.000  500
 58 N     58 H      -5.650    16  1.00    1.000  500
 59 N     59 H      -1.220    16  1.00    1.000  500
 60 N     60 H     -10.820    16  1.00    1.000  500
 61 N     61 H      -8.160    16  1.00    1.000  500
 62 N     62 H      -8.810    16  1.00    1.000  500
 63 N     63 H       2.930    16  1.00    1.000  500
 64 N     64 H      -9.470    16  1.00    1.000  500
 65 N     65 H      -9.800    16  1.00    1.000  500
 66 N     66 H      -4.650    16  1.00    1.000  500
 67 N     67 H       1.990    16  1.00    1.000  500
 68 N     68 H       4.790    16  1.00    1.000  500
 70 N     70 H      -4.050    16  1.00    1.000  500
 71 N     71 H      -8.360    16  1.00    1.000  500
 72 N     72 H      -5.230    16  1.00    1.000  500
###
### RDC set    17
###
  2 N      2 H      -1.810    17  1.00    1.000  500
  3 N      3 H       2.250    17  1.00    1.000  500
  4 N      4 H       2.130    17  1.00    1.000  500
  5 N      5 H      -0.890    17  1.00    1.000  500
  6 N      6 H      -1.910    17  1.00    1.000  500
  7 N      7 H      -2.010    17  1.00    1.000  500
 11 N     11 H      -3.470    17  1.00    1.000  500
 12 N     12 H      -1.500    17  1.00    1.000  500
 13 N     13 H      -1.930    17  1.00    1.000  500
 14 N     14 H      -0.810    17  1.00    1.000  500
 15 N     15 H       3.190    17  1.00    1.000  500
 16 N     16 H       0.570    17  1.00    1.000  500
 17 N     17 H       2.630    17  1.00    1.000  500
 18 N     18 H      -2.680    17  1.00    1.000  500
 20 N     20 H      -3.220    17  1.00    1.000  500
 21 N     21 H       2.550    17  1.00    1.000  500
 23 N     23 H      -1.780    17  1.00    1.000  500
 25 N     25 H      -2.470    17  1.00    1.000  500
 26 N     26 H      -2.030    17  1.00    1.000  500
 27 N     27 H      -1.180    17  1.00    1.000  500
 28 N     28 H      -2.720    17  1.00    1.000  500
 29 N     29 H      -1.640    17  1.00    1.000  500
 30 N     30 H      -1.920    17  1.00    1.000  500
 31 N     31 H      -1.130    17  1.00    1.000  500
 32 N     32 H      -2.610    17  1.00    1.000  500
 33 N     33 H      -1.520    17  1.00    1.000  500
 34 N     34 H      -1.250    17  1.00    1.000  500
 35 N     35 H      -2.500    17  1.00    1.000  500
 36 N     36 H      -4.005    17  1.00    1.000  500
 39 N     39 H       3.780    17  1.00    1.000  500
 40 N     40 H      -0.540    17  1.00    1.000  500
 41 N     41 H       7.260    17  1.00    1.000  500
 42 N     42 H       2.000    17  1.00    1.000  500
 43 N     43 H       2.420    17  1.00    1.000  500
 44 N     44 H      -1.470    17  1.00    1.000  500
 45 N     45 H      -2.395    17  1.00    1.000  500
 47 N     47 H      -1.830    17  1.00    1.000  500
 48 N     48 H      -5.150    17  1.00    1.000  500
 49 N     49 H      -2.360    17  1.00    1.000  500
 50 N     50 H       0.240    17  1.00    1.000  500
 51 N     51 H      -3.500    17  1.00    1.000  500
 52 N     52 H      -5.560    17  1.00    1.000  500
 54 N     54 H      -1.220    17  1.00    1.000  500
 55 N     55 H      -1.720    17  1.00    1.000  500
 56 N     56 H       4.720    17  1.00    1.000  500
 57 N     57 H       6.610    17  1.00    1.000  500
 58 N     58 H       3.230    17  1.00    1.000  500
 59 N     59 H       1.320    17  1.00    1.000  500
 60 N     60 H       6.790    17  1.00    1.000  500
 61 N     61 H       6.240    17  1.00    1.000  500
 63 N     63 H      -3.525    17  1.00    1.000  500
 64 N     64 H       6.390    17  1.00    1.000  500
 65 N     65 H       3.840    17  1.00    1.000  500
 66 N     66 H       3.120    17  1.00    1.000  500
 67 N     67 H      -0.280    17  1.00    1.000  500
 68 N     68 H      -1.580    17  1.00    1.000  500
 69 N     69 H       1.690    17  1.00    1.000  500
 70 N     70 H       2.690    17  1.00    1.000  500
 71 N     71 H       5.970    17  1.00    1.000  500
 72 N     72 H       3.140    17  1.00    1.000  500
###
### RDC set    18
###
  2 N      2 H      14.720    18  1.00    1.000  500
  3 N      3 H      -5.680    18  1.00    1.000  500
  4 N      4 H      -4.610    18  1.00    1.000  500
  5 N      5 H      -2.280    18  1.00    1.000  500
  6 N      6 H      -3.230    18  1.00    1.000  500
  7 N      7 H       7.100    18  1.00    1.000  500
  8 N      8 H      -4.110    18  1.00    1.000  500
 11 N     11 H      16.490    18  1.00    1.000  500
 12 N     12 H       1.480    18  1.00    1.000  500
 13 N     13 H       2.170    18  1.00    1.000  500
 14 N     14 H      -4.710    18  1.00    1.000  500
 15 N     15 H      -7.410    18  1.00    1.000  500
 16 N     16 H       1.750    18  1.00    1.000  500
 17 N     17 H       4.710    18  1.00    1.000  500
 18 N     18 H      19.335    18  1.00    1.000  500
 20 N     20 H      11.040    18  1.00    1.000  500
 21 N     21 H       3.520    18  1.00    1.000  500
 23 N     23 H      -3.280    18  1.00    1.000  500
 25 N     25 H      -3.120    18  1.00    1.000  500
 26 N     26 H      -2.570    18  1.00    1.000  500
 27 N     27 H      -4.800    18  1.00    1.000  500
 28 N     28 H      -4.390    18  1.00    1.000  500
 29 N     29 H      -4.370    18  1.00    1.000  500
 30 N     30 H      -2.790    18  1.00    1.000  500
 31 N     31 H      -7.245    18  1.00    1.000  500
 32 N     32 H      -3.660    18  1.00    1.000  500
 33 N     33 H      -3.650    18  1.00    1.000  500
 34 N     34 H      -6.310    18  1.00    1.000  500
 35 N     35 H       1.350    18  1.00    1.000  500
 36 N     36 H      18.950    18  1.00    1.000  500
 39 N     39 H     -10.060    18  1.00    1.000  500
 40 N     40 H       1.590    18  1.00    1.000  500
 41 N     41 H     -18.550    18  1.00    1.000  500
 42 N     42 H     -10.760    18  1.00    1.000  500
 43 N     43 H      -8.190    18  1.00    1.000  500
 44 N     44 H      -3.420    18  1.00    1.000  500
 45 N     45 H       6.710    18  1.00    1.000  500
 47 N     47 H      -3.520    18  1.00    1.000  500
 48 N     48 H      19.210    18  1.00    1.000  500
 49 N     49 H       5.360    18  1.00    1.000  500
 50 N     50 H      -4.820    18  1.00    1.000  500
 51 N     51 H       7.600    18  1.00    1.000  500
 52 N     52 H      15.470    18  1.00    1.000  500
 54 N     54 H      -4.290    18  1.00    1.000  500
 55 N     55 H      -4.590    18  1.00    1.000  500
 56 N     56 H     -10.680    18  1.00    1.000  500
 57 N     57 H     -15.270    18  1.00    1.000  500
 58 N     58 H      -5.970    18  1.00    1.000  500
 59 N     59 H      -6.630    18  1.00    1.000  500
 60 N     60 H     -18.090    18  1.00    1.000  500
 61 N     61 H      -8.010    18  1.00    1.000  500
 62 N     62 H     -14.320    18  1.00    1.000  500
 63 N     63 H       2.420    18  1.00    1.000  500
 64 N     64 H     -12.090    18  1.00    1.000  500
 65 N     65 H     -17.500    18  1.00    1.000  500
 66 N     66 H      -8.690    18  1.00    1.000  500
 67 N     67 H      -3.310    18  1.00    1.000  500
 68 N     68 H      -3.290    18  1.00    1.000  500
 69 N     69 H      -8.040    18  1.00    1.000  500
 70 N     70 H     -13.370    18  1.00    1.000  500
 71 N     71 H     -16.170    18  1.00    1.000  500
 72 N     72 H      -9.560    18  1.00    1.000  500
###
### RDC set    19
###
  2 N      2 H      10.460    19  1.00    1.000  500
  3 N      3 H     -18.170    19  1.00    1.000  500
  4 N      4 H     -12.900    19  1.00    1.000  500
  5 N      5 H      -3.990    19  1.00    1.000  500
  6 N      6 H      12.320    19  1.00    1.000  500
  7 N      7 H      22.040    19  1.00    1.000  500
  8 N      8 H       6.690    19  1.00    1.000  500
 11 N     11 H      16.710    19  1.00    1.000  500
 12 N     12 H      21.370    19  1.00    1.000  500
 13 N     13 H       0.120    19  1.00    1.000  500
 14 N     14 H      -1.460    19  1.00    1.000  500
 16 N     16 H      -6.225    19  1.00    1.000  500
 18 N     18 H      16.410    19  1.00    1.000  500
 21 N     21 H      18.160    19  1.00    1.000  500
 25 N     25 H      10.560    19  1.00    1.000  500
 26 N     26 H      10.650    19  1.00    1.000  500
 28 N     28 H      16.180    19  1.00    1.000  500
 29 N     29 H       4.400    19  1.00    1.000  500
 30 N     30 H      19.070    19  1.00    1.000  500
 33 N     33 H       6.740    19  1.00    1.000  500
 34 N     34 H      23.990    19  1.00    1.000  500
 35 N     35 H      -3.940    19  1.00    1.000  500
 36 N     36 H      14.240    19  1.00    1.000  500
 39 N     39 H     -27.450    19  1.00    1.000  500
 40 N     40 H     -23.040    19  1.00    1.000  500
 41 N     41 H     -16.550    19  1.00    1.000  500
 43 N     43 H      22.940    19  1.00    1.000  500
 45 N     45 H      24.815    19  1.00    1.000  500
 48 N     48 H       8.910    19  1.00    1.000  500
 49 N     49 H      -2.370    19  1.00    1.000  500
 51 N     51 H       5.290    19  1.00    1.000  500
 54 N     54 H       6.520    19  1.00    1.000  500
 55 N     55 H       8.045    19  1.00    1.000  500
 57 N     57 H     -39.890    19  1.00    1.000  500
 58 N     58 H     -19.490    19  1.00    1.000  500
 59 N     59 H     -24.780    19  1.00    1.000  500
 60 N     60 H     -11.070    19  1.00    1.000  500
 61 N     61 H       2.350    19  1.00    1.000  500
 62 N     62 H     -28.530    19  1.00    1.000  500
 63 N     63 H       6.920    19  1.00    1.000  500
 64 N     64 H     -30.390    19  1.00    1.000  500
 65 N     65 H     -15.200    19  1.00    1.000  500
 66 N     66 H     -26.040    19  1.00    1.000  500
 67 N     67 H     -14.650    19  1.00    1.000  500
 68 N     68 H      23.620    19  1.00    1.000  500
 70 N     70 H      14.680    19  1.00    1.000  500
 71 N     71 H      -2.380    19  1.00    1.000  500
 72 N     72 H     -30.260    19  1.00    1.000  500
###
### RDC set    20
###
  2 N      2 H       8.410    20  1.00    1.000  500
  3 N      3 H     -14.130    20  1.00    1.000  500
  4 N      4 H     -10.200    20  1.00    1.000  500
  5 N      5 H      -4.130    20  1.00    1.000  500
  6 N      6 H       9.760    20  1.00    1.000  500
  7 N      7 H      17.480    20  1.00    1.000  500
  8 N      8 H       6.840    20  1.00    1.000  500
 11 N     11 H      14.210    20  1.00    1.000  500
 12 N     12 H      17.650    20  1.00    1.000  500
 13 N     13 H      -0.570    20  1.00    1.000  500
 14 N     14 H      -1.540    20  1.00    1.000  500
 16 N     16 H      -4.510    20  1.00    1.000  500
 17 N     17 H       3.170    20  1.00    1.000  500
 18 N     18 H      13.470    20  1.00    1.000  500
 21 N     21 H      16.260    20  1.00    1.000  500
 25 N     25 H       8.410    20  1.00    1.000  500
 26 N     26 H       7.890    20  1.00    1.000  500
 27 N     27 H      20.120    20  1.00    1.000  500
 28 N     28 H      14.770    20  1.00    1.000  500
 29 N     29 H       3.250    20  1.00    1.000  500
 30 N     30 H      15.990    20  1.00    1.000  500
 31 N     31 H      18.550    20  1.00    1.000  500
 32 N     32 H      12.980    20  1.00    1.000  500
 33 N     33 H       5.090    20  1.00    1.000  500
 34 N     34 H      18.840    20  1.00    1.000  500
 35 N     35 H      -4.210    20  1.00    1.000  500
 36 N     36 H      10.530    20  1.00    1.000  500
 39 N     39 H     -22.090    20  1.00    1.000  500
 40 N     40 H     -19.670    20  1.00    1.000  500
 41 N     41 H     -11.880    20  1.00    1.000  500
 42 N     42 H      18.880    20  1.00    1.000  500
 45 N     45 H      20.300    20  1.00    1.000  500
 48 N     48 H       5.590    20  1.00    1.000  500
 49 N     49 H      -3.380    20  1.00    1.000  500
 51 N     51 H       3.855    20  1.00    1.000  500
 52 N     52 H      -0.195    20  1.00    1.000  500
 54 N     54 H       5.370    20  1.00    1.000  500
 55 N     55 H       5.675    20  1.00    1.000  500
 56 N     56 H     -30.370    20  1.00    1.000  500
 57 N     57 H     -32.080    20  1.00    1.000  500
 58 N     58 H     -15.670    20  1.00    1.000  500
 59 N     59 H     -21.470    20  1.00    1.000  500
 60 N     60 H      -7.340    20  1.00    1.000  500
 61 N     61 H       4.155    20  1.00    1.000  500
 63 N     63 H       4.910    20  1.00    1.000  500
 64 N     64 H     -22.990    20  1.00    1.000  500
 65 N     65 H     -11.380    20  1.00    1.000  500
 66 N     66 H     -20.960    20  1.00    1.000  500
 67 N     67 H     -12.850    20  1.00    1.000  500
 68 N     68 H      18.080    20  1.00    1.000  500
 70 N     70 H      12.020    20  1.00    1.000  500
 71 N     71 H      -0.870    20  1.00    1.000  500
 72 N     72 H     -24.970    20  1.00    1.000  500
###
### RDC set    21
###
  2 N      2 H     -20.990    21  1.00    1.000  500
  3 N      3 H       1.110    21  1.00    1.000  500
  4 N      4 H       3.160    21  1.00    1.000  500
  5 N      5 H       2.620    21  1.00    1.000  500
  6 N      6 H     -12.160    21  1.00    1.000  500
  7 N      7 H     -12.170    21  1.00    1.000  500
  8 N      8 H      -3.750    21  1.00    1.000  500
 11 N     11 H     -17.910    21  1.00    1.000  500
 12 N     12 H     -12.220    21  1.00    1.000  500
 14 N     14 H      -5.420    21  1.00    1.000  500
 15 N     15 H       9.900    21  1.00    1.000  500
 16 N     16 H     -10.350    21  1.00    1.000  500
 17 N     17 H     -10.400    21  1.00    1.000  500
 18 N     18 H     -20.850    21  1.00    1.000  500
 20 N     20 H       9.420    21  1.00    1.000  500
 23 N     23 H     -11.930    21  1.00    1.000  500
 25 N     25 H     -18.620    21  1.00    1.000  500
 26 N     26 H     -10.980    21  1.00    1.000  500
 27 N     27 H     -16.580    21  1.00    1.000  500
 29 N     29 H     -11.780    21  1.00    1.000  500
 30 N     30 H     -14.930    21  1.00    1.000  500
 31 N     31 H     -12.750    21  1.00    1.000  500
 32 N     32 H     -19.190    21  1.00    1.000  500
 33 N     33 H      -9.760    21  1.00    1.000  500
 34 N     34 H     -16.130    21  1.00    1.000  500
 35 N     35 H       8.080    21  1.00    1.000  500
 36 N     36 H     -22.130    21  1.00    1.000  500
 39 N     39 H      16.550    21  1.00    1.000  500
 40 N     40 H      24.710    21  1.00    1.000  500
 41 N     41 H      23.300    21  1.00    1.000  500
 42 N     42 H      -8.390    21  1.00    1.000  500
 43 N     43 H     -12.070    21  1.00    1.000  500
 44 N     44 H     -17.740    21  1.00    1.000  500
 45 N     45 H     -14.550    21  1.00    1.000  500
 47 N     47 H     -11.260    21  1.00    1.000  500
 48 N     48 H      -5.530    21  1.00    1.000  500
 49 N     49 H       6.650    21  1.00    1.000  500
 51 N     51 H     -21.660    21  1.00    1.000  500
 52 N     52 H      -4.385    21  1.00    1.000  500
 54 N     54 H       0.900    21  1.00    1.000  500
 55 N     55 H     -13.200    21  1.00    1.000  500
 57 N     57 H      33.680    21  1.00    1.000  500
 58 N     58 H       3.990    21  1.00    1.000  500
 59 N     59 H      18.260    21  1.00    1.000  500
 60 N     60 H      20.630    21  1.00    1.000  500
 61 N     61 H       2.020    21  1.00    1.000  500
 62 N     62 H      29.600    21  1.00    1.000  500
 63 N     63 H      -9.760    21  1.00    1.000  500
 64 N     64 H      21.550    21  1.00    1.000  500
 65 N     65 H      23.220    21  1.00    1.000  500
 66 N     66 H      14.140    21  1.00    1.000  500
 67 N     67 H       4.630    21  1.00    1.000  500
 68 N     68 H     -17.910    21  1.00    1.000  500
 69 N     69 H     -15.960    21  1.00    1.000  500
 70 N     70 H      -1.260    21  1.00    1.000  500
 71 N     71 H      13.760    21  1.00    1.000  500
###
### RDC set    22
###
  2 N      2 H      13.660    22  1.00    1.000  500
  3 N      3 H     -10.970    22  1.00    1.000  500
  4 N      4 H      -9.200    22  1.00    1.000  500
  5 N      5 H      -6.900    22  1.00    1.000  500
  6 N      6 H      -6.720    22  1.00    1.000  500
  7 N      7 H       1.330    22  1.00    1.000  500
  8 N      8 H     -11.580    22  1.00    1.000  500
 11 N     11 H      14.445    22  1.00    1.000  500
 12 N     12 H      -5.690    22  1.00    1.000  500
 13 N     13 H      -1.720    22  1.00    1.000  500
 14 N     14 H      -8.560    22  1.00    1.000  500
 15 N     15 H     -12.710    22  1.00    1.000  500
 16 N     16 H      -1.420    22  1.00    1.000  500
 17 N     17 H      -1.300    22  1.00    1.000  500
 18 N     18 H      18.900    22  1.00    1.000  500
 20 N     20 H      11.520    22  1.00    1.000  500
 21 N     21 H      -3.600    22  1.00    1.000  500
 23 N     23 H      -6.980    22  1.00    1.000  500
 25 N     25 H      -1.110    22  1.00    1.000  500
 26 N     26 H      -5.915    22  1.00    1.000  500
 27 N     27 H      -7.350    22  1.00    1.000  500
 28 N     28 H      -3.200    22  1.00    1.000  500
 29 N     29 H      -5.530    22  1.00    1.000  500
 30 N     30 H      -6.540    22  1.00    1.000  500
 31 N     31 H      -6.570    22  1.00    1.000  500
 32 N     32 H      -0.640    22  1.00    1.000  500
 33 N     33 H      -6.150    22  1.00    1.000  500
 34 N     34 H      -6.970    22  1.00    1.000  500
 35 N     35 H      13.730    22  1.00    1.000  500
 36 N     36 H      22.260    22  1.00    1.000  500
 39 N     39 H     -15.740    22  1.00    1.000  500
 40 N     40 H       2.070    22  1.00    1.000  500
 41 N     41 H     -20.240    22  1.00    1.000  500
 42 N     42 H     -11.490    22  1.00    1.000  500
 43 N     43 H     -13.170    22  1.00    1.000  500
 44 N     44 H      -6.785    22  1.00    1.000  500
 45 N     45 H       1.210    22  1.00    1.000  500
 47 N     47 H      -7.150    22  1.00    1.000  500
 48 N     48 H      22.380    22  1.00    1.000  500
 49 N     49 H       3.080    22  1.00    1.000  500
 50 N     50 H      -5.450    22  1.00    1.000  500
 51 N     51 H      10.970    22  1.00    1.000  500
 52 N     52 H      24.860    22  1.00    1.000  500
 54 N     54 H       4.100    22  1.00    1.000  500
 55 N     55 H      -5.640    22  1.00    1.000  500
 56 N     56 H     -14.700    22  1.00    1.000  500
 57 N     57 H     -20.140    22  1.00    1.000  500
 58 N     58 H     -11.020    22  1.00    1.000  500
 59 N     59 H     -10.570    22  1.00    1.000  500
 60 N     60 H     -20.160    22  1.00    1.000  500
 61 N     61 H     -15.780    22  1.00    1.000  500
 62 N     62 H     -11.070    22  1.00    1.000  500
 63 N     63 H      13.055    22  1.00    1.000  500
 64 N     64 H     -18.960    22  1.00    1.000  500
 65 N     65 H     -15.670    22  1.00    1.000  500
 66 N     66 H     -14.920    22  1.00    1.000  500
 67 N     67 H      -7.640    22  1.00    1.000  500
 68 N     68 H      -7.530    22  1.00    1.000  500
 69 N     69 H     -11.950    22  1.00    1.000  500
 70 N     70 H     -12.890    22  1.00    1.000  500
 71 N     71 H     -17.620    22  1.00    1.000  500
 72 N     72 H      -7.620    22  1.00    1.000  500
###
### RDC set    23
###
  2 N      2 H      -3.220    23  1.00    1.000  500
  3 N      3 H       5.070    23  1.00    1.000  500
  4 N      4 H       3.670    23  1.00    1.000  500
  5 N      5 H      -0.940    23  1.00    1.000  500
  6 N      6 H      -2.770    23  1.00    1.000  500
  7 N      7 H      -3.180    23  1.00    1.000  500
 11 N     11 H      -6.760    23  1.00    1.000  500
 13 N     13 H      -2.780    23  1.00    1.000  500
 14 N     14 H      -0.760    23  1.00    1.000  500
 15 N     15 H       6.980    23  1.00    1.000  500
 16 N     16 H       1.750    23  1.00    1.000  500
 17 N     17 H       5.740    23  1.00    1.000  500
 18 N     18 H      -5.650    23  1.00    1.000  500
 20 N     20 H      -6.870    23  1.00    1.000  500
 21 N     21 H       5.980    23  1.00    1.000  500
 23 N     23 H      -2.780    23  1.00    1.000  500
 25 N     25 H      -4.900    23  1.00    1.000  500
 26 N     26 H      -2.990    23  1.00    1.000  500
 27 N     27 H      -1.750    23  1.00    1.000  500
 28 N     28 H      -5.330    23  1.00    1.000  500
 29 N     29 H      -2.670    23  1.00    1.000  500
 30 N     30 H      -2.790    23  1.00    1.000  500
 31 N     31 H      -2.320    23  1.00    1.000  500
 32 N     32 H      -5.500    23  1.00    1.000  500
 33 N     33 H      -2.790    23  1.00    1.000  500
 34 N     34 H      -2.080    23  1.00    1.000  500
 35 N     35 H      -7.130    23  1.00    1.000  500
 36 N     36 H      -8.630    23  1.00    1.000  500
 39 N     39 H       7.510    23  1.00    1.000  500
 40 N     40 H      -1.560    23  1.00    1.000  500
 41 N     41 H      14.300    23  1.00    1.000  500
 42 N     42 H       3.770    23  1.00    1.000  500
 43 N     43 H       5.230    23  1.00    1.000  500
 44 N     44 H      -1.980    23  1.00    1.000  500
 45 N     45 H      -3.530    23  1.00    1.000  500
 47 N     47 H      -2.960    23  1.00    1.000  500
 48 N     48 H     -10.390    23  1.00    1.000  500
 49 N     49 H      -4.095    23  1.00    1.000  500
 50 N     50 H      -0.580    23  1.00    1.000  500
 51 N     51 H      -7.080    23  1.00    1.000  500
 52 N     52 H     -12.260    23  1.00    1.000  500
 54 N     54 H      -4.310    23  1.00    1.000  500
 55 N     55 H      -3.080    23  1.00    1.000  500
 56 N     56 H       8.680    23  1.00    1.000  500
 57 N     57 H      13.210    23  1.00    1.000  500
 58 N     58 H       6.650    23  1.00    1.000  500
 59 N     59 H       3.110    23  1.00    1.000  500
 60 N     60 H      13.700    23  1.00    1.000  500
 61 N     61 H      12.970    23  1.00    1.000  500
 62 N     62 H       7.780    23  1.00    1.000  500
 63 N     63 H      -8.730    23  1.00    1.000  500
 64 N     64 H      13.420    23  1.00    1.000  500
 65 N     65 H      10.020    23  1.00    1.000  500
 66 N     66 H       6.910    23  1.00    1.000  500
 67 N     67 H       0.360    23  1.00    1.000  500
 68 N     68 H      -2.370    23  1.00    1.000  500
 70 N     70 H       4.865    23  1.00    1.000  500
 71 N     71 H      10.930    23  1.00    1.000  500
 72 N     72 H       5.910    23  1.00    1.000  500
###
### RDC set    24
###
  2 N      2 H      10.130    24  1.00    1.000  500
  3 N      3 H     -12.110    24  1.00    1.000  500
  5 N      5 H      -2.430    24  1.00    1.000  500
  6 N      6 H       5.430    24  1.00    1.000  500
  7 N      7 H      15.000    24  1.00    1.000  500
  8 N      8 H       0.530    24  1.00    1.000  500
 11 N     11 H      15.190    24  1.00    1.000  500
 12 N     12 H      11.510    24  1.00    1.000  500
 13 N     13 H       1.490    24  1.00    1.000  500
 14 N     14 H      -1.020    24  1.00    1.000  500
 17 N     17 H       1.820    24  1.00    1.000  500
 18 N     18 H      14.520    24  1.00    1.000  500
 20 N     20 H      -1.820    24  1.00    1.000  500
 21 N     21 H      12.160    24  1.00    1.000  500
 23 N     23 H       8.760    24  1.00    1.000  500
 25 N     25 H       8.350    24  1.00    1.000  500
 28 N     28 H      14.200    24  1.00    1.000  500
 29 N     29 H       3.780    24  1.00    1.000  500
 30 N     30 H      11.000    24  1.00    1.000  500
 32 N     32 H      11.160    24  1.00    1.000  500
 33 N     33 H       4.050    24  1.00    1.000  500
 34 N     34 H      13.230    24  1.00    1.000  500
 35 N     35 H      -1.520    24  1.00    1.000  500
 36 N     36 H      13.400    24  1.00    1.000  500
 41 N     41 H     -15.570    24  1.00    1.000  500
 44 N     44 H      13.790    24  1.00    1.000  500
 47 N     47 H       8.990    24  1.00    1.000  500
 48 N     48 H      10.120    24  1.00    1.000  500
 49 N     49 H      -0.940    24  1.00    1.000  500
 51 N     51 H       6.660    24  1.00    1.000  500
 52 N     52 H       5.460    24  1.00    1.000  500
 54 N     54 H       4.430    24  1.00    1.000  500
 58 N     58 H     -14.210    24  1.00    1.000  500
 60 N     60 H     -12.460    24  1.00    1.000  500
 61 N     61 H      -1.720    24  1.00    1.000  500
 62 N     62 H     -20.600    24  1.00    1.000  500
 63 N     63 H       6.710    24  1.00    1.000  500
 64 N     64 H     -20.860    24  1.00    1.000  500
 66 N     66 H     -20.070    24  1.00    1.000  500
 67 N     67 H     -10.540    24  1.00    1.000  500
 68 N     68 H      13.560    24  1.00    1.000  500
 69 N     69 H      16.260    24  1.00    1.000  500
 70 N     70 H       6.330    24  1.00    1.000  500
###
### RDC set    25
###
  2 N      2 H      13.010    25  1.00    1.000  500
  3 N      3 H     -15.410    25  1.00    1.000  500
  5 N      5 H      -1.340    25  1.00    1.000  500
  6 N      6 H      14.090    25  1.00    1.000  500
  7 N      7 H      23.410    25  1.00    1.000  500
  8 N      8 H       2.740    25  1.00    1.000  500
 11 N     11 H      19.050    25  1.00    1.000  500
 12 N     12 H      22.090    25  1.00    1.000  500
 13 N     13 H       3.750    25  1.00    1.000  500
 14 N     14 H       1.270    25  1.00    1.000  500
 17 N     17 H       3.810    25  1.00    1.000  500
 20 N     20 H      -4.700    25  1.00    1.000  500
 21 N     21 H      18.040    25  1.00    1.000  500
 25 N     25 H      13.300    25  1.00    1.000  500
 29 N     29 H       6.720    25  1.00    1.000  500
 30 N     30 H      19.970    25  1.00    1.000  500
 32 N     32 H      18.630    25  1.00    1.000  500
 33 N     33 H       8.690    25  1.00    1.000  500
 34 N     34 H      21.780    25  1.00    1.000  500
 35 N     35 H      -5.270    25  1.00    1.000  500
 36 N     36 H      16.110    25  1.00    1.000  500
 41 N     41 H     -21.380    25  1.00    1.000  500
 44 N     44 H      19.530    25  1.00    1.000  500
 47 N     47 H      15.340    25  1.00    1.000  500
 49 N     49 H      -0.520    25  1.00    1.000  500
 52 N     52 H       4.210    25  1.00    1.000  500
 54 N     54 H       5.400    25  1.00    1.000  500
 59 N     59 H     -34.840    25  1.00    1.000  500
 60 N     60 H     -15.930    25  1.00    1.000  500
 61 N     61 H      -0.390    25  1.00    1.000  500
 62 N     62 H     -29.040    25  1.00    1.000  500
 63 N     63 H       7.480    25  1.00    1.000  500
 64 N     64 H     -28.680    25  1.00    1.000  500
 66 N     66 H     -25.830    25  1.00    1.000  500
 67 N     67 H     -14.040    25  1.00    1.000  500
 68 N     68 H      20.540    25  1.00    1.000  500
 70 N     70 H      10.670    25  1.00    1.000  500
###
### RDC set    26
###
  2 N      2 H      10.310    26  1.00    1.000  500
  3 N      3 H     -10.510    26  1.00    1.000  500
  4 N      4 H     -10.110    26  1.00    1.000  500
  5 N      5 H      -3.410    26  1.00    1.000  500
  6 N      6 H       4.700    26  1.00    1.000  500
  7 N      7 H      12.830    26  1.00    1.000  500
  8 N      8 H      -0.810    26  1.00    1.000  500
 11 N     11 H      14.300    26  1.00    1.000  500
 12 N     12 H      10.630    26  1.00    1.000  500
 13 N     13 H       0.190    26  1.00    1.000  500
 14 N     14 H      -2.490    26  1.00    1.000  500
 17 N     17 H       2.830    26  1.00    1.000  500
 18 N     18 H      14.790    26  1.00    1.000  500
 20 N     20 H      -1.170    26  1.00    1.000  500
 21 N     21 H      10.790    26  1.00    1.000  500
 25 N     25 H       6.280    26  1.00    1.000  500
 27 N     27 H      11.330    26  1.00    1.000  500
 29 N     29 H       1.920    26  1.00    1.000  500
 30 N     30 H       7.960    26  1.00    1.000  500
 32 N     32 H       9.120    26  1.00    1.000  500
 33 N     33 H       2.350    26  1.00    1.000  500
 34 N     34 H      10.370    26  1.00    1.000  500
 35 N     35 H      -0.190    26  1.00    1.000  500
 36 N     36 H      13.840    26  1.00    1.000  500
 40 N     40 H     -11.850    26  1.00    1.000  500
 41 N     41 H     -14.700    26  1.00    1.000  500
 44 N     44 H      10.390    26  1.00    1.000  500
 47 N     47 H       6.590    26  1.00    1.000  500
 48 N     48 H       9.740    26  1.00    1.000  500
 49 N     49 H      -1.650    26  1.00    1.000  500
 50 N     50 H       7.330    26  1.00    1.000  500
 51 N     51 H       7.040    26  1.00    1.000  500
 52 N     52 H       6.270    26  1.00    1.000  500
 54 N     54 H       4.510    26  1.00    1.000  500
 55 N     55 H       2.800    26  1.00    1.000  500
 58 N     58 H     -13.550    26  1.00    1.000  500
 59 N     59 H     -16.140    26  1.00    1.000  500
 60 N     60 H     -11.080    26  1.00    1.000  500
 61 N     61 H      -1.850    26  1.00    1.000  500
 62 N     62 H     -19.040    26  1.00    1.000  500
 63 N     63 H       6.910    26  1.00    1.000  500
 64 N     64 H     -20.990    26  1.00    1.000  500
 66 N     66 H     -18.450    26  1.00    1.000  500
 67 N     67 H      -9.610    26  1.00    1.000  500
 68 N     68 H       9.440    26  1.00    1.000  500
 69 N     69 H      13.510    26  1.00    1.000  500
 70 N     70 H       3.910    26  1.00    1.000  500
 71 N     71 H      -7.050    26  1.00    1.000  500
###
### RDC set    27
###
  2 N      2 H       9.090    27  1.00    1.000  500
  3 N      3 H      -7.790    27  1.00    1.000  500
  4 N      4 H      -8.110    27  1.00    1.000  500
  5 N      5 H      -3.630    27  1.00    1.000  500
  6 N      6 H       3.080    27  1.00    1.000  500
  7 N      7 H       8.650    27  1.00    1.000  500
  8 N      8 H       0.410    27  1.00    1.000  500
 11 N     11 H      10.920    27  1.00    1.000  500
 12 N     12 H       6.380    27  1.00    1.000  500
 13 N     13 H      -0.830    27  1.00    1.000  500
 14 N     14 H      -2.340    27  1.00    1.000  500
 16 N     16 H      -2.130    27  1.00    1.000  500
 17 N     17 H       2.280    27  1.00    1.000  500
 18 N     18 H      11.900    27  1.00    1.000  500
 20 N     20 H      -1.370    27  1.00    1.000  500
 21 N     21 H       7.880    27  1.00    1.000  500
 25 N     25 H       4.650    27  1.00    1.000  500
 27 N     27 H       8.080    27  1.00    1.000  500
 29 N     29 H       1.560    27  1.00    1.000  500
 30 N     30 H       5.450    27  1.00    1.000  500
 32 N     32 H       7.320    27  1.00    1.000  500
 33 N     33 H       1.140    27  1.00    1.000  500
 34 N     34 H       7.370    27  1.00    1.000  500
 35 N     35 H       1.170    27  1.00    1.000  500
 36 N     36 H      11.010    27  1.00    1.000  500
 40 N     40 H      -9.560    27  1.00    1.000  500
 41 N     41 H     -10.770    27  1.00    1.000  500
 42 N     42 H       5.410    27  1.00    1.000  500
 43 N     43 H       7.410    27  1.00    1.000  500
 44 N     44 H       7.720    27  1.00    1.000  500
 47 N     47 H       4.080    27  1.00    1.000  500
 48 N     48 H       7.670    27  1.00    1.000  500
 49 N     49 H      -1.880    27  1.00    1.000  500
 50 N     50 H       6.640    27  1.00    1.000  500
 51 N     51 H       6.520    27  1.00    1.000  500
 52 N     52 H       6.640    27  1.00    1.000  500
 54 N     54 H       3.970    27  1.00    1.000  500
 55 N     55 H       1.710    27  1.00    1.000  500
 56 N     56 H     -16.960    27  1.00    1.000  500
 58 N     58 H      -9.930    27  1.00    1.000  500
 60 N     60 H      -8.890    27  1.00    1.000  500
 61 N     61 H      -1.700    27  1.00    1.000  500
 62 N     62 H     -13.980    27  1.00    1.000  500
 63 N     63 H       6.470    27  1.00    1.000  500
 64 N     64 H     -14.980    27  1.00    1.000  500
 66 N     66 H     -14.160    27  1.00    1.000  500
 67 N     67 H      -8.820    27  1.00    1.000  500
 68 N     68 H       6.990    27  1.00    1.000  500
 69 N     69 H       9.850    27  1.00    1.000  500
 70 N     70 H       3.320    27  1.00    1.000  500
 71 N     71 H      -6.480    27  1.00    1.000  500
###
### RDC set    28
###
  2 N      2 H       7.410    28  1.00    1.000  500
  3 N      3 H      -7.700    28  1.00    1.000  500
  4 N      4 H      -6.750    28  1.00    1.000  500
  5 N      5 H      -1.680    28  1.00    1.000  500
  6 N      6 H       4.580    28  1.00    1.000  500
  7 N      7 H       9.340    28  1.00    1.000  500
  8 N      8 H      -2.180    28  1.00    1.000  500
 11 N     11 H      10.630    28  1.00    1.000  500
 12 N     12 H       8.400    28  1.00    1.000  500
 13 N     13 H       0.560    28  1.00    1.000  500
 14 N     14 H      -0.570    28  1.00    1.000  500
 18 N     18 H      10.830    28  1.00    1.000  500
 20 N     20 H      -0.510    28  1.00    1.000  500
 21 N     21 H       5.780    28  1.00    1.000  500
 23 N     23 H       4.240    28  1.00    1.000  500
 25 N     25 H       6.600    28  1.00    1.000  500
 27 N     27 H       8.850    28  1.00    1.000  500
 29 N     29 H       3.110    28  1.00    1.000  500
 30 N     30 H       6.480    28  1.00    1.000  500
 32 N     32 H       8.770    28  1.00    1.000  500
 33 N     33 H       3.090    28  1.00    1.000  500
 34 N     34 H       8.630    28  1.00    1.000  500
 35 N     35 H       1.630    28  1.00    1.000  500
 36 N     36 H      11.190    28  1.00    1.000  500
 40 N     40 H      -8.410    28  1.00    1.000  500
 41 N     41 H     -13.360    28  1.00    1.000  500
 43 N     43 H       6.720    28  1.00    1.000  500
 44 N     44 H       9.120    28  1.00    1.000  500
 45 N     45 H      10.450    28  1.00    1.000  500
 47 N     47 H       5.930    28  1.00    1.000  500
 48 N     48 H       8.050    28  1.00    1.000  500
 49 N     49 H      -0.060    28  1.00    1.000  500
 50 N     50 H       7.450    28  1.00    1.000  500
 51 N     51 H       7.080    28  1.00    1.000  500
 52 N     52 H       5.700    28  1.00    1.000  500
 54 N     54 H       4.800    28  1.00    1.000  500
 55 N     55 H       3.190    28  1.00    1.000  500
 56 N     56 H     -15.480    28  1.00    1.000  500
 58 N     58 H      -9.690    28  1.00    1.000  500
 59 N     59 H     -11.900    28  1.00    1.000  500
 60 N     60 H     -10.980    28  1.00    1.000  500
 61 N     61 H      -4.470    28  1.00    1.000  500
 62 N     62 H     -14.710    28  1.00    1.000  500
 63 N     63 H       6.890    28  1.00    1.000  500
 64 N     64 H     -18.250    28  1.00    1.000  500
 66 N     66 H     -14.280    28  1.00    1.000  500
 67 N     67 H      -6.720    28  1.00    1.000  500
 68 N     68 H       7.460    28  1.00    1.000  500
 70 N     70 H       2.140    28  1.00    1.000  500
 71 N     71 H      -7.430    28  1.00    1.000  500
###
### RDC set    29
###
  2 N      2 H       8.440    29  1.00    1.000  500
  3 N      3 H      -5.870    29  1.00    1.000  500
  4 N      4 H      -6.770    29  1.00    1.000  500
  5 N      5 H      -4.790    29  1.00    1.000  500
  6 N      6 H      -3.010    29  1.00    1.000  500
  7 N      7 H       1.860    29  1.00    1.000  500
  8 N      8 H      -3.460    29  1.00    1.000  500
 11 N     11 H       8.880    29  1.00    1.000  500
 12 N     12 H      -1.410    29  1.00    1.000  500
 13 N     13 H      -2.420    29  1.00    1.000  500
 14 N     14 H      -4.770    29  1.00    1.000  500
 15 N     15 H      -7.760    29  1.00    1.000  500
 17 N     17 H       1.620    29  1.00    1.000  500
 18 N     18 H      11.010    29  1.00    1.000  500
 20 N     20 H       2.930    29  1.00    1.000  500
 21 N     21 H       1.950    29  1.00    1.000  500
 23 N     23 H      -2.710    29  1.00    1.000  500
 25 N     25 H       0.080    29  1.00    1.000  500
 27 N     27 H      -1.410    29  1.00    1.000  500
 28 N     28 H       1.130    29  1.00    1.000  500
 29 N     29 H      -2.600    29  1.00    1.000  500
 30 N     30 H      -1.960    29  1.00    1.000  500
 32 N     32 H       1.240    29  1.00    1.000  500
 33 N     33 H      -3.120    29  1.00    1.000  500
 34 N     34 H      -1.520    29  1.00    1.000  500
 35 N     35 H       5.330    29  1.00    1.000  500
 36 N     36 H      11.760    29  1.00    1.000  500
 40 N     40 H      -3.150    29  1.00    1.000  500
 41 N     41 H      -9.260    29  1.00    1.000  500
 42 N     42 H      -2.400    29  1.00    1.000  500
 43 N     43 H      -2.500    29  1.00    1.000  500
 44 N     44 H      -1.280    29  1.00    1.000  500
 45 N     45 H       1.940    29  1.00    1.000  500
 47 N     47 H      -3.060    29  1.00    1.000  500
 48 N     48 H       9.350    29  1.00    1.000  500
 49 N     49 H      -0.990    29  1.00    1.000  500
 50 N     50 H      -0.380    29  1.00    1.000  500
 51 N     51 H       6.330    29  1.00    1.000  500
 52 N     52 H      11.110    29  1.00    1.000  500
 54 N     54 H       3.220    29  1.00    1.000  500
 55 N     55 H      -2.850    29  1.00    1.000  500
 56 N     56 H     -11.010    29  1.00    1.000  500
 58 N     58 H      -6.100    29  1.00    1.000  500
 59 N     59 H      -8.510    29  1.00    1.000  500
 60 N     60 H      -8.550    29  1.00    1.000  500
 61 N     61 H      -4.680    29  1.00    1.000  500
 62 N     62 H      -7.220    29  1.00    1.000  500
 63 N     63 H       6.970    29  1.00    1.000  500
 64 N     64 H     -10.200    29  1.00    1.000  500
 65 N     65 H      -5.570    29  1.00    1.000  500
 66 N     66 H      -9.300    29  1.00    1.000  500
 67 N     67 H      -6.510    29  1.00    1.000  500
 68 N     68 H      -1.760    29  1.00    1.000  500
 69 N     69 H      -0.200    29  1.00    1.000  500
 70 N     70 H      -3.440    29  1.00    1.000  500
 71 N     71 H      -7.020    29  1.00    1.000  500
###
### RDC set    30
###
  2 N      2 H       1.580    30  1.00    1.000  500
  3 N      3 H      -1.520    30  1.00    1.000  500
  4 N      4 H      -0.330    30  1.00    1.000  500
  5 N      5 H       1.170    30  1.00    1.000  500
  6 N      6 H       3.420    30  1.00    1.000  500
  7 N      7 H       4.380    30  1.00    1.000  500
  8 N      8 H       0.270    30  1.00    1.000  500
 11 N     11 H       2.700    30  1.00    1.000  500
 12 N     12 H       4.060    30  1.00    1.000  500
 13 N     13 H       1.760    30  1.00    1.000  500
 14 N     14 H       1.660    30  1.00    1.000  500
 15 N     15 H      -2.500    30  1.00    1.000  500
 16 N     16 H      -0.380    30  1.00    1.000  500
 17 N     17 H       0.180    30  1.00    1.000  500
 18 N     18 H       2.380    30  1.00    1.000  500
 20 N     20 H      -0.550    30  1.00    1.000  500
 21 N     21 H       2.420    30  1.00    1.000  500
 23 N     23 H       3.780    30  1.00    1.000  500
 24 N     24 H       4.220    30  1.00    1.000  500
 25 N     25 H       2.930    30  1.00    1.000  500
 26 N     26 H       3.220    30  1.00    1.000  500
 27 N     27 H       4.830    30  1.00    1.000  500
 28 N     28 H       3.460    30  1.00    1.000  500
 29 N     29 H       2.440    30  1.00    1.000  500
 30 N     30 H       4.300    30  1.00    1.000  500
 32 N     32 H       3.310    30  1.00    1.000  500
 33 N     33 H       2.790    30  1.00    1.000  500
 34 N     34 H       4.140    30  1.00    1.000  500
 35 N     35 H      -2.160    30  1.00    1.000  500
 36 N     36 H       1.760    30  1.00    1.000  500
 39 N     39 H      -2.880    30  1.00    1.000  500
 40 N     40 H      -2.820    30  1.00    1.000  500
 41 N     41 H      -4.020    30  1.00    1.000  500
 42 N     42 H       2.670    30  1.00    1.000  500
 43 N     43 H       3.150    30  1.00    1.000  500
 44 N     44 H       4.910    30  1.00    1.000  500
 45 N     45 H       4.760    30  1.00    1.000  500
 47 N     47 H       3.680    30  1.00    1.000  500
 48 N     48 H       1.430    30  1.00    1.000  500
 49 N     49 H       0.650    30  1.00    1.000  500
 50 N     50 H       4.350    30  1.00    1.000  500
 51 N     51 H       1.440    30  1.00    1.000  500
 52 N     52 H      -0.600    30  1.00    1.000  500
 54 N     54 H      -0.030    30  1.00    1.000  500
 55 N     55 H       2.400    30  1.00    1.000  500
 56 N     56 H      -4.730    30  1.00    1.000  500
 57 N     57 H      -6.350    30  1.00    1.000  500
 58 N     58 H      -2.120    30  1.00    1.000  500
 59 N     59 H      -2.330    30  1.00    1.000  500
 60 N     60 H      -3.260    30  1.00    1.000  500
 61 N     61 H      -0.700    30  1.00    1.000  500
 62 N     62 H      -5.740    30  1.00    1.000  500
 63 N     63 H       0.330    30  1.00    1.000  500
 64 N     64 H      -4.220    30  1.00    1.000  500
 65 N     65 H      -3.880    30  1.00    1.000  500
 66 N     66 H      -2.550    30  1.00    1.000  500
 67 N     67 H      -0.690    30  1.00    1.000  500
 68 N     68 H       4.650    30  1.00    1.000  500
 69 N     69 H       4.630    30  1.00    1.000  500
 70 N     70 H       1.110    30  1.00    1.000  500
 71 N     71 H      -2.180    30  1.00    1.000  500
###
### RDC set    31
###
  2 N      2 H       4.530    31  1.00    1.000  500
  3 N      3 H      -3.320    31  1.00    1.000  500
  4 N      4 H      -2.590    31  1.00    1.000  500
  5 N      5 H      -3.460    31  1.00    1.000  500
  6 N      6 H      -0.360    31  1.00    1.000  500
  7 N      7 H      -0.460    31  1.00    1.000  500
  8 N      8 H      -6.220    31  1.00    1.000  500
 11 N     11 H       4.120    31  1.00    1.000  500
 12 N     12 H      -1.790    31  1.00    1.000  500
 13 N     13 H      -2.210    31  1.00    1.000  500
 14 N     14 H      -1.640    31  1.00    1.000  500
 15 N     15 H      -4.980    31  1.00    1.000  500
 16 N     16 H       0.580    31  1.00    1.000  500
 17 N     17 H      -1.310    31  1.00    1.000  500
 18 N     18 H       5.650    31  1.00    1.000  500
 21 N     21 H      -2.740    31  1.00    1.000  500
 22 N     22 H      -7.860    31  1.00    1.000  500
 23 N     23 H      -0.410    31  1.00    1.000  500
 25 N     25 H       4.300    31  1.00    1.000  500
 26 N     26 H      -0.750    31  1.00    1.000  500
 27 N     27 H       0.360    31  1.00    1.000  500
 28 N     28 H       4.340    31  1.00    1.000  500
 29 N     29 H       1.140    31  1.00    1.000  500
 30 N     30 H      -0.160    31  1.00    1.000  500
 31 N     31 H       1.920    31  1.00    1.000  500
 32 N     32 H       5.480    31  1.00    1.000  500
 33 N     33 H       0.080    31  1.00    1.000  500
 34 N     34 H       1.570    31  1.00    1.000  500
 35 N     35 H       5.090    31  1.00    1.000  500
 36 N     36 H       6.590    31  1.00    1.000  500
 39 N     39 H      -6.540    31  1.00    1.000  500
 40 N     40 H      -3.380    31  1.00    1.000  500
 41 N     41 H      -7.000    31  1.00    1.000  500
 42 N     42 H      -0.440    31  1.00    1.000  500
 43 N     43 H      -2.470    31  1.00    1.000  500
 44 N     44 H       0.210    31  1.00    1.000  500
 45 N     45 H      -0.510    31  1.00    1.000  500
 48 N     48 H       5.540    31  1.00    1.000  500
 49 N     49 H      -2.990    31  1.00    1.000  500
 50 N     50 H       3.350    31  1.00    1.000  500
 51 N     51 H       7.130    31  1.00    1.000  500
 52 N     52 H       7.780    31  1.00    1.000  500
 54 N     54 H       5.920    31  1.00    1.000  500
 55 N     55 H       1.510    31  1.00    1.000  500
 56 N     56 H      -6.920    31  1.00    1.000  500
 57 N     57 H      -8.800    31  1.00    1.000  500
 58 N     58 H      -4.390    31  1.00    1.000  500
 59 N     59 H      -6.450    31  1.00    1.000  500
 60 N     60 H      -6.090    31  1.00    1.000  500
 61 N     61 H      -6.120    31  1.00    1.000  500
 62 N     62 H      -5.510    31  1.00    1.000  500
 63 N     63 H       7.970    31  1.00    1.000  500
 64 N     64 H      -7.800    31  1.00    1.000  500
 65 N     65 H      -5.310    31  1.00    1.000  500
 66 N     66 H      -5.950    31  1.00    1.000  500
 67 N     67 H      -5.290    31  1.00    1.000  500
 68 N     68 H      -0.400    31  1.00    1.000  500
 69 N     69 H      -5.830    31  1.00    1.000  500
 70 N     70 H      -1.100    31  1.00    1.000  500
 71 N     71 H      -5.350    31  1.00    1.000  500
 72 N     72 H      -4.920    31  1.00    1.000  500
###
### RDC set    32
###
  2 N      2 H      11.160    32  1.00    1.000  500
  3 N      3 H     -13.390    32  1.00    1.000  500
  4 N      4 H     -14.090    32  1.00    1.000  500
  5 N      5 H     -18.230    32  1.00    1.000  500
  6 N      6 H     -12.740    32  1.00    1.000  500
  7 N      7 H     -13.900    32  1.00    1.000  500
  8 N      8 H     -26.330    32  1.00    1.000  500
 11 N     11 H       7.690    32  1.00    1.000  500
 12 N     12 H     -17.410    32  1.00    1.000  500
 13 N     13 H     -14.330    32  1.00    1.000  500
 14 N     14 H     -12.510    32  1.00    1.000  500
 15 N     15 H     -17.590    32  1.00    1.000  500
 16 N     16 H      -1.090    32  1.00    1.000  500
 17 N     17 H      -8.940    32  1.00    1.000  500
 18 N     18 H      12.840    32  1.00    1.000  500
 22 N     22 H     -25.500    32  1.00    1.000  500
 25 N     25 H       6.560    32  1.00    1.000  500
 26 N     26 H     -13.730    32  1.00    1.000  500
 27 N     27 H     -11.080    32  1.00    1.000  500
 28 N     28 H      12.120    32  1.00    1.000  500
 29 N     29 H      -5.100    32  1.00    1.000  500
 30 N     30 H     -13.580    32  1.00    1.000  500
 32 N     32 H      11.160    32  1.00    1.000  500
 33 N     33 H      -9.020    32  1.00    1.000  500
 34 N     34 H      -6.080    32  1.00    1.000  500
 36 N     36 H      24.650    32  1.00    1.000  500
 39 N     39 H     -20.050    32  1.00    1.000  500
 40 N     40 H      -5.880    32  1.00    1.000  500
 41 N     41 H     -19.920    32  1.00    1.000  500
 43 N     43 H     -20.760    32  1.00    1.000  500
 44 N     44 H     -14.020    32  1.00    1.000  500
 45 N     45 H     -16.370    32  1.00    1.000  500
 48 N     48 H      15.700    32  1.00    1.000  500
 49 N     49 H     -11.670    32  1.00    1.000  500
 50 N     50 H      -3.900    32  1.00    1.000  500
 51 N     51 H      21.330    32  1.00    1.000  500
 52 N     52 H      34.790    32  1.00    1.000  500
 54 N     54 H      25.730    32  1.00    1.000  500
 55 N     55 H      -3.460    32  1.00    1.000  500
 56 N     56 H     -21.590    32  1.00    1.000  500
 57 N     57 H     -25.520    32  1.00    1.000  500
 58 N     58 H     -12.860    32  1.00    1.000  500
 59 N     59 H     -20.540    32  1.00    1.000  500
 60 N     60 H     -16.600    32  1.00    1.000  500
 61 N     61 H     -24.880    32  1.00    1.000  500
 62 N     62 H      -3.960    32  1.00    1.000  500
 63 N     63 H      34.750    32  1.00    1.000  500
 64 N     64 H     -24.420    32  1.00    1.000  500
 65 N     65 H      -6.470    32  1.00    1.000  500
 66 N     66 H     -20.720    32  1.00    1.000  500
 67 N     67 H     -18.860    32  1.00    1.000  500
 68 N     68 H     -14.750    32  1.00    1.000  500
 69 N     69 H     -16.200    32  1.00    1.000  500
 70 N     70 H      -5.960    32  1.00    1.000  500
 71 N     71 H     -15.480    32  1.00    1.000  500
 72 N     72 H      -3.750    32  1.00    1.000  500
###
### RDC set    33
###
  2 N      2 H       7.870    33  1.00    1.000  500
  3 N      3 H      -7.560    33  1.00    1.000  500
  4 N      4 H      -8.340    33  1.00    1.000  500
  5 N      5 H      -8.100    33  1.00    1.000  500
  6 N      6 H      -7.570    33  1.00    1.000  500
  7 N      7 H      -2.760    33  1.00    1.000  500
  8 N      8 H      -6.240    33  1.00    1.000  500
 11 N     11 H       7.580    33  1.00    1.000  500
 12 N     12 H      -6.260    33  1.00    1.000  500
 13 N     13 H      -5.370    33  1.00    1.000  500
 14 N     14 H      -8.200    33  1.00    1.000  500
 15 N     15 H      -8.750    33  1.00    1.000  500
 16 N     16 H      -1.400    33  1.00    1.000  500
 17 N     17 H      -0.160    33  1.00    1.000  500
 18 N     18 H      10.080    33  1.00    1.000  500
 21 N     21 H      -2.320    33  1.00    1.000  500
 22 N     22 H     -10.870    33  1.00    1.000  500
 23 N     23 H      -7.700    33  1.00    1.000  500
 25 N     25 H      -2.240    33  1.00    1.000  500
 26 N     26 H      -7.540    33  1.00    1.000  500
 27 N     27 H      -7.020    33  1.00    1.000  500
 28 N     28 H      -1.470    33  1.00    1.000  500
 29 N     29 H      -6.600    33  1.00    1.000  500
 30 N     30 H      -7.430    33  1.00    1.000  500
 31 N     31 H      -4.430    33  1.00    1.000  500
 32 N     32 H      -1.090    33  1.00    1.000  500
 33 N     33 H      -7.180    33  1.00    1.000  500
 34 N     34 H      -5.880    33  1.00    1.000  500
 35 N     35 H      11.130    33  1.00    1.000  500
 36 N     36 H      13.240    33  1.00    1.000  500
 39 N     39 H     -10.230    33  1.00    1.000  500
 40 N     40 H      -0.880    33  1.00    1.000  500
 41 N     41 H      -8.770    33  1.00    1.000  500
 42 N     42 H      -5.350    33  1.00    1.000  500
 43 N     43 H      -7.890    33  1.00    1.000  500
 44 N     44 H      -7.020    33  1.00    1.000  500
 45 N     45 H      -3.110    33  1.00    1.000  500
 48 N     48 H      10.990    33  1.00    1.000  500
 49 N     49 H      -2.220    33  1.00    1.000  500
 50 N     50 H      -4.260    33  1.00    1.000  500
 51 N     51 H       6.490    33  1.00    1.000  500
 52 N     52 H      15.970    33  1.00    1.000  500
 54 N     54 H       4.460    33  1.00    1.000  500
 55 N     55 H      -5.720    33  1.00    1.000  500
 56 N     56 H     -10.670    33  1.00    1.000  500
 57 N     57 H     -10.720    33  1.00    1.000  500
 58 N     58 H      -6.850    33  1.00    1.000  500
 59 N     59 H      -9.290    33  1.00    1.000  500
 60 N     60 H      -7.820    33  1.00    1.000  500
 61 N     61 H      -7.240    33  1.00    1.000  500
 62 N     62 H      -3.300    33  1.00    1.000  500
 63 N     63 H       9.830    33  1.00    1.000  500
 64 N     64 H     -10.080    33  1.00    1.000  500
 65 N     65 H      -5.240    33  1.00    1.000  500
 66 N     66 H     -10.220    33  1.00    1.000  500
 67 N     67 H      -7.760    33  1.00    1.000  500
 68 N     68 H      -7.850    33  1.00    1.000  500
 69 N     69 H      -7.220    33  1.00    1.000  500
 70 N     70 H      -5.250    33  1.00    1.000  500
 71 N     71 H      -6.690    33  1.00    1.000  500
 72 N     72 H      -3.120    33  1.00    1.000  500
###
### RDC set    34
###
  2 N      2 H      14.760    34  1.00    1.000  500
  3 N      3 H     -13.680    34  1.00    1.000  500
  4 N      4 H     -17.430    34  1.00    1.000  500
  5 N      5 H     -16.440    34  1.00    1.000  500
  6 N      6 H     -14.680    34  1.00    1.000  500
  7 N      7 H      -4.870    34  1.00    1.000  500
  8 N      8 H     -13.840    34  1.00    1.000  500
 11 N     11 H      16.240    34  1.00    1.000  500
 13 N     13 H     -10.950    34  1.00    1.000  500
 14 N     14 H     -15.990    34  1.00    1.000  500
 15 N     15 H     -17.910    34  1.00    1.000  500
 16 N     16 H      -2.420    34  1.00    1.000  500
 17 N     17 H      -0.380    34  1.00    1.000  500
 18 N     18 H      16.510    34  1.00    1.000  500
 21 N     21 H      -3.900    34  1.00    1.000  500
 22 N     22 H     -20.940    34  1.00    1.000  500
 23 N     23 H     -18.300    34  1.00    1.000  500
 25 N     25 H      -5.570    34  1.00    1.000  500
 26 N     26 H     -13.320    34  1.00    1.000  500
 27 N     27 H     -14.140    34  1.00    1.000  500
 28 N     28 H      -3.020    34  1.00    1.000  500
 29 N     29 H     -12.580    34  1.00    1.000  500
 30 N     30 H     -14.050    34  1.00    1.000  500
 31 N     31 H      -7.660    34  1.00    1.000  500
 32 N     32 H      -1.950    34  1.00    1.000  500
 33 N     33 H     -14.480    34  1.00    1.000  500
 34 N     34 H     -11.010    34  1.00    1.000  500
 35 N     35 H      23.800    34  1.00    1.000  500
 36 N     36 H      22.170    34  1.00    1.000  500
 39 N     39 H     -19.320    34  1.00    1.000  500
 40 N     40 H      -1.430    34  1.00    1.000  500
 41 N     41 H     -18.920    34  1.00    1.000  500
 42 N     42 H      -9.810    34  1.00    1.000  500
 43 N     43 H     -11.090    34  1.00    1.000  500
 44 N     44 H     -11.950    34  1.00    1.000  500
 45 N     45 H      -4.720    34  1.00    1.000  500
 48 N     48 H      21.970    34  1.00    1.000  500
 49 N     49 H      -4.880    34  1.00    1.000  500
 50 N     50 H      -8.560    34  1.00    1.000  500
 51 N     51 H      14.170    34  1.00    1.000  500
 54 N     54 H       9.430    34  1.00    1.000  500
 55 N     55 H     -11.000    34  1.00    1.000  500
 56 N     56 H     -19.820    34  1.00    1.000  500
 57 N     57 H     -22.870    34  1.00    1.000  500
 58 N     58 H     -15.350    34  1.00    1.000  500
 59 N     59 H     -17.610    34  1.00    1.000  500
 60 N     60 H     -12.970    34  1.00    1.000  500
 61 N     61 H     -13.060    34  1.00    1.000  500
 62 N     62 H      -4.370    34  1.00    1.000  500
 63 N     63 H      18.130    34  1.00    1.000  500
 64 N     64 H     -20.040    34  1.00    1.000  500
 65 N     65 H      -8.330    34  1.00    1.000  500
 66 N     66 H     -18.450    34  1.00    1.000  500
 67 N     67 H     -16.140    34  1.00    1.000  500
 68 N     68 H     -15.510    34  1.00    1.000  500
 69 N     69 H     -13.690    34  1.00    1.000  500
 70 N     70 H      -7.920    34  1.00    1.000  500
 71 N     71 H     -12.510    34  1.00    1.000  500
 72 N     72 H      -5.440    34  1.00    1.000  500
###
### RDC set    35
###
  2 N      2 H      17.410    35  1.00    1.000  500
  3 N      3 H     -12.150    35  1.00    1.000  500
  4 N      4 H     -11.250    35  1.00    1.000  500
  5 N      5 H     -11.000    35  1.00    1.000  500
  6 N      6 H      -9.480    35  1.00    1.000  500
  7 N      7 H      -1.750    35  1.00    1.000  500
  8 N      8 H     -12.400    35  1.00    1.000  500
 11 N     11 H      14.350    35  1.00    1.000  500
 12 N     12 H      -7.450    35  1.00    1.000  500
 13 N     13 H      -6.080    35  1.00    1.000  500
 14 N     14 H     -11.490    35  1.00    1.000  500
 15 N     15 H     -15.280    35  1.00    1.000  500
 16 N     16 H      -0.610    35  1.00    1.000  500
 17 N     17 H      -0.230    35  1.00    1.000  500
 18 N     18 H      20.940    35  1.00    1.000  500
 21 N     21 H      -3.710    35  1.00    1.000  500
 22 N     22 H     -21.770    35  1.00    1.000  500
 23 N     23 H      -9.070    35  1.00    1.000  500
 25 N     25 H      -2.900    35  1.00    1.000  500
 26 N     26 H      -9.160    35  1.00    1.000  500
 27 N     27 H      -9.180    35  1.00    1.000  500
 28 N     28 H       0.090    35  1.00    1.000  500
 29 N     29 H      -6.780    35  1.00    1.000  500
 30 N     30 H      -8.670    35  1.00    1.000  500
 31 N     31 H      -5.640    35  1.00    1.000  500
 32 N     32 H       0.030    35  1.00    1.000  500
 33 N     33 H      -7.980    35  1.00    1.000  500
 34 N     34 H      -7.390    35  1.00    1.000  500
 35 N     35 H      18.510    35  1.00    1.000  500
 36 N     36 H      21.070    35  1.00    1.000  500
 39 N     39 H     -20.360    35  1.00    1.000  500
 40 N     40 H      -1.950    35  1.00    1.000  500
 41 N     41 H     -20.600    35  1.00    1.000  500
 42 N     42 H      -9.940    35  1.00    1.000  500
 43 N     43 H     -13.240    35  1.00    1.000  500
 44 N     44 H      -8.720    35  1.00    1.000  500
 45 N     45 H      -2.660    35  1.00    1.000  500
 48 N     48 H      21.560    35  1.00    1.000  500
 49 N     49 H      -1.770    35  1.00    1.000  500
 50 N     50 H      -4.800    35  1.00    1.000  500
 51 N     51 H      14.860    35  1.00    1.000  500
 52 N     52 H      25.900    35  1.00    1.000  500
 54 N     54 H       7.200    35  1.00    1.000  500
 55 N     55 H      -7.270    35  1.00    1.000  500
 56 N     56 H     -18.880    35  1.00    1.000  500
 57 N     57 H     -24.150    35  1.00    1.000  500
 58 N     58 H      -9.780    35  1.00    1.000  500
 59 N     59 H     -15.290    35  1.00    1.000  500
 60 N     60 H     -15.860    35  1.00    1.000  500
 61 N     61 H     -14.470    35  1.00    1.000  500
 62 N     62 H      -8.870    35  1.00    1.000  500
 63 N     63 H      16.540    35  1.00    1.000  500
 64 N     64 H     -20.260    35  1.00    1.000  500
 65 N     65 H     -12.320    35  1.00    1.000  500
 66 N     66 H     -18.750    35  1.00    1.000  500
 67 N     67 H     -12.900    35  1.00    1.000  500
 68 N     68 H     -10.190    35  1.00    1.000  500
 69 N     69 H     -11.670    35  1.00    1.000  500
 70 N     70 H      -9.660    35  1.00    1.000  500
 71 N     71 H     -16.390    35  1.00    1.000  500
 72 N     72 H      -8.810    35  1.00    1.000  500
###
### RDC set    36
###
  2 N      2 H      17.600    36  1.00    1.000  500
  3 N      3 H     -12.550    36  1.00    1.000  500
  4 N      4 H     -10.350    36  1.00    1.000  500
  5 N      5 H      -7.390    36  1.00    1.000  500
  6 N      6 H      -5.020    36  1.00    1.000  500
  7 N      7 H       2.660    36  1.00    1.000  500
  8 N      8 H     -17.160    36  1.00    1.000  500
 11 N     11 H      19.190    36  1.00    1.000  500
 12 N     12 H      -4.250    36  1.00    1.000  500
 13 N     13 H      -1.490    36  1.00    1.000  500
 14 N     14 H      -7.750    36  1.00    1.000  500
 15 N     15 H     -16.320    36  1.00    1.000  500
 16 N     16 H       0.480    36  1.00    1.000  500
 17 N     17 H      -2.640    36  1.00    1.000  500
 18 N     18 H      23.350    36  1.00    1.000  500
 21 N     21 H      -6.880    36  1.00    1.000  500
 22 N     22 H     -27.320    36  1.00    1.000  500
 23 N     23 H      -5.640    36  1.00    1.000  500
 25 N     25 H       2.720    36  1.00    1.000  500
 26 N     26 H      -4.930    36  1.00    1.000  500
 27 N     27 H      -6.560    36  1.00    1.000  500
 28 N     28 H       1.760    36  1.00    1.000  500
 29 N     29 H      -3.490    36  1.00    1.000  500
 30 N     30 H      -5.380    36  1.00    1.000  500
 32 N     32 H       3.710    36  1.00    1.000  500
 33 N     33 H      -4.260    36  1.00    1.000  500
 34 N     34 H      -6.120    36  1.00    1.000  500
 35 N     35 H      16.770    36  1.00    1.000  500
 36 N     36 H      28.890    36  1.00    1.000  500
 40 N     40 H       0.830    36  1.00    1.000  500
 41 N     41 H     -30.170    36  1.00    1.000  500
 42 N     42 H     -13.590    36  1.00    1.000  500
 43 N     43 H     -16.210    36  1.00    1.000  500
 44 N     44 H      -6.030    36  1.00    1.000  500
 45 N     45 H       2.300    36  1.00    1.000  500
 48 N     48 H      26.820    36  1.00    1.000  500
 49 N     49 H       3.230    36  1.00    1.000  500
 50 N     50 H      -3.490    36  1.00    1.000  500
 51 N     51 H      18.470    36  1.00    1.000  500
 52 N     52 H      32.720    36  1.00    1.000  500
 54 N     54 H       7.470    36  1.00    1.000  500
 55 N     55 H      -2.890    36  1.00    1.000  500
 56 N     56 H     -21.020    36  1.00    1.000  500
 57 N     57 H     -29.510    36  1.00    1.000  500
 58 N     58 H     -13.840    36  1.00    1.000  500
 59 N     59 H     -14.630    36  1.00    1.000  500
 60 N     60 H     -28.260    36  1.00    1.000  500
 61 N     61 H     -22.720    36  1.00    1.000  500
 62 N     62 H     -18.150    36  1.00    1.000  500
 63 N     63 H      18.870    36  1.00    1.000  500
 64 N     64 H     -26.670    36  1.00    1.000  500
 65 N     65 H     -22.350    36  1.00    1.000  500
 66 N     66 H     -18.750    36  1.00    1.000  500
 67 N     67 H      -9.130    36  1.00    1.000  500
 68 N     68 H      -5.690    36  1.00    1.000  500
 69 N     69 H     -13.660    36  1.00    1.000  500
 70 N     70 H     -16.050    36  1.00    1.000  500
 71 N     71 H     -24.680    36  1.00    1.000  500
 72 N     72 H     -13.590    36  1.00    1.000  500
