# Supplementary material for: Simultaneous use of solution NMR and X-ray data in REFMAC5 for joint refinement/detection of structural differences
Source: Acta Crystallogr D Biol Crystallogr. 2014 Mar 19;70(Pt 4):958–67. doi: 10.1107/S1399004713034160 (PMC4306559; doi:10.1107/S1399004713034160)
Supplement: Supplementary file 2 [file d-70-00958-sup2.zip › SI_computational/Ubiquitin/refined/3NHE_refined.pdb]

HEADER    HYDROLASE/PROTEIN BINDING               14-JUN-10   3NHE              
COMPND    HIGH RESOLUTION STRUCTURE (1.26A) OF USP2A IN COMPLEX WITH U          
REMARK   3
REMARK   3 REFINEMENT.
REMARK   3   PROGRAM     : REFMAC 5.8.0025 
REMARK   3   AUTHORS     : MURSHUDOV,SKUBAK,LEBEDEV,PANNU,
REMARK   3                 STEINER,NICHOLLS,WINN,LONG,VAGIN
REMARK   3
REMARK   3    REFINEMENT TARGET : MAXIMUM LIKELIHOOD
REMARK   3
REMARK   3  DATA USED IN REFINEMENT.
REMARK   3   RESOLUTION RANGE HIGH (ANGSTROMS) :   1.26
REMARK   3   RESOLUTION RANGE LOW  (ANGSTROMS) :  71.18
REMARK   3   DATA CUTOFF            (SIGMA(F)) : NONE
REMARK   3   COMPLETENESS FOR RANGE        (%) :  98.08
REMARK   3   NUMBER OF REFLECTIONS             :   97956
REMARK   3
REMARK   3  FIT TO DATA USED IN REFINEMENT.
REMARK   3   CROSS-VALIDATION METHOD          : THROUGHOUT
REMARK   3   FREE R VALUE TEST SET SELECTION  : RANDOM
REMARK   3   R VALUE     (WORKING + TEST SET) : 0.13286
REMARK   3   R VALUE            (WORKING SET) :  0.13143
REMARK   3   FREE R VALUE                     :  0.16047
REMARK   3   FREE R VALUE TEST SET SIZE   (%) :  5.0
REMARK   3   FREE R VALUE TEST SET COUNT      :  5146
REMARK   3
REMARK   3  FIT IN THE HIGHEST RESOLUTION BIN.
REMARK   3   TOTAL NUMBER OF BINS USED           :      20
REMARK   3   BIN RESOLUTION RANGE HIGH           :    1.260
REMARK   3   BIN RESOLUTION RANGE LOW            :    1.293
REMARK   3   REFLECTION IN BIN     (WORKING SET) :     6375
REMARK   3   BIN COMPLETENESS (WORKING+TEST) (%) :    87.03
REMARK   3   BIN R VALUE           (WORKING SET) :    0.189
REMARK   3   BIN FREE R VALUE SET COUNT          :      339
REMARK   3   BIN FREE R VALUE                    :    0.190
REMARK   3
REMARK   3  NUMBER OF NON-HYDROGEN ATOMS USED IN REFINEMENT.
REMARK   3   ALL ATOMS                :     3970
REMARK   3
REMARK   3  B VALUES.
REMARK   3   FROM WILSON PLOT           (A**2) : NULL
REMARK   3   MEAN B VALUE      (OVERALL, A**2) :  16.908
REMARK   3   OVERALL ANISOTROPIC B VALUE.
REMARK   3    B11 (A**2) :     0.04
REMARK   3    B22 (A**2) :    -0.05
REMARK   3    B33 (A**2) :     0.02
REMARK   3    B12 (A**2) :     0.00
REMARK   3    B13 (A**2) :    -0.05
REMARK   3    B23 (A**2) :    -0.00
REMARK   3
REMARK   3  ESTIMATED OVERALL COORDINATE ERROR.
REMARK   3   ESU BASED ON R VALUE                            (A):   0.043
REMARK   3   ESU BASED ON FREE R VALUE                       (A):   0.042
REMARK   3   ESU BASED ON MAXIMUM LIKELIHOOD                 (A):   0.025
REMARK   3   ESU FOR B VALUES BASED ON MAXIMUM LIKELIHOOD (A**2):   1.296
REMARK   3
REMARK   3 CORRELATION COEFFICIENTS.
REMARK   3   CORRELATION COEFFICIENT FO-FC      :   0.977
REMARK   3   CORRELATION COEFFICIENT FO-FC FREE :   0.970
REMARK   3
REMARK   3  RMS DEVIATIONS FROM IDEAL VALUES        COUNT    RMS    WEIGHT
REMARK   3   BOND LENGTHS REFINED ATOMS        (A):  3514 ; 0.020 ; 0.020
REMARK   3   BOND LENGTHS OTHERS               (A):  3337 ; 0.002 ; 0.020
REMARK   3   BOND ANGLES REFINED ATOMS   (DEGREES):  4768 ; 2.094 ; 1.964
REMARK   3   BOND ANGLES OTHERS          (DEGREES):  7686 ; 0.314 ; 3.001
REMARK   3   TORSION ANGLES, PERIOD 1    (DEGREES):   444 ; 5.754 ; 2.000
REMARK   3   TORSION ANGLES, PERIOD 2    (DEGREES):   606 ;16.178 ; 6.974
REMARK   3   TORSION ANGLES, PERIOD 3    (DEGREES):   637 ;10.977 ;15.000
REMARK   3   TORSION ANGLES, PERIOD 4    (DEGREES):    36 ;17.071 ;15.000
REMARK   3   CHIRAL-CENTER RESTRAINTS       (A**3):   524 ; 0.116 ; 0.200
REMARK   3   GENERAL PLANES REFINED ATOMS      (A):  4011 ; 0.008 ; 0.020
REMARK   3   GENERAL PLANES OTHERS             (A):   859 ; 0.002 ; 0.020
REMARK   3
REMARK   3  ISOTROPIC THERMAL FACTOR RESTRAINTS.     COUNT   RMS    WEIGHT
REMARK   3   MAIN-CHAIN BOND REFINED ATOMS  (A**2):  1696 ; 2.023 ; 1.345
REMARK   3   MAIN-CHAIN BOND OTHER ATOMS    (A**2):  1695 ; 2.023 ; 1.345
REMARK   3   MAIN-CHAIN ANGLE REFINED ATOMS (A**2):  2128 ; 2.536 ; 2.028
REMARK   3   MAIN-CHAIN ANGLE OTHER ATOMS (A**2)  :  2129 ; 2.536 ; 2.028
REMARK   3   SIDE-CHAIN BOND REFINED ATOMS  (A**2):  1818 ; 2.553 ; 1.618
REMARK   3   SIDE-CHAIN BOND OTHER ATOMS  (A**2)  :  1818 ; 2.553 ; 1.618
REMARK   3   SIDE-CHAIN ANGLE OTHER ATOMS (A**2)  :  2624 ; 2.874 ; 2.324
REMARK   3   LONG RANGE B REFINED ATOMS (A**2)    :  4331 ; 5.973 ;13.438
REMARK   3   LONG RANGE B OTHER ATOMS (A**2)      :  4104 ; 4.727 ;12.290
REMARK   3
REMARK   3 ANISOTROPIC THERMAL FACTOR RESTRAINTS.    COUNT   RMS   WEIGHT
REMARK   3   RIGID-BOND RESTRAINTS          (A**2):  6851 ; 3.416 ; 3.000
REMARK   3   SPHERICITY; FREE ATOMS         (A**2):   201 ;40.676 ; 5.000
REMARK   3   SPHERICITY; BONDED ATOMS       (A**2):  7106 ;12.623 ; 5.000
REMARK   3
REMARK   3  NCS RESTRAINTS STATISTICS
REMARK   3   NUMBER OF NCS GROUPS : NULL
REMARK   3
REMARK   3  TWIN DETAILS
REMARK   3   NUMBER OF TWIN DOMAINS  : NULL
REMARK   3
REMARK   3
REMARK   3  TLS DETAILS
REMARK   3   NUMBER OF TLS GROUPS  : NULL
REMARK   3
REMARK   3
REMARK   3  BULK SOLVENT MODELLING.
REMARK   3   METHOD USED :  MASK
REMARK   3   PARAMETERS FOR MASK CALCULATION
REMARK   3   VDW PROBE RADIUS   :   1.20
REMARK   3   ION PROBE RADIUS   :   0.80
REMARK   3   SHRINKAGE RADIUS   :   0.80
REMARK   3
REMARK   3  OTHER REFINEMENT REMARKS:
REMARK   3  HYDROGENS HAVE BEEN ADDED IN THE RIDING POSITIONS
REMARK   3  U VALUES      : REFINED INDIVIDUALLY
REMARK   3
LINKR       ZN    ZN A   1                 SG  CYS A 476                ZN-CYS
LINKR       ZN    ZN A   1                 SG  CYS A 425                ZN-CYS
LINKR       ZN    ZN A   1                 SG  CYS A 479                ZN-CYS
LINKR       ZN    ZN A   1                 SG  CYS A 428                ZN-CYS
LINKR        C   THR A 275                 N   CME A 276                TRANS
LINKR        C   CME A 276                 N   PHE A 277                TRANS
CISPEP   1 TYR A  450    PRO A  451                    0.00
CRYST1  102.770   53.960   74.720  90.00 107.71  90.00 C 1 2 1                  
SCALE1      0.009730  0.000000  0.003107        0.00000                         
SCALE2     -0.000000  0.018532  0.000000        0.00000                         
SCALE3      0.000000 -0.000000  0.014049        0.00000                         
ATOM      1  N   ALA A 263      55.844  -6.690   8.110  1.00 48.03           N
ANISOU    1  N   ALA A 263     4180   5580   8487   1139    579     58       N
ATOM      2  CA  ALA A 263      54.465  -6.947   8.643  1.00 35.60           C
ANISOU    2  CA  ALA A 263     3831   4436   5258   1603    304  -1140       C
ATOM      3  HA  ALA A 263      54.112  -7.780   8.267  1.00 34.96           H
ANISOU    3  HA  ALA A 263     3689   4332   5260   1109    358   -580       H
ATOM      4  CB  ALA A 263      54.518  -7.072  10.151  1.00 40.47           C
ANISOU    4  CB  ALA A 263     4252   5620   5502   1286    165  -1342       C
ATOM      5  HB1 ALA A 263      55.131  -7.773  10.384  1.00 37.21           H
ANISOU    5  HB1 ALA A 263     4116   4659   5360    516    104   -984       H
ATOM      6  HB2 ALA A 263      53.640  -7.282  10.478  1.00 38.44           H
ANISOU    6  HB2 ALA A 263     4213   5011   5382   1142    -68  -1073       H
ATOM      7  HB3 ALA A 263      54.816  -6.238  10.523  1.00 38.25           H
ANISOU    7  HB3 ALA A 263     4195   4916   5422   1172    298   -553       H
ATOM      8  C   ALA A 263      53.566  -5.792   8.212  1.00 28.85           C
ANISOU    8  C   ALA A 263     2896   4135   3931    630    179   -764       C
ATOM      9  O   ALA A 263      53.987  -4.633   8.218  1.00 31.26           O
ANISOU    9  O   ALA A 263     2737   4250   4888    532   -258   -920       O
ATOM     10  H1  ALA A 263      56.430  -6.463   8.836  1.00 44.50           H
ANISOU   10  H1  ALA A 263     4735   5158   7014   1293   1049    -66       H
ATOM     11  H2  ALA A 263      56.169  -7.479   7.671  1.00 43.07           H
ANISOU   11  H2  ALA A 263     4307   5151   6903    686    260    315       H
ATOM     12  H3  ALA A 263      55.815  -5.964   7.483  1.00 42.50           H
ANISOU   12  H3  ALA A 263     4113   5313   6720   1077    486   -726       H
ATOM     13  N   GLN A 264      52.327  -6.126   7.838  1.00 29.56           N
ANISOU   13  N   GLN A 264     2470   4105   4657    999    383   -622       N
ATOM     14  CA  GLN A 264      51.395  -5.141   7.310  1.00 22.65           C
ANISOU   14  CA  GLN A 264     2426   3365   2813    644    292   -765       C
ATOM     15  HA  GLN A 264      51.885  -4.341   7.025  1.00 23.49           H
ANISOU   15  HA  GLN A 264     2481   3428   3015    561    255   -727       H
ATOM     16  CB  GLN A 264      50.664  -5.743   6.082  1.00 25.41           C
ANISOU   16  CB  GLN A 264     3010   3557   3084    653    461  -1282       C
ATOM     17  HB3 GLN A 264      50.057  -5.079   5.719  1.00 25.55           H
ANISOU   17  HB3 GLN A 264     2960   3588   3157    386    412   -893       H
ATOM     18  HB2 GLN A 264      50.167  -6.527   6.363  1.00 25.88           H
ANISOU   18  HB2 GLN A 264     3002   3722   3106    561    421  -1090       H
ATOM     19  CG  GLN A 264      51.606  -6.158   4.989  1.00 27.30           C
ANISOU   19  CG  GLN A 264     3012   4019   3339   -160    762  -1044       C
ATOM     20  HG3 GLN A 264      51.103  -6.603   4.290  1.00 26.29           H
ANISOU   20  HG3 GLN A 264     3050   3862   3075    106    729   -941       H
ATOM     21  HG2 GLN A 264      52.270  -6.762   5.356  1.00 28.19           H
ANISOU   21  HG2 GLN A 264     3258   4100   3351     -8    754   -876       H
ATOM     22  CD  GLN A 264      52.332  -4.988   4.367  1.00 26.73           C
ANISOU   22  CD  GLN A 264     3251   4061   2843    560   1327   -508       C
ATOM     23  OE1 GLN A 264      51.713  -4.042   3.886  1.00 41.63           O
ANISOU   23  OE1 GLN A 264     4302   5538   5975   1817   1548    612       O
ATOM     24  NE2 GLN A 264      53.657  -5.071   4.333  1.00 38.35           N
ANISOU   24  NE2 GLN A 264     3359   6156   5055   1094   1237    -88       N
ATOM     25 HE21 GLN A 264      54.118  -4.449   3.958  1.00 34.72           H
ANISOU   25 HE21 GLN A 264     3677   5181   4331    928    794   -695       H
ATOM     26 HE22 GLN A 264      54.055  -5.748   4.685  1.00 33.28           H
ANISOU   26 HE22 GLN A 264     3563   4908   4173    248   1062   -476       H
ATOM     27  C   GLN A 264      50.299  -4.720   8.338  1.00 18.61           C
ANISOU   27  C   GLN A 264     1715   3051   2304    353   -123   -695       C
ATOM     28  O   GLN A 264      49.870  -5.478   9.196  1.00 22.90           O
ANISOU   28  O   GLN A 264     2883   2728   3088    120    106   -647       O
ATOM     29  H   GLN A 264      52.006  -6.923   7.883  1.00 28.06           H
ANISOU   29  H   GLN A 264     2713   4044   3903    937    280   -722       H
ATOM     30  N   GLY A 265      49.861  -3.478   8.220  1.00 17.52           N
ANISOU   30  N   GLY A 265     1721   2705   2229   -155    320   -443       N
ATOM     31  CA  GLY A 265      48.670  -2.976   9.008  1.00 15.17           C
ANISOU   31  CA  GLY A 265     1501   2265   1996     82      2   -547       C
ATOM     32  HA3 GLY A 265      47.974  -3.652   9.007  1.00 15.56           H
ANISOU   32  HA3 GLY A 265     1648   2300   1961    -14    150   -411       H
ATOM     33  HA2 GLY A 265      48.320  -2.174   8.589  1.00 15.22           H
ANISOU   33  HA2 GLY A 265     1532   2321   1926      7    148   -380       H
ATOM     34  C   GLY A 265      49.029  -2.646  10.472  1.00 13.16           C
ANISOU   34  C   GLY A 265     1363   2073   1562     84    353   -205       C
ATOM     35  O   GLY A 265      48.116  -2.576  11.300  1.00 15.25           O
ANISOU   35  O   GLY A 265     1355   2637   1801    341    412    -51       O
ATOM     36  H   GLY A 265      50.212  -2.887   7.703  1.00 17.00           H
ANISOU   36  H   GLY A 265     1688   2615   2156     23    236   -379       H
ATOM     37  N   LEU A 266      50.293  -2.439  10.813  1.00 13.49           N
ANISOU   37  N   LEU A 266     1360   2272   1491    -14    391   -165       N
ATOM     38  CA  LEU A 266      50.693  -2.244  12.218  1.00 13.42           C
ANISOU   38  CA  LEU A 266     1375   2125   1598   -190    163   -164       C
ATOM     39  HA  LEU A 266      49.929  -2.426  12.804  1.00 13.87           H
ANISOU   39  HA  LEU A 266     1478   2192   1596    -73    261   -121       H
ATOM     40  CB  LEU A 266      51.809  -3.238  12.552  1.00 14.55           C
ANISOU   40  CB  LEU A 266     1668   2392   1467    -90    239   -147       C
ATOM     41  HB3 LEU A 266      52.085  -3.105  13.472  1.00 14.63           H
ANISOU   41  HB3 LEU A 266     1699   2275   1583    -87     98   -205       H
ATOM     42  HB2 LEU A 266      52.558  -3.085  11.954  1.00 14.30           H
ANISOU   42  HB2 LEU A 266     1640   2270   1520    -77    240   -158       H
ATOM     43  CG  LEU A 266      51.369  -4.692  12.397  1.00 15.16           C
ANISOU   43  CG  LEU A 266     2141   2242   1378    126    178   -204       C
ATOM     44  HG  LEU A 266      51.148  -4.856  11.467  1.00 15.17           H
ANISOU   44  HG  LEU A 266     1992   2287   1483     88     59   -236       H
ATOM     45  CD1 LEU A 266      52.533  -5.608  12.771  1.00 18.10           C
ANISOU   45  CD1 LEU A 266     2305   2253   2318    388    587     31       C
ATOM     46 HD11 LEU A 266      53.288  -5.396  12.217  1.00 16.73           H
ANISOU   46 HD11 LEU A 266     2070   2293   1992    281    297    -63       H
ATOM     47 HD12 LEU A 266      52.269  -6.521  12.630  1.00 17.21           H
ANISOU   47 HD12 LEU A 266     2184   2359   1994    290    407    -21       H
ATOM     48 HD13 LEU A 266      52.754  -5.470  13.695  1.00 17.96           H
ANISOU   48 HD13 LEU A 266     2212   2296   2315    302    506     25       H
ATOM     49  CD2 LEU A 266      50.134  -5.029  13.241  1.00 15.60           C
ANISOU   49  CD2 LEU A 266     1860   2349   1717     66     -7     67       C
ATOM     50 HD21 LEU A 266      50.250  -4.668  14.123  1.00 15.82           H
ANISOU   50 HD21 LEU A 266     1940   2274   1795     96     37    -27       H
ATOM     51 HD22 LEU A 266      50.038  -5.983  13.287  1.00 15.76           H
ANISOU   51 HD22 LEU A 266     1957   2309   1721    137     80    -28       H
ATOM     52 HD23 LEU A 266      49.358  -4.642  12.828  1.00 15.27           H
ANISOU   52 HD23 LEU A 266     1872   2261   1667     96     11     -1       H
ATOM     53  C   LEU A 266      51.150  -0.795  12.451  1.00 13.57           C
ANISOU   53  C   LEU A 266     1294   2136   1724    -32    240    -88       C
ATOM     54  O   LEU A 266      51.894  -0.519  13.361  1.00 19.42           O
ANISOU   54  O   LEU A 266     2578   2596   2203   -402   -362    -87       O
ATOM     55  H   LEU A 266      50.946  -2.404  10.255  1.00 13.16           H
ANISOU   55  H   LEU A 266     1341   2189   1468    -55    352   -177       H
ATOM     56  N   ALA A 267      50.709   0.133  11.651  1.00 14.30           N
ANISOU   56  N   ALA A 267     1403   2122   1907    -67    -56   -309       N
ATOM     57  CA  ALA A 267      50.988   1.542  11.885  1.00 13.65           C
ANISOU   57  CA  ALA A 267     1294   1986   1904    -38    116   -323       C
ATOM     58  HA  ALA A 267      51.946   1.671  12.044  1.00 14.14           H
ANISOU   58  HA  ALA A 267     1348   2037   1986    -86     52   -240       H
ATOM     59  CB  ALA A 267      50.572   2.361  10.655  1.00 16.53           C
ANISOU   59  CB  ALA A 267     2010   2097   2171     66    349   -164       C
ATOM     60  HB1 ALA A 267      51.195   2.194   9.944  1.00 15.49           H
ANISOU   60  HB1 ALA A 267     1764   2125   1995     12    152   -158       H
ATOM     61  HB2 ALA A 267      50.579   3.293  10.884  1.00 15.64           H
ANISOU   61  HB2 ALA A 267     1786   2083   2073     41    244   -141       H
ATOM     62  HB3 ALA A 267      49.689   2.095  10.386  1.00 16.18           H
ANISOU   62  HB3 ALA A 267     1983   2091   2071    111    306   -167       H
ATOM     63  C   ALA A 267      50.212   2.066  13.088  1.00 13.64           C
ANISOU   63  C   ALA A 267     1116   2032   2033     35    112   -140       C
ATOM     64  O   ALA A 267      49.047   1.728  13.280  1.00 15.83           O
ANISOU   64  O   ALA A 267     1261   2323   2429   -153    449   -213       O
ATOM     65  H   ALA A 267      50.236  -0.018  10.949  1.00 13.79           H
ANISOU   65  H   ALA A 267     1379   2087   1773    -47     43   -259       H
ATOM     66  N   GLY A 268      50.876   2.889  13.888  1.00 12.85           N
ANISOU   66  N   GLY A 268     1246   1901   1732    123    283   -184       N
ATOM     67  CA  GLY A 268      50.201   3.630  14.969  1.00 13.85           C
ANISOU   67  CA  GLY A 268     1444   1948   1871    283    336    -45       C
ATOM     68  HA3 GLY A 268      50.844   3.883  15.649  1.00 13.88           H
ANISOU   68  HA3 GLY A 268     1498   1832   1943    204    310    -72       H
ATOM     69  HA2 GLY A 268      49.514   3.076  15.373  1.00 13.94           H
ANISOU   69  HA2 GLY A 268     1496   1859   1941    159    261   -120       H
ATOM     70  C   GLY A 268      49.559   4.880  14.407  1.00 13.10           C
ANISOU   70  C   GLY A 268     1317   1551   2109    112    419      7       C
ATOM     71  O   GLY A 268      49.857   5.326  13.297  1.00 15.43           O
ANISOU   71  O   GLY A 268     1466   2139   2256    147    399      7       O
ATOM     72  H   GLY A 268      51.721   3.041  13.834  1.00 13.31           H
ANISOU   72  H   GLY A 268     1289   1926   1841     35    260   -149       H
ATOM     73  N   LEU A 269      48.663   5.441  15.212  1.00 14.08           N
ANISOU   73  N   LEU A 269     1485   1808   2055    275    454    -40       N
ATOM     74  CA  LEU A 269      47.973   6.653  14.858  1.00 12.38           C
ANISOU   74  CA  LEU A 269     1300   1582   1822   -116    175   -133       C
ATOM     75  HA  LEU A 269      48.255   6.954  13.970  1.00 12.87           H
ANISOU   75  HA  LEU A 269     1348   1668   1871    -45    244    -81       H
ATOM     76  CB  LEU A 269      46.454   6.484  14.870  1.00 12.38           C
ANISOU   76  CB  LEU A 269     1193   1461   2048     26    164     28       C
ATOM     77  HB3 LEU A 269      46.041   7.358  14.791  1.00 12.22           H
ANISOU   77  HB3 LEU A 269     1266   1482   1892     57    217    -41       H
ATOM     78  HB2 LEU A 269      46.192   6.072  15.708  1.00 12.67           H
ANISOU   78  HB2 LEU A 269     1303   1621   1888    -24    197   -104       H
ATOM     79  CG  LEU A 269      45.927   5.619  13.744  1.00 13.29           C
ANISOU   79  CG  LEU A 269     1437   1925   1687   -133    421   -178       C
ATOM     80  HG  LEU A 269      46.473   4.820  13.680  1.00 13.63           H
ANISOU   80  HG  LEU A 269     1492   1855   1830   -147    318   -135       H
ATOM     81  CD1 LEU A 269      44.490   5.185  13.973  1.00 13.89           C
ANISOU   81  CD1 LEU A 269     1406   1997   1872   -230    222   -284       C
ATOM     82 HD11 LEU A 269      44.435   4.714  14.807  1.00 13.99           H
ANISOU   82 HD11 LEU A 269     1433   1953   1928   -183    262   -242       H
ATOM     83 HD12 LEU A 269      44.220   4.610  13.253  1.00 13.57           H
ANISOU   83 HD12 LEU A 269     1443   1909   1803   -201    267   -237       H
ATOM     84 HD13 LEU A 269      43.929   5.964  13.998  1.00 13.99           H
ANISOU   84 HD13 LEU A 269     1490   1983   1840   -196    264   -237       H
ATOM     85  CD2 LEU A 269      46.030   6.360  12.432  1.00 15.71           C
ANISOU   85  CD2 LEU A 269     1879   2269   1817   -476    377   -133       C
ATOM     86 HD21 LEU A 269      45.622   7.223  12.528  1.00 15.46           H
ANISOU   86 HD21 LEU A 269     1759   2273   1839   -414    321    -85       H
ATOM     87 HD22 LEU A 269      45.574   5.856  11.753  1.00 15.01           H
ANISOU   87 HD22 LEU A 269     1724   2100   1878   -315    335   -136       H
ATOM     88 HD23 LEU A 269      46.956   6.459  12.201  1.00 15.07           H
ANISOU   88 HD23 LEU A 269     1795   2099   1832   -308    294   -118       H
ATOM     89  C   LEU A 269      48.350   7.728  15.899  1.00 12.01           C
ANISOU   89  C   LEU A 269     1123   1677   1760   -229    302   -119       C
ATOM     90  O   LEU A 269      48.265   7.502  17.124  1.00 13.21           O
ANISOU   90  O   LEU A 269     1585   1729   1703      7    247      2       O
ATOM     91  H   LEU A 269      48.440   5.125  15.981  1.00 13.32           H
ANISOU   91  H   LEU A 269     1397   1697   1965    136    309   -114       H
ATOM     92  N   ARG A 270      48.760   8.883  15.445  1.00 12.98           N
ANISOU   92  N   ARG A 270     1355   1708   1866    -86    250    -95       N
ATOM     93  CA  ARG A 270      49.086   9.965  16.333  1.00 12.58           C
ANISOU   93  CA  ARG A 270     1240   1666   1871    -94     91     97       C
ATOM     94  HA  ARG A 270      49.823   9.703  16.924  1.00 12.65           H
ANISOU   94  HA  ARG A 270     1339   1711   1752    -80     96    113       H
ATOM     95  CB  ARG A 270      49.520  11.169  15.501  1.00 13.78           C
ANISOU   95  CB  ARG A 270     1308   1965   1961   -287    512     80       C
ATOM     96  HB3 ARG A 270      48.751  11.514  15.021  1.00 14.19           H
ANISOU   96  HB3 ARG A 270     1561   1923   1906   -247    344     65       H
ATOM     97  HB2 ARG A 270      50.204  10.888  14.873  1.00 13.21           H
ANISOU   97  HB2 ARG A 270     1368   1909   1739   -162    349     45       H
ATOM     98  CG  ARG A 270      50.097  12.307  16.354  1.00 16.19           C
ANISOU   98  CG  ARG A 270     1846   2304   1999   -479    398   -103       C
ATOM     99  HG3 ARG A 270      50.914  12.002  16.780  1.00 16.25           H
ANISOU   99  HG3 ARG A 270     1942   2167   2064   -384    386    -34       H
ATOM    100  HG2 ARG A 270      49.446  12.562  17.027  1.00 15.16           H
ANISOU  100  HG2 ARG A 270     1739   2092   1929   -327    271     10       H
ATOM    101  CD  ARG A 270      50.425  13.525  15.539  1.00 17.35           C
ANISOU  101  CD  ARG A 270     2081   2191   2319   -259    404    -90       C
ATOM    102  HD3 ARG A 270      50.690  14.247  16.130  1.00 17.20           H
ANISOU  102  HD3 ARG A 270     2075   2210   2249   -285    377    -63       H
ATOM    103  HD2 ARG A 270      49.647  13.782  15.019  1.00 17.56           H
ANISOU  103  HD2 ARG A 270     2138   2266   2267   -334    329    -82       H
ATOM    104  NE  ARG A 270      51.501  13.264  14.639  1.00 17.94           N
ANISOU  104  NE  ARG A 270     2112   2484   2219   -370    335   -261       N
ATOM    105  HE  ARG A 270      52.204  12.665  14.939  1.00 18.41           H
ANISOU  105  HE  ARG A 270     2263   2393   2337   -351    345   -122       H
ATOM    106  CZ  ARG A 270      51.672  13.877  13.484  1.00 19.33           C
ANISOU  106  CZ  ARG A 270     2166   2559   2618   -450    132    -51       C
ATOM    107  NH1 ARG A 270      50.934  14.915  13.117  1.00 19.80           N
ANISOU  107  NH1 ARG A 270     2338   2410   2774   -530    577    137       N
ATOM    108 HH11 ARG A 270      50.295  15.190  13.624  1.00 18.71           H
ANISOU  108 HH11 ARG A 270     2210   2400   2495   -387    294     91       H
ATOM    109 HH12 ARG A 270      51.092  15.313  12.371  1.00 18.80           H
ANISOU  109 HH12 ARG A 270     2274   2431   2437   -419    350    -42       H
ATOM    110  NH2 ARG A 270      52.633  13.398  12.724  1.00 20.97           N
ANISOU  110  NH2 ARG A 270     2987   2299   2682    162    782    485       N
ATOM    111 HH21 ARG A 270      53.107  12.735  12.998  1.00 19.21           H
ANISOU  111 HH21 ARG A 270     2523   2255   2521    -14    524    217       H
ATOM    112 HH22 ARG A 270      52.833  13.792  11.985  1.00 18.56           H
ANISOU  112 HH22 ARG A 270     2561   2232   2256    -63    474    112       H
ATOM    113  C   ARG A 270      47.890  10.409  17.190  1.00 12.71           C
ANISOU  113  C   ARG A 270     1497   1691   1638   -105    190    205       C
ATOM    114  O   ARG A 270      46.778  10.542  16.704  1.00 13.16           O
ANISOU  114  O   ARG A 270     1393   1916   1691   -158    136   -141       O
ATOM    115  H   ARG A 270      48.859   9.070  14.611  1.00 12.78           H
ANISOU  115  H   ARG A 270     1291   1702   1859   -116    218    -73       H
ATOM    116  N   ASN A 271      48.151  10.638  18.465  1.00 12.24           N
ANISOU  116  N   ASN A 271     1337   1666   1647   -184     91     74       N
ATOM    117  CA  ASN A 271      47.179  11.302  19.358  1.00 12.36           C
ANISOU  117  CA  ASN A 271     1370   1524   1800   -225     91     29       C
ATOM    118  HA  ASN A 271      46.280  10.943  19.204  1.00 12.33           H
ANISOU  118  HA  ASN A 271     1420   1525   1737   -248     55    -10       H
ATOM    119  CB  ASN A 271      47.572  11.047  20.790  1.00 13.34           C
ANISOU  119  CB  ASN A 271     1636   1590   1841   -182     58     92       C
ATOM    120  HB3 ASN A 271      48.425  11.477  20.963  1.00 13.26           H
ANISOU  120  HB3 ASN A 271     1635   1587   1816   -145     34     33       H
ATOM    121  HB2 ASN A 271      47.650  10.090  20.929  1.00 13.38           H
ANISOU  121  HB2 ASN A 271     1682   1591   1812   -151     47     53       H
ATOM    122  CG  ASN A 271      46.585  11.574  21.776  1.00 15.12           C
ANISOU  122  CG  ASN A 271     2197   1790   1755   -108      3    -52       C
ATOM    123  OD1 ASN A 271      45.607  12.246  21.477  1.00 13.62           O
ANISOU  123  OD1 ASN A 271     1711   1671   1792   -423    242   -258       O
ATOM    124  ND2 ASN A 271      46.923  11.283  23.047  1.00 20.73           N
ANISOU  124  ND2 ASN A 271     2635   3559   1680    541   -123   -486       N
ATOM    125 HD21 ASN A 271      46.338  11.553  23.784  1.00 17.76           H
ANISOU  125 HD21 ASN A 271     2269   2682   1796    220    -71   -303       H
ATOM    126 HD22 ASN A 271      47.754  10.796  23.233  1.00 17.67           H
ANISOU  126 HD22 ASN A 271     2325   2614   1773     27    -35   -295       H
ATOM    127  C   ASN A 271      47.183  12.796  19.037  1.00 11.86           C
ANISOU  127  C   ASN A 271     1460   1386   1660   -306     36   -161       C
ATOM    128  O   ASN A 271      48.207  13.442  19.139  1.00 13.90           O
ANISOU  128  O   ASN A 271     1391   1686   2204   -419    -71    -38       O
ATOM    129  H   ASN A 271      48.887  10.421  18.853  1.00 12.43           H
ANISOU  129  H   ASN A 271     1434   1623   1666   -133     45    106       H
ATOM    130  N   LEU A 272      46.039  13.336  18.645  1.00 12.07           N
ANISOU  130  N   LEU A 272     1541   1392   1652   -359     40    -44       N
ATOM    131  CA  LEU A 272      45.945  14.761  18.247  1.00 12.50           C
ANISOU  131  CA  LEU A 272     1380   1443   1925   -137     47     17       C
ATOM    132  HA  LEU A 272      46.816  15.075  17.925  1.00 12.60           H
ANISOU  132  HA  LEU A 272     1478   1464   1844   -259     56     -5       H
ATOM    133  CB  LEU A 272      44.928  14.887  17.116  1.00 13.29           C
ANISOU  133  CB  LEU A 272     1738   1409   1901    -82    -90     86       C
ATOM    134  HB3 LEU A 272      44.860  15.820  16.858  1.00 13.12           H
ANISOU  134  HB3 LEU A 272     1687   1397   1901   -132    -64     67       H
ATOM    135  HB2 LEU A 272      44.067  14.570  17.432  1.00 13.40           H
ANISOU  135  HB2 LEU A 272     1728   1450   1913   -113    -88     10       H
ATOM    136  CG  LEU A 272      45.295  14.078  15.862  1.00 14.48           C
ANISOU  136  CG  LEU A 272     1875   1579   2047   -245   -114   -105       C
ATOM    137  HG  LEU A 272      45.401  13.146  16.108  1.00 14.33           H
ANISOU  137  HG  LEU A 272     1892   1619   1934   -233    -36    -40       H
ATOM    138  CD1 LEU A 272      44.145  14.171  14.855  1.00 14.95           C
ANISOU  138  CD1 LEU A 272     1895   1852   1933   -388    -80     39       C
ATOM    139 HD11 LEU A 272      43.350  13.813  15.256  1.00 14.54           H
ANISOU  139 HD11 LEU A 272     1822   1763   1937   -298    -81      0       H
ATOM    140 HD12 LEU A 272      44.374  13.665  14.072  1.00 14.91           H
ANISOU  140 HD12 LEU A 272     1890   1802   1973   -330   -109     20       H
ATOM    141 HD13 LEU A 272      44.009  15.093  14.622  1.00 14.92           H
ANISOU  141 HD13 LEU A 272     1882   1825   1960   -330    -96    -28       H
ATOM    142  CD2 LEU A 272      46.589  14.544  15.239  1.00 15.55           C
ANISOU  142  CD2 LEU A 272     2108   1998   1802   -174    126   -141       C
ATOM    143 HD21 LEU A 272      46.580  15.502  15.181  1.00 15.68           H
ANISOU  143 HD21 LEU A 272     2053   1981   1922   -208     76   -141       H
ATOM    144 HD22 LEU A 272      46.668  14.162  14.362  1.00 14.94           H
ANISOU  144 HD22 LEU A 272     2023   1853   1801   -221     54   -120       H
ATOM    145 HD23 LEU A 272      47.321  14.256  15.790  1.00 15.21           H
ANISOU  145 HD23 LEU A 272     2038   1833   1906   -233    110   -136       H
ATOM    146  C   LEU A 272      45.513  15.634  19.436  1.00 12.60           C
ANISOU  146  C   LEU A 272     1339   1524   1923   -431     45    -36       C
ATOM    147  O   LEU A 272      45.396  16.829  19.287  1.00 13.61           O
ANISOU  147  O   LEU A 272     1757   1421   1993   -424     53    -52       O
ATOM    148  H   LEU A 272      45.294  12.909  18.595  1.00 11.90           H
ANISOU  148  H   LEU A 272     1420   1375   1725   -239     29    -54       H
ATOM    149  N   GLY A 273      45.293  15.000  20.585  1.00 12.24           N
ANISOU  149  N   GLY A 273     1345   1527   1776   -393    -36    -53       N
ATOM    150  CA  GLY A 273      44.768  15.697  21.782  1.00 13.12           C
ANISOU  150  CA  GLY A 273     1537   1570   1876   -429    -23   -162       C
ATOM    151  HA3 GLY A 273      44.582  16.627  21.577  1.00 12.74           H
ANISOU  151  HA3 GLY A 273     1466   1576   1797   -398      9   -158       H
ATOM    152  HA2 GLY A 273      45.409  15.649  22.509  1.00 12.65           H
ANISOU  152  HA2 GLY A 273     1496   1522   1787   -379     39   -153       H
ATOM    153  C   GLY A 273      43.483  15.005  22.197  1.00 11.56           C
ANISOU  153  C   GLY A 273     1332   1462   1596   -288     80   -186       C
ATOM    154  O   GLY A 273      42.405  15.285  21.658  1.00 12.31           O
ANISOU  154  O   GLY A 273     1457   1574   1646   -299    -32   -117       O
ATOM    155  H   GLY A 273      45.436  14.161  20.708  1.00 12.43           H
ANISOU  155  H   GLY A 273     1405   1509   1807   -387     -3    -90       H
ATOM    156  N   ASN A 274      43.650  14.098  23.161  1.00 11.09           N
ANISOU  156  N   ASN A 274     1266   1422   1524   -261     88   -184       N
ATOM    157  CA  ASN A 274      42.544  13.274  23.666  1.00 11.28           C
ANISOU  157  CA  ASN A 274     1294   1415   1575   -318    -21   -145       C
ATOM    158  HA  ASN A 274      42.890  12.624  24.313  1.00 11.37           H
ANISOU  158  HA  ASN A 274     1297   1423   1600   -284     21   -130       H
ATOM    159  CB  ASN A 274      41.552  14.194  24.383  1.00 12.20           C
ANISOU  159  CB  ASN A 274     1346   1563   1725   -310     80   -220       C
ATOM    160  HB3 ASN A 274      40.703  13.734  24.478  1.00 11.88           H
ANISOU  160  HB3 ASN A 274     1305   1525   1684   -256    108   -194       H
ATOM    161  HB2 ASN A 274      41.435  15.005  23.863  1.00 12.15           H
ANISOU  161  HB2 ASN A 274     1331   1582   1700   -299    101   -205       H
ATOM    162  CG  ASN A 274      42.030  14.586  25.766  1.00 11.91           C
ANISOU  162  CG  ASN A 274     1231   1626   1668   -289    315   -135       C
ATOM    163  OD1 ASN A 274      42.698  13.800  26.458  1.00 13.00           O
ANISOU  163  OD1 ASN A 274     1411   1750   1777   -239   -130   -338       O
ATOM    164  ND2 ASN A 274      41.702  15.803  26.169  1.00 13.11           N
ANISOU  164  ND2 ASN A 274     1404   1601   1975   -421    134   -491       N
ATOM    165 HD21 ASN A 274      42.168  16.210  26.929  1.00 12.32           H
ANISOU  165 HD21 ASN A 274     1393   1584   1703   -383    208   -334       H
ATOM    166 HD22 ASN A 274      40.990  16.295  25.710  1.00 13.09           H
ANISOU  166 HD22 ASN A 274     1493   1629   1849   -399    187   -347       H
ATOM    167  C   ASN A 274      41.827  12.523  22.569  1.00 11.76           C
ANISOU  167  C   ASN A 274     1265   1426   1777   -349    173   -251       C
ATOM    168  O   ASN A 274      40.629  12.284  22.694  1.00 12.70           O
ANISOU  168  O   ASN A 274     1296   1647   1883   -370     50   -375       O
ATOM    169  H   ASN A 274      44.403  13.938  23.545  1.00 11.38           H
ANISOU  169  H   ASN A 274     1344   1424   1555   -274     14   -161       H
ATOM    170  N   THR A 275      42.490  12.110  21.469  1.00 11.22           N
ANISOU  170  N   THR A 275     1112   1624   1524   -219     41   -161       N
ATOM    171  CA  THR A 275      41.773  11.460  20.385  1.00 10.57           C
ANISOU  171  CA  THR A 275     1167   1369   1477   -157     52   -256       C
ATOM    172  HA  THR A 275      40.812  11.613  20.502  1.00 11.04           H
ANISOU  172  HA  THR A 275     1161   1475   1556   -192     81   -176       H
ATOM    173  CB  THR A 275      42.173  11.998  19.000  1.00 11.68           C
ANISOU  173  CB  THR A 275     1255   1562   1617   -411     45     -1       C
ATOM    174  HB  THR A 275      41.686  11.508  18.320  1.00 11.78           H
ANISOU  174  HB  THR A 275     1331   1519   1623   -334     50    -75       H
ATOM    175  OG1 THR A 275      43.543  11.881  18.751  1.00 12.40           O
ANISOU  175  OG1 THR A 275     1276   1612   1822   -349    208      0       O
ATOM    176  HG1 THR A 275      43.754  12.222  18.034  0.00 10.82           H
ANISOU  176  HG1 THR A 275     1369   1369   1369      0      0      0       H
ATOM    177  CG2 THR A 275      41.743  13.455  18.923  1.00 12.95           C
ANISOU  177  CG2 THR A 275     1726   1499   1693   -638     56    -27       C
ATOM    178 HG21 THR A 275      40.850  13.552  19.262  1.00 12.75           H
ANISOU  178 HG21 THR A 275     1671   1494   1679   -494    -31    -55       H
ATOM    179 HG22 THR A 275      41.766  13.756  18.012  1.00 12.49           H
ANISOU  179 HG22 THR A 275     1579   1505   1661   -507     20    -63       H
ATOM    180 HG23 THR A 275      42.336  14.000  19.447  1.00 12.41           H
ANISOU  180 HG23 THR A 275     1546   1504   1663   -413    -19    -87       H
ATOM    181  C   THR A 275      42.013   9.952  20.376  1.00 10.60           C
ANISOU  181  C   THR A 275      942   1520   1564    -49    108   -160       C
ATOM    182  O   THR A 275      41.724   9.307  19.331  1.00 11.31           O
ANISOU  182  O   THR A 275     1299   1421   1576   -236    -26   -185       O
ATOM    183  H   THR A 275      43.336  12.198  21.341  1.00 11.06           H
ANISOU  183  H   THR A 275     1134   1498   1571   -263     93   -201       H
HETATM  184  N   CME A 276      42.487   9.286  21.425  1.00 11.73           N
ANISOU  184  N   CME A 276     1178   1646   1631   -250   -141   -107       N
HETATM  185  CA  CME A 276      42.624   7.845  21.381  1.00 12.21           C
ANISOU  185  CA  CME A 276     1387   1521   1729   -372    -46   -133       C
HETATM  186  HA  CME A 276      43.146   7.566  20.456  1.00 13.04           H
ANISOU  186  HA  CME A 276     1307   1833   1812   -269     25    -78       H
HETATM  187  CB  CME A 276      43.381   7.213  22.560  1.00 13.69           C
ANISOU  187  CB  CME A 276      750   2467   1985   -687    206    170       C
HETATM  188  HB2 CME A 276      42.706   7.112  23.414  1.00 14.19           H
ANISOU  188  HB2 CME A 276     1355   2265   1771   -474    324     42       H
HETATM  189  HB3 CME A 276      44.209   7.859  22.860  1.00 16.75           H
ANISOU  189  HB3 CME A 276     1374   2003   2984   -593   -318   -257       H
HETATM  190  SG  CME A 276      44.013   5.563  22.086  1.00 39.24           S
ANISOU  190  SG  CME A 276     5221   4040   5645   -326    387    645       S
HETATM  191  SD  CME A 276      45.188   6.362  20.715  1.00 35.83           S
ANISOU  191  SD  CME A 276     3355   5199   5056   1057    266    477       S
HETATM  192  CE  CME A 276      45.272   7.645  21.873  1.00 14.26           C
ANISOU  192  CE  CME A 276      304   2759   2352    318    -82    500       C
HETATM  193  HE2 CME A 276      44.305   7.743  22.370  1.00 16.77           H
ANISOU  193  HE2 CME A 276     1521   2587   2263    850    837    -42       H
HETATM  194  HE3 CME A 276      45.462   8.581  21.345  1.00 16.22           H
ANISOU  194  HE3 CME A 276     1202   2362   2597    297   -184    127       H
HETATM  195  CZ  CME A 276      46.362   7.449  22.937  1.00 31.94           C
ANISOU  195  CZ  CME A 276     3769   3798   4566   1402  -2731   -738       C
HETATM  196  HZ2 CME A 276      46.335   8.274  23.653  1.00 27.08           H
ANISOU  196  HZ2 CME A 276     2879   3517   3891    459  -1036   -330       H
HETATM  197  HZ3 CME A 276      47.347   7.432  22.466  1.00 30.38           H
ANISOU  197  HZ3 CME A 276     4387   3347   3809    496  -1645   -144       H
HETATM  198  OH  CME A 276      46.123   6.233  23.599  1.00 34.47           O
ANISOU  198  OH  CME A 276     4297   4591   4206   1268    722    227       O
HETATM  199  HH  CME A 276      46.453   6.219  24.141  0.00 25.84           H
ANISOU  199  HH  CME A 276     3273   3273   3273      0      0      0       H
HETATM  200  C   CME A 276      41.227   7.177  21.370  1.00  9.76           C
ANISOU  200  C   CME A 276     1229   1335   1144   -230     99   -195       C
HETATM  201  O   CME A 276      41.151   6.008  20.959  1.00 11.06           O
ANISOU  201  O   CME A 276     1387   1478   1334    -42   -141   -306       O
HETATM  202  H   CME A 276      42.733   9.646  22.166  1.00 11.59           H
ANISOU  202  H   CME A 276     1187   1605   1610   -248    -59   -130       H
ATOM    203  N   PHE A 277      40.122   7.799  21.772  1.00  9.91           N
ANISOU  203  N   PHE A 277     1254   1217   1291   -181     59   -261       N
ATOM    204  CA  PHE A 277      38.798   7.196  21.579  1.00 10.16           C
ANISOU  204  CA  PHE A 277     1193   1257   1407   -116    -17   -229       C
ATOM    205  HA  PHE A 277      38.765   6.322  22.019  1.00 10.31           H
ANISOU  205  HA  PHE A 277     1186   1327   1403   -129      2   -157       H
ATOM    206  CB  PHE A 277      37.669   8.075  22.144  1.00 10.77           C
ANISOU  206  CB  PHE A 277     1133   1328   1630    -32     57   -113       C
ATOM    207  HB3 PHE A 277      37.890   8.315  23.057  1.00 10.67           H
ANISOU  207  HB3 PHE A 277     1151   1309   1593    -91     74    -86       H
ATOM    208  HB2 PHE A 277      36.843   7.566  22.130  1.00 10.62           H
ANISOU  208  HB2 PHE A 277     1226   1294   1514   -100     31   -130       H
ATOM    209  CG  PHE A 277      37.432   9.352  21.378  1.00  9.68           C
ANISOU  209  CG  PHE A 277     1033   1313   1329   -194     35   -106       C
ATOM    210  CD1 PHE A 277      38.124  10.503  21.712  1.00  9.87           C
ANISOU  210  CD1 PHE A 277      929   1445   1376   -214    -51   -210       C
ATOM    211  HD1 PHE A 277      38.756  10.480  22.394  1.00  9.96           H
ANISOU  211  HD1 PHE A 277     1043   1388   1352   -205    -84   -152       H
ATOM    212  CE1 PHE A 277      37.935  11.665  20.997  1.00 11.33           C
ANISOU  212  CE1 PHE A 277     1239   1354   1711   -231    -96     -4       C
ATOM    213  HE1 PHE A 277      38.412  12.431  21.222  1.00 10.90           H
ANISOU  213  HE1 PHE A 277     1177   1345   1617   -163    -66    -86       H
ATOM    214  CZ  PHE A 277      37.033  11.697  19.968  1.00 10.91           C
ANISOU  214  CZ  PHE A 277     1189   1315   1641   -206    -69    -98       C
ATOM    215  HZ  PHE A 277      36.885  12.490  19.504  1.00 10.96           H
ANISOU  215  HZ  PHE A 277     1241   1374   1550   -189   -100    -82       H
ATOM    216  CE2 PHE A 277      36.320  10.580  19.650  1.00 10.26           C
ANISOU  216  CE2 PHE A 277     1354   1340   1204   -145   -158   -154       C
ATOM    217  HE2 PHE A 277      35.701  10.606  18.956  1.00  9.92           H
ANISOU  217  HE2 PHE A 277     1193   1293   1282   -134   -127   -180       H
ATOM    218  CD2 PHE A 277      36.513   9.416  20.354  1.00 10.08           C
ANISOU  218  CD2 PHE A 277     1113   1180   1537    -63   -137   -302       C
ATOM    219  HD2 PHE A 277      36.035   8.654  20.119  1.00  9.87           H
ANISOU  219  HD2 PHE A 277     1143   1192   1415   -123    -99   -221       H
ATOM    220  C   PHE A 277      38.616   6.990  20.038  1.00  9.75           C
ANISOU  220  C   PHE A 277     1104   1265   1334   -230     14   -191       C
ATOM    221  O   PHE A 277      38.066   5.969  19.622  1.00 10.82           O
ANISOU  221  O   PHE A 277     1531   1237   1341   -409    -23   -154       O
ATOM    222  H   PHE A 277      40.108   8.566  22.160  1.00  9.79           H
ANISOU  222  H   PHE A 277     1201   1227   1290   -177     32   -263       H
ATOM    223  N  AMET A 278      39.073   7.945  19.230  0.50  9.49           N
ANISOU  223  N  AMET A 278     1133   1126   1344   -227      3   -265       N
ATOM    224  N  BMET A 278      39.076   7.946  19.235  0.50  9.49           N
ANISOU  224  N  BMET A 278     1138   1120   1347   -233      7   -272       N
ATOM    225  CA AMET A 278      38.947   7.857  17.795  0.50  9.87           C
ANISOU  225  CA AMET A 278     1081   1290   1377    -95      0   -108       C
ATOM    226  CA BMET A 278      38.955   7.864  17.798  0.50  9.88           C
ANISOU  226  CA BMET A 278     1087   1286   1378   -108      8   -110       C
ATOM    227  HA AMET A 278      38.030   7.609  17.554  0.50 10.13           H
ANISOU  227  HA AMET A 278     1176   1241   1430   -210    -46   -116       H
ATOM    228  HA BMET A 278      38.037   7.628  17.551  0.50 10.13           H
ANISOU  228  HA BMET A 278     1176   1242   1430   -217    -39   -116       H
ATOM    229  CB AMET A 278      39.253   9.241  17.225  0.50 12.05           C
ANISOU  229  CB AMET A 278     1356   1431   1791   -368    -78     11       C
ATOM    230  CB BMET A 278      39.271   9.262  17.263  0.50 12.14           C
ANISOU  230  CB BMET A 278     1379   1447   1784   -382     -9     19       C
ATOM    231  HB3AMET A 278      40.140   9.510  17.509  0.50 11.72           H
ANISOU  231  HB3AMET A 278     1321   1456   1675   -258    -72    -69       H
ATOM    232  HB3BMET A 278      40.195   9.474  17.469  0.50 11.62           H
ANISOU  232  HB3BMET A 278     1358   1410   1645   -278     -7    -85       H
ATOM    233  HB2AMET A 278      38.594   9.871  17.557  0.50 12.16           H
ANISOU  233  HB2AMET A 278     1413   1514   1694   -296    -86    -12       H
ATOM    234  HB2BMET A 278      38.683   9.902  17.694  0.50 12.09           H
ANISOU  234  HB2BMET A 278     1418   1495   1680   -323    -50     -4       H
ATOM    235  CG AMET A 278      39.216   9.282  15.729  0.50 13.18           C
ANISOU  235  CG AMET A 278     1444   1718   1844   -219    107   -193       C
ATOM    236  CG BMET A 278      39.089   9.394  15.789  0.50 12.18           C
ANISOU  236  CG BMET A 278     1497   1412   1716   -323    232   -324       C
ATOM    237  HG3AMET A 278      38.328   9.032  15.429  0.50 13.13           H
ANISOU  237  HG3AMET A 278     1501   1691   1793   -222     14    -75       H
ATOM    238  HG3BMET A 278      38.184   9.135  15.557  0.50 12.77           H
ANISOU  238  HG3BMET A 278     1532   1569   1748   -292     42    -89       H
ATOM    239  HG2AMET A 278      39.872   8.658  15.381  0.50 12.95           H
ANISOU  239  HG2AMET A 278     1502   1598   1820   -146     39    -63       H
ATOM    240  HG2BMET A 278      39.726   8.818  15.338  0.50 12.24           H
ANISOU  240  HG2BMET A 278     1454   1444   1751   -118    105   -141       H
ATOM    241  SD AMET A 278      39.593  10.921  15.057  0.50 14.91           S
ANISOU  241  SD AMET A 278     1790   1895   1980     59     78    118       S
ATOM    242  SD BMET A 278      39.357  11.101  15.204  0.50 16.11           S
ANISOU  242  SD BMET A 278     2067   1946   2106   -521   -463    572       S
ATOM    243  CE AMET A 278      38.509  11.769  16.007  0.50  6.68           C
ANISOU  243  CE AMET A 278      817    889    829   -507   -178    427       C
ATOM    244  CE BMET A 278      41.161  11.084  15.155  0.50 15.60           C
ANISOU  244  CE BMET A 278     1902   1952   2074   -556      5    493       C
ATOM    245  HE1AMET A 278      37.621  11.459  15.819  0.50  7.45           H
ANISOU  245  HE1AMET A 278     1028    904    899   -635   -427    373       H
ATOM    246  HE1BMET A 278      41.494  10.875  16.031  0.50 15.52           H
ANISOU  246  HE1BMET A 278     1916   1894   2086   -473    -46    392       H
ATOM    247  HE2AMET A 278      38.581  12.704  15.803  0.50  7.32           H
ANISOU  247  HE2AMET A 278      932    949    898   -521   -248    546       H
ATOM    248  HE2BMET A 278      41.474  11.950  14.883  0.50 15.37           H
ANISOU  248  HE2BMET A 278     1933   1791   2116   -442   -125    422       H
ATOM    249  HE3AMET A 278      38.721  11.618  16.931  0.50  7.41           H
ANISOU  249  HE3AMET A 278      920    936    958   -480   -380    519       H
ATOM    250  HE3BMET A 278      41.450  10.418  14.527  0.50 15.97           H
ANISOU  250  HE3BMET A 278     1943   1965   2159   -491    -98    423       H
ATOM    251  C  AMET A 278      39.916   6.841  17.249  0.50  9.45           C
ANISOU  251  C  AMET A 278      998   1161   1429   -183     53    -23       C
ATOM    252  C  BMET A 278      39.915   6.844  17.246  0.50  9.43           C
ANISOU  252  C  BMET A 278      998   1161   1422   -189     55    -15       C
ATOM    253  O  AMET A 278      39.537   5.996  16.421  0.50  9.97           O
ANISOU  253  O  AMET A 278     1257   1333   1197   -128     19    -29       O
ATOM    254  O  BMET A 278      39.534   6.007  16.415  0.50 10.03           O
ANISOU  254  O  BMET A 278     1264   1340   1205   -153     29    -24       O
ATOM    255  H  AMET A 278      39.464   8.661  19.502  0.50 10.05           H
ANISOU  255  H  AMET A 278     1221   1088   1509   -255    -22   -249       H
ATOM    256  H  BMET A 278      39.467   8.660  19.511  0.50 10.12           H
ANISOU  256  H  BMET A 278     1226   1079   1538   -263    -21   -257       H
ATOM    257  N   ASN A 279      41.169   6.879  17.688  1.00  9.12           N
ANISOU  257  N   ASN A 279     1040   1238   1185   -137     19    -91       N
ATOM    258  CA  ASN A 279      42.186   5.961  17.159  1.00  9.29           C
ANISOU  258  CA  ASN A 279      998   1213   1318    -53    162   -110       C
ATOM    259  HA  ASN A 279      42.227   6.043  16.183  1.00  9.60           H
ANISOU  259  HA  ASN A 279     1064   1269   1315    -94     93    -97       H
ATOM    260  CB  ASN A 279      43.551   6.286  17.728  1.00 10.65           C
ANISOU  260  CB  ASN A 279     1099   1472   1476    -97     82   -226       C
ATOM    261  HB3 ASN A 279      44.179   5.599  17.455  1.00 10.55           H
ANISOU  261  HB3 ASN A 279     1155   1397   1453    -78     86   -146       H
ATOM    262  HB2 ASN A 279      43.491   6.316  18.695  1.00 10.52           H
ANISOU  262  HB2 ASN A 279     1118   1413   1464    -92    101   -161       H
ATOM    263  CG  ASN A 279      44.075   7.614  17.250  1.00 11.46           C
ANISOU  263  CG  ASN A 279     1175   1521   1656   -147    190   -208       C
ATOM    264  OD1 ASN A 279      43.613   8.134  16.253  1.00 12.09           O
ANISOU  264  OD1 ASN A 279     1449   1440   1704   -233    312    -22       O
ATOM    265  ND2 ASN A 279      45.043   8.164  17.970  1.00 13.11           N
ANISOU  265  ND2 ASN A 279     1182   1744   2054   -354    126   -160       N
ATOM    266 HD21 ASN A 279      45.319   9.088  17.794  1.00 12.55           H
ANISOU  266 HD21 ASN A 279     1212   1642   1911   -213    128   -197       H
ATOM    267 HD22 ASN A 279      45.479   7.648  18.680  1.00 12.80           H
ANISOU  267 HD22 ASN A 279     1236   1690   1934   -289    158   -225       H
ATOM    268  C   ASN A 279      41.809   4.515  17.512  1.00  8.99           C
ANISOU  268  C   ASN A 279      992   1199   1222    -98     41    -29       C
ATOM    269  O   ASN A 279      42.020   3.615  16.691  1.00  9.84           O
ANISOU  269  O   ASN A 279     1130   1301   1307    -44    -13   -146       O
ATOM    270  H   ASN A 279      41.459   7.422  18.290  1.00  9.20           H
ANISOU  270  H   ASN A 279     1041   1177   1277   -155     43   -116       H
ATOM    271  N   SER A 280      41.250   4.252  18.695  1.00  9.08           N
ANISOU  271  N   SER A 280     1037   1181   1230   -100    -57    -85       N
ATOM    272  CA  SER A 280      40.871   2.900  19.063  1.00  9.07           C
ANISOU  272  CA  SER A 280     1088   1115   1240    -96    -86    -28       C
ATOM    273  HA  SER A 280      41.657   2.316  19.042  1.00  9.13           H
ANISOU  273  HA  SER A 280     1131   1153   1185    -61    -73    -57       H
ATOM    274  CB  SER A 280      40.313   2.928  20.492  1.00 10.28           C
ANISOU  274  CB  SER A 280     1386   1442   1076   -249   -256   -101       C
ATOM    275  HB3 SER A 280      39.600   3.585  20.537  1.00 10.54           H
ANISOU  275  HB3 SER A 280     1393   1424   1187   -232   -141    -82       H
ATOM    276  HB2 SER A 280      41.026   3.175  21.102  1.00  9.62           H
ANISOU  276  HB2 SER A 280     1177   1355   1122   -220   -153    -94       H
ATOM    277  OG  SER A 280      39.790   1.649  20.884  1.00 11.31           O
ANISOU  277  OG  SER A 280     1440   1459   1396   -147     91   -135       O
ATOM    278  HG  SER A 280      39.490   1.685  21.646  0.00  9.40           H
ANISOU  278  HG  SER A 280     1190   1190   1190      0      0      0       H
ATOM    279  C   SER A 280      39.833   2.375  18.057  1.00  8.56           C
ANISOU  279  C   SER A 280     1095   1114   1040    -54     67    -56       C
ATOM    280  O   SER A 280      39.976   1.270  17.535  1.00  9.36           O
ANISOU  280  O   SER A 280     1162   1205   1187      4     85   -167       O
ATOM    281  H   SER A 280      41.082   4.843  19.297  1.00  9.07           H
ANISOU  281  H   SER A 280     1067   1161   1216   -106    -53    -67       H
ATOM    282  N   ILE A 281      38.801   3.158  17.796  1.00  8.78           N
ANISOU  282  N   ILE A 281     1072   1181   1083    -17     -2   -121       N
ATOM    283  CA  ILE A 281      37.764   2.749  16.840  1.00  9.11           C
ANISOU  283  CA  ILE A 281      952   1362   1147    -37     38   -134       C
ATOM    284  HA  ILE A 281      37.388   1.886  17.112  1.00  9.12           H
ANISOU  284  HA  ILE A 281     1012   1310   1142    -21     51   -155       H
ATOM    285  CB  ILE A 281      36.626   3.802  16.820  1.00  9.14           C
ANISOU  285  CB  ILE A 281      994   1418   1060     39    105   -171       C
ATOM    286  HB  ILE A 281      37.018   4.683  16.720  1.00  9.42           H
ANISOU  286  HB  ILE A 281     1049   1395   1135     30     98   -193       H
ATOM    287  CG1 ILE A 281      35.824   3.764  18.146  1.00  9.62           C
ANISOU  287  CG1 ILE A 281     1128   1311   1215   -192    237   -319       C
ATOM    288 HG13 ILE A 281      35.065   4.362  18.068  1.00  9.79           H
ANISOU  288 HG13 ILE A 281     1194   1355   1168   -146    174   -234       H
ATOM    289 HG12 ILE A 281      36.401   4.059  18.867  1.00  9.84           H
ANISOU  289 HG12 ILE A 281     1174   1352   1210   -145    157   -242       H
ATOM    290  CD1 ILE A 281      35.289   2.381  18.517  1.00 10.11           C
ANISOU  290  CD1 ILE A 281     1185   1496   1159   -277    240   -176       C
ATOM    291 HD11 ILE A 281      34.928   1.965  17.731  1.00 10.09           H
ANISOU  291 HD11 ILE A 281     1177   1424   1232   -212    196   -215       H
ATOM    292 HD12 ILE A 281      34.603   2.480  19.180  1.00  9.87           H
ANISOU  292 HD12 ILE A 281     1147   1432   1169   -207    201   -191       H
ATOM    293 HD13 ILE A 281      36.010   1.851  18.866  1.00 10.21           H
ANISOU  293 HD13 ILE A 281     1243   1431   1201   -236    214   -214       H
ATOM    294  CG2 ILE A 281      35.701   3.542  15.640  1.00 10.12           C
ANISOU  294  CG2 ILE A 281     1047   1604   1193     59     64   -160       C
ATOM    295 HG21 ILE A 281      36.106   3.893  14.843  1.00  9.95           H
ANISOU  295 HG21 ILE A 281     1056   1501   1222     48     65   -160       H
ATOM    296 HG22 ILE A 281      34.861   3.977  15.799  1.00  9.89           H
ANISOU  296 HG22 ILE A 281     1108   1475   1174     64     85   -168       H
ATOM    297 HG23 ILE A 281      35.568   2.595  15.550  1.00 10.02           H
ANISOU  297 HG23 ILE A 281     1058   1571   1177     64     76   -139       H
ATOM    298  C   ILE A 281      38.377   2.599  15.444  1.00  8.48           C
ANISOU  298  C   ILE A 281      860   1187   1174   -130     55   -100       C
ATOM    299  O   ILE A 281      38.074   1.623  14.734  1.00  8.82           O
ANISOU  299  O   ILE A 281     1038   1179   1134   -104     84    -40       O
ATOM    300  H   ILE A 281      38.670   3.930  18.153  1.00  8.80           H
ANISOU  300  H   ILE A 281     1060   1156   1126    -47     31   -112       H
ATOM    301  N   LEU A 282      39.234   3.523  15.016  1.00  8.63           N
ANISOU  301  N   LEU A 282     1101   1198    979   -214     50   -103       N
ATOM    302  CA  LEU A 282      39.803   3.462  13.669  1.00  8.85           C
ANISOU  302  CA  LEU A 282      967   1318   1077   -131    137   -148       C
ATOM    303  HA  LEU A 282      39.080   3.455  13.007  1.00  9.29           H
ANISOU  303  HA  LEU A 282     1088   1303   1137   -156     45   -122       H
ATOM    304  CB  LEU A 282      40.690   4.670  13.403  1.00  9.37           C
ANISOU  304  CB  LEU A 282     1023   1317   1219   -161    122   -154       C
ATOM    305  HB3 LEU A 282      41.210   4.508  12.600  1.00  9.34           H
ANISOU  305  HB3 LEU A 282     1064   1309   1173   -140    100   -131       H
ATOM    306  HB2 LEU A 282      41.283   4.798  14.160  1.00  9.58           H
ANISOU  306  HB2 LEU A 282     1101   1302   1236   -147     71   -133       H
ATOM    307  CG  LEU A 282      39.895   5.971  13.197  1.00 10.84           C
ANISOU  307  CG  LEU A 282     1331   1342   1446   -105     76    -83       C
ATOM    308  HG  LEU A 282      39.294   6.095  13.948  1.00 10.72           H
ANISOU  308  HG  LEU A 282     1334   1359   1380   -131     36    -61       H
ATOM    309  CD1 LEU A 282      40.878   7.145  13.180  1.00 11.34           C
ANISOU  309  CD1 LEU A 282     1610   1232   1467   -214     52     79       C
ATOM    310 HD11 LEU A 282      41.297   7.214  14.041  1.00 11.34           H
ANISOU  310 HD11 LEU A 282     1520   1302   1484   -172     60     27       H
ATOM    311 HD12 LEU A 282      40.396   7.952  12.984  1.00 11.41           H
ANISOU  311 HD12 LEU A 282     1517   1339   1478   -136     50     25       H
ATOM    312 HD13 LEU A 282      41.541   6.987  12.504  1.00 11.69           H
ANISOU  312 HD13 LEU A 282     1552   1374   1513   -190     36     22       H
ATOM    313  CD2 LEU A 282      39.063   5.961  11.931  1.00 13.06           C
ANISOU  313  CD2 LEU A 282     1665   1680   1614   -119   -190    -59       C
ATOM    314 HD21 LEU A 282      39.616   5.681  11.197  1.00 12.80           H
ANISOU  314 HD21 LEU A 282     1622   1575   1663   -123   -162    -45       H
ATOM    315 HD22 LEU A 282      38.729   6.846  11.771  1.00 12.65           H
ANISOU  315 HD22 LEU A 282     1598   1634   1575   -144    -95    -79       H
ATOM    316 HD23 LEU A 282      38.332   5.349  12.042  1.00 12.43           H
ANISOU  316 HD23 LEU A 282     1603   1582   1536    -43   -112    -84       H
ATOM    317  C   LEU A 282      40.607   2.161  13.529  1.00  9.13           C
ANISOU  317  C   LEU A 282     1024   1325   1117   -181     58    -89       C
ATOM    318  O   LEU A 282      40.560   1.547  12.459  1.00  9.70           O
ANISOU  318  O   LEU A 282     1134   1406   1143   -152    116   -203       O
ATOM    319  H   LEU A 282      39.502   4.193  15.483  1.00  8.52           H
ANISOU  319  H   LEU A 282     1027   1154   1057   -167     66   -120       H
ATOM    320  N   GLN A 283      41.336   1.705  14.550  1.00  9.11           N
ANISOU  320  N   GLN A 283     1013   1435   1013    -15    180    -53       N
ATOM    321  CA  GLN A 283      42.124   0.494  14.434  1.00  8.68           C
ANISOU  321  CA  GLN A 283     1005   1369    921    -37    136    -62       C
ATOM    322  HA  GLN A 283      42.618   0.504  13.588  1.00  8.94           H
ANISOU  322  HA  GLN A 283      983   1430    983    -32    179    -57       H
ATOM    323  CB  GLN A 283      43.122   0.391  15.577  1.00  9.99           C
ANISOU  323  CB  GLN A 283     1038   1546   1212    -18     23    -68       C
ATOM    324  HB3 GLN A 283      43.548  -0.480  15.547  1.00  9.78           H
ANISOU  324  HB3 GLN A 283     1064   1473   1178    -66     36    -46       H
ATOM    325  HB2 GLN A 283      42.653   0.502  16.418  1.00  9.84           H
ANISOU  325  HB2 GLN A 283     1054   1476   1208    -23     27    -49       H
ATOM    326  CG  GLN A 283      44.219   1.457  15.501  1.00 10.53           C
ANISOU  326  CG  GLN A 283     1018   1556   1427     42    -81    -34       C
ATOM    327  HG3 GLN A 283      44.717   1.450  16.333  1.00 10.45           H
ANISOU  327  HG3 GLN A 283     1046   1573   1351      4    -25    -47       H
ATOM    328  HG2 GLN A 283      43.802   2.324  15.376  1.00 10.33           H
ANISOU  328  HG2 GLN A 283     1046   1495   1383     -3    -15    -51       H
ATOM    329  CD  GLN A 283      45.209   1.254  14.369  1.00 11.59           C
ANISOU  329  CD  GLN A 283     1059   1718   1625    -21     56    -54       C
ATOM    330  OE1 GLN A 283      44.995   0.479  13.434  1.00 12.66           O
ANISOU  330  OE1 GLN A 283     1082   2066   1661     35    208   -235       O
ATOM    331  NE2 GLN A 283      46.304   2.034  14.444  1.00 12.38           N
ANISOU  331  NE2 GLN A 283     1230   1760   1712   -201    119    -67       N
ATOM    332 HE21 GLN A 283      46.911   1.983  13.836  1.00 12.05           H
ANISOU  332 HE21 GLN A 283     1231   1746   1602   -143     53    -51       H
ATOM    333 HE22 GLN A 283      46.396   2.586  15.097  1.00 11.96           H
ANISOU  333 HE22 GLN A 283     1177   1725   1642   -131     74    -12       H
ATOM    334  C   GLN A 283      41.182  -0.709  14.434  1.00  8.74           C
ANISOU  334  C   GLN A 283      983   1391    944      0    183     -5       C
ATOM    335  O   GLN A 283      41.437  -1.697  13.702  1.00  9.42           O
ANISOU  335  O   GLN A 283     1141   1434   1005    -55     90    -92       O
ATOM    336  H   GLN A 283      41.387   2.086  15.319  1.00  9.08           H
ANISOU  336  H   GLN A 283     1022   1349   1076    -65    123    -77       H
ATOM    337  N   CYS A 284      40.103  -0.711  15.201  1.00  7.96           N
ANISOU  337  N   CYS A 284      929   1253    843    -44    185   -151       N
ATOM    338  CA  CYS A 284      39.146  -1.807  15.144  1.00  8.19           C
ANISOU  338  CA  CYS A 284      893   1313    905    -40    158    -63       C
ATOM    339  HA  CYS A 284      39.600  -2.653  15.341  1.00  8.20           H
ANISOU  339  HA  CYS A 284      944   1265    906    -67    166    -56       H
ATOM    340  CB  CYS A 284      38.039  -1.594  16.177  1.00  8.28           C
ANISOU  340  CB  CYS A 284      963   1250    931   -146    214    -54       C
ATOM    341  HB3 CYS A 284      37.333  -2.240  16.019  1.00  8.22           H
ANISOU  341  HB3 CYS A 284      978   1215    927   -111    146    -79       H
ATOM    342  HB2 CYS A 284      37.690  -0.694  16.083  1.00  8.45           H
ANISOU  342  HB2 CYS A 284     1003   1273    935   -105    156    -72       H
ATOM    343  SG  CYS A 284      38.611  -1.798  17.895  1.00  9.12           S
ANISOU  343  SG  CYS A 284     1210   1350    904    -74     85   -116       S
ATOM    344  HG  CYS A 284      37.573  -1.599  18.731  0.00  8.05           H
ANISOU  344  HG  CYS A 284     1018   1018   1018      0      0      0       H
ATOM    345  C   CYS A 284      38.549  -1.884  13.727  1.00  8.22           C
ANISOU  345  C   CYS A 284      941   1279    903    -75    177     42       C
ATOM    346  O   CYS A 284      38.349  -3.002  13.216  1.00  9.09           O
ANISOU  346  O   CYS A 284     1193   1411    847   -173    115    -73       O
ATOM    347  H   CYS A 284      39.901  -0.092  15.763  1.00  7.77           H
ANISOU  347  H   CYS A 284      940   1157    854    -16    171    -93       H
ATOM    348  N   LEU A 285      38.269  -0.751  13.094  1.00  8.18           N
ANISOU  348  N   LEU A 285     1009   1185    911   -123     55    -94       N
ATOM    349  CA  LEU A 285      37.706  -0.751  11.740  1.00  8.73           C
ANISOU  349  CA  LEU A 285      996   1535    783   -105    177    -67       C
ATOM    350  HA  LEU A 285      36.970  -1.396  11.688  1.00  8.76           H
ANISOU  350  HA  LEU A 285     1073   1369    886    -77    146    -74       H
ATOM    351  CB  LEU A 285      37.146   0.664  11.439  1.00  8.77           C
ANISOU  351  CB  LEU A 285     1148   1358    822   -170    124    -76       C
ATOM    352  HB3 LEU A 285      36.877   0.704  10.508  1.00  8.83           H
ANISOU  352  HB3 LEU A 285     1057   1391    905   -131     19    -52       H
ATOM    353  HB2 LEU A 285      37.841   1.319  11.610  1.00  8.56           H
ANISOU  353  HB2 LEU A 285     1066   1330    854   -104     86    -66       H
ATOM    354  CG  LEU A 285      35.926   1.035  12.299  1.00  8.79           C
ANISOU  354  CG  LEU A 285      990   1466    881   -126     36    -24       C
ATOM    355  HG  LEU A 285      36.191   1.054  13.232  1.00  9.00           H
ANISOU  355  HG  LEU A 285     1059   1438    922   -147    -19    -51       H
ATOM    356  CD1 LEU A 285      35.467   2.428  11.912  1.00 10.27           C
ANISOU  356  CD1 LEU A 285     1208   1599   1093   -119     99    -30       C
ATOM    357 HD11 LEU A 285      36.196   3.041  12.031  1.00  9.84           H
ANISOU  357 HD11 LEU A 285     1189   1502   1046    -58     54    -38       H
ATOM    358 HD12 LEU A 285      34.731   2.681  12.474  1.00  9.88           H
ANISOU  358 HD12 LEU A 285     1175   1520   1057    -91     44    -34       H
ATOM    359 HD13 LEU A 285      35.190   2.421  10.993  1.00 10.03           H
ANISOU  359 HD13 LEU A 285     1156   1524   1129    -98     37    -38       H
ATOM    360  CD2 LEU A 285      34.785   0.034  12.154  1.00  9.68           C
ANISOU  360  CD2 LEU A 285     1094   1408   1175   -217    207    -35       C
ATOM    361 HD21 LEU A 285      34.689  -0.199  11.227  1.00  9.72           H
ANISOU  361 HD21 LEU A 285     1069   1418   1205   -177    124    -64       H
ATOM    362 HD22 LEU A 285      33.974   0.435  12.476  1.00  9.58           H
ANISOU  362 HD22 LEU A 285     1105   1422   1112   -147    116    -45       H
ATOM    363 HD23 LEU A 285      34.989  -0.750  12.669  1.00  9.50           H
ANISOU  363 HD23 LEU A 285     1067   1430   1110   -174    137    -72       H
ATOM    364  C   LEU A 285      38.796  -1.159  10.706  1.00  8.86           C
ANISOU  364  C   LEU A 285     1020   1316   1028   -133    177   -107       C
ATOM    365  O   LEU A 285      38.473  -1.859   9.754  1.00  9.44           O
ANISOU  365  O   LEU A 285     1249   1520    817   -167    181    -85       O
ATOM    366  H   LEU A 285      38.393   0.033  13.424  1.00  8.01           H
ANISOU  366  H   LEU A 285      999   1179    863   -113    105    -83       H
ATOM    367  N   SER A 286      40.038  -0.729  10.908  1.00  8.49           N
ANISOU  367  N   SER A 286      990   1314    919   -141    163   -106       N
ATOM    368  CA  SER A 286      41.151  -1.129  10.051  1.00  9.17           C
ANISOU  368  CA  SER A 286     1060   1381   1041   -119    173     14       C
ATOM    369  HA  SER A 286      41.013  -0.790   9.142  1.00  9.20           H
ANISOU  369  HA  SER A 286     1073   1382   1041   -104    181     11       H
ATOM    370  CB  SER A 286      42.433  -0.499  10.630  1.00  9.94           C
ANISOU  370  CB  SER A 286     1143   1512   1123   -148    251   -111       C
ATOM    371  HB3 SER A 286      42.545  -0.795  11.547  1.00  9.97           H
ANISOU  371  HB3 SER A 286     1144   1477   1166   -139    219    -64       H
ATOM    372  HB2 SER A 286      42.353   0.467  10.600  1.00  9.91           H
ANISOU  372  HB2 SER A 286     1145   1498   1120   -151    232    -87       H
ATOM    373  OG  SER A 286      43.571  -0.895   9.871  1.00 10.59           O
ANISOU  373  OG  SER A 286     1242   1618   1162   -195    344   -172       O
ATOM    374  HG  SER A 286      44.243  -0.557  10.188  0.00  8.80           H
ANISOU  374  HG  SER A 286     1115   1115   1115      0      0      0       H
ATOM    375  C   SER A 286      41.302  -2.632   9.996  1.00  9.12           C
ANISOU  375  C   SER A 286     1090   1411    962    -22    302     -8       C
ATOM    376  O   SER A 286      41.710  -3.177   8.951  1.00 10.40           O
ANISOU  376  O   SER A 286     1366   1549   1037    -77    335   -161       O
ATOM    377  H   SER A 286      40.265  -0.196  11.543  1.00  8.59           H
ANISOU  377  H   SER A 286     1027   1274    963   -137    154   -111       H
ATOM    378  N   ASN A 287      40.987  -3.326  11.102  1.00  9.04           N
ANISOU  378  N   ASN A 287     1118   1347    966    -80    239    -16       N
ATOM    379  CA  ASN A 287      41.137  -4.783  11.153  1.00  9.73           C
ANISOU  379  CA  ASN A 287     1307   1361   1026    -77    279     -5       C
ATOM    380  HA  ASN A 287      41.733  -5.074  10.431  1.00  9.51           H
ANISOU  380  HA  ASN A 287     1173   1411   1028    -26    196    -39       H
ATOM    381  CB  ASN A 287      41.801  -5.107  12.480  1.00  9.64           C
ANISOU  381  CB  ASN A 287     1093   1407   1163     22    364   -197       C
ATOM    382  HB3 ASN A 287      41.743  -6.062  12.645  1.00  9.94           H
ANISOU  382  HB3 ASN A 287     1199   1429   1146     31    239   -119       H
ATOM    383  HB2 ASN A 287      41.362  -4.613  13.190  1.00  9.31           H
ANISOU  383  HB2 ASN A 287     1152   1392    993     93    252   -129       H
ATOM    384  CG  ASN A 287      43.260  -4.715  12.456  1.00  9.56           C
ANISOU  384  CG  ASN A 287     1069   1414   1150     95     44     10       C
ATOM    385  OD1 ASN A 287      44.059  -5.362  11.790  1.00 11.84           O
ANISOU  385  OD1 ASN A 287     1048   1950   1498    135    277   -183       O
ATOM    386  ND2 ASN A 287      43.619  -3.585  13.092  1.00 10.00           N
ANISOU  386  ND2 ASN A 287     1022   1664   1112     48    127    -77       N
ATOM    387 HD21 ASN A 287      44.568  -3.363  13.200  1.00  9.87           H
ANISOU  387 HD21 ASN A 287     1079   1543   1127     -8     64    -59       H
ATOM    388 HD22 ASN A 287      42.933  -2.982  13.446  1.00  9.79           H
ANISOU  388 HD22 ASN A 287     1095   1499   1125     48     91    -56       H
ATOM    389  C   ASN A 287      39.785  -5.491  10.979  1.00  9.46           C
ANISOU  389  C   ASN A 287     1230   1502    860    -12    190   -122       C
ATOM    390  O   ASN A 287      39.701  -6.705  11.226  1.00 10.56           O
ANISOU  390  O   ASN A 287     1366   1508   1139     18    160    -58       O
ATOM    391  H   ASN A 287      40.686  -2.976  11.828  1.00  9.08           H
ANISOU  391  H   ASN A 287     1125   1323    999    -46    239    -23       H
ATOM    392  N   THR A 288      38.759  -4.729  10.556  1.00  9.04           N
ANISOU  392  N   THR A 288     1196   1356    882     -6     52   -241       N
ATOM    393  CA  THR A 288      37.498  -5.305  10.117  1.00  9.15           C
ANISOU  393  CA  THR A 288     1195   1343    939   -281    236    -24       C
ATOM    394  HA  THR A 288      37.303  -6.119  10.627  1.00  9.25           H
ANISOU  394  HA  THR A 288     1306   1288    918   -214    176    -38       H
ATOM    395  CB  THR A 288      36.350  -4.327  10.281  1.00  9.28           C
ANISOU  395  CB  THR A 288     1231   1385    909   -230    166   -148       C
ATOM    396  HB  THR A 288      36.521  -3.543   9.737  1.00  9.30           H
ANISOU  396  HB  THR A 288     1199   1399    934   -188    182   -116       H
ATOM    397  OG1 THR A 288      36.218  -3.926  11.646  1.00  8.98           O
ANISOU  397  OG1 THR A 288     1141   1418    853    -66    191    -75       O
ATOM    398  HG1 THR A 288      35.589  -3.404  11.728  0.00  7.85           H
ANISOU  398  HG1 THR A 288      993    993    993      0      0      0       H
ATOM    399  CG2 THR A 288      35.038  -4.921   9.841  1.00  9.52           C
ANISOU  399  CG2 THR A 288     1085   1559    971   -170    221   -237       C
ATOM    400 HG21 THR A 288      34.985  -4.926   8.883  1.00  9.53           H
ANISOU  400 HG21 THR A 288     1149   1491    980   -163    169   -205       H
ATOM    401 HG22 THR A 288      34.309  -4.403  10.191  1.00  9.42           H
ANISOU  401 HG22 THR A 288     1156   1464    958   -102    168   -197       H
ATOM    402 HG23 THR A 288      34.962  -5.823  10.162  1.00  9.63           H
ANISOU  402 HG23 THR A 288     1146   1535    976   -157    177   -233       H
ATOM    403  C   THR A 288      37.747  -5.678   8.648  1.00  9.70           C
ANISOU  403  C   THR A 288     1304   1437    942   -253     90    -85       C
ATOM    404  O   THR A 288      37.666  -4.833   7.756  1.00  9.85           O
ANISOU  404  O   THR A 288     1450   1425    869   -209    112    -92       O
ATOM    405  H   THR A 288      38.779  -3.870  10.518  1.00  9.13           H
ANISOU  405  H   THR A 288     1190   1369    909    -84    136   -143       H
ATOM    406  N   ARG A 289      38.051  -6.954   8.420  1.00 10.37           N
ANISOU  406  N   ARG A 289     1409   1541    989   -115    228   -142       N
ATOM    407  CA  ARG A 289      38.643  -7.392   7.151  1.00 11.12           C
ANISOU  407  CA  ARG A 289     1502   1739    983   -143    267   -174       C
ATOM    408  HA  ARG A 289      39.570  -7.080   7.098  1.00 11.10           H
ANISOU  408  HA  ARG A 289     1489   1709   1019   -127    239   -189       H
ATOM    409  CB  ARG A 289      38.641  -8.959   7.130  1.00 12.90           C
ANISOU  409  CB  ARG A 289     1930   1873   1097     -1    187   -143       C
ATOM    410  HB3 ARG A 289      37.724  -9.274   7.153  1.00 13.04           H
ANISOU  410  HB3 ARG A 289     1912   1872   1171      6    172   -258       H
ATOM    411  HB2 ARG A 289      39.124  -9.285   7.905  1.00 12.85           H
ANISOU  411  HB2 ARG A 289     1835   1831   1215    -32     97   -192       H
ATOM    412  CG  ARG A 289      39.314  -9.542   5.871  1.00 15.32           C
ANISOU  412  CG  ARG A 289     2428   2101   1290   -122    120   -648       C
ATOM    413  HG3 ARG A 289      40.233  -9.234   5.830  1.00 15.15           H
ANISOU  413  HG3 ARG A 289     2309   2048   1398     40    151   -506       H
ATOM    414  HG2 ARG A 289      38.828  -9.245   5.085  1.00 15.43           H
ANISOU  414  HG2 ARG A 289     2324   2020   1517    -44    116   -465       H
ATOM    415  CD  ARG A 289      39.325 -11.077   5.873  1.00 18.39           C
ANISOU  415  CD  ARG A 289     2972   2175   1838     75    317   -699       C
ATOM    416  HD3 ARG A 289      39.818 -11.388   6.648  1.00 18.52           H
ANISOU  416  HD3 ARG A 289     2923   2151   1963    -27    197   -637       H
ATOM    417  HD2 ARG A 289      39.751 -11.392   5.061  1.00 17.57           H
ANISOU  417  HD2 ARG A 289     2876   2150   1647     82    159   -599       H
ATOM    418  NE  ARG A 289      37.980 -11.650   5.933  1.00 20.49           N
ANISOU  418  NE  ARG A 289     3575   2116   2092    -39    312   -712       N
ATOM    419  HE  ARG A 289      37.658 -11.962   6.793  1.00 20.41           H
ANISOU  419  HE  ARG A 289     3375   2134   2246    -41    261   -521       H
ATOM    420  CZ  ARG A 289      37.198 -11.827   4.880  1.00 22.90           C
ANISOU  420  CZ  ARG A 289     3650   2101   2950     -2   -131   -318       C
ATOM    421  NH1 ARG A 289      37.633 -11.503   3.681  1.00 24.33           N
ANISOU  421  NH1 ARG A 289     3523   2970   2750   -335    489   -763       N
ATOM    422 HH11 ARG A 289      38.421 -11.173   3.583  1.00 22.82           H
ANISOU  422 HH11 ARG A 289     3286   2641   2742    -14    266   -553       H
ATOM    423 HH12 ARG A 289      37.129 -11.622   2.994  1.00 23.80           H
ANISOU  423 HH12 ARG A 289     3487   2677   2879   -147    327   -537       H
ATOM    424  NH2 ARG A 289      35.980 -12.321   5.028  1.00 28.88           N
ANISOU  424  NH2 ARG A 289     3617   2967   4386   -226    159   -367       N
ATOM    425 HH21 ARG A 289      35.696 -12.537   5.811  1.00 26.94           H
ANISOU  425 HH21 ARG A 289     3709   2634   3891    -35   -192   -565       H
ATOM    426 HH22 ARG A 289      35.480 -12.446   4.340  1.00 27.00           H
ANISOU  426 HH22 ARG A 289     3776   2627   3854    -57    364   -285       H
ATOM    427  C   ARG A 289      37.892  -6.878   5.942  1.00 11.00           C
ANISOU  427  C   ARG A 289     1478   1682   1017   -222    291   -301       C
ATOM    428  O   ARG A 289      38.517  -6.287   5.025  1.00 11.72           O
ANISOU  428  O   ARG A 289     1526   1854   1071   -238    239   -210       O
ATOM    429  H   ARG A 289      37.924  -7.591   8.984  1.00 10.50           H
ANISOU  429  H   ARG A 289     1412   1526   1049   -149    193   -121       H
ATOM    430  N   GLU A 290      36.574  -7.054   5.848  1.00 10.62           N
ANISOU  430  N   GLU A 290     1379   1715    940   -225    482    -32       N
ATOM    431  CA  GLU A 290      35.871  -6.727   4.621  1.00 10.79           C
ANISOU  431  CA  GLU A 290     1375   1816    906    -66    208   -219       C
ATOM    432  HA  GLU A 290      36.377  -7.067   3.854  1.00 10.51           H
ANISOU  432  HA  GLU A 290     1307   1729    955    -85    232   -179       H
ATOM    433  CB  GLU A 290      34.486  -7.370   4.613  1.00 12.32           C
ANISOU  433  CB  GLU A 290     1534   1902   1242   -320     72   -204       C
ATOM    434  HB3 GLU A 290      33.973  -7.000   3.877  1.00 12.83           H
ANISOU  434  HB3 GLU A 290     1647   1897   1329   -273      5   -181       H
ATOM    435  HB2 GLU A 290      34.044  -7.178   5.454  1.00 12.31           H
ANISOU  435  HB2 GLU A 290     1551   1866   1258   -250     71   -199       H
ATOM    436  CG  GLU A 290      34.529  -8.881   4.440  1.00 13.76           C
ANISOU  436  CG  GLU A 290     2062   1880   1284   -342    -97   -183       C
ATOM    437  HG3 GLU A 290      34.904  -9.282   5.240  1.00 14.04           H
ANISOU  437  HG3 GLU A 290     1948   1929   1456   -315   -178   -143       H
ATOM    438  HG2 GLU A 290      35.078  -9.097   3.670  1.00 13.96           H
ANISOU  438  HG2 GLU A 290     1909   1933   1462   -328    -61   -245       H
ATOM    439  CD  GLU A 290      33.159  -9.473   4.218  1.00 17.13           C
ANISOU  439  CD  GLU A 290     2398   2305   1804   -494   -299   -428       C
ATOM    440  OE1 GLU A 290      32.557  -9.191   3.178  1.00 22.69           O
ANISOU  440  OE1 GLU A 290     3104   3254   2261   -927   -923     74       O
ATOM    441  OE2 GLU A 290      32.663 -10.205   5.058  1.00 22.10           O
ANISOU  441  OE2 GLU A 290     2713   3238   2444   -740     26    -76       O
ATOM    442  C   GLU A 290      35.742  -5.207   4.482  1.00 10.53           C
ANISOU  442  C   GLU A 290     1379   1697    922   -174     70    -94       C
ATOM    443  O   GLU A 290      35.671  -4.719   3.349  1.00 12.04           O
ANISOU  443  O   GLU A 290     1718   1855    999   -254     93     -5       O
ATOM    444  H   GLU A 290      36.073  -7.358   6.477  1.00 10.83           H
ANISOU  444  H   GLU A 290     1217   2035    860   -311    421    -94       H
ATOM    445  N   LEU A 291      35.712  -4.433   5.576  1.00 10.54           N
ANISOU  445  N   LEU A 291     1370   1664    968   -229    307    -92       N
ATOM    446  CA  LEU A 291      35.672  -2.950   5.487  1.00 10.60           C
ANISOU  446  CA  LEU A 291     1501   1600    927   -223     50   -181       C
ATOM    447  HA  LEU A 291      34.996  -2.674   4.835  1.00 10.97           H
ANISOU  447  HA  LEU A 291     1496   1682    989   -212     61    -98       H
ATOM    448  CB  LEU A 291      35.294  -2.383   6.866  1.00 10.94           C
ANISOU  448  CB  LEU A 291     1508   1709    939   -341    172    -98       C
ATOM    449  HB3 LEU A 291      35.958  -2.666   7.515  1.00 11.11           H
ANISOU  449  HB3 LEU A 291     1505   1659   1056   -275    136   -100       H
ATOM    450  HB2 LEU A 291      34.421  -2.723   7.118  1.00 10.67           H
ANISOU  450  HB2 LEU A 291     1418   1648    985   -241    151   -111       H
ATOM    451  CG  LEU A 291      35.231  -0.856   6.893  1.00 10.62           C
ANISOU  451  CG  LEU A 291     1383   1612   1040   -196    265    -85       C
ATOM    452  HG  LEU A 291      36.102  -0.502   6.654  1.00 10.69           H
ANISOU  452  HG  LEU A 291     1379   1654   1027   -223    219   -121       H
ATOM    453  CD1 LEU A 291      34.218  -0.301   5.909  1.00 12.38           C
ANISOU  453  CD1 LEU A 291     1828   1851   1024    -80     79   -214       C
ATOM    454 HD11 LEU A 291      34.586  -0.349   5.023  1.00 11.99           H
ANISOU  454 HD11 LEU A 291     1635   1767   1151    -98    193   -161       H
ATOM    455 HD12 LEU A 291      34.030   0.613   6.136  1.00 11.96           H
ANISOU  455 HD12 LEU A 291     1659   1807   1076   -106    149   -139       H
ATOM    456 HD13 LEU A 291      33.415  -0.824   5.959  1.00 12.14           H
ANISOU  456 HD13 LEU A 291     1728   1813   1072      0    144   -160       H
ATOM    457  CD2 LEU A 291      34.923  -0.414   8.329  1.00 10.98           C
ANISOU  457  CD2 LEU A 291     1478   1609   1084   -237    191   -239       C
ATOM    458 HD21 LEU A 291      34.082  -0.791   8.599  1.00 10.90           H
ANISOU  458 HD21 LEU A 291     1442   1599   1099   -189    183   -185       H
ATOM    459 HD22 LEU A 291      34.876   0.545   8.357  1.00 10.98           H
ANISOU  459 HD22 LEU A 291     1473   1600   1097   -215    193   -176       H
ATOM    460 HD23 LEU A 291      35.623  -0.725   8.908  1.00 11.20           H
ANISOU  460 HD23 LEU A 291     1516   1604   1133   -227    177   -172       H
ATOM    461  C   LEU A 291      37.042  -2.458   5.019  1.00 11.98           C
ANISOU  461  C   LEU A 291     1625   1870   1056   -197    109    -62       C
ATOM    462  O   LEU A 291      37.120  -1.585   4.153  1.00 11.98           O
ANISOU  462  O   LEU A 291     1707   1842   1004   -230    144    -97       O
ATOM    463  H   LEU A 291      35.714  -4.735   6.381  1.00 10.81           H
ANISOU  463  H   LEU A 291     1416   1633   1057   -221    196      4       H
ATOM    464  N   ARG A 292      38.102  -3.020   5.590  1.00 11.15           N
ANISOU  464  N   ARG A 292     1488   1878    868   -291    161     67       N
ATOM    465  CA  ARG A 292      39.456  -2.737   5.130  1.00 11.34           C
ANISOU  465  CA  ARG A 292     1423   1817   1066   -321    141   -214       C
ATOM    466  HA  ARG A 292      39.682  -1.801   5.312  1.00 11.32           H
ANISOU  466  HA  ARG A 292     1490   1749   1063   -272    151   -132       H
ATOM    467  CB  ARG A 292      40.452  -3.629   5.837  1.00 11.70           C
ANISOU  467  CB  ARG A 292     1495   1828   1121   -306    179   -218       C
ATOM    468  HB3 ARG A 292      40.233  -4.555   5.645  1.00 11.83           H
ANISOU  468  HB3 ARG A 292     1534   1783   1176   -286    185   -161       H
ATOM    469  HB2 ARG A 292      40.394  -3.468   6.791  1.00 11.67           H
ANISOU  469  HB2 ARG A 292     1509   1807   1118   -316    183   -196       H
ATOM    470  CG  ARG A 292      41.874  -3.399   5.420  1.00 12.71           C
ANISOU  470  CG  ARG A 292     1620   1949   1260   -434    149     12       C
ATOM    471  HG3 ARG A 292      42.220  -2.616   5.877  1.00 12.52           H
ANISOU  471  HG3 ARG A 292     1619   1846   1292   -303    220    -50       H
ATOM    472  HG2 ARG A 292      41.910  -3.270   4.459  1.00 12.53           H
ANISOU  472  HG2 ARG A 292     1608   1902   1249   -345    213    -57       H
ATOM    473  CD  ARG A 292      42.738  -4.562   5.768  1.00 13.57           C
ANISOU  473  CD  ARG A 292     1673   2019   1461   -227    390   -105       C
ATOM    474  HD3 ARG A 292      42.652  -4.749   6.716  1.00 13.48           H
ANISOU  474  HD3 ARG A 292     1653   2003   1463   -226    320    -91       H
ATOM    475  HD2 ARG A 292      43.660  -4.347   5.553  1.00 13.41           H
ANISOU  475  HD2 ARG A 292     1619   2012   1462   -205    300   -129       H
ATOM    476  NE  ARG A 292      42.371  -5.775   5.030  1.00 13.49           N
ANISOU  476  NE  ARG A 292     1625   2056   1444    -47    336   -229       N
ATOM    477  HE  ARG A 292      41.728  -5.688   4.309  1.00 14.00           H
ANISOU  477  HE  ARG A 292     1724   2044   1548    -57    239   -183       H
ATOM    478  CZ  ARG A 292      43.027  -6.904   5.129  1.00 14.91           C
ANISOU  478  CZ  ARG A 292     1840   2185   1637    186    328   -171       C
ATOM    479  NH1 ARG A 292      44.083  -6.994   5.924  1.00 16.68           N
ANISOU  479  NH1 ARG A 292     1842   2340   2153     44    253   -204       N
ATOM    480 HH11 ARG A 292      44.338  -6.311   6.379  1.00 15.87           H
ANISOU  480 HH11 ARG A 292     1844   2215   1970     54    305    -98       H
ATOM    481 HH12 ARG A 292      44.514  -7.736   5.985  1.00 16.11           H
ANISOU  481 HH12 ARG A 292     1908   2233   1979    -14    270   -185       H
ATOM    482  NH2 ARG A 292      42.627  -7.941   4.423  1.00 17.41           N
ANISOU  482  NH2 ARG A 292     2233   2377   2005    462    125   -458       N
ATOM    483 HH21 ARG A 292      41.941  -7.872   3.909  1.00 16.59           H
ANISOU  483 HH21 ARG A 292     2113   2238   1952    272    199   -350       H
ATOM    484 HH22 ARG A 292      43.051  -8.687   4.477  1.00 16.03           H
ANISOU  484 HH22 ARG A 292     2071   2114   1904    178    191   -357       H
ATOM    485  C   ARG A 292      39.532  -2.983   3.619  1.00 11.99           C
ANISOU  485  C   ARG A 292     1626   1837   1090   -259    125   -156       C
ATOM    486  O   ARG A 292      40.022  -2.101   2.861  1.00 12.30           O
ANISOU  486  O   ARG A 292     1768   1973    931   -312    222    -98       O
ATOM    487  H   ARG A 292      38.063  -3.571   6.249  1.00 10.98           H
ANISOU  487  H   ARG A 292     1498   1664   1009   -278    154     51       H
ATOM    488  N   ASP A 293      39.073  -4.136   3.156  1.00 11.79           N
ANISOU  488  N   ASP A 293     1708   1781    989   -402    407   -120       N
ATOM    489  CA  ASP A 293      39.213  -4.503   1.755  1.00 12.80           C
ANISOU  489  CA  ASP A 293     1577   2301    984   -147    472   -205       C
ATOM    490  HA  ASP A 293      40.156  -4.460   1.494  1.00 12.34           H
ANISOU  490  HA  ASP A 293     1542   2142   1001   -233    373   -130       H
ATOM    491  CB  ASP A 293      38.713  -5.932   1.555  1.00 13.80           C
ANISOU  491  CB  ASP A 293     2107   2174    960   -120    382    -69       C
ATOM    492  HB3 ASP A 293      38.659  -6.116   0.604  1.00 13.57           H
ANISOU  492  HB3 ASP A 293     1931   2156   1068   -158    315   -275       H
ATOM    493  HB2 ASP A 293      37.835  -6.018   1.959  1.00 13.50           H
ANISOU  493  HB2 ASP A 293     1887   2152   1088   -135    200   -182       H
ATOM    494  CG  ASP A 293      39.630  -6.985   2.189  1.00 14.39           C
ANISOU  494  CG  ASP A 293     2112   2205   1147   -216    383   -295       C
ATOM    495  OD1 ASP A 293      40.762  -6.655   2.638  1.00 14.95           O
ANISOU  495  OD1 ASP A 293     1927   2484   1269    192    191   -123       O
ATOM    496  OD2 ASP A 293      39.221  -8.166   2.248  1.00 17.98           O
ANISOU  496  OD2 ASP A 293     3022   2057   1752    -39    149   -219       O
ATOM    497  C   ASP A 293      38.410  -3.547   0.868  1.00 13.10           C
ANISOU  497  C   ASP A 293     1677   2249   1050   -425    227    -57       C
ATOM    498  O   ASP A 293      38.865  -3.207  -0.213  1.00 13.29           O
ANISOU  498  O   ASP A 293     1984   2237    828   -340    203    -87       O
ATOM    499  H   ASP A 293      38.674  -4.728   3.636  1.00 11.67           H
ANISOU  499  H   ASP A 293     1719   1677   1036   -306    375    -64       H
ATOM    500  N   TYR A 294      37.237  -3.117   1.306  1.00 12.35           N
ANISOU  500  N   TYR A 294     1669   1976   1046   -348    271    164       N
ATOM    501  CA  TYR A 294      36.429  -2.144   0.546  1.00 12.15           C
ANISOU  501  CA  TYR A 294     1688   1988    938   -331     65     86       C
ATOM    502  HA  TYR A 294      36.155  -2.532  -0.311  1.00 12.57           H
ANISOU  502  HA  TYR A 294     1639   1993   1142   -371      2    -62       H
ATOM    503  CB  TYR A 294      35.172  -1.876   1.403  1.00 13.05           C
ANISOU  503  CB  TYR A 294     1566   2216   1173   -265    229    229       C
ATOM    504  HB3 TYR A 294      35.455  -1.520   2.260  1.00 13.33           H
ANISOU  504  HB3 TYR A 294     1651   2096   1315   -231    124    129       H
ATOM    505  HB2 TYR A 294      34.708  -2.717   1.540  1.00 12.64           H
ANISOU  505  HB2 TYR A 294     1666   2008   1126   -149    155    165       H
ATOM    506  CG  TYR A 294      34.172  -0.893   0.806  1.00 12.85           C
ANISOU  506  CG  TYR A 294     1732   2190    959   -188    205    307       C
ATOM    507  CD1 TYR A 294      33.419  -1.187  -0.331  1.00 13.21           C
ANISOU  507  CD1 TYR A 294     1778   2082   1158   -289     74    153       C
ATOM    508  HD1 TYR A 294      33.574  -1.982  -0.788  1.00 13.13           H
ANISOU  508  HD1 TYR A 294     1764   2031   1191   -281    108    190       H
ATOM    509  CE1 TYR A 294      32.441  -0.316  -0.791  1.00 13.23           C
ANISOU  509  CE1 TYR A 294     1767   1984   1273   -352     82     -3       C
ATOM    510  HE1 TYR A 294      31.949  -0.526  -1.552  1.00 13.22           H
ANISOU  510  HE1 TYR A 294     1687   1978   1354   -321     31     37       H
ATOM    511  CZ  TYR A 294      32.181   0.832  -0.104  1.00 12.66           C
ANISOU  511  CZ  TYR A 294     1560   1935   1314   -266     76    117       C
ATOM    512  OH  TYR A 294      31.201   1.695  -0.502  1.00 13.83           O
ANISOU  512  OH  TYR A 294     1837   2220   1196    -94    240    200       O
ATOM    513  HH  TYR A 294      30.495   1.348  -0.578  0.00 11.60           H
ANISOU  513  HH  TYR A 294     1468   1468   1468      0      0      0       H
ATOM    514  CE2 TYR A 294      32.897   1.142   1.018  1.00 12.99           C
ANISOU  514  CE2 TYR A 294     1882   1946   1105   -368     76     54       C
ATOM    515  HE2 TYR A 294      32.714   1.925   1.486  1.00 12.69           H
ANISOU  515  HE2 TYR A 294     1761   1897   1164   -317     63     94       H
ATOM    516  CD2 TYR A 294      33.878   0.279   1.472  1.00 12.84           C
ANISOU  516  CD2 TYR A 294     1673   2204   1000   -283     55     64       C
ATOM    517  HD2 TYR A 294      34.335   0.482   2.256  1.00 13.00           H
ANISOU  517  HD2 TYR A 294     1652   2088   1200   -294    -74     40       H
ATOM    518  C   TYR A 294      37.242  -0.881   0.284  1.00 12.98           C
ANISOU  518  C   TYR A 294     1703   2161   1068   -435     86     80       C
ATOM    519  O   TYR A 294      37.190  -0.294  -0.814  1.00 13.20           O
ANISOU  519  O   TYR A 294     1796   2136   1084   -312     91    225       O
ATOM    520  H   TYR A 294      36.875  -3.370   2.043  1.00 12.24           H
ANISOU  520  H   TYR A 294     1595   1976   1078   -380    279    138       H
ATOM    521  N   CYS A 295      38.005  -0.447   1.293  1.00 11.92           N
ANISOU  521  N   CYS A 295     1557   2055    914   -376    191     67       N
ATOM    522  CA  CYS A 295      38.853   0.738   1.162  1.00 12.30           C
ANISOU  522  CA  CYS A 295     1637   2045    990   -359    284     70       C
ATOM    523  HA  CYS A 295      38.345   1.466   0.748  1.00 12.49           H
ANISOU  523  HA  CYS A 295     1666   2063   1014   -341    266     72       H
ATOM    524  CB  CYS A 295      39.368   1.207   2.528  1.00 12.71           C
ANISOU  524  CB  CYS A 295     1648   2190    990   -473    318    106       C
ATOM    525  HB3 CYS A 295      39.984   1.945   2.396  1.00 12.07           H
ANISOU  525  HB3 CYS A 295     1670   1880   1034   -296    333     63       H
ATOM    526  HB2 CYS A 295      39.824   0.470   2.964  1.00 12.84           H
ANISOU  526  HB2 CYS A 295     1734   2087   1055   -395    339     19       H
ATOM    527  SG  CYS A 295      38.048   1.771   3.622  1.00 13.50           S
ANISOU  527  SG  CYS A 295     1931   2103   1095   -304    413    -19       S
ATOM    528  HG  CYS A 295      38.580   2.166   4.791  0.00 11.60           H
ANISOU  528  HG  CYS A 295     1468   1468   1468      0      0      0       H
ATOM    529  C   CYS A 295      40.088   0.433   0.291  1.00 13.45           C
ANISOU  529  C   CYS A 295     1763   2264   1080   -306    363     66       C
ATOM    530  O   CYS A 295      40.432   1.217  -0.601  1.00 13.31           O
ANISOU  530  O   CYS A 295     1655   2350   1049   -278    171    235       O
ATOM    531  H   CYS A 295      38.049  -0.824   2.064  1.00 12.38           H
ANISOU  531  H   CYS A 295     1623   1999   1079   -375    176    210       H
ATOM    532  N   LEU A 296      40.776  -0.689   0.514  1.00 12.38           N
ANISOU  532  N   LEU A 296     1584   2021   1099   -376    410    -30       N
ATOM    533  CA  LEU A 296      42.024  -0.964  -0.185  1.00 13.59           C
ANISOU  533  CA  LEU A 296     1834   2194   1135   -219    660    -43       C
ATOM    534  HA  LEU A 296      42.624  -0.192  -0.107  1.00 13.87           H
ANISOU  534  HA  LEU A 296     1816   2203   1250   -211    526    -24       H
ATOM    535  CB  LEU A 296      42.747  -2.208   0.358  1.00 14.34           C
ANISOU  535  CB  LEU A 296     1628   2248   1569   -225    589     37       C
ATOM    536  HB3 LEU A 296      43.564  -2.342  -0.148  1.00 13.54           H
ANISOU  536  HB3 LEU A 296     1559   2235   1350   -197    439    -19       H
ATOM    537  HB2 LEU A 296      42.166  -2.978   0.257  1.00 14.03           H
ANISOU  537  HB2 LEU A 296     1738   2145   1445   -172    513    -35       H
ATOM    538  CG  LEU A 296      43.129  -2.089   1.861  1.00 15.76           C
ANISOU  538  CG  LEU A 296     1996   2287   1702   -316    330   -242       C
ATOM    539  HG  LEU A 296      42.317  -2.112   2.392  1.00 15.29           H
ANISOU  539  HG  LEU A 296     1900   2305   1601   -265    223   -172       H
ATOM    540  CD1 LEU A 296      43.982  -3.269   2.269  1.00 15.81           C
ANISOU  540  CD1 LEU A 296     2109   2372   1525   -105    270   -280       C
ATOM    541 HD11 LEU A 296      43.508  -4.080   2.070  1.00 15.72           H
ANISOU  541 HD11 LEU A 296     2101   2283   1586    -59    237   -220       H
ATOM    542 HD12 LEU A 296      44.158  -3.216   3.212  1.00 15.67           H
ANISOU  542 HD12 LEU A 296     2063   2317   1570   -148    176   -254       H
ATOM    543 HD13 LEU A 296      44.807  -3.243   1.779  1.00 15.42           H
ANISOU  543 HD13 LEU A 296     1983   2314   1559   -144    161   -242       H
ATOM    544  CD2 LEU A 296      43.854  -0.811   2.189  1.00 16.44           C
ANISOU  544  CD2 LEU A 296     1922   2602   1720   -331    309   -249       C
ATOM    545 HD21 LEU A 296      44.596  -0.711   1.589  1.00 15.73           H
ANISOU  545 HD21 LEU A 296     1869   2465   1643   -335    237   -231       H
ATOM    546 HD22 LEU A 296      44.168  -0.855   3.095  1.00 16.22           H
ANISOU  546 HD22 LEU A 296     1952   2448   1759   -304    235   -219       H
ATOM    547 HD23 LEU A 296      43.248  -0.074   2.087  1.00 16.23           H
ANISOU  547 HD23 LEU A 296     2018   2484   1663   -348    306   -221       H
ATOM    548  C   LEU A 296      41.743  -1.222  -1.676  1.00 16.12           C
ANISOU  548  C   LEU A 296     2104   2743   1275   -525    583    -78       C
ATOM    549  O   LEU A 296      42.577  -0.834  -2.534  1.00 16.55           O
ANISOU  549  O   LEU A 296     2156   2823   1307   -424    694   -172       O
ATOM    550  H   LEU A 296      40.539  -1.304   1.067  1.00 12.66           H
ANISOU  550  H   LEU A 296     1694   1909   1206   -306    424    -12       H
ATOM    551  N   GLN A 297      40.618  -1.853  -2.000  1.00 14.12           N
ANISOU  551  N   GLN A 297     1898   2479    986   -346    498   -118       N
ATOM    552  CA  GLN A 297      40.253  -2.123  -3.414  1.00 14.64           C
ANISOU  552  CA  GLN A 297     1925   2699    938   -227    435   -225       C
ATOM    553  HA  GLN A 297      41.063  -2.300  -3.935  1.00 14.51           H
ANISOU  553  HA  GLN A 297     1833   2699    982   -228    373   -179       H
ATOM    554  CB  GLN A 297      39.375  -3.377  -3.435  1.00 17.96           C
ANISOU  554  CB  GLN A 297     2723   2994   1107   -427    422   -272       C
ATOM    555  HB3 GLN A 297      39.036  -3.512  -4.334  1.00 18.00           H
ANISOU  555  HB3 GLN A 297     2518   2889   1432   -313     91   -423       H
ATOM    556  HB2 GLN A 297      38.640  -3.263  -2.814  1.00 17.15           H
ANISOU  556  HB2 GLN A 297     2288   2883   1345   -295    224   -303       H
ATOM    557  CG  GLN A 297      40.154  -4.628  -3.029  1.00 20.48           C
ANISOU  557  CG  GLN A 297     3309   3012   1457   -169    409   -591       C
ATOM    558  HG3 GLN A 297      40.676  -4.428  -2.236  1.00 20.50           H
ANISOU  558  HG3 GLN A 297     2973   2983   1830   -229    200   -459       H
ATOM    559  HG2 GLN A 297      40.743  -4.880  -3.757  1.00 19.15           H
ANISOU  559  HG2 GLN A 297     2677   2992   1604   -149    280   -427       H
ATOM    560  CD  GLN A 297      39.267  -5.823  -2.712  1.00 27.64           C
ANISOU  560  CD  GLN A 297     3958   3174   3369   -472     41   -226       C
ATOM    561  OE1 GLN A 297      39.677  -6.724  -1.962  1.00 29.87           O
ANISOU  561  OE1 GLN A 297     5180   3186   2982   -200    473   -427       O
ATOM    562  NE2 GLN A 297      38.079  -5.837  -3.223  1.00 32.07           N
ANISOU  562  NE2 GLN A 297     4430   2662   5090   -840   -480     15       N
ATOM    563 HE21 GLN A 297      37.397  -5.989  -2.721  1.00 31.14           H
ANISOU  563 HE21 GLN A 297     4279   2910   4641   -503   -515   -205       H
ATOM    564 HE22 GLN A 297      37.972  -5.701  -4.065  1.00 30.77           H
ANISOU  564 HE22 GLN A 297     4093   2936   4659   -635    -21   -434       H
ATOM    565  C   GLN A 297      39.503  -0.922  -4.055  1.00 16.26           C
ANISOU  565  C   GLN A 297     2252   2866   1057   -234    307   -116       C
ATOM    566  O   GLN A 297      39.084  -1.018  -5.200  1.00 17.40           O
ANISOU  566  O   GLN A 297     2427   3184   1000   -476    167   -314       O
ATOM    567  H   GLN A 297      40.042  -2.140  -1.430  1.00 16.45           H
ANISOU  567  H   GLN A 297     1563   3582   1104   -331    573   -120       H
ATOM    568  N   ARG A 298      39.381   0.144  -3.283  1.00 15.60           N
ANISOU  568  N   ARG A 298     2178   2780    970   -476    267    -25       N
ATOM    569  CA  ARG A 298      38.768   1.427  -3.754  1.00 16.56           C
ANISOU  569  CA  ARG A 298     2129   2981   1181   -440    227    178       C
ATOM    570  HA  ARG A 298      38.746   2.067  -3.012  1.00 16.71           H
ANISOU  570  HA  ARG A 298     2180   2768   1399   -408    219    128       H
ATOM    571  CB  ARG A 298      39.634   2.022  -4.887  1.00 17.04           C
ANISOU  571  CB  ARG A 298     2366   2844   1264   -348    138    354       C
ATOM    572  HB3 ARG A 298      39.202   2.820  -5.230  1.00 17.82           H
ANISOU  572  HB3 ARG A 298     2408   2749   1611   -323    229    300       H
ATOM    573  HB2 ARG A 298      39.732   1.365  -5.594  1.00 18.05           H
ANISOU  573  HB2 ARG A 298     2358   2873   1627   -416    229    135       H
ATOM    574  CG  ARG A 298      41.020   2.410  -4.406  1.00 20.23           C
ANISOU  574  CG  ARG A 298     2534   3222   1928   -778    441    -86       C
ATOM    575  HG3 ARG A 298      41.475   1.620  -4.074  1.00 20.77           H
ANISOU  575  HG3 ARG A 298     2623   3280   1989   -695    412     43       H
ATOM    576  HG2 ARG A 298      40.939   3.070  -3.700  1.00 19.63           H
ANISOU  576  HG2 ARG A 298     2558   2945   1956   -577    360     51       H
ATOM    577  CD  ARG A 298      41.848   2.997  -5.495  1.00 24.84           C
ANISOU  577  CD  ARG A 298     2667   3811   2960   -451    480   1089       C
ATOM    578  HD3 ARG A 298      41.565   3.911  -5.652  1.00 24.40           H
ANISOU  578  HD3 ARG A 298     2697   3530   3042   -585    535    607       H
ATOM    579  HD2 ARG A 298      41.733   2.468  -6.300  1.00 25.42           H
ANISOU  579  HD2 ARG A 298     2591   3877   3190   -484    528    793       H
ATOM    580  NE  ARG A 298      43.258   3.012  -5.165  1.00 29.67           N
ANISOU  580  NE  ARG A 298     2242   4803   4229   -779    925    507       N
ATOM    581  HE  ARG A 298      43.504   3.086  -4.230  1.00 29.10           H
ANISOU  581  HE  ARG A 298     2566   4499   3991   -647    993    608       H
ATOM    582  CZ  ARG A 298      44.204   3.211  -6.074  1.00 29.34           C
ANISOU  582  CZ  ARG A 298     2311   5098   3736   -943   1044     79       C
ATOM    583  NH1 ARG A 298      43.848   3.465  -7.332  1.00 32.36           N
ANISOU  583  NH1 ARG A 298     2532   5773   3988    155    862   1169       N
ATOM    584 HH11 ARG A 298      43.016   3.478  -7.550  1.00 30.28           H
ANISOU  584 HH11 ARG A 298     2772   5241   3493   -156    451    738       H
ATOM    585 HH12 ARG A 298      44.451   3.607  -7.929  1.00 28.28           H
ANISOU  585 HH12 ARG A 298     2489   5347   2908   -116    352    652       H
ATOM    586  NH2 ARG A 298      45.486   3.183  -5.743  1.00 30.18           N
ANISOU  586  NH2 ARG A 298     2477   6524   2467   -869   1418    195       N
ATOM    587 HH21 ARG A 298      45.717   3.032  -4.929  1.00 28.98           H
ANISOU  587 HH21 ARG A 298     2223   5806   2981   -808    676    359       H
ATOM    588 HH22 ARG A 298      46.088   3.337  -6.339  1.00 29.50           H
ANISOU  588 HH22 ARG A 298     1643   8143   1422  -1322    651   -167       H
ATOM    589  C   ARG A 298      37.325   1.221  -4.262  1.00 15.89           C
ANISOU  589  C   ARG A 298     2198   2823   1016   -487    363    218       C
ATOM    590  O   ARG A 298      36.856   1.959  -5.135  1.00 17.82           O
ANISOU  590  O   ARG A 298     2386   3232   1152   -331    279    429       O
ATOM    591  H   ARG A 298      39.643   0.172  -2.464  1.00 15.86           H
ANISOU  591  H   ARG A 298     2059   2744   1221   -394    -86    -62       H
ATOM    592  N   LEU A 299      36.608   0.233  -3.719  1.00 16.26           N
ANISOU  592  N   LEU A 299     2210   2804   1161   -519    192    195       N
ATOM    593  CA  LEU A 299      35.253  -0.075  -4.190  1.00 16.26           C
ANISOU  593  CA  LEU A 299     2045   2844   1288   -312    177   -205       C
ATOM    594  HA  LEU A 299      35.247  -0.122  -5.169  1.00 16.87           H
ANISOU  594  HA  LEU A 299     2184   2923   1302   -380    171   -123       H
ATOM    595  CB  LEU A 299      34.825  -1.428  -3.634  1.00 19.05           C
ANISOU  595  CB  LEU A 299     2440   2828   1970   -419    -22   -336       C
ATOM    596  HB3 LEU A 299      33.884  -1.564  -3.826  1.00 19.35           H
ANISOU  596  HB3 LEU A 299     2379   2878   2093   -358     59   -288       H
ATOM    597  HB2 LEU A 299      34.970  -1.434  -2.675  1.00 18.90           H
ANISOU  597  HB2 LEU A 299     2400   2810   1969   -377     13   -261       H
ATOM    598  CG  LEU A 299      35.601  -2.602  -4.232  1.00 25.07           C
ANISOU  598  CG  LEU A 299     2844   2973   3706   -380   -103   -495       C
ATOM    599  HG  LEU A 299      36.551  -2.423  -4.159  1.00 23.78           H
ANISOU  599  HG  LEU A 299     2813   3105   3116   -355    -73   -426       H
ATOM    600  CD1 LEU A 299      35.293  -3.862  -3.426  1.00 27.81           C
ANISOU  600  CD1 LEU A 299     3589   3015   3963   -765   -623   -518       C
ATOM    601 HD11 LEU A 299      35.613  -3.744  -2.529  1.00 26.09           H
ANISOU  601 HD11 LEU A 299     3426   3064   3420   -536    -18   -249       H
ATOM    602 HD12 LEU A 299      35.734  -4.610  -3.836  1.00 27.37           H
ANISOU  602 HD12 LEU A 299     3444   3179   3774   -538   -408   -216       H
ATOM    603 HD13 LEU A 299      34.344  -4.004  -3.420  1.00 27.11           H
ANISOU  603 HD13 LEU A 299     3493   3069   3738   -487   -339   -367       H
ATOM    604  CD2 LEU A 299      35.266  -2.778  -5.710  1.00 29.82           C
ANISOU  604  CD2 LEU A 299     3809   3905   3613   -273    240   -725       C
ATOM    605 HD21 LEU A 299      34.313  -2.746  -5.821  1.00 28.20           H
ANISOU  605 HD21 LEU A 299     3743   3515   3456   -264    174   -517       H
ATOM    606 HD22 LEU A 299      35.602  -3.627  -6.006  1.00 28.00           H
ANISOU  606 HD22 LEU A 299     3496   3542   3600   -314     -7   -316       H
ATOM    607 HD23 LEU A 299      35.678  -2.070  -6.210  1.00 27.53           H
ANISOU  607 HD23 LEU A 299     3364   3702   3394    -16     19   -620       H
ATOM    608  C   LEU A 299      34.266   1.007  -3.746  1.00 15.84           C
ANISOU  608  C   LEU A 299     1782   3112   1122   -459    333    -66       C
ATOM    609  O   LEU A 299      33.169   1.080  -4.311  1.00 18.81           O
ANISOU  609  O   LEU A 299     2097   3652   1396   -358     -5   -161       O
ATOM    610  H   LEU A 299      36.882  -0.272  -3.079  1.00 16.31           H
ANISOU  610  H   LEU A 299     2180   2683   1333   -399    138    169       H
ATOM    611  N   TYR A 300      34.613   1.841  -2.771  1.00 14.35           N
ANISOU  611  N   TYR A 300     1681   2677   1094   -498     12    161       N
ATOM    612  CA  TYR A 300      33.754   2.942  -2.371  1.00 16.04           C
ANISOU  612  CA  TYR A 300     2052   2649   1391   -581     51     26       C
ATOM    613  HA  TYR A 300      32.859   2.604  -2.160  1.00 15.52           H
ANISOU  613  HA  TYR A 300     1947   2683   1264   -421     93     61       H
ATOM    614  CB  TYR A 300      34.338   3.643  -1.104  1.00 16.48           C
ANISOU  614  CB  TYR A 300     2244   2921   1096   -594    100     98       C
ATOM    615  HB3 TYR A 300      34.379   3.000  -0.379  1.00 16.12           H
ANISOU  615  HB3 TYR A 300     2149   2598   1378   -523     96    107       H
ATOM    616  HB2 TYR A 300      33.759   4.382  -0.858  1.00 16.65           H
ANISOU  616  HB2 TYR A 300     2231   2823   1271   -580     66    153       H
ATOM    617  CG  TYR A 300      35.747   4.200  -1.319  1.00 16.01           C
ANISOU  617  CG  TYR A 300     2071   2765   1245   -412    158    218       C
ATOM    618  CD1 TYR A 300      36.840   3.403  -1.080  1.00 15.47           C
ANISOU  618  CD1 TYR A 300     2184   2571   1122   -290     71    383       C
ATOM    619  HD1 TYR A 300      36.710   2.530  -0.785  1.00 15.04           H
ANISOU  619  HD1 TYR A 300     2079   2403   1231   -295     58    154       H
ATOM    620  CE1 TYR A 300      38.132   3.864  -1.281  1.00 15.26           C
ANISOU  620  CE1 TYR A 300     2011   2467   1317   -181    -29    -32       C
ATOM    621  HE1 TYR A 300      38.858   3.307  -1.114  1.00 15.23           H
ANISOU  621  HE1 TYR A 300     1972   2482   1334   -231     20    125       H
ATOM    622  CZ  TYR A 300      38.333   5.132  -1.714  1.00 16.00           C
ANISOU  622  CZ  TYR A 300     1882   2666   1530   -353     58    207       C
ATOM    623  OH  TYR A 300      39.627   5.583  -1.913  1.00 17.58           O
ANISOU  623  OH  TYR A 300     1977   3066   1636   -508     77    248       O
ATOM    624  HH  TYR A 300      40.012   5.174  -2.466  0.00 14.49           H
ANISOU  624  HH  TYR A 300     1835   1835   1835      0      0      0       H
ATOM    625  CE2 TYR A 300      37.255   5.957  -1.952  1.00 17.00           C
ANISOU  625  CE2 TYR A 300     2176   2618   1664   -306    124    621       C
ATOM    626  HE2 TYR A 300      37.390   6.825  -2.256  1.00 16.01           H
ANISOU  626  HE2 TYR A 300     2019   2357   1704   -243    107    279       H
ATOM    627  CD2 TYR A 300      35.967   5.481  -1.753  1.00 16.66           C
ANISOU  627  CD2 TYR A 300     1870   2555   1905    -30    248    212       C
ATOM    628  HD2 TYR A 300      35.241   6.038  -1.923  1.00 16.02           H
ANISOU  628  HD2 TYR A 300     1917   2508   1662    -95    161    308       H
ATOM    629  C   TYR A 300      33.637   3.974  -3.510  1.00 15.51           C
ANISOU  629  C   TYR A 300     1959   2724   1207   -363    264    -11       C
ATOM    630  O   TYR A 300      32.665   4.737  -3.545  1.00 16.43           O
ANISOU  630  O   TYR A 300     2000   2802   1440   -304    131    -53       O
ATOM    631  H   TYR A 300      35.345   1.786  -2.323  1.00 14.71           H
ANISOU  631  H   TYR A 300     1752   2722   1114   -452    -32    125       H
ATOM    632  N   MET A 301      34.576   4.054  -4.459  1.00 16.84           N
ANISOU  632  N   MET A 301     1871   2944   1580   -491    279    262       N
ATOM    633  CA  MET A 301      34.544   5.126  -5.476  1.00 16.34           C
ANISOU  633  CA  MET A 301     2017   2611   1581   -349    418    149       C
ATOM    634  HA  MET A 301      34.514   5.999  -5.031  1.00 16.41           H
ANISOU  634  HA  MET A 301     1993   2616   1627   -381    395    170       H
ATOM    635  CB  MET A 301      35.788   5.080  -6.379  1.00 19.58           C
ANISOU  635  CB  MET A 301     1852   3335   2251   -519    561    761       C
ATOM    636  HB3 MET A 301      35.665   5.691  -7.122  1.00 18.28           H
ANISOU  636  HB3 MET A 301     2041   2913   1990   -438    510    410       H
ATOM    637  HB2 MET A 301      35.912   4.176  -6.706  1.00 19.77           H
ANISOU  637  HB2 MET A 301     2088   3294   2127   -502    475    669       H
ATOM    638  CG  MET A 301      37.048   5.491  -5.630  1.00 19.71           C
ANISOU  638  CG  MET A 301     2376   3203   1909   -458    480    429       C
ATOM    639  HG3 MET A 301      37.162   4.903  -4.867  1.00 20.00           H
ANISOU  639  HG3 MET A 301     2391   3139   2070   -418    563    486       H
ATOM    640  HG2 MET A 301      36.945   6.406  -5.325  1.00 20.48           H
ANISOU  640  HG2 MET A 301     2416   3149   2216   -443    582    481       H
ATOM    641  SD  MET A 301      38.544   5.408  -6.610  1.00 29.00           S
ANISOU  641  SD  MET A 301     3166   4797   3054   -490    974    920       S
ATOM    642  CE  MET A 301      38.609   3.889  -7.523  1.00 33.59           C
ANISOU  642  CE  MET A 301     4084   3876   4801   -859    898   1928       C
ATOM    643  HE1 MET A 301      38.145   3.208  -7.029  1.00 27.10           H
ANISOU  643  HE1 MET A 301     3819   2966   3509   -856    554   1192       H
ATOM    644  HE2 MET A 301      39.527   3.638  -7.646  1.00 31.63           H
ANISOU  644  HE2 MET A 301     3892   4138   3985   -810    465   1390       H
ATOM    645  HE3 MET A 301      38.188   4.019  -8.376  1.00 32.46           H
ANISOU  645  HE3 MET A 301     3880   4036   4418   -693    927   1255       H
ATOM    646  C   MET A 301      33.265   4.934  -6.328  1.00 17.19           C
ANISOU  646  C   MET A 301     2228   2971   1332   -366    389    129       C
ATOM    647  O   MET A 301      32.672   5.935  -6.694  1.00 23.98           O
ANISOU  647  O   MET A 301     2664   3372   3073   -412    183    678       O
ATOM    648  H   MET A 301      35.237   3.510  -4.539  1.00 16.95           H
ANISOU  648  H   MET A 301     2059   2870   1508   -409    303    228       H
ATOM    649  N   ARG A 302      32.876   3.692  -6.610  1.00 16.76           N
ANISOU  649  N   ARG A 302     2150   2832   1383   -342     89     97       N
ATOM    650  CA  ARG A 302      31.672   3.414  -7.383  1.00 16.73           C
ANISOU  650  CA  ARG A 302     2106   2953   1295   -544    205    116       C
ATOM    651  HA  ARG A 302      31.695   3.907  -8.230  1.00 17.36           H
ANISOU  651  HA  ARG A 302     2201   2785   1607   -487     66    315       H
ATOM    652  CB  ARG A 302      31.599   1.897  -7.684  1.00 23.80           C
ANISOU  652  CB  ARG A 302     2853   3477   2710   -498   -669   -842       C
ATOM    653  HB3 ARG A 302      30.771   1.711  -8.153  1.00 21.64           H
ANISOU  653  HB3 ARG A 302     2347   3397   2477   -485   -219   -443       H
ATOM    654  HB2 ARG A 302      31.617   1.411  -6.844  1.00 24.04           H
ANISOU  654  HB2 ARG A 302     2738   3490   2905   -440   -217   -583       H
ATOM    655  CG  ARG A 302      32.741   1.383  -8.540  1.00 32.38           C
ANISOU  655  CG  ARG A 302     4029   3985   4286   -193     81   -730       C
ATOM    656  HG3 ARG A 302      33.583   1.687  -8.166  1.00 29.61           H
ANISOU  656  HG3 ARG A 302     3803   3767   3679    -82    288   -598       H
ATOM    657  HG2 ARG A 302      32.637   1.718  -9.445  1.00 31.39           H
ANISOU  657  HG2 ARG A 302     3966   3911   4048   -269     27   -944       H
ATOM    658  CD  ARG A 302      32.768  -0.147  -8.597  1.00 42.78           C
ANISOU  658  CD  ARG A 302     6382   4238   5634   -112    270  -1602       C
ATOM    659  HD3 ARG A 302      31.938  -0.463  -8.988  1.00 42.79           H
ANISOU  659  HD3 ARG A 302     5440   4403   6413    -15    784  -1214       H
ATOM    660  HD2 ARG A 302      32.864  -0.495  -7.696  1.00 41.65           H
ANISOU  660  HD2 ARG A 302     5792   4334   5698    -57    593  -1332       H
ATOM    661  NE  ARG A 302      33.873  -0.663  -9.402  1.00 59.50           N
ANISOU  661  NE  ARG A 302     7878   4839   9889    664   2251  -1784       N
ATOM    662  HE  ARG A 302      34.576  -0.044  -9.653  1.00 55.11           H
ANISOU  662  HE  ARG A 302     7257   4906   8776    597   1212  -1740       H
ATOM    663  CZ  ARG A 302      33.925  -1.899  -9.901  1.00 71.74           C
ANISOU  663  CZ  ARG A 302     9936   4151  13171   -635   1851  -1490       C
ATOM    664  NH1 ARG A 302      32.934  -2.780  -9.703  1.00 75.30           N
ANISOU  664  NH1 ARG A 302     9234   6752  12623  -1624   1647  -1952       N
ATOM    665 HH11 ARG A 302      32.245  -2.556  -9.238  1.00 63.58           H
ANISOU  665 HH11 ARG A 302     7566   5704  10886  -1372    105   -771       H
ATOM    666 HH12 ARG A 302      32.987  -3.570 -10.038  1.00 67.38           H
ANISOU  666 HH12 ARG A 302     8703   5385  11511  -1271   1179    -74       H
ATOM    667  NH2 ARG A 302      34.995  -2.252 -10.628  1.00 76.35           N
ANISOU  667  NH2 ARG A 302     7322   7180  14506  -1449    964  -2145       N
ATOM    668 HH21 ARG A 302      35.631  -1.688 -10.759  1.00 66.98           H
ANISOU  668 HH21 ARG A 302     6557   5415  13477   -268    782  -1784       H
ATOM    669 HH22 ARG A 302      35.046  -3.042 -10.963  1.00 70.76           H
ANISOU  669 HH22 ARG A 302     7711   5709  13465   -977    997   -219       H
ATOM    670  C   ARG A 302      30.387   3.760  -6.642  1.00 16.77           C
ANISOU  670  C   ARG A 302     2130   3169   1070   -574    180    420       C
ATOM    671  O   ARG A 302      29.340   3.947  -7.255  1.00 19.17           O
ANISOU  671  O   ARG A 302     2289   3807   1185   -426    247    301       O
ATOM    672  H   ARG A 302      33.299   2.986  -6.361  1.00 17.37           H
ANISOU  672  H   ARG A 302     2223   2807   1566   -305    138     72       H
ATOM    673  N   ASP A 303      30.472   3.840  -5.315  1.00 15.36           N
ANISOU  673  N   ASP A 303     2243   2602    989   -590    186    338       N
ATOM    674  CA  ASP A 303      29.280   4.029  -4.480  1.00 14.59           C
ANISOU  674  CA  ASP A 303     1981   2385   1176   -345    -17    605       C
ATOM    675  HA  ASP A 303      28.481   3.758  -4.979  1.00 14.81           H
ANISOU  675  HA  ASP A 303     2057   2403   1164   -337    -43    517       H
ATOM    676  CB  ASP A 303      29.373   3.183  -3.200  1.00 14.44           C
ANISOU  676  CB  ASP A 303     2254   2228   1005   -197     63    520       C
ATOM    677  HB3 ASP A 303      28.632   3.413  -2.617  1.00 14.51           H
ANISOU  677  HB3 ASP A 303     2090   2253   1167   -303     49    492       H
ATOM    678  HB2 ASP A 303      30.214   3.375  -2.756  1.00 14.90           H
ANISOU  678  HB2 ASP A 303     2207   2279   1173   -279     78    514       H
ATOM    679  CG  ASP A 303      29.313   1.685  -3.463  1.00 14.75           C
ANISOU  679  CG  ASP A 303     2113   2300   1192   -570     -9    413       C
ATOM    680  OD1 ASP A 303      28.804   1.265  -4.539  1.00 18.54           O
ANISOU  680  OD1 ASP A 303     3228   2553   1260   -581   -244    375       O
ATOM    681  OD2 ASP A 303      29.666   0.878  -2.555  1.00 14.29           O
ANISOU  681  OD2 ASP A 303     1940   2224   1264   -226     99    261       O
ATOM    682  C   ASP A 303      29.112   5.491  -4.031  1.00 14.16           C
ANISOU  682  C   ASP A 303     1899   2168   1312   -286   -146    668       C
ATOM    683  O   ASP A 303      28.013   5.856  -3.553  1.00 16.26           O
ANISOU  683  O   ASP A 303     2204   2431   1542   -412    176    461       O
ATOM    684  H   ASP A 303      31.207   3.788  -4.871  1.00 15.80           H
ANISOU  684  H   ASP A 303     2195   2629   1179   -463    172    390       H
ATOM    685  N   LEU A 304      30.122   6.332  -4.158  1.00 13.82           N
ANISOU  685  N   LEU A 304     1713   2283   1253   -225     24    555       N
ATOM    686  CA  LEU A 304      30.009   7.729  -3.755  1.00 15.02           C
ANISOU  686  CA  LEU A 304     1907   2271   1525   -128   -106    671       C
ATOM    687  HA  LEU A 304      29.739   7.784  -2.814  1.00 15.21           H
ANISOU  687  HA  LEU A 304     1932   2267   1578   -185    -28    603       H
ATOM    688  CB  LEU A 304      31.309   8.485  -3.938  1.00 16.09           C
ANISOU  688  CB  LEU A 304     2014   2439   1660   -203     59    638       C
ATOM    689  HB3 LEU A 304      31.129   9.436  -3.868  1.00 16.31           H
ANISOU  689  HB3 LEU A 304     2060   2370   1765   -282    -82    608       H
ATOM    690  HB2 LEU A 304      31.667   8.283  -4.816  1.00 16.07           H
ANISOU  690  HB2 LEU A 304     2031   2350   1725   -230     47    507       H
ATOM    691  CG  LEU A 304      32.373   8.137  -2.911  1.00 18.78           C
ANISOU  691  CG  LEU A 304     2357   2269   2507   -425   -555    475       C
ATOM    692  HG  LEU A 304      32.478   7.174  -2.879  1.00 18.06           H
ANISOU  692  HG  LEU A 304     2312   2258   2290   -457   -380    481       H
ATOM    693  CD1 LEU A 304      33.710   8.745  -3.368  1.00 21.28           C
ANISOU  693  CD1 LEU A 304     2335   2922   2827   -525   -338    274       C
ATOM    694 HD11 LEU A 304      33.966   8.344  -4.202  1.00 20.53           H
ANISOU  694 HD11 LEU A 304     2327   2730   2741   -498   -335    378       H
ATOM    695 HD12 LEU A 304      34.378   8.569  -2.701  1.00 19.79           H
ANISOU  695 HD12 LEU A 304     2278   2706   2532   -468   -143    270       H
ATOM    696 HD13 LEU A 304      33.601   9.692  -3.480  1.00 20.73           H
ANISOU  696 HD13 LEU A 304     2329   2874   2672   -529   -311    261       H
ATOM    697  CD2 LEU A 304      31.963   8.614  -1.518  1.00 20.36           C
ANISOU  697  CD2 LEU A 304     2640   2833   2260   -866   -795    687       C
ATOM    698 HD21 LEU A 304      31.609   9.504  -1.584  1.00 19.69           H
ANISOU  698 HD21 LEU A 304     2442   2837   2201   -741   -507    572       H
ATOM    699 HD22 LEU A 304      32.735   8.609  -0.946  1.00 17.84           H
ANISOU  699 HD22 LEU A 304     2102   2596   2078   -624   -355    575       H
ATOM    700 HD23 LEU A 304      31.294   8.020  -1.169  1.00 18.56           H
ANISOU  700 HD23 LEU A 304     2305   2524   2222   -401   -499    630       H
ATOM    701  C   LEU A 304      28.955   8.443  -4.618  1.00 13.68           C
ANISOU  701  C   LEU A 304     1841   2118   1238   -128    -50    607       C
ATOM    702  O   LEU A 304      28.830   8.198  -5.821  1.00 16.56           O
ANISOU  702  O   LEU A 304     2349   2684   1257    -51   -240    375       O
ATOM    703  H   LEU A 304      30.892   6.121  -4.477  1.00 14.09           H
ANISOU  703  H   LEU A 304     1797   2261   1293   -180     71    552       H
ATOM    704  N   HIS A 305      28.185   9.339  -3.996  1.00 14.89           N
ANISOU  704  N   HIS A 305     2124   2098   1435    100   -104    539       N
ATOM    705  CA  HIS A 305      27.118  10.061  -4.690  1.00 14.63           C
ANISOU  705  CA  HIS A 305     1929   1802   1826    -72   -107    598       C
ATOM    706  HA  HIS A 305      26.554   9.368  -5.330  1.00 15.42           H
ANISOU  706  HA  HIS A 305     2139   1990   1728   -112   -118    511       H
ATOM    707  CB  HIS A 305      26.163  10.685  -3.675  1.00 16.73           C
ANISOU  707  CB  HIS A 305     2368   2020   1966   -234     57    437       C
ATOM    708  HB3 HIS A 305      25.401  11.256  -4.210  1.00 16.61           H
ANISOU  708  HB3 HIS A 305     2338   2021   1949   -194     90    399       H
ATOM    709  HB2 HIS A 305      26.729  11.345  -3.014  1.00 16.62           H
ANISOU  709  HB2 HIS A 305     2332   2016   1964   -150      0    418       H
ATOM    710  CG  HIS A 305      25.460   9.662  -2.820  1.00 17.38           C
ANISOU  710  CG  HIS A 305     2621   2124   1860   -376     80    416       C
ATOM    711  ND1 HIS A 305      24.940   9.966  -1.639  1.00 23.57           N
ANISOU  711  ND1 HIS A 305     4373   2370   2209   -136    676    315       N
ATOM    712  HD1 HIS A 305      24.905  10.918  -1.222  1.00 21.33           H
ANISOU  712  HD1 HIS A 305     3701   2369   2033   -245    434    328       H
ATOM    713  CE1 HIS A 305      24.372   8.871  -1.119  1.00 22.78           C
ANISOU  713  CE1 HIS A 305     4377   2374   1902   -333    452    369       C
ATOM    714  HE1 HIS A 305      23.859   8.813  -0.167  1.00 20.64           H
ANISOU  714  HE1 HIS A 305     3623   2290   1928   -375    248    451       H
ATOM    715  NE2 HIS A 305      24.584   7.867  -1.940  1.00 17.22           N
ANISOU  715  NE2 HIS A 305     3177   2086   1279   -650      9    741       N
ATOM    716  HE2 HIS A 305      24.287   6.883  -1.780  1.00 17.00           H
ANISOU  716  HE2 HIS A 305     3107   1906   1446   -412     93    611       H
ATOM    717  CD2 HIS A 305      25.287   8.304  -2.985  1.00 16.42           C
ANISOU  717  CD2 HIS A 305     2541   2233   1465   -341    126    650       C
ATOM    718  HD2 HIS A 305      25.589   7.719  -3.845  1.00 17.23           H
ANISOU  718  HD2 HIS A 305     2693   2101   1750   -375    150    486       H
ATOM    719  C   HIS A 305      27.677  11.180  -5.550  1.00 15.11           C
ANISOU  719  C   HIS A 305     2278   2003   1459   -301    -88    515       C
ATOM    720  O   HIS A 305      28.658  11.858  -5.202  1.00 17.33           O
ANISOU  720  O   HIS A 305     2344   2312   1927   -383   -140    794       O
ATOM    721  H   HIS A 305      28.263   9.548  -3.166  1.00 14.68           H
ANISOU  721  H   HIS A 305     2046   2014   1515    -47   -120    447       H
ATOM    722  N   HIS A 306      27.041  11.381  -6.700  1.00 14.54           N
ANISOU  722  N   HIS A 306     1984   1908   1632   -376   -224    531       N
ATOM    723  CA  HIS A 306      27.391  12.487  -7.586  1.00 13.75           C
ANISOU  723  CA  HIS A 306     1916   1778   1530    -51    112    409       C
ATOM    724  HA  HIS A 306      28.481  12.532  -7.717  1.00 14.50           H
ANISOU  724  HA  HIS A 306     1930   1827   1749   -123    110    423       H
ATOM    725  CB  HIS A 306      26.737  12.338  -8.945  1.00 14.23           C
ANISOU  725  CB  HIS A 306     1813   1903   1688   -301    132    399       C
ATOM    726  HB3 HIS A 306      26.944  13.230  -9.540  1.00 13.76           H
ANISOU  726  HB3 HIS A 306     1833   1686   1708    -99     73    331       H
ATOM    727  HB2 HIS A 306      25.659  12.221  -8.810  1.00 13.94           H
ANISOU  727  HB2 HIS A 306     1794   1813   1688   -144    110    422       H
ATOM    728  CG  HIS A 306      27.236  11.153  -9.702  1.00 14.46           C
ANISOU  728  CG  HIS A 306     1756   1877   1859    271     14    584       C
ATOM    729  ND1 HIS A 306      28.488  11.067 -10.227  1.00 14.61           N
ANISOU  729  ND1 HIS A 306     2079   1954   1518     31    240    459       N
ATOM    730  HD1 HIS A 306      29.212  11.813 -10.186  1.00 15.14           H
ANISOU  730  HD1 HIS A 306     2071   1903   1778     69    175    429       H
ATOM    731  CE1 HIS A 306      28.642   9.870 -10.798  1.00 17.84           C
ANISOU  731  CE1 HIS A 306     2396   2024   2358   -228    235    210       C
ATOM    732  HE1 HIS A 306      29.529   9.521 -11.312  1.00 16.98           H
ANISOU  732  HE1 HIS A 306     2295   2062   2093   -153     81    294       H
ATOM    733  NE2 HIS A 306      27.502   9.176 -10.633  1.00 17.34           N
ANISOU  733  NE2 HIS A 306     2316   2266   2003    -37    181     34       N
ATOM    734  HE2 HIS A 306      27.321   8.217 -10.992  1.00 17.25           H
ANISOU  734  HE2 HIS A 306     2370   2117   2064    -37    181    213       H
ATOM    735  CD2 HIS A 306      26.615   9.944  -9.966  1.00 16.27           C
ANISOU  735  CD2 HIS A 306     2512   1799   1869     45    169    446       C
ATOM    736  HD2 HIS A 306      25.611   9.661  -9.675  1.00 16.21           H
ANISOU  736  HD2 HIS A 306     2288   1938   1933    164     -5    350       H
ATOM    737  C   HIS A 306      26.923  13.761  -6.967  1.00 13.93           C
ANISOU  737  C   HIS A 306     1809   1677   1807    135    139    486       C
ATOM    738  O   HIS A 306      25.979  13.796  -6.200  1.00 17.23           O
ANISOU  738  O   HIS A 306     1880   2399   2268     43    362    180       O
ATOM    739  H   HIS A 306      26.400  10.888  -6.992  1.00 13.87           H
ANISOU  739  H   HIS A 306     1893   1786   1591   -237   -164    430       H
ATOM    740  N   GLY A 307      27.600  14.832  -7.309  1.00 18.64           N
ANISOU  740  N   GLY A 307     2368   1692   3022    114    897    481       N
ATOM    741  CA  GLY A 307      27.183  16.149  -6.926  1.00 18.07           C
ANISOU  741  CA  GLY A 307     2895   1774   2194    100    855    505       C
ATOM    742  HA3 GLY A 307      26.294  16.114  -6.539  1.00 17.76           H
ANISOU  742  HA3 GLY A 307     2498   1930   2318    209    443    541       H
ATOM    743  HA2 GLY A 307      27.164  16.727  -7.705  1.00 17.17           H
ANISOU  743  HA2 GLY A 307     2591   1853   2077    230    650    436       H
ATOM    744  C   GLY A 307      28.134  16.730  -5.911  1.00 18.66           C
ANISOU  744  C   GLY A 307     2377   2430   2281    623    318   1065       C
ATOM    745  O   GLY A 307      28.890  16.027  -5.252  1.00 24.49           O
ANISOU  745  O   GLY A 307     2325   2783   4194    219   -531   1653       O
ATOM    746  H   GLY A 307      28.323  14.818  -7.775  1.00 15.79           H
ANISOU  746  H   GLY A 307     2091   1707   2199    101    416    477       H
ATOM    747  N   SER A 308      28.106  18.039  -5.768  1.00 18.29           N
ANISOU  747  N   SER A 308     2367   2335   2247   1111    238    987       N
ATOM    748  CA  SER A 308      28.931  18.718  -4.780  1.00 18.46           C
ANISOU  748  CA  SER A 308     2358   2589   2065    826    484    610       C
ATOM    749  HA  SER A 308      29.839  18.350  -4.794  1.00 18.46           H
ANISOU  749  HA  SER A 308     2307   2512   2194    698    362    656       H
ATOM    750  CB  SER A 308      29.001  20.220  -5.070  1.00 21.41           C
ANISOU  750  CB  SER A 308     3008   2521   2605    462    217    457       C
ATOM    751  HB3 SER A 308      28.099  20.571  -5.138  1.00 21.01           H
ANISOU  751  HB3 SER A 308     2870   2538   2574    273    163    546       H
ATOM    752  HB2 SER A 308      29.476  20.359  -5.905  1.00 20.91           H
ANISOU  752  HB2 SER A 308     2821   2583   2541    393     87    511       H
ATOM    753  OG  SER A 308      29.677  20.891  -4.041  1.00 23.50           O
ANISOU  753  OG  SER A 308     2476   2962   3488     -9   -375    760       O
ATOM    754  HG  SER A 308      29.744  21.708  -4.161  0.00 18.63           H
ANISOU  754  HG  SER A 308     2358   2358   2358      0      0      0       H
ATOM    755  C   SER A 308      28.256  18.350  -3.423  1.00 19.88           C
ANISOU  755  C   SER A 308     3095   2789   1668    861    385    471       C
ATOM    756  O   SER A 308      27.265  18.891  -3.056  1.00 20.07           O
ANISOU  756  O   SER A 308     3121   2857   1646    455    683    331       O
ATOM    757  H   SER A 308      27.612  18.567  -6.235  1.00 14.35           H
ANISOU  757  H   SER A 308     1815   1855   1781    729    307    783       H
ATOM    758  N   ASN A 309      28.859  17.390  -2.717  1.00 24.85           N
ANISOU  758  N   ASN A 309     3129   3855   2458    899    463   1350       N
ATOM    759  CA  ASN A 309      28.352  16.947  -1.403  1.00 24.29           C
ANISOU  759  CA  ASN A 309     3328   3663   2236     45     25   1430       C
ATOM    760  HA  ASN A 309      27.497  17.385  -1.210  1.00 25.41           H
ANISOU  760  HA  ASN A 309     3481   3684   2490     54    179    940       H
ATOM    761  CB  ASN A 309      28.143  15.415  -1.394  1.00 25.35           C
ANISOU  761  CB  ASN A 309     2565   3921   3144   -262    169    214       C
ATOM    762  HB3 ASN A 309      27.776  15.151  -0.535  1.00 25.56           H
ANISOU  762  HB3 ASN A 309     3024   3817   2871    -55    -72    358       H
ATOM    763  HB2 ASN A 309      28.997  14.978  -1.538  1.00 24.74           H
ANISOU  763  HB2 ASN A 309     2839   3752   2807     12     82    466       H
ATOM    764  CG  ASN A 309      27.177  14.942  -2.488  1.00 26.23           C
ANISOU  764  CG  ASN A 309     3282   4113   2571   -124    174    212       C
ATOM    765  OD1 ASN A 309      27.524  14.162  -3.418  1.00 22.38           O
ANISOU  765  OD1 ASN A 309     2875   3361   2267   -481   -124    412       O
ATOM    766  ND2 ASN A 309      25.951  15.425  -2.394  1.00 30.48           N
ANISOU  766  ND2 ASN A 309     3300   4908   3371   -264    431    154       N
ATOM    767 HD21 ASN A 309      25.193  14.905  -2.733  1.00 29.01           H
ANISOU  767 HD21 ASN A 309     3331   4491   3197    -17    212    196       H
ATOM    768 HD22 ASN A 309      25.797  16.291  -1.962  1.00 28.79           H
ANISOU  768 HD22 ASN A 309     3283   4429   3223   -241    186    515       H
ATOM    769  C   ASN A 309      29.372  17.363  -0.343  1.00 24.40           C
ANISOU  769  C   ASN A 309     3789   3137   2344    278    518    744       C
ATOM    770  O   ASN A 309      30.602  17.270  -0.521  1.00 30.79           O
ANISOU  770  O   ASN A 309     3807   4494   3394    -96    757   1372       O
ATOM    771  H   ASN A 309      29.566  16.974  -2.974  1.00 21.88           H
ANISOU  771  H   ASN A 309     2957   3185   2170    447    370   1013       H
ATOM    772  N   ALA A 310      28.865  17.828   0.781  1.00 28.29           N
ANISOU  772  N   ALA A 310     4638   3537   2571    973    459    652       N
ATOM    773  CA  ALA A 310      29.726  18.327   1.861  1.00 27.10           C
ANISOU  773  CA  ALA A 310     3986   3099   3209    414    366    399       C
ATOM    774  HA  ALA A 310      30.342  19.003   1.509  1.00 26.85           H
ANISOU  774  HA  ALA A 310     3995   3093   3111    353     98    548       H
ATOM    775  CB  ALA A 310      28.859  18.965   2.925  1.00 26.35           C
ANISOU  775  CB  ALA A 310     4055   2587   3369   1599     17   1258       C
ATOM    776  HB1 ALA A 310      28.404  19.719   2.545  1.00 21.96           H
ANISOU  776  HB1 ALA A 310     3095   2168   3077   1198    -62   1115       H
ATOM    777  HB2 ALA A 310      29.417  19.251   3.652  1.00 26.99           H
ANISOU  777  HB2 ALA A 310     4032   2767   3454   1084     82    960       H
ATOM    778  HB3 ALA A 310      28.221  18.319   3.236  1.00 27.18           H
ANISOU  778  HB3 ALA A 310     4022   3090   3214    836   -198    711       H
ATOM    779  C   ALA A 310      30.539  17.205   2.498  1.00 28.10           C
ANISOU  779  C   ALA A 310     4308   3073   3293    -75    127    709       C
ATOM    780  O   ALA A 310      31.621  17.495   3.051  1.00 31.19           O
ANISOU  780  O   ALA A 310     4125   3453   4270   -187     96    547       O
ATOM    781  H   ALA A 310      28.023  17.870   0.954  1.00 27.15           H
ANISOU  781  H   ALA A 310     4323   3281   2713    582    122    702       H
ATOM    782  N   HIS A 311      30.117  15.942   2.466  1.00 20.24           N
ANISOU  782  N   HIS A 311     3008   2873   1808    302    -57    630       N
ATOM    783  CA  HIS A 311      30.815  14.894   3.211  1.00 19.77           C
ANISOU  783  CA  HIS A 311     2701   2775   2033    218     10    774       C
ATOM    784  HA  HIS A 311      31.627  15.343   3.799  1.00 20.45           H
ANISOU  784  HA  HIS A 311     2788   2681   2299    136    -14    626       H
ATOM    785  CB  HIS A 311      29.789  14.323   4.172  1.00 19.30           C
ANISOU  785  CB  HIS A 311     2460   2561   2312    -28     55    288       C
ATOM    786  HB3 HIS A 311      30.264  13.554   4.786  1.00 20.75           H
ANISOU  786  HB3 HIS A 311     2859   2617   2409     73    -39    364       H
ATOM    787  HB2 HIS A 311      28.964  13.892   3.602  1.00 19.62           H
ANISOU  787  HB2 HIS A 311     2624   2612   2218     90   -121    312       H
ATOM    788  CG  HIS A 311      29.226  15.373   5.092  1.00 20.28           C
ANISOU  788  CG  HIS A 311     2962   2867   1875    350   -252    223       C
ATOM    789  ND1 HIS A 311      30.010  16.170   5.871  1.00 21.14           N
ANISOU  789  ND1 HIS A 311     2857   2778   2397    563   -399    143       N
ATOM    790  HD1 HIS A 311      31.044  16.098   5.956  1.00 20.99           H
ANISOU  790  HD1 HIS A 311     2840   2946   2188    523   -293    190       H
ATOM    791  CE1 HIS A 311      29.243  17.043   6.517  1.00 23.42           C
ANISOU  791  CE1 HIS A 311     3420   3495   1984    786    -35    129       C
ATOM    792  HE1 HIS A 311      29.584  17.782   7.232  1.00 23.12           H
ANISOU  792  HE1 HIS A 311     3193   3167   2424    548   -152    262       H
ATOM    793  NE2 HIS A 311      27.977  16.833   6.155  1.00 25.19           N
ANISOU  793  NE2 HIS A 311     3460   3366   2743    131   -115    369       N
ATOM    794  HE2 HIS A 311      27.153  17.363   6.505  1.00 24.49           H
ANISOU  794  HE2 HIS A 311     3280   3416   2609    114   -202    421       H
ATOM    795  CD2 HIS A 311      27.939  15.820   5.256  1.00 23.53           C
ANISOU  795  CD2 HIS A 311     3074   3124   2741    567   -177    626       C
ATOM    796  HD2 HIS A 311      27.054  15.424   4.773  1.00 23.19           H
ANISOU  796  HD2 HIS A 311     3105   3136   2570    430    -51    507       H
ATOM    797  C   HIS A 311      31.412  13.812   2.315  1.00 19.03           C
ANISOU  797  C   HIS A 311     2327   2220   2683   -334     98    765       C
ATOM    798  O   HIS A 311      31.779  12.753   2.813  1.00 18.83           O
ANISOU  798  O   HIS A 311     1913   2559   2682    -54   -291   1072       O
ATOM    799  H   HIS A 311      29.433  15.667   2.023  1.00 20.98           H
ANISOU  799  H   HIS A 311     2965   2862   2142    209    -69    635       H
ATOM    800  N   THR A 312      31.538  14.038   1.012  1.00 18.75           N
ANISOU  800  N   THR A 312     1972   2768   2382   -264   -335    339       N
ATOM    801  CA  THR A 312      32.298  13.129   0.139  1.00 17.05           C
ANISOU  801  CA  THR A 312     2063   2443   1970   -216   -338    623       C
ATOM    802  HA  THR A 312      31.804  12.291   0.012  1.00 17.13           H
ANISOU  802  HA  THR A 312     2084   2391   2034   -151   -376    564       H
ATOM    803  CB  THR A 312      32.552  13.779  -1.238  1.00 17.38           C
ANISOU  803  CB  THR A 312     2021   2589   1991   -190   -459    606       C
ATOM    804  HB  THR A 312      33.071  14.589  -1.114  1.00 17.49           H
ANISOU  804  HB  THR A 312     2108   2475   2062   -107   -379    537       H
ATOM    805  OG1 THR A 312      31.308  14.113  -1.863  1.00 19.96           O
ANISOU  805  OG1 THR A 312     2298   2983   2300    315   -356    667       O
ATOM    806  HG1 THR A 312      31.383  14.416  -2.582  0.00 16.14           H
ANISOU  806  HG1 THR A 312     2044   2044   2044      0      0      0       H
ATOM    807  CG2 THR A 312      33.376  12.813  -2.149  1.00 20.05           C
ANISOU  807  CG2 THR A 312     2309   3224   2084    -27   -164    367       C
ATOM    808 HG21 THR A 312      34.315  12.933  -1.990  1.00 19.31           H
ANISOU  808 HG21 THR A 312     2345   2942   2047    -40   -253    402       H
ATOM    809 HG22 THR A 312      33.190  12.995  -3.073  1.00 19.31           H
ANISOU  809 HG22 THR A 312     2259   2970   2105    -40   -225    352       H
ATOM    810 HG23 THR A 312      33.141  11.902  -1.957  1.00 19.52           H
ANISOU  810 HG23 THR A 312     2277   3068   2071     67   -293    312       H
ATOM    811  C   THR A 312      33.704  12.809   0.757  1.00 17.44           C
ANISOU  811  C   THR A 312     2279   2431   1914   -292   -417    758       C
ATOM    812  O   THR A 312      34.209  11.651   0.808  1.00 16.50           O
ANISOU  812  O   THR A 312     2223   2557   1489   -506   -467    581       O
ATOM    813  H   THR A 312      31.195  14.712   0.601  1.00 18.54           H
ANISOU  813  H   THR A 312     2144   2553   2345   -263   -136    316       H
ATOM    814  N   ALA A 313      34.352  13.863   1.237  1.00 16.47           N
ANISOU  814  N   ALA A 313     1977   2402   1876   -230   -213    580       N
ATOM    815  CA  ALA A 313      35.723  13.752   1.736  1.00 15.57           C
ANISOU  815  CA  ALA A 313     1986   2345   1584   -250   -402    557       C
ATOM    816  HA  ALA A 313      36.281  13.298   1.070  1.00 16.28           H
ANISOU  816  HA  ALA A 313     2079   2358   1748   -243   -285    513       H
ATOM    817  CB  ALA A 313      36.289  15.138   1.983  1.00 17.24           C
ANISOU  817  CB  ALA A 313     2418   2346   1785   -152   -298    522       C
ATOM    818  HB1 ALA A 313      36.370  15.596   1.143  1.00 16.45           H
ANISOU  818  HB1 ALA A 313     2266   2265   1718   -200   -296    427       H
ATOM    819  HB2 ALA A 313      37.152  15.053   2.395  1.00 16.70           H
ANISOU  819  HB2 ALA A 313     2240   2315   1787   -206   -143    477       H
ATOM    820  HB3 ALA A 313      35.695  15.619   2.563  1.00 17.09           H
ANISOU  820  HB3 ALA A 313     2309   2346   1839   -220   -273    508       H
ATOM    821  C   ALA A 313      35.758  12.941   3.050  1.00 14.71           C
ANISOU  821  C   ALA A 313     1840   2243   1506   -113   -128    382       C
ATOM    822  O   ALA A 313      36.848  12.461   3.425  1.00 14.60           O
ANISOU  822  O   ALA A 313     1663   2217   1666   -141    -31    434       O
ATOM    823  H   ALA A 313      34.022  14.655   1.288  1.00 16.61           H
ANISOU  823  H   ALA A 313     2094   2348   1866   -241   -291    591       H
ATOM    824  N   LEU A 314      34.652  12.755   3.781  1.00 15.14           N
ANISOU  824  N   LEU A 314     1880   2332   1537    -20   -122    667       N
ATOM    825  CA  LEU A 314      34.662  11.876   4.983  1.00 13.51           C
ANISOU  825  CA  LEU A 314     1813   2223   1097    -51     11    249       C
ATOM    826  HA  LEU A 314      35.347  12.181   5.614  1.00 13.93           H
ANISOU  826  HA  LEU A 314     1725   2175   1390    -59    -91    289       H
ATOM    827  CB  LEU A 314      33.315  11.918   5.665  1.00 13.47           C
ANISOU  827  CB  LEU A 314     1574   2040   1500    -31    -61    255       C
ATOM    828  HB3 LEU A 314      32.628  11.703   5.015  1.00 13.79           H
ANISOU  828  HB3 LEU A 314     1684   2087   1466    -73    -87    254       H
ATOM    829  HB2 LEU A 314      33.169  12.811   6.014  1.00 13.55           H
ANISOU  829  HB2 LEU A 314     1677   2039   1431    -76     -1    254       H
ATOM    830  CG  LEU A 314      33.186  10.927   6.833  1.00 14.09           C
ANISOU  830  CG  LEU A 314     1746   2052   1554   -210    261    240       C
ATOM    831  HG  LEU A 314      33.337  10.029   6.500  1.00 14.05           H
ANISOU  831  HG  LEU A 314     1648   2050   1640   -110    128    258       H
ATOM    832  CD1 LEU A 314      34.188  11.187   7.948  1.00 14.28           C
ANISOU  832  CD1 LEU A 314     1638   2000   1786   -161    164    455       C
ATOM    833 HD11 LEU A 314      35.068  10.969   7.633  1.00 13.97           H
ANISOU  833 HD11 LEU A 314     1670   2017   1619   -148    138    348       H
ATOM    834 HD12 LEU A 314      33.964  10.639   8.703  1.00 13.59           H
ANISOU  834 HD12 LEU A 314     1664   1950   1546   -174    128    276       H
ATOM    835 HD13 LEU A 314      34.148  12.115   8.193  1.00 14.16           H
ANISOU  835 HD13 LEU A 314     1674   2050   1656   -172    157    358       H
ATOM    836  CD2 LEU A 314      31.792  10.976   7.417  1.00 16.33           C
ANISOU  836  CD2 LEU A 314     1572   2636   1993     64     94    228       C
ATOM    837 HD21 LEU A 314      31.643  11.844   7.798  1.00 15.98           H
ANISOU  837 HD21 LEU A 314     1668   2489   1912    -73     99    311       H
ATOM    838 HD22 LEU A 314      31.715  10.302   8.097  1.00 15.76           H
ANISOU  838 HD22 LEU A 314     1664   2394   1927    -32    101     75       H
ATOM    839 HD23 LEU A 314      31.155  10.811   6.718  1.00 15.95           H
ANISOU  839 HD23 LEU A 314     1734   2413   1911    -24     92    206       H
ATOM    840  C   LEU A 314      35.007  10.429   4.521  1.00 12.38           C
ANISOU  840  C   LEU A 314     1384   2152   1167   -136   -133    104       C
ATOM    841  O   LEU A 314      35.885   9.770   5.107  1.00 12.94           O
ANISOU  841  O   LEU A 314     1557   2091   1269   -169   -139    231       O
ATOM    842  H   LEU A 314      33.890  13.117   3.614  1.00 14.65           H
ANISOU  842  H   LEU A 314     1824   2255   1483    -53   -106    488       H
ATOM    843  N   VAL A 315      34.351   9.912   3.492  1.00 13.12           N
ANISOU  843  N   VAL A 315     1606   2045   1334   -239   -258    120       N
ATOM    844  CA  VAL A 315      34.649   8.589   3.003  1.00 12.81           C
ANISOU  844  CA  VAL A 315     1404   2285   1179   -169    -69     23       C
ATOM    845  HA  VAL A 315      34.584   7.939   3.734  1.00 13.27           H
ANISOU  845  HA  VAL A 315     1526   2181   1333   -204   -144     76       H
ATOM    846  CB  VAL A 315      33.652   8.195   1.894  1.00 14.06           C
ANISOU  846  CB  VAL A 315     1550   2408   1382   -262   -301     58       C
ATOM    847  HB  VAL A 315      33.695   8.863   1.178  1.00 14.04           H
ANISOU  847  HB  VAL A 315     1601   2251   1482   -257   -192     37       H
ATOM    848  CG1 VAL A 315      34.031   6.832   1.292  1.00 14.74           C
ANISOU  848  CG1 VAL A 315     1766   2419   1414   -381    -95   -136       C
ATOM    849 HG11 VAL A 315      34.718   6.962   0.634  1.00 14.73           H
ANISOU  849 HG11 VAL A 315     1723   2363   1508   -307    -75    -41       H
ATOM    850 HG12 VAL A 315      33.254   6.444   0.883  1.00 14.42           H
ANISOU  850 HG12 VAL A 315     1653   2342   1483   -278   -116    -52       H
ATOM    851 HG13 VAL A 315      34.353   6.260   1.993  1.00 14.78           H
ANISOU  851 HG13 VAL A 315     1696   2356   1562   -319    -92    -92       H
ATOM    852  CG2 VAL A 315      32.208   8.174   2.436  1.00 15.13           C
ANISOU  852  CG2 VAL A 315     1689   2358   1702   -238   -141     -6       C
ATOM    853 HG21 VAL A 315      32.187   7.664   3.248  1.00 14.93           H
ANISOU  853 HG21 VAL A 315     1653   2304   1714   -240   -199    -10       H
ATOM    854 HG22 VAL A 315      31.634   7.771   1.780  1.00 14.96           H
ANISOU  854 HG22 VAL A 315     1687   2358   1639   -200   -171     34       H
ATOM    855 HG23 VAL A 315      31.926   9.076   2.607  1.00 14.61           H
ANISOU  855 HG23 VAL A 315     1661   2280   1608   -275   -208     54       H
ATOM    856  C   VAL A 315      36.072   8.537   2.415  1.00 12.64           C
ANISOU  856  C   VAL A 315     1674   2239    888   -292    -31    232       C
ATOM    857  O   VAL A 315      36.841   7.592   2.672  1.00 12.76           O
ANISOU  857  O   VAL A 315     1565   2282   1000   -199     49    266       O
ATOM    858  H   VAL A 315      33.725  10.314   3.061  1.00 13.21           H
ANISOU  858  H   VAL A 315     1568   2136   1316   -131   -165    102       H
ATOM    859  N   GLU A 316      36.450   9.526   1.624  1.00 13.74           N
ANISOU  859  N   GLU A 316     1714   2394   1113   -229     78    355       N
ATOM    860  CA  GLU A 316      37.739   9.524   0.992  1.00 13.75           C
ANISOU  860  CA  GLU A 316     1507   2326   1390    -57     95    433       C
ATOM    861  HA  GLU A 316      37.846   8.707   0.462  1.00 13.98           H
ANISOU  861  HA  GLU A 316     1655   2316   1340   -163     71    413       H
ATOM    862  CB  GLU A 316      37.859  10.746   0.051  1.00 15.52           C
ANISOU  862  CB  GLU A 316     1875   2600   1420   -116     22    609       C
ATOM    863  HB3 GLU A 316      38.767  10.800  -0.287  1.00 15.49           H
ANISOU  863  HB3 GLU A 316     1832   2560   1492   -135    -35    541       H
ATOM    864  HB2 GLU A 316      37.638  11.551   0.545  1.00 15.85           H
ANISOU  864  HB2 GLU A 316     1917   2548   1554   -162    -41    556       H
ATOM    865  CG  GLU A 316      36.910  10.644  -1.146  1.00 18.75           C
ANISOU  865  CG  GLU A 316     2346   3038   1738   -142   -291    656       C
ATOM    866  HG3 GLU A 316      35.998  10.588  -0.819  1.00 17.78           H
ANISOU  866  HG3 GLU A 316     2336   2772   1646   -130   -287    559       H
ATOM    867  HG2 GLU A 316      37.128   9.844  -1.650  1.00 18.52           H
ANISOU  867  HG2 GLU A 316     2339   2943   1753   -168   -230    667       H
ATOM    868  CD  GLU A 316      36.990  11.810  -2.082  1.00 18.23           C
ANISOU  868  CD  GLU A 316     2456   2754   1716    -11   -264    433       C
ATOM    869  OE1 GLU A 316      37.036  12.958  -1.615  1.00 21.51           O
ANISOU  869  OE1 GLU A 316     3178   2659   2335   -534    -26    668       O
ATOM    870  OE2 GLU A 316      36.920  11.528  -3.312  1.00 23.55           O
ANISOU  870  OE2 GLU A 316     3787   3554   1607    199    341    634       O
ATOM    871  C   GLU A 316      38.833   9.572   2.037  1.00 13.47           C
ANISOU  871  C   GLU A 316     1714   2096   1306   -224    108    261       C
ATOM    872  O   GLU A 316      39.825   8.815   1.898  1.00 13.52           O
ANISOU  872  O   GLU A 316     1699   2094   1342   -281    234    280       O
ATOM    873  H   GLU A 316      35.968  10.214   1.440  1.00 13.91           H
ANISOU  873  H   GLU A 316     1759   2329   1196   -239     30    330       H
ATOM    874  N   GLU A 317      38.755  10.393   3.075  1.00 13.07           N
ANISOU  874  N   GLU A 317     1494   2192   1279     -1     19    303       N
ATOM    875  CA  GLU A 317      39.835  10.489   4.034  1.00 12.28           C
ANISOU  875  CA  GLU A 317     1430   2047   1187    -11    103    269       C
ATOM    876  HA  GLU A 317      40.692  10.512   3.559  1.00 12.56           H
ANISOU  876  HA  GLU A 317     1440   2028   1302    -80    134    289       H
ATOM    877  CB  GLU A 317      39.713  11.748   4.870  1.00 13.20           C
ANISOU  877  CB  GLU A 317     1617   1800   1599   -108    224    313       C
ATOM    878  HB3 GLU A 317      40.378  11.725   5.576  1.00 13.90           H
ANISOU  878  HB3 GLU A 317     1686   1931   1662   -129    137    366       H
ATOM    879  HB2 GLU A 317      38.823  11.789   5.253  1.00 13.16           H
ANISOU  879  HB2 GLU A 317     1538   1920   1542   -113    107    362       H
ATOM    880  CG  GLU A 317      39.937  13.028   4.047  1.00 14.99           C
ANISOU  880  CG  GLU A 317     1752   2033   1909   -202    -74    637       C
ATOM    881  HG3 GLU A 317      39.771  13.797   4.615  1.00 15.22           H
ANISOU  881  HG3 GLU A 317     1766   2196   1819   -200     29    555       H
ATOM    882  HG2 GLU A 317      39.318  13.032   3.300  1.00 14.82           H
ANISOU  882  HG2 GLU A 317     1754   2126   1748   -174     20    528       H
ATOM    883  CD  GLU A 317      41.360  13.163   3.478  1.00 16.52           C
ANISOU  883  CD  GLU A 317     1945   2656   1675   -196    128    637       C
ATOM    884  OE1 GLU A 317      42.315  12.471   3.927  1.00 17.18           O
ANISOU  884  OE1 GLU A 317     1846   2510   2169   -319    200    721       O
ATOM    885  OE2 GLU A 317      41.484  14.047   2.592  1.00 22.99           O
ANISOU  885  OE2 GLU A 317     2944   3066   2725    -99    192   1283       O
ATOM    886  C   GLU A 317      39.821   9.261   4.955  1.00 11.52           C
ANISOU  886  C   GLU A 317     1371   1839   1166    -97    195    173       C
ATOM    887  O   GLU A 317      40.911   8.822   5.414  1.00 12.21           O
ANISOU  887  O   GLU A 317     1432   1855   1350   -250     81    312       O
ATOM    888  H   GLU A 317      38.085  10.906   3.244  1.00 12.83           H
ANISOU  888  H   GLU A 317     1535   2050   1287    -50     58    290       H
ATOM    889  N   PHE A 318      38.674   8.671   5.263  1.00 11.19           N
ANISOU  889  N   PHE A 318     1295   1807   1146   -125     44    301       N
ATOM    890  CA  PHE A 318      38.645   7.424   6.025  1.00 11.03           C
ANISOU  890  CA  PHE A 318     1313   1835   1041   -209    205    262       C
ATOM    891  HA  PHE A 318      39.117   7.543   6.876  1.00 11.52           H
ANISOU  891  HA  PHE A 318     1310   1839   1226   -271     64    220       H
ATOM    892  CB  PHE A 318      37.215   6.987   6.313  1.00 11.94           C
ANISOU  892  CB  PHE A 318     1376   2033   1128   -385    260    159       C
ATOM    893  HB3 PHE A 318      36.715   6.973   5.482  1.00 12.06           H
ANISOU  893  HB3 PHE A 318     1378   1917   1287   -327    118    177       H
ATOM    894  HB2 PHE A 318      36.813   7.616   6.932  1.00 11.68           H
ANISOU  894  HB2 PHE A 318     1361   1895   1180   -328    168    190       H
ATOM    895  CG  PHE A 318      37.134   5.620   6.925  1.00 11.57           C
ANISOU  895  CG  PHE A 318     1375   1912   1110   -393     75    113       C
ATOM    896  CD1 PHE A 318      37.417   5.448   8.266  1.00 11.94           C
ANISOU  896  CD1 PHE A 318     1637   1836   1061   -358     45     32       C
ATOM    897  HD1 PHE A 318      37.658   6.183   8.782  1.00 11.74           H
ANISOU  897  HD1 PHE A 318     1597   1743   1119   -340     86     63       H
ATOM    898  CE1 PHE A 318      37.356   4.199   8.849  1.00 12.68           C
ANISOU  898  CE1 PHE A 318     1749   1887   1182   -245    243    149       C
ATOM    899  HE1 PHE A 318      37.561   4.096   9.750  1.00 12.65           H
ANISOU  899  HE1 PHE A 318     1681   1874   1252   -263    117    155       H
ATOM    900  CZ  PHE A 318      37.047   3.110   8.095  1.00 12.51           C
ANISOU  900  CZ  PHE A 318     1626   1933   1191   -184    352     92       C
ATOM    901  HZ  PHE A 318      36.985   2.271   8.493  1.00 12.32           H
ANISOU  901  HZ  PHE A 318     1611   1857   1211   -279    322     12       H
ATOM    902  CE2 PHE A 318      36.727   3.266   6.775  1.00 11.52           C
ANISOU  902  CE2 PHE A 318     1445   1819   1110   -505    419    -13       C
ATOM    903  HE2 PHE A 318      36.501   2.524   6.262  1.00 11.47           H
ANISOU  903  HE2 PHE A 318     1460   1752   1143   -394    321     12       H
ATOM    904  CD2 PHE A 318      36.790   4.517   6.188  1.00 11.52           C
ANISOU  904  CD2 PHE A 318     1380   1865   1129   -291    160     92       C
ATOM    905  HD2 PHE A 318      36.596   4.610   5.284  1.00 11.63           H
ANISOU  905  HD2 PHE A 318     1386   1854   1179   -353     97    129       H
ATOM    906  C   PHE A 318      39.374   6.366   5.205  1.00 10.96           C
ANISOU  906  C   PHE A 318     1275   1769   1119   -431    182    232       C
ATOM    907  O   PHE A 318      40.284   5.671   5.713  1.00 11.29           O
ANISOU  907  O   PHE A 318     1467   1693   1128   -300     47    215       O
ATOM    908  H   PHE A 318      37.898   8.971   5.046  1.00 11.25           H
ANISOU  908  H   PHE A 318     1332   1809   1134    -80     59    280       H
ATOM    909  N   ALA A 319      39.028   6.201   3.946  1.00 11.51           N
ANISOU  909  N   ALA A 319     1342   2032    998   -225    123    228       N
ATOM    910  CA  ALA A 319      39.637   5.152   3.116  1.00 11.63           C
ANISOU  910  CA  ALA A 319     1470   1890   1059   -280    246    156       C
ATOM    911  HA  ALA A 319      39.527   4.280   3.549  1.00 11.76           H
ANISOU  911  HA  ALA A 319     1533   1781   1154   -254    168     92       H
ATOM    912  CB  ALA A 319      38.958   5.114   1.757  1.00 14.19           C
ANISOU  912  CB  ALA A 319     1834   2144   1410   -331    -31     56       C
ATOM    913  HB1 ALA A 319      38.028   4.909   1.878  1.00 13.63           H
ANISOU  913  HB1 ALA A 319     1789   2045   1344   -215      8     68       H
ATOM    914  HB2 ALA A 319      39.375   4.437   1.218  1.00 13.75           H
ANISOU  914  HB2 ALA A 319     1755   2076   1392   -306     -1    138       H
ATOM    915  HB3 ALA A 319      39.052   5.972   1.336  1.00 13.49           H
ANISOU  915  HB3 ALA A 319     1716   2026   1382   -257     25    -35       H
ATOM    916  C   ALA A 319      41.136   5.422   2.919  1.00 11.88           C
ANISOU  916  C   ALA A 319     1532   1833   1146   -174    272     73       C
ATOM    917  O   ALA A 319      41.923   4.479   2.930  1.00 12.64           O
ANISOU  917  O   ALA A 319     1633   1999   1170   -163    268     82       O
ATOM    918  H   ALA A 319      38.442   6.680   3.536  1.00 11.44           H
ANISOU  918  H   ALA A 319     1378   1884   1083   -224    132    205       H
ATOM    919  N   LYS A 320      41.530   6.686   2.743  1.00 12.18           N
ANISOU  919  N   LYS A 320     1405   1902   1321   -269    235    278       N
ATOM    920  CA  LYS A 320      42.956   7.032   2.571  1.00 12.60           C
ANISOU  920  CA  LYS A 320     1479   1966   1340   -141    397    104       C
ATOM    921  HA  LYS A 320      43.331   6.532   1.816  1.00 12.45           H
ANISOU  921  HA  LYS A 320     1536   1886   1307   -189    347     92       H
ATOM    922  CB  LYS A 320      43.157   8.524   2.324  1.00 14.63           C
ANISOU  922  CB  LYS A 320     1992   2099   1468   -361    283    302       C
ATOM    923  HB3 LYS A 320      42.899   9.010   3.123  1.00 14.95           H
ANISOU  923  HB3 LYS A 320     1855   2190   1635   -308    308    184       H
ATOM    924  HB2 LYS A 320      42.598   8.795   1.579  1.00 14.95           H
ANISOU  924  HB2 LYS A 320     1837   2220   1624   -297    232    242       H
ATOM    925  CG  LYS A 320      44.587   8.905   1.992  1.00 20.96           C
ANISOU  925  CG  LYS A 320     2251   3142   2570   -629    377    113       C
ATOM    926  HG3 LYS A 320      44.877   8.407   1.212  1.00 19.74           H
ANISOU  926  HG3 LYS A 320     2308   2814   2378   -543    279    316       H
ATOM    927  HG2 LYS A 320      45.156   8.702   2.751  1.00 20.13           H
ANISOU  927  HG2 LYS A 320     2390   2800   2455   -537    415    174       H
ATOM    928  CD  LYS A 320      44.713  10.394   1.684  1.00 24.81           C
ANISOU  928  CD  LYS A 320     2854   3274   3297   -672    453    355       C
ATOM    929  HD3 LYS A 320      44.300  10.901   2.400  1.00 24.41           H
ANISOU  929  HD3 LYS A 320     2726   3387   3160   -667    294    304       H
ATOM    930  HD2 LYS A 320      44.267  10.582   0.843  1.00 24.37           H
ANISOU  930  HD2 LYS A 320     2784   3323   3152   -699    477    123       H
ATOM    931  CE  LYS A 320      46.157  10.843   1.561  1.00 29.41           C
ANISOU  931  CE  LYS A 320     3035   3737   4403   -931    406   -276       C
ATOM    932  HE3 LYS A 320      46.580  10.349   0.842  1.00 27.87           H
ANISOU  932  HE3 LYS A 320     3177   3676   3735   -715    357    284       H
ATOM    933  HE2 LYS A 320      46.614  10.664   2.398  1.00 29.14           H
ANISOU  933  HE2 LYS A 320     3286   3714   4070   -785    708     63       H
ATOM    934  NZ  LYS A 320      46.304  12.322   1.258  1.00 33.12           N
ANISOU  934  NZ  LYS A 320     3620   4333   4631   -453    677   1168       N
ATOM    935  HZ1 LYS A 320      45.782  12.552   0.486  1.00 31.07           H
ANISOU  935  HZ1 LYS A 320     3545   4070   4188   -601    675    532       H
ATOM    936  HZ2 LYS A 320      47.225  12.532   1.086  1.00 31.11           H
ANISOU  936  HZ2 LYS A 320     3373   4066   4380   -364    290    587       H
ATOM    937  HZ3 LYS A 320      46.000  12.842   2.006  1.00 32.08           H
ANISOU  937  HZ3 LYS A 320     3493   4216   4477   -671    304    904       H
ATOM    938  C   LYS A 320      43.716   6.640   3.856  1.00 12.33           C
ANISOU  938  C   LYS A 320     1416   1868   1401   -321    215     46       C
ATOM    939  O   LYS A 320      44.849   6.148   3.784  1.00 12.74           O
ANISOU  939  O   LYS A 320     1374   2047   1418   -264    216     99       O
ATOM    940  H   LYS A 320      40.999   7.362   2.718  1.00 12.30           H
ANISOU  940  H   LYS A 320     1491   1906   1276   -222    266    191       H
ATOM    941  N   LEU A 321      43.130   6.842   5.032  1.00 12.24           N
ANISOU  941  N   LEU A 321     1212   2021   1415   -268    190      7       N
ATOM    942  CA  LEU A 321      43.791   6.489   6.283  1.00 11.73           C
ANISOU  942  CA  LEU A 321     1238   1891   1325   -464    209      6       C
ATOM    943  HA  LEU A 321      44.669   6.921   6.327  1.00 11.62           H
ANISOU  943  HA  LEU A 321     1192   1886   1335   -405    201      0       H
ATOM    944  CB  LEU A 321      42.942   6.990   7.435  1.00 12.13           C
ANISOU  944  CB  LEU A 321     1459   1799   1350   -238    164    -40       C
ATOM    945  HB3 LEU A 321      42.120   6.477   7.465  1.00 12.51           H
ANISOU  945  HB3 LEU A 321     1421   1955   1375   -259    175     33       H
ATOM    946  HB2 LEU A 321      42.740   7.928   7.290  1.00 12.16           H
ANISOU  946  HB2 LEU A 321     1420   1824   1373   -279    169     56       H
ATOM    947  CG  LEU A 321      43.616   6.865   8.780  1.00 15.00           C
ANISOU  947  CG  LEU A 321     1584   2645   1470   -336    165    314       C
ATOM    948  HG  LEU A 321      43.918   5.950   8.898  1.00 14.87           H
ANISOU  948  HG  LEU A 321     1716   2425   1507   -461    224     48       H
ATOM    949  CD1 LEU A 321      44.836   7.786   8.907  1.00 17.41           C
ANISOU  949  CD1 LEU A 321     2039   2899   1677   -690    309    144       C
ATOM    950 HD11 LEU A 321      45.538   7.455   8.341  1.00 16.50           H
ANISOU  950 HD11 LEU A 321     1902   2633   1730   -499    122    167       H
ATOM    951 HD12 LEU A 321      45.129   7.792   9.822  1.00 16.88           H
ANISOU  951 HD12 LEU A 321     1912   2713   1786   -549    154    123       H
ATOM    952 HD13 LEU A 321      44.588   8.673   8.637  1.00 16.91           H
ANISOU  952 HD13 LEU A 321     1926   2797   1703   -640    233     30       H
ATOM    953  CD2 LEU A 321      42.613   7.172   9.878  1.00 17.27           C
ANISOU  953  CD2 LEU A 321     2054   2757   1750   -498    349   -363       C
ATOM    954 HD21 LEU A 321      42.251   8.050   9.733  1.00 16.89           H
ANISOU  954 HD21 LEU A 321     1935   2751   1731   -534    304   -177       H
ATOM    955 HD22 LEU A 321      43.059   7.138  10.727  1.00 16.65           H
ANISOU  955 HD22 LEU A 321     1883   2554   1887   -411    278   -119       H
ATOM    956 HD23 LEU A 321      41.909   6.519   9.850  1.00 15.81           H
ANISOU  956 HD23 LEU A 321     1852   2449   1705   -255    283   -125       H
ATOM    957  C   LEU A 321      43.986   4.974   6.348  1.00 11.27           C
ANISOU  957  C   LEU A 321     1236   1944   1101   -306    283    -53       C
ATOM    958  O   LEU A 321      45.058   4.482   6.706  1.00 11.90           O
ANISOU  958  O   LEU A 321     1243   2092   1184   -269    179     10       O
ATOM    959  H   LEU A 321      42.347   7.183   5.132  1.00 12.09           H
ANISOU  959  H   LEU A 321     1327   1883   1382   -191    217     28       H
ATOM    960  N   ILE A 322      42.969   4.179   6.006  1.00 11.54           N
ANISOU  960  N   ILE A 322     1123   1949   1309   -431    200    162       N
ATOM    961  CA  ILE A 322      43.091   2.711   6.045  1.00 11.58           C
ANISOU  961  CA  ILE A 322     1119   2064   1216   -173    194    170       C
ATOM    962  HA  ILE A 322      43.394   2.426   6.933  1.00 11.83           H
ANISOU  962  HA  ILE A 322     1190   2031   1274   -188    123    193       H
ATOM    963  CB  ILE A 322      41.693   2.088   5.768  1.00 11.91           C
ANISOU  963  CB  ILE A 322     1143   2147   1233   -122    122    187       C
ATOM    964  HB  ILE A 322      41.379   2.412   4.909  1.00 11.81           H
ANISOU  964  HB  ILE A 322     1195   2048   1242   -133    114    178       H
ATOM    965  CG1 ILE A 322      40.676   2.504   6.845  1.00 12.22           C
ANISOU  965  CG1 ILE A 322     1270   1946   1424   -150    301    102       C
ATOM    966 HG13 ILE A 322      39.869   1.979   6.721  1.00 12.36           H
ANISOU  966 HG13 ILE A 322     1316   1983   1394   -185    219    162       H
ATOM    967 HG12 ILE A 322      40.471   3.444   6.726  1.00 12.16           H
ANISOU  967 HG12 ILE A 322     1289   1951   1378   -185    215    174       H
ATOM    968  CD1 ILE A 322      41.118   2.317   8.271  1.00 13.60           C
ANISOU  968  CD1 ILE A 322     1424   2227   1516   -188    156    409       C
ATOM    969 HD11 ILE A 322      41.512   1.446   8.364  1.00 13.35           H
ANISOU  969 HD11 ILE A 322     1456   2125   1488   -220    205    244       H
ATOM    970 HD12 ILE A 322      40.354   2.395   8.847  1.00 13.42           H
ANISOU  970 HD12 ILE A 322     1499   2106   1492   -163    174    282       H
ATOM    971 HD13 ILE A 322      41.764   2.994   8.488  1.00 13.25           H
ANISOU  971 HD13 ILE A 322     1474   2088   1473   -107    191    274       H
ATOM    972  CG2 ILE A 322      41.800   0.555   5.701  1.00 12.83           C
ANISOU  972  CG2 ILE A 322     1389   2132   1351   -193    345   -299       C
ATOM    973 HG21 ILE A 322      42.165   0.304   4.848  1.00 12.08           H
ANISOU  973 HG21 ILE A 322     1293   2066   1230   -150    263   -138       H
ATOM    974 HG22 ILE A 322      40.924   0.176   5.806  1.00 12.55           H
ANISOU  974 HG22 ILE A 322     1365   2067   1334   -164    253   -129       H
ATOM    975 HG23 ILE A 322      42.376   0.250   6.406  1.00 13.10           H
ANISOU  975 HG23 ILE A 322     1388   2097   1490   -211    303   -158       H
ATOM    976  C   ILE A 322      44.133   2.272   5.003  1.00 11.82           C
ANISOU  976  C   ILE A 322     1304   1966   1219   -110    100     44       C
ATOM    977  O   ILE A 322      44.949   1.388   5.282  1.00 12.06           O
ANISOU  977  O   ILE A 322     1357   1935   1290   -247     68   -114       O
ATOM    978  H   ILE A 322      42.198   4.461   5.748  1.00 11.79           H
ANISOU  978  H   ILE A 322     1269   1958   1251   -256    178    124       H
ATOM    979  N   GLN A 323      44.101   2.879   3.820  1.00 11.68           N
ANISOU  979  N   GLN A 323     1332   1937   1166   -169    134     21       N
ATOM    980  CA  GLN A 323      45.104   2.572   2.761  1.00 13.29           C
ANISOU  980  CA  GLN A 323     1531   2237   1281   -119    229     43       C
ATOM    981  HA  GLN A 323      45.045   1.627   2.510  1.00 12.90           H
ANISOU  981  HA  GLN A 323     1462   2177   1263    -99    244     91       H
ATOM    982  CB  GLN A 323      44.824   3.433   1.519  1.00 12.86           C
ANISOU  982  CB  GLN A 323     1409   2239   1238    -11    323     27       C
ATOM    983  HB3 GLN A 323      45.585   3.383   0.919  1.00 12.52           H
ANISOU  983  HB3 GLN A 323     1343   2207   1205   -131    275     57       H
ATOM    984  HB2 GLN A 323      44.676   4.351   1.795  1.00 12.74           H
ANISOU  984  HB2 GLN A 323     1471   2137   1230   -171    321     87       H
ATOM    985  CG  GLN A 323      43.608   2.966   0.773  1.00 12.78           C
ANISOU  985  CG  GLN A 323     1439   2334   1080   -405    593    100       C
ATOM    986  HG3 GLN A 323      42.932   2.690   1.411  1.00 13.38           H
ANISOU  986  HG3 GLN A 323     1068   3169    846   -651    324     14       H
ATOM    987  HG2 GLN A 323      43.854   2.217   0.206  1.00 13.01           H
ANISOU  987  HG2 GLN A 323     1538   2228   1176   -380    483     98       H
ATOM    988  CD  GLN A 323      43.005   4.048  -0.116  1.00 14.06           C
ANISOU  988  CD  GLN A 323     2059   2234   1048   -479    449    208       C
ATOM    989  OE1 GLN A 323      43.567   5.136  -0.266  1.00 16.05           O
ANISOU  989  OE1 GLN A 323     2246   2378   1473   -628    109    182       O
ATOM    990  NE2 GLN A 323      41.850   3.776  -0.689  1.00 15.10           N
ANISOU  990  NE2 GLN A 323     2067   2321   1349   -471    119    472       N
ATOM    991 HE21 GLN A 323      41.456   4.372  -1.168  1.00 14.42           H
ANISOU  991 HE21 GLN A 323     2038   2104   1337   -329    254    295       H
ATOM    992 HE22 GLN A 323      41.489   3.002  -0.585  1.00 14.16           H
ANISOU  992 HE22 GLN A 323     2040   2049   1290   -226    234    310       H
ATOM    993  C   GLN A 323      46.520   2.855   3.318  1.00 12.50           C
ANISOU  993  C   GLN A 323     1438   2178   1131   -113    346     86       C
ATOM    994  O   GLN A 323      47.459   2.056   3.106  1.00 14.59           O
ANISOU  994  O   GLN A 323     1582   2205   1755    -54    255   -163       O
ATOM    995  H   GLN A 323      43.519   3.469   3.592  1.00 11.94           H
ANISOU  995  H   GLN A 323     1357   1985   1192   -137    171     56       H
ATOM    996  N   THR A 324      46.707   3.962   4.023  1.00 13.40           N
ANISOU  996  N   THR A 324     1540   2202   1346   -147    281     34       N
ATOM    997  CA  THR A 324      48.010   4.318   4.546  1.00 12.95           C
ANISOU  997  CA  THR A 324     1311   2216   1390   -307    467    115       C
ATOM    998  HA  THR A 324      48.674   4.292   3.826  1.00 12.28           H
ANISOU  998  HA  THR A 324     1221   2174   1269   -239    338     35       H
ATOM    999  CB  THR A 324      47.969   5.747   5.127  1.00 14.00           C
ANISOU  999  CB  THR A 324     1434   2192   1691   -302    228      7       C
ATOM   1000  HB  THR A 324      47.326   5.775   5.853  1.00 14.14           H
ANISOU 1000  HB  THR A 324     1476   2276   1618   -314    200     19       H
ATOM   1001  OG1 THR A 324      47.569   6.678   4.111  1.00 15.93           O
ANISOU 1001  OG1 THR A 324     1810   2484   1757   -346    218    158       O
ATOM   1002  HG1 THR A 324      47.536   7.454   4.402  0.00 12.81           H
ANISOU 1002  HG1 THR A 324     1623   1623   1623      0      0      0       H
ATOM   1003  CG2 THR A 324      49.313   6.155   5.679  1.00 16.39           C
ANISOU 1003  CG2 THR A 324     1579   2429   2217   -396    313   -237       C
ATOM   1004 HG21 THR A 324      49.455   5.744   6.534  1.00 16.51           H
ANISOU 1004 HG21 THR A 324     1640   2426   2204   -308    304   -211       H
ATOM   1005 HG22 THR A 324      49.349   7.109   5.781  1.00 15.70           H
ANISOU 1005 HG22 THR A 324     1561   2379   2023   -317    257   -110       H
ATOM   1006 HG23 THR A 324      50.011   5.879   5.080  1.00 15.31           H
ANISOU 1006 HG23 THR A 324     1565   2338   1914   -295    176    -91       H
ATOM   1007  C   THR A 324      48.422   3.311   5.633  1.00 13.02           C
ANISOU 1007  C   THR A 324     1292   2130   1522   -246    411   -115       C
ATOM   1008  O   THR A 324      49.574   2.860   5.650  1.00 14.27           O
ANISOU 1008  O   THR A 324     1365   2476   1579   -172    413    164       O
ATOM   1009  H   THR A 324      46.087   4.528   4.211  1.00 13.15           H
ANISOU 1009  H   THR A 324     1521   2140   1335   -175    296     77       H
ATOM   1010  N   ILE A 325      47.533   2.939   6.537  1.00 12.55           N
ANISOU 1010  N   ILE A 325     1363   2084   1319   -234    290      1       N
ATOM   1011  CA  ILE A 325      47.872   1.967   7.581  1.00 12.26           C
ANISOU 1011  CA  ILE A 325     1228   2046   1383   -189    247     86       C
ATOM   1012  HA  ILE A 325      48.608   2.311   8.128  1.00 12.61           H
ANISOU 1012  HA  ILE A 325     1303   2042   1446   -189    212     10       H
ATOM   1013  CB  ILE A 325      46.636   1.731   8.492  1.00 11.97           C
ANISOU 1013  CB  ILE A 325     1216   1851   1479   -133    291     -7       C
ATOM   1014  HB  ILE A 325      45.859   1.576   7.934  1.00 12.43           H
ANISOU 1014  HB  ILE A 325     1378   1893   1449   -171    198    -17       H
ATOM   1015  CG1 ILE A 325      46.393   2.975   9.344  1.00 12.23           C
ANISOU 1015  CG1 ILE A 325     1392   1956   1298   -236    195    -47       C
ATOM   1016 HG13 ILE A 325      46.396   3.755   8.768  1.00 12.24           H
ANISOU 1016 HG13 ILE A 325     1361   1883   1405   -194    206    -57       H
ATOM   1017 HG12 ILE A 325      47.102   3.048  10.003  1.00 12.43           H
ANISOU 1017 HG12 ILE A 325     1402   1898   1422   -191    126    -57       H
ATOM   1018  CD1 ILE A 325      45.065   2.946  10.087  1.00 12.65           C
ANISOU 1018  CD1 ILE A 325     1348   1860   1598   -183    243    -55       C
ATOM   1019 HD11 ILE A 325      44.385   2.610   9.498  1.00 12.88           H
ANISOU 1019 HD11 ILE A 325     1468   1886   1539   -170    180    -64       H
ATOM   1020 HD12 ILE A 325      44.846   3.837  10.368  1.00 12.52           H
ANISOU 1020 HD12 ILE A 325     1397   1844   1515   -190    203    -38       H
ATOM   1021 HD13 ILE A 325      45.148   2.372  10.852  1.00 12.75           H
ANISOU 1021 HD13 ILE A 325     1392   1891   1561   -194    210    -62       H
ATOM   1022  CG2 ILE A 325      46.859   0.521   9.370  1.00 11.95           C
ANISOU 1022  CG2 ILE A 325     1197   1812   1532   -261    349    -17       C
ATOM   1023 HG21 ILE A 325      46.753  -0.272   8.840  1.00 11.92           H
ANISOU 1023 HG21 ILE A 325     1245   1810   1474   -204    299      3       H
ATOM   1024 HG22 ILE A 325      46.215   0.529  10.081  1.00 11.77           H
ANISOU 1024 HG22 ILE A 325     1252   1834   1384   -200    284    -10       H
ATOM   1025 HG23 ILE A 325      47.747   0.558   9.732  1.00 12.23           H
ANISOU 1025 HG23 ILE A 325     1336   1848   1460   -205    199     -2       H
ATOM   1026  C   ILE A 325      48.314   0.658   6.926  1.00 12.93           C
ANISOU 1026  C   ILE A 325     1122   2245   1546   -256    529    111       C
ATOM   1027  O   ILE A 325      49.283   0.021   7.429  1.00 13.72           O
ANISOU 1027  O   ILE A 325     1382   2046   1782   -231    335   -140       O
ATOM   1028  H   ILE A 325      46.725   3.230   6.575  1.00 12.80           H
ANISOU 1028  H   ILE A 325     1431   2031   1401   -151    285     -7       H
ATOM   1029  N   TRP A 326      47.689   0.203   5.839  1.00 12.67           N
ANISOU 1029  N   TRP A 326     1204   2189   1420    -99    472      8       N
ATOM   1030  CA  TRP A 326      48.016  -1.120   5.265  1.00 13.36           C
ANISOU 1030  CA  TRP A 326     1483   2174   1418   -130    593    -41       C
ATOM   1031  HA  TRP A 326      48.404  -1.775   6.058  1.00 13.47           H
ANISOU 1031  HA  TRP A 326     1421   2215   1479   -110    521    -53       H
ATOM   1032  CB  TRP A 326      46.704  -1.715   4.747  1.00 13.31           C
ANISOU 1032  CB  TRP A 326     1481   2378   1197    -43    547   -203       C
ATOM   1033  HB3 TRP A 326      46.922  -2.525   4.048  1.00 12.93           H
ANISOU 1033  HB3 TRP A 326     1464   2064   1382    -91    535   -113       H
ATOM   1034  HB2 TRP A 326      46.118  -0.935   4.257  1.00 13.31           H
ANISOU 1034  HB2 TRP A 326     1482   2219   1355   -140    525   -168       H
ATOM   1035  CG  TRP A 326      45.897  -2.274   5.880  1.00 12.03           C
ANISOU 1035  CG  TRP A 326     1284   2024   1262   -145    466   -295       C
ATOM   1036  CD1 TRP A 326      44.951  -1.616   6.628  1.00 11.77           C
ANISOU 1036  CD1 TRP A 326     1127   1994   1350    -23    279   -283       C
ATOM   1037  HD1 TRP A 326      44.558  -0.634   6.399  1.00 11.76           H
ANISOU 1037  HD1 TRP A 326     1212   1893   1364   -129    341   -257       H
ATOM   1038  NE1 TRP A 326      44.553  -2.396   7.702  1.00 11.96           N
ANISOU 1038  NE1 TRP A 326     1229   1888   1425   -225    437   -234       N
ATOM   1039  HE1 TRP A 326      43.819  -2.137   8.392  1.00 11.49           H
ANISOU 1039  HE1 TRP A 326     1145   1978   1243   -167    296   -220       H
ATOM   1040  CE2 TRP A 326      45.263  -3.555   7.709  1.00 11.75           C
ANISOU 1040  CE2 TRP A 326     1298   1889   1278   -242    284   -260       C
ATOM   1041  CD2 TRP A 326      46.148  -3.535   6.558  1.00 12.52           C
ANISOU 1041  CD2 TRP A 326     1290   2011   1454    -90    369   -453       C
ATOM   1042  CE3 TRP A 326      47.006  -4.600   6.335  1.00 13.04           C
ANISOU 1042  CE3 TRP A 326     1473   2211   1267      5    191   -373       C
ATOM   1043  HE3 TRP A 326      47.706  -4.583   5.509  1.00 12.91           H
ANISOU 1043  HE3 TRP A 326     1406   2058   1441    -37    256   -363       H
ATOM   1044  CZ3 TRP A 326      46.960  -5.693   7.210  1.00 14.97           C
ANISOU 1044  CZ3 TRP A 326     1798   1810   2077    -42    476   -260       C
ATOM   1045  HZ3 TRP A 326      47.621  -6.535   7.044  1.00 14.01           H
ANISOU 1045  HZ3 TRP A 326     1626   1895   1801    -45    379   -220       H
ATOM   1046  CH2 TRP A 326      46.087  -5.706   8.318  1.00 14.66           C
ANISOU 1046  CH2 TRP A 326     1598   2012   1959   -173    304     96       C
ATOM   1047  HH2 TRP A 326      46.059  -6.579   8.959  1.00 14.10           H
ANISOU 1047  HH2 TRP A 326     1643   1885   1826   -135    322    -37       H
ATOM   1048  CZ2 TRP A 326      45.224  -4.642   8.581  1.00 13.95           C
ANISOU 1048  CZ2 TRP A 326     1575   2026   1699   -153    128    -65       C
ATOM   1049  HZ2 TRP A 326      44.523  -4.677   9.406  1.00 13.68           H
ANISOU 1049  HZ2 TRP A 326     1576   1971   1651   -154    113    -97       H
ATOM   1050  C   TRP A 326      49.058  -1.027   4.171  1.00 15.11           C
ANISOU 1050  C   TRP A 326     1595   2542   1601   -117    688   -177       C
ATOM   1051  O   TRP A 326      49.286  -2.011   3.466  1.00 17.47           O
ANISOU 1051  O   TRP A 326     1927   2564   2146    -83   1048   -225       O
ATOM   1052  H   TRP A 326      47.077   0.631   5.413  1.00 12.81           H
ANISOU 1052  H   TRP A 326     1306   2148   1413   -105    448     37       H
ATOM   1053  N   THR A 327      49.705   0.104   4.003  1.00 14.42           N
ANISOU 1053  N   THR A 327     1414   2476   1585    -64    688    -95       N
ATOM   1054  CA  THR A 327      50.905   0.183   3.150  1.00 17.12           C
ANISOU 1054  CA  THR A 327     1616   2970   1918    -88    970    -80       C
ATOM   1055  HA  THR A 327      51.119  -0.705   2.797  1.00 17.38           H
ANISOU 1055  HA  THR A 327     1729   2812   2061   -167    902     -3       H
ATOM   1056  CB  THR A 327      50.681   1.149   1.961  1.00 16.76           C
ANISOU 1056  CB  THR A 327     1628   2670   2067   -442   1061    -16       C
ATOM   1057  HB  THR A 327      51.522   1.278   1.495  1.00 17.44           H
ANISOU 1057  HB  THR A 327     1353   3623   1648   -264    829   -109       H
ATOM   1058  OG1 THR A 327      50.183   2.407   2.372  1.00 18.78           O
ANISOU 1058  OG1 THR A 327     2280   2890   1964    -46    913     39       O
ATOM   1059  HG1 THR A 327      50.071   2.910   1.750  0.00 15.63           H
ANISOU 1059  HG1 THR A 327     1979   1979   1979      0      0      0       H
ATOM   1060  CG2 THR A 327      49.686   0.506   0.977  1.00 18.82           C
ANISOU 1060  CG2 THR A 327     2207   3145   1795   -273    662     -5       C
ATOM   1061 HG21 THR A 327      50.032  -0.333   0.662  1.00 18.34           H
ANISOU 1061 HG21 THR A 327     2078   2908   1980   -383    644     99       H
ATOM   1062 HG22 THR A 327      49.545   1.087   0.226  1.00 18.06           H
ANISOU 1062 HG22 THR A 327     2028   2813   2018   -298    684     11       H
ATOM   1063 HG23 THR A 327      48.845   0.352   1.414  1.00 17.94           H
ANISOU 1063 HG23 THR A 327     1957   2871   1986   -256    477    -53       H
ATOM   1064  C   THR A 327      52.122   0.689   4.008  1.00 17.86           C
ANISOU 1064  C   THR A 327     1654   3152   1977   -163   1059   -216       C
ATOM   1065  O   THR A 327      53.150   1.064   3.464  1.00 21.89           O
ANISOU 1065  O   THR A 327     1583   4122   2612   -408   1233   -445       O
ATOM   1066  H   THR A 327      49.482   0.851   4.366  1.00 14.58           H
ANISOU 1066  H   THR A 327     1480   2358   1699   -115    686    -57       H
ATOM   1067  N   SER A 328      51.959   0.669   5.322  1.00 16.62           N
ANISOU 1067  N   SER A 328     1656   2769   1889   -258    621   -358       N
ATOM   1068  CA  SER A 328      52.993   1.133   6.253  1.00 17.49           C
ANISOU 1068  CA  SER A 328     1845   2659   2138   -190    481   -153       C
ATOM   1069  HA  SER A 328      53.468   1.903   5.876  1.00 17.23           H
ANISOU 1069  HA  SER A 328     1764   2648   2135   -187    504   -211       H
ATOM   1070  CB  SER A 328      52.266   1.570   7.563  1.00 16.96           C
ANISOU 1070  CB  SER A 328     1595   2830   2016   -397    377   -271       C
ATOM   1071  HB3 SER A 328      51.514   2.139   7.335  1.00 18.00           H
ANISOU 1071  HB3 SER A 328     1885   2783   2169   -241    373   -194       H
ATOM   1072  HB2 SER A 328      52.890   2.052   8.128  1.00 17.63           H
ANISOU 1072  HB2 SER A 328     1768   2774   2157   -342    241   -319       H
ATOM   1073  OG  SER A 328      51.787   0.418   8.267  1.00 20.75           O
ANISOU 1073  OG  SER A 328     1815   3224   2844   -386    488    -46       O
ATOM   1074  HG  SER A 328      51.400   0.741   8.934  0.00 18.47           H
ANISOU 1074  HG  SER A 328     2338   2338   2338      0      0      0       H
ATOM   1075  C   SER A 328      53.999   0.055   6.619  1.00 18.97           C
ANISOU 1075  C   SER A 328     1805   2879   2521     42    286   -293       C
ATOM   1076  O   SER A 328      53.805  -1.129   6.320  1.00 21.43           O
ANISOU 1076  O   SER A 328     1900   3181   3059      0    146   -440       O
ATOM   1077  H   SER A 328      51.247   0.386   5.712  1.00 19.85           H
ANISOU 1077  H   SER A 328     1647   3550   2343   -331    788   -235       H
ATOM   1078  N   SER A 329      55.067   0.489   7.266  1.00 22.78           N
ANISOU 1078  N   SER A 329     1820   3116   3718    294    115   -824       N
ATOM   1079  CA  SER A 329      56.035  -0.421   7.845  1.00 25.07           C
ANISOU 1079  CA  SER A 329     2457   3734   3334    979    -91  -1079       C
ATOM   1080  HA  SER A 329      55.869  -1.335   7.534  1.00 24.55           H
ANISOU 1080  HA  SER A 329     2394   3430   3504    630     14   -523       H
ATOM   1081  CB  SER A 329      57.441  -0.012   7.454  1.00 29.20           C
ANISOU 1081  CB  SER A 329     3238   4249   3605    566    556   -195       C
ATOM   1082  HB3 SER A 329      58.075  -0.605   7.887  1.00 28.80           H
ANISOU 1082  HB3 SER A 329     3078   4296   3567    412    320   -318       H
ATOM   1083  HB2 SER A 329      57.594   0.903   7.739  1.00 28.26           H
ANISOU 1083  HB2 SER A 329     2980   4209   3548    658    417   -216       H
ATOM   1084  OG  SER A 329      57.616  -0.093   6.051  1.00 33.31           O
ANISOU 1084  OG  SER A 329     3130   6021   3505    523    820   -390       O
ATOM   1085  HG  SER A 329      58.377   0.072   5.826  0.00 22.87           H
ANISOU 1085  HG  SER A 329     2897   2897   2897      0      0      0       H
ATOM   1086  C   SER A 329      55.880  -0.372   9.362  1.00 22.77           C
ANISOU 1086  C   SER A 329     1880   3469   3301    494   -557   -559       C
ATOM   1087  O   SER A 329      55.453   0.649   9.881  1.00 24.42           O
ANISOU 1087  O   SER A 329     2557   3098   3622    427   -242   -439       O
ATOM   1088  H   SER A 329      55.256   1.319   7.384  1.00 21.69           H
ANISOU 1088  H   SER A 329     2009   3013   3217    349    171   -607       H
ATOM   1089  N   PRO A 330      56.220  -1.455  10.080  1.00 27.48           N
ANISOU 1089  N   PRO A 330     3009   3785   3647    548   -175    -63       N
ATOM   1090  CA  PRO A 330      56.083  -1.313  11.584  1.00 27.65           C
ANISOU 1090  CA  PRO A 330     2831   3958   3717    176   -102    604       C
ATOM   1091  HA  PRO A 330      55.149  -1.129  11.818  1.00 27.74           H
ANISOU 1091  HA  PRO A 330     3014   3908   3618    450    -35    275       H
ATOM   1092  CB  PRO A 330      56.468  -2.749  12.110  1.00 31.94           C
ANISOU 1092  CB  PRO A 330     4015   4320   3798    892    741    634       C
ATOM   1093  HB3 PRO A 330      55.883  -2.992  12.845  1.00 28.38           H
ANISOU 1093  HB3 PRO A 330     3383   3874   3526    634    198    516       H
ATOM   1094  HB2 PRO A 330      57.394  -2.750  12.397  1.00 31.49           H
ANISOU 1094  HB2 PRO A 330     4093   3946   3924    748    462    556       H
ATOM   1095  CG  PRO A 330      56.278  -3.679  10.964  1.00 31.84           C
ANISOU 1095  CG  PRO A 330     4195   3270   4631   1191   -123    518       C
ATOM   1096  HG3 PRO A 330      55.371  -4.023  10.971  1.00 32.22           H
ANISOU 1096  HG3 PRO A 330     4093   3625   4522   1116    144    480       H
ATOM   1097  HG2 PRO A 330      56.920  -4.404  11.023  1.00 28.29           H
ANISOU 1097  HG2 PRO A 330     3163   3065   4518    630    145    510       H
ATOM   1098  CD  PRO A 330      56.522  -2.855   9.733  1.00 29.68           C
ANISOU 1098  CD  PRO A 330     2745   3648   4885    704    363    528       C
ATOM   1099  HD3 PRO A 330      55.934  -3.150   9.020  1.00 30.04           H
ANISOU 1099  HD3 PRO A 330     3188   3684   4539    842    352    352       H
ATOM   1100  HD2 PRO A 330      57.451  -2.933   9.466  1.00 28.86           H
ANISOU 1100  HD2 PRO A 330     2783   3754   4429    846    284    292       H
ATOM   1101  C   PRO A 330      56.987  -0.126  12.105  1.00 25.36           C
ANISOU 1101  C   PRO A 330     2449   3901   3282    638   -541    198       C
ATOM   1102  O   PRO A 330      58.029   0.232  11.536  1.00 30.18           O
ANISOU 1102  O   PRO A 330     2452   4624   4388    766    -42   -820       O
ATOM   1103  N   ASN A 331      56.453   0.387  13.198  1.00 30.62           N
ANISOU 1103  N   ASN A 331     4158   3848   3627    288   -666   -644       N
ATOM   1104  CA  ASN A 331      57.018   1.583  13.893  1.00 25.81           C
ANISOU 1104  CA  ASN A 331     2281   3384   4141    720   -403   -639       C
ATOM   1105  HA  ASN A 331      56.653   1.632  14.800  1.00 27.23           H
ANISOU 1105  HA  ASN A 331     2820   3679   3847    488   -594   -515       H
ATOM   1106  CB  ASN A 331      58.572   1.575  13.992  1.00 27.39           C
ANISOU 1106  CB  ASN A 331     2271   4470   3665    263   -866   -427       C
ATOM   1107  HB3 ASN A 331      58.862   2.356  14.490  1.00 26.59           H
ANISOU 1107  HB3 ASN A 331     2487   3851   3764    459   -602   -216       H
ATOM   1108  HB2 ASN A 331      58.949   1.591  13.099  1.00 27.39           H
ANISOU 1108  HB2 ASN A 331     2518   4104   3783    507   -634   -425       H
ATOM   1109  CG  ASN A 331      59.100   0.344  14.704  1.00 30.45           C
ANISOU 1109  CG  ASN A 331     3108   4546   3913   1028   -956   -671       C
ATOM   1110  OD1 ASN A 331      60.064  -0.300  14.262  1.00 41.46           O
ANISOU 1110  OD1 ASN A 331     3864   5580   6308   1522   -385  -1041       O
ATOM   1111  ND2 ASN A 331      58.464   0.015  15.825  1.00 37.56           N
ANISOU 1111  ND2 ASN A 331     4451   5189   4628    290   -494    228       N
ATOM   1112 HD21 ASN A 331      58.400  -0.925  16.094  1.00 34.78           H
ANISOU 1112 HD21 ASN A 331     3971   4776   4466    436   -628   -322       H
ATOM   1113 HD22 ASN A 331      58.055   0.713  16.378  1.00 34.76           H
ANISOU 1113 HD22 ASN A 331     3829   4873   4505     44   -774    181       H
ATOM   1114  C   ASN A 331      56.549   2.850  13.109  1.00 26.45           C
ANISOU 1114  C   ASN A 331     2723   3165   4160    564   -852   -518       C
ATOM   1115  O   ASN A 331      56.802   3.938  13.624  1.00 23.84           O
ANISOU 1115  O   ASN A 331     2238   3336   3481    391   -335   -511       O
ATOM   1116  H   ASN A 331      55.751   0.070  13.581  1.00 29.76           H
ANISOU 1116  H   ASN A 331     3707   3784   3813    680   -696   -429       H
ATOM   1117  N   ASP A 332      55.899   2.812  11.939  1.00 22.52           N
ANISOU 1117  N   ASP A 332     2402   3090   3061    818    -12   -497       N
ATOM   1118  CA  ASP A 332      55.337   4.016  11.345  1.00 16.85           C
ANISOU 1118  CA  ASP A 332     1650   2327   2423   -261    437   -176       C
ATOM   1119  HA  ASP A 332      56.026   4.709  11.280  1.00 17.31           H
ANISOU 1119  HA  ASP A 332     1618   2263   2693   -200    355   -260       H
ATOM   1120  CB  ASP A 332      54.741   3.781   9.964  1.00 19.41           C
ANISOU 1120  CB  ASP A 332     1990   2720   2662    142    424   -576       C
ATOM   1121  HB3 ASP A 332      54.183   4.539   9.727  1.00 19.69           H
ANISOU 1121  HB3 ASP A 332     1976   2721   2781     86    417   -401       H
ATOM   1122  HB2 ASP A 332      54.208   2.970   9.982  1.00 19.50           H
ANISOU 1122  HB2 ASP A 332     1914   2742   2750    149    381   -417       H
ATOM   1123  CG  ASP A 332      55.787   3.625   8.901  1.00 22.17           C
ANISOU 1123  CG  ASP A 332     1652   3668   3103    388    539   -386       C
ATOM   1124  OD1 ASP A 332      56.994   3.815   9.200  1.00 22.25           O
ANISOU 1124  OD1 ASP A 332     1889   3498   3068      0    466   -531       O
ATOM   1125  OD2 ASP A 332      55.408   3.349   7.730  1.00 21.70           O
ANISOU 1125  OD2 ASP A 332     1909   3230   3105    119    400   -119       O
ATOM   1126  C   ASP A 332      54.186   4.539  12.231  1.00 16.47           C
ANISOU 1126  C   ASP A 332     1339   2264   2656   -108    371   -146       C
ATOM   1127  O   ASP A 332      53.446   3.759  12.841  1.00 17.27           O
ANISOU 1127  O   ASP A 332     1635   2118   2806   -175    449    -39       O
ATOM   1128  H   ASP A 332      55.775   2.099  11.475  1.00 21.44           H
ANISOU 1128  H   ASP A 332     2227   2836   3080    450    -16   -224       H
ATOM   1129  N   VAL A 333      54.091   5.877  12.259  1.00 17.76           N
ANISOU 1129  N   VAL A 333     1648   2265   2832   -195    619    -74       N
ATOM   1130  CA  VAL A 333      53.009   6.566  12.955  1.00 15.50           C
ANISOU 1130  CA  VAL A 333     1554   2053   2282    -55    455    112       C
ATOM   1131  HA  VAL A 333      52.329   5.920  13.238  1.00 16.15           H
ANISOU 1131  HA  VAL A 333     1662   2078   2395   -104    474    125       H
ATOM   1132  CB  VAL A 333      53.514   7.326  14.187  1.00 17.12           C
ANISOU 1132  CB  VAL A 333     1847   2300   2358   -264    405    125       C
ATOM   1133  HB  VAL A 333      54.193   7.974  13.906  1.00 16.66           H
ANISOU 1133  HB  VAL A 333     1802   2146   2380   -180    338    146       H
ATOM   1134  CG1 VAL A 333      52.373   8.089  14.826  1.00 18.02           C
ANISOU 1134  CG1 VAL A 333     2296   2350   2200     66    154    213       C
ATOM   1135 HG11 VAL A 333      52.148   8.838  14.269  1.00 17.45           H
ANISOU 1135 HG11 VAL A 333     2161   2233   2235     23    209    162       H
ATOM   1136 HG12 VAL A 333      52.650   8.397  15.692  1.00 17.99           H
ANISOU 1136 HG12 VAL A 333     2201   2323   2309    -19    165     95       H
ATOM   1137 HG13 VAL A 333      51.616   7.505  14.912  1.00 18.10           H
ANISOU 1137 HG13 VAL A 333     2255   2356   2264     76    197    129       H
ATOM   1138  CG2 VAL A 333      54.163   6.366  15.195  1.00 18.65           C
ANISOU 1138  CG2 VAL A 333     1873   2526   2684   -183     72     29       C
ATOM   1139 HG21 VAL A 333      53.484   5.801  15.571  1.00 18.39           H
ANISOU 1139 HG21 VAL A 333     1970   2401   2615    -97    172     64       H
ATOM   1140 HG22 VAL A 333      54.583   6.880  15.889  1.00 18.17           H
ANISOU 1140 HG22 VAL A 333     1939   2390   2573   -154    161     53       H
ATOM   1141 HG23 VAL A 333      54.819   5.832  14.741  1.00 18.69           H
ANISOU 1141 HG23 VAL A 333     2013   2452   2635   -138    145     93       H
ATOM   1142  C   VAL A 333      52.381   7.538  11.917  1.00 16.98           C
ANISOU 1142  C   VAL A 333     1849   2215   2386     83    576    437       C
ATOM   1143  O   VAL A 333      53.088   8.406  11.368  1.00 20.14           O
ANISOU 1143  O   VAL A 333     2254   2748   2651   -209    695    531       O
ATOM   1144  H   VAL A 333      54.650   6.408  11.877  1.00 18.02           H
ANISOU 1144  H   VAL A 333     1620   2218   3009   -228    544      5       H
ATOM   1145  N   VAL A 334      51.060   7.304  11.731  1.00 16.33           N
ANISOU 1145  N   VAL A 334     1799   2194   2211    336    439    185       N
ATOM   1146  CA  VAL A 334      50.236   8.054  10.742  1.00 18.31           C
ANISOU 1146  CA  VAL A 334     1898   2418   2638    445    457    129       C
ATOM   1147  HA  VAL A 334      50.812   8.469  10.066  1.00 17.52           H
ANISOU 1147  HA  VAL A 334     1987   2319   2349    240    264     45       H
ATOM   1148  CB  VAL A 334      49.238   7.002  10.018  1.00 17.47           C
ANISOU 1148  CB  VAL A 334     2291   2619   1726     60    801    240       C
ATOM   1149  HB  VAL A 334      48.708   6.545  10.704  1.00 16.34           H
ANISOU 1149  HB  VAL A 334     1997   2437   1771   -101    593    159       H
ATOM   1150  CG1 VAL A 334      48.268   7.710   9.069  1.00 21.96           C
ANISOU 1150  CG1 VAL A 334     2442   2953   2948    306    154    -41       C
ATOM   1151 HG11 VAL A 334      47.560   8.105   9.584  1.00 20.57           H
ANISOU 1151 HG11 VAL A 334     2401   2817   2595    102    211     98       H
ATOM   1152 HG12 VAL A 334      47.906   7.066   8.456  1.00 20.81           H
ANISOU 1152 HG12 VAL A 334     2444   2836   2625    245    342     81       H
ATOM   1153 HG13 VAL A 334      48.743   8.391   8.587  1.00 21.17           H
ANISOU 1153 HG13 VAL A 334     2485   2890   2667    309    189   -142       H
ATOM   1154  CG2 VAL A 334      50.073   5.945   9.286  1.00 21.67           C
ANISOU 1154  CG2 VAL A 334     2966   2886   2379    395    475     59       C
ATOM   1155 HG21 VAL A 334      50.652   6.384   8.659  1.00 20.56           H
ANISOU 1155 HG21 VAL A 334     2640   2788   2381    265    322    -45       H
ATOM   1156 HG22 VAL A 334      49.482   5.346   8.824  1.00 20.77           H
ANISOU 1156 HG22 VAL A 334     2690   2848   2352    349    564    152       H
ATOM   1157 HG23 VAL A 334      50.594   5.459   9.929  1.00 20.38           H
ANISOU 1157 HG23 VAL A 334     2605   2737   2401    170    497     96       H
ATOM   1158  C   VAL A 334      49.422   9.130  11.432  1.00 14.43           C
ANISOU 1158  C   VAL A 334     1432   1848   2202   -118    333    286       C
ATOM   1159  O   VAL A 334      48.899   8.842  12.526  1.00 15.40           O
ANISOU 1159  O   VAL A 334     1754   2114   1981    129    488    291       O
ATOM   1160  H   VAL A 334      50.615   6.712  12.168  1.00 16.71           H
ANISOU 1160  H   VAL A 334     1860   2178   2311    165    390     97       H
ATOM   1161  N   SER A 335      49.293  10.327  10.863  1.00 15.80           N
ANISOU 1161  N   SER A 335     1768   2002   2231    -13    561    384       N
ATOM   1162  CA  SER A 335      48.436  11.347  11.428  1.00 14.56           C
ANISOU 1162  CA  SER A 335     1375   1882   2274   -160    150    -18       C
ATOM   1163  HA  SER A 335      48.366  11.225  12.398  1.00 15.01           H
ANISOU 1163  HA  SER A 335     1509   1922   2272    -72    212     65       H
ATOM   1164  CB  SER A 335      48.946  12.744  11.145  1.00 16.81           C
ANISOU 1164  CB  SER A 335     1897   1963   2526   -170    231     64       C
ATOM   1165  HB3 SER A 335      49.130  12.831  10.197  1.00 16.01           H
ANISOU 1165  HB3 SER A 335     1750   1924   2408   -139     62     30       H
ATOM   1166  HB2 SER A 335      49.754  12.898  11.659  1.00 16.59           H
ANISOU 1166  HB2 SER A 335     1917   1946   2439   -127    199     72       H
ATOM   1167  OG  SER A 335      47.974  13.689  11.516  1.00 15.63           O
ANISOU 1167  OG  SER A 335     1682   1870   2385   -127    -52    178       O
ATOM   1168  HG  SER A 335      48.318  14.453  11.410  0.00 13.29           H
ANISOU 1168  HG  SER A 335     1683   1683   1683      0      0      0       H
ATOM   1169  C   SER A 335      47.025  11.278  10.813  1.00 14.49           C
ANISOU 1169  C   SER A 335     1309   2005   2188     87    298     60       C
ATOM   1170  O   SER A 335      46.847  11.338   9.592  1.00 17.61           O
ANISOU 1170  O   SER A 335     1883   2627   2180   -152    315    221       O
ATOM   1171  H   SER A 335      49.699  10.569  10.144  1.00 14.14           H
ANISOU 1171  H   SER A 335     1544   1909   1917   -110    285    184       H
ATOM   1172  N   PRO A 336      46.012  11.151  11.659  1.00 12.87           N
ANISOU 1172  N   PRO A 336     1292   1788   1809   -249      0    146       N
ATOM   1173  CA  PRO A 336      44.616  11.162  11.199  1.00 13.07           C
ANISOU 1173  CA  PRO A 336     1341   1811   1813   -278     -5    116       C
ATOM   1174  HA  PRO A 336      44.553  10.785  10.297  1.00 13.21           H
ANISOU 1174  HA  PRO A 336     1383   1838   1797   -278     21    134       H
ATOM   1175  CB  PRO A 336      43.938  10.223  12.185  1.00 14.73           C
ANISOU 1175  CB  PRO A 336     1539   2011   2047   -428    -76    286       C
ATOM   1176  HB3 PRO A 336      44.008   9.309  11.865  1.00 14.47           H
ANISOU 1176  HB3 PRO A 336     1516   2045   1937   -329    -18    272       H
ATOM   1177  HB2 PRO A 336      43.009  10.478  12.293  1.00 14.53           H
ANISOU 1177  HB2 PRO A 336     1608   2001   1909   -312    -20    245       H
ATOM   1178  CG  PRO A 336      44.665  10.384  13.442  1.00 14.88           C
ANISOU 1178  CG  PRO A 336     1589   2266   1797   -175    192    310       C
ATOM   1179  HG3 PRO A 336      44.651   9.548  13.933  1.00 14.37           H
ANISOU 1179  HG3 PRO A 336     1549   1995   1915   -166     64    130       H
ATOM   1180  HG2 PRO A 336      44.256  11.092  13.963  1.00 14.82           H
ANISOU 1180  HG2 PRO A 336     1593   2106   1929   -202     51    251       H
ATOM   1181  CD  PRO A 336      46.045  10.744  13.079  1.00 13.43           C
ANISOU 1181  CD  PRO A 336     1430   1898   1774     99     44    -44       C
ATOM   1182  HD3 PRO A 336      46.626   9.975  13.188  1.00 13.37           H
ANISOU 1182  HD3 PRO A 336     1426   1821   1833     17     59     96       H
ATOM   1183  HD2 PRO A 336      46.346  11.486  13.627  1.00 13.39           H
ANISOU 1183  HD2 PRO A 336     1422   1860   1804    -39     40     59       H
ATOM   1184  C   PRO A 336      44.016  12.561  11.204  1.00 12.05           C
ANISOU 1184  C   PRO A 336     1363   1711   1504   -292     89    196       C
ATOM   1185  O   PRO A 336      42.799  12.710  11.298  1.00 12.54           O
ANISOU 1185  O   PRO A 336     1220   1873   1669   -191     10     96       O
ATOM   1186  N   SER A 337      44.813  13.631  11.104  1.00 12.98           N
ANISOU 1186  N   SER A 337     1262   1801   1867   -305    116    276       N
ATOM   1187  CA  SER A 337      44.288  14.996  11.284  1.00 13.21           C
ANISOU 1187  CA  SER A 337     1660   1725   1631   -301      8    117       C
ATOM   1188  HA  SER A 337      43.773  15.041  12.117  1.00 13.55           H
ANISOU 1188  HA  SER A 337     1531   1842   1776   -349     76    155       H
ATOM   1189  CB  SER A 337      45.464  15.982  11.385  1.00 17.15           C
ANISOU 1189  CB  SER A 337     1899   2051   2565   -486    137    -54       C
ATOM   1190  HB3 SER A 337      45.989  15.760  12.170  1.00 16.78           H
ANISOU 1190  HB3 SER A 337     1940   2049   2385   -459    221    -71       H
ATOM   1191  HB2 SER A 337      45.110  16.881  11.471  1.00 16.33           H
ANISOU 1191  HB2 SER A 337     1866   2081   2255   -428    105    -16       H
ATOM   1192  OG  SER A 337      46.287  15.934  10.273  1.00 17.70           O
ANISOU 1192  OG  SER A 337     1948   2425   2349   -413     76   -107       O
ATOM   1193  HG  SER A 337      46.931  16.485  10.355  0.00 13.83           H
ANISOU 1193  HG  SER A 337     1750   1750   1750      0      0      0       H
ATOM   1194  C   SER A 337      43.362  15.341  10.124  1.00 14.20           C
ANISOU 1194  C   SER A 337     1440   2033   1921   -446     96    337       C
ATOM   1195  O   SER A 337      42.343  15.989  10.390  1.00 14.20           O
ANISOU 1195  O   SER A 337     1552   1810   2030   -366      4    226       O
ATOM   1196  H   SER A 337      45.656  13.597  10.935  1.00 12.74           H
ANISOU 1196  H   SER A 337     1312   1770   1756   -262    168    191       H
ATOM   1197  N   GLU A 338      43.613  14.977   8.881  1.00 14.47           N
ANISOU 1197  N   GLU A 338     1578   1993   1927   -391    -62    308       N
ATOM   1198  CA  GLU A 338      42.691  15.320   7.786  1.00 14.65           C
ANISOU 1198  CA  GLU A 338     1794   1747   2024   -459    -88    404       C
ATOM   1199  HA  GLU A 338      42.497  16.281   7.805  1.00 14.48           H
ANISOU 1199  HA  GLU A 338     1737   1803   1959   -351    -68    387       H
ATOM   1200  CB  GLU A 338      43.334  14.980   6.453  1.00 15.64           C
ANISOU 1200  CB  GLU A 338     1751   2374   1817   -288    -69    594       C
ATOM   1201  HB3 GLU A 338      42.663  15.039   5.755  1.00 15.96           H
ANISOU 1201  HB3 GLU A 338     1777   2319   1964   -405   -160    494       H
ATOM   1202  HB2 GLU A 338      43.692  14.080   6.495  1.00 16.18           H
ANISOU 1202  HB2 GLU A 338     1849   2236   2062   -420    -84    477       H
ATOM   1203  CG  GLU A 338      44.482  15.930   6.088  1.00 21.59           C
ANISOU 1203  CG  GLU A 338     2269   3086   2849   -814    -66    453       C
ATOM   1204  HG3 GLU A 338      44.864  15.653   5.240  1.00 20.85           H
ANISOU 1204  HG3 GLU A 338     2304   2869   2747   -604   -151    594       H
ATOM   1205  HG2 GLU A 338      45.156  15.894   6.785  1.00 20.97           H
ANISOU 1205  HG2 GLU A 338     2390   2876   2699   -594    -37    558       H
ATOM   1206  CD  GLU A 338      44.019  17.380   5.949  1.00 25.57           C
ANISOU 1206  CD  GLU A 338     2982   3204   3526   -538   -384   1137       C
ATOM   1207  OE1 GLU A 338      43.004  17.629   5.280  1.00 34.43           O
ANISOU 1207  OE1 GLU A 338     4307   3628   5147   -626  -1857   1270       O
ATOM   1208  OE2 GLU A 338      44.663  18.280   6.526  1.00 41.97           O
ANISOU 1208  OE2 GLU A 338     6324   3811   5812   -750  -1715     35       O
ATOM   1209  C   GLU A 338      41.381  14.552   7.983  1.00 13.83           C
ANISOU 1209  C   GLU A 338     1697   1960   1595   -358    -70    297       C
ATOM   1210  O   GLU A 338      40.304  15.106   7.744  1.00 14.92           O
ANISOU 1210  O   GLU A 338     1892   1904   1870   -342   -110    424       O
ATOM   1211  H   GLU A 338      44.306  14.531   8.633  1.00 14.63           H
ANISOU 1211  H   GLU A 338     1661   1939   1959   -350    -22    338       H
ATOM   1212  N   PHE A 339      41.428  13.302   8.404  1.00 13.37           N
ANISOU 1212  N   PHE A 339     1387   2110   1583   -190    -38    571       N
ATOM   1213  CA  PHE A 339      40.210  12.552   8.693  1.00 12.16           C
ANISOU 1213  CA  PHE A 339     1352   1728   1539   -236   -237    236       C
ATOM   1214  HA  PHE A 339      39.637  12.531   7.898  1.00 12.08           H
ANISOU 1214  HA  PHE A 339     1324   1763   1501   -256   -196    307       H
ATOM   1215  CB  PHE A 339      40.568  11.132   9.075  1.00 11.96           C
ANISOU 1215  CB  PHE A 339     1249   1615   1679   -286     69    199       C
ATOM   1216  HB3 PHE A 339      41.310  11.148   9.700  1.00 12.40           H
ANISOU 1216  HB3 PHE A 339     1397   1664   1649   -277    -17    197       H
ATOM   1217  HB2 PHE A 339      40.816  10.641   8.276  1.00 12.05           H
ANISOU 1217  HB2 PHE A 339     1299   1649   1628   -280    -14    187       H
ATOM   1218  CG  PHE A 339      39.419  10.410   9.732  1.00 11.64           C
ANISOU 1218  CG  PHE A 339     1255   1691   1475   -305     43    121       C
ATOM   1219  CD1 PHE A 339      38.382   9.873   8.983  1.00 11.67           C
ANISOU 1219  CD1 PHE A 339     1191   1708   1535   -181    182   -178       C
ATOM   1220  HD1 PHE A 339      38.416   9.915   8.055  1.00 11.85           H
ANISOU 1220  HD1 PHE A 339     1252   1690   1559   -248     84      3       H
ATOM   1221  CE1 PHE A 339      37.295   9.290   9.600  1.00 12.11           C
ANISOU 1221  CE1 PHE A 339     1361   1681   1559   -331    -94    252       C
ATOM   1222  HE1 PHE A 339      36.618   8.913   9.085  1.00 11.93           H
ANISOU 1222  HE1 PHE A 339     1337   1615   1581   -250    -65    133       H
ATOM   1223  CZ  PHE A 339      37.220   9.238  10.974  1.00 11.27           C
ANISOU 1223  CZ  PHE A 339     1177   1455   1648   -201     42    340       C
ATOM   1224  HZ  PHE A 339      36.495   8.823  11.383  1.00 12.32           H
ANISOU 1224  HZ  PHE A 339     1183   1725   1772   -306     38    377       H
ATOM   1225  CE2 PHE A 339      38.208   9.781  11.735  1.00 12.76           C
ANISOU 1225  CE2 PHE A 339     1445   1878   1522   -299    -60    559       C
ATOM   1226  HE2 PHE A 339      38.160   9.730  12.663  1.00 12.09           H
ANISOU 1226  HE2 PHE A 339     1378   1697   1516   -289    -36    397       H
ATOM   1227  CD2 PHE A 339      39.319  10.359  11.127  1.00 11.40           C
ANISOU 1227  CD2 PHE A 339     1389   1526   1414   -364   -156    245       C
ATOM   1228  HD2 PHE A 339      39.983  10.744  11.651  1.00 11.66           H
ANISOU 1228  HD2 PHE A 339     1329   1640   1459   -315   -179    218       H
ATOM   1229  C   PHE A 339      39.439  13.235   9.845  1.00 12.21           C
ANISOU 1229  C   PHE A 339     1343   1754   1539   -329   -163    323       C
ATOM   1230  O   PHE A 339      38.194  13.353   9.779  1.00 12.83           O
ANISOU 1230  O   PHE A 339     1375   1747   1752   -269   -100    308       O
ATOM   1231  H   PHE A 339      42.153  12.859   8.532  1.00 13.19           H
ANISOU 1231  H   PHE A 339     1506   1890   1615   -148    -96    400       H
ATOM   1232  N   LYS A 340      40.109  13.698  10.904  1.00 12.09           N
ANISOU 1232  N   LYS A 340     1255   1681   1656   -286   -127    186       N
ATOM   1233  CA  LYS A 340      39.406  14.302  12.042  1.00 13.03           C
ANISOU 1233  CA  LYS A 340     1371   1819   1760    -78   -174    181       C
ATOM   1234  HA  LYS A 340      38.743  13.670  12.391  1.00 13.26           H
ANISOU 1234  HA  LYS A 340     1469   1767   1798   -128   -162    158       H
ATOM   1235  CB  LYS A 340      40.335  14.701  13.173  1.00 13.91           C
ANISOU 1235  CB  LYS A 340     1515   1880   1890    -73   -161      0       C
ATOM   1236  HB3 LYS A 340      41.006  15.314  12.834  1.00 14.14           H
ANISOU 1236  HB3 LYS A 340     1563   1933   1876    -70   -127     59       H
ATOM   1237  HB2 LYS A 340      40.760  13.906  13.532  1.00 14.00           H
ANISOU 1237  HB2 LYS A 340     1536   1903   1878    -70   -138     41       H
ATOM   1238  CG  LYS A 340      39.586  15.393  14.310  1.00 15.98           C
ANISOU 1238  CG  LYS A 340     1641   2486   1943    146    -57    -28       C
ATOM   1239  HG3 LYS A 340      38.826  14.847  14.566  1.00 15.94           H
ANISOU 1239  HG3 LYS A 340     1839   2231   1985     39   -138    -13       H
ATOM   1240  HG2 LYS A 340      39.282  16.263  14.005  1.00 15.67           H
ANISOU 1240  HG2 LYS A 340     1708   2258   1986    -90    -93    -56       H
ATOM   1241  CD  LYS A 340      40.432  15.597  15.510  1.00 15.38           C
ANISOU 1241  CD  LYS A 340     1801   1957   2083   -127   -173    138       C
ATOM   1242  HD3 LYS A 340      41.132  16.234  15.297  1.00 15.31           H
ANISOU 1242  HD3 LYS A 340     1815   1978   2022   -105   -132    159       H
ATOM   1243  HD2 LYS A 340      40.826  14.747  15.764  1.00 15.62           H
ANISOU 1243  HD2 LYS A 340     1877   2032   2026    -28   -175    121       H
ATOM   1244  CE  LYS A 340      39.654  16.136  16.721  1.00 17.18           C
ANISOU 1244  CE  LYS A 340     2372   2204   1951     99   -347    139       C
ATOM   1245  HE3 LYS A 340      40.260  16.206  17.475  1.00 16.37           H
ANISOU 1245  HE3 LYS A 340     2077   2202   1938     62   -217    145       H
ATOM   1246  HE2 LYS A 340      38.937  15.518  16.931  1.00 16.98           H
ANISOU 1246  HE2 LYS A 340     2222   2265   1962    150   -297    118       H
ATOM   1247  NZ  LYS A 340      39.060  17.449  16.506  1.00 15.96           N
ANISOU 1247  NZ  LYS A 340     1873   2471   1719    116   -235     40       N
ATOM   1248  HZ1 LYS A 340      39.727  18.063  16.191  1.00 16.19           H
ANISOU 1248  HZ1 LYS A 340     2007   2327   1815    101   -243     75       H
ATOM   1249  HZ2 LYS A 340      38.694  17.781  17.329  1.00 15.93           H
ANISOU 1249  HZ2 LYS A 340     1938   2290   1822    100   -175     20       H
ATOM   1250  HZ3 LYS A 340      38.358  17.388  15.854  1.00 15.67           H
ANISOU 1250  HZ3 LYS A 340     1845   2341   1767     85   -228     70       H
ATOM   1251  C   LYS A 340      38.667  15.554  11.517  1.00 12.82           C
ANISOU 1251  C   LYS A 340     1362   1663   1843   -227   -151    135       C
ATOM   1252  O   LYS A 340      37.511  15.804  11.913  1.00 13.03           O
ANISOU 1252  O   LYS A 340     1535   1624   1791    -34     -8    242       O
ATOM   1253  H   LYS A 340      40.965  13.674  10.989  1.00 12.34           H
ANISOU 1253  H   LYS A 340     1286   1740   1661   -221   -185    225       H
ATOM   1254  N   THR A 341      39.263  16.367  10.646  1.00 13.73           N
ANISOU 1254  N   THR A 341     1458   1626   2131   -211   -169    263       N
ATOM   1255  CA  THR A 341      38.578  17.523  10.115  1.00 13.98           C
ANISOU 1255  CA  THR A 341     1686   1469   2155   -139    -77    140       C
ATOM   1256  HA  THR A 341      38.369  18.147  10.841  1.00 14.19           H
ANISOU 1256  HA  THR A 341     1687   1635   2067   -184    -36    127       H
ATOM   1257  CB  THR A 341      39.488  18.232   9.096  1.00 17.13           C
ANISOU 1257  CB  THR A 341     1976   2050   2480   -430   -203    587       C
ATOM   1258  HB  THR A 341      39.779  17.590   8.430  1.00 17.36           H
ANISOU 1258  HB  THR A 341     1956   2056   2581   -388   -213    510       H
ATOM   1259  OG1 THR A 341      40.637  18.735   9.793  1.00 19.01           O
ANISOU 1259  OG1 THR A 341     2106   1941   3173   -527   -457    539       O
ATOM   1260  HG1 THR A 341      41.183  19.096   9.232  0.00 13.93           H
ANISOU 1260  HG1 THR A 341     1764   1764   1764      0      0      0       H
ATOM   1261  CG2 THR A 341      38.800  19.364   8.383  1.00 19.03           C
ANISOU 1261  CG2 THR A 341     2101   2340   2788   -412   -206    964       C
ATOM   1262 HG21 THR A 341      38.154  19.017   7.764  1.00 18.78           H
ANISOU 1262 HG21 THR A 341     2156   2315   2664   -258   -174    757       H
ATOM   1263 HG22 THR A 341      39.445  19.888   7.902  1.00 18.08           H
ANISOU 1263 HG22 THR A 341     1873   2306   2690   -371   -201    770       H
ATOM   1264 HG23 THR A 341      38.353  19.928   9.019  1.00 19.65           H
ANISOU 1264 HG23 THR A 341     2148   2523   2793   -403   -213    811       H
ATOM   1265  C   THR A 341      37.269  17.104   9.427  1.00 14.34           C
ANISOU 1265  C   THR A 341     1675   1666   2108   -208    136    216       C
ATOM   1266  O   THR A 341      36.253  17.798   9.576  1.00 15.34           O
ANISOU 1266  O   THR A 341     1767   1943   2118    110   -194    192       O
ATOM   1267  H   THR A 341      40.064  16.264  10.352  1.00 13.74           H
ANISOU 1267  H   THR A 341     1535   1638   2047   -207    -99    211       H
ATOM   1268  N   GLN A 342      37.252  16.004   8.682  1.00 13.22           N
ANISOU 1268  N   GLN A 342     1638   1650   1734   -221    -86    371       N
ATOM   1269  CA  GLN A 342      36.045  15.588   7.973  1.00 14.04           C
ANISOU 1269  CA  GLN A 342     1444   1923   1964   -226   -108    361       C
ATOM   1270  HA  GLN A 342      35.634  16.364   7.539  1.00 14.17           H
ANISOU 1270  HA  GLN A 342     1663   1801   1918   -191    -94    283       H
ATOM   1271  CB  GLN A 342      36.400  14.565   6.903  1.00 14.37           C
ANISOU 1271  CB  GLN A 342     1602   2029   1828   -276   -216    397       C
ATOM   1272  HB3 GLN A 342      35.584  14.245   6.487  1.00 14.34           H
ANISOU 1272  HB3 GLN A 342     1592   2005   1848   -260   -187    329       H
ATOM   1273  HB2 GLN A 342      36.877  13.827   7.314  1.00 14.26           H
ANISOU 1273  HB2 GLN A 342     1613   1927   1879   -200    -95    312       H
ATOM   1274  CG  GLN A 342      37.293  15.162   5.806  1.00 16.28           C
ANISOU 1274  CG  GLN A 342     1820   2356   2009   -283    134    395       C
ATOM   1275  HG3 GLN A 342      37.381  14.519   5.085  1.00 16.41           H
ANISOU 1275  HG3 GLN A 342     1919   2267   2048   -251     49    405       H
ATOM   1276  HG2 GLN A 342      38.164  15.363   6.181  1.00 16.46           H
ANISOU 1276  HG2 GLN A 342     1926   2274   2053   -271     -2    455       H
ATOM   1277  CD  GLN A 342      36.712  16.467   5.215  1.00 19.34           C
ANISOU 1277  CD  GLN A 342     2630   2603   2116   -132    249    727       C
ATOM   1278  OE1 GLN A 342      35.504  16.583   4.962  1.00 22.04           O
ANISOU 1278  OE1 GLN A 342     2963   2820   2591    -72      5    971       O
ATOM   1279  NE2 GLN A 342      37.552  17.427   5.008  1.00 27.96           N
ANISOU 1279  NE2 GLN A 342     3601   3464   3558   -675   -303   1299       N
ATOM   1280 HE21 GLN A 342      37.396  18.010   4.396  1.00 23.26           H
ANISOU 1280 HE21 GLN A 342     3361   2665   2809   -522    119    597       H
ATOM   1281 HE22 GLN A 342      38.266  17.483   5.484  1.00 23.17           H
ANISOU 1281 HE22 GLN A 342     3074   2824   2903   -411    274    890       H
ATOM   1282  C   GLN A 342      35.049  15.000   8.959  1.00 12.06           C
ANISOU 1282  C   GLN A 342     1588   1271   1722   -149   -242    233       C
ATOM   1283  O   GLN A 342      33.862  15.311   8.803  1.00 13.93           O
ANISOU 1283  O   GLN A 342     1638   1858   1795    -90   -161    463       O
ATOM   1284  H   GLN A 342      37.926  15.482   8.569  1.00 13.93           H
ANISOU 1284  H   GLN A 342     1655   1754   1881   -178    -47    332       H
ATOM   1285  N   ILE A 343      35.375  14.198   9.949  1.00 12.66           N
ANISOU 1285  N   ILE A 343     1396   1494   1918   -185    -83    474       N
ATOM   1286  CA  ILE A 343      34.337  13.615  10.805  1.00 11.63           C
ANISOU 1286  CA  ILE A 343     1397   1563   1457   -202    -29    368       C
ATOM   1287  HA  ILE A 343      33.603  13.286  10.246  1.00 12.49           H
ANISOU 1287  HA  ILE A 343     1475   1564   1707   -182   -164    333       H
ATOM   1288  CB  ILE A 343      34.884  12.428  11.637  1.00 13.43           C
ANISOU 1288  CB  ILE A 343     1629   1660   1811      0    -85    399       C
ATOM   1289  HB  ILE A 343      35.291  11.786  11.035  1.00 13.30           H
ANISOU 1289  HB  ILE A 343     1605   1645   1804    -73    -82    375       H
ATOM   1290  CG1 ILE A 343      33.708  11.705  12.439  1.00 14.95           C
ANISOU 1290  CG1 ILE A 343     1898   1534   2247   -232   -279    514       C
ATOM   1291 HG13 ILE A 343      33.406  12.296  13.147  1.00 15.06           H
ANISOU 1291 HG13 ILE A 343     1784   1667   2269   -192   -177    476       H
ATOM   1292 HG12 ILE A 343      34.053  10.884  12.823  1.00 14.21           H
ANISOU 1292 HG12 ILE A 343     1749   1523   2126    -83   -122    372       H
ATOM   1293  CD1 ILE A 343      32.498  11.345  11.592  1.00 14.40           C
ANISOU 1293  CD1 ILE A 343     1651   1542   2278   -274    141    253       C
ATOM   1294 HD11 ILE A 343      32.019  12.147  11.375  1.00 14.63           H
ANISOU 1294 HD11 ILE A 343     1726   1678   2154   -196     -5    292       H
ATOM   1295 HD12 ILE A 343      31.933  10.751  12.093  1.00 13.80           H
ANISOU 1295 HD12 ILE A 343     1656   1496   2090   -246      1    303       H
ATOM   1296 HD13 ILE A 343      32.797  10.913  10.789  1.00 14.25           H
ANISOU 1296 HD13 ILE A 343     1712   1536   2166   -222      1    297       H
ATOM   1297  CG2 ILE A 343      35.910  12.826  12.697  1.00 13.62           C
ANISOU 1297  CG2 ILE A 343     1577   1823   1772     63   -109    518       C
ATOM   1298 HG21 ILE A 343      36.582  13.376  12.289  1.00 13.50           H
ANISOU 1298 HG21 ILE A 343     1625   1706   1797    -10   -127    397       H
ATOM   1299 HG22 ILE A 343      36.311  12.031  13.057  1.00 13.29           H
ANISOU 1299 HG22 ILE A 343     1629   1611   1807     29    -73    368       H
ATOM   1300 HG23 ILE A 343      35.465  13.313  13.395  1.00 13.78           H
ANISOU 1300 HG23 ILE A 343     1644   1726   1865     -6   -102    420       H
ATOM   1301  C   ILE A 343      33.805  14.745  11.678  1.00 13.71           C
ANISOU 1301  C   ILE A 343     1636   1653   1917    -86    -95    366       C
ATOM   1302  O   ILE A 343      32.593  14.705  11.998  1.00 13.29           O
ANISOU 1302  O   ILE A 343     1547   1574   1928    -56    -74    289       O
ATOM   1303  H   ILE A 343      36.179  13.969  10.153  1.00 12.38           H
ANISOU 1303  H   ILE A 343     1480   1475   1746   -110   -142    398       H
ATOM   1304  N   GLN A 344      34.544  15.763  12.106  1.00 13.75           N
ANISOU 1304  N   GLN A 344     1619   1755   1850   -245    -10    236       N
ATOM   1305  CA  GLN A 344      33.956  16.810  12.974  1.00 13.56           C
ANISOU 1305  CA  GLN A 344     1804   1481   1866   -191   -153    230       C
ATOM   1306  HA  GLN A 344      33.379  16.391  13.646  1.00 13.72           H
ANISOU 1306  HA  GLN A 344     1723   1632   1854   -137   -103    200       H
ATOM   1307  CB  GLN A 344      35.034  17.600  13.694  1.00 14.13           C
ANISOU 1307  CB  GLN A 344     1581   1913   1874    -98   -139     62       C
ATOM   1308  HB3 GLN A 344      35.658  16.977  14.098  1.00 14.76           H
ANISOU 1308  HB3 GLN A 344     1763   1786   2057    -76   -140    148       H
ATOM   1309  HB2 GLN A 344      34.617  18.139  14.384  1.00 14.10           H
ANISOU 1309  HB2 GLN A 344     1676   1717   1962    -68   -111    122       H
ATOM   1310  CG  GLN A 344      35.814  18.516  12.813  1.00 15.47           C
ANISOU 1310  CG  GLN A 344     1689   1657   2531   -144   -132    366       C
ATOM   1311  HG3 GLN A 344      35.244  19.251  12.536  1.00 15.90           H
ANISOU 1311  HG3 GLN A 344     1863   1776   2402     -4   -243    252       H
ATOM   1312  HG2 GLN A 344      36.123  18.024  12.037  1.00 15.90           H
ANISOU 1312  HG2 GLN A 344     1784   1847   2408   -117   -222    319       H
ATOM   1313  CD  GLN A 344      37.020  19.098  13.511  1.00 18.63           C
ANISOU 1313  CD  GLN A 344     2133   2093   2851   -332   -417    175       C
ATOM   1314  OE1 GLN A 344      37.560  18.537  14.443  1.00 18.08           O
ANISOU 1314  OE1 GLN A 344     2084   2261   2525   -385   -428    226       O
ATOM   1315  NE2 GLN A 344      37.400  20.262  13.094  1.00 26.00           N
ANISOU 1315  NE2 GLN A 344     4119   2502   3258  -1662  -1918     79       N
ATOM   1316 HE21 GLN A 344      37.860  20.774  13.610  1.00 12.44           H
ANISOU 1316 HE21 GLN A 344     2162   1336   1225   -850   -752    466       H
ATOM   1317 HE22 GLN A 344      37.190  20.525  12.303  1.00 19.45           H
ANISOU 1317 HE22 GLN A 344     2723   1916   2750   -955   -781     -2       H
ATOM   1318  C   GLN A 344      33.085  17.745  12.096  1.00 13.07           C
ANISOU 1318  C   GLN A 344     1698   1509   1757    -95    -76    188       C
ATOM   1319  O   GLN A 344      32.212  18.415  12.663  1.00 15.82           O
ANISOU 1319  O   GLN A 344     2080   1986   1944    114     -7    227       O
ATOM   1320  H   GLN A 344      35.375  15.879  11.920  1.00 13.61           H
ANISOU 1320  H   GLN A 344     1603   1664   1904   -199    -32    281       H
ATOM   1321  N   ARG A 345      33.273  17.819  10.770  1.00 14.09           N
ANISOU 1321  N   ARG A 345     1796   1634   1922    -36    -73    548       N
ATOM   1322  CA  ARG A 345      32.336  18.568   9.891  1.00 14.98           C
ANISOU 1322  CA  ARG A 345     1861   1638   2193     39   -128    548       C
ATOM   1323  HA  ARG A 345      32.160  19.454  10.271  1.00 15.51           H
ANISOU 1323  HA  ARG A 345     1947   1772   2173     47    -78    410       H
ATOM   1324  CB  ARG A 345      32.935  18.737   8.507  1.00 16.58           C
ANISOU 1324  CB  ARG A 345     2232   2000   2065    151    -95    608       C
ATOM   1325  HB3 ARG A 345      32.232  18.974   7.882  1.00 16.31           H
ANISOU 1325  HB3 ARG A 345     2034   2001   2159     89    -52    567       H
ATOM   1326  HB2 ARG A 345      33.357  17.906   8.237  1.00 16.69           H
ANISOU 1326  HB2 ARG A 345     2130   1992   2217     59    -33    525       H
ATOM   1327  CG  ARG A 345      33.986  19.832   8.477  1.00 21.62           C
ANISOU 1327  CG  ARG A 345     2645   2636   2932   -134    251    690       C
ATOM   1328  HG3 ARG A 345      34.684  19.610   9.111  1.00 21.57           H
ANISOU 1328  HG3 ARG A 345     2740   2705   2751    -79    274    601       H
ATOM   1329  HG2 ARG A 345      33.568  20.670   8.731  1.00 21.54           H
ANISOU 1329  HG2 ARG A 345     2786   2649   2749   -141    275    615       H
ATOM   1330  CD  ARG A 345      34.643  20.037   7.117  1.00 29.18           C
ANISOU 1330  CD  ARG A 345     3994   3606   3487   -345   1026    539       C
ATOM   1331  HD3 ARG A 345      33.990  20.396   6.496  1.00 29.85           H
ANISOU 1331  HD3 ARG A 345     4022   3585   3731   -469    762    529       H
ATOM   1332  HD2 ARG A 345      34.983  19.188   6.794  1.00 28.50           H
ANISOU 1332  HD2 ARG A 345     3826   3419   3581   -371    614    601       H
ATOM   1333  NE  ARG A 345      35.774  20.990   7.204  1.00 36.55           N
ANISOU 1333  NE  ARG A 345     3987   5200   4699   -939    183   1084       N
ATOM   1334  HE  ARG A 345      35.854  21.522   8.011  1.00 36.85           H
ANISOU 1334  HE  ARG A 345     4326   5048   4626   -685    526    993       H
ATOM   1335  CZ  ARG A 345      36.683  21.178   6.244  1.00 43.06           C
ANISOU 1335  CZ  ARG A 345     5979   6264   4118   -968    991     72       C
ATOM   1336  NH1 ARG A 345      36.629  20.526   5.088  1.00 38.01           N
ANISOU 1336  NH1 ARG A 345     6681   3856   3905   -194    -98    726       N
ATOM   1337 HH11 ARG A 345      36.000  19.957   4.944  1.00 37.09           H
ANISOU 1337 HH11 ARG A 345     5592   4526   3974     86    120    483       H
ATOM   1338 HH12 ARG A 345      37.224  20.670   4.485  1.00 38.26           H
ANISOU 1338 HH12 ARG A 345     5791   4572   4174   -194   -264    391       H
ATOM   1339  NH2 ARG A 345      37.669  22.065   6.463  1.00 49.69           N
ANISOU 1339  NH2 ARG A 345     6337   6154   6388   -882   -399   1165       N
ATOM   1340 HH21 ARG A 345      37.705  22.491   7.209  1.00 48.08           H
ANISOU 1340 HH21 ARG A 345     6043   6321   5905   -788     -2   1365       H
ATOM   1341 HH22 ARG A 345      38.261  22.208   5.856  1.00 47.54           H
ANISOU 1341 HH22 ARG A 345     6216   6176   5669   -702   -615    755       H
ATOM   1342  C   ARG A 345      31.013  17.776   9.833  1.00 15.69           C
ANISOU 1342  C   ARG A 345     1886   1636   2439     -8   -142    504       C
ATOM   1343  O   ARG A 345      29.935  18.373   9.834  1.00 16.21           O
ANISOU 1343  O   ARG A 345     1991   1819   2346     75   -390    331       O
ATOM   1344  H   ARG A 345      33.927  17.449  10.352  1.00 14.38           H
ANISOU 1344  H   ARG A 345     1856   1641   1965    -40    -70    433       H
ATOM   1345  N   TYR A 346      31.052  16.446   9.786  1.00 14.42           N
ANISOU 1345  N   TYR A 346     1770   1749   1958    179   -273    220       N
ATOM   1346  CA  TYR A 346      29.846  15.663   9.762  1.00 14.44           C
ANISOU 1346  CA  TYR A 346     1788   1737   1960     89   -305    400       C
ATOM   1347  HA  TYR A 346      29.228  16.025   9.094  1.00 14.19           H
ANISOU 1347  HA  TYR A 346     1690   1844   1855    180   -233    279       H
ATOM   1348  CB  TYR A 346      30.185  14.203   9.391  1.00 15.18           C
ANISOU 1348  CB  TYR A 346     1813   1877   2074     10   -196    252       C
ATOM   1349  HB3 TYR A 346      30.738  13.819  10.089  1.00 14.93           H
ANISOU 1349  HB3 TYR A 346     1879   1827   1967     36   -163    218       H
ATOM   1350  HB2 TYR A 346      30.659  14.193   8.545  1.00 15.00           H
ANISOU 1350  HB2 TYR A 346     1861   1799   2037     38   -219    266       H
ATOM   1351  CG  TYR A 346      28.943  13.342   9.246  1.00 14.93           C
ANISOU 1351  CG  TYR A 346     2033   1614   2026    -12   -297    222       C
ATOM   1352  CD1 TYR A 346      28.114  13.491   8.128  1.00 17.45           C
ANISOU 1352  CD1 TYR A 346     2464   1912   2253   -182   -680    278       C
ATOM   1353  HD1 TYR A 346      28.366  14.073   7.448  1.00 17.20           H
ANISOU 1353  HD1 TYR A 346     2339   1945   2251    -36   -557    298       H
ATOM   1354  CE1 TYR A 346      26.964  12.755   7.991  1.00 18.02           C
ANISOU 1354  CE1 TYR A 346     2228   1903   2715    -34   -669    624       C
ATOM   1355  HE1 TYR A 346      26.427  12.860   7.239  1.00 16.87           H
ANISOU 1355  HE1 TYR A 346     2204   2007   2196   -101   -335    433       H
ATOM   1356  CZ  TYR A 346      26.572  11.919   9.011  1.00 17.01           C
ANISOU 1356  CZ  TYR A 346     2071   2347   2043   -185   -496    436       C
ATOM   1357  OH  TYR A 346      25.412  11.210   8.853  1.00 19.31           O
ANISOU 1357  OH  TYR A 346     2421   2400   2517   -408   -621    258       O
ATOM   1358  HH  TYR A 346      25.442  10.696   8.199  0.00 15.58           H
ANISOU 1358  HH  TYR A 346     1973   1973   1973      0      0      0       H
ATOM   1359  CE2 TYR A 346      27.377  11.755  10.135  1.00 13.96           C
ANISOU 1359  CE2 TYR A 346     2207   1777   1319   -366    106    773       C
ATOM   1360  HE2 TYR A 346      27.114  11.185  10.821  1.00 14.18           H
ANISOU 1360  HE2 TYR A 346     3025   1212   1151   -573   -106    557       H
ATOM   1361  CD2 TYR A 346      28.533  12.500  10.253  1.00 14.50           C
ANISOU 1361  CD2 TYR A 346     1926   1721   1861     -7   -144    196       C
ATOM   1362  HD2 TYR A 346      29.059  12.408  11.014  1.00 14.57           H
ANISOU 1362  HD2 TYR A 346     1985   1731   1821    -78   -129    320       H
ATOM   1363  C   TYR A 346      29.137  15.637  11.137  1.00 15.12           C
ANISOU 1363  C   TYR A 346     1667   2050   2024    222   -145    130       C
ATOM   1364  O   TYR A 346      27.902  15.679  11.187  1.00 15.69           O
ANISOU 1364  O   TYR A 346     1776   2180   2005      9   -206    262       O
ATOM   1365  H   TYR A 346      31.774  15.981   9.766  1.00 14.44           H
ANISOU 1365  H   TYR A 346     1757   1668   2060    126   -241    323       H
ATOM   1366  N   ALA A 347      29.937  15.570  12.205  1.00 13.26           N
ANISOU 1366  N   ALA A 347     1503   1728   1804   -112    -60    204       N
ATOM   1367  CA  ALA A 347      29.413  15.412  13.571  1.00 13.34           C
ANISOU 1367  CA  ALA A 347     1574   1642   1850     26    -94    166       C
ATOM   1368  HA  ALA A 347      28.453  15.611  13.590  1.00 13.70           H
ANISOU 1368  HA  ALA A 347     1591   1691   1923     22   -144    161       H
ATOM   1369  CB  ALA A 347      29.641  13.987  14.085  1.00 13.73           C
ANISOU 1369  CB  ALA A 347     1652   1667   1897   -144   -363     97       C
ATOM   1370  HB1 ALA A 347      29.075  13.385  13.596  1.00 13.51           H
ANISOU 1370  HB1 ALA A 347     1661   1592   1877   -129   -302     88       H
ATOM   1371  HB2 ALA A 347      29.425  13.954  15.020  1.00 13.84           H
ANISOU 1371  HB2 ALA A 347     1676   1633   1946    -89   -269    116       H
ATOM   1372  HB3 ALA A 347      30.562  13.751  13.952  1.00 13.87           H
ANISOU 1372  HB3 ALA A 347     1740   1633   1895    -64   -250    108       H
ATOM   1373  C   ALA A 347      30.150  16.434  14.428  1.00 14.63           C
ANISOU 1373  C   ALA A 347     1786   1719   2053    -97   -109    197       C
ATOM   1374  O   ALA A 347      31.188  16.121  15.033  1.00 13.94           O
ANISOU 1374  O   ALA A 347     1604   1830   1860    -54     16     20       O
ATOM   1375  H   ALA A 347      30.795  15.613  12.166  1.00 13.51           H
ANISOU 1375  H   ALA A 347     1511   1744   1875    -27    -90    195       H
ATOM   1376  N   PRO A 348      29.621  17.662  14.487  1.00 14.81           N
ANISOU 1376  N   PRO A 348     1750   1772   2104     93   -134    -23       N
ATOM   1377  CA  PRO A 348      30.357  18.780  15.179  1.00 16.04           C
ANISOU 1377  CA  PRO A 348     1918   1635   2539    -66   -240    120       C
ATOM   1378  HA  PRO A 348      31.207  18.948  14.723  1.00 15.87           H
ANISOU 1378  HA  PRO A 348     1988   1640   2400     23   -172     45       H
ATOM   1379  CB  PRO A 348      29.405  19.986  14.926  1.00 18.37           C
ANISOU 1379  CB  PRO A 348     2661   1768   2550    282   -472     84       C
ATOM   1380  HB3 PRO A 348      29.930  20.794  14.813  1.00 18.48           H
ANISOU 1380  HB3 PRO A 348     2494   1959   2565    185   -409    120       H
ATOM   1381  HB2 PRO A 348      28.795  20.079  15.674  1.00 18.25           H
ANISOU 1381  HB2 PRO A 348     2492   1797   2642    139   -438    135       H
ATOM   1382  CG  PRO A 348      28.671  19.678  13.702  1.00 18.72           C
ANISOU 1382  CG  PRO A 348     2613   2010   2489    142   -393    284       C
ATOM   1383  HG3 PRO A 348      29.186  19.966  12.932  1.00 18.16           H
ANISOU 1383  HG3 PRO A 348     2415   1977   2507    126   -383    188       H
ATOM   1384  HG2 PRO A 348      27.807  20.120  13.720  1.00 18.27           H
ANISOU 1384  HG2 PRO A 348     2395   2046   2498    -28   -365    200       H
ATOM   1385  CD  PRO A 348      28.507  18.222  13.699  1.00 16.51           C
ANISOU 1385  CD  PRO A 348     1812   1993   2468     44   -216     89       C
ATOM   1386  HD3 PRO A 348      28.550  17.888  12.789  1.00 16.30           H
ANISOU 1386  HD3 PRO A 348     1896   1944   2350     73   -217    211       H
ATOM   1387  HD2 PRO A 348      27.662  17.986  14.113  1.00 16.21           H
ANISOU 1387  HD2 PRO A 348     1909   1924   2324     64   -171    134       H
ATOM   1388  C   PRO A 348      30.633  18.557  16.647  1.00 14.62           C
ANISOU 1388  C   PRO A 348     1882   1292   2378    -38     51   -120       C
ATOM   1389  O   PRO A 348      31.456  19.333  17.210  1.00 15.63           O
ANISOU 1389  O   PRO A 348     1999   1699   2238     11   -107   -194       O
ATOM   1390  N   ARG A 349      30.042  17.588  17.326  1.00 14.08           N
ANISOU 1390  N   ARG A 349     1795   1464   2089    -52     -2   -361       N
ATOM   1391  CA  ARG A 349      30.392  17.322  18.714  1.00 14.94           C
ANISOU 1391  CA  ARG A 349     1803   1859   2012   -115    -14   -356       C
ATOM   1392  HA  ARG A 349      30.286  18.141  19.240  1.00 14.56           H
ANISOU 1392  HA  ARG A 349     1863   1668   2001    -35    -40   -189       H
ATOM   1393  CB  ARG A 349      29.504  16.242  19.318  1.00 14.74           C
ANISOU 1393  CB  ARG A 349     2014   1767   1816     32   -115    -19       C
ATOM   1394  HB3 ARG A 349      28.579  16.524  19.237  1.00 15.03           H
ANISOU 1394  HB3 ARG A 349     1947   1811   1953    -41    -12    -66       H
ATOM   1395  HB2 ARG A 349      29.733  16.145  20.256  1.00 14.68           H
ANISOU 1395  HB2 ARG A 349     1970   1793   1813    -39    -78    -47       H
ATOM   1396  CG  ARG A 349      29.621  14.862  18.673  1.00 15.95           C
ANISOU 1396  CG  ARG A 349     2160   1851   2047   -158    362     -5       C
ATOM   1397  HG3 ARG A 349      30.463  14.457  18.932  1.00 16.24           H
ANISOU 1397  HG3 ARG A 349     2219   1862   2086   -177    178    -41       H
ATOM   1398  HG2 ARG A 349      29.575  14.954  17.708  1.00 15.76           H
ANISOU 1398  HG2 ARG A 349     2109   1814   2063   -127    136    -39       H
ATOM   1399  CD  ARG A 349      28.490  13.942  19.120  1.00 17.43           C
ANISOU 1399  CD  ARG A 349     2155   1948   2516   -195    -68    -24       C
ATOM   1400  HD3 ARG A 349      28.516  13.849  20.085  1.00 17.49           H
ANISOU 1400  HD3 ARG A 349     2118   2014   2510    -81     55     56       H
ATOM   1401  HD2 ARG A 349      28.593  13.076  18.695  1.00 17.18           H
ANISOU 1401  HD2 ARG A 349     2127   1997   2404    -98     50    -10       H
ATOM   1402  NE  ARG A 349      27.178  14.491  18.741  1.00 17.58           N
ANISOU 1402  NE  ARG A 349     2003   2222   2453    115    -55    227       N
ATOM   1403  HE  ARG A 349      27.087  14.868  17.852  1.00 17.36           H
ANISOU 1403  HE  ARG A 349     2115   2075   2405     23    -16    141       H
ATOM   1404  CZ  ARG A 349      26.116  14.525  19.537  1.00 18.23           C
ANISOU 1404  CZ  ARG A 349     2237   1971   2719    -81     88    330       C
ATOM   1405  NH1 ARG A 349      26.121  13.957  20.713  1.00 18.13           N
ANISOU 1405  NH1 ARG A 349     1886   2492   2510    169    198    569       N
ATOM   1406 HH11 ARG A 349      26.834  13.574  21.004  1.00 17.86           H
ANISOU 1406 HH11 ARG A 349     1997   2262   2526    190    103    469       H
ATOM   1407 HH12 ARG A 349      25.413  13.975  21.202  1.00 17.46           H
ANISOU 1407 HH12 ARG A 349     1940   2293   2401    147    182    468       H
ATOM   1408  NH2 ARG A 349      25.004  15.136  19.130  1.00 20.67           N
ANISOU 1408  NH2 ARG A 349     2297   2210   3346    149     40    516       N
ATOM   1409 HH21 ARG A 349      24.975  15.501  18.352  1.00 19.52           H
ANISOU 1409 HH21 ARG A 349     2282   2206   2929     73     49    109       H
ATOM   1410 HH22 ARG A 349      24.301  15.122  19.625  1.00 19.71           H
ANISOU 1410 HH22 ARG A 349     2356   2144   2989     81    -38    352       H
ATOM   1411  C   ARG A 349      31.863  16.879  18.789  1.00 14.95           C
ANISOU 1411  C   ARG A 349     1895   1839   1946     91      0   -195       C
ATOM   1412  O   ARG A 349      32.440  16.927  19.882  1.00 16.25           O
ANISOU 1412  O   ARG A 349     2033   2151   1988     81   -102   -232       O
ATOM   1413  H   ARG A 349      29.433  17.070  17.008  1.00 14.18           H
ANISOU 1413  H   ARG A 349     1769   1522   2094   -102    -26   -244       H
ATOM   1414  N   PHE A 350      32.523  16.453  17.720  1.00 13.28           N
ANISOU 1414  N   PHE A 350     1591   1548   1905     51     70    -63       N
ATOM   1415  CA  PHE A 350      33.944  16.033  17.810  1.00 13.76           C
ANISOU 1415  CA  PHE A 350     1494   1613   2121    -84   -164   -309       C
ATOM   1416  HA  PHE A 350      34.148  15.768  18.730  1.00 14.02           H
ANISOU 1416  HA  PHE A 350     1597   1609   2121    -30    -69   -187       H
ATOM   1417  CB  PHE A 350      34.097  14.813  16.911  1.00 12.56           C
ANISOU 1417  CB  PHE A 350     1490   1520   1761     16     31     31       C
ATOM   1418  HB3 PHE A 350      35.031  14.553  16.882  1.00 12.98           H
ANISOU 1418  HB3 PHE A 350     1523   1509   1900     52    -30    -43       H
ATOM   1419  HB2 PHE A 350      33.783  15.032  16.019  1.00 12.73           H
ANISOU 1419  HB2 PHE A 350     1515   1509   1811     -2    -68    -19       H
ATOM   1420  CG  PHE A 350      33.292  13.629  17.420  1.00 13.13           C
ANISOU 1420  CG  PHE A 350     1519   1464   2004    -30     68    -25       C
ATOM   1421  CD1 PHE A 350      33.572  13.068  18.641  1.00 13.00           C
ANISOU 1421  CD1 PHE A 350     1530   1607   1800   -178   -164   -189       C
ATOM   1422  HD1 PHE A 350      34.303  13.368  19.130  1.00 12.51           H
ANISOU 1422  HD1 PHE A 350     1465   1517   1769   -139   -153    -86       H
ATOM   1423  CE1 PHE A 350      32.784  12.043  19.140  1.00 12.68           C
ANISOU 1423  CE1 PHE A 350     1608   1497   1709      9   -123    149       C
ATOM   1424  HE1 PHE A 350      33.000  11.643  19.951  1.00 12.23           H
ANISOU 1424  HE1 PHE A 350     1556   1398   1692    -43   -142     91       H
ATOM   1425  CZ  PHE A 350      31.712  11.604  18.429  1.00 13.20           C
ANISOU 1425  CZ  PHE A 350     1537   1247   2230   -159    -64     77       C
ATOM   1426  HZ  PHE A 350      31.191  10.907  18.758  1.00 12.64           H
ANISOU 1426  HZ  PHE A 350     1440   1353   2008   -142    -82    110       H
ATOM   1427  CE2 PHE A 350      31.398  12.184  17.240  1.00 13.40           C
ANISOU 1427  CE2 PHE A 350     1395   1514   2183    -67   -295    -58       C
ATOM   1428  HE2 PHE A 350      30.670  11.874  16.751  1.00 13.08           H
ANISOU 1428  HE2 PHE A 350     1445   1460   2063   -153   -237    -27       H
ATOM   1429  CD2 PHE A 350      32.180  13.187  16.737  1.00 13.49           C
ANISOU 1429  CD2 PHE A 350     1653   1484   1988   -138   -114     25       C
ATOM   1430  HD2 PHE A 350      31.953  13.582  15.926  1.00 13.14           H
ANISOU 1430  HD2 PHE A 350     1562   1473   1955    -90   -102    -33       H
ATOM   1431  C   PHE A 350      34.908  17.164  17.405  1.00 13.92           C
ANISOU 1431  C   PHE A 350     1742   1595   1951     19   -273    -19       C
ATOM   1432  O   PHE A 350      36.130  16.914  17.281  1.00 14.86           O
ANISOU 1432  O   PHE A 350     1719   1675   2252     24   -341     65       O
ATOM   1433  H   PHE A 350      32.186  16.393  16.931  1.00 13.68           H
ANISOU 1433  H   PHE A 350     1640   1585   1971     16     -1   -136       H
ATOM   1434  N   VAL A 351      34.401  18.369  17.204  1.00 14.49           N
ANISOU 1434  N   VAL A 351     1554   1545   2405    -42   -356     -3       N
ATOM   1435  CA  VAL A 351      35.242  19.539  17.073  1.00 15.69           C
ANISOU 1435  CA  VAL A 351     1897   1489   2574   -112   -469     26       C
ATOM   1436  HA  VAL A 351      35.860  19.426  16.321  1.00 15.97           H
ANISOU 1436  HA  VAL A 351     1934   1598   2535   -143   -420     90       H
ATOM   1437  CB  VAL A 351      34.403  20.831  16.850  1.00 15.75           C
ANISOU 1437  CB  VAL A 351     2007   1538   2437   -176   -264    333       C
ATOM   1438  HB  VAL A 351      33.680  20.858  17.510  1.00 16.29           H
ANISOU 1438  HB  VAL A 351     2023   1637   2529   -126   -230    198       H
ATOM   1439  CG1 VAL A 351      35.243  22.065  17.031  1.00 19.26           C
ANISOU 1439  CG1 VAL A 351     2400   1608   3307   -283   -301    266       C
ATOM   1440 HG11 VAL A 351      35.371  22.221  17.969  1.00 18.56           H
ANISOU 1440 HG11 VAL A 351     2282   1650   3117   -199   -164    372       H
ATOM   1441 HG12 VAL A 351      34.789  22.811  16.633  1.00 18.28           H
ANISOU 1441 HG12 VAL A 351     2288   1761   2895   -159   -209    179       H
ATOM   1442 HG13 VAL A 351      36.091  21.931  16.601  1.00 18.28           H
ANISOU 1442 HG13 VAL A 351     2418   1642   2884   -238   -357    255       H
ATOM   1443  CG2 VAL A 351      33.772  20.800  15.462  1.00 18.17           C
ANISOU 1443  CG2 VAL A 351     2195   1922   2784     12   -299    247       C
ATOM   1444 HG21 VAL A 351      34.469  20.816  14.802  1.00 17.56           H
ANISOU 1444 HG21 VAL A 351     2225   1811   2633    -40   -331    254       H
ATOM   1445 HG22 VAL A 351      33.206  21.568  15.360  1.00 17.41           H
ANISOU 1445 HG22 VAL A 351     2146   1852   2617    -45   -276    245       H
ATOM   1446 HG23 VAL A 351      33.254  19.997  15.372  1.00 17.43           H
ANISOU 1446 HG23 VAL A 351     2145   1903   2573     22   -269    232       H
ATOM   1447  C   VAL A 351      36.052  19.658  18.377  1.00 15.51           C
ANISOU 1447  C   VAL A 351     1777   1793   2320   -113   -151    -20       C
ATOM   1448  O   VAL A 351      35.605  19.320  19.490  1.00 16.03           O
ANISOU 1448  O   VAL A 351     2066   1737   2286   -151   -170   -179       O
ATOM   1449  H   VAL A 351      33.559  18.535  17.139  1.00 14.41           H
ANISOU 1449  H   VAL A 351     1597   1557   2321     26   -336     32       H
ATOM   1450  N   GLY A 352      37.257  20.139  18.273  1.00 16.22           N
ANISOU 1450  N   GLY A 352     1907   1847   2409   -305   -481    213       N
ATOM   1451  CA  GLY A 352      38.089  20.355  19.441  1.00 15.04           C
ANISOU 1451  CA  GLY A 352     1906   1545   2261   -134   -392     37       C
ATOM   1452  HA3 GLY A 352      37.553  20.721  20.162  1.00 15.12           H
ANISOU 1452  HA3 GLY A 352     1880   1603   2260   -209   -333     45       H
ATOM   1453  HA2 GLY A 352      38.796  20.984  19.228  1.00 15.08           H
ANISOU 1453  HA2 GLY A 352     1868   1615   2246   -129   -346     52       H
ATOM   1454  C   GLY A 352      38.717  19.060  19.911  1.00 13.64           C
ANISOU 1454  C   GLY A 352     1644   1471   2064   -352   -156    -12       C
ATOM   1455  O   GLY A 352      38.800  18.050  19.188  1.00 14.00           O
ANISOU 1455  O   GLY A 352     1655   1527   2135   -130   -283    -38       O
ATOM   1456  H   GLY A 352      37.632  20.356  17.530  1.00 15.83           H
ANISOU 1456  H   GLY A 352     1931   1729   2353   -192   -420     88       H
ATOM   1457  N   TYR A 353      39.177  19.075  21.166  1.00 13.01           N
ANISOU 1457  N   TYR A 353     1633   1464   1846    -85    -19   -149       N
ATOM   1458  CA  TYR A 353      40.070  18.023  21.663  1.00 12.30           C
ANISOU 1458  CA  TYR A 353     1579   1344   1749   -283   -234   -136       C
ATOM   1459  HA  TYR A 353      40.013  17.241  21.076  1.00 12.54           H
ANISOU 1459  HA  TYR A 353     1624   1361   1778   -260   -164   -165       H
ATOM   1460  CB  TYR A 353      41.499  18.580  21.599  1.00 13.40           C
ANISOU 1460  CB  TYR A 353     1617   1607   1864   -269   -111    -49       C
ATOM   1461  HB3 TYR A 353      42.115  17.914  21.942  1.00 13.36           H
ANISOU 1461  HB3 TYR A 353     1618   1599   1859   -261   -135    -62       H
ATOM   1462  HB2 TYR A 353      41.549  19.389  22.132  1.00 13.18           H
ANISOU 1462  HB2 TYR A 353     1567   1569   1870   -263   -165    -27       H
ATOM   1463  CG  TYR A 353      41.915  18.921  20.181  1.00 12.69           C
ANISOU 1463  CG  TYR A 353     1318   1566   1937   -311   -205    134       C
ATOM   1464  CD1 TYR A 353      42.344  17.917  19.285  1.00 14.01           C
ANISOU 1464  CD1 TYR A 353     1535   1757   2029   -380    -36     26       C
ATOM   1465  HD1 TYR A 353      42.402  17.037  19.580  1.00 13.86           H
ANISOU 1465  HD1 TYR A 353     1550   1767   1949   -288    -77     22       H
ATOM   1466  CE1 TYR A 353      42.651  18.210  17.976  1.00 15.09           C
ANISOU 1466  CE1 TYR A 353     1839   2071   1820    -26    -30      0       C
ATOM   1467  HE1 TYR A 353      42.952  17.540  17.406  1.00 14.39           H
ANISOU 1467  HE1 TYR A 353     1699   1928   1838   -151    -62     23       H
ATOM   1468  CZ  TYR A 353      42.561  19.512  17.526  1.00 14.94           C
ANISOU 1468  CZ  TYR A 353     1594   2169   1913   -206   -167    127       C
ATOM   1469  OH  TYR A 353      42.902  19.762  16.216  1.00 18.39           O
ANISOU 1469  OH  TYR A 353     2450   2495   2041   -377     -3    345       O
ATOM   1470  HH  TYR A 353      42.422  19.355  15.683  0.00 14.49           H
ANISOU 1470  HH  TYR A 353     1835   1835   1835      0      0      0       H
ATOM   1471  CE2 TYR A 353      42.117  20.522  18.347  1.00 15.25           C
ANISOU 1471  CE2 TYR A 353     2024   1815   1953   -186   -257    368       C
ATOM   1472  HE2 TYR A 353      42.070  21.396  18.034  1.00 14.58           H
ANISOU 1472  HE2 TYR A 353     1862   1748   1929   -169   -211    260       H
ATOM   1473  CD2 TYR A 353      41.808  20.231  19.686  1.00 14.53           C
ANISOU 1473  CD2 TYR A 353     1809   1657   2054   -136   -138    164       C
ATOM   1474  HD2 TYR A 353      41.505  20.910  20.245  1.00 14.24           H
ANISOU 1474  HD2 TYR A 353     1705   1713   1993   -188   -152    126       H
ATOM   1475  C   TYR A 353      39.715  17.595  23.070  1.00 12.99           C
ANISOU 1475  C   TYR A 353     1674   1340   1921   -315   -116    -22       C
ATOM   1476  O   TYR A 353      40.569  17.432  23.945  1.00 13.80           O
ANISOU 1476  O   TYR A 353     1615   1694   1934   -205    -62    -74       O
ATOM   1477  H   TYR A 353      38.988  19.680  21.747  1.00 12.77           H
ANISOU 1477  H   TYR A 353     1635   1391   1822   -162   -118   -146       H
ATOM   1478  N   ASN A 354      38.422  17.399  23.286  1.00 13.16           N
ANISOU 1478  N   ASN A 354     1657   1382   1958   -303   -228   -220       N
ATOM   1479  CA  ASN A 354      37.934  16.866  24.543  1.00 13.29           C
ANISOU 1479  CA  ASN A 354     1649   1504   1893   -230   -105   -200       C
ATOM   1480  HA  ASN A 354      38.540  17.121  25.270  1.00 13.47           H
ANISOU 1480  HA  ASN A 354     1682   1519   1914   -283    -84   -233       H
ATOM   1481  CB  ASN A 354      36.550  17.419  24.844  1.00 17.34           C
ANISOU 1481  CB  ASN A 354     2017   1884   2686     49     22   -260       C
ATOM   1482  HB3 ASN A 354      36.223  17.027  25.669  1.00 17.45           H
ANISOU 1482  HB3 ASN A 354     2199   1896   2532    -56    -20   -368       H
ATOM   1483  HB2 ASN A 354      35.954  17.200  24.111  1.00 17.24           H
ANISOU 1483  HB2 ASN A 354     2193   1838   2517     -2     55   -236       H
ATOM   1484  CG  ASN A 354      36.564  18.902  25.007  1.00 21.55           C
ANISOU 1484  CG  ASN A 354     2850   2021   3318    141     98   -518       C
ATOM   1485  OD1 ASN A 354      37.448  19.443  25.641  1.00 24.05           O
ANISOU 1485  OD1 ASN A 354     3770   1752   3615   -180    -30   -764       O
ATOM   1486  ND2 ASN A 354      35.682  19.555  24.335  1.00 28.75           N
ANISOU 1486  ND2 ASN A 354     3599   2398   4926    515     63    366       N
ATOM   1487 HD21 ASN A 354      35.908  20.428  23.950  1.00 25.59           H
ANISOU 1487 HD21 ASN A 354     3295   2418   4008    358     63     62       H
ATOM   1488 HD22 ASN A 354      34.786  19.181  24.208  1.00 25.41           H
ANISOU 1488 HD22 ASN A 354     3477   2328   3847    615    134     51       H
ATOM   1489  C   ASN A 354      37.861  15.347  24.474  1.00 12.92           C
ANISOU 1489  C   ASN A 354     1528   1450   1929   -429    -21   -374       C
ATOM   1490  O   ASN A 354      37.806  14.733  23.424  1.00 12.11           O
ANISOU 1490  O   ASN A 354     1443   1427   1730   -316    134   -151       O
ATOM   1491  H   ASN A 354      37.803  17.570  22.714  1.00 13.09           H
ANISOU 1491  H   ASN A 354     1642   1424   1905   -237   -155   -168       H
ATOM   1492  N   GLN A 355      37.865  14.735  25.660  1.00 12.10           N
ANISOU 1492  N   GLN A 355     1460   1291   1846   -364   -236   -318       N
ATOM   1493  CA  GLN A 355      37.694  13.290  25.775  1.00 11.82           C
ANISOU 1493  CA  GLN A 355     1331   1318   1842   -352   -105   -217       C
ATOM   1494  HA  GLN A 355      38.296  12.835  25.151  1.00 11.81           H
ANISOU 1494  HA  GLN A 355     1379   1269   1837   -290   -147   -234       H
ATOM   1495  CB  GLN A 355      38.043  12.853  27.205  1.00 11.49           C
ANISOU 1495  CB  GLN A 355     1413   1194   1758   -298    -13   -301       C
ATOM   1496  HB3 GLN A 355      37.879  11.902  27.299  1.00 11.73           H
ANISOU 1496  HB3 GLN A 355     1453   1203   1800   -301   -144   -239       H
ATOM   1497  HB2 GLN A 355      37.501  13.353  27.835  1.00 11.30           H
ANISOU 1497  HB2 GLN A 355     1368   1213   1710   -243   -101   -282       H
ATOM   1498  CG  GLN A 355      39.508  13.119  27.516  1.00 13.57           C
ANISOU 1498  CG  GLN A 355     1570   1527   2055   -329   -493   -201       C
ATOM   1499  HG3 GLN A 355      39.618  14.063  27.710  1.00 13.50           H
ANISOU 1499  HG3 GLN A 355     1591   1533   2003   -316   -368   -222       H
ATOM   1500  HG2 GLN A 355      40.038  12.881  26.740  1.00 13.74           H
ANISOU 1500  HG2 GLN A 355     1626   1491   2100   -330   -400   -189       H
ATOM   1501  CD  GLN A 355      40.043  12.350  28.685  1.00 15.27           C
ANISOU 1501  CD  GLN A 355     1887   1704   2208   -198   -595   -246       C
ATOM   1502  OE1 GLN A 355      39.351  11.660  29.394  1.00 17.72           O
ANISOU 1502  OE1 GLN A 355     2589   2038   2102    -87   -200   -131       O
ATOM   1503  NE2 GLN A 355      41.378  12.482  28.870  1.00 21.27           N
ANISOU 1503  NE2 GLN A 355     2335   2298   3445   -674  -1083    -23       N
ATOM   1504 HE21 GLN A 355      41.773  12.035  29.489  1.00 18.75           H
ANISOU 1504 HE21 GLN A 355     2206   2145   2771   -407   -623   -332       H
ATOM   1505 HE22 GLN A 355      41.832  13.008  28.363  1.00 19.36           H
ANISOU 1505 HE22 GLN A 355     2221   2210   2925   -238   -788   -170       H
ATOM   1506  C   GLN A 355      36.258  12.938  25.413  1.00 11.58           C
ANISOU 1506  C   GLN A 355     1251   1196   1951   -134   -120   -311       C
ATOM   1507  O   GLN A 355      35.323  13.671  25.713  1.00 12.09           O
ANISOU 1507  O   GLN A 355     1285   1235   2074   -157    -60   -447       O
ATOM   1508  H   GLN A 355      37.964  15.137  26.413  1.00 11.81           H
ANISOU 1508  H   GLN A 355     1467   1313   1707   -360   -150   -214       H
ATOM   1509  N   GLN A 356      36.094  11.785  24.755  1.00 10.16           N
ANISOU 1509  N   GLN A 356     1101   1181   1576   -112   -142   -150       N
ATOM   1510  CA  GLN A 356      34.800  11.397  24.196  1.00  9.57           C
ANISOU 1510  CA  GLN A 356     1179   1088   1367   -196   -127   -158       C
ATOM   1511  HA  GLN A 356      34.078  11.848  24.682  1.00  9.91           H
ANISOU 1511  HA  GLN A 356     1190   1115   1456   -156    -93   -115       H
ATOM   1512  CB  GLN A 356      34.689  11.752  22.682  1.00 10.19           C
ANISOU 1512  CB  GLN A 356     1243   1169   1459   -220   -141    -88       C
ATOM   1513  HB3 GLN A 356      33.793  11.542  22.378  1.00 10.30           H
ANISOU 1513  HB3 GLN A 356     1228   1139   1545   -220   -144    -25       H
ATOM   1514  HB2 GLN A 356      35.334  11.219  22.191  1.00 10.30           H
ANISOU 1514  HB2 GLN A 356     1259   1175   1479   -196   -119    -53       H
ATOM   1515  CG  GLN A 356      34.960  13.222  22.358  1.00 11.46           C
ANISOU 1515  CG  GLN A 356     1475   1241   1635   -236    -96    204       C
ATOM   1516  HG3 GLN A 356      35.112  13.303  21.403  1.00 11.22           H
ANISOU 1516  HG3 GLN A 356     1381   1235   1647   -237    -80     93       H
ATOM   1517  HG2 GLN A 356      35.756  13.501  22.837  1.00 11.67           H
ANISOU 1517  HG2 GLN A 356     1429   1243   1761   -201    -77     67       H
ATOM   1518  CD  GLN A 356      33.834  14.198  22.729  1.00 13.59           C
ANISOU 1518  CD  GLN A 356     1364   1349   2451   -296   -100     57       C
ATOM   1519  OE1 GLN A 356      34.053  15.439  22.603  1.00 17.82           O
ANISOU 1519  OE1 GLN A 356     2169   1487   3111   -321    105    143       O
ATOM   1520  NE2 GLN A 356      32.749  13.759  23.211  1.00 12.55           N
ANISOU 1520  NE2 GLN A 356     1315    842   2609     67    201    292       N
ATOM   1521 HE21 GLN A 356      32.046  14.255  23.208  1.00 12.58           H
ANISOU 1521 HE21 GLN A 356     1316   1016   2447    121     82    231       H
ATOM   1522 HE22 GLN A 356      32.719  12.974  23.560  1.00 11.73           H
ANISOU 1522 HE22 GLN A 356     1312   1034   2108    -65     60    374       H
ATOM   1523  C   GLN A 356      34.618   9.874  24.337  1.00  8.52           C
ANISOU 1523  C   GLN A 356      991   1051   1193   -167     72    -49       C
ATOM   1524  O   GLN A 356      35.568   9.138  24.596  1.00  9.44           O
ANISOU 1524  O   GLN A 356     1005   1210   1372    -93    -78   -197       O
ATOM   1525  H   GLN A 356      36.721  11.211  24.619  1.00 10.38           H
ANISOU 1525  H   GLN A 356     1191   1157   1593    -89   -121   -184       H
ATOM   1526  N   ASP A 357      33.371   9.444  24.157  1.00  8.76           N
ANISOU 1526  N   ASP A 357     1022   1143   1160   -112    -28   -133       N
ATOM   1527  CA  ASP A 357      33.016   8.020  24.222  1.00  8.39           C
ANISOU 1527  CA  ASP A 357     1018   1160   1009   -154    -13    -76       C
ATOM   1528  HA  ASP A 357      33.576   7.568  24.888  1.00  8.59           H
ANISOU 1528  HA  ASP A 357     1019   1142   1102   -126    -48    -84       H
ATOM   1529  CB  ASP A 357      31.562   7.909  24.650  1.00  8.81           C
ANISOU 1529  CB  ASP A 357      983   1161   1201   -188    -28   -135       C
ATOM   1530  HB3 ASP A 357      31.003   8.353  23.993  1.00  8.70           H
ANISOU 1530  HB3 ASP A 357     1005   1151   1147   -171      3   -130       H
ATOM   1531  HB2 ASP A 357      31.454   8.328  25.518  1.00  8.72           H
ANISOU 1531  HB2 ASP A 357      994   1155   1161   -172     -2    -92       H
ATOM   1532  CG  ASP A 357      31.107   6.470  24.761  1.00  7.66           C
ANISOU 1532  CG  ASP A 357      855   1122    934   -167    154   -231       C
ATOM   1533  OD1 ASP A 357      30.817   5.866  23.728  1.00  8.40           O
ANISOU 1533  OD1 ASP A 357     1141   1172    877    -72     95   -230       O
ATOM   1534  OD2 ASP A 357      31.054   5.957  25.909  1.00  8.95           O
ANISOU 1534  OD2 ASP A 357     1436   1101    863   -122    -31   -106       O
ATOM   1535  C   ASP A 357      33.221   7.347  22.871  1.00  8.31           C
ANISOU 1535  C   ASP A 357      962   1140   1055   -139     15    -71       C
ATOM   1536  O   ASP A 357      32.798   7.827  21.805  1.00  8.77           O
ANISOU 1536  O   ASP A 357     1021   1160   1152    -60     54    -16       O
ATOM   1537  H   ASP A 357      32.702   9.960  23.994  1.00  8.78           H
ANISOU 1537  H   ASP A 357     1079   1104   1153    -99    -19    -94       H
ATOM   1538  N   ALA A 358      33.887   6.194  22.879  1.00  8.34           N
ANISOU 1538  N   ALA A 358     1000   1135   1033    -51   -125   -109       N
ATOM   1539  CA  ALA A 358      34.235   5.506  21.618  1.00  8.36           C
ANISOU 1539  CA  ALA A 358     1002   1270    902   -109    -43   -101       C
ATOM   1540  HA  ALA A 358      34.671   6.139  21.010  1.00  8.36           H
ANISOU 1540  HA  ALA A 358     1004   1212    958    -77    -49    -77       H
ATOM   1541  CB  ALA A 358      35.202   4.386  21.918  1.00  9.13           C
ANISOU 1541  CB  ALA A 358     1028   1522    917     -1   -158   -225       C
ATOM   1542  HB1 ALA A 358      36.006   4.759  22.287  1.00  8.95           H
ANISOU 1542  HB1 ALA A 358     1036   1392    972    -61   -109   -177       H
ATOM   1543  HB2 ALA A 358      35.401   3.920  21.103  1.00  8.79           H
ANISOU 1543  HB2 ALA A 358     1025   1343    970    -28   -109   -193       H
ATOM   1544  HB3 ALA A 358      34.798   3.786  22.549  1.00  9.27           H
ANISOU 1544  HB3 ALA A 358     1054   1423   1045     -5   -134   -198       H
ATOM   1545  C   ALA A 358      33.026   4.925  20.918  1.00  7.64           C
ANISOU 1545  C   ALA A 358      962   1100    838    -61    -20    -67       C
ATOM   1546  O   ALA A 358      33.038   4.898  19.679  1.00  8.24           O
ANISOU 1546  O   ALA A 358     1053   1164    912    -94    -47    -71       O
ATOM   1547  H   ALA A 358      34.150   5.787  23.590  1.00  8.43           H
ANISOU 1547  H   ALA A 358     1000   1177   1025    -81    -99    -77       H
ATOM   1548  N   GLN A 359      32.004   4.463  21.620  1.00  7.52           N
ANISOU 1548  N   GLN A 359      931   1103    821     11    -17    -53       N
ATOM   1549  CA  GLN A 359      30.817   3.904  20.952  1.00  7.86           C
ANISOU 1549  CA  GLN A 359      863   1183    937    -61     79    -31       C
ATOM   1550  HA  GLN A 359      31.099   3.306  20.228  1.00  7.93           H
ANISOU 1550  HA  GLN A 359      945   1157    909    -74     46    -38       H
ATOM   1551  CB  GLN A 359      29.979   3.101  21.947  1.00  7.92           C
ANISOU 1551  CB  GLN A 359     1060   1251    695   -129    101   -125       C
ATOM   1552  HB3 GLN A 359      29.589   3.708  22.595  1.00  7.80           H
ANISOU 1552  HB3 GLN A 359     1002   1145    813    -82     86   -102       H
ATOM   1553  HB2 GLN A 359      30.554   2.461  22.397  1.00  8.15           H
ANISOU 1553  HB2 GLN A 359     1037   1226    834   -132     92   -101       H
ATOM   1554  CG  GLN A 359      28.839   2.322  21.280  1.00  8.31           C
ANISOU 1554  CG  GLN A 359     1007   1181    966   -203    148   -142       C
ATOM   1555  HG3 GLN A 359      28.757   1.458  21.714  1.00  8.33           H
ANISOU 1555  HG3 GLN A 359     1049   1218    898   -155    107   -109       H
ATOM   1556  HG2 GLN A 359      29.052   2.199  20.342  1.00  8.35           H
ANISOU 1556  HG2 GLN A 359     1029   1198    944   -160    115   -123       H
ATOM   1557  CD  GLN A 359      27.502   3.001  21.360  1.00  7.97           C
ANISOU 1557  CD  GLN A 359     1065   1189    774   -163     78    -95       C
ATOM   1558  OE1 GLN A 359      27.307   3.983  22.077  1.00  8.67           O
ANISOU 1558  OE1 GLN A 359     1129   1104   1061    -21    -67   -157       O
ATOM   1559  NE2 GLN A 359      26.527   2.410  20.668  1.00  8.54           N
ANISOU 1559  NE2 GLN A 359      988   1296    960    -27     -4   -141       N
ATOM   1560 HE21 GLN A 359      25.733   2.738  20.679  1.00  8.33           H
ANISOU 1560 HE21 GLN A 359     1033   1223    907      5     12   -112       H
ATOM   1561 HE22 GLN A 359      26.691   1.695  20.219  1.00  8.29           H
ANISOU 1561 HE22 GLN A 359     1026   1221    902    -57     11    -75       H
ATOM   1562  C   GLN A 359      30.004   5.077  20.333  1.00  7.50           C
ANISOU 1562  C   GLN A 359      924   1156    769   -100    118   -111       C
ATOM   1563  O   GLN A 359      29.444   4.905  19.238  1.00  8.17           O
ANISOU 1563  O   GLN A 359     1008   1235    860   -149    -60    -81       O
ATOM   1564  H   GLN A 359      31.964   4.457  22.479  1.00  7.59           H
ANISOU 1564  H   GLN A 359      940   1116    828    -29     -1    -54       H
ATOM   1565  N   GLU A 360      29.933   6.226  20.987  1.00  8.01           N
ANISOU 1565  N   GLU A 360     1003   1084    954    -43      3    -74       N
ATOM   1566  CA  GLU A 360      29.299   7.403  20.401  1.00  7.96           C
ANISOU 1566  CA  GLU A 360     1019   1053    951    -34      5    -65       C
ATOM   1567  HA  GLU A 360      28.359   7.210  20.201  1.00  8.13           H
ANISOU 1567  HA  GLU A 360     1023   1095    969    -43      1    -85       H
ATOM   1568  CB  GLU A 360      29.364   8.561  21.415  1.00  8.23           C
ANISOU 1568  CB  GLU A 360      884   1258    983    -28     58   -201       C
ATOM   1569  HB3 GLU A 360      30.289   8.823  21.538  1.00  8.36           H
ANISOU 1569  HB3 GLU A 360      953   1174   1049   -113     12   -144       H
ATOM   1570  HB2 GLU A 360      28.987   8.265  22.258  1.00  8.41           H
ANISOU 1570  HB2 GLU A 360      982   1175   1037    -83     42   -127       H
ATOM   1571  CG  GLU A 360      28.579   9.791  20.949  1.00  9.26           C
ANISOU 1571  CG  GLU A 360     1165   1138   1214   -207     18   -110       C
ATOM   1572  HG3 GLU A 360      27.692   9.511  20.672  1.00  9.16           H
ANISOU 1572  HG3 GLU A 360     1134   1159   1186   -123    -14   -132       H
ATOM   1573  HG2 GLU A 360      29.046  10.197  20.202  1.00  9.02           H
ANISOU 1573  HG2 GLU A 360     1112   1144   1170   -130      8   -119       H
ATOM   1574  CD  GLU A 360      28.420  10.842  22.023  1.00  9.88           C
ANISOU 1574  CD  GLU A 360     1313   1079   1360   -108   -104   -166       C
ATOM   1575  OE1 GLU A 360      29.160  10.788  23.032  1.00 10.79           O
ANISOU 1575  OE1 GLU A 360     1217   1397   1483    -27    -82   -268       O
ATOM   1576  OE2 GLU A 360      27.485  11.651  21.904  1.00 10.59           O
ANISOU 1576  OE2 GLU A 360     1405   1199   1418    -22     37   -271       O
ATOM   1577  C   GLU A 360      30.019   7.737  19.104  1.00  7.90           C
ANISOU 1577  C   GLU A 360      968   1036    997    -39    -35    -33       C
ATOM   1578  O   GLU A 360      29.377   7.948  18.047  1.00  8.77           O
ANISOU 1578  O   GLU A 360     1057   1210   1065   -150    -55     17       O
ATOM   1579  H   GLU A 360      30.246   6.354  21.777  1.00  8.03           H
ANISOU 1579  H   GLU A 360      978   1106    964    -59      7    -92       H
ATOM   1580  N   PHE A 361      31.361   7.797  19.124  1.00  8.33           N
ANISOU 1580  N   PHE A 361     1002   1250    912   -139    -41     73       N
ATOM   1581  CA  PHE A 361      32.118   8.091  17.917  1.00  8.25           C
ANISOU 1581  CA  PHE A 361      974   1080   1080    -81     60    -31       C
ATOM   1582  HA  PHE A 361      31.847   8.963  17.563  1.00  8.49           H
ANISOU 1582  HA  PHE A 361      996   1131   1096    -90     18     21       H
ATOM   1583  CB  PHE A 361      33.614   8.150  18.269  1.00  8.60           C
ANISOU 1583  CB  PHE A 361      943   1155   1167   -114     74    -54       C
ATOM   1584  HB3 PHE A 361      33.879   7.310  18.677  1.00  8.73           H
ANISOU 1584  HB3 PHE A 361      977   1210   1128   -120     37    -15       H
ATOM   1585  HB2 PHE A 361      33.767   8.883  18.885  1.00  8.62           H
ANISOU 1585  HB2 PHE A 361      971   1183   1122   -124     38    -40       H
ATOM   1586  CG  PHE A 361      34.475   8.373  17.050  1.00  9.19           C
ANISOU 1586  CG  PHE A 361      993   1414   1085   -195    -24     14       C
ATOM   1587  CD1 PHE A 361      34.466   9.633  16.433  1.00 11.12           C
ANISOU 1587  CD1 PHE A 361     1269   1748   1209   -371    -45    371       C
ATOM   1588  HD1 PHE A 361      33.970  10.324  16.809  1.00 11.07           H
ANISOU 1588  HD1 PHE A 361     1250   1740   1214   -396    -51    326       H
ATOM   1589  CE1 PHE A 361      35.172   9.858  15.289  1.00 12.40           C
ANISOU 1589  CE1 PHE A 361     1346   2031   1332   -591     28    464       C
ATOM   1590  HE1 PHE A 361      35.172  10.704  14.904  1.00 11.93           H
ANISOU 1590  HE1 PHE A 361     1380   1802   1348   -475     60    235       H
ATOM   1591  CZ  PHE A 361      35.889   8.848  14.713  1.00 13.78           C
ANISOU 1591  CZ  PHE A 361     1474   2463   1298   -436    325    238       C
ATOM   1592  HZ  PHE A 361      36.386   9.012  13.944  1.00 12.39           H
ANISOU 1592  HZ  PHE A 361     1312   2167   1228   -424    216    196       H
ATOM   1593  CE2 PHE A 361      35.903   7.594  15.286  1.00 11.70           C
ANISOU 1593  CE2 PHE A 361     1219   2041   1184   -295    176   -196       C
ATOM   1594  HE2 PHE A 361      36.401   6.911  14.899  1.00 11.42           H
ANISOU 1594  HE2 PHE A 361     1244   1865   1228   -241    159    -13       H
ATOM   1595  CD2 PHE A 361      35.183   7.361  16.459  1.00 10.17           C
ANISOU 1595  CD2 PHE A 361     1042   1550   1269   -207    160     -4       C
ATOM   1596  HD2 PHE A 361      35.180   6.511  16.838  1.00 10.01           H
ANISOU 1596  HD2 PHE A 361     1072   1527   1200   -215    101    -42       H
ATOM   1597  C   PHE A 361      31.843   7.025  16.846  1.00  8.87           C
ANISOU 1597  C   PHE A 361      958   1322   1089    -81     45     -4       C
ATOM   1598  O   PHE A 361      31.622   7.410  15.695  1.00  8.89           O
ANISOU 1598  O   PHE A 361     1043   1286   1046   -246      7     55       O
ATOM   1599  H   PHE A 361      31.845   7.671  19.823  1.00  8.11           H
ANISOU 1599  H   PHE A 361      969   1147    962    -97    -62     26       H
ATOM   1600  N   LEU A 362      31.845   5.747  17.184  1.00  8.44           N
ANISOU 1600  N   LEU A 362     1092   1150    964   -184    -36    -27       N
ATOM   1601  CA  LEU A 362      31.561   4.696  16.202  1.00  8.58           C
ANISOU 1601  CA  LEU A 362     1050   1171   1039   -133     61    -88       C
ATOM   1602  HA  LEU A 362      32.258   4.691  15.513  1.00  8.58           H
ANISOU 1602  HA  LEU A 362     1070   1208    980   -115     40    -84       H
ATOM   1603  CB  LEU A 362      31.562   3.334  16.916  1.00  8.13           C
ANISOU 1603  CB  LEU A 362     1000   1175    913    -92     96    -95       C
ATOM   1604  HB3 LEU A 362      30.890   3.348  17.616  1.00  8.19           H
ANISOU 1604  HB3 LEU A 362     1006   1178    927    -82     99   -119       H
ATOM   1605  HB2 LEU A 362      32.438   3.187  17.305  1.00  8.42           H
ANISOU 1605  HB2 LEU A 362     1062   1172    963    -73     28   -112       H
ATOM   1606  CG  LEU A 362      31.255   2.153  15.997  1.00  8.91           C
ANISOU 1606  CG  LEU A 362     1095   1175   1115     14     26   -206       C
ATOM   1607  HG  LEU A 362      30.451   2.348  15.490  1.00  9.11           H
ANISOU 1607  HG  LEU A 362     1146   1220   1096    -38    -19   -181       H
ATOM   1608  CD1 LEU A 362      32.355   1.839  15.022  1.00 10.02           C
ANISOU 1608  CD1 LEU A 362     1099   1381   1325    -84     99   -339       C
ATOM   1609 HD11 LEU A 362      32.475   2.588  14.435  1.00 10.12           H
ANISOU 1609 HD11 LEU A 362     1132   1399   1313    -47     55   -295       H
ATOM   1610 HD12 LEU A 362      32.110   1.061  14.516  1.00  9.69           H
ANISOU 1610 HD12 LEU A 362     1143   1263   1272    -64     69   -236       H
ATOM   1611 HD13 LEU A 362      33.165   1.671  15.509  1.00 10.04           H
ANISOU 1611 HD13 LEU A 362     1217   1314   1284    -59     37   -275       H
ATOM   1612  CD2 LEU A 362      30.972   0.938  16.881  1.00  9.97           C
ANISOU 1612  CD2 LEU A 362     1419   1222   1146    -92   -154   -141       C
ATOM   1613 HD21 LEU A 362      31.718   0.799  17.469  1.00  9.67           H
ANISOU 1613 HD21 LEU A 362     1321   1204   1149    -61    -80   -148       H
ATOM   1614 HD22 LEU A 362      30.847   0.168  16.322  1.00  9.68           H
ANISOU 1614 HD22 LEU A 362     1322   1195   1161    -73    -74   -140       H
ATOM   1615 HD23 LEU A 362      30.177   1.103  17.394  1.00 10.06           H
ANISOU 1615 HD23 LEU A 362     1421   1209   1191    -84   -122   -141       H
ATOM   1616  C   LEU A 362      30.224   4.921  15.538  1.00  8.57           C
ANISOU 1616  C   LEU A 362     1137   1297    819    -30     32    -48       C
ATOM   1617  O   LEU A 362      30.111   4.787  14.318  1.00  8.77           O
ANISOU 1617  O   LEU A 362     1153   1364    812   -175     81    -29       O
ATOM   1618  H   LEU A 362      32.007   5.454  17.976  1.00  8.45           H
ANISOU 1618  H   LEU A 362     1046   1172    990   -137    -13      0       H
ATOM   1619  N   ARG A 363      29.183   5.262  16.291  1.00  8.15           N
ANISOU 1619  N   ARG A 363      864   1275    955   -172     30     32       N
ATOM   1620  CA  ARG A 363      27.832   5.407  15.712  1.00  8.29           C
ANISOU 1620  CA  ARG A 363      991   1211    946   -176    -33     20       C
ATOM   1621  HA  ARG A 363      27.609   4.605  15.196  1.00  8.46           H
ANISOU 1621  HA  ARG A 363     1019   1212    983   -169    -46      7       H
ATOM   1622  CB  ARG A 363      26.808   5.556  16.852  1.00  8.55           C
ANISOU 1622  CB  ARG A 363      979   1293    976   -107    -40     26       C
ATOM   1623  HB3 ARG A 363      25.940   5.764  16.473  1.00  8.56           H
ANISOU 1623  HB3 ARG A 363     1016   1258    977    -96    -64     42       H
ATOM   1624  HB2 ARG A 363      27.093   6.272  17.441  1.00  8.61           H
ANISOU 1624  HB2 ARG A 363     1018   1254    999   -108    -31     32       H
ATOM   1625  CG  ARG A 363      26.666   4.272  17.695  1.00  8.87           C
ANISOU 1625  CG  ARG A 363     1097   1304    968    -45     40     41       C
ATOM   1626  HG3 ARG A 363      26.473   4.523  18.612  1.00  8.79           H
ANISOU 1626  HG3 ARG A 363     1051   1270   1016    -64     76     -1       H
ATOM   1627  HG2 ARG A 363      27.503   3.783  17.660  1.00  8.85           H
ANISOU 1627  HG2 ARG A 363     1082   1268   1011    -71     45     31       H
ATOM   1628  CD  ARG A 363      25.554   3.329  17.227  1.00  8.93           C
ANISOU 1628  CD  ARG A 363     1002   1260   1130    -55    126     53       C
ATOM   1629  HD3 ARG A 363      24.697   3.766  17.344  1.00  8.87           H
ANISOU 1629  HD3 ARG A 363     1050   1249   1068     -6     88     54       H
ATOM   1630  HD2 ARG A 363      25.587   2.514  17.753  1.00  8.88           H
ANISOU 1630  HD2 ARG A 363     1043   1244   1083    -53     84     28       H
ATOM   1631  NE  ARG A 363      25.688   2.963  15.816  1.00  8.76           N
ANISOU 1631  NE  ARG A 363     1021   1329    975     -8      8    119       N
ATOM   1632  HE  ARG A 363      25.172   3.469  15.168  1.00  8.58           H
ANISOU 1632  HE  ARG A 363     1017   1242    998    -15      7     94       H
ATOM   1633  CZ  ARG A 363      26.567   2.068  15.350  1.00  9.08           C
ANISOU 1633  CZ  ARG A 363     1067   1315   1069   -187     54    -86       C
ATOM   1634  NH1 ARG A 363      27.355   1.368  16.137  1.00  9.01           N
ANISOU 1634  NH1 ARG A 363     1092   1174   1157   -112    155    -70       N
ATOM   1635 HH11 ARG A 363      27.324   1.481  16.989  1.00  9.11           H
ANISOU 1635 HH11 ARG A 363     1075   1211   1172   -116    109    -95       H
ATOM   1636 HH12 ARG A 363      27.902   0.796  15.800  1.00  9.02           H
ANISOU 1636 HH12 ARG A 363     1073   1196   1158    -70     95    -63       H
ATOM   1637  NH2 ARG A 363      26.704   1.892  14.036  1.00  9.70           N
ANISOU 1637  NH2 ARG A 363     1318   1404    962    -83    150    -38       N
ATOM   1638 HH21 ARG A 363      26.195   2.320  13.491  1.00  9.72           H
ANISOU 1638 HH21 ARG A 363     1246   1367   1080   -121     99    -40       H
ATOM   1639 HH22 ARG A 363      27.240   1.289  13.738  1.00  9.64           H
ANISOU 1639 HH22 ARG A 363     1248   1366   1047   -102    105    -38       H
ATOM   1640  C   ARG A 363      27.801   6.589  14.792  1.00  8.95           C
ANISOU 1640  C   ARG A 363     1106   1230   1063   -194    -98     77       C
ATOM   1641  O   ARG A 363      27.197   6.500  13.707  1.00 10.76           O
ANISOU 1641  O   ARG A 363     1583   1389   1113   -317   -208    217       O
ATOM   1642  H   ARG A 363      29.223   5.417  17.136  1.00  8.44           H
ANISOU 1642  H   ARG A 363      972   1256    977   -139     -7     -9       H
ATOM   1643  N   PHE A 364      28.403   7.716  15.116  1.00  8.91           N
ANISOU 1643  N   PHE A 364      965   1195   1223   -182      2     86       N
ATOM   1644  CA  PHE A 364      28.387   8.874  14.195  1.00  9.40           C
ANISOU 1644  CA  PHE A 364     1165   1308   1099    -93     96    124       C
ATOM   1645  HA  PHE A 364      27.471   9.030  13.883  1.00  9.46           H
ANISOU 1645  HA  PHE A 364     1199   1266   1129   -105     34    111       H
ATOM   1646  CB  PHE A 364      28.873  10.138  14.928  1.00  9.45           C
ANISOU 1646  CB  PHE A 364     1248   1157   1185    -44     82    164       C
ATOM   1647  HB3 PHE A 364      29.176  10.786  14.273  1.00  9.34           H
ANISOU 1647  HB3 PHE A 364     1262   1171   1114    -67     76    123       H
ATOM   1648  HB2 PHE A 364      29.602   9.899  15.521  1.00  9.68           H
ANISOU 1648  HB2 PHE A 364     1280   1228   1169    -26     58    125       H
ATOM   1649  CG  PHE A 364      27.775  10.793  15.768  1.00 10.75           C
ANISOU 1649  CG  PHE A 364     1449   1370   1264     62     73     33       C
ATOM   1650  CD1 PHE A 364      26.868  11.657  15.188  1.00 12.75           C
ANISOU 1650  CD1 PHE A 364     1769   1684   1388    375    165    290       C
ATOM   1651  HD1 PHE A 364      26.953  11.872  14.287  1.00 12.43           H
ANISOU 1651  HD1 PHE A 364     1707   1622   1391    324    151    246       H
ATOM   1652  CE1 PHE A 364      25.847  12.228  15.930  1.00 14.19           C
ANISOU 1652  CE1 PHE A 364     1797   1860   1732    568    190    260       C
ATOM   1653  HE1 PHE A 364      25.246  12.811  15.524  1.00 13.35           H
ANISOU 1653  HE1 PHE A 364     1678   1617   1774    351    136    277       H
ATOM   1654  CZ  PHE A 364      25.691  11.895  17.234  1.00 13.24           C
ANISOU 1654  CZ  PHE A 364     1747   1594   1688    163    296    155       C
ATOM   1655  HZ  PHE A 364      25.017  12.289  17.739  1.00 13.28           H
ANISOU 1655  HZ  PHE A 364     1751   1685   1607    229    268    196       H
ATOM   1656  CE2 PHE A 364      26.570  11.034  17.822  1.00 12.87           C
ANISOU 1656  CE2 PHE A 364     1898   1670   1320    318    458    189       C
ATOM   1657  HE2 PHE A 364      26.486  10.828  18.725  1.00 12.31           H
ANISOU 1657  HE2 PHE A 364     1807   1545   1323    300    344    196       H
ATOM   1658  CD2 PHE A 364      27.621  10.493  17.078  1.00 11.16           C
ANISOU 1658  CD2 PHE A 364     1671   1312   1257    403    135    144       C
ATOM   1659  HD2 PHE A 364      28.203   9.889  17.480  1.00 10.83           H
ANISOU 1659  HD2 PHE A 364     1487   1275   1351    262     94    188       H
ATOM   1660  C   PHE A 364      29.268   8.600  12.985  1.00  9.24           C
ANISOU 1660  C   PHE A 364     1150   1325   1033   -123     65     69       C
ATOM   1661  O   PHE A 364      28.873   8.963  11.861  1.00 10.22           O
ANISOU 1661  O   PHE A 364     1310   1464   1107   -108     21    148       O
ATOM   1662  H   PHE A 364      28.827   7.851  15.853  1.00  9.16           H
ANISOU 1662  H   PHE A 364     1077   1227   1175   -146     -2     92       H
ATOM   1663  N   LEU A 365      30.433   7.977  13.131  1.00  9.17           N
ANISOU 1663  N   LEU A 365     1203   1233   1045   -179     35    108       N
ATOM   1664  CA  LEU A 365      31.307   7.715  11.980  1.00  9.07           C
ANISOU 1664  CA  LEU A 365     1211   1179   1056   -295    116     91       C
ATOM   1665  HA  LEU A 365      31.487   8.552  11.503  1.00  8.95           H
ANISOU 1665  HA  LEU A 365     1208   1181   1009   -243    107     84       H
ATOM   1666  CB  LEU A 365      32.629   7.126  12.456  1.00  9.49           C
ANISOU 1666  CB  LEU A 365     1185   1309   1112   -137    141    -53       C
ATOM   1667  HB3 LEU A 365      32.444   6.374  13.041  1.00  9.61           H
ANISOU 1667  HB3 LEU A 365     1226   1311   1113   -170     87    -41       H
ATOM   1668  HB2 LEU A 365      33.119   7.808  12.942  1.00  9.60           H
ANISOU 1668  HB2 LEU A 365     1241   1303   1103   -140     89    -35       H
ATOM   1669  CG  LEU A 365      33.531   6.623  11.309  1.00  9.61           C
ANISOU 1669  CG  LEU A 365     1256   1336   1058   -217     21    -89       C
ATOM   1670  HG  LEU A 365      33.075   5.905  10.843  1.00  9.67           H
ANISOU 1670  HG  LEU A 365     1274   1305   1092   -212      8    -73       H
ATOM   1671  CD1 LEU A 365      33.840   7.721  10.293  1.00 10.68           C
ANISOU 1671  CD1 LEU A 365     1303   1691   1062   -359    -19     72       C
ATOM   1672 HD11 LEU A 365      33.045   7.912   9.788  1.00 10.37           H
ANISOU 1672 HD11 LEU A 365     1314   1533   1094   -275     -7     30       H
ATOM   1673 HD12 LEU A 365      34.535   7.416   9.705  1.00 10.61           H
ANISOU 1673 HD12 LEU A 365     1352   1537   1141   -275    -24     34       H
ATOM   1674 HD13 LEU A 365      34.128   8.508  10.761  1.00 10.53           H
ANISOU 1674 HD13 LEU A 365     1324   1541   1133   -235      5     68       H
ATOM   1675  CD2 LEU A 365      34.824   6.052  11.898  1.00 10.87           C
ANISOU 1675  CD2 LEU A 365     1435   1401   1291    -90     -4     15       C
ATOM   1676 HD21 LEU A 365      35.276   6.744  12.388  1.00 10.72           H
ANISOU 1676 HD21 LEU A 365     1391   1423   1258    -91      4     10       H
ATOM   1677 HD22 LEU A 365      35.382   5.740  11.182  1.00 10.65           H
ANISOU 1677 HD22 LEU A 365     1378   1397   1269   -128    -23      4       H
ATOM   1678 HD23 LEU A 365      34.606   5.324  12.484  1.00 10.63           H
ANISOU 1678 HD23 LEU A 365     1377   1403   1257   -116     -5     -5       H
ATOM   1679  C   LEU A 365      30.626   6.741  11.025  1.00  9.38           C
ANISOU 1679  C   LEU A 365     1140   1490    932   -140    185    -88       C
ATOM   1680  O   LEU A 365      30.589   6.991   9.800  1.00 10.25           O
ANISOU 1680  O   LEU A 365     1184   1694   1015   -232     93    -33       O
ATOM   1681  H   LEU A 365      30.743   7.694  13.881  1.00  9.15           H
ANISOU 1681  H   LEU A 365     1185   1230   1059   -182     25    104       H
ATOM   1682  N   LEU A 366      30.070   5.621  11.489  1.00  9.36           N
ANISOU 1682  N   LEU A 366     1146   1556    851   -274     56    -41       N
ATOM   1683  CA  LEU A 366      29.486   4.645  10.571  1.00  9.55           C
ANISOU 1683  CA  LEU A 366     1216   1486    926   -280    -85    -47       C
ATOM   1684  HA  LEU A 366      30.121   4.455   9.850  1.00 10.10           H
ANISOU 1684  HA  LEU A 366     1260   1521   1054   -239      3    -57       H
ATOM   1685  CB  LEU A 366      29.157   3.343  11.274  1.00  9.96           C
ANISOU 1685  CB  LEU A 366     1352   1393   1038   -252     42    -98       C
ATOM   1686  HB3 LEU A 366      28.631   2.787  10.677  1.00  9.87           H
ANISOU 1686  HB3 LEU A 366     1282   1404   1063   -235     37    -89       H
ATOM   1687  HB2 LEU A 366      28.648   3.538  12.077  1.00 10.01           H
ANISOU 1687  HB2 LEU A 366     1286   1422   1095   -241     70    -82       H
ATOM   1688  CG  LEU A 366      30.403   2.545  11.686  1.00 10.37           C
ANISOU 1688  CG  LEU A 366     1285   1462   1191   -243    201    -83       C
ATOM   1689  HG  LEU A 366      30.878   3.036  12.374  1.00 10.67           H
ANISOU 1689  HG  LEU A 366     1307   1562   1183   -216    117    -50       H
ATOM   1690  CD1 LEU A 366      29.971   1.233  12.269  1.00 11.04           C
ANISOU 1690  CD1 LEU A 366     1365   1663   1165   -241    170    211       C
ATOM   1691 HD11 LEU A 366      29.403   1.399  13.025  1.00 10.90           H
ANISOU 1691 HD11 LEU A 366     1350   1568   1224   -214    158    108       H
ATOM   1692 HD12 LEU A 366      30.749   0.743  12.545  1.00 11.08           H
ANISOU 1692 HD12 LEU A 366     1397   1591   1218   -201    162    111       H
ATOM   1693 HD13 LEU A 366      29.491   0.738  11.601  1.00 11.28           H
ANISOU 1693 HD13 LEU A 366     1395   1599   1290   -190    154    104       H
ATOM   1694  CD2 LEU A 366      31.363   2.272  10.563  1.00 12.23           C
ANISOU 1694  CD2 LEU A 366     1303   2060   1283     -1    219     69       C
ATOM   1695 HD21 LEU A 366      30.873   1.944   9.806  1.00 12.16           H
ANISOU 1695 HD21 LEU A 366     1377   1819   1422    -50    187     -5       H
ATOM   1696 HD22 LEU A 366      32.001   1.615  10.850  1.00 11.74           H
ANISOU 1696 HD22 LEU A 366     1384   1778   1297    -88    191      4       H
ATOM   1697 HD23 LEU A 366      31.814   3.088  10.332  1.00 11.96           H
ANISOU 1697 HD23 LEU A 366     1392   1864   1286     16    139    -65       H
ATOM   1698  C   LEU A 366      28.215   5.270   9.949  1.00 10.11           C
ANISOU 1698  C   LEU A 366     1220   1534   1087   -221     11    -75       C
ATOM   1699  O   LEU A 366      27.916   4.961   8.779  1.00 11.08           O
ANISOU 1699  O   LEU A 366     1385   1891    934   -145     15     39       O
ATOM   1700  H   LEU A 366      30.020   5.405  12.320  1.00  9.41           H
ANISOU 1700  H   LEU A 366     1183   1468    924   -238     67     61       H
ATOM   1701  N   ASP A 367      27.459   6.116  10.636  1.00  9.76           N
ANISOU 1701  N   ASP A 367     1265   1574    868    -87    -27    -47       N
ATOM   1702  CA  ASP A 367      26.312   6.767  10.033  1.00 10.48           C
ANISOU 1702  CA  ASP A 367     1196   1721   1064   -143    -11    119       C
ATOM   1703  HA  ASP A 367      25.691   6.094   9.686  1.00 10.42           H
ANISOU 1703  HA  ASP A 367     1263   1658   1035    -92      0     42       H
ATOM   1704  CB  ASP A 367      25.585   7.618  11.088  1.00 11.68           C
ANISOU 1704  CB  ASP A 367     1416   1922   1097     55     59    181       C
ATOM   1705  HB3 ASP A 367      26.180   8.321  11.392  1.00 11.95           H
ANISOU 1705  HB3 ASP A 367     1535   1825   1180     66     14    165       H
ATOM   1706  HB2 ASP A 367      25.334   7.050  11.834  1.00 11.44           H
ANISOU 1706  HB2 ASP A 367     1468   1709   1167     -7     -3    147       H
ATOM   1707  CG  ASP A 367      24.327   8.269  10.549  1.00 13.37           C
ANISOU 1707  CG  ASP A 367     1875   1947   1257    266    -95     99       C
ATOM   1708  OD1 ASP A 367      23.399   7.512  10.258  1.00 15.25           O
ANISOU 1708  OD1 ASP A 367     1577   2594   1621    141     69    153       O
ATOM   1709  OD2 ASP A 367      24.285   9.533  10.480  1.00 16.61           O
ANISOU 1709  OD2 ASP A 367     2308   2225   1777    348   -152    189       O
ATOM   1710  C   ASP A 367      26.775   7.656   8.874  1.00 10.58           C
ANISOU 1710  C   ASP A 367     1237   1702   1080    -43    154     -5       C
ATOM   1711  O   ASP A 367      26.166   7.640   7.797  1.00 11.92           O
ANISOU 1711  O   ASP A 367     1488   1993   1049    -55     40     93       O
ATOM   1712  H   ASP A 367      27.591   6.328  11.459  1.00  9.92           H
ANISOU 1712  H   ASP A 367     1239   1574    955   -140    -93   -134       H
ATOM   1713  N   GLY A 368      27.828   8.428   9.061  1.00 10.87           N
ANISOU 1713  N   GLY A 368     1369   1697   1061   -103    -72     43       N
ATOM   1714  CA  GLY A 368      28.328   9.315   8.004  1.00 12.14           C
ANISOU 1714  CA  GLY A 368     1272   1893   1446   -119    160    170       C
ATOM   1715  HA3 GLY A 368      29.044   9.869   8.351  1.00 11.91           H
ANISOU 1715  HA3 GLY A 368     1439   1777   1310    -57     20    122       H
ATOM   1716  HA2 GLY A 368      27.612   9.889   7.690  1.00 12.07           H
ANISOU 1716  HA2 GLY A 368     1466   1802   1316    -93     27    114       H
ATOM   1717  C   GLY A 368      28.859   8.506   6.830  1.00 11.80           C
ANISOU 1717  C   GLY A 368     1558   1646   1278    -44   -177    143       C
ATOM   1718  O   GLY A 368      28.575   8.843   5.656  1.00 13.65           O
ANISOU 1718  O   GLY A 368     1722   2170   1291    -30    -33    339       O
ATOM   1719  H   GLY A 368      28.279   8.465   9.792  1.00 10.89           H
ANISOU 1719  H   GLY A 368     1268   1719   1150    -97   -102     38       H
ATOM   1720  N   LEU A 369      29.625   7.451   7.077  1.00 10.78           N
ANISOU 1720  N   LEU A 369     1453   1617   1025    -76     15     84       N
ATOM   1721  CA  LEU A 369      30.155   6.608   5.976  1.00 11.15           C
ANISOU 1721  CA  LEU A 369     1494   1738   1003   -139    154     45       C
ATOM   1722  HA  LEU A 369      30.661   7.164   5.347  1.00 11.02           H
ANISOU 1722  HA  LEU A 369     1423   1712   1050   -164    114     45       H
ATOM   1723  CB  LEU A 369      31.059   5.511   6.494  1.00 10.73           C
ANISOU 1723  CB  LEU A 369     1344   1683   1048   -218    106   -142       C
ATOM   1724  HB3 LEU A 369      31.282   4.917   5.760  1.00 10.75           H
ANISOU 1724  HB3 LEU A 369     1357   1649   1078   -140    127   -104       H
ATOM   1725  HB2 LEU A 369      30.590   5.019   7.186  1.00 11.08           H
ANISOU 1725  HB2 LEU A 369     1354   1719   1135   -162    125    -55       H
ATOM   1726  CG  LEU A 369      32.360   6.029   7.088  1.00 11.49           C
ANISOU 1726  CG  LEU A 369     1300   1984   1080   -100    116    -65       C
ATOM   1727  HG  LEU A 369      32.155   6.638   7.815  1.00 11.43           H
ANISOU 1727  HG  LEU A 369     1337   1829   1174   -119    129    -51       H
ATOM   1728  CD1 LEU A 369      33.131   4.847   7.667  1.00 11.96           C
ANISOU 1728  CD1 LEU A 369     1253   2081   1210   -106    148     20       C
ATOM   1729 HD11 LEU A 369      32.589   4.418   8.334  1.00 11.85           H
ANISOU 1729 HD11 LEU A 369     1319   1936   1247   -135    131     27       H
ATOM   1730 HD12 LEU A 369      33.944   5.169   8.063  1.00 12.06           H
ANISOU 1730 HD12 LEU A 369     1391   1966   1222   -127     63     -5       H
ATOM   1731 HD13 LEU A 369      33.332   4.230   6.960  1.00 11.91           H
ANISOU 1731 HD13 LEU A 369     1320   1919   1285   -105    105     36       H
ATOM   1732  CD2 LEU A 369      33.233   6.770   6.086  1.00 12.99           C
ANISOU 1732  CD2 LEU A 369     1460   2049   1426   -129    268      3       C
ATOM   1733 HD21 LEU A 369      33.295   6.251   5.282  1.00 12.82           H
ANISOU 1733 HD21 LEU A 369     1462   1977   1432   -136    188     16       H
ATOM   1734 HD22 LEU A 369      34.107   6.893   6.465  1.00 12.89           H
ANISOU 1734 HD22 LEU A 369     1556   1999   1343   -131    171     -6       H
ATOM   1735 HD23 LEU A 369      32.836   7.623   5.896  1.00 12.62           H
ANISOU 1735 HD23 LEU A 369     1482   1990   1320   -180    193    -18       H
ATOM   1736  C   LEU A 369      28.965   5.974   5.231  1.00 11.39           C
ANISOU 1736  C   LEU A 369     1372   1977    976   -110     61    102       C
ATOM   1737  O   LEU A 369      28.900   6.070   3.998  1.00 12.41           O
ANISOU 1737  O   LEU A 369     1681   2059    974   -218     59     48       O
ATOM   1738  H   LEU A 369      29.858   7.192   7.864  1.00 11.05           H
ANISOU 1738  H   LEU A 369     1437   1646   1113    -81    -62    134       H
ATOM   1739  N   HIS A 370      28.047   5.342   5.950  1.00 10.67           N
ANISOU 1739  N   HIS A 370     1373   1708    974   -168     89      2       N
ATOM   1740  CA  HIS A 370      26.870   4.726   5.332  1.00 10.83           C
ANISOU 1740  CA  HIS A 370     1275   1821   1019   -137     -9     82       C
ATOM   1741  HA  HIS A 370      27.180   3.881   4.701  1.00 10.94           H
ANISOU 1741  HA  HIS A 370     1321   1791   1044   -143     38     91       H
ATOM   1742  CB  HIS A 370      25.943   4.195   6.460  1.00 11.09           C
ANISOU 1742  CB  HIS A 370     1259   1955    996    -47    -32     31       C
ATOM   1743  HB3 HIS A 370      25.818   4.975   7.214  1.00 11.00           H
ANISOU 1743  HB3 HIS A 370     1296   1798   1085   -130      0     55       H
ATOM   1744  HB2 HIS A 370      26.400   3.311   6.909  1.00 10.86           H
ANISOU 1744  HB2 HIS A 370     1302   1792   1031   -146     13     24       H
ATOM   1745  CG  HIS A 370      24.601   3.816   5.967  1.00 10.42           C
ANISOU 1745  CG  HIS A 370     1307   1690    961   -248     45    120       C
ATOM   1746  ND1 HIS A 370      24.354   2.696   5.220  1.00 11.29           N
ANISOU 1746  ND1 HIS A 370     1489   1769   1031   -218      5    202       N
ATOM   1747  HD1 HIS A 370      25.053   1.966   4.975  1.00 11.35           H
ANISOU 1747  HD1 HIS A 370     1463   1784   1064   -229      5    150       H
ATOM   1748  CE1 HIS A 370      23.065   2.667   4.902  1.00 11.81           C
ANISOU 1748  CE1 HIS A 370     1369   1910   1208   -391    -52    -17       C
ATOM   1749  HE1 HIS A 370      22.568   1.890   4.335  1.00 11.27           H
ANISOU 1749  HE1 HIS A 370     1373   1723   1184   -287    -70     46       H
ATOM   1750  NE2 HIS A 370      22.486   3.760   5.406  1.00 11.54           N
ANISOU 1750  NE2 HIS A 370     1200   1890   1292   -242     12    196       N
ATOM   1751  HE2 HIS A 370      21.480   4.009   5.311  1.00 11.55           H
ANISOU 1751  HE2 HIS A 370     1288   1835   1265   -138    -15    201       H
ATOM   1752  CD2 HIS A 370      23.420   4.498   6.051  1.00 10.95           C
ANISOU 1752  CD2 HIS A 370     1386   1636   1138   -216    130    257       C
ATOM   1753  HD2 HIS A 370      23.254   5.436   6.565  1.00 11.14           H
ANISOU 1753  HD2 HIS A 370     1360   1704   1167   -226     92    185       H
ATOM   1754  C   HIS A 370      26.097   5.706   4.487  1.00 10.84           C
ANISOU 1754  C   HIS A 370     1358   1783    974   -159    232     61       C
ATOM   1755  O   HIS A 370      25.720   5.388   3.337  1.00 12.65           O
ANISOU 1755  O   HIS A 370     1726   2173    906   -255    -89    211       O
ATOM   1756  H   HIS A 370      28.079   5.253   6.805  1.00 10.89           H
ANISOU 1756  H   HIS A 370     1350   1784   1001   -134     33     84       H
ATOM   1757  N   ASN A 371      25.825   6.899   4.968  1.00 11.78           N
ANISOU 1757  N   ASN A 371     1486   1866   1121    -98    -17    140       N
ATOM   1758  CA  ASN A 371      24.994   7.839   4.221  1.00 12.20           C
ANISOU 1758  CA  ASN A 371     1436   1948   1249    -95    112    394       C
ATOM   1759  HA  ASN A 371      24.135   7.420   4.003  1.00 12.53           H
ANISOU 1759  HA  ASN A 371     1545   1964   1250   -142     10    329       H
ATOM   1760  CB  ASN A 371      24.730   9.097   5.037  1.00 12.91           C
ANISOU 1760  CB  ASN A 371     1764   1693   1446     22    -79    614       C
ATOM   1761  HB3 ASN A 371      24.456   9.811   4.441  1.00 11.58           H
ANISOU 1761  HB3 ASN A 371     1640   1525   1234     72    -13    400       H
ATOM   1762  HB2 ASN A 371      25.541   9.347   5.507  1.00 13.11           H
ANISOU 1762  HB2 ASN A 371     1746   1824   1412      7     -5    411       H
ATOM   1763  CG  ASN A 371      23.640   8.894   6.057  1.00 14.35           C
ANISOU 1763  CG  ASN A 371     1670   2266   1516    -98    -45    147       C
ATOM   1764  OD1 ASN A 371      22.808   8.005   5.895  1.00 18.45           O
ANISOU 1764  OD1 ASN A 371     1995   3073   1942   -409    415     52       O
ATOM   1765  ND2 ASN A 371      23.637   9.706   7.103  1.00 18.61           N
ANISOU 1765  ND2 ASN A 371     2190   3010   1870   -142    263   -240       N
ATOM   1766 HD21 ASN A 371      23.013   9.549   7.842  1.00 16.96           H
ANISOU 1766 HD21 ASN A 371     1997   2641   1804    -96    102    -79       H
ATOM   1767 HD22 ASN A 371      24.254  10.467   7.135  1.00 16.98           H
ANISOU 1767 HD22 ASN A 371     2126   2611   1713     71    123     -3       H
ATOM   1768  C   ASN A 371      25.688   8.203   2.943  1.00 13.01           C
ANISOU 1768  C   ASN A 371     1622   2153   1168   -269      4    374       C
ATOM   1769  O   ASN A 371      25.005   8.380   1.914  1.00 14.48           O
ANISOU 1769  O   ASN A 371     1622   2608   1269   -301    -26    595       O
ATOM   1770  H   ASN A 371      26.105   7.197   5.724  1.00 11.84           H
ANISOU 1770  H   ASN A 371     1458   1833   1205   -114    -48     78       H
ATOM   1771  N   GLU A 372      26.991   8.323   2.926  1.00 13.21           N
ANISOU 1771  N   GLU A 372     1607   2086   1324   -393    -74    287       N
ATOM   1772  CA  GLU A 372      27.708   8.815   1.711  1.00 13.14           C
ANISOU 1772  CA  GLU A 372     1777   1845   1369   -428    175    193       C
ATOM   1773  HA  GLU A 372      27.168   9.504   1.272  1.00 14.18           H
ANISOU 1773  HA  GLU A 372     1924   1995   1466   -347     81    249       H
ATOM   1774  CB  GLU A 372      29.021   9.455   2.182  1.00 14.61           C
ANISOU 1774  CB  GLU A 372     1900   2091   1558   -446    -41    572       C
ATOM   1775  HB3 GLU A 372      29.570   9.660   1.408  1.00 14.75           H
ANISOU 1775  HB3 GLU A 372     1981   2062   1559   -434     23    425       H
ATOM   1776  HB2 GLU A 372      29.486   8.835   2.765  1.00 14.41           H
ANISOU 1776  HB2 GLU A 372     1946   1977   1549   -264    -25    366       H
ATOM   1777  CG  GLU A 372      28.784  10.775   2.970  1.00 19.57           C
ANISOU 1777  CG  GLU A 372     2910   2430   2096   -502   -338    241       C
ATOM   1778  HG3 GLU A 372      29.643  11.166   3.195  1.00 18.31           H
ANISOU 1778  HG3 GLU A 372     2487   2364   2104   -216   -109    342       H
ATOM   1779  HG2 GLU A 372      28.292  10.572   3.781  1.00 18.67           H
ANISOU 1779  HG2 GLU A 372     2546   2323   2225   -305   -252    250       H
ATOM   1780  CD  GLU A 372      27.972  11.833   2.172  1.00 20.52           C
ANISOU 1780  CD  GLU A 372     2774   2364   2658   -308     58     66       C
ATOM   1781  OE1 GLU A 372      28.149  11.892   0.943  1.00 28.60           O
ANISOU 1781  OE1 GLU A 372     5276   2784   2806   -384   -548    654       O
ATOM   1782  OE2 GLU A 372      27.118  12.526   2.801  1.00 26.54           O
ANISOU 1782  OE2 GLU A 372     3761   2998   3324    639   -669   -333       O
ATOM   1783  C   GLU A 372      27.941   7.682   0.713  1.00 13.95           C
ANISOU 1783  C   GLU A 372     2066   1887   1347   -244    120    184       C
ATOM   1784  O   GLU A 372      28.252   8.025  -0.467  1.00 17.66           O
ANISOU 1784  O   GLU A 372     2592   2582   1535   -399    313    368       O
ATOM   1785  H   GLU A 372      27.507   8.136   3.589  1.00 12.99           H
ANISOU 1785  H   GLU A 372     1609   2000   1326   -320    -43    295       H
ATOM   1786  N   VAL A 373      27.818   6.394   1.045  1.00 12.97           N
ANISOU 1786  N   VAL A 373     1666   1994   1266   -447    148    243       N
ATOM   1787  CA  VAL A 373      27.937   5.336   0.034  1.00 13.33           C
ANISOU 1787  CA  VAL A 373     1940   1922   1199   -517    107    257       C
ATOM   1788  HA  VAL A 373      28.122   5.742  -0.838  1.00 13.25           H
ANISOU 1788  HA  VAL A 373     1842   1957   1236   -474    135    297       H
ATOM   1789  CB  VAL A 373      29.070   4.294   0.340  1.00 12.92           C
ANISOU 1789  CB  VAL A 373     1625   2188   1096   -563     31     79       C
ATOM   1790  HB  VAL A 373      29.034   3.584  -0.334  1.00 13.19           H
ANISOU 1790  HB  VAL A 373     1752   2041   1217   -532     35     94       H
ATOM   1791  CG1 VAL A 373      30.402   5.040   0.161  1.00 14.21           C
ANISOU 1791  CG1 VAL A 373     1838   2221   1340   -656    134     70       C
ATOM   1792 HG11 VAL A 373      30.451   5.380  -0.735  1.00 14.08           H
ANISOU 1792 HG11 VAL A 373     1809   2132   1409   -597    111    137       H
ATOM   1793 HG12 VAL A 373      31.126   4.430   0.320  1.00 14.29           H
ANISOU 1793 HG12 VAL A 373     1906   2190   1333   -612    120     82       H
ATOM   1794 HG13 VAL A 373      30.440   5.765   0.790  1.00 13.89           H
ANISOU 1794 HG13 VAL A 373     1803   2085   1389   -594    108    126       H
ATOM   1795  CG2 VAL A 373      29.008   3.639   1.700  1.00 13.66           C
ANISOU 1795  CG2 VAL A 373     1664   2440   1086   -493   -102    127       C
ATOM   1796 HG21 VAL A 373      28.999   4.320   2.375  1.00 13.62           H
ANISOU 1796 HG21 VAL A 373     1679   2218   1276   -445    -40    136       H
ATOM   1797 HG22 VAL A 373      29.779   3.078   1.811  1.00 13.72           H
ANISOU 1797 HG22 VAL A 373     1777   2283   1152   -444    -48    108       H
ATOM   1798 HG23 VAL A 373      28.208   3.111   1.755  1.00 12.99           H
ANISOU 1798 HG23 VAL A 373     1612   2178   1143   -353    -44    128       H
ATOM   1799  C   VAL A 373      26.589   4.580  -0.061  1.00 12.75           C
ANISOU 1799  C   VAL A 373     1895   1922   1027   -350     87    295       C
ATOM   1800  O   VAL A 373      26.550   3.479  -0.638  1.00 13.90           O
ANISOU 1800  O   VAL A 373     1932   2198   1148   -506     89    192       O
ATOM   1801  H   VAL A 373      27.668   6.107   1.842  1.00 13.27           H
ANISOU 1801  H   VAL A 373     1785   1934   1322   -442    136    304       H
ATOM   1802  N   ASN A 374      25.505   5.131   0.461  1.00 12.52           N
ANISOU 1802  N   ASN A 374     1820   1805   1130   -503    -27    220       N
ATOM   1803  CA  ASN A 374      24.193   4.479   0.371  1.00 13.34           C
ANISOU 1803  CA  ASN A 374     1741   2092   1234   -443   -193    417       C
ATOM   1804  HA  ASN A 374      24.216   3.614   0.832  1.00 13.18           H
ANISOU 1804  HA  ASN A 374     1833   1901   1271   -464   -124    272       H
ATOM   1805  CB  ASN A 374      23.138   5.388   1.056  1.00 13.05           C
ANISOU 1805  CB  ASN A 374     1701   2040   1215   -386   -111    560       C
ATOM   1806  HB3 ASN A 374      22.932   6.130   0.466  1.00 12.38           H
ANISOU 1806  HB3 ASN A 374     1730   1756   1217   -347   -109    368       H
ATOM   1807  HB2 ASN A 374      23.504   5.722   1.890  1.00 13.34           H
ANISOU 1807  HB2 ASN A 374     1733   1962   1373   -345   -188    429       H
ATOM   1808  CG  ASN A 374      21.839   4.669   1.372  1.00 12.52           C
ANISOU 1808  CG  ASN A 374     1659   1954   1142   -219   -140    658       C
ATOM   1809  OD1 ASN A 374      21.588   3.544   0.961  1.00 13.68           O
ANISOU 1809  OD1 ASN A 374     1552   2260   1385   -356    -25    502       O
ATOM   1810  ND2 ASN A 374      21.009   5.353   2.117  1.00 13.33           N
ANISOU 1810  ND2 ASN A 374     1637   1905   1520   -304     -2    459       N
ATOM   1811 HD21 ASN A 374      20.220   4.916   2.500  1.00 12.83           H
ANISOU 1811 HD21 ASN A 374     1610   1880   1383   -241    -35    518       H
ATOM   1812 HD22 ASN A 374      21.179   6.302   2.295  1.00 13.15           H
ANISOU 1812 HD22 ASN A 374     1693   1886   1417   -270    -48    490       H
ATOM   1813  C   ASN A 374      23.850   4.251  -1.098  1.00 14.20           C
ANISOU 1813  C   ASN A 374     2092   2075   1228   -574   -181    495       C
ATOM   1814  O   ASN A 374      23.957   5.183  -1.913  1.00 14.48           O
ANISOU 1814  O   ASN A 374     2168   2115   1218   -742   -210    509       O
ATOM   1815  H   ASN A 374      25.495   5.885   0.874  1.00 12.47           H
ANISOU 1815  H   ASN A 374     1806   1795   1136   -439    -35    243       H
ATOM   1816  N   ARG A 375      23.444   3.027  -1.424  1.00 14.35           N
ANISOU 1816  N   ARG A 375     2323   2030   1099   -610   -115    486       N
ATOM   1817  CA  ARG A 375      23.090   2.670  -2.813  1.00 16.48           C
ANISOU 1817  CA  ARG A 375     2584   2400   1276   -486   -327    224       C
ATOM   1818  HA  ARG A 375      23.757   3.035  -3.431  1.00 16.49           H
ANISOU 1818  HA  ARG A 375     2486   2349   1427   -381   -290    333       H
ATOM   1819  CB  ARG A 375      23.041   1.140  -2.983  1.00 16.28           C
ANISOU 1819  CB  ARG A 375     2480   2591   1114   -490    -63    339       C
ATOM   1820  HB3 ARG A 375      22.792   0.932  -3.897  1.00 16.48           H
ANISOU 1820  HB3 ARG A 375     2432   2446   1380   -459   -304    101       H
ATOM   1821  HB2 ARG A 375      22.386   0.774  -2.369  1.00 15.80           H
ANISOU 1821  HB2 ARG A 375     2267   2434   1299   -425    -63    288       H
ATOM   1822  CG  ARG A 375      24.365   0.477  -2.700  1.00 16.88           C
ANISOU 1822  CG  ARG A 375     2685   2481   1247   -268     56    190       C
ATOM   1823  HG3 ARG A 375      24.748   0.866  -1.898  1.00 16.85           H
ANISOU 1823  HG3 ARG A 375     2467   2377   1556   -344    -96    141       H
ATOM   1824  HG2 ARG A 375      24.958   0.622  -3.454  1.00 16.57           H
ANISOU 1824  HG2 ARG A 375     2363   2447   1483   -321     57    179       H
ATOM   1825  CD  ARG A 375      24.239  -1.026  -2.482  1.00 17.52           C
ANISOU 1825  CD  ARG A 375     2620   2382   1653   -124   -185   -121       C
ATOM   1826  HD3 ARG A 375      23.863  -1.433  -3.278  1.00 17.17           H
ANISOU 1826  HD3 ARG A 375     2561   2328   1634   -230   -151    -63       H
ATOM   1827  HD2 ARG A 375      23.662  -1.189  -1.720  1.00 17.51           H
ANISOU 1827  HD2 ARG A 375     2586   2348   1716   -216   -178    -40       H
ATOM   1828  NE  ARG A 375      25.536  -1.658  -2.216  1.00 15.87           N
ANISOU 1828  NE  ARG A 375     2473   2202   1352   -304    -62    -39       N
ATOM   1829  HE  ARG A 375      26.252  -1.509  -2.854  1.00 15.96           H
ANISOU 1829  HE  ARG A 375     2374   2266   1423   -248    -85    -20       H
ATOM   1830  CZ  ARG A 375      25.788  -2.427  -1.177  1.00 16.32           C
ANISOU 1830  CZ  ARG A 375     2537   2399   1265   -199   -125    -78       C
ATOM   1831  NH1 ARG A 375      24.844  -2.734  -0.275  1.00 15.49           N
ANISOU 1831  NH1 ARG A 375     2449   2269   1168   -499   -252     60       N
ATOM   1832 HH11 ARG A 375      24.051  -2.411  -0.354  1.00 15.81           H
ANISOU 1832 HH11 ARG A 375     2485   2255   1264   -419   -206     32       H
ATOM   1833 HH12 ARG A 375      25.035  -3.244   0.391  1.00 15.54           H
ANISOU 1833 HH12 ARG A 375     2449   2125   1329   -372   -218     81       H
ATOM   1834  NH2 ARG A 375      26.990  -2.936  -1.035  1.00 15.14           N
ANISOU 1834  NH2 ARG A 375     2543   2180   1027   -179     -3    319       N
ATOM   1835 HH21 ARG A 375      27.604  -2.754  -1.609  1.00 14.89           H
ANISOU 1835 HH21 ARG A 375     2270   2142   1242   -197    -38    224       H
ATOM   1836 HH22 ARG A 375      27.164  -3.448  -0.366  1.00 14.67           H
ANISOU 1836 HH22 ARG A 375     2438   1907   1229   -157    -75    302       H
ATOM   1837  C   ARG A 375      21.716   3.280  -3.147  1.00 17.74           C
ANISOU 1837  C   ARG A 375     2731   2452   1557   -370   -502    500       C
ATOM   1838  O   ARG A 375      21.354   3.442  -4.306  1.00 19.32           O
ANISOU 1838  O   ARG A 375     2927   2972   1439   -464   -655    512       O
ATOM   1839  H   ARG A 375      23.362   2.379  -0.864  1.00 13.66           H
ANISOU 1839  H   ARG A 375     2276   1663   1249   -536   -166    354       H
ATOM   1840  N   VAL A 376      20.959   3.607  -2.115  1.00 16.98           N
ANISOU 1840  N   VAL A 376     2265   2751   1434   -319   -607    579       N
ATOM   1841  CA  VAL A 376      19.703   4.354  -2.269  1.00 17.81           C
ANISOU 1841  CA  VAL A 376     2522   2644   1601    -98   -339    457       C
ATOM   1842  HA  VAL A 376      19.275   4.124  -3.121  1.00 18.23           H
ANISOU 1842  HA  VAL A 376     2455   2681   1788   -259   -498    539       H
ATOM   1843  CB  VAL A 376      18.727   4.038  -1.108  1.00 19.17           C
ANISOU 1843  CB  VAL A 376     2366   2688   2227   -253   -205   1058       C
ATOM   1844  HB  VAL A 376      19.166   4.253  -0.258  1.00 19.54           H
ANISOU 1844  HB  VAL A 376     2477   2674   2273   -228   -201    839       H
ATOM   1845  CG1 VAL A 376      17.456   4.866  -1.197  1.00 18.43           C
ANISOU 1845  CG1 VAL A 376     2448   2597   1955   -266    -13    928       C
ATOM   1846 HG11 VAL A 376      17.666   5.782  -1.002  1.00 18.47           H
ANISOU 1846 HG11 VAL A 376     2372   2600   2046   -211   -105    878       H
ATOM   1847 HG12 VAL A 376      16.821   4.533  -0.560  1.00 18.02           H
ANISOU 1847 HG12 VAL A 376     2228   2631   1988   -274   -112    907       H
ATOM   1848 HG13 VAL A 376      17.098   4.794  -2.085  1.00 18.61           H
ANISOU 1848 HG13 VAL A 376     2341   2615   2116   -234   -178    884       H
ATOM   1849  CG2 VAL A 376      18.448   2.543  -1.122  1.00 21.57           C
ANISOU 1849  CG2 VAL A 376     2409   2863   2922   -529   -274    859       C
ATOM   1850 HG21 VAL A 376      18.216   2.277  -2.015  1.00 21.23           H
ANISOU 1850 HG21 VAL A 376     2504   2790   2770   -373   -161    901       H
ATOM   1851 HG22 VAL A 376      17.720   2.355  -0.525  1.00 20.93           H
ANISOU 1851 HG22 VAL A 376     2560   2783   2608   -395   -258    859       H
ATOM   1852 HG23 VAL A 376      19.236   2.075  -0.835  1.00 20.62           H
ANISOU 1852 HG23 VAL A 376     2568   2739   2525   -380   -179    763       H
ATOM   1853  C   VAL A 376      20.075   5.829  -2.279  1.00 19.30           C
ANISOU 1853  C   VAL A 376     2581   2738   2011   -290   -257    647       C
ATOM   1854  O   VAL A 376      20.595   6.363  -1.269  1.00 19.52           O
ANISOU 1854  O   VAL A 376     2778   3021   1618   -491   -197    966       O
ATOM   1855  H   VAL A 376      21.145   3.408  -1.299  1.00 16.64           H
ANISOU 1855  H   VAL A 376     2366   2516   1438   -277   -489    624       H
ATOM   1856  N   THR A 377      19.831   6.508  -3.382  1.00 22.10           N
ANISOU 1856  N   THR A 377     3204   3156   2036   -813   -567    830       N
ATOM   1857  CA  THR A 377      20.192   7.940  -3.507  1.00 23.28           C
ANISOU 1857  CA  THR A 377     3191   3044   2608   -486   -204   1061       C
ATOM   1858  HA  THR A 377      20.869   8.171  -2.837  1.00 23.54           H
ANISOU 1858  HA  THR A 377     3218   3118   2606   -410   -244   1055       H
ATOM   1859  CB  THR A 377      20.785   8.172  -4.911  1.00 23.22           C
ANISOU 1859  CB  THR A 377     2920   3186   2716   -341   -162   1771       C
ATOM   1860  HB  THR A 377      20.966   9.118  -5.027  1.00 23.71           H
ANISOU 1860  HB  THR A 377     3334   3034   2639   -326   -269   1287       H
ATOM   1861  OG1 THR A 377      19.861   7.748  -5.912  1.00 26.75           O
ANISOU 1861  OG1 THR A 377     3765   4237   2160   -122   -522   1635       O
ATOM   1862  HG1 THR A 377      20.281   7.841  -6.691  0.00 20.46           H
ANISOU 1862  HG1 THR A 377     2590   2590   2590      0      0      0       H
ATOM   1863  CG2 THR A 377      22.125   7.404  -5.044  1.00 24.16           C
ANISOU 1863  CG2 THR A 377     3063   3503   2612   -103   -336    590       C
ATOM   1864 HG21 THR A 377      22.705   7.627  -4.312  1.00 23.49           H
ANISOU 1864 HG21 THR A 377     2994   3345   2583   -147   -339    843       H
ATOM   1865 HG22 THR A 377      22.558   7.641  -5.868  1.00 24.22           H
ANISOU 1865 HG22 THR A 377     3111   3373   2718    -95   -340    831       H
ATOM   1866 HG23 THR A 377      21.963   6.458  -5.038  1.00 23.97           H
ANISOU 1866 HG23 THR A 377     3078   3429   2600    -53   -290    860       H
ATOM   1867  C   THR A 377      18.974   8.860  -3.318  1.00 27.10           C
ANISOU 1867  C   THR A 377     3897   3402   2998     60   -722    625       C
ATOM   1868  O   THR A 377      19.156  10.052  -3.104  1.00 30.57           O
ANISOU 1868  O   THR A 377     4752   3357   3505   -121    526    605       O
ATOM   1869  H   THR A 377      19.457   6.177  -4.082  1.00 21.26           H
ANISOU 1869  H   THR A 377     2923   2941   2214   -542   -567    659       H
ATOM   1870  N   LEU A 378      17.767   8.307  -3.398  1.00 25.55           N
ANISOU 1870  N   LEU A 378     3499   3396   2812    514   -261   1296       N
ATOM   1871  CA  LEU A 378      16.544   9.058  -3.087  1.00 27.70           C
ANISOU 1871  CA  LEU A 378     3592   3357   3575    150   -181   1337       C
ATOM   1872  HA  LEU A 378      16.764   9.866  -2.577  1.00 28.38           H
ANISOU 1872  HA  LEU A 378     3678   3725   3380    152   -267   1076       H
ATOM   1873  CB  LEU A 378      15.787   9.460  -4.369  1.00 29.86           C
ANISOU 1873  CB  LEU A 378     3058   4499   3787   -177   -457   1237       C
ATOM   1874  HB3 LEU A 378      15.504   8.655  -4.832  1.00 30.24           H
ANISOU 1874  HB3 LEU A 378     3472   4206   3809     73   -299   1158       H
ATOM   1875  HB2 LEU A 378      16.381   9.975  -4.937  1.00 29.30           H
ANISOU 1875  HB2 LEU A 378     3403   4082   3645   -135   -351   1082       H
ATOM   1876  CG  LEU A 378      14.532  10.315  -4.098  1.00 31.97           C
ANISOU 1876  CG  LEU A 378     4206   3977   3964     20     64   1014       C
ATOM   1877  HG  LEU A 378      13.850   9.755  -3.696  1.00 31.67           H
ANISOU 1877  HG  LEU A 378     3911   4019   4101     -4   -137    998       H
ATOM   1878  CD1 LEU A 378      14.842  11.452  -3.125  1.00 31.23           C
ANISOU 1878  CD1 LEU A 378     4705   3674   3484   1077     71   1067       C
ATOM   1879 HD11 LEU A 378      14.810  11.113  -2.228  1.00 29.34           H
ANISOU 1879 HD11 LEU A 378     4339   3615   3193    674    -98    696       H
ATOM   1880 HD12 LEU A 378      14.187  12.145  -3.236  1.00 28.31           H
ANISOU 1880 HD12 LEU A 378     3923   3292   3541    499    -86    924       H
ATOM   1881 HD13 LEU A 378      15.718  11.796  -3.315  1.00 31.26           H
ANISOU 1881 HD13 LEU A 378     4657   3691   3527    830   -210    895       H
ATOM   1882  CD2 LEU A 378      13.983  10.848  -5.420  1.00 37.59           C
ANISOU 1882  CD2 LEU A 378     5459   4671   4149    792   -221    884       C
ATOM   1883 HD21 LEU A 378      14.666  11.362  -5.857  1.00 36.01           H
ANISOU 1883 HD21 LEU A 378     4990   4481   4209    655   -527    637       H
ATOM   1884 HD22 LEU A 378      13.221  11.403  -5.240  1.00 34.50           H
ANISOU 1884 HD22 LEU A 378     4630   4364   4112    155   -265    875       H
ATOM   1885 HD23 LEU A 378      13.726  10.107  -5.973  1.00 36.20           H
ANISOU 1885 HD23 LEU A 378     4927   4538   4287    606   -194    964       H
ATOM   1886  C   LEU A 378      15.722   8.143  -2.226  1.00 27.75           C
ANISOU 1886  C   LEU A 378     3887   3619   3035   -399   -416    955       C
ATOM   1887  O   LEU A 378      15.127   7.198  -2.744  1.00 26.02           O
ANISOU 1887  O   LEU A 378     3373   3347   3167     89   -552    951       O
ATOM   1888  H   LEU A 378      17.624   7.492  -3.632  1.00 26.35           H
ANISOU 1888  H   LEU A 378     3554   3548   2907    253   -359   1118       H
ATOM   1889  N   ARG A 379      15.651   8.365  -0.926  1.00 27.28           N
ANISOU 1889  N   ARG A 379     3198   4072   3093   -425   -350   1289       N
ATOM   1890  CA  ARG A 379      14.898   7.481  -0.052  1.00 29.47           C
ANISOU 1890  CA  ARG A 379     3688   4119   3388   -553   -649   1566       C
ATOM   1891  HA  ARG A 379      15.132   6.548  -0.239  1.00 29.09           H
ANISOU 1891  HA  ARG A 379     3547   4180   3324   -449   -691   1305       H
ATOM   1892  CB  ARG A 379      15.126   7.760   1.419  1.00 26.64           C
ANISOU 1892  CB  ARG A 379     3263   3281   3578   -244  -1090   1251       C
ATOM   1893  HB3 ARG A 379      14.528   7.200   1.939  1.00 27.15           H
ANISOU 1893  HB3 ARG A 379     3390   3487   3436   -216   -855   1221       H
ATOM   1894  HB2 ARG A 379      14.933   8.695   1.593  1.00 25.78           H
ANISOU 1894  HB2 ARG A 379     3208   3255   3329   -384   -721   1293       H
ATOM   1895  CG  ARG A 379      16.550   7.483   1.889  1.00 22.99           C
ANISOU 1895  CG  ARG A 379     2495   3277   2962  -1432    -39   1788       C
ATOM   1896  HG3 ARG A 379      17.164   8.067   1.417  1.00 10.63           H
ANISOU 1896  HG3 ARG A 379      900   1819   1319   -692   -692   1006       H
ATOM   1897  HG2 ARG A 379      16.770   6.554   1.719  1.00 20.07           H
ANISOU 1897  HG2 ARG A 379     2037   3344   2243   -916   -487   1455       H
ATOM   1898  CD  ARG A 379      16.691   7.740   3.362  1.00 22.64           C
ANISOU 1898  CD  ARG A 379     3005   2794   2800   -379   -464   1272       C
ATOM   1899  HD3 ARG A 379      15.984   7.272   3.833  1.00 22.76           H
ANISOU 1899  HD3 ARG A 379     2852   2963   2830   -390   -400   1079       H
ATOM   1900  HD2 ARG A 379      16.624   8.694   3.525  1.00 22.49           H
ANISOU 1900  HD2 ARG A 379     2862   2863   2817   -464   -339   1071       H
ATOM   1901  NE  ARG A 379      17.964   7.279   3.889  1.00 19.87           N
ANISOU 1901  NE  ARG A 379     2669   2551   2328   -263   -181    728       N
ATOM   1902  HE  ARG A 379      18.030   6.349   4.156  1.00 20.30           H
ANISOU 1902  HE  ARG A 379     2700   2522   2489   -245   -164    706       H
ATOM   1903  CZ  ARG A 379      19.050   8.031   4.003  1.00 21.29           C
ANISOU 1903  CZ  ARG A 379     2835   2542   2712   -201     53    505       C
ATOM   1904  NH1 ARG A 379      19.089   9.303   3.611  1.00 24.98           N
ANISOU 1904  NH1 ARG A 379     3252   2922   3317   -275   -713   1083       N
ATOM   1905 HH11 ARG A 379      18.385   9.675   3.285  1.00 23.24           H
ANISOU 1905 HH11 ARG A 379     2919   2822   3087    -78   -227    783       H
ATOM   1906 HH12 ARG A 379      19.815   9.757   3.695  1.00 23.30           H
ANISOU 1906 HH12 ARG A 379     2999   2778   3073    -64   -368    852       H
ATOM   1907  NH2 ARG A 379      20.154   7.457   4.500  1.00 20.72           N
ANISOU 1907  NH2 ARG A 379     2932   2592   2349   -347    -73    377       N
ATOM   1908 HH21 ARG A 379      20.137   6.635   4.751  1.00 20.45           H
ANISOU 1908 HH21 ARG A 379     2747   2588   2434   -249    -50    420       H
ATOM   1909 HH22 ARG A 379      20.877   7.916   4.584  1.00 20.48           H
ANISOU 1909 HH22 ARG A 379     2735   2588   2456   -221    -41    445       H
ATOM   1910  C   ARG A 379      13.396   7.675  -0.284  1.00 26.97           C
ANISOU 1910  C   ARG A 379     3708   3428   3111   -154   -848   1083       C
ATOM   1911  O   ARG A 379      12.899   8.794  -0.312  1.00 29.64           O
ANISOU 1911  O   ARG A 379     3473   3665   4122    170   -685      3       O
ATOM   1912  H   ARG A 379      16.030   9.022  -0.522  1.00 28.09           H
ANISOU 1912  H   ARG A 379     3517   3884   3271   -230   -458   1156       H
ATOM   1913  N   PRO A 380      12.673   6.561  -0.451  1.00 25.83           N
ANISOU 1913  N   PRO A 380     2894   3701   3216    -55      7    720       N
ATOM   1914  CA  PRO A 380      11.177   6.557  -0.522  1.00 27.79           C
ANISOU 1914  CA  PRO A 380     2953   4333   3271    192  -1122    954       C
ATOM   1915  HA  PRO A 380      10.867   7.197  -1.196  1.00 28.10           H
ANISOU 1915  HA  PRO A 380     3994   3589   3093    305   -713    789       H
ATOM   1916  CB  PRO A 380      10.851   5.132  -0.989  1.00 33.36           C
ANISOU 1916  CB  PRO A 380     3828   4573   4274     82  -1277    688       C
ATOM   1917  HB3 PRO A 380      10.773   5.118  -1.956  1.00 32.02           H
ANISOU 1917  HB3 PRO A 380     3661   4268   4237    130  -1097    706       H
ATOM   1918  HB2 PRO A 380      10.024   4.837  -0.576  1.00 32.69           H
ANISOU 1918  HB2 PRO A 380     3978   4302   4140    194  -1087    699       H
ATOM   1919  CG  PRO A 380      11.965   4.302  -0.553  1.00 31.46           C
ANISOU 1919  CG  PRO A 380     3797   3514   4640     77   -720    640       C
ATOM   1920  HG3 PRO A 380      12.074   3.557  -1.164  1.00 31.82           H
ANISOU 1920  HG3 PRO A 380     3836   3954   4299      9   -880    451       H
ATOM   1921  HG2 PRO A 380      11.800   3.984   0.348  1.00 31.53           H
ANISOU 1921  HG2 PRO A 380     3819   3824   4335     26   -938    403       H
ATOM   1922  CD  PRO A 380      13.147   5.171  -0.583  1.00 29.11           C
ANISOU 1922  CD  PRO A 380     4073   3703   3282   -135   -909    497       C
ATOM   1923  HD3 PRO A 380      13.610   5.063  -1.428  1.00 29.27           H
ANISOU 1923  HD3 PRO A 380     3689   3664   3768    -79   -539    535       H
ATOM   1924  HD2 PRO A 380      13.732   4.953   0.159  1.00 26.95           H
ANISOU 1924  HD2 PRO A 380     3389   3661   3189    -89   -511    600       H
ATOM   1925  C   PRO A 380      10.562   6.906   0.824  1.00 33.71           C
ANISOU 1925  C   PRO A 380     4146   4692   3970    456   -135    708       C
ATOM   1926  O   PRO A 380      11.184   6.585   1.843  1.00 38.47           O
ANISOU 1926  O   PRO A 380     4160   5399   5057    238   -484   1626       O
ATOM   1927  N   LYS A 381       9.396   7.533   0.892  1.00 38.43           N
ANISOU 1927  N   LYS A 381     4710   4601   5290    873   -233    876       N
ATOM   1928  CA  LYS A 381       8.797   7.924   2.200  1.00 37.41           C
ANISOU 1928  CA  LYS A 381     4912   3968   5331    357    224    706       C
ATOM   1929  HA  LYS A 381       9.462   8.399   2.742  1.00 38.88           H
ANISOU 1929  HA  LYS A 381     5004   4406   5363    482   -225    881       H
ATOM   1930  CB  LYS A 381       7.599   8.866   1.942  1.00 43.26           C
ANISOU 1930  CB  LYS A 381     6166   4183   6088   1229     89    828       C
ATOM   1931  HB3 LYS A 381       6.973   8.421   1.350  1.00 42.63           H
ANISOU 1931  HB3 LYS A 381     5898   4388   5910    975    402    809       H
ATOM   1932  HB2 LYS A 381       7.925   9.679   1.525  1.00 42.62           H
ANISOU 1932  HB2 LYS A 381     5891   4398   5905    747    194    518       H
ATOM   1933  CG  LYS A 381       6.828   9.270   3.237  1.00 47.71           C
ANISOU 1933  CG  LYS A 381     6878   4803   6443    389    923    780       C
ATOM   1934  HG3 LYS A 381       6.916   8.559   3.890  1.00 45.06           H
ANISOU 1934  HG3 LYS A 381     6588   4776   5757    339    512    396       H
ATOM   1935  HG2 LYS A 381       5.892   9.401   3.017  1.00 48.08           H
ANISOU 1935  HG2 LYS A 381     6756   5024   6487    293    804    500       H
ATOM   1936  CD  LYS A 381       7.353  10.579   3.885  1.00 55.59           C
ANISOU 1936  CD  LYS A 381     6903   6176   8041    134   -125   -225       C
ATOM   1937  HD3 LYS A 381       8.225  10.785   3.515  1.00 52.33           H
ANISOU 1937  HD3 LYS A 381     6570   5885   7426    433   -438    100       H
ATOM   1938  HD2 LYS A 381       7.423  10.448   4.844  1.00 53.78           H
ANISOU 1938  HD2 LYS A 381     6493   5997   7942    176    131     14       H
ATOM   1939  CE  LYS A 381       6.428  11.801   3.638  1.00 51.29           C
ANISOU 1939  CE  LYS A 381     5402   6851   7234   -149    201    623       C
ATOM   1940  HE3 LYS A 381       6.652  12.498   4.274  1.00 52.20           H
ANISOU 1940  HE3 LYS A 381     6071   6661   7102     19     90    681       H
ATOM   1941  HE2 LYS A 381       5.506  11.527   3.761  1.00 50.27           H
ANISOU 1941  HE2 LYS A 381     5319   6619   7159    -42     43    457       H
ATOM   1942  NZ  LYS A 381       6.557  12.379   2.257  1.00 58.07           N
ANISOU 1942  NZ  LYS A 381     7812   7137   7113   -108    -36    398       N
ATOM   1943  HZ1 LYS A 381       7.475  12.599   2.078  1.00 55.83           H
ANISOU 1943  HZ1 LYS A 381     7291   6984   6936    339   -439    407       H
ATOM   1944  HZ2 LYS A 381       6.026  13.176   2.184  1.00 54.85           H
ANISOU 1944  HZ2 LYS A 381     7143   6815   6879   -527    -78    451       H
ATOM   1945  HZ3 LYS A 381       6.256  11.742   1.605  1.00 54.44           H
ANISOU 1945  HZ3 LYS A 381     7050   6872   6761     51    -19    667       H
ATOM   1946  C   LYS A 381       8.268   6.707   3.008  1.00 42.20           C
ANISOU 1946  C   LYS A 381     5464   5183   5383   -709  -1113   1445       C
ATOM   1947  O   LYS A 381       8.490   6.628   4.229  1.00 46.73           O
ANISOU 1947  O   LYS A 381     6932   5736   5087  -2379    539   1654       O
ATOM   1948  H   LYS A 381       8.921   7.750   0.208  1.00 36.13           H
ANISOU 1948  H   LYS A 381     4658   4476   4593    674    137    710       H
ATOM   1949  N   SER A 382       7.585   5.781   2.333  1.00 41.19           N
ANISOU 1949  N   SER A 382     5613   3947   6090   -770   -254   1040       N
ATOM   1950  CA  SER A 382       6.894   4.677   3.015  1.00 51.10           C
ANISOU 1950  CA  SER A 382     6314   6130   6971  -1524   2049    726       C
ATOM   1951  HA  SER A 382       6.520   4.057   2.354  1.00 51.40           H
ANISOU 1951  HA  SER A 382     6313   6283   6932   -894   1387    534       H
ATOM   1952  C   SER A 382       5.775   5.092   4.010  1.00 47.53           C
ANISOU 1952  C   SER A 382     6634   5900   5524  -1659    600  -2777       C
ATOM   1953  O   SER A 382       5.962   5.969   4.852  1.00 53.93           O
ANISOU 1953  O   SER A 382     9822   5265   5400  -1218     84  -2400       O
ATOM   1954  H   SER A 382       7.506   5.767   1.477  1.00 42.56           H
ANISOU 1954  H   SER A 382     5592   4632   5946   -837     14   1101       H
ATOM   1955  N   ASN A 383       4.618   4.440   3.882  1.00 54.39           N
ANISOU 1955  N   ASN A 383     6311   7672   6682  -2418   1811   -368       N
ATOM   1956  CA  ASN A 383       3.528   4.600   4.851  1.00 44.79           C
ANISOU 1956  CA  ASN A 383     6358   4163   6497  -1719   1860    553       C
ATOM   1957  HA  ASN A 383       3.711   5.361   5.440  1.00 47.11           H
ANISOU 1957  HA  ASN A 383     6940   4876   6081  -1378   1745    119       H
ATOM   1958  C   ASN A 383       3.509   3.313   5.688  1.00 52.58           C
ANISOU 1958  C   ASN A 383     7866   5520   6591  -1512   2823   1282       C
ATOM   1959  O   ASN A 383       3.827   2.231   5.164  1.00 56.77           O
ANISOU 1959  O   ASN A 383     8646   5701   7222  -2996   2727   -185       O
ATOM   1960  H   ASN A 383       4.437   3.897   3.240  1.00 50.46           H
ANISOU 1960  H   ASN A 383     6291   6544   6335  -1710   1692     58       H
ATOM   1961  N   PRO A 384       3.141   3.417   6.980  1.00 55.29           N
ANISOU 1961  N   PRO A 384     9299   5845   5860   -708   1767   1700       N
ATOM   1962  CA  PRO A 384       3.042   2.150   7.719  1.00 46.08           C
ANISOU 1962  CA  PRO A 384     6706   4086   6714   -836   1703    336       C
ATOM   1963  HA  PRO A 384       3.896   1.670   7.680  1.00 47.74           H
ANISOU 1963  HA  PRO A 384     6163   5304   6673   -849   1178    654       H
ATOM   1964  CB  PRO A 384       2.771   2.575   9.173  1.00 45.14           C
ANISOU 1964  CB  PRO A 384     4042   7404   5704     47    -19    707       C
ATOM   1965  HB3 PRO A 384       2.948   2.070   9.832  0.00 30.33           H
ANISOU 1965  HB3 PRO A 384     3840   3840   3840      0      0      0       H
ATOM   1966  HB2 PRO A 384       1.825   2.767   9.275  1.00 43.84           H
ANISOU 1966  HB2 PRO A 384     4156   6398   6103    -54    505    552       H
ATOM   1967  C   PRO A 384       1.931   1.249   7.138  1.00 50.86           C
ANISOU 1967  C   PRO A 384     6296   4599   8429   -554    679    850       C
ATOM   1968  O   PRO A 384       0.963   1.740   6.536  1.00 52.20           O
ANISOU 1968  O   PRO A 384     5410   5192   9232  -1396    488   1780       O
ATOM   1969  N   GLU A 385       2.095  -0.051   7.332  1.00 44.41           N
ANISOU 1969  N   GLU A 385     6210   3856   6807   -827   1303   -758       N
ATOM   1970  CA  GLU A 385       1.144  -1.035   6.819  1.00 35.97           C
ANISOU 1970  CA  GLU A 385     5225   4125   4316   -538   1171    -29       C
ATOM   1971  HA  GLU A 385       0.372  -0.581   6.422  1.00 37.67           H
ANISOU 1971  HA  GLU A 385     5110   4032   5171   -660    909      7       H
ATOM   1972  CB  GLU A 385       1.812  -1.899   5.761  1.00 34.92           C
ANISOU 1972  CB  GLU A 385     4554   3801   4913   -395    854   -258       C
ATOM   1973  HB3 GLU A 385       1.305  -2.720   5.661  1.00 35.01           H
ANISOU 1973  HB3 GLU A 385     4777   3726   4798   -345    727   -254       H
ATOM   1974  HB2 GLU A 385       2.717  -2.102   6.047  1.00 36.74           H
ANISOU 1974  HB2 GLU A 385     4664   4159   5136   -232    712   -243       H
ATOM   1975  CG  GLU A 385       1.890  -1.238   4.417  1.00 43.81           C
ANISOU 1975  CG  GLU A 385     6625   5286   4732    369    770   -289       C
ATOM   1976  HG3 GLU A 385       2.599  -0.576   4.429  1.00 42.20           H
ANISOU 1976  HG3 GLU A 385     5927   5390   4716    629    612   -384       H
ATOM   1977  HG2 GLU A 385       1.040  -0.813   4.222  1.00 42.59           H
ANISOU 1977  HG2 GLU A 385     5929   5428   4825   -151    705   -466       H
ATOM   1978  CD  GLU A 385       2.188  -2.226   3.310  1.00 43.92           C
ANISOU 1978  CD  GLU A 385     5477   6851   4358   1431    130   -783       C
ATOM   1979  OE1 GLU A 385       3.330  -2.731   3.273  1.00 45.62           O
ANISOU 1979  OE1 GLU A 385     4597   5934   6802    434   1582    320       O
ATOM   1980  OE2 GLU A 385       1.273  -2.526   2.508  1.00 62.28           O
ANISOU 1980  OE2 GLU A 385     5424  10629   7608   -606   -138  -2189       O
ATOM   1981  C   GLU A 385       0.667  -1.966   7.891  1.00 32.61           C
ANISOU 1981  C   GLU A 385     3452   3178   5758   -838    309    703       C
ATOM   1982  O   GLU A 385       1.413  -2.260   8.830  1.00 40.35           O
ANISOU 1982  O   GLU A 385     3903   4959   6469   -673   -638   -105       O
ATOM   1983  H   GLU A 385       2.755  -0.396   7.761  1.00 44.69           H
ANISOU 1983  H   GLU A 385     6113   4312   6553   -936   1355   -301       H
ATOM   1984  N   ASN A 386      -0.566  -2.440   7.772  1.00 28.36           N
ANISOU 1984  N   ASN A 386     2801   3083   4889   -129    462    557       N
ATOM   1985  CA  ASN A 386      -1.081  -3.439   8.678  1.00 26.39           C
ANISOU 1985  CA  ASN A 386     3461   2093   4472    -30   -275    707       C
ATOM   1986  HA  ASN A 386      -0.659  -3.342   9.558  1.00 26.41           H
ANISOU 1986  HA  ASN A 386     3225   2651   4156    -62    109    528       H
ATOM   1987  CB  ASN A 386      -2.608  -3.312   8.841  1.00 30.84           C
ANISOU 1987  CB  ASN A 386     3701   3202   4814    343    515    643       C
ATOM   1988  HB3 ASN A 386      -3.032  -3.480   7.985  1.00 30.08           H
ANISOU 1988  HB3 ASN A 386     3828   2880   4719    318    502    658       H
ATOM   1989  HB2 ASN A 386      -2.819  -2.415   9.144  1.00 30.48           H
ANISOU 1989  HB2 ASN A 386     3793   3207   4578    255    430    574       H
ATOM   1990  CG  ASN A 386      -3.190  -4.305   9.860  1.00 29.91           C
ANISOU 1990  CG  ASN A 386     4137   2872   4356    588    685    497       C
ATOM   1991  OD1 ASN A 386      -2.833  -5.479   9.895  1.00 24.75           O
ANISOU 1991  OD1 ASN A 386     2217   2994   4191    145    610    692       O
ATOM   1992  ND2 ASN A 386      -4.159  -3.837  10.647  1.00 35.14           N
ANISOU 1992  ND2 ASN A 386     4401   4520   4427    479   1514   1560       N
ATOM   1993 HD21 ASN A 386      -4.479  -4.373  11.402  1.00 30.66           H
ANISOU 1993 HD21 ASN A 386     5252   3283   3115    243    926    643       H
ATOM   1994 HD22 ASN A 386      -4.561  -2.962  10.462  1.00 32.45           H
ANISOU 1994 HD22 ASN A 386     4385   3790   4152     74   1149    731       H
ATOM   1995  C   ASN A 386      -0.670  -4.796   8.076  1.00 22.85           C
ANISOU 1995  C   ASN A 386     2241   2664   3774   -178    273    400       C
ATOM   1996  O   ASN A 386      -1.165  -5.220   7.020  1.00 25.91           O
ANISOU 1996  O   ASN A 386     2974   3159   3709    -86     82    717       O
ATOM   1997  H   ASN A 386      -1.126  -2.192   7.167  1.00 29.01           H
ANISOU 1997  H   ASN A 386     3413   2963   4645   -270    261    580       H
ATOM   1998  N   LEU A 387       0.248  -5.475   8.762  1.00 21.34           N
ANISOU 1998  N   LEU A 387     2750   2120   3238   -178     -7     85       N
ATOM   1999  CA  LEU A 387       0.753  -6.770   8.302  1.00 21.37           C
ANISOU 1999  CA  LEU A 387     2424   2152   3543   -153    253    148       C
ATOM   2000  HA  LEU A 387       0.430  -6.950   7.395  1.00 21.95           H
ANISOU 2000  HA  LEU A 387     2514   2435   3391   -224    269    345       H
ATOM   2001  CB  LEU A 387       2.302  -6.725   8.284  1.00 20.98           C
ANISOU 2001  CB  LEU A 387     2481   2645   2845   -389     -2    639       C
ATOM   2002  HB3 LEU A 387       2.639  -7.587   7.993  1.00 21.59           H
ANISOU 2002  HB3 LEU A 387     2422   2753   3024   -397    117    467       H
ATOM   2003  HB2 LEU A 387       2.622  -6.530   9.179  1.00 20.93           H
ANISOU 2003  HB2 LEU A 387     2405   2608   2939   -363     37    418       H
ATOM   2004  CG  LEU A 387       2.863  -5.654   7.337  1.00 21.40           C
ANISOU 2004  CG  LEU A 387     2307   2862   2959   -329    367    568       C
ATOM   2005  HG  LEU A 387       2.605  -4.779   7.665  1.00 22.00           H
ANISOU 2005  HG  LEU A 387     2443   2829   3087   -463    441    531       H
ATOM   2006  CD1 LEU A 387       4.401  -5.691   7.245  1.00 26.14           C
ANISOU 2006  CD1 LEU A 387     2511   3350   4070   -621    539    613       C
ATOM   2007 HD11 LEU A 387       4.769  -5.626   8.129  1.00 25.45           H
ANISOU 2007 HD11 LEU A 387     2613   3119   3935   -534    611    561       H
ATOM   2008 HD12 LEU A 387       4.699  -4.950   6.712  1.00 24.62           H
ANISOU 2008 HD12 LEU A 387     2804   2847   3702   -456    385    359       H
ATOM   2009 HD13 LEU A 387       4.670  -6.517   6.838  1.00 25.47           H
ANISOU 2009 HD13 LEU A 387     2592   3321   3762   -619    457    622       H
ATOM   2010  CD2 LEU A 387       2.313  -5.806   5.905  1.00 22.69           C
ANISOU 2010  CD2 LEU A 387     2736   3205   2680   -999    963   1017       C
ATOM   2011 HD21 LEU A 387       2.343  -6.733   5.655  1.00 22.02           H
ANISOU 2011 HD21 LEU A 387     2504   3182   2680   -782    483    692       H
ATOM   2012 HD22 LEU A 387       2.854  -5.287   5.306  1.00  9.94           H
ANISOU 2012 HD22 LEU A 387     1465   1527    784   -690    -13     86       H
ATOM   2013 HD23 LEU A 387       1.406  -5.491   5.884  1.00 18.27           H
ANISOU 2013 HD23 LEU A 387     2759   2298   1883   -821    491    559       H
ATOM   2014  C   LEU A 387       0.257  -7.891   9.239  1.00 21.25           C
ANISOU 2014  C   LEU A 387     2173   2880   3020    -57    331    335       C
ATOM   2015  O   LEU A 387       0.875  -8.945   9.316  1.00 18.89           O
ANISOU 2015  O   LEU A 387     1937   2529   2708   -338    245      6       O
ATOM   2016  H   LEU A 387       0.596  -5.207   9.502  1.00 21.28           H
ANISOU 2016  H   LEU A 387     2608   2265   3211   -194     11    144       H
ATOM   2017  N   ASP A 388      -0.853  -7.699   9.960  1.00 18.82           N
ANISOU 2017  N   ASP A 388     2252   2198   2701   -115    307    -44       N
ATOM   2018  CA  ASP A 388      -1.334  -8.708  10.904  1.00 18.47           C
ANISOU 2018  CA  ASP A 388     1976   2381   2660   -353    511      3       C
ATOM   2019  HA  ASP A 388      -0.634  -8.906  11.560  1.00 20.27           H
ANISOU 2019  HA  ASP A 388     2171   2731   2800   -294    320    -37       H
ATOM   2020  CB  ASP A 388      -2.581  -8.209  11.647  1.00 20.78           C
ANISOU 2020  CB  ASP A 388     2066   3048   2781   -164    307   -117       C
ATOM   2021  HB3 ASP A 388      -3.014  -8.963  12.078  1.00 20.73           H
ANISOU 2021  HB3 ASP A 388     2211   2810   2854    -94    310   -166       H
ATOM   2022  HB2 ASP A 388      -3.186  -7.797  11.011  1.00 20.72           H
ANISOU 2022  HB2 ASP A 388     2209   2836   2828   -177    283    -55       H
ATOM   2023  CG  ASP A 388      -2.255  -7.189  12.711  1.00 22.92           C
ANISOU 2023  CG  ASP A 388     2527   3207   2973    -69    395   -487       C
ATOM   2024  OD1 ASP A 388      -1.058  -6.827  12.880  1.00 23.43           O
ANISOU 2024  OD1 ASP A 388     2815   2983   3102   -174    387    157       O
ATOM   2025  OD2 ASP A 388      -3.189  -6.780  13.436  1.00 23.85           O
ANISOU 2025  OD2 ASP A 388     2525   3185   3352    217    148   -612       O
ATOM   2026  C   ASP A 388      -1.729 -10.018  10.194  1.00 18.80           C
ANISOU 2026  C   ASP A 388     1772   2678   2691   -428    250    137       C
ATOM   2027  O   ASP A 388      -1.734 -11.064  10.845  1.00 19.45           O
ANISOU 2027  O   ASP A 388     1982   2443   2963   -731     49    149       O
ATOM   2028  H   ASP A 388      -1.343  -6.994   9.920  1.00 19.19           H
ANISOU 2028  H   ASP A 388     2131   2367   2791    -61    313     42       H
ATOM   2029  N   HIS A 389      -2.051 -10.012   8.921  1.00 17.80           N
ANISOU 2029  N   HIS A 389     1879   2164   2719   -776    240    147       N
ATOM   2030  CA  HIS A 389      -2.373 -11.243   8.214  1.00 17.68           C
ANISOU 2030  CA  HIS A 389     1804   2659   2252   -989    450    321       C
ATOM   2031  HA  HIS A 389      -3.084 -11.838   8.804  1.00 13.53           H
ANISOU 2031  HA  HIS A 389     1522   1855   1763   -638    305    200       H
ATOM   2032  CB  HIS A 389      -3.017 -10.898   6.864  1.00 20.45           C
ANISOU 2032  CB  HIS A 389     2351   2944   2475   -310   -161    122       C
ATOM   2033  HB3 HIS A 389      -3.958 -10.374   7.045  1.00 19.97           H
ANISOU 2033  HB3 HIS A 389     2310   2832   2446   -379    -61    234       H
ATOM   2034  HB2 HIS A 389      -3.207 -11.824   6.317  1.00 19.64           H
ANISOU 2034  HB2 HIS A 389     2175   2789   2496   -418    -41    251       H
ATOM   2035  CG  HIS A 389      -2.163 -10.024   6.002  1.00 20.61           C
ANISOU 2035  CG  HIS A 389     2209   3087   2533   -343   -322    364       C
ATOM   2036  ND1 HIS A 389      -2.007  -8.688   6.237  1.00 22.40           N
ANISOU 2036  ND1 HIS A 389     2241   2975   3293   -192     28    587       N
ATOM   2037  HD1 HIS A 389      -2.446  -8.158   7.017  1.00 21.52           H
ANISOU 2037  HD1 HIS A 389     2236   2913   3027   -444   -157    450       H
ATOM   2038  CE1 HIS A 389      -1.232  -8.166   5.291  1.00 19.82           C
ANISOU 2038  CE1 HIS A 389     2126   2738   2665   -687   -322    256       C
ATOM   2039  HE1 HIS A 389      -0.924  -7.129   5.222  1.00 20.35           H
ANISOU 2039  HE1 HIS A 389     2365   2523   2841   -357   -234    308       H
ATOM   2040  NE2 HIS A 389      -0.878  -9.155   4.443  1.00 23.16           N
ANISOU 2040  NE2 HIS A 389     3018   2865   2916   -397   -387    232       N
ATOM   2041  HE2 HIS A 389      -0.261  -9.048   3.612  1.00 23.04           H
ANISOU 2041  HE2 HIS A 389     2858   2917   2977   -382   -374    216       H
ATOM   2042  CD2 HIS A 389      -1.444 -10.312   4.860  1.00 22.11           C
ANISOU 2042  CD2 HIS A 389     2721   2892   2784   -237   -403    139       C
ATOM   2043  HD2 HIS A 389      -1.350 -11.282   4.386  1.00 21.53           H
ANISOU 2043  HD2 HIS A 389     2638   2791   2751   -293   -358    244       H
ATOM   2044  C   HIS A 389      -1.130 -12.082   7.949  1.00 17.82           C
ANISOU 2044  C   HIS A 389     1930   2148   2690   -716    239     44       C
ATOM   2045  O   HIS A 389      -1.266 -13.276   7.596  1.00 18.46           O
ANISOU 2045  O   HIS A 389     2410   2157   2446   -703     34    117       O
ATOM   2046  H   HIS A 389      -2.094  -9.304   8.435  1.00 17.79           H
ANISOU 2046  H   HIS A 389     1902   2323   2533   -611    238    171       H
ATOM   2047  N   LEU A 390       0.081 -11.537   8.094  1.00 16.94           N
ANISOU 2047  N   LEU A 390     1820   2334   2282   -479    381     81       N
ATOM   2048  CA  LEU A 390       1.301 -12.280   7.766  1.00 16.35           C
ANISOU 2048  CA  LEU A 390     1956   2231   2025   -430    255    -23       C
ATOM   2049  HA  LEU A 390       1.123 -12.907   7.035  1.00 16.34           H
ANISOU 2049  HA  LEU A 390     1942   2223   2042   -450    263    -11       H
ATOM   2050  CB  LEU A 390       2.454 -11.333   7.347  1.00 15.78           C
ANISOU 2050  CB  LEU A 390     1681   2413   1900   -320    261    183       C
ATOM   2051  HB3 LEU A 390       3.260 -11.858   7.218  1.00 16.29           H
ANISOU 2051  HB3 LEU A 390     1869   2315   2003   -227    273    159       H
ATOM   2052  HB2 LEU A 390       2.595 -10.680   8.050  1.00 16.63           H
ANISOU 2052  HB2 LEU A 390     1890   2352   2075   -351    235    125       H
ATOM   2053  CG  LEU A 390       2.179 -10.573   6.051  1.00 17.46           C
ANISOU 2053  CG  LEU A 390     2065   2572   1994   -415    128    357       C
ATOM   2054  HG  LEU A 390       1.391 -10.020   6.169  1.00 18.16           H
ANISOU 2054  HG  LEU A 390     2176   2580   2141   -344    152    308       H
ATOM   2055  CD1 LEU A 390       3.356  -9.663   5.815  1.00 20.14           C
ANISOU 2055  CD1 LEU A 390     2385   2656   2608   -486    269    711       C
ATOM   2056 HD11 LEU A 390       3.435  -9.056   6.554  1.00 20.42           H
ANISOU 2056 HD11 LEU A 390     2312   2783   2661   -415    253    558       H
ATOM   2057 HD12 LEU A 390       3.213  -9.173   5.002  1.00 19.16           H
ANISOU 2057 HD12 LEU A 390     2375   2601   2300   -407    271    413       H
ATOM   2058 HD13 LEU A 390       4.152 -10.195   5.741  1.00 19.57           H
ANISOU 2058 HD13 LEU A 390     2434   2644   2357   -453    223    469       H
ATOM   2059  CD2 LEU A 390       1.948 -11.477   4.836  1.00 19.97           C
ANISOU 2059  CD2 LEU A 390     2357   2957   2274   -265   -139    -39       C
ATOM   2060 HD21 LEU A 390       2.677 -12.097   4.765  1.00 19.61           H
ANISOU 2060 HD21 LEU A 390     2425   2767   2259   -296    -42     85       H
ATOM   2061 HD22 LEU A 390       1.902 -10.932   4.047  1.00 19.82           H
ANISOU 2061 HD22 LEU A 390     2339   2794   2396   -290    -22     21       H
ATOM   2062 HD23 LEU A 390       1.122 -11.953   4.954  1.00 19.37           H
ANISOU 2062 HD23 LEU A 390     2382   2735   2240   -188    -26     71       H
ATOM   2063  C   LEU A 390       1.839 -13.058   8.966  1.00 16.70           C
ANISOU 2063  C   LEU A 390     1790   2343   2212   -408    525    212       C
ATOM   2064  O   LEU A 390       1.754 -12.597  10.085  1.00 18.22           O
ANISOU 2064  O   LEU A 390     2118   2753   2051   -259    582    523       O
ATOM   2065  H   LEU A 390       0.223 -10.738   8.380  1.00 17.17           H
ANISOU 2065  H   LEU A 390     1901   2292   2332   -453    298     98       H
ATOM   2066  N   PRO A 391       2.398 -14.248   8.704  1.00 16.01           N
ANISOU 2066  N   PRO A 391     1925   2394   1764   -624    347    -15       N
ATOM   2067  CA  PRO A 391       3.124 -14.942   9.766  1.00 15.91           C
ANISOU 2067  CA  PRO A 391     1968   1933   2143   -506    345     82       C
ATOM   2068  HA  PRO A 391       2.525 -15.135  10.517  1.00 16.08           H
ANISOU 2068  HA  PRO A 391     2073   2096   1939   -490    256     95       H
ATOM   2069  CB  PRO A 391       3.570 -16.254   9.125  1.00 19.49           C
ANISOU 2069  CB  PRO A 391     2835   1973   2596   -281    319     78       C
ATOM   2070  HB3 PRO A 391       3.351 -16.990   9.717  1.00 19.01           H
ANISOU 2070  HB3 PRO A 391     2770   2107   2344   -279    221     79       H
ATOM   2071  HB2 PRO A 391       4.526 -16.223   8.965  1.00 20.03           H
ANISOU 2071  HB2 PRO A 391     2769   2227   2611   -249    174    103       H
ATOM   2072  CG  PRO A 391       2.848 -16.387   7.860  1.00 25.47           C
ANISOU 2072  CG  PRO A 391     3959   3061   2654     80    -18    123       C
ATOM   2073  HG3 PRO A 391       2.080 -16.966   7.989  1.00 24.05           H
ANISOU 2073  HG3 PRO A 391     3617   2963   2558    218      3      0       H
ATOM   2074  HG2 PRO A 391       3.441 -16.756   7.188  1.00 22.99           H
ANISOU 2074  HG2 PRO A 391     3365   2718   2651   -257    -65    168       H
ATOM   2075  CD  PRO A 391       2.420 -15.068   7.481  1.00 16.79           C
ANISOU 2075  CD  PRO A 391     2336   2355   1686   -685    270     15       C
ATOM   2076  HD3 PRO A 391       1.529 -15.110   7.100  1.00 17.48           H
ANISOU 2076  HD3 PRO A 391     2308   2502   1831   -510    246     34       H
ATOM   2077  HD2 PRO A 391       3.048 -14.690   6.846  1.00 17.52           H
ANISOU 2077  HD2 PRO A 391     2090   2825   1738   -493    348     80       H
ATOM   2078  C   PRO A 391       4.313 -14.077  10.264  1.00 14.58           C
ANISOU 2078  C   PRO A 391     1908   2084   1547   -601    203    182       C
ATOM   2079  O   PRO A 391       4.818 -13.252   9.481  1.00 14.24           O
ANISOU 2079  O   PRO A 391     1742   2157   1508   -590    254    160       O
ATOM   2080  N   ASP A 392       4.751 -14.249  11.493  1.00 16.12           N
ANISOU 2080  N   ASP A 392     2537   2194   1392   -614    405    328       N
ATOM   2081  CA  ASP A 392       5.781 -13.394  12.074  1.00 16.79           C
ANISOU 2081  CA  ASP A 392     2525   2126   1729   -553    363    257       C
ATOM   2082  HA  ASP A 392       5.422 -12.494  12.219  1.00 16.20           H
ANISOU 2082  HA  ASP A 392     2434   2172   1547   -527    216    179       H
ATOM   2083  CB  ASP A 392       6.297 -13.964  13.448  1.00 17.77           C
ANISOU 2083  CB  ASP A 392     2636   2540   1576   -783    102     33       C
ATOM   2084  HB3 ASP A 392       7.110 -13.497  13.695  1.00 17.28           H
ANISOU 2084  HB3 ASP A 392     2301   2562   1700   -476     88     -8       H
ATOM   2085  HB2 ASP A 392       6.478 -14.911  13.347  1.00 18.03           H
ANISOU 2085  HB2 ASP A 392     2550   2591   1709   -591    132     50       H
ATOM   2086  CG  ASP A 392       5.296 -13.796  14.585  1.00 21.76           C
ANISOU 2086  CG  ASP A 392     2710   3640   1914   -349    143   -146       C
ATOM   2087  OD1 ASP A 392       4.094 -13.582  14.369  1.00 23.96           O
ANISOU 2087  OD1 ASP A 392     2735   3874   2495    -86     73   -283       O
ATOM   2088  OD2 ASP A 392       5.740 -13.951  15.722  1.00 22.15           O
ANISOU 2088  OD2 ASP A 392     2729   3595   2090   -577    -72    105       O
ATOM   2089  C   ASP A 392       6.993 -13.297  11.197  1.00 14.28           C
ANISOU 2089  C   ASP A 392     2162   1984   1279   -567      6    132       C
ATOM   2090  O   ASP A 392       7.521 -12.197  10.954  1.00 14.28           O
ANISOU 2090  O   ASP A 392     2267   1966   1193   -642     38    -37       O
ATOM   2091  H   ASP A 392       4.468 -14.863  12.025  1.00 17.09           H
ANISOU 2091  H   ASP A 392     3236   1760   1494   -565    303    315       H
ATOM   2092  N   ASP A 393       7.491 -14.404  10.689  1.00 14.41           N
ANISOU 2092  N   ASP A 393     2269   1836   1370   -493    -70    -57       N
ATOM   2093  CA  ASP A 393       8.751 -14.400   9.969  1.00 14.27           C
ANISOU 2093  CA  ASP A 393     2162   1815   1445   -378   -140     51       C
ATOM   2094  HA  ASP A 393       9.437 -13.950  10.505  1.00 14.36           H
ANISOU 2094  HA  ASP A 393     2136   1771   1549   -368   -125     -3       H
ATOM   2095  CB  ASP A 393       9.232 -15.827   9.647  1.00 17.02           C
ANISOU 2095  CB  ASP A 393     2597   1751   2115   -301    110    257       C
ATOM   2096  HB3 ASP A 393       9.947 -15.779   8.993  1.00 16.47           H
ANISOU 2096  HB3 ASP A 393     2400   1887   1971   -264    -69    130       H
ATOM   2097  HB2 ASP A 393       8.489 -16.339   9.290  1.00 17.60           H
ANISOU 2097  HB2 ASP A 393     2482   1986   2217   -175    -30    165       H
ATOM   2098  CG  ASP A 393       9.764 -16.560  10.872  1.00 20.27           C
ANISOU 2098  CG  ASP A 393     3020   2275   2406    -75   -456     24       C
ATOM   2099  OD1 ASP A 393       9.966 -15.943  11.950  1.00 21.89           O
ANISOU 2099  OD1 ASP A 393     3459   2485   2373   -543   -301    212       O
ATOM   2100  OD2 ASP A 393      10.026 -17.773  10.729  1.00 21.87           O
ANISOU 2100  OD2 ASP A 393     3021   2150   3138   -149   -452    -38       O
ATOM   2101  C   ASP A 393       8.566 -13.630   8.661  1.00 12.36           C
ANISOU 2101  C   ASP A 393     1961   1389   1347   -384   -121   -122       C
ATOM   2102  O   ASP A 393       9.480 -12.916   8.245  1.00 13.31           O
ANISOU 2102  O   ASP A 393     1868   1701   1487   -408    -95   -134       O
ATOM   2103  H   ASP A 393       7.120 -15.178  10.747  1.00 14.29           H
ANISOU 2103  H   ASP A 393     2215   1782   1431   -398    -23     54       H
ATOM   2104  N   GLU A 394       7.430 -13.740   7.992  1.00 13.82           N
ANISOU 2104  N   GLU A 394     1945   1821   1483   -661   -116     15       N
ATOM   2105  CA  GLU A 394       7.201 -13.003   6.760  1.00 12.88           C
ANISOU 2105  CA  GLU A 394     1750   1771   1372   -326   -189   -137       C
ATOM   2106  HA  GLU A 394       7.971 -13.112   6.163  1.00 13.58           H
ANISOU 2106  HA  GLU A 394     1846   1875   1436   -419    -88   -124       H
ATOM   2107  CB  GLU A 394       5.961 -13.546   6.060  1.00 14.60           C
ANISOU 2107  CB  GLU A 394     1813   2131   1601   -604    -87   -293       C
ATOM   2108  HB3 GLU A 394       5.190 -13.412   6.634  1.00 14.31           H
ANISOU 2108  HB3 GLU A 394     1791   2035   1611   -526   -119   -223       H
ATOM   2109  HB2 GLU A 394       6.085 -14.493   5.887  1.00 14.80           H
ANISOU 2109  HB2 GLU A 394     1885   2088   1648   -544   -187   -184       H
ATOM   2110  CG  GLU A 394       5.685 -12.859   4.735  1.00 16.52           C
ANISOU 2110  CG  GLU A 394     1967   2233   2076   -738   -635   -195       C
ATOM   2111  HG3 GLU A 394       5.552 -11.911   4.895  1.00 16.60           H
ANISOU 2111  HG3 GLU A 394     2171   2231   1905   -592   -386   -100       H
ATOM   2112  HG2 GLU A 394       4.886 -13.242   4.343  1.00 16.35           H
ANISOU 2112  HG2 GLU A 394     1697   2427   2088   -659   -508   -202       H
ATOM   2113  CD  GLU A 394       6.808 -13.007   3.737  1.00 20.73           C
ANISOU 2113  CD  GLU A 394     3307   2587   1979   -263   -318     91       C
ATOM   2114  OE1 GLU A 394       7.696 -13.883   3.867  1.00 23.38           O
ANISOU 2114  OE1 GLU A 394     3426   3625   1829    -34    419   -382       O
ATOM   2115  OE2 GLU A 394       6.782 -12.179   2.807  1.00 25.54           O
ANISOU 2115  OE2 GLU A 394     4572   3054   2077   -345   -213    415       O
ATOM   2116  C   GLU A 394       7.026 -11.515   7.067  1.00 12.08           C
ANISOU 2116  C   GLU A 394     1636   1742   1210   -379    -68    -92       C
ATOM   2117  O   GLU A 394       7.506 -10.676   6.275  1.00 12.20           O
ANISOU 2117  O   GLU A 394     1567   1880   1185   -507   -200     27       O
ATOM   2118  H   GLU A 394       6.771 -14.238   8.231  1.00 12.55           H
ANISOU 2118  H   GLU A 394     1720   1621   1427   -397    -44      1       H
ATOM   2119  N   LYS A 395       6.380 -11.127   8.157  1.00 12.23           N
ANISOU 2119  N   LYS A 395     1613   1793   1239   -363    -22     42       N
ATOM   2120  CA  LYS A 395       6.318  -9.728   8.547  1.00 11.64           C
ANISOU 2120  CA  LYS A 395     1409   1774   1238   -258     69     74       C
ATOM   2121  HA  LYS A 395       5.876  -9.205   7.846  1.00 11.76           H
ANISOU 2121  HA  LYS A 395     1476   1721   1270   -251     23     49       H
ATOM   2122  CB  LYS A 395       5.537  -9.581   9.834  1.00 13.05           C
ANISOU 2122  CB  LYS A 395     1440   2084   1435   -304    116     21       C
ATOM   2123  HB3 LYS A 395       5.972 -10.105  10.525  1.00 13.16           H
ANISOU 2123  HB3 LYS A 395     1513   1974   1510   -264     88      0       H
ATOM   2124  HB2 LYS A 395       4.636  -9.910   9.692  1.00 12.98           H
ANISOU 2124  HB2 LYS A 395     1457   1974   1499   -274     72    -19       H
ATOM   2125  CG  LYS A 395       5.436  -8.177  10.324  1.00 14.99           C
ANISOU 2125  CG  LYS A 395     1606   2159   1931   -160    198   -169       C
ATOM   2126  HG3 LYS A 395       4.967  -7.639   9.667  1.00 14.98           H
ANISOU 2126  HG3 LYS A 395     1601   2156   1933   -216    232   -122       H
ATOM   2127  HG2 LYS A 395       6.326  -7.824  10.478  1.00 15.08           H
ANISOU 2127  HG2 LYS A 395     1661   2135   1931   -225    238   -182       H
ATOM   2128  CD  LYS A 395       4.659  -8.118  11.638  1.00 18.70           C
ANISOU 2128  CD  LYS A 395     1669   2615   2818   -422    960   -516       C
ATOM   2129  HD3 LYS A 395       5.071  -8.725  12.272  1.00 19.17           H
ANISOU 2129  HD3 LYS A 395     1944   2718   2620   -483    659   -551       H
ATOM   2130  HD2 LYS A 395       3.743  -8.388  11.472  1.00 18.04           H
ANISOU 2130  HD2 LYS A 395     1809   2578   2467   -357    530   -425       H
ATOM   2131  CE  LYS A 395       4.629  -6.806  12.241  1.00 19.97           C
ANISOU 2131  CE  LYS A 395     2523   2892   2170   -273    295   -460       C
ATOM   2132  HE3 LYS A 395       4.272  -6.168  11.604  1.00 19.86           H
ANISOU 2132  HE3 LYS A 395     2275   2995   2274   -201    331   -402       H
ATOM   2133  HE2 LYS A 395       5.528  -6.553  12.505  1.00 19.99           H
ANISOU 2133  HE2 LYS A 395     2315   3023   2256    -94    406   -454       H
ATOM   2134  NZ  LYS A 395       3.764  -6.795  13.453  1.00 20.90           N
ANISOU 2134  NZ  LYS A 395     2194   4014   1732    292    -10   -588       N
ATOM   2135  HZ1 LYS A 395       2.866  -7.038  13.216  1.00 20.33           H
ANISOU 2135  HZ1 LYS A 395     2302   3404   2017      6    129   -416       H
ATOM   2136  HZ2 LYS A 395       3.758  -5.918  13.843  1.00 20.59           H
ANISOU 2136  HZ2 LYS A 395     2322   3394   2107     50    102    -92       H
ATOM   2137  HZ3 LYS A 395       4.097  -7.422  14.099  1.00 20.71           H
ANISOU 2137  HZ3 LYS A 395     2336   3392   2141     -3    116   -426       H
ATOM   2138  C   LYS A 395       7.742  -9.202   8.734  1.00 10.56           C
ANISOU 2138  C   LYS A 395     1503   1354   1154   -181     19    -18       C
ATOM   2139  O   LYS A 395       8.080  -8.106   8.288  1.00 11.22           O
ANISOU 2139  O   LYS A 395     1547   1570   1145   -325    -38     12       O
ATOM   2140  H   LYS A 395       5.966 -11.659   8.691  1.00 12.11           H
ANISOU 2140  H   LYS A 395     1609   1712   1280   -310      3     38       H
ATOM   2141  N   GLY A 396       8.583  -9.978   9.390  1.00 10.78           N
ANISOU 2141  N   GLY A 396     1458   1571   1065   -368    -66     27       N
ATOM   2142  CA  GLY A 396       9.984  -9.593   9.586  1.00 11.46           C
ANISOU 2142  CA  GLY A 396     1523   1727   1102   -325   -116     80       C
ATOM   2143  HA3 GLY A 396      10.459 -10.304  10.045  1.00 11.15           H
ANISOU 2143  HA3 GLY A 396     1484   1623   1128   -308    -80      4       H
ATOM   2144  HA2 GLY A 396      10.032  -8.788  10.125  1.00 11.38           H
ANISOU 2144  HA2 GLY A 396     1478   1663   1183   -316    -98     82       H
ATOM   2145  C   GLY A 396      10.666  -9.332   8.252  1.00 10.49           C
ANISOU 2145  C   GLY A 396     1356   1513   1114   -308   -121    -51       C
ATOM   2146  O   GLY A 396      11.361  -8.322   8.092  1.00 10.75           O
ANISOU 2146  O   GLY A 396     1419   1635   1031   -398   -116      8       O
ATOM   2147  H   GLY A 396       8.375 -10.737   9.737  1.00 10.84           H
ANISOU 2147  H   GLY A 396     1491   1499   1126   -288    -59     22       H
ATOM   2148  N   ARG A 397      10.484 -10.227   7.289  1.00 10.73           N
ANISOU 2148  N   ARG A 397     1392   1567   1118   -416    -23    -93       N
ATOM   2149  CA  ARG A 397      11.131 -10.100   6.007  1.00 11.01           C
ANISOU 2149  CA  ARG A 397     1369   1687   1125   -387    -45     91       C
ATOM   2150  HA  ARG A 397      12.101 -10.027   6.129  1.00 11.28           H
ANISOU 2150  HA  ARG A 397     1394   1707   1183   -381    -67    -24       H
ATOM   2151  CB  ARG A 397      10.831 -11.318   5.112  1.00 13.93           C
ANISOU 2151  CB  ARG A 397     1881   2002   1407   -385    -25   -258       C
ATOM   2152  HB3 ARG A 397      11.047 -11.094   4.194  1.00 13.97           H
ANISOU 2152  HB3 ARG A 397     1883   1930   1491   -328      9   -132       H
ATOM   2153  HB2 ARG A 397       9.889 -11.537   5.186  1.00 13.61           H
ANISOU 2153  HB2 ARG A 397     1841   1915   1414   -289    -16   -151       H
ATOM   2154  CG  ARG A 397      11.623 -12.542   5.490  1.00 16.91           C
ANISOU 2154  CG  ARG A 397     2473   2200   1750   -158    138   -276       C
ATOM   2155  HG3 ARG A 397      11.284 -12.893   6.329  1.00 16.59           H
ANISOU 2155  HG3 ARG A 397     2417   2115   1771   -230     73   -247       H
ATOM   2156  HG2 ARG A 397      12.557 -12.298   5.586  1.00 16.45           H
ANISOU 2156  HG2 ARG A 397     2439   2129   1681   -135     85   -251       H
ATOM   2157  CD  ARG A 397      11.529 -13.644   4.447  1.00 20.37           C
ANISOU 2157  CD  ARG A 397     3427   2296   2015   -303     -5   -366       C
ATOM   2158  HD3 ARG A 397      12.219 -14.303   4.621  1.00 20.91           H
ANISOU 2158  HD3 ARG A 397     3125   2550   2268   -326     10   -306       H
ATOM   2159  HD2 ARG A 397      11.654 -13.257   3.567  1.00 20.27           H
ANISOU 2159  HD2 ARG A 397     3128   2416   2158   -253     18   -197       H
ATOM   2160  NE  ARG A 397      10.243 -14.324   4.461  1.00 24.16           N
ANISOU 2160  NE  ARG A 397     3245   2856   3076    -21   -120   -202       N
ATOM   2161  HE  ARG A 397       9.541 -13.971   3.893  1.00 22.79           H
ANISOU 2161  HE  ARG A 397     3164   2640   2853   -218    -74   -242       H
ATOM   2162  CZ  ARG A 397       9.957 -15.402   5.211  1.00 25.78           C
ANISOU 2162  CZ  ARG A 397     3606   2622   3567   -735     36   -354       C
ATOM   2163  NH1 ARG A 397      10.821 -15.999   6.057  1.00 27.96           N
ANISOU 2163  NH1 ARG A 397     3343   4126   3152  -1081   -337   -631       N
ATOM   2164 HH11 ARG A 397      11.615 -15.685   6.153  1.00 25.57           H
ANISOU 2164 HH11 ARG A 397     2973   3507   3232   -533   -222   -510       H
ATOM   2165 HH12 ARG A 397      10.573 -16.688   6.509  1.00 27.49           H
ANISOU 2165 HH12 ARG A 397     3364   3664   3417   -583   -252   -591       H
ATOM   2166  NH2 ARG A 397       8.738 -15.921   5.070  1.00 27.98           N
ANISOU 2166  NH2 ARG A 397     3435   2837   4358   -525     23   -501       N
ATOM   2167 HH21 ARG A 397       8.172 -15.553   4.538  1.00 27.40           H
ANISOU 2167 HH21 ARG A 397     3510   2907   3994   -582     85   -472       H
ATOM   2168 HH22 ARG A 397       8.506 -16.605   5.538  1.00 27.67           H
ANISOU 2168 HH22 ARG A 397     3472   3029   4009   -462     25   -438       H
ATOM   2169  C   ARG A 397      10.629  -8.854   5.280  1.00 11.10           C
ANISOU 2169  C   ARG A 397     1491   1658   1067   -300      5     29       C
ATOM   2170  O   ARG A 397      11.415  -8.169   4.621  1.00 12.26           O
ANISOU 2170  O   ARG A 397     1592   2005   1060   -440     53     72       O
ATOM   2171  H   ARG A 397       9.984 -10.923   7.362  1.00 10.39           H
ANISOU 2171  H   ARG A 397     1390   1412   1143   -300    -55    -42       H
ATOM   2172  N   GLN A 398       9.331  -8.544   5.380  1.00 11.61           N
ANISOU 2172  N   GLN A 398     1516   1785   1110   -513    -51    191       N
ATOM   2173  CA  GLN A 398       8.778  -7.384   4.698  1.00 12.33           C
ANISOU 2173  CA  GLN A 398     1580   1820   1282   -406   -141    276       C
ATOM   2174  HA  GLN A 398       9.087  -7.370   3.768  1.00 13.17           H
ANISOU 2174  HA  GLN A 398     1697   1953   1353   -358    -23    180       H
ATOM   2175  CB  GLN A 398       7.279  -7.481   4.706  1.00 14.14           C
ANISOU 2175  CB  GLN A 398     1602   2390   1381    -92    -67     93       C
ATOM   2176  HB3 GLN A 398       6.904  -6.653   4.369  1.00 14.39           H
ANISOU 2176  HB3 GLN A 398     1800   2164   1502   -282   -111    100       H
ATOM   2177  HB2 GLN A 398       6.974  -7.642   5.613  1.00 14.10           H
ANISOU 2177  HB2 GLN A 398     1683   2204   1470   -258    -29    194       H
ATOM   2178  CG  GLN A 398       6.786  -8.621   3.829  1.00 17.35           C
ANISOU 2178  CG  GLN A 398     2047   2711   1831   -413   -427    224       C
ATOM   2179  HG3 GLN A 398       5.819  -8.578   3.771  1.00 17.79           H
ANISOU 2179  HG3 GLN A 398     2088   2767   1903   -209   -216    151       H
ATOM   2180  HG2 GLN A 398       7.056  -9.463   4.226  1.00 16.98           H
ANISOU 2180  HG2 GLN A 398     2164   2482   1805   -310   -163     24       H
ATOM   2181  CD  GLN A 398       7.333  -8.569   2.447  1.00 22.86           C
ANISOU 2181  CD  GLN A 398     3374   3011   2301   -169   -111    107       C
ATOM   2182  OE1 GLN A 398       7.802  -9.585   1.894  1.00 31.39           O
ANISOU 2182  OE1 GLN A 398     4759   3511   3657   -180    296   -651       O
ATOM   2183  NE2 GLN A 398       7.257  -7.402   1.863  1.00 24.01           N
ANISOU 2183  NE2 GLN A 398     3895   3116   2110  -1179   -998    375       N
ATOM   2184 HE21 GLN A 398       7.037  -7.350   1.033  1.00 23.23           H
ANISOU 2184 HE21 GLN A 398     3495   3249   2081   -649   -772    291       H
ATOM   2185 HE22 GLN A 398       7.402  -6.685   2.315  1.00 21.83           H
ANISOU 2185 HE22 GLN A 398     3124   2925   2242   -562   -473    213       H
ATOM   2186  C   GLN A 398       9.281  -6.129   5.393  1.00 12.41           C
ANISOU 2186  C   GLN A 398     1641   1791   1281   -222     -9    123       C
ATOM   2187  O   GLN A 398       9.598  -5.137   4.701  1.00 13.42           O
ANISOU 2187  O   GLN A 398     1581   2044   1473   -328     -5    269       O
ATOM   2188  H   GLN A 398       8.757  -8.993   5.836  1.00 11.47           H
ANISOU 2188  H   GLN A 398     1435   1724   1199   -390      9    208       H
ATOM   2189  N   MET A 399       9.385  -6.092   6.707  1.00 12.06           N
ANISOU 2189  N   MET A 399     1389   1862   1328   -486    128     51       N
ATOM   2190  CA  MET A 399       9.899  -4.903   7.393  1.00 12.12           C
ANISOU 2190  CA  MET A 399     1405   1684   1515   -371     34    142       C
ATOM   2191  HA  MET A 399       9.399  -4.112   7.101  1.00 12.36           H
ANISOU 2191  HA  MET A 399     1472   1756   1468   -277     48    116       H
ATOM   2192  CB  MET A 399       9.735  -5.053   8.895  1.00 12.69           C
ANISOU 2192  CB  MET A 399     1529   1798   1493   -260    113     55       C
ATOM   2193  HB3 MET A 399      10.185  -4.317   9.338  1.00 12.98           H
ANISOU 2193  HB3 MET A 399     1573   1745   1612   -237    146      0       H
ATOM   2194  HB2 MET A 399      10.126  -5.896   9.173  1.00 12.86           H
ANISOU 2194  HB2 MET A 399     1545   1755   1583   -262    162     25       H
ATOM   2195  CG  MET A 399       8.270  -5.045   9.337  1.00 13.75           C
ANISOU 2195  CG  MET A 399     1708   1637   1876   -281    514   -226       C
ATOM   2196  HG3 MET A 399       8.238  -4.978  10.304  1.00 14.27           H
ANISOU 2196  HG3 MET A 399     1745   1825   1850   -206    406    -85       H
ATOM   2197  HG2 MET A 399       7.856  -5.875   9.054  1.00 13.82           H
ANISOU 2197  HG2 MET A 399     1696   1663   1891   -273    346   -158       H
ATOM   2198  SD  MET A 399       7.286  -3.688   8.662  1.00 19.54           S
ANISOU 2198  SD  MET A 399     2119   2503   2799    195    636    231       S
ATOM   2199  CE  MET A 399       8.074  -2.327   9.395  1.00 22.98           C
ANISOU 2199  CE  MET A 399     2316   3398   3018     10     36     -7       C
ATOM   2200  HE1 MET A 399       8.025  -2.415  10.350  1.00 22.45           H
ANISOU 2200  HE1 MET A 399     2410   3096   3022    -39    157     70       H
ATOM   2201  HE2 MET A 399       7.630  -1.522   9.118  1.00 22.15           H
ANISOU 2201  HE2 MET A 399     2390   3103   2921   -159    236     17       H
ATOM   2202  HE3 MET A 399       8.992  -2.309   9.114  1.00 21.00           H
ANISOU 2202  HE3 MET A 399     2409   2863   2708    -48    161     66       H
ATOM   2203  C   MET A 399      11.386  -4.739   7.028  1.00 11.63           C
ANISOU 2203  C   MET A 399     1419   1790   1207   -262    -71    101       C
ATOM   2204  O   MET A 399      11.866  -3.595   6.899  1.00 13.45           O
ANISOU 2204  O   MET A 399     1561   1806   1742   -298     75    186       O
ATOM   2205  H   MET A 399       9.167  -6.737   7.232  1.00 12.07           H
ANISOU 2205  H   MET A 399     1469   1705   1411   -365     80     60       H
ATOM   2206  N   TRP A 400      12.127  -5.827   6.854  1.00 11.04           N
ANISOU 2206  N   TRP A 400     1219   1627   1346   -313     -4    299       N
ATOM   2207  CA  TRP A 400      13.527  -5.740   6.447  1.00 11.53           C
ANISOU 2207  CA  TRP A 400     1255   1843   1281   -252    -44    106       C
ATOM   2208  HA  TRP A 400      14.080  -5.098   7.147  1.00 11.77           H
ANISOU 2208  HA  TRP A 400     1346   1788   1336   -284    -21     82       H
ATOM   2209  CB  TRP A 400      14.130  -7.136   6.478  1.00 11.08           C
ANISOU 2209  CB  TRP A 400     1285   1850   1074   -228    -86    -24       C
ATOM   2210  HB3 TRP A 400      13.675  -7.737   5.688  1.00 11.28           H
ANISOU 2210  HB3 TRP A 400     1322   1752   1209   -265   -101    -42       H
ATOM   2211  HB2 TRP A 400      13.929  -7.587   7.452  1.00 11.37           H
ANISOU 2211  HB2 TRP A 400     1310   1759   1252   -235    -26    101       H
ATOM   2212  CG  TRP A 400      15.598  -7.138   6.267  1.00 12.04           C
ANISOU 2212  CG  TRP A 400     1455   1931   1189    -84    -70   -145       C
ATOM   2213  CD1 TRP A 400      16.309  -7.681   5.227  1.00 13.15           C
ANISOU 2213  CD1 TRP A 400     1470   2143   1383   -168     61   -170       C
ATOM   2214  HD1 TRP A 400      15.871  -8.183   4.373  1.00 13.18           H
ANISOU 2214  HD1 TRP A 400     1455   2077   1475   -218     50   -176       H
ATOM   2215  NE1 TRP A 400      17.671  -7.483   5.419  1.00 15.05           N
ANISOU 2215  NE1 TRP A 400     1495   2363   1858   -345    242   -195       N
ATOM   2216  HE1 TRP A 400      18.426  -7.819   4.787  1.00 14.39           H
ANISOU 2216  HE1 TRP A 400     1520   2253   1695   -236    124   -152       H
ATOM   2217  CE2 TRP A 400      17.864  -6.826   6.619  1.00 14.91           C
ANISOU 2217  CE2 TRP A 400     1566   2148   1950   -369      3   -110       C
ATOM   2218  CD2 TRP A 400      16.581  -6.550   7.172  1.00 12.73           C
ANISOU 2218  CD2 TRP A 400     1547   1915   1374   -243    -90    -81       C
ATOM   2219  CE3 TRP A 400      16.493  -5.874   8.379  1.00 12.54           C
ANISOU 2219  CE3 TRP A 400     1620   1941   1200   -378    -71    -10       C
ATOM   2220  HE3 TRP A 400      15.529  -5.699   8.841  1.00 12.85           H
ANISOU 2220  HE3 TRP A 400     1646   1975   1261   -346    -50      5       H
ATOM   2221  CZ3 TRP A 400      17.644  -5.504   9.015  1.00 14.35           C
ANISOU 2221  CZ3 TRP A 400     1987   2216   1246   -560   -197    185       C
ATOM   2222  HZ3 TRP A 400      17.581  -4.974   9.958  1.00 14.33           H
ANISOU 2222  HZ3 TRP A 400     1806   2148   1487   -490   -145      7       H
ATOM   2223  CH2 TRP A 400      18.872  -5.753   8.468  1.00 15.54           C
ANISOU 2223  CH2 TRP A 400     1683   2607   1611   -532   -225    201       C
ATOM   2224  HH2 TRP A 400      19.757  -5.406   8.987  1.00 14.35           H
ANISOU 2224  HH2 TRP A 400     1627   2327   1495   -372   -160     72       H
ATOM   2225  CZ2 TRP A 400      19.018  -6.427   7.266  1.00 15.61           C
ANISOU 2225  CZ2 TRP A 400     1489   2614   1827   -350     26   -130       C
ATOM   2226  HZ2 TRP A 400      19.995  -6.597   6.831  1.00 15.20           H
ANISOU 2226  HZ2 TRP A 400     1561   2458   1753   -340     78    -76       H
ATOM   2227  C   TRP A 400      13.635  -5.158   5.066  1.00 12.04           C
ANISOU 2227  C   TRP A 400     1440   1768   1363   -365    250     94       C
ATOM   2228  O   TRP A 400      14.500  -4.301   4.822  1.00 13.65           O
ANISOU 2228  O   TRP A 400     1526   2046   1612   -411     98    382       O
ATOM   2229  H   TRP A 400      11.843  -6.631   6.965  1.00 10.95           H
ANISOU 2229  H   TRP A 400     1293   1570   1294   -288    -21    192       H
ATOM   2230  N   ARG A 401      12.773  -5.599   4.132  1.00 12.84           N
ANISOU 2230  N   ARG A 401     1750   1898   1230   -423    259    212       N
ATOM   2231  CA  ARG A 401      12.804  -5.090   2.756  1.00 14.54           C
ANISOU 2231  CA  ARG A 401     1918   2277   1330   -448    130    425       C
ATOM   2232  HA  ARG A 401      13.686  -5.251   2.359  1.00 14.36           H
ANISOU 2232  HA  ARG A 401     1839   2167   1449   -481     72    427       H
ATOM   2233  CB  ARG A 401      11.731  -5.823   1.913  1.00 16.41           C
ANISOU 2233  CB  ARG A 401     2108   2432   1694   -647    -62    508       C
ATOM   2234  HB3 ARG A 401      10.873  -5.740   2.359  1.00 17.17           H
ANISOU 2234  HB3 ARG A 401     2178   2602   1740   -496     -9    543       H
ATOM   2235  HB2 ARG A 401      11.975  -6.760   1.843  1.00 16.98           H
ANISOU 2235  HB2 ARG A 401     2288   2468   1695   -525    -27    559       H
ATOM   2236  CG  ARG A 401      11.575  -5.275   0.497  1.00 23.65           C
ANISOU 2236  CG  ARG A 401     3428   3481   2076   -378   -166    912       C
ATOM   2237  HG3 ARG A 401      12.386  -5.457  -0.004  1.00 23.02           H
ANISOU 2237  HG3 ARG A 401     3168   3306   2269   -561   -286    652       H
ATOM   2238  HG2 ARG A 401      11.418  -4.319   0.542  1.00 22.57           H
ANISOU 2238  HG2 ARG A 401     3052   3338   2184   -603   -210    653       H
ATOM   2239  CD  ARG A 401      10.400  -5.916  -0.253  1.00 28.54           C
ANISOU 2239  CD  ARG A 401     3916   4152   2776   -410   -398    -89       C
ATOM   2240  HD3 ARG A 401      10.556  -6.870  -0.329  1.00 28.14           H
ANISOU 2240  HD3 ARG A 401     3733   4078   2878   -367   -292    319       H
ATOM   2241  HD2 ARG A 401      10.333  -5.519  -1.135  1.00 28.88           H
ANISOU 2241  HD2 ARG A 401     3785   4203   2985   -288   -299    152       H
ATOM   2242  NE  ARG A 401       9.107  -5.719   0.437  1.00 34.29           N
ANISOU 2242  NE  ARG A 401     3646   5570   3810     73   -415    704       N
ATOM   2243  HE  ARG A 401       8.856  -6.370   1.112  1.00 31.13           H
ANISOU 2243  HE  ARG A 401     3794   4563   3471   -140   -521     73       H
ATOM   2244  CZ  ARG A 401       8.406  -4.574   0.389  1.00 31.09           C
ANISOU 2244  CZ  ARG A 401     3841   5018   2950   -211   -698    734       C
ATOM   2245  NH1 ARG A 401       8.846  -3.456  -0.177  1.00 37.03           N
ANISOU 2245  NH1 ARG A 401     4767   4060   5242    151   -975   1263       N
ATOM   2246 HH11 ARG A 401       9.600  -3.451  -0.591  1.00 35.19           H
ANISOU 2246 HH11 ARG A 401     4827   4178   4362    -41  -1051    950       H
ATOM   2247 HH12 ARG A 401       8.366  -2.743  -0.150  1.00 33.64           H
ANISOU 2247 HH12 ARG A 401     4428   3925   4426    -80   -848   1014       H
ATOM   2248  NH2 ARG A 401       7.237  -4.530   1.033  1.00 43.04           N
ANISOU 2248  NH2 ARG A 401     5109   5172   6072   -986   1143    313       N
ATOM   2249 HH21 ARG A 401       6.931  -5.235   1.419  1.00 33.75           H
ANISOU 2249 HH21 ARG A 401     4306   4479   4037   -384     35     -9       H
ATOM   2250 HH22 ARG A 401       6.779  -3.802   1.044  1.00 38.20           H
ANISOU 2250 HH22 ARG A 401     4706   5284   4522   -932    365    320       H
ATOM   2251  C   ARG A 401      12.547  -3.576   2.805  1.00 14.09           C
ANISOU 2251  C   ARG A 401     1570   2099   1684   -609   -110    595       C
ATOM   2252  O   ARG A 401      13.222  -2.811   2.108  1.00 16.90           O
ANISOU 2252  O   ARG A 401     1759   2714   1947   -770   -183    934       O
ATOM   2253  H   ARG A 401      12.165  -6.190   4.274  1.00 12.46           H
ANISOU 2253  H   ARG A 401     1597   1809   1328   -307    190    262       H
ATOM   2254  N   LYS A 402      11.575  -3.133   3.625  1.00 14.96           N
ANISOU 2254  N   LYS A 402     1498   2331   1856   -586    -11    768       N
ATOM   2255  CA  LYS A 402      11.231  -1.708   3.707  1.00 16.72           C
ANISOU 2255  CA  LYS A 402     2027   2089   2235   -572   -154    491       C
ATOM   2256  HA  LYS A 402      11.013  -1.367   2.815  1.00 16.20           H
ANISOU 2256  HA  LYS A 402     1868   2135   2152   -489    -15    442       H
ATOM   2257  CB  LYS A 402      10.038  -1.466   4.632  1.00 17.75           C
ANISOU 2257  CB  LYS A 402     1966   1984   2794   -294      9    673       C
ATOM   2258  HB3 LYS A 402       9.965  -0.515   4.805  1.00 17.61           H
ANISOU 2258  HB3 LYS A 402     2026   2039   2625   -345   -117    503       H
ATOM   2259  HB2 LYS A 402      10.186  -1.941   5.464  1.00 17.29           H
ANISOU 2259  HB2 LYS A 402     2043   2144   2380   -352    -42    357       H
ATOM   2260  CG  LYS A 402       8.691  -1.944   4.052  1.00 20.48           C
ANISOU 2260  CG  LYS A 402     2204   2325   3249   -261   -459    724       C
ATOM   2261  HG3 LYS A 402       8.799  -2.833   3.680  1.00 20.49           H
ANISOU 2261  HG3 LYS A 402     2172   2575   3036   -216   -208    519       H
ATOM   2262  HG2 LYS A 402       8.402  -1.325   3.363  1.00 19.29           H
ANISOU 2262  HG2 LYS A 402     2218   2415   2696    -89   -190    471       H
ATOM   2263  CD  LYS A 402       7.579  -2.003   5.158  1.00 29.93           C
ANISOU 2263  CD  LYS A 402     2611   4475   4284   -163     71    633       C
ATOM   2264  HD3 LYS A 402       7.462  -1.115   5.528  1.00 28.38           H
ANISOU 2264  HD3 LYS A 402     2685   4146   3950   -414   -189    791       H
ATOM   2265  HD2 LYS A 402       7.869  -2.612   5.855  1.00 26.89           H
ANISOU 2265  HD2 LYS A 402     2712   3693   3811   -376     34    151       H
ATOM   2266  CE  LYS A 402       6.207  -2.486   4.656  1.00 30.93           C
ANISOU 2266  CE  LYS A 402     3733   3903   4114   -730   -298   -118       C
ATOM   2267  HE3 LYS A 402       5.640  -2.675   5.420  1.00 30.79           H
ANISOU 2267  HE3 LYS A 402     3723   4047   3928   -332   -343    -12       H
ATOM   2268  HE2 LYS A 402       6.328  -3.289   4.125  1.00 30.39           H
ANISOU 2268  HE2 LYS A 402     3737   3729   4078   -313   -251    129       H
ATOM   2269  NZ  LYS A 402       5.515  -1.467   3.806  1.00 35.11           N
ANISOU 2269  NZ  LYS A 402     4609   4575   4157    290   -462   -443       N
ATOM   2270  HZ1 LYS A 402       5.175  -0.757   4.356  1.00 31.97           H
ANISOU 2270  HZ1 LYS A 402     4179   3910   4057    -10   -431    -82       H
ATOM   2271  HZ2 LYS A 402       4.783  -1.875   3.336  1.00 32.79           H
ANISOU 2271  HZ2 LYS A 402     4050   4249   4158    146    -46    -78       H
ATOM   2272  HZ3 LYS A 402       6.130  -1.100   3.167  1.00 33.08           H
ANISOU 2272  HZ3 LYS A 402     4240   4044   4284    211   -639   -313       H
ATOM   2273  C   LYS A 402      12.436  -0.927   4.255  1.00 17.10           C
ANISOU 2273  C   LYS A 402     1871   2318   2305   -469   -198    687       C
ATOM   2274  O   LYS A 402      12.697   0.199   3.824  1.00 19.03           O
ANISOU 2274  O   LYS A 402     1783   2297   3149   -537   -588    780       O
ATOM   2275  H   LYS A 402      11.105  -3.639   4.138  1.00 14.09           H
ANISOU 2275  H   LYS A 402     1745   1858   1747   -577    -12    636       H
ATOM   2276  N   TYR A 403      13.187  -1.482   5.193  1.00 13.38           N
ANISOU 2276  N   TYR A 403     1415   1763   1903   -427    130    578       N
ATOM   2277  CA  TYR A 403      14.353  -0.794   5.742  1.00 13.79           C
ANISOU 2277  CA  TYR A 403     1694   1725   1819   -442     34    615       C
ATOM   2278  HA  TYR A 403      14.101   0.111   6.020  1.00 13.75           H
ANISOU 2278  HA  TYR A 403     1596   1843   1783   -380     10    532       H
ATOM   2279  CB  TYR A 403      14.881  -1.552   6.964  1.00 13.82           C
ANISOU 2279  CB  TYR A 403     1595   2097   1559   -237     70    454       C
ATOM   2280  HB3 TYR A 403      15.112  -2.457   6.701  1.00 13.80           H
ANISOU 2280  HB3 TYR A 403     1659   2029   1553   -289     79    507       H
ATOM   2281  HB2 TYR A 403      14.193  -1.570   7.647  1.00 13.95           H
ANISOU 2281  HB2 TYR A 403     1670   2015   1614   -275    122    520       H
ATOM   2282  CG  TYR A 403      16.122  -0.900   7.559  1.00 12.18           C
ANISOU 2282  CG  TYR A 403     1716   1816   1093   -187    219    443       C
ATOM   2283  CD1 TYR A 403      16.037   0.351   8.171  1.00 12.46           C
ANISOU 2283  CD1 TYR A 403     1507   1797   1429   -285    382    318       C
ATOM   2284  HD1 TYR A 403      15.215   0.784   8.206  1.00 12.37           H
ANISOU 2284  HD1 TYR A 403     1617   1739   1343   -208    268    357       H
ATOM   2285  CE1 TYR A 403      17.132   0.952   8.723  1.00 12.84           C
ANISOU 2285  CE1 TYR A 403     1853   1671   1353   -356    132    322       C
ATOM   2286  HE1 TYR A 403      17.051   1.783   9.133  1.00 12.53           H
ANISOU 2286  HE1 TYR A 403     1768   1697   1294   -297    133    334       H
ATOM   2287  CZ  TYR A 403      18.339   0.322   8.681  1.00 12.10           C
ANISOU 2287  CZ  TYR A 403     1831   1689   1077   -222    -44    490       C
ATOM   2288  OH  TYR A 403      19.463   0.884   9.252  1.00 14.37           O
ANISOU 2288  OH  TYR A 403     1944   2045   1471     -3   -384    189       O
ATOM   2289  HH  TYR A 403      19.334   1.027  10.052  0.00 12.55           H
ANISOU 2289  HH  TYR A 403     1588   1588   1588      0      0      0       H
ATOM   2290  CE2 TYR A 403      18.452  -0.895   8.087  1.00 12.84           C
ANISOU 2290  CE2 TYR A 403     1781   1882   1215    125   -237    165       C
ATOM   2291  HE2 TYR A 403      19.274  -1.330   8.064  1.00 12.42           H
ANISOU 2291  HE2 TYR A 403     1694   1771   1253      1   -138    285       H
ATOM   2292  CD2 TYR A 403      17.320  -1.501   7.527  1.00 13.74           C
ANISOU 2292  CD2 TYR A 403     1738   1893   1587    -83    -24    394       C
ATOM   2293  HD2 TYR A 403      17.401  -2.337   7.127  1.00 13.53           H
ANISOU 2293  HD2 TYR A 403     1755   1934   1449    -97     -5    367       H
ATOM   2294  C   TYR A 403      15.449  -0.692   4.656  1.00 13.64           C
ANISOU 2294  C   TYR A 403     1513   2087   1582   -551   -150    518       C
ATOM   2295  O   TYR A 403      16.044   0.387   4.486  1.00 12.98           O
ANISOU 2295  O   TYR A 403     1651   1935   1345   -413   -183    533       O
ATOM   2296  H   TYR A 403      13.045  -2.259   5.534  1.00 13.56           H
ANISOU 2296  H   TYR A 403     1564   1712   1873   -453     23    521       H
ATOM   2297  N   LEU A 404      15.699  -1.777   3.945  1.00 13.48           N
ANISOU 2297  N   LEU A 404     1543   2086   1493   -617     -4    390       N
ATOM   2298  CA ALEU A 404      16.732  -1.801   2.923  0.50 15.76           C
ANISOU 2298  CA ALEU A 404     1792   2655   1539   -580    106    302       C
ATOM   2299  CA BLEU A 404      16.758  -1.797   2.919  0.50 15.70           C
ANISOU 2299  CA BLEU A 404     1792   2639   1533   -556     93    280       C
ATOM   2300  HA ALEU A 404      17.585  -1.506   3.304  0.50 15.80           H
ANISOU 2300  HA ALEU A 404     1828   2496   1679   -558     37    286       H
ATOM   2301  HA BLEU A 404      17.597  -1.470   3.305  0.50 15.77           H
ANISOU 2301  HA BLEU A 404     1826   2475   1690   -533     17    284       H
ATOM   2302  CB ALEU A 404      16.896  -3.220   2.372  0.50 17.62           C
ANISOU 2302  CB ALEU A 404     1728   2979   1985   -703    652   -120       C
ATOM   2303  CB BLEU A 404      16.977  -3.222   2.404  0.50 17.39           C
ANISOU 2303  CB BLEU A 404     1644   2872   2091   -697    389   -126       C
ATOM   2304  HB3ALEU A 404      17.205  -3.164   1.454  0.50 17.17           H
ANISOU 2304  HB3ALEU A 404     1872   2815   1834   -652    404    105       H
ATOM   2305  HB3BLEU A 404      17.262  -3.182   1.478  0.50 17.15           H
ANISOU 2305  HB3BLEU A 404     1795   2738   1981   -628    220     49       H
ATOM   2306  HB2ALEU A 404      16.036  -3.668   2.401  0.50 16.70           H
ANISOU 2306  HB2ALEU A 404     1651   2734   1958   -598    385     93       H
ATOM   2307  HB2BLEU A 404      16.143  -3.713   2.473  0.50 16.53           H
ANISOU 2307  HB2BLEU A 404     1563   2602   2116   -603    103    -14       H
ATOM   2308  CG ALEU A 404      17.885  -4.069   3.138  0.50 21.09           C
ANISOU 2308  CG ALEU A 404     2337   2996   2679   -615    481    214       C
ATOM   2309  CG BLEU A 404      18.042  -3.988   3.192  0.50 21.52           C
ANISOU 2309  CG BLEU A 404     2117   2838   3219   -530     36     34       C
ATOM   2310  HG ALEU A 404      17.735  -3.953   4.090  0.50 20.98           H
ANISOU 2310  HG ALEU A 404     2252   3019   2697   -600    528    104       H
ATOM   2311  HG BLEU A 404      18.909  -3.588   3.021  0.50 20.81           H
ANISOU 2311  HG BLEU A 404     2087   2807   3012   -416    218     30       H
ATOM   2312  CD1ALEU A 404      17.649  -5.539   2.791  0.50 22.95           C
ANISOU 2312  CD1ALEU A 404     2586   3176   2956   -155   1625   -449       C
ATOM   2313  CD1BLEU A 404      17.795  -3.944   4.685  0.50 19.64           C
ANISOU 2313  CD1BLEU A 404     2080   2084   3296   -618    115    670       C
ATOM   2314 HD11ALEU A 404      16.788  -5.804   3.123  0.50 22.61           H
ANISOU 2314 HD11ALEU A 404     2144   3348   3097   -381    922   -278       H
ATOM   2315 HD11BLEU A 404      17.730  -3.028   4.964  0.50 19.11           H
ANISOU 2315 HD11BLEU A 404     2023   2281   2955   -498     77    441       H
ATOM   2316 HD12ALEU A 404      18.336  -6.071   3.201  0.50 22.69           H
ANISOU 2316 HD12ALEU A 404     2685   3140   2794   -532   1108   -278       H
ATOM   2317 HD12BLEU A 404      18.526  -4.373   5.135  0.50 19.98           H
ANISOU 2317 HD12BLEU A 404     2157   2302   3130   -428    108    458       H
ATOM   2318 HD13ALEU A 404      17.679  -5.643   1.838  0.50 22.40           H
ANISOU 2318 HD13ALEU A 404     2505   3135   2868   -358   1126   -201       H
ATOM   2319 HD13BLEU A 404      16.975  -4.405   4.880  0.50 19.34           H
ANISOU 2319 HD13BLEU A 404     1826   2349   3174   -521     96    470       H
ATOM   2320  CD2ALEU A 404      19.284  -3.586   2.817  0.50 21.45           C
ANISOU 2320  CD2ALEU A 404     2283   3166   2700   -854     67    159       C
ATOM   2321  CD2BLEU A 404      18.080  -5.427   2.689  0.50 25.97           C
ANISOU 2321  CD2BLEU A 404     3013   3309   3545   -160    641   -610       C
ATOM   2322 HD21ALEU A 404      19.441  -3.691   1.876  0.50 21.20           H
ANISOU 2322 HD21ALEU A 404     2338   3050   2666   -733     84    293       H
ATOM   2323 HD21BLEU A 404      17.253  -5.859   2.916  0.50 24.95           H
ANISOU 2323 HD21BLEU A 404     2778   3252   3448    -82    275   -452       H
ATOM   2324 HD22ALEU A 404      19.917  -4.107   3.316  0.50 21.66           H
ANISOU 2324 HD22ALEU A 404     2421   3080   2729   -702    181    221       H
ATOM   2325 HD22BLEU A 404      18.813  -5.884   3.107  0.50 25.59           H
ANISOU 2325 HD22BLEU A 404     2985   3252   3485   -431    437   -440       H
ATOM   2326 HD23ALEU A 404      19.357  -2.660   3.060  0.50 21.01           H
ANISOU 2326 HD23ALEU A 404     2334   2997   2649   -695    145    370       H
ATOM   2327 HD23BLEU A 404      18.197  -5.422   1.736  0.50 24.71           H
ANISOU 2327 HD23BLEU A 404     2753   3176   3459   -273    334   -403       H
ATOM   2328  C   LEU A 404      16.390  -0.916   1.735  1.00 16.61           C
ANISOU 2328  C   LEU A 404     1814   2646   1849   -864     -1    519       C
ATOM   2329  O   LEU A 404      17.306  -0.520   0.993  1.00 18.16           O
ANISOU 2329  O   LEU A 404     2139   3178   1581   -955    101    527       O
ATOM   2330  H   LEU A 404      15.279  -2.522   4.032  1.00 13.50           H
ANISOU 2330  H   LEU A 404     1596   1926   1607   -481     52    358       H
ATOM   2331  N   GLU A 405      15.126  -0.579   1.504  1.00 16.81           N
ANISOU 2331  N   GLU A 405     2022   2786   1576   -949   -159    590       N
ATOM   2332  CA AGLU A 405      14.777   0.325   0.366  0.50 19.06           C
ANISOU 2332  CA AGLU A 405     2351   2913   1977   -788   -231    888       C
ATOM   2333  CA BGLU A 405      14.763   0.332   0.448  0.50 18.14           C
ANISOU 2333  CA BGLU A 405     2166   2931   1794   -882   -314    811       C
ATOM   2334  HA AGLU A 405      15.337   0.102  -0.407  0.50 18.97           H
ANISOU 2334  HA AGLU A 405     2273   2893   2041   -797   -239    781       H
ATOM   2335  HA BGLU A 405      15.224   0.088  -0.381  0.50 18.19           H
ANISOU 2335  HA BGLU A 405     2143   2810   1958   -799   -242    723       H
ATOM   2336  CB AGLU A 405      13.303   0.120  -0.035  0.50 21.91           C
ANISOU 2336  CB AGLU A 405     2619   3289   2416   -621   -669    878       C
ATOM   2337  CB BGLU A 405      13.245   0.247   0.222  0.50 17.37           C
ANISOU 2337  CB BGLU A 405     2214   2712   1672   -603   -375    703       C
ATOM   2338  HB3AGLU A 405      13.087  -0.821   0.056  0.50 21.49           H
ANISOU 2338  HB3AGLU A 405     2720   3134   2311   -456   -418    764       H
ATOM   2339  HB3BGLU A 405      12.948   1.040  -0.251  0.50 17.25           H
ANISOU 2339  HB3BGLU A 405     2340   2424   1790   -635   -336    551       H
ATOM   2340  HB2AGLU A 405      13.197   0.389  -0.961  0.50 21.38           H
ANISOU 2340  HB2AGLU A 405     2754   3194   2173   -587   -357    607       H
ATOM   2341  HB2BGLU A 405      12.797   0.183   1.080  0.50 17.94           H
ANISOU 2341  HB2BGLU A 405     2276   2682   1857   -734   -199    731       H
ATOM   2342  CG AGLU A 405      12.310   0.889   0.772  0.50 25.88           C
ANISOU 2342  CG AGLU A 405     3553   3439   2839   -322   -216    922       C
ATOM   2343  CG BGLU A 405      12.867  -0.956  -0.597  0.50 19.57           C
ANISOU 2343  CG BGLU A 405     2939   2594   1900  -1229   -899    888       C
ATOM   2344  HG3AGLU A 405      12.399   1.834   0.570  0.50 24.76           H
ANISOU 2344  HG3AGLU A 405     3285   3245   2876   -280   -513    591       H
ATOM   2345  HG3BGLU A 405      13.136  -1.757  -0.120  0.50 19.25           H
ANISOU 2345  HG3BGLU A 405     2762   2483   2066   -654   -566    602       H
ATOM   2346  HG2AGLU A 405      12.478   0.733   1.715  0.50 25.01           H
ANISOU 2346  HG2AGLU A 405     3256   3457   2787   -337   -369    606       H
ATOM   2347  HG2BGLU A 405      13.325  -0.911  -1.450  0.50 20.30           H
ANISOU 2347  HG2BGLU A 405     2746   2708   2259   -802   -576    776       H
ATOM   2348  CD AGLU A 405      10.865   0.471   0.469  0.50 29.76           C
ANISOU 2348  CD AGLU A 405     3775   4077   3454     23  -1206    322       C
ATOM   2349  CD BGLU A 405      11.400  -1.055  -0.867  0.50 23.84           C
ANISOU 2349  CD BGLU A 405     2812   3315   2931   -478   -626    919       C
ATOM   2350  OE1AGLU A 405      10.636  -0.722   0.144  0.50 26.43           O
ANISOU 2350  OE1AGLU A 405     2702   4006   3333  -1456  -1517   1345       O
ATOM   2351  OE1BGLU A 405      10.675  -0.034  -0.841  0.50 29.36           O
ANISOU 2351  OE1BGLU A 405     2585   3955   4615   -404  -1239    370       O
ATOM   2352  OE2AGLU A 405       9.959   1.323   0.535  0.50 33.21           O
ANISOU 2352  OE2AGLU A 405     2695   5116   4807    -21   -718    172       O
ATOM   2353  OE2BGLU A 405      10.998  -2.197  -1.143  0.50 27.04           O
ANISOU 2353  OE2BGLU A 405     4174   3331   2766  -1200  -1555   1635       O
ATOM   2354  C   GLU A 405      15.140   1.753   0.826  1.00 18.11           C
ANISOU 2354  C   GLU A 405     2160   2819   1900   -642   -516   1002       C
ATOM   2355  O   GLU A 405      15.114   2.674  -0.013  1.00 19.63           O
ANISOU 2355  O   GLU A 405     2169   3152   2137   -845   -600   1205       O
ATOM   2356  H   GLU A 405      14.454  -0.859   1.962  1.00 18.54           H
ANISOU 2356  H   GLU A 405     1737   3284   2024   -707    -11    709       H
ATOM   2357  N   ARG A 406      15.492   1.991   2.088  1.00 16.27           N
ANISOU 2357  N   ARG A 406     1761   2491   1929   -790   -597    888       N
ATOM   2358  CA  ARG A 406      15.994   3.303   2.506  1.00 14.68           C
ANISOU 2358  CA  ARG A 406     1642   2352   1580   -446   -388    846       C
ATOM   2359  HA  ARG A 406      15.860   3.954   1.786  1.00 13.52           H
ANISOU 2359  HA  ARG A 406     1686   1955   1494   -452   -327    615       H
ATOM   2360  CB  ARG A 406      15.221   3.747   3.703  1.00 17.70           C
ANISOU 2360  CB  ARG A 406     1749   2617   2356   -487    -53    703       C
ATOM   2361  HB3 ARG A 406      15.633   4.545   4.069  1.00 17.62           H
ANISOU 2361  HB3 ARG A 406     1807   2614   2271   -294   -230    590       H
ATOM   2362  HB2 ARG A 406      15.222   3.037   4.364  1.00 16.62           H
ANISOU 2362  HB2 ARG A 406     1784   2392   2136   -370   -228    475       H
ATOM   2363  CG  ARG A 406      13.773   4.075   3.360  1.00 22.15           C
ANISOU 2363  CG  ARG A 406     1927   3340   3147   -100   -334    492       C
ATOM   2364  HG3 ARG A 406      13.360   3.298   2.952  1.00 22.11           H
ANISOU 2364  HG3 ARG A 406     2224   3171   3006     -6   -195    456       H
ATOM   2365  HG2 ARG A 406      13.756   4.823   2.742  1.00 22.07           H
ANISOU 2365  HG2 ARG A 406     2295   3090   2998      3   -186    279       H
ATOM   2366  CD  ARG A 406      12.976   4.448   4.559  1.00 30.72           C
ANISOU 2366  CD  ARG A 406     3572   4425   3675   1032     17   -259       C
ATOM   2367  HD3 ARG A 406      13.073   3.760   5.236  1.00 30.65           H
ANISOU 2367  HD3 ARG A 406     3503   4361   3781    390     34   -162       H
ATOM   2368  HD2 ARG A 406      12.044   4.547   4.308  1.00 29.97           H
ANISOU 2368  HD2 ARG A 406     3410   4307   3669    423     88   -157       H
ATOM   2369  NE  ARG A 406      13.436   5.701   5.111  1.00 37.26           N
ANISOU 2369  NE  ARG A 406     3462   6129   4563     57    151   -952       N
ATOM   2370  HE  ARG A 406      13.924   6.300   4.524  1.00 36.86           H
ANISOU 2370  HE  ARG A 406     4178   5366   4458    318     44   -749       H
ATOM   2371  CZ  ARG A 406      13.213   6.105   6.356  1.00 53.79           C
ANISOU 2371  CZ  ARG A 406     7852   7260   5322   -759   1049  -1675       C
ATOM   2372  NH1 ARG A 406      12.461   5.413   7.200  1.00 69.54           N
ANISOU 2372  NH1 ARG A 406    10025   8993   7402  -1987   1122    112       N
ATOM   2373 HH11 ARG A 406      12.117   4.664   6.955  1.00 57.36           H
ANISOU 2373 HH11 ARG A 406     8316   7154   6321     42   1021    499       H
ATOM   2374 HH12 ARG A 406      12.325   5.708   7.996  1.00 57.76           H
ANISOU 2374 HH12 ARG A 406     7732   7365   6848   -964     55    632       H
ATOM   2375  NH2 ARG A 406      13.756   7.265   6.736  1.00 65.55           N
ANISOU 2375  NH2 ARG A 406     7387   6960  10557   -951   1444  -1879       N
ATOM   2376 HH21 ARG A 406      14.238   7.715   6.184  1.00 59.23           H
ANISOU 2376 HH21 ARG A 406     7306   7275   7921   -132    546  -1535       H
ATOM   2377 HH22 ARG A 406      13.616   7.566   7.529  1.00 58.46           H
ANISOU 2377 HH22 ARG A 406     6870   7094   8245   -677    104    156       H
ATOM   2378  C   ARG A 406      17.489   3.289   2.890  1.00 13.57           C
ANISOU 2378  C   ARG A 406     1528   2310   1315   -401   -259    684       C
ATOM   2379  O   ARG A 406      18.190   4.294   2.682  1.00 15.19           O
ANISOU 2379  O   ARG A 406     1791   2261   1718   -398   -301    986       O
ATOM   2380  H   ARG A 406      15.449   1.412   2.723  1.00 14.74           H
ANISOU 2380  H   ARG A 406     1791   2139   1670   -646   -451    584       H
ATOM   2381  N   GLU A 407      17.976   2.187   3.441  1.00 14.23           N
ANISOU 2381  N   GLU A 407     1596   2161   1647   -497   -367    751       N
ATOM   2382  CA  GLU A 407      19.354   2.111   3.955  1.00 12.92           C
ANISOU 2382  CA  GLU A 407     1456   2203   1246   -507   -146    714       C
ATOM   2383  HA  GLU A 407      19.862   2.900   3.670  1.00 12.68           H
ANISOU 2383  HA  GLU A 407     1548   1909   1359   -361   -198    663       H
ATOM   2384  CB  GLU A 407      19.339   2.053   5.499  1.00 13.78           C
ANISOU 2384  CB  GLU A 407     1692   2224   1317   -136   -200    805       C
ATOM   2385  HB3 GLU A 407      20.242   2.197   5.824  1.00 13.87           H
ANISOU 2385  HB3 GLU A 407     1694   2215   1359   -216   -154    689       H
ATOM   2386  HB2 GLU A 407      19.029   1.176   5.774  1.00 13.62           H
ANISOU 2386  HB2 GLU A 407     1695   2115   1364   -179   -189    616       H
ATOM   2387  CG  GLU A 407      18.439   3.088   6.160  1.00 14.67           C
ANISOU 2387  CG  GLU A 407     1660   2503   1408   -149    -68    732       C
ATOM   2388  HG3 GLU A 407      18.471   2.959   7.121  1.00 14.28           H
ANISOU 2388  HG3 GLU A 407     1655   2325   1445    -83    -87    770       H
ATOM   2389  HG2 GLU A 407      17.531   2.959   5.843  1.00 14.57           H
ANISOU 2389  HG2 GLU A 407     1680   2350   1503    -94   -111    715       H
ATOM   2390  CD  GLU A 407      18.821   4.506   5.880  1.00 14.15           C
ANISOU 2390  CD  GLU A 407     1515   2213   1649    148     86    523       C
ATOM   2391  OE1 GLU A 407      19.953   4.835   5.492  1.00 14.92           O
ANISOU 2391  OE1 GLU A 407     1461   2299   1906    -43     25    429       O
ATOM   2392  OE2 GLU A 407      17.937   5.352   6.097  1.00 17.12           O
ANISOU 2392  OE2 GLU A 407     1587   2656   2261    318    314    808       O
ATOM   2393  C   GLU A 407      20.042   0.851   3.412  1.00 13.44           C
ANISOU 2393  C   GLU A 407     1664   2244   1197   -533   -233    601       C
ATOM   2394  O   GLU A 407      19.869  -0.276   3.910  1.00 15.63           O
ANISOU 2394  O   GLU A 407     2339   2121   1479   -519     47    599       O
ATOM   2395  H   GLU A 407      17.530   1.457   3.534  1.00 13.31           H
ANISOU 2395  H   GLU A 407     1586   1982   1486   -355   -315    700       H
ATOM   2396  N   ASP A 408      20.844   1.027   2.370  1.00 12.99           N
ANISOU 2396  N   ASP A 408     1645   2132   1159   -394   -125    486       N
ATOM   2397  CA  ASP A 408      21.470  -0.121   1.669  1.00 13.51           C
ANISOU 2397  CA  ASP A 408     1660   2216   1256   -416    -53    403       C
ATOM   2398  HA  ASP A 408      21.508  -0.897   2.266  1.00 13.31           H
ANISOU 2398  HA  ASP A 408     1659   2007   1392   -382   -164    305       H
ATOM   2399  CB  ASP A 408      20.596  -0.481   0.425  1.00 16.34           C
ANISOU 2399  CB  ASP A 408     1753   2491   1965   -431   -421   -140       C
ATOM   2400  HB3 ASP A 408      20.594   0.271  -0.188  1.00 16.69           H
ANISOU 2400  HB3 ASP A 408     1873   2510   1958   -363   -367   -106       H
ATOM   2401  HB2 ASP A 408      19.691  -0.669   0.720  1.00 16.17           H
ANISOU 2401  HB2 ASP A 408     1832   2454   1855   -370   -324      9       H
ATOM   2402  CG  ASP A 408      21.101  -1.695  -0.329  1.00 19.32           C
ANISOU 2402  CG  ASP A 408     2462   2578   2301   -152   -775   -184       C
ATOM   2403  OD1 ASP A 408      22.017  -2.401   0.132  1.00 20.68           O
ANISOU 2403  OD1 ASP A 408     2427   2383   3046   -327   -787   -262       O
ATOM   2404  OD2 ASP A 408      20.509  -1.960  -1.399  1.00 24.79           O
ANISOU 2404  OD2 ASP A 408     2929   3802   2687   -450   -929   -908       O
ATOM   2405  C   ASP A 408      22.866   0.252   1.266  1.00 13.16           C
ANISOU 2405  C   ASP A 408     1465   2164   1371   -289   -246    344       C
ATOM   2406  O   ASP A 408      23.074   0.851   0.215  1.00 14.18           O
ANISOU 2406  O   ASP A 408     1880   2254   1252   -427   -329    482       O
ATOM   2407  H   ASP A 408      21.049   1.794   2.040  1.00 12.79           H
ANISOU 2407  H   ASP A 408     1642   1972   1243   -356   -183    367       H
ATOM   2408  N   SER A 409      23.859  -0.084   2.073  1.00 11.94           N
ANISOU 2408  N   SER A 409     1425   2240    869   -309     43    383       N
ATOM   2409  CA  SER A 409      25.235   0.219   1.747  1.00 11.24           C
ANISOU 2409  CA  SER A 409     1470   1966    834   -408    112    414       C
ATOM   2410  HA  SER A 409      25.325   0.372   0.783  1.00 11.42           H
ANISOU 2410  HA  SER A 409     1485   1958    896   -339    202    506       H
ATOM   2411  CB  SER A 409      25.703   1.468   2.492  1.00 11.89           C
ANISOU 2411  CB  SER A 409     1491   1897   1128   -189    212    301       C
ATOM   2412  HB3 SER A 409      24.987   2.122   2.491  1.00 11.73           H
ANISOU 2412  HB3 SER A 409     1518   1867   1070   -189     83    277       H
ATOM   2413  HB2 SER A 409      26.482   1.829   2.042  1.00 11.44           H
ANISOU 2413  HB2 SER A 409     1416   1886   1042   -248     80    270       H
ATOM   2414  OG  SER A 409      26.049   1.161   3.848  1.00 12.59           O
ANISOU 2414  OG  SER A 409     1600   2031   1152   -148   -149     78       O
ATOM   2415  HG  SER A 409      26.272   1.871   4.227  0.00 10.59           H
ANISOU 2415  HG  SER A 409     1341   1341   1341      0      0      0       H
ATOM   2416  C   SER A 409      26.160  -0.902   2.155  1.00 11.80           C
ANISOU 2416  C   SER A 409     1477   1807   1198   -305    185    161       C
ATOM   2417  O   SER A 409      25.774  -1.808   2.896  1.00 11.82           O
ANISOU 2417  O   SER A 409     1627   1889    975   -318     14    240       O
ATOM   2418  H   SER A 409      23.758  -0.492   2.823  1.00 11.48           H
ANISOU 2418  H   SER A 409     1457   1865   1037   -359     10    419       H
ATOM   2419  N   ARG A 410      27.405  -0.832   1.669  1.00 11.19           N
ANISOU 2419  N   ARG A 410     1525   1784    942   -325    393     17       N
ATOM   2420  CA  ARG A 410      28.426  -1.782   2.061  1.00 11.97           C
ANISOU 2420  CA  ARG A 410     1569   1854   1122   -199    360    135       C
ATOM   2421  HA  ARG A 410      28.169  -2.685   1.782  1.00 12.22           H
ANISOU 2421  HA  ARG A 410     1636   1853   1153   -210    343     85       H
ATOM   2422  CB  ARG A 410      29.767  -1.424   1.416  1.00 13.24           C
ANISOU 2422  CB  ARG A 410     1719   2039   1272   -226    499   -194       C
ATOM   2423  HB3 ARG A 410      30.118  -0.627   1.843  1.00 12.88           H
ANISOU 2423  HB3 ARG A 410     1723   1895   1276   -179    392    -64       H
ATOM   2424  HB2 ARG A 410      29.625  -1.256   0.471  1.00 13.37           H
ANISOU 2424  HB2 ARG A 410     1738   1972   1369   -203    350    -57       H
ATOM   2425  CG  ARG A 410      30.809  -2.516   1.541  1.00 14.11           C
ANISOU 2425  CG  ARG A 410     1979   2140   1242   -135    314   -167       C
ATOM   2426  HG3 ARG A 410      30.750  -2.912   2.425  1.00 14.17           H
ANISOU 2426  HG3 ARG A 410     1929   2085   1369   -159    279    -44       H
ATOM   2427  HG2 ARG A 410      31.690  -2.131   1.408  1.00 14.05           H
ANISOU 2427  HG2 ARG A 410     1913   2152   1270    -94    247   -130       H
ATOM   2428  CD  ARG A 410      30.617  -3.622   0.514  1.00 15.80           C
ANISOU 2428  CD  ARG A 410     2375   2379   1250   -114      0   -235       C
ATOM   2429  HD3 ARG A 410      30.764  -3.261  -0.375  1.00 15.71           H
ANISOU 2429  HD3 ARG A 410     2269   2223   1477   -115    186    -84       H
ATOM   2430  HD2 ARG A 410      29.716  -3.973   0.588  1.00 15.85           H
ANISOU 2430  HD2 ARG A 410     2305   2299   1417    -21    143   -135       H
ATOM   2431  NE  ARG A 410      31.558  -4.727   0.718  1.00 16.68           N
ANISOU 2431  NE  ARG A 410     2413   2112   1811    -87    253   -317       N
ATOM   2432  HE  ARG A 410      32.453  -4.631   0.356  1.00 16.42           H
ANISOU 2432  HE  ARG A 410     2307   2277   1654    -43     96   -211       H
ATOM   2433  CZ  ARG A 410      31.260  -5.858   1.341  1.00 17.24           C
ANISOU 2433  CZ  ARG A 410     2447   2460   1642     55    250     59       C
ATOM   2434  NH1 ARG A 410      30.012  -6.125   1.743  1.00 18.77           N
ANISOU 2434  NH1 ARG A 410     2470   2833   1829    -26    467    519       N
ATOM   2435 HH11 ARG A 410      29.390  -5.542   1.633  1.00 17.78           H
ANISOU 2435 HH11 ARG A 410     2499   2549   1707   -113    325    257       H
ATOM   2436 HH12 ARG A 410      29.835  -6.875   2.127  1.00 17.72           H
ANISOU 2436 HH12 ARG A 410     2504   2370   1855     15    321    156       H
ATOM   2437  NH2 ARG A 410      32.201  -6.766   1.537  1.00 17.31           N
ANISOU 2437  NH2 ARG A 410     2460   2469   1647    177    190   -161       N
ATOM   2438 HH21 ARG A 410      33.004  -6.617   1.267  1.00 17.18           H
ANISOU 2438 HH21 ARG A 410     2386   2441   1700    169     86   -123       H
ATOM   2439 HH22 ARG A 410      32.004  -7.517   1.906  1.00 17.34           H
ANISOU 2439 HH22 ARG A 410     2444   2424   1720    190    143   -154       H
ATOM   2440  C   ARG A 410      28.642  -1.771   3.572  1.00 11.16           C
ANISOU 2440  C   ARG A 410     1406   1697   1137   -337    279     36       C
ATOM   2441  O   ARG A 410      28.969  -2.790   4.188  1.00 12.43           O
ANISOU 2441  O   ARG A 410     1517   1867   1338   -126     92     44       O
ATOM   2442  H   ARG A 410      27.674  -0.237   1.110  1.00 11.14           H
ANISOU 2442  H   ARG A 410     1511   1625   1094   -314    304     43       H
ATOM   2443  N   ILE A 411      28.473  -0.622   4.209  1.00 10.91           N
ANISOU 2443  N   ILE A 411     1360   1610   1175    -87    118     74       N
ATOM   2444  CA  ILE A 411      28.653  -0.518   5.672  1.00 11.39           C
ANISOU 2444  CA  ILE A 411     1567   1668   1092    -65    -40     10       C
ATOM   2445  HA  ILE A 411      29.526  -0.884   5.927  1.00 11.67           H
ANISOU 2445  HA  ILE A 411     1521   1727   1186    -57     13     -6       H
ATOM   2446  CB  ILE A 411      28.561   0.925   6.165  1.00 12.13           C
ANISOU 2446  CB  ILE A 411     1586   1792   1228     10     23    -23       C
ATOM   2447  HB  ILE A 411      27.633   1.207   6.128  1.00 12.07           H
ANISOU 2447  HB  ILE A 411     1584   1766   1233    -22    -47    -67       H
ATOM   2448  CG1 ILE A 411      29.417   1.892   5.265  1.00 13.03           C
ANISOU 2448  CG1 ILE A 411     1772   1916   1261   -275     26   -193       C
ATOM   2449 HG13 ILE A 411      29.389   2.779   5.655  1.00 13.13           H
ANISOU 2449 HG13 ILE A 411     1758   1816   1415   -187     35   -108       H
ATOM   2450 HG12 ILE A 411      29.027   1.914   4.378  1.00 13.06           H
ANISOU 2450 HG12 ILE A 411     1711   1893   1357   -180    -51   -129       H
ATOM   2451  CD1 ILE A 411      30.870   1.507   5.114  1.00 16.32           C
ANISOU 2451  CD1 ILE A 411     1945   2234   2021   -258    255   -319       C
ATOM   2452 HD11 ILE A 411      31.300   1.567   5.970  1.00 15.89           H
ANISOU 2452 HD11 ILE A 411     2004   2079   1951   -175    241   -214       H
ATOM   2453 HD12 ILE A 411      31.289   2.110   4.495  1.00 15.50           H
ANISOU 2453 HD12 ILE A 411     1940   2137   1810   -131    129   -283       H
ATOM   2454 HD13 ILE A 411      30.923   0.608   4.782  1.00 15.02           H
ANISOU 2454 HD13 ILE A 411     1880   2098   1728   -201    139   -115       H
ATOM   2455  CG2 ILE A 411      29.051   1.041   7.612  1.00 13.97           C
ANISOU 2455  CG2 ILE A 411     2201   1736   1371     57   -265   -137       C
ATOM   2456 HG21 ILE A 411      28.656   0.338   8.133  1.00 13.88           H
ANISOU 2456 HG21 ILE A 411     1997   1873   1402     72   -155   -115       H
ATOM   2457 HG22 ILE A 411      28.790   1.895   7.962  1.00 13.42           H
ANISOU 2457 HG22 ILE A 411     1994   1736   1366     17   -157   -110       H
ATOM   2458 HG23 ILE A 411      30.008   0.960   7.625  1.00 14.01           H
ANISOU 2458 HG23 ILE A 411     2129   1798   1395    -15   -128   -118       H
ATOM   2459  C   ILE A 411      27.549  -1.356   6.342  1.00 10.99           C
ANISOU 2459  C   ILE A 411     1324   1781   1071     19    -54    -48       C
ATOM   2460  O   ILE A 411      27.817  -2.108   7.278  1.00 11.23           O
ANISOU 2460  O   ILE A 411     1539   1682   1047   -114    -95     -3       O
ATOM   2461  H   ILE A 411      28.255   0.117   3.828  1.00 11.03           H
ANISOU 2461  H   ILE A 411     1458   1583   1147   -140    114     68       H
ATOM   2462  N   GLY A 412      26.317  -1.226   5.860  1.00 10.93           N
ANISOU 2462  N   GLY A 412     1268   1922    963    -69    -34     88       N
ATOM   2463  CA  GLY A 412      25.218  -2.008   6.373  1.00 12.31           C
ANISOU 2463  CA  GLY A 412     1287   2265   1125   -132    227    154       C
ATOM   2464  HA3 GLY A 412      24.387  -1.711   5.972  1.00 12.47           H
ANISOU 2464  HA3 GLY A 412     1429   2186   1121   -178     68    172       H
ATOM   2465  HA2 GLY A 412      25.159  -1.897   7.335  1.00 12.18           H
ANISOU 2465  HA2 GLY A 412     1408   2088   1132   -184     92     91       H
ATOM   2466  C   GLY A 412      25.412  -3.476   6.064  1.00 12.45           C
ANISOU 2466  C   GLY A 412     1445   2193   1090   -476      1    138       C
ATOM   2467  O   GLY A 412      25.079  -4.346   6.897  1.00 13.32           O
ANISOU 2467  O   GLY A 412     1527   2461   1072   -491    110    317       O
ATOM   2468  H   GLY A 412      26.097  -0.684   5.230  1.00 10.94           H
ANISOU 2468  H   GLY A 412     1306   1783   1066    -50      7     95       H
ATOM   2469  N   ASP A 413      25.934  -3.827   4.900  1.00 11.73           N
ANISOU 2469  N   ASP A 413     1444   2199    811   -508    -33     93       N
ATOM   2470  CA  ASP A 413      26.202  -5.226   4.580  1.00 11.74           C
ANISOU 2470  CA  ASP A 413     1548   1997    915   -590    -45    202       C
ATOM   2471  HA  ASP A 413      25.359  -5.702   4.426  1.00 11.24           H
ANISOU 2471  HA  ASP A 413     1414   1982    871   -441    -51    136       H
ATOM   2472  CB  ASP A 413      27.139  -5.424   3.330  1.00 14.50           C
ANISOU 2472  CB  ASP A 413     2289   2381    836   -578    156    114       C
ATOM   2473  HB3 ASP A 413      27.349  -6.367   3.245  1.00 13.90           H
ANISOU 2473  HB3 ASP A 413     2008   2344    927   -509     59    183       H
ATOM   2474  HB2 ASP A 413      27.954  -4.918   3.469  1.00 13.58           H
ANISOU 2474  HB2 ASP A 413     1955   2263    940   -273     79    163       H
ATOM   2475  CG  ASP A 413      26.530  -4.966   2.013  1.00 15.36           C
ANISOU 2475  CG  ASP A 413     2201   2577   1056   -296     22    216       C
ATOM   2476  OD1 ASP A 413      25.312  -4.711   1.893  1.00 15.28           O
ANISOU 2476  OD1 ASP A 413     2032   2431   1343   -393   -192    269       O
ATOM   2477  OD2 ASP A 413      27.363  -4.915   1.042  1.00 15.65           O
ANISOU 2477  OD2 ASP A 413     2404   2459   1081   -485     24    289       O
ATOM   2478  C   ASP A 413      26.942  -5.894   5.703  1.00 11.24           C
ANISOU 2478  C   ASP A 413     1508   1932    831   -560    -48    179       C
ATOM   2479  O   ASP A 413      26.701  -7.056   6.031  1.00 12.70           O
ANISOU 2479  O   ASP A 413     1691   2021   1111   -500    -54    178       O
ATOM   2480  H   ASP A 413      26.144  -3.276   4.274  1.00 11.82           H
ANISOU 2480  H   ASP A 413     1504   1950   1037   -466    -23    125       H
ATOM   2481  N   LEU A 414      27.875  -5.179   6.325  1.00 10.33           N
ANISOU 2481  N   LEU A 414     1427   1645    852   -411     66    199       N
ATOM   2482  CA  LEU A 414      28.677  -5.754   7.396  1.00  9.96           C
ANISOU 2482  CA  LEU A 414     1327   1567    889   -290    151      7       C
ATOM   2483  HA  LEU A 414      28.858  -6.697   7.202  1.00 10.43           H
ANISOU 2483  HA  LEU A 414     1389   1575    996   -246    125     21       H
ATOM   2484  CB  LEU A 414      30.023  -4.995   7.463  1.00 11.33           C
ANISOU 2484  CB  LEU A 414     1253   1735   1314   -216    244     87       C
ATOM   2485  HB3 LEU A 414      30.574  -5.391   8.156  1.00 11.47           H
ANISOU 2485  HB3 LEU A 414     1349   1743   1266   -257    206     85       H
ATOM   2486  HB2 LEU A 414      29.850  -4.063   7.670  1.00 11.22           H
ANISOU 2486  HB2 LEU A 414     1331   1716   1217   -262    217     80       H
ATOM   2487  CG  LEU A 414      30.811  -5.050   6.139  1.00 12.75           C
ANISOU 2487  CG  LEU A 414     1391   2069   1383   -302    342     83       C
ATOM   2488  HG  LEU A 414      30.314  -4.572   5.456  1.00 12.89           H
ANISOU 2488  HG  LEU A 414     1475   1965   1458   -287    312     87       H
ATOM   2489  CD1 LEU A 414      32.146  -4.355   6.317  1.00 14.74           C
ANISOU 2489  CD1 LEU A 414     1679   2093   1827   -599    463    -42       C
ATOM   2490 HD11 LEU A 414      31.991  -3.452   6.603  1.00 14.13           H
ANISOU 2490 HD11 LEU A 414     1618   2039   1709   -525    366     54       H
ATOM   2491 HD12 LEU A 414      32.613  -4.358   5.479  1.00 13.93           H
ANISOU 2491 HD12 LEU A 414     1605   2062   1625   -494    264      5       H
ATOM   2492 HD13 LEU A 414      32.657  -4.827   6.979  1.00 14.78           H
[truncated: 781,390 more chars]
