# Supplementary material for: Simultaneous use of solution NMR and X-ray data in REFMAC5 for joint refinement/detection of structural differences
Source: Acta Crystallogr D Biol Crystallogr. 2014 Mar 19;70(Pt 4):958–67. doi: 10.1107/S1399004713034160 (PMC4306559; doi:10.1107/S1399004713034160)
Supplement: Supplementary file 2 [file d-70-00958-sup2.zip › SI_computational/Ubiquitin/refined/3NHE_test_met.pdb]

HEADER    HYDROLASE/PROTEIN BINDING               14-JUN-10   3NHE              
COMPND    HIGH RESOLUTION STRUCTURE (1.26A) OF USP2A IN COMPLEX WITH U          
REMARK   3
REMARK   3 REFINEMENT.
REMARK   3   PROGRAM     : REFMAC 5.8.0025 
REMARK   3   AUTHORS     : MURSHUDOV,SKUBAK,LEBEDEV,PANNU,
REMARK   3                 STEINER,NICHOLLS,WINN,LONG,VAGIN
REMARK   3
REMARK   3    REFINEMENT TARGET : MAXIMUM LIKELIHOOD
REMARK   3
REMARK   3  DATA USED IN REFINEMENT.
REMARK   3   RESOLUTION RANGE HIGH (ANGSTROMS) :   1.26
REMARK   3   RESOLUTION RANGE LOW  (ANGSTROMS) :  71.18
REMARK   3   DATA CUTOFF            (SIGMA(F)) : NONE
REMARK   3   COMPLETENESS FOR RANGE        (%) :  98.08
REMARK   3   NUMBER OF REFLECTIONS             :   97956
REMARK   3
REMARK   3  FIT TO DATA USED IN REFINEMENT.
REMARK   3   CROSS-VALIDATION METHOD          : THROUGHOUT
REMARK   3   FREE R VALUE TEST SET SELECTION  : RANDOM
REMARK   3   R VALUE     (WORKING + TEST SET) : 0.12948
REMARK   3   R VALUE            (WORKING SET) :  0.12800
REMARK   3   FREE R VALUE                     :  0.15787
REMARK   3   FREE R VALUE TEST SET SIZE   (%) :  5.0
REMARK   3   FREE R VALUE TEST SET COUNT      :  5146
REMARK   3
REMARK   3  FIT IN THE HIGHEST RESOLUTION BIN.
REMARK   3   TOTAL NUMBER OF BINS USED           :      20
REMARK   3   BIN RESOLUTION RANGE HIGH           :    1.260
REMARK   3   BIN RESOLUTION RANGE LOW            :    1.293
REMARK   3   REFLECTION IN BIN     (WORKING SET) :     6375
REMARK   3   BIN COMPLETENESS (WORKING+TEST) (%) :    87.03
REMARK   3   BIN R VALUE           (WORKING SET) :    0.186
REMARK   3   BIN FREE R VALUE SET COUNT          :      339
REMARK   3   BIN FREE R VALUE                    :    0.192
REMARK   3
REMARK   3  NUMBER OF NON-HYDROGEN ATOMS USED IN REFINEMENT.
REMARK   3   ALL ATOMS                :     3934
REMARK   3
REMARK   3  B VALUES.
REMARK   3   FROM WILSON PLOT           (A**2) : NULL
REMARK   3   MEAN B VALUE      (OVERALL, A**2) :  16.784
REMARK   3   OVERALL ANISOTROPIC B VALUE.
REMARK   3    B11 (A**2) :     0.03
REMARK   3    B22 (A**2) :    -0.01
REMARK   3    B33 (A**2) :    -0.01
REMARK   3    B12 (A**2) :     0.00
REMARK   3    B13 (A**2) :    -0.03
REMARK   3    B23 (A**2) :    -0.00
REMARK   3
REMARK   3  ESTIMATED OVERALL COORDINATE ERROR.
REMARK   3   ESU BASED ON R VALUE                            (A):   0.041
REMARK   3   ESU BASED ON FREE R VALUE                       (A):   0.041
REMARK   3   ESU BASED ON MAXIMUM LIKELIHOOD                 (A):   0.025
REMARK   3   ESU FOR B VALUES BASED ON MAXIMUM LIKELIHOOD (A**2):   1.279
REMARK   3
REMARK   3 CORRELATION COEFFICIENTS.
REMARK   3   CORRELATION COEFFICIENT FO-FC      :   0.979
REMARK   3   CORRELATION COEFFICIENT FO-FC FREE :   0.972
REMARK   3
REMARK   3  RMS DEVIATIONS FROM IDEAL VALUES        COUNT    RMS    WEIGHT
REMARK   3   BOND LENGTHS REFINED ATOMS        (A):  3514 ; 0.020 ; 0.020
REMARK   3   BOND LENGTHS OTHERS               (A):  3337 ; 0.003 ; 0.020
REMARK   3   BOND ANGLES REFINED ATOMS   (DEGREES):  4768 ; 1.917 ; 1.964
REMARK   3   BOND ANGLES OTHERS          (DEGREES):  7686 ; 0.987 ; 3.001
REMARK   3   TORSION ANGLES, PERIOD 1    (DEGREES):   444 ; 6.213 ; 5.000
REMARK   3   TORSION ANGLES, PERIOD 2    (DEGREES):   174 ;30.400 ;23.046
REMARK   3   TORSION ANGLES, PERIOD 3    (DEGREES):   637 ;10.670 ;15.000
REMARK   3   TORSION ANGLES, PERIOD 4    (DEGREES):    36 ;16.934 ;15.000
REMARK   3   CHIRAL-CENTER RESTRAINTS       (A**3):   524 ; 0.128 ; 0.200
REMARK   3   GENERAL PLANES REFINED ATOMS      (A):  4011 ; 0.010 ; 0.020
REMARK   3   GENERAL PLANES OTHERS             (A):   859 ; 0.001 ; 0.020
REMARK   3
REMARK   3  ISOTROPIC THERMAL FACTOR RESTRAINTS.     COUNT   RMS    WEIGHT
REMARK   3   MAIN-CHAIN BOND REFINED ATOMS  (A**2):  1696 ; 1.781 ; 1.339
REMARK   3   MAIN-CHAIN BOND OTHER ATOMS    (A**2):  1695 ; 1.780 ; 1.339
REMARK   3   MAIN-CHAIN ANGLE REFINED ATOMS (A**2):  2128 ; 2.120 ; 2.017
REMARK   3   MAIN-CHAIN ANGLE OTHER ATOMS (A**2)  :  2129 ; 2.119 ; 2.016
REMARK   3   SIDE-CHAIN BOND REFINED ATOMS  (A**2):  1818 ; 2.687 ; 1.609
REMARK   3   SIDE-CHAIN BOND OTHER ATOMS  (A**2)  :  1818 ; 2.687 ; 1.609
REMARK   3   SIDE-CHAIN ANGLE OTHER ATOMS (A**2)  :  2624 ; 2.878 ; 2.309
REMARK   3   LONG RANGE B REFINED ATOMS (A**2)    :  4343 ; 6.718 ;13.662
REMARK   3   LONG RANGE B OTHER ATOMS (A**2)      :  4090 ; 5.357 ;12.282
REMARK   3
REMARK   3 ANISOTROPIC THERMAL FACTOR RESTRAINTS.    COUNT   RMS   WEIGHT
REMARK   3   RIGID-BOND RESTRAINTS          (A**2):  6851 ; 9.344 ; 3.000
REMARK   3   SPHERICITY; FREE ATOMS         (A**2):   125 ;59.583 ; 5.000
REMARK   3   SPHERICITY; BONDED ATOMS       (A**2):  7146 ;12.217 ; 5.000
REMARK   3
REMARK   3  NCS RESTRAINTS STATISTICS
REMARK   3   NUMBER OF NCS GROUPS : NULL
REMARK   3
REMARK   3  TWIN DETAILS
REMARK   3   NUMBER OF TWIN DOMAINS  : NULL
REMARK   3
REMARK   3
REMARK   3  TLS DETAILS
REMARK   3   NUMBER OF TLS GROUPS  : NULL
REMARK   3
REMARK   3
REMARK   3  BULK SOLVENT MODELLING.
REMARK   3   METHOD USED :  MASK
REMARK   3   PARAMETERS FOR MASK CALCULATION
REMARK   3   VDW PROBE RADIUS   :   1.20
REMARK   3   ION PROBE RADIUS   :   0.80
REMARK   3   SHRINKAGE RADIUS   :   0.80
REMARK   3
REMARK   3  OTHER REFINEMENT REMARKS:
REMARK   3  HYDROGENS HAVE BEEN ADDED IN THE RIDING POSITIONS
REMARK   3  U VALUES      : REFINED INDIVIDUALLY
REMARK   3
LINKR       ZN    ZN A   1                 SG  CYS A 476                ZN-CYS
LINKR       ZN    ZN A   1                 SG  CYS A 425                ZN-CYS
LINKR       ZN    ZN A   1                 SG  CYS A 479                ZN-CYS
LINKR       ZN    ZN A   1                 SG  CYS A 428                ZN-CYS
LINKR        C   THR A 275                 N   CME A 276                TRANS
LINKR        C   CME A 276                 N   PHE A 277                TRANS
CISPEP   1 TYR A  450    PRO A  451                    0.00
CRYST1  102.770   53.960   74.720  90.00 107.71  90.00 C 1 2 1                  
SCALE1      0.009730  0.000000  0.003107        0.00000                         
SCALE2     -0.000000  0.018532  0.000000        0.00000                         
SCALE3      0.000000 -0.000000  0.014049        0.00000                         
ATOM      1  N   ALA A 263      55.848  -6.690   8.111  1.00 47.42           N
ANISOU    1  N   ALA A 263     4388   5461   8169    988    299    253       N
ATOM      2  CA  ALA A 263      54.469  -6.927   8.650  1.00 34.48           C
ANISOU    2  CA  ALA A 263     3903   4268   4929   1494    213  -1042       C
ATOM      3  HA  ALA A 263      54.116  -7.760   8.272  1.00 33.11           H
ANISOU    3  HA  ALA A 263     3650   4033   4897    824    316   -295       H
ATOM      4  CB  ALA A 263      54.522  -7.075  10.148  1.00 39.88           C
ANISOU    4  CB  ALA A 263     4130   5627   5394   1138    184  -1374       C
ATOM      5  HB1 ALA A 263      55.136  -7.778  10.371  1.00 36.25           H
ANISOU    5  HB1 ALA A 263     4230   4484   5057      8    188   -880       H
ATOM      6  HB2 ALA A 263      53.644  -7.290  10.472  1.00 36.54           H
ANISOU    6  HB2 ALA A 263     4072   4722   5086    959   -311   -882       H
ATOM      7  HB3 ALA A 263      54.819  -6.247  10.533  1.00 36.35           H
ANISOU    7  HB3 ALA A 263     4128   4577   5104    969    316   -119       H
ATOM      8  C   ALA A 263      53.565  -5.774   8.221  1.00 28.48           C
ANISOU    8  C   ALA A 263     2873   3872   4074    396     26   -363       C
ATOM      9  O   ALA A 263      53.998  -4.615   8.202  1.00 30.88           O
ANISOU    9  O   ALA A 263     2823   4234   4675    461   -148   -701       O
ATOM     10  H1  ALA A 263      56.449  -6.473   8.828  1.00 41.42           H
ANISOU   10  H1  ALA A 263     4931   4770   6034   1021    992     16       H
ATOM     11  H2  ALA A 263      56.156  -7.487   7.672  1.00 40.22           H
ANISOU   11  H2  ALA A 263     4367   4845   6070    130     45    535       H
ATOM     12  H3  ALA A 263      55.836  -5.966   7.479  1.00 39.45           H
ANISOU   12  H3  ALA A 263     4084   4995   5910    747    297   -806       H
ATOM     13  N   GLN A 264      52.335  -6.120   7.837  1.00 28.84           N
ANISOU   13  N   GLN A 264     2434   4107   4415    831    225   -536       N
ATOM     14  CA  GLN A 264      51.381  -5.180   7.298  1.00 22.21           C
ANISOU   14  CA  GLN A 264     2500   3218   2718    700    260   -697       C
ATOM     15  HA  GLN A 264      51.869  -4.384   7.011  1.00 23.32           H
ANISOU   15  HA  GLN A 264     2553   3354   2952    498    228   -637       H
ATOM     16  CB  GLN A 264      50.662  -5.744   6.059  1.00 25.52           C
ANISOU   16  CB  GLN A 264     3120   3517   3060    623    557  -1232       C
ATOM     17  HB3 GLN A 264      50.070  -5.066   5.698  1.00 25.22           H
ANISOU   17  HB3 GLN A 264     2997   3466   3117    207    315   -707       H
ATOM     18  HB2 GLN A 264      50.150  -6.526   6.320  1.00 25.92           H
ANISOU   18  HB2 GLN A 264     3105   3646   3095    550    359   -985       H
ATOM     19  CG  GLN A 264      51.613  -6.153   4.989  1.00 26.96           C
ANISOU   19  CG  GLN A 264     2902   3937   3403   -228    593   -783       C
ATOM     20  HG3 GLN A 264      51.115  -6.602   4.289  1.00 25.20           H
ANISOU   20  HG3 GLN A 264     2942   3620   3010     71    562   -735       H
ATOM     21  HG2 GLN A 264      52.270  -6.761   5.361  1.00 27.49           H
ANISOU   21  HG2 GLN A 264     3231   3885   3328    -61    517   -646       H
ATOM     22  CD  GLN A 264      52.323  -4.987   4.363  1.00 25.85           C
ANISOU   22  CD  GLN A 264     3197   3806   2819    581   1035   -437       C
ATOM     23  OE1 GLN A 264      51.697  -4.069   3.831  1.00 39.52           O
ANISOU   23  OE1 GLN A 264     4076   5426   5511   1394   1285    471       O
ATOM     24  NE2 GLN A 264      53.654  -5.073   4.332  1.00 38.95           N
ANISOU   24  NE2 GLN A 264     3309   6157   5332    858    891    -13       N
ATOM     25 HE21 GLN A 264      54.113  -4.449   3.958  1.00 33.91           H
ANISOU   25 HE21 GLN A 264     3776   4739   4367    788    349   -703       H
ATOM     26 HE22 GLN A 264      54.059  -5.747   4.681  1.00 32.00           H
ANISOU   26 HE22 GLN A 264     3584   4417   4157      0    666   -412       H
ATOM     27  C   GLN A 264      50.299  -4.705   8.329  1.00 18.12           C
ANISOU   27  C   GLN A 264     1761   3008   2113    350    -39   -601       C
ATOM     28  O   GLN A 264      49.869  -5.448   9.208  1.00 22.89           O
ANISOU   28  O   GLN A 264     2794   2794   3106    190    108   -576       O
ATOM     29  H   GLN A 264      52.026  -6.922   7.888  1.00 27.56           H
ANISOU   29  H   GLN A 264     2788   3909   3774    857    208   -606       H
ATOM     30  N   GLY A 265      49.867  -3.476   8.201  1.00 17.54           N
ANISOU   30  N   GLY A 265     1783   2676   2203   -126    300   -399       N
ATOM     31  CA  GLY A 265      48.695  -2.983   9.023  1.00 15.31           C
ANISOU   31  CA  GLY A 265     1514   2286   2014     69      0   -538       C
ATOM     32  HA3 GLY A 265      47.991  -3.650   9.007  1.00 15.82           H
ANISOU   32  HA3 GLY A 265     1765   2264   1979    -38    137   -392       H
ATOM     33  HA2 GLY A 265      48.346  -2.176   8.614  1.00 15.56           H
ANISOU   33  HA2 GLY A 265     1591   2362   1958     -4    120   -329       H
ATOM     34  C   GLY A 265      49.010  -2.664  10.488  1.00 13.04           C
ANISOU   34  C   GLY A 265     1330   2052   1572     35    298   -235       C
ATOM     35  O   GLY A 265      48.119  -2.563  11.294  1.00 15.12           O
ANISOU   35  O   GLY A 265     1388   2546   1809    345    448    -93       O
ATOM     36  H   GLY A 265      50.200  -2.889   7.667  1.00 17.12           H
ANISOU   36  H   GLY A 265     1716   2597   2192     24    246   -297       H
ATOM     37  N   LEU A 266      50.270  -2.429  10.815  1.00 13.67           N
ANISOU   37  N   LEU A 266     1441   2201   1551     12    337   -148       N
ATOM     38  CA  LEU A 266      50.738  -2.234  12.170  1.00 13.24           C
ANISOU   38  CA  LEU A 266     1348   2006   1676   -157    219   -122       C
ATOM     39  HA  LEU A 266      49.987  -2.384  12.780  1.00 13.61           H
ANISOU   39  HA  LEU A 266     1497   2102   1572   -111    262   -109       H
ATOM     40  CB  LEU A 266      51.796  -3.257  12.552  1.00 14.41           C
ANISOU   40  CB  LEU A 266     1631   2361   1482   -116    258   -125       C
ATOM     41  HB3 LEU A 266      52.043  -3.118  13.479  1.00 14.61           H
ANISOU   41  HB3 LEU A 266     1674   2214   1661    -94     61   -226       H
ATOM     42  HB2 LEU A 266      52.572  -3.125  11.985  1.00 14.22           H
ANISOU   42  HB2 LEU A 266     1637   2215   1550    -81    238   -149       H
ATOM     43  CG  LEU A 266      51.375  -4.687  12.414  1.00 15.11           C
ANISOU   43  CG  LEU A 266     2127   2240   1373    153    186   -229       C
ATOM     44  HG  LEU A 266      51.158  -4.851  11.484  1.00 15.19           H
ANISOU   44  HG  LEU A 266     1965   2262   1545     83      4   -259       H
ATOM     45  CD1 LEU A 266      52.538  -5.615  12.769  1.00 17.79           C
ANISOU   45  CD1 LEU A 266     2245   2271   2240    404    618     65       C
ATOM     46 HD11 LEU A 266      53.290  -5.400  12.211  1.00 16.11           H
ANISOU   46 HD11 LEU A 266     1957   2265   1897    178    233    -36       H
ATOM     47 HD12 LEU A 266      52.269  -6.524  12.619  1.00 17.04           H
ANISOU   47 HD12 LEU A 266     2141   2364   1968    295    370     41       H
ATOM     48 HD13 LEU A 266      52.768  -5.488  13.692  1.00 17.71           H
ANISOU   48 HD13 LEU A 266     2153   2290   2285    265    448     50       H
ATOM     49  CD2 LEU A 266      50.128  -5.030  13.235  1.00 15.63           C
ANISOU   49  CD2 LEU A 266     1887   2287   1763     59    -30    117       C
ATOM     50 HD21 LEU A 266      50.230  -4.678  14.122  1.00 15.83           H
ANISOU   50 HD21 LEU A 266     1947   2208   1860     83     24    -10       H
ATOM     51 HD22 LEU A 266      50.031  -5.984  13.269  1.00 15.71           H
ANISOU   51 HD22 LEU A 266     1960   2249   1758    129     69      7       H
ATOM     52 HD23 LEU A 266      49.357  -4.641  12.814  1.00 15.42           H
ANISOU   52 HD23 LEU A 266     1903   2216   1740     65     18     22       H
ATOM     53  C   LEU A 266      51.166  -0.797  12.421  1.00 13.53           C
ANISOU   53  C   LEU A 266     1379   2040   1721    -36    201   -107       C
ATOM     54  O   LEU A 266      51.846  -0.507  13.383  1.00 19.45           O
ANISOU   54  O   LEU A 266     2588   2586   2217   -301   -333    -65       O
ATOM     55  H   LEU A 266      50.904  -2.370  10.238  1.00 13.39           H
ANISOU   55  H   LEU A 266     1420   2130   1537    -43    304   -191       H
ATOM     56  N   ALA A 267      50.721   0.128  11.665  1.00 14.45           N
ANISOU   56  N   ALA A 267     1425   2146   1919     -7    -47   -307       N
ATOM     57  CA  ALA A 267      50.972   1.540  11.893  1.00 13.56           C
ANISOU   57  CA  ALA A 267     1335   1911   1905    -69     85   -295       C
ATOM     58  HA  ALA A 267      51.932   1.676  12.042  1.00 14.10           H
ANISOU   58  HA  ALA A 267     1403   1981   1970   -138      1   -231       H
ATOM     59  CB  ALA A 267      50.572   2.365  10.651  1.00 16.33           C
ANISOU   59  CB  ALA A 267     1972   2071   2161     28    324   -196       C
ATOM     60  HB1 ALA A 267      51.201   2.195   9.951  1.00 15.31           H
ANISOU   60  HB1 ALA A 267     1780   2084   1951    -17     78   -130       H
ATOM     61  HB2 ALA A 267      50.587   3.298  10.879  1.00 15.41           H
ANISOU   61  HB2 ALA A 267     1773   2034   2046     26    197    -98       H
ATOM     62  HB3 ALA A 267      49.689   2.112  10.372  1.00 15.82           H
ANISOU   62  HB3 ALA A 267     1938   2037   2035     95    250   -154       H
ATOM     63  C   ALA A 267      50.216   2.074  13.087  1.00 13.68           C
ANISOU   63  C   ALA A 267     1140   1991   2064     31    121   -119       C
ATOM     64  O   ALA A 267      49.045   1.728  13.285  1.00 15.39           O
ANISOU   64  O   ALA A 267     1307   2200   2341   -159    410   -185       O
ATOM     65  H   ALA A 267      50.239  -0.019  10.968  1.00 13.81           H
ANISOU   65  H   ALA A 267     1433   2038   1776    -48     44   -243       H
ATOM     66  N   GLY A 268      50.884   2.874  13.893  1.00 12.75           N
ANISOU   66  N   GLY A 268     1274   1860   1711    118    292   -209       N
ATOM     67  CA  GLY A 268      50.196   3.637  14.964  1.00 13.63           C
ANISOU   67  CA  GLY A 268     1488   1855   1835    230    295      6       C
ATOM     68  HA3 GLY A 268      50.842   3.907  15.636  1.00 13.93           H
ANISOU   68  HA3 GLY A 268     1584   1781   1926    170    241    -68       H
ATOM     69  HA2 GLY A 268      49.519   3.089  15.389  1.00 13.82           H
ANISOU   69  HA2 GLY A 268     1542   1800   1907     94    211   -110       H
ATOM     70  C   GLY A 268      49.548   4.867  14.405  1.00 12.67           C
ANISOU   70  C   GLY A 268     1310   1505   1996    111    389     34       C
ATOM     71  O   GLY A 268      49.857   5.335  13.310  1.00 15.31           O
ANISOU   71  O   GLY A 268     1495   2053   2267    176    307    -44       O
ATOM     72  H   GLY A 268      51.733   3.007  13.859  1.00 13.27           H
ANISOU   72  H   GLY A 268     1343   1863   1835    -31    264   -137       H
ATOM     73  N   LEU A 269      48.665   5.448  15.215  1.00 13.89           N
ANISOU   73  N   LEU A 269     1475   1772   2029    309    400    -33       N
ATOM     74  CA  LEU A 269      47.972   6.657  14.857  1.00 12.57           C
ANISOU   74  CA  LEU A 269     1358   1556   1862    -89    189    -92       C
ATOM     75  HA  LEU A 269      48.251   6.964  13.974  1.00 12.82           H
ANISOU   75  HA  LEU A 269     1381   1653   1834    -25    204    -85       H
ATOM     76  CB  LEU A 269      46.464   6.475  14.860  1.00 12.21           C
ANISOU   76  CB  LEU A 269     1191   1447   1999     -2    164     49       C
ATOM     77  HB3 LEU A 269      46.047   7.349  14.804  1.00 12.30           H
ANISOU   77  HB3 LEU A 269     1281   1516   1874     67    205    -26       H
ATOM     78  HB2 LEU A 269      46.212   6.054  15.697  1.00 12.53           H
ANISOU   78  HB2 LEU A 269     1321   1628   1809    -23    182    -92       H
ATOM     79  CG  LEU A 269      45.905   5.634  13.753  1.00 13.08           C
ANISOU   79  CG  LEU A 269     1433   1865   1672   -127    390   -207       C
ATOM     80  HG  LEU A 269      46.448   4.833  13.686  1.00 13.64           H
ANISOU   80  HG  LEU A 269     1530   1809   1844   -112    276   -124       H
ATOM     81  CD1 LEU A 269      44.489   5.182  13.976  1.00 13.79           C
ANISOU   81  CD1 LEU A 269     1385   1956   1897   -216    177   -256       C
ATOM     82 HD11 LEU A 269      44.442   4.706  14.809  1.00 14.00           H
ANISOU   82 HD11 LEU A 269     1445   1923   1952   -157    214   -207       H
ATOM     83 HD12 LEU A 269      44.226   4.606  13.255  1.00 13.33           H
ANISOU   83 HD12 LEU A 269     1445   1836   1783   -181    221   -198       H
ATOM     84 HD13 LEU A 269      43.916   5.952  14.007  1.00 14.05           H
ANISOU   84 HD13 LEU A 269     1550   1934   1855   -150    212   -205       H
ATOM     85  CD2 LEU A 269      46.028   6.353  12.439  1.00 15.82           C
ANISOU   85  CD2 LEU A 269     1889   2178   1943   -503    333    -73       C
ATOM     86 HD21 LEU A 269      45.625   7.221  12.517  1.00 15.78           H
ANISOU   86 HD21 LEU A 269     1851   2235   1909   -372    274    -43       H
ATOM     87 HD22 LEU A 269      45.577   5.845  11.761  1.00 15.13           H
ANISOU   87 HD22 LEU A 269     1755   2039   1954   -209    294    -87       H
ATOM     88 HD23 LEU A 269      46.955   6.442  12.212  1.00 15.09           H
ANISOU   88 HD23 LEU A 269     1788   2025   1921   -220    215    -89       H
ATOM     89  C   LEU A 269      48.351   7.737  15.904  1.00 12.04           C
ANISOU   89  C   LEU A 269     1169   1621   1782   -200    260    -94       C
ATOM     90  O   LEU A 269      48.270   7.504  17.130  1.00 13.17           O
ANISOU   90  O   LEU A 269     1584   1693   1725    -40    246     -2       O
ATOM     91  H   LEU A 269      48.450   5.144  15.991  1.00 13.31           H
ANISOU   91  H   LEU A 269     1434   1697   1925    138    245   -130       H
ATOM     92  N   ARG A 270      48.769   8.885  15.438  1.00 12.97           N
ANISOU   92  N   ARG A 270     1371   1707   1848    -57    249    -84       N
ATOM     93  CA  ARG A 270      49.095   9.970  16.342  1.00 12.32           C
ANISOU   93  CA  ARG A 270     1226   1649   1802    -34     66     76       C
ATOM     94  HA  ARG A 270      49.839   9.708  16.923  1.00 12.58           H
ANISOU   94  HA  ARG A 270     1403   1672   1704    -43     65     99       H
ATOM     95  CB  ARG A 270      49.524  11.166  15.497  1.00 13.78           C
ANISOU   95  CB  ARG A 270     1352   1904   1979   -278    515     97       C
ATOM     96  HB3 ARG A 270      48.754  11.512  15.019  1.00 14.22           H
ANISOU   96  HB3 ARG A 270     1659   1856   1886   -218    294     76       H
ATOM     97  HB2 ARG A 270      50.206  10.881  14.869  1.00 12.90           H
ANISOU   97  HB2 ARG A 270     1412   1821   1665    -90    287     63       H
ATOM     98  CG  ARG A 270      50.112  12.301  16.341  1.00 16.17           C
ANISOU   98  CG  ARG A 270     1907   2230   2006   -526    354    -81       C
ATOM     99  HG3 ARG A 270      50.937  11.996  16.751  1.00 16.16           H
ANISOU   99  HG3 ARG A 270     2014   2077   2048   -376    356    -26       H
ATOM    100  HG2 ARG A 270      49.477  12.552  17.027  1.00 14.88           H
ANISOU  100  HG2 ARG A 270     1772   1998   1881   -299    190     36       H
ATOM    101  CD  ARG A 270      50.414  13.540  15.533  1.00 17.25           C
ANISOU  101  CD  ARG A 270     2151   2108   2293   -191    342    -95       C
ATOM    102  HD3 ARG A 270      50.686  14.259  16.125  1.00 16.86           H
ANISOU  102  HD3 ARG A 270     2121   2102   2183   -215    323    -52       H
ATOM    103  HD2 ARG A 270      49.621  13.784  15.033  1.00 17.24           H
ANISOU  103  HD2 ARG A 270     2161   2163   2224   -309    278    -66       H
ATOM    104  NE  ARG A 270      51.483  13.260  14.634  1.00 17.83           N
ANISOU  104  NE  ARG A 270     2146   2401   2227   -363    315   -206       N
ATOM    105  HE  ARG A 270      52.209  12.717  14.983  1.00 18.23           H
ANISOU  105  HE  ARG A 270     2285   2325   2316   -307    316   -100       H
ATOM    106  CZ  ARG A 270      51.698  13.881  13.478  1.00 18.69           C
ANISOU  106  CZ  ARG A 270     2133   2383   2584   -492     45     31       C
ATOM    107  NH1 ARG A 270      50.939  14.909  13.121  1.00 19.27           N
ANISOU  107  NH1 ARG A 270     2353   2365   2602   -439    574    110       N
ATOM    108 HH11 ARG A 270      50.303  15.190  13.624  1.00 17.73           H
ANISOU  108 HH11 ARG A 270     2161   2251   2322   -268    230     90       H
ATOM    109 HH12 ARG A 270      51.096  15.313  12.378  1.00 18.17           H
ANISOU  109 HH12 ARG A 270     2269   2305   2326   -371    281    -45       H
ATOM    110  NH2 ARG A 270      52.628  13.386  12.719  1.00 20.50           N
ANISOU  110  NH2 ARG A 270     2883   2263   2640    274    761    315       N
ATOM    111 HH21 ARG A 270      53.112  12.729  12.993  1.00 18.85           H
ANISOU  111 HH21 ARG A 270     2444   2238   2480    -17    431    129       H
ATOM    112 HH22 ARG A 270      52.838  13.787  11.987  1.00 18.03           H
ANISOU  112 HH22 ARG A 270     2455   2147   2248    -56    386      9       H
ATOM    113  C   ARG A 270      47.898  10.364  17.198  1.00 12.51           C
ANISOU  113  C   ARG A 270     1521   1620   1610    -63    169    190       C
ATOM    114  O   ARG A 270      46.781  10.549  16.700  1.00 13.02           O
ANISOU  114  O   ARG A 270     1403   1845   1699   -116    150    -92       O
ATOM    115  H   ARG A 270      48.870   9.066  14.603  1.00 12.70           H
ANISOU  115  H   ARG A 270     1324   1679   1819    -81    196    -81       H
ATOM    116  N   ASN A 271      48.136  10.641  18.460  1.00 12.16           N
ANISOU  116  N   ASN A 271     1383   1604   1633   -197     59     52       N
ATOM    117  CA  ASN A 271      47.191  11.310  19.367  1.00 12.30           C
ANISOU  117  CA  ASN A 271     1387   1527   1759   -224     62     19       C
ATOM    118  HA  ASN A 271      46.291  10.951  19.224  1.00 12.24           H
ANISOU  118  HA  ASN A 271     1439   1499   1711   -226     37    -19       H
ATOM    119  CB  ASN A 271      47.572  11.058  20.793  1.00 13.30           C
ANISOU  119  CB  ASN A 271     1617   1598   1836    -81     99    135       C
ATOM    120  HB3 ASN A 271      48.422  11.488  20.974  1.00 13.23           H
ANISOU  120  HB3 ASN A 271     1643   1596   1786    -93     56     72       H
ATOM    121  HB2 ASN A 271      47.651  10.101  20.932  1.00 13.23           H
ANISOU  121  HB2 ASN A 271     1680   1565   1780   -124     50     76       H
ATOM    122  CG  ASN A 271      46.578  11.579  21.773  1.00 14.75           C
ANISOU  122  CG  ASN A 271     2152   1727   1723   -155    -89     33       C
ATOM    123  OD1 ASN A 271      45.610  12.246  21.477  1.00 13.28           O
ANISOU  123  OD1 ASN A 271     1665   1608   1771   -404    214   -211       O
ATOM    124  ND2 ASN A 271      46.929  11.268  23.047  1.00 20.59           N
ANISOU  124  ND2 ASN A 271     2579   3404   1840    508    -86   -514       N
ATOM    125 HD21 ASN A 271      46.346  11.529  23.791  1.00 17.16           H
ANISOU  125 HD21 ASN A 271     2177   2498   1844    127    -78   -266       H
ATOM    126 HD22 ASN A 271      47.762  10.783  23.228  1.00 17.04           H
ANISOU  126 HD22 ASN A 271     2261   2393   1819    -63    -40   -238       H
ATOM    127  C   ASN A 271      47.183  12.805  19.068  1.00 11.76           C
ANISOU  127  C   ASN A 271     1478   1358   1630   -266     16   -168       C
ATOM    128  O   ASN A 271      48.214  13.446  19.130  1.00 13.65           O
ANISOU  128  O   ASN A 271     1398   1653   2134   -438    -74    -52       O
ATOM    129  H   ASN A 271      48.879  10.444  18.847  1.00 12.27           H
ANISOU  129  H   ASN A 271     1477   1571   1612   -100     24     84       H
ATOM    130  N   LEU A 272      46.045  13.330  18.653  1.00 12.15           N
ANISOU  130  N   LEU A 272     1584   1362   1670   -349     69    -77       N
ATOM    131  CA  LEU A 272      45.922  14.761  18.260  1.00 12.20           C
ANISOU  131  CA  LEU A 272     1386   1418   1831   -165     46      4       C
ATOM    132  HA  LEU A 272      46.790  15.088  17.945  1.00 12.36           H
ANISOU  132  HA  LEU A 272     1479   1429   1788   -256     74    -15       H
ATOM    133  CB  LEU A 272      44.954  14.874  17.108  1.00 13.11           C
ANISOU  133  CB  LEU A 272     1744   1393   1844    -96    -77     31       C
ATOM    134  HB3 LEU A 272      44.891  15.809  16.858  1.00 13.05           H
ANISOU  134  HB3 LEU A 272     1686   1437   1834   -135    -59     66       H
ATOM    135  HB2 LEU A 272      44.086  14.566  17.413  1.00 13.33           H
ANISOU  135  HB2 LEU A 272     1711   1487   1865   -100    -86    -19       H
ATOM    136  CG  LEU A 272      45.285  14.098  15.843  1.00 14.13           C
ANISOU  136  CG  LEU A 272     1856   1540   1971   -271   -112   -124       C
ATOM    137  HG  LEU A 272      45.388  13.163  16.080  1.00 14.24           H
ANISOU  137  HG  LEU A 272     1889   1621   1898   -234    -48    -44       H
ATOM    138  CD1 LEU A 272      44.142  14.172  14.850  1.00 14.88           C
ANISOU  138  CD1 LEU A 272     1909   1819   1925   -383   -134     13       C
ATOM    139 HD11 LEU A 272      43.352  13.810  15.257  1.00 14.35           H
ANISOU  139 HD11 LEU A 272     1802   1748   1901   -213    -68    -18       H
ATOM    140 HD12 LEU A 272      44.371  13.663  14.069  1.00 14.87           H
ANISOU  140 HD12 LEU A 272     1883   1826   1940   -312   -132     12       H
ATOM    141 HD13 LEU A 272      43.996  15.091  14.611  1.00 14.73           H
ANISOU  141 HD13 LEU A 272     1864   1817   1914   -279   -110    -54       H
ATOM    142  CD2 LEU A 272      46.590  14.540  15.236  1.00 15.47           C
ANISOU  142  CD2 LEU A 272     2128   1960   1788   -197    150   -138       C
ATOM    143 HD21 LEU A 272      46.596  15.498  15.175  1.00 15.48           H
ANISOU  143 HD21 LEU A 272     2034   1943   1903   -190     62   -139       H
ATOM    144 HD22 LEU A 272      46.676  14.155  14.361  1.00 14.59           H
ANISOU  144 HD22 LEU A 272     2004   1775   1761   -190     43   -124       H
ATOM    145 HD23 LEU A 272      47.312  14.244  15.796  1.00 15.17           H
ANISOU  145 HD23 LEU A 272     2028   1804   1928   -221    104   -141       H
ATOM    146  C   LEU A 272      45.516  15.629  19.431  1.00 12.52           C
ANISOU  146  C   LEU A 272     1348   1517   1892   -412     21    -42       C
ATOM    147  O   LEU A 272      45.401  16.828  19.284  1.00 13.48           O
ANISOU  147  O   LEU A 272     1750   1396   1975   -398     12    -62       O
ATOM    148  H   LEU A 272      45.309  12.889  18.585  1.00 11.84           H
ANISOU  148  H   LEU A 272     1411   1377   1709   -201     49    -61       H
ATOM    149  N   GLY A 273      45.284  15.003  20.586  1.00 12.17           N
ANISOU  149  N   GLY A 273     1372   1487   1763   -377    -51    -79       N
ATOM    150  CA  GLY A 273      44.779  15.709  21.801  1.00 12.99           C
ANISOU  150  CA  GLY A 273     1537   1534   1862   -418    -52   -160       C
ATOM    151  HA3 GLY A 273      44.593  16.644  21.620  1.00 12.62           H
ANISOU  151  HA3 GLY A 273     1470   1556   1767   -349     -5   -135       H
ATOM    152  HA2 GLY A 273      45.425  15.640  22.519  1.00 12.50           H
ANISOU  152  HA2 GLY A 273     1512   1497   1737   -356     32   -147       H
ATOM    153  C   GLY A 273      43.498  15.010  22.203  1.00 11.68           C
ANISOU  153  C   GLY A 273     1359   1469   1606   -270     78   -183       C
ATOM    154  O   GLY A 273      42.413  15.283  21.661  1.00 12.24           O
ANISOU  154  O   GLY A 273     1466   1531   1652   -315    -11   -142       O
ATOM    155  H   GLY A 273      45.405  14.163  20.718  1.00 12.35           H
ANISOU  155  H   GLY A 273     1420   1492   1778   -346    -19    -85       H
ATOM    156  N   ASN A 274      43.646  14.097  23.161  1.00 11.02           N
ANISOU  156  N   ASN A 274     1268   1370   1548   -291    111   -167       N
ATOM    157  CA  ASN A 274      42.516  13.311  23.630  1.00 10.98           C
ANISOU  157  CA  ASN A 274     1310   1349   1510   -304     -2   -112       C
ATOM    158  HA  ASN A 274      42.864  12.645  24.260  1.00 11.28           H
ANISOU  158  HA  ASN A 274     1296   1411   1580   -259     26    -99       H
ATOM    159  CB  ASN A 274      41.548  14.194  24.395  1.00 12.00           C
ANISOU  159  CB  ASN A 274     1317   1550   1691   -277     67   -258       C
ATOM    160  HB3 ASN A 274      40.715  13.717  24.532  1.00 11.73           H
ANISOU  160  HB3 ASN A 274     1308   1480   1666   -225    100   -183       H
ATOM    161  HB2 ASN A 274      41.378  15.002  23.892  1.00 12.17           H
ANISOU  161  HB2 ASN A 274     1340   1583   1699   -285     82   -183       H
ATOM    162  CG  ASN A 274      42.049  14.583  25.769  1.00 11.93           C
ANISOU  162  CG  ASN A 274     1242   1602   1685   -282    264   -148       C
ATOM    163  OD1 ASN A 274      42.704  13.796  26.462  1.00 12.92           O
ANISOU  163  OD1 ASN A 274     1436   1705   1767   -245   -182   -317       O
ATOM    164  ND2 ASN A 274      41.705  15.803  26.167  1.00 12.98           N
ANISOU  164  ND2 ASN A 274     1465   1558   1909   -400    121   -442       N
ATOM    165 HD21 ASN A 274      42.166  16.214  26.930  1.00 12.24           H
ANISOU  165 HD21 ASN A 274     1439   1563   1647   -367    189   -268       H
ATOM    166 HD22 ASN A 274      40.992  16.294  25.706  1.00 13.11           H
ANISOU  166 HD22 ASN A 274     1546   1622   1812   -358    143   -281       H
ATOM    167  C   ASN A 274      41.778  12.524  22.558  1.00 11.73           C
ANISOU  167  C   ASN A 274     1279   1403   1774   -312    178   -209       C
ATOM    168  O   ASN A 274      40.620  12.263  22.690  1.00 12.60           O
ANISOU  168  O   ASN A 274     1250   1649   1886   -397     37   -310       O
ATOM    169  H   ASN A 274      44.388  13.913  23.555  1.00 11.49           H
ANISOU  169  H   ASN A 274     1394   1401   1569   -272     19   -140       H
ATOM    170  N   THR A 275      42.504  12.120  21.485  1.00 11.01           N
ANISOU  170  N   THR A 275     1073   1566   1544   -286     45   -182       N
ATOM    171  CA  THR A 275      41.838  11.440  20.386  1.00 10.72           C
ANISOU  171  CA  THR A 275     1172   1400   1501   -150     16   -252       C
ATOM    172  HA  THR A 275      40.872  11.563  20.495  1.00 11.21           H
ANISOU  172  HA  THR A 275     1217   1474   1566   -161     83   -165       H
ATOM    173  CB  THR A 275      42.153  12.017  19.007  1.00 11.56           C
ANISOU  173  CB  THR A 275     1268   1551   1571   -377     51     27       C
ATOM    174  HB  THR A 275      41.656  11.534  18.330  1.00 11.66           H
ANISOU  174  HB  THR A 275     1342   1496   1592   -287     31    -80       H
ATOM    175  OG1 THR A 275      43.540  11.884  18.744  1.00 12.34           O
ANISOU  175  OG1 THR A 275     1333   1548   1808   -293    186      0       O
ATOM    176  HG1 THR A 275      43.757  12.222  18.034  0.00 10.82           H
ANISOU  176  HG1 THR A 275     1370   1370   1370      0      0      0       H
ATOM    177  CG2 THR A 275      41.735  13.453  18.923  1.00 12.70           C
ANISOU  177  CG2 THR A 275     1701   1448   1675   -599     38    -62       C
ATOM    178 HG21 THR A 275      40.841  13.558  19.260  1.00 12.56           H
ANISOU  178 HG21 THR A 275     1641   1474   1656   -433    -34    -53       H
ATOM    179 HG22 THR A 275      41.759  13.747  18.009  1.00 12.32           H
ANISOU  179 HG22 THR A 275     1548   1484   1648   -430     17    -85       H
ATOM    180 HG23 THR A 275      42.331  13.998  19.440  1.00 12.37           H
ANISOU  180 HG23 THR A 275     1550   1513   1637   -287     10    -69       H
ATOM    181  C   THR A 275      42.043   9.942  20.340  1.00 10.50           C
ANISOU  181  C   THR A 275      925   1462   1601   -109     78   -103       C
ATOM    182  O   THR A 275      41.707   9.298  19.328  1.00 11.20           O
ANISOU  182  O   THR A 275     1291   1401   1562   -274    -57   -217       O
ATOM    183  H   THR A 275      43.351  12.223  21.386  1.00 11.03           H
ANISOU  183  H   THR A 275     1137   1470   1581   -377    156   -186       H
HETATM  184  N   CME A 276      42.479   9.301  21.437  1.00 11.57           N
ANISOU  184  N   CME A 276     1146   1620   1626   -249   -159   -114       N
HETATM  185  CA  CME A 276      42.551   7.867  21.415  1.00 12.31           C
ANISOU  185  CA  CME A 276     1447   1553   1676   -317   -128   -162       C
HETATM  186  HA  CME A 276      43.029   7.610  20.465  1.00 12.99           H
ANISOU  186  HA  CME A 276     1364   1774   1796   -241     -7   -124       H
HETATM  187  CB  CME A 276      43.446   7.247  22.536  1.00 12.94           C
ANISOU  187  CB  CME A 276      778   2150   1987   -541    112     79       C
HETATM  188  HB2 CME A 276      42.748   7.017  23.342  1.00 12.39           H
ANISOU  188  HB2 CME A 276     1155   2010   1542   -681    363     75       H
HETATM  189  HB3 CME A 276      44.162   7.905  23.038  1.00 17.82           H
ANISOU  189  HB3 CME A 276     1806   2188   2775   -294   -210   -191       H
HETATM  190  SG  CME A 276      43.935   5.554  21.944  1.00 39.88           S
ANISOU  190  SG  CME A 276     5127   4591   5433   -612     48    761       S
HETATM  191  SD  CME A 276      45.146   6.458  20.590  1.00 34.55           S
ANISOU  191  SD  CME A 276     3118   4964   5045   1205    255    868       S
HETATM  192  CE  CME A 276      45.352   7.526  21.934  1.00 14.52           C
ANISOU  192  CE  CME A 276      363   2504   2647    467   -302   -632       C
HETATM  193  HE2 CME A 276      44.424   7.890  22.329  1.00 27.92           H
ANISOU  193  HE2 CME A 276     1957   3908   4742    637     -9   -551       H
HETATM  194  HE3 CME A 276      45.597   8.419  21.350  1.00 20.98           H
ANISOU  194  HE3 CME A 276     1724   2988   3256    417   -477   -538       H
HETATM  195  CZ  CME A 276      46.494   7.621  22.994  1.00 51.95           C
ANISOU  195  CZ  CME A 276     6436   6424   6878   1456  -1635    929       C
HETATM  196  HZ2 CME A 276      46.325   8.405  23.737  1.00 24.63           H
ANISOU  196  HZ2 CME A 276     3241   2945   3171    415  -1269   -568       H
HETATM  197  HZ3 CME A 276      47.481   7.596  22.582  1.00 31.92           H
ANISOU  197  HZ3 CME A 276     4740   3448   3936    -18  -1823   -412       H
HETATM  198  OH  CME A 276      45.837   6.319  23.282  1.00 26.87           O
ANISOU  198  OH  CME A 276     3293   3838   3079   1055   -190    703       O
HETATM  199  HH  CME A 276      46.456   6.219  24.141  0.00 25.85           H
ANISOU  199  HH  CME A 276     3273   3273   3273      0      0      0       H
HETATM  200  C   CME A 276      41.218   7.155  21.375  1.00  9.68           C
ANISOU  200  C   CME A 276     1176   1342   1160   -320     57   -163       C
HETATM  201  O   CME A 276      41.148   5.998  20.952  1.00 11.16           O
ANISOU  201  O   CME A 276     1359   1487   1393    -53   -136   -302       O
HETATM  202  H   CME A 276      42.738   9.669  22.168  1.00 11.46           H
ANISOU  202  H   CME A 276     1209   1559   1584   -241    -59   -135       H
ATOM    203  N   PHE A 277      40.120   7.793  21.780  1.00 10.04           N
ANISOU  203  N   PHE A 277     1260   1235   1318   -175     54   -259       N
ATOM    204  CA  PHE A 277      38.801   7.211  21.568  1.00  9.97           C
ANISOU  204  CA  PHE A 277     1191   1212   1385   -155    -21   -214       C
ATOM    205  HA  PHE A 277      38.758   6.338  22.011  1.00 10.32           H
ANISOU  205  HA  PHE A 277     1198   1336   1388   -142      0    -82       H
ATOM    206  CB  PHE A 277      37.680   8.077  22.130  1.00 10.54           C
ANISOU  206  CB  PHE A 277     1114   1285   1604    -31     59    -82       C
ATOM    207  HB3 PHE A 277      37.902   8.310  23.045  1.00 10.57           H
ANISOU  207  HB3 PHE A 277     1175   1291   1550    -85     83    -64       H
ATOM    208  HB2 PHE A 277      36.859   7.560  22.119  1.00 10.53           H
ANISOU  208  HB2 PHE A 277     1252   1256   1491   -110     34   -114       H
ATOM    209  CG  PHE A 277      37.417   9.360  21.385  1.00  9.66           C
ANISOU  209  CG  PHE A 277     1022   1310   1338   -148     32    -83       C
ATOM    210  CD1 PHE A 277      38.126  10.505  21.717  1.00  9.96           C
ANISOU  210  CD1 PHE A 277      993   1422   1367   -202    -57   -234       C
ATOM    211  HD1 PHE A 277      38.760  10.478  22.397  1.00  9.93           H
ANISOU  211  HD1 PHE A 277     1079   1371   1320   -178    -75   -139       H
ATOM    212  CE1 PHE A 277      37.934  11.663  20.990  1.00 11.42           C
ANISOU  212  CE1 PHE A 277     1257   1341   1738   -200    -79     32       C
ATOM    213  HE1 PHE A 277      38.404  12.433  21.214  1.00 10.98           H
ANISOU  213  HE1 PHE A 277     1205   1346   1620   -117    -56    -59       H
ATOM    214  CZ  PHE A 277      37.029  11.694  19.967  1.00 10.74           C
ANISOU  214  CZ  PHE A 277     1171   1312   1596   -180    -74    -77       C
ATOM    215  HZ  PHE A 277      36.879  12.488  19.505  1.00 10.86           H
ANISOU  215  HZ  PHE A 277     1223   1380   1522   -166    -88    -65       H
ATOM    216  CE2 PHE A 277      36.319  10.583  19.651  1.00 10.17           C
ANISOU  216  CE2 PHE A 277     1347   1326   1190   -122   -163   -169       C
ATOM    217  HE2 PHE A 277      35.698  10.609  18.958  1.00  9.82           H
ANISOU  217  HE2 PHE A 277     1168   1299   1261   -118   -105   -183       H
ATOM    218  CD2 PHE A 277      36.509   9.428  20.355  1.00 10.09           C
ANISOU  218  CD2 PHE A 277     1134   1167   1531    -58   -121   -338       C
ATOM    219  HD2 PHE A 277      36.035   8.665  20.114  1.00  9.83           H
ANISOU  219  HD2 PHE A 277     1131   1182   1420   -121    -67   -214       H
ATOM    220  C   PHE A 277      38.614   6.991  20.046  1.00  9.76           C
ANISOU  220  C   PHE A 277     1154   1287   1266   -211    -12   -157       C
ATOM    221  O   PHE A 277      38.061   5.967  19.624  1.00 10.95           O
ANISOU  221  O   PHE A 277     1538   1238   1383   -395    -51   -129       O
ATOM    222  H   PHE A 277      40.116   8.553  22.182  1.00  9.80           H
ANISOU  222  H   PHE A 277     1209   1245   1270   -190     25   -253       H
ATOM    223  N  AMET A 278      39.068   7.932  19.221  0.50  9.25           N
ANISOU  223  N  AMET A 278     1124   1110   1280   -206    -26   -270       N
ATOM    224  N  BMET A 278      39.075   7.930  19.224  0.50  9.27           N
ANISOU  224  N  BMET A 278     1130   1109   1282   -205    -20   -273       N
ATOM    225  CA AMET A 278      38.959   7.855  17.794  0.50  9.56           C
ANISOU  225  CA AMET A 278     1047   1237   1345    -57    -21    -96       C
ATOM    226  CA BMET A 278      38.963   7.864  17.798  0.50  9.58           C
ANISOU  226  CA BMET A 278     1050   1240   1350    -65    -19    -97       C
ATOM    227  HA AMET A 278      38.043   7.608  17.547  0.50 10.05           H
ANISOU  227  HA AMET A 278     1187   1219   1409   -230   -102   -113       H
ATOM    228  HA BMET A 278      38.046   7.627  17.547  0.50 10.06           H
ANISOU  228  HA BMET A 278     1186   1224   1412   -235   -101   -113       H
ATOM    229  CB AMET A 278      39.254   9.238  17.224  0.50 12.08           C
ANISOU  229  CB AMET A 278     1395   1425   1768   -390   -149      8       C
ATOM    230  CB BMET A 278      39.271   9.253  17.249  0.50 12.20           C
ANISOU  230  CB BMET A 278     1411   1447   1776   -397    -98     24       C
ATOM    231  HB3AMET A 278      40.141   9.512  17.498  0.50 12.14           H
ANISOU  231  HB3AMET A 278     1368   1518   1724   -178    -48    -52       H
ATOM    232  HB3BMET A 278      40.193   9.472  17.447  0.50 11.86           H
ANISOU  232  HB3BMET A 278     1384   1459   1661   -199    -15    -75       H
ATOM    233  HB2AMET A 278      38.596   9.864  17.565  0.50 12.37           H
ANISOU  233  HB2AMET A 278     1479   1542   1676   -268   -139      4       H
ATOM    234  HB2BMET A 278      38.683   9.895  17.678  0.50 12.36           H
ANISOU  234  HB2BMET A 278     1469   1545   1679   -285   -118     12       H
ATOM    235  CG AMET A 278      39.212   9.296  15.753  0.50 12.81           C
ANISOU  235  CG AMET A 278     1429   1616   1823   -256    149   -204       C
ATOM    236  CG BMET A 278      39.097   9.390  15.795  0.50 12.05           C
ANISOU  236  CG BMET A 278     1465   1429   1682   -310    254   -358       C
ATOM    237  HG3AMET A 278      38.330   9.037  15.455  0.50 13.03           H
ANISOU  237  HG3AMET A 278     1512   1660   1776   -208    -19    -70       H
ATOM    238  HG3BMET A 278      38.195   9.137  15.566  0.50 12.76           H
ANISOU  238  HG3BMET A 278     1530   1590   1729   -241      1   -105       H
ATOM    239  HG2AMET A 278      39.871   8.679  15.399  0.50 12.74           H
ANISOU  239  HG2AMET A 278     1513   1549   1778   -115      1    -59       H
ATOM    240  HG2BMET A 278      39.728   8.803  15.349  0.50 11.37           H
ANISOU  240  HG2BMET A 278     1370   1352   1598    -10     83   -170       H
ATOM    241  SD AMET A 278      39.571  10.942  15.070  0.50 15.13           S
ANISOU  241  SD AMET A 278     1883   1858   2007    -55    -37    208       S
ATOM    242  SD BMET A 278      39.379  11.081  15.182  0.50 16.19           S
ANISOU  242  SD BMET A 278     2110   1922   2119   -469   -410    541       S
ATOM    243  CE AMET A 278      38.525  11.757  15.997  0.50  6.62           C
ANISOU  243  CE AMET A 278      820    883    811   -546   -183    382       C
ATOM    244  CE BMET A 278      41.176  11.080  15.158  0.50 15.50           C
ANISOU  244  CE BMET A 278     1789   1947   2151   -515    -46    480       C
ATOM    245  HE1AMET A 278      37.635  11.449  15.809  0.50  8.14           H
ANISOU  245  HE1AMET A 278     1079   1004   1006   -616   -481    371       H
ATOM    246  HE1BMET A 278      41.496  10.871  16.039  0.50 15.36           H
ANISOU  246  HE1BMET A 278     1877   1890   2068   -405    -13    308       H
ATOM    247  HE2AMET A 278      38.596  12.694  15.798  0.50  7.83           H
ANISOU  247  HE2AMET A 278     1010   1014    952   -605   -280    612       H
ATOM    248  HE2BMET A 278      41.486  11.949  14.894  0.50 15.58           H
ANISOU  248  HE2BMET A 278     1945   1788   2186   -349   -129    326       H
ATOM    249  HE3AMET A 278      38.737  11.601  16.920  0.50  7.84           H
ANISOU  249  HE3AMET A 278      980    978   1018   -515   -448    549       H
ATOM    250  HE3BMET A 278      41.481  10.418  14.533  0.50 16.31           H
ANISOU  250  HE3BMET A 278     1921   2040   2236   -446    -90    346       H
ATOM    251  C  AMET A 278      39.921   6.852  17.218  0.50  9.36           C
ANISOU  251  C  AMET A 278     1018   1106   1432   -210     59    -15       C
ATOM    252  C  BMET A 278      39.922   6.862  17.215  0.50  9.35           C
ANISOU  252  C  BMET A 278     1019   1106   1427   -216     57     -9       C
ATOM    253  O  AMET A 278      39.534   5.983  16.432  0.50  9.91           O
ANISOU  253  O  AMET A 278     1249   1313   1202   -162     12    -80       O
ATOM    254  O  BMET A 278      39.534   6.002  16.422  0.50  9.96           O
ANISOU  254  O  BMET A 278     1255   1320   1207   -179     20    -76       O
ATOM    255  H  AMET A 278      39.457   8.652  19.486  0.50  9.92           H
ANISOU  255  H  AMET A 278     1194   1184   1389   -179    -16   -169       H
ATOM    256  H  BMET A 278      39.471   8.645  19.491  0.50  9.97           H
ANISOU  256  H  BMET A 278     1201   1187   1399   -177    -11   -167       H
ATOM    257  N   ASN A 279      41.172   6.890  17.696  1.00  9.06           N
ANISOU  257  N   ASN A 279     1062   1188   1191   -135      8   -106       N
ATOM    258  CA  ASN A 279      42.176   5.951  17.184  1.00  9.38           C
ANISOU  258  CA  ASN A 279     1019   1224   1318    -20    180   -104       C
ATOM    259  HA  ASN A 279      42.207   6.028  16.208  1.00  9.60           H
ANISOU  259  HA  ASN A 279     1088   1239   1319    -99     85    -82       H
ATOM    260  CB  ASN A 279      43.561   6.292  17.716  1.00 10.71           C
ANISOU  260  CB  ASN A 279     1171   1463   1434    -83     53   -192       C
ATOM    261  HB3 ASN A 279      44.190   5.610  17.430  1.00 10.52           H
ANISOU  261  HB3 ASN A 279     1211   1368   1418    -63     55   -107       H
ATOM    262  HB2 ASN A 279      43.510   6.315  18.679  1.00 10.46           H
ANISOU  262  HB2 ASN A 279     1165   1386   1422    -78     72   -130       H
ATOM    263  CG  ASN A 279      44.069   7.618  17.240  1.00 11.28           C
ANISOU  263  CG  ASN A 279     1193   1492   1599   -125    146   -192       C
ATOM    264  OD1 ASN A 279      43.616   8.136  16.256  1.00 12.07           O
ANISOU  264  OD1 ASN A 279     1453   1458   1674   -218    260     -8       O
ATOM    265  ND2 ASN A 279      45.039   8.165  17.968  1.00 12.95           N
ANISOU  265  ND2 ASN A 279     1184   1732   2004   -348     58   -169       N
ATOM    266 HD21 ASN A 279      45.319   9.088  17.794  1.00 12.41           H
ANISOU  266 HD21 ASN A 279     1268   1603   1842   -152     79   -170       H
ATOM    267 HD22 ASN A 279      45.475   7.648  18.678  1.00 12.71           H
ANISOU  267 HD22 ASN A 279     1279   1674   1875   -280    113   -206       H
ATOM    268  C   ASN A 279      41.836   4.496  17.506  1.00  8.87           C
ANISOU  268  C   ASN A 279     1000   1148   1219   -132     34    -24       C
ATOM    269  O   ASN A 279      42.018   3.612  16.679  1.00  9.73           O
ANISOU  269  O   ASN A 279     1159   1256   1281    -60    -36   -146       O
ATOM    270  H   ASN A 279      41.454   7.433  18.299  1.00  9.10           H
ANISOU  270  H   ASN A 279     1064   1146   1247   -170     32   -108       H
ATOM    271  N   SER A 280      41.244   4.258  18.693  1.00  9.14           N
ANISOU  271  N   SER A 280     1038   1172   1262   -105    -84    -94       N
ATOM    272  CA  SER A 280      40.864   2.906  19.059  1.00  9.07           C
ANISOU  272  CA  SER A 280     1089   1098   1257   -101    -69      0       C
ATOM    273  HA  SER A 280      41.654   2.327  19.036  1.00  9.25           H
ANISOU  273  HA  SER A 280     1156   1141   1216    -46    -71    -58       H
ATOM    274  CB  SER A 280      40.318   2.918  20.483  1.00 10.23           C
ANISOU  274  CB  SER A 280     1362   1404   1121   -209   -255   -107       C
ATOM    275  HB3 SER A 280      39.606   3.575  20.538  1.00 10.52           H
ANISOU  275  HB3 SER A 280     1391   1397   1208   -186   -131    -82       H
ATOM    276  HB2 SER A 280      41.035   3.163  21.088  1.00  9.38           H
ANISOU  276  HB2 SER A 280     1145   1307   1110   -212   -127    -91       H
ATOM    277  OG  SER A 280      39.793   1.651  20.887  1.00 11.22           O
ANISOU  277  OG  SER A 280     1450   1426   1385   -129     95   -139       O
ATOM    278  HG  SER A 280      39.492   1.685  21.646  0.00  9.41           H
ANISOU  278  HG  SER A 280     1191   1191   1191      0      0      0       H
ATOM    279  C   SER A 280      39.831   2.366  18.042  1.00  8.58           C
ANISOU  279  C   SER A 280     1099   1081   1080    -72     85    -46       C
ATOM    280  O   SER A 280      39.975   1.265  17.535  1.00  9.31           O
ANISOU  280  O   SER A 280     1184   1169   1184     -8     74   -172       O
ATOM    281  H   SER A 280      41.068   4.858  19.284  1.00  9.14           H
ANISOU  281  H   SER A 280     1078   1164   1229   -111    -60    -54       H
ATOM    282  N   ILE A 281      38.802   3.168  17.809  1.00  8.77           N
ANISOU  282  N   ILE A 281     1065   1159   1108    -40    -23   -140       N
ATOM    283  CA  ILE A 281      37.791   2.773  16.821  1.00  9.22           C
ANISOU  283  CA  ILE A 281      983   1337   1180    -51     32   -121       C
ATOM    284  HA  ILE A 281      37.432   1.902  17.086  1.00  9.16           H
ANISOU  284  HA  ILE A 281     1045   1271   1163    -19     43   -145       H
ATOM    285  CB  ILE A 281      36.617   3.782  16.826  1.00  9.03           C
ANISOU  285  CB  ILE A 281     1007   1358   1063     62     94   -187       C
ATOM    286  HB  ILE A 281      36.994   4.670  16.732  1.00  9.45           H
ANISOU  286  HB  ILE A 281     1088   1341   1158     44     69   -188       H
ATOM    287  CG1 ILE A 281      35.828   3.757  18.136  1.00  9.42           C
ANISOU  287  CG1 ILE A 281     1130   1241   1208   -211    204   -284       C
ATOM    288 HG13 ILE A 281      35.073   4.361  18.057  1.00  9.83           H
ANISOU  288 HG13 ILE A 281     1239   1311   1184   -134    139   -215       H
ATOM    289 HG12 ILE A 281      36.407   4.052  18.854  1.00  9.56           H
ANISOU  289 HG12 ILE A 281     1160   1280   1190   -163    111   -230       H
ATOM    290  CD1 ILE A 281      35.286   2.382  18.522  1.00 10.14           C
ANISOU  290  CD1 ILE A 281     1218   1452   1180   -264    237   -185       C
ATOM    291 HD11 ILE A 281      34.914   1.956  17.746  1.00 10.15           H
ANISOU  291 HD11 ILE A 281     1209   1379   1268   -180    173   -190       H
ATOM    292 HD12 ILE A 281      34.604   2.497  19.189  1.00  9.74           H
ANISOU  292 HD12 ILE A 281     1149   1385   1164   -196    163   -166       H
ATOM    293 HD13 ILE A 281      36.002   1.850  18.879  1.00 10.41           H
ANISOU  293 HD13 ILE A 281     1312   1411   1231   -216    198   -193       H
ATOM    294  CG2 ILE A 281      35.705   3.549  15.632  1.00 10.14           C
ANISOU  294  CG2 ILE A 281     1070   1565   1218     56     41   -153       C
ATOM    295 HG21 ILE A 281      36.113   3.912  14.843  1.00  9.96           H
ANISOU  295 HG21 ILE A 281     1103   1426   1255     36     33   -135       H
ATOM    296 HG22 ILE A 281      34.866   3.991  15.789  1.00  9.74           H
ANISOU  296 HG22 ILE A 281     1142   1358   1197     58     60   -155       H
ATOM    297 HG23 ILE A 281      35.557   2.606  15.526  1.00 10.02           H
ANISOU  297 HG23 ILE A 281     1105   1496   1207     89     43   -103       H
ATOM    298  C   ILE A 281      38.370   2.587  15.434  1.00  8.35           C
ANISOU  298  C   ILE A 281      852   1161   1157   -127     57   -107       C
ATOM    299  O   ILE A 281      38.076   1.620  14.735  1.00  8.81           O
ANISOU  299  O   ILE A 281     1054   1146   1145    -80     47    -72       O
ATOM    300  H   ILE A 281      38.665   3.925  18.195  1.00  8.81           H
ANISOU  300  H   ILE A 281     1078   1126   1142    -58     18   -107       H
ATOM    301  N   LEU A 282      39.233   3.521  15.017  1.00  8.66           N
ANISOU  301  N   LEU A 282     1139   1188    963   -187     41   -128       N
ATOM    302  CA  LEU A 282      39.836   3.450  13.686  1.00  8.86           C
ANISOU  302  CA  LEU A 282      980   1285   1099   -145    126   -120       C
ATOM    303  HA  LEU A 282      39.111   3.432  13.028  1.00  9.36           H
ANISOU  303  HA  LEU A 282     1114   1284   1156   -153     27   -109       H
ATOM    304  CB  LEU A 282      40.683   4.672  13.396  1.00  9.23           C
ANISOU  304  CB  LEU A 282      994   1294   1218   -171    135   -151       C
ATOM    305  HB3 LEU A 282      41.192   4.509  12.586  1.00  9.21           H
ANISOU  305  HB3 LEU A 282     1053   1288   1158   -128     89   -111       H
ATOM    306  HB2 LEU A 282      41.292   4.810  14.138  1.00  9.62           H
ANISOU  306  HB2 LEU A 282     1128   1285   1240   -143     48   -115       H
ATOM    307  CG  LEU A 282      39.902   5.966  13.189  1.00 10.93           C
ANISOU  307  CG  LEU A 282     1352   1307   1493    -65     61    -39       C
ATOM    308  HG  LEU A 282      39.295   6.090  13.931  1.00 10.79           H
ANISOU  308  HG  LEU A 282     1362   1338   1398   -141      8    -53       H
ATOM    309  CD1 LEU A 282      40.883   7.147  13.180  1.00 11.23           C
ANISOU  309  CD1 LEU A 282     1585   1216   1466   -228     71     52       C
ATOM    310 HD11 LEU A 282      41.300   7.211  14.042  1.00 11.25           H
ANISOU  310 HD11 LEU A 282     1497   1294   1484   -158     70     20       H
ATOM    311 HD12 LEU A 282      40.401   7.955  12.989  1.00 11.43           H
ANISOU  311 HD12 LEU A 282     1498   1369   1476   -111     62      9       H
ATOM    312 HD13 LEU A 282      41.547   6.994  12.506  1.00 11.34           H
ANISOU  312 HD13 LEU A 282     1485   1358   1465   -161     38     18       H
ATOM    313  CD2 LEU A 282      39.064   5.965  11.936  1.00 12.91           C
ANISOU  313  CD2 LEU A 282     1679   1622   1602   -137   -237    -78       C
ATOM    314 HD21 LEU A 282      39.610   5.691  11.195  1.00 12.88           H
ANISOU  314 HD21 LEU A 282     1657   1550   1687   -124   -165    -57       H
ATOM    315 HD22 LEU A 282      38.726   6.850  11.783  1.00 12.68           H
ANISOU  315 HD22 LEU A 282     1609   1624   1582   -125   -110    -82       H
ATOM    316 HD23 LEU A 282      38.332   5.353  12.047  1.00 12.36           H
ANISOU  316 HD23 LEU A 282     1581   1550   1566    -38   -125    -77       H
ATOM    317  C   LEU A 282      40.613   2.163  13.509  1.00  9.14           C
ANISOU  317  C   LEU A 282     1042   1294   1137   -195     21    -71       C
ATOM    318  O   LEU A 282      40.560   1.544  12.453  1.00  9.51           O
ANISOU  318  O   LEU A 282     1159   1353   1101   -132    104   -185       O
ATOM    319  H   LEU A 282      39.479   4.200  15.484  1.00  8.54           H
ANISOU  319  H   LEU A 282     1047   1129   1065   -155     56   -105       H
ATOM    320  N   GLN A 283      41.334   1.706  14.545  1.00  9.06           N
ANISOU  320  N   GLN A 283     1000   1361   1079    -11    180    -64       N
ATOM    321  CA  GLN A 283      42.104   0.495  14.460  1.00  8.61           C
ANISOU  321  CA  GLN A 283     1015   1337    918    -33    135    -52       C
ATOM    322  HA  GLN A 283      42.594   0.504  13.613  1.00  8.76           H
ANISOU  322  HA  GLN A 283      949   1395    983    -35    177    -46       H
ATOM    323  CB  GLN A 283      43.126   0.395  15.576  1.00  9.89           C
ANISOU  323  CB  GLN A 283     1049   1477   1231    -18     55    -40       C
ATOM    324  HB3 GLN A 283      43.550  -0.477  15.536  1.00  9.63           H
ANISOU  324  HB3 GLN A 283     1085   1392   1180    -62     51    -31       H
ATOM    325  HB2 GLN A 283      42.676   0.503  16.429  1.00  9.76           H
ANISOU  325  HB2 GLN A 283     1087   1423   1197    -25     36    -32       H
ATOM    326  CG  GLN A 283      44.219   1.444  15.487  1.00 10.52           C
ANISOU  326  CG  GLN A 283     1040   1546   1411     45    -86    -49       C
ATOM    327  HG3 GLN A 283      44.713   1.440  16.321  1.00 10.45           H
ANISOU  327  HG3 GLN A 283     1096   1543   1332     -1    -13    -50       H
ATOM    328  HG2 GLN A 283      43.805   2.311  15.363  1.00 10.25           H
ANISOU  328  HG2 GLN A 283     1074   1459   1361    -26    -11    -54       H
ATOM    329  CD  GLN A 283      45.216   1.268  14.373  1.00 11.50           C
ANISOU  329  CD  GLN A 283     1082   1728   1558     -1     34    -59       C
ATOM    330  OE1 GLN A 283      44.999   0.482  13.440  1.00 12.62           O
ANISOU  330  OE1 GLN A 283     1074   2046   1673      1    206   -206       O
ATOM    331  NE2 GLN A 283      46.307   2.044  14.448  1.00 12.39           N
ANISOU  331  NE2 GLN A 283     1237   1727   1742   -253     90    -66       N
ATOM    332 HE21 GLN A 283      46.912   1.992  13.839  1.00 12.09           H
ANISOU  332 HE21 GLN A 283     1305   1711   1575   -150     21    -47       H
ATOM    333 HE22 GLN A 283      46.403   2.594  15.102  1.00 11.93           H
ANISOU  333 HE22 GLN A 283     1215   1693   1622   -135     43      6       H
ATOM    334  C   GLN A 283      41.181  -0.726  14.416  1.00  8.80           C
ANISOU  334  C   GLN A 283      998   1368    974    -20    137     -3       C
ATOM    335  O   GLN A 283      41.440  -1.703  13.700  1.00  9.42           O
ANISOU  335  O   GLN A 283     1170   1386   1022    -38     72    -95       O
ATOM    336  H   GLN A 283      41.384   2.099  15.308  1.00  9.10           H
ANISOU  336  H   GLN A 283     1037   1311   1107    -62    116    -58       H
ATOM    337  N   CYS A 284      40.106  -0.709  15.211  1.00  7.94           N
ANISOU  337  N   CYS A 284      955   1221    840    -64    177   -128       N
ATOM    338  CA  CYS A 284      39.136  -1.790  15.126  1.00  8.18           C
ANISOU  338  CA  CYS A 284      894   1298    916    -19    142    -61       C
ATOM    339  HA  CYS A 284      39.588  -2.637  15.320  1.00  8.22           H
ANISOU  339  HA  CYS A 284      967   1236    917    -65    142    -43       H
ATOM    340  CB  CYS A 284      38.042  -1.598  16.180  1.00  8.46           C
ANISOU  340  CB  CYS A 284      978   1261    974   -142    191    -59       C
ATOM    341  HB3 CYS A 284      37.343  -2.252  16.024  1.00  8.23           H
ANISOU  341  HB3 CYS A 284      999   1181    945    -87    117    -76       H
ATOM    342  HB2 CYS A 284      37.677  -0.704  16.093  1.00  8.57           H
ANISOU  342  HB2 CYS A 284     1030   1267    956   -116    131    -71       H
ATOM    343  SG  CYS A 284      38.611  -1.801  17.896  1.00  9.08           S
ANISOU  343  SG  CYS A 284     1211   1319    918    -70     57   -113       S
ATOM    344  HG  CYS A 284      37.575  -1.599  18.731  0.00  8.05           H
ANISOU  344  HG  CYS A 284     1019   1019   1019      0      0      0       H
ATOM    345  C   CYS A 284      38.541  -1.891  13.723  1.00  8.18           C
ANISOU  345  C   CYS A 284      953   1264    891    -59    145     63       C
ATOM    346  O   CYS A 284      38.351  -3.005  13.214  1.00  9.06           O
ANISOU  346  O   CYS A 284     1200   1380    860   -160    104    -85       O
ATOM    347  H   CYS A 284      39.927  -0.101  15.792  1.00  7.80           H
ANISOU  347  H   CYS A 284      963   1117    882    -10    148    -69       H
ATOM    348  N   LEU A 285      38.266  -0.752  13.099  1.00  8.16           N
ANISOU  348  N   LEU A 285     1009   1198    890   -113     48   -111       N
ATOM    349  CA  LEU A 285      37.734  -0.739  11.741  1.00  8.55           C
ANISOU  349  CA  LEU A 285      989   1483    776    -71    187    -83       C
ATOM    350  HA  LEU A 285      37.007  -1.392  11.682  1.00  8.67           H
ANISOU  350  HA  LEU A 285     1080   1316    895    -55    136    -76       H
ATOM    351  CB  LEU A 285      37.132   0.655  11.445  1.00  8.74           C
ANISOU  351  CB  LEU A 285     1159   1303    857   -165     92    -76       C
ATOM    352  HB3 LEU A 285      36.846   0.673  10.518  1.00  8.79           H
ANISOU  352  HB3 LEU A 285     1054   1331    955   -119    -17    -59       H
ATOM    353  HB2 LEU A 285      37.819   1.325  11.584  1.00  8.41           H
ANISOU  353  HB2 LEU A 285     1059   1245    889    -84     58    -72       H
ATOM    354  CG  LEU A 285      35.925   1.043  12.303  1.00  8.56           C
ANISOU  354  CG  LEU A 285      954   1398    900   -129    -14    -37       C
ATOM    355  HG  LEU A 285      36.186   1.063  13.236  1.00  8.92           H
ANISOU  355  HG  LEU A 285     1043   1394    952   -144    -67    -58       H
ATOM    356  CD1 LEU A 285      35.471   2.430  11.911  1.00 10.21           C
ANISOU  356  CD1 LEU A 285     1227   1581   1068    -97     88    -48       C
ATOM    357 HD11 LEU A 285      36.201   3.043  12.028  1.00  9.78           H
ANISOU  357 HD11 LEU A 285     1221   1440   1055    -34     30    -34       H
ATOM    358 HD12 LEU A 285      34.734   2.688  12.470  1.00  9.88           H
ANISOU  358 HD12 LEU A 285     1195   1473   1083    -62     35    -35       H
ATOM    359 HD13 LEU A 285      35.196   2.420  10.991  1.00  9.93           H
ANISOU  359 HD13 LEU A 285     1156   1474   1140    -76    -19    -35       H
ATOM    360  CD2 LEU A 285      34.785   0.033  12.157  1.00  9.69           C
ANISOU  360  CD2 LEU A 285     1085   1388   1206   -224    192    -54       C
ATOM    361 HD21 LEU A 285      34.690  -0.197  11.229  1.00  9.74           H
ANISOU  361 HD21 LEU A 285     1071   1385   1243   -169     98    -69       H
ATOM    362 HD22 LEU A 285      33.972   0.429  12.481  1.00  9.64           H
ANISOU  362 HD22 LEU A 285     1126   1387   1146   -118     84    -51       H
ATOM    363 HD23 LEU A 285      34.993  -0.751  12.670  1.00  9.58           H
ANISOU  363 HD23 LEU A 285     1073   1414   1152   -172    114    -87       H
ATOM    364  C   LEU A 285      38.787  -1.150  10.705  1.00  8.78           C
ANISOU  364  C   LEU A 285     1012   1283   1041   -147    155    -79       C
ATOM    365  O   LEU A 285      38.465  -1.857   9.758  1.00  9.40           O
ANISOU  365  O   LEU A 285     1256   1464    848   -138    162    -90       O
ATOM    366  H   LEU A 285      38.377   0.028  13.442  1.00  7.97           H
ANISOU  366  H   LEU A 285      998   1167    862    -97    102    -61       H
ATOM    367  N   SER A 286      40.034  -0.738  10.895  1.00  8.46           N
ANISOU  367  N   SER A 286     1006   1293    914   -125    174   -124       N
ATOM    368  CA  SER A 286      41.157  -1.131  10.057  1.00  9.18           C
ANISOU  368  CA  SER A 286     1085   1364   1037   -105    103    -16       C
ATOM    369  HA  SER A 286      41.026  -0.786   9.149  1.00  9.32           H
ANISOU  369  HA  SER A 286     1110   1368   1062    -99    138     34       H
ATOM    370  CB  SER A 286      42.431  -0.499  10.642  1.00  9.94           C
ANISOU  370  CB  SER A 286     1145   1470   1159   -112    227    -68       C
ATOM    371  HB3 SER A 286      42.547  -0.795  11.557  1.00  9.98           H
ANISOU  371  HB3 SER A 286     1162   1437   1191   -125    185    -47       H
ATOM    372  HB2 SER A 286      42.351   0.468  10.610  1.00  9.87           H
ANISOU  372  HB2 SER A 286     1163   1448   1136   -138    199    -74       H
ATOM    373  OG  SER A 286      43.573  -0.900   9.874  1.00 10.54           O
ANISOU  373  OG  SER A 286     1266   1571   1167   -182    305   -181       O
ATOM    374  HG  SER A 286      44.245  -0.557  10.188  0.00  8.81           H
ANISOU  374  HG  SER A 286     1115   1115   1115      0      0      0       H
ATOM    375  C   SER A 286      41.296  -2.633   9.986  1.00  9.03           C
ANISOU  375  C   SER A 286     1113   1383    932    -62    273      3       C
ATOM    376  O   SER A 286      41.712  -3.174   8.949  1.00 10.18           O
ANISOU  376  O   SER A 286     1334   1500   1033    -73    300   -159       O
ATOM    377  H   SER A 286      40.258  -0.203  11.531  1.00  8.51           H
ANISOU  377  H   SER A 286     1044   1219    969   -127    142   -104       H
ATOM    378  N   ASN A 287      40.992  -3.318  11.098  1.00  9.06           N
ANISOU  378  N   ASN A 287     1149   1281   1012    -89    191    -18       N
ATOM    379  CA  ASN A 287      41.124  -4.753  11.178  1.00  9.66           C
ANISOU  379  CA  ASN A 287     1296   1372   1000    -72    228    -42       C
ATOM    380  HA  ASN A 287      41.717  -5.060  10.461  1.00  9.33           H
ANISOU  380  HA  ASN A 287     1140   1372   1032     -9    155    -45       H
ATOM    381  CB  ASN A 287      41.806  -5.125  12.501  1.00  9.52           C
ANISOU  381  CB  ASN A 287     1076   1380   1160     15    363   -206       C
ATOM    382  HB3 ASN A 287      41.756  -6.086  12.629  1.00  9.83           H
ANISOU  382  HB3 ASN A 287     1190   1393   1150     35    204   -124       H
ATOM    383  HB2 ASN A 287      41.364  -4.641  13.210  1.00  9.39           H
ANISOU  383  HB2 ASN A 287     1176   1363   1027     86    183   -102       H
ATOM    384  CG  ASN A 287      43.254  -4.721  12.434  1.00  9.50           C
ANISOU  384  CG  ASN A 287     1077   1398   1132     75    -25    -18       C
ATOM    385  OD1 ASN A 287      44.060  -5.360  11.782  1.00 11.69           O
ANISOU  385  OD1 ASN A 287     1037   1901   1500    130    284   -181       O
ATOM    386  ND2 ASN A 287      43.620  -3.588  13.081  1.00  9.91           N
ANISOU  386  ND2 ASN A 287     1018   1619   1126     51    101    -84       N
ATOM    387 HD21 ASN A 287      44.570  -3.370  13.185  1.00  9.77           H
ANISOU  387 HD21 ASN A 287     1116   1470   1125    -55     35    -75       H
ATOM    388 HD22 ASN A 287      42.937  -2.985  13.445  1.00  9.95           H
ANISOU  388 HD22 ASN A 287     1155   1458   1167     32     44    -53       H
ATOM    389  C   ASN A 287      39.790  -5.488  10.984  1.00  9.39           C
ANISOU  389  C   ASN A 287     1216   1466    883    -43    206   -120       C
ATOM    390  O   ASN A 287      39.705  -6.702  11.222  1.00 10.58           O
ANISOU  390  O   ASN A 287     1388   1473   1158     15    138    -72       O
ATOM    391  H   ASN A 287      40.707  -2.959  11.825  1.00  9.10           H
ANISOU  391  H   ASN A 287     1141   1292   1022    -46    194    -27       H
ATOM    392  N   THR A 288      38.758  -4.735  10.555  1.00  9.05           N
ANISOU  392  N   THR A 288     1192   1348    897    -12     17   -239       N
ATOM    393  CA  THR A 288      37.504  -5.309  10.115  1.00  9.09           C
ANISOU  393  CA  THR A 288     1185   1347    919   -291    229      8       C
ATOM    394  HA  THR A 288      37.296  -6.116  10.629  1.00  9.10           H
ANISOU  394  HA  THR A 288     1294   1244    917   -214    159    -16       H
ATOM    395  CB  THR A 288      36.362  -4.328  10.278  1.00  9.42           C
ANISOU  395  CB  THR A 288     1277   1379    923   -223    129   -114       C
ATOM    396  HB  THR A 288      36.528  -3.544   9.733  1.00  9.23           H
ANISOU  396  HB  THR A 288     1207   1348    951   -179    156    -88       H
ATOM    397  OG1 THR A 288      36.220  -3.926  11.646  1.00  8.87           O
ANISOU  397  OG1 THR A 288     1147   1372    848    -77    163    -81       O
ATOM    398  HG1 THR A 288      35.591  -3.404  11.728  0.00  7.85           H
ANISOU  398  HG1 THR A 288      994    994    994      0      0      0       H
ATOM    399  CG2 THR A 288      35.040  -4.926   9.844  1.00  9.41           C
ANISOU  399  CG2 THR A 288     1068   1525    979   -161    164   -236       C
ATOM    400 HG21 THR A 288      34.979  -4.934   8.885  1.00  9.46           H
ANISOU  400 HG21 THR A 288     1163   1444    987   -142    126   -203       H
ATOM    401 HG22 THR A 288      34.314  -4.404  10.196  1.00  9.31           H
ANISOU  401 HG22 THR A 288     1181   1388    969    -67    139   -192       H
ATOM    402 HG23 THR A 288      34.964  -5.826  10.171  1.00  9.65           H
ANISOU  402 HG23 THR A 288     1165   1484   1017   -128    138   -221       H
ATOM    403  C   THR A 288      37.727  -5.678   8.646  1.00  9.80           C
ANISOU  403  C   THR A 288     1296   1433    991   -228     67   -124       C
ATOM    404  O   THR A 288      37.666  -4.832   7.755  1.00  9.75           O
ANISOU  404  O   THR A 288     1421   1398    886   -210     91    -95       O
ATOM    405  H   THR A 288      38.768  -3.879  10.512  1.00  9.18           H
ANISOU  405  H   THR A 288     1192   1365    930    -94    124   -124       H
ATOM    406  N   ARG A 289      38.046  -6.954   8.418  1.00 10.31           N
ANISOU  406  N   ARG A 289     1399   1526    992   -105    196   -135       N
ATOM    407  CA  ARG A 289      38.616  -7.415   7.145  1.00 10.89           C
ANISOU  407  CA  ARG A 289     1466   1695    977   -146    247   -182       C
ATOM    408  HA  ARG A 289      39.545  -7.107   7.101  1.00 10.94           H
ANISOU  408  HA  ARG A 289     1459   1664   1032   -118    206   -189       H
ATOM    409  CB  ARG A 289      38.652  -8.972   7.142  1.00 12.84           C
ANISOU  409  CB  ARG A 289     1914   1836   1126      9    188   -175       C
ATOM    410  HB3 ARG A 289      37.744  -9.310   7.185  1.00 12.88           H
ANISOU  410  HB3 ARG A 289     1840   1837   1215     67    137   -261       H
ATOM    411  HB2 ARG A 289      39.161  -9.283   7.908  1.00 12.97           H
ANISOU  411  HB2 ARG A 289     1805   1791   1329    -50     60   -189       H
ATOM    412  CG  ARG A 289      39.320  -9.530   5.863  1.00 14.88           C
ANISOU  412  CG  ARG A 289     2364   1988   1302   -137    146   -631       C
ATOM    413  HG3 ARG A 289      40.241  -9.226   5.823  1.00 14.72           H
ANISOU  413  HG3 ARG A 289     2166   1982   1443     98    125   -450       H
ATOM    414  HG2 ARG A 289      38.833  -9.233   5.080  1.00 15.24           H
ANISOU  414  HG2 ARG A 289     2227   1947   1616    -54     74   -397       H
ATOM    415  CD  ARG A 289      39.317 -11.078   5.864  1.00 17.86           C
ANISOU  415  CD  ARG A 289     2770   2163   1853     68    262   -619       C
ATOM    416  HD3 ARG A 289      39.791 -11.378   6.656  1.00 18.02           H
ANISOU  416  HD3 ARG A 289     2742   2071   2031    -26    121   -517       H
ATOM    417  HD2 ARG A 289      39.773 -11.412   5.078  1.00 17.22           H
ANISOU  417  HD2 ARG A 289     2709   2122   1710     68     85   -473       H
ATOM    418  NE  ARG A 289      37.972 -11.645   5.931  1.00 20.21           N
ANISOU  418  NE  ARG A 289     3527   2033   2119      1    261   -696       N
ATOM    419  HE  ARG A 289      37.670 -11.973   6.793  1.00 19.94           H
ANISOU  419  HE  ARG A 289     3223   2084   2269     -6    176   -446       H
ATOM    420  CZ  ARG A 289      37.189 -11.843   4.888  1.00 22.92           C
ANISOU  420  CZ  ARG A 289     3508   2079   3120     42   -256   -140       C
ATOM    421  NH1 ARG A 289      37.635 -11.518   3.696  1.00 24.55           N
ANISOU  421  NH1 ARG A 289     3563   3078   2685   -291    477   -502       N
ATOM    422 HH11 ARG A 289      38.420 -11.192   3.584  1.00 22.60           H
ANISOU  422 HH11 ARG A 289     3168   2685   2732    155    175   -372       H
ATOM    423 HH12 ARG A 289      37.134 -11.641   3.008  1.00 23.65           H
ANISOU  423 HH12 ARG A 289     3396   2695   2893    -45    311   -325       H
ATOM    424  NH2 ARG A 289      35.979 -12.311   5.031  1.00 28.11           N
ANISOU  424  NH2 ARG A 289     3474   2942   4265   -281    149   -244       N
ATOM    425 HH21 ARG A 289      35.690 -12.527   5.812  1.00 25.94           H
ANISOU  425 HH21 ARG A 289     3610   2683   3564     35   -303   -502       H
ATOM    426 HH22 ARG A 289      35.482 -12.446   4.342  1.00 26.01           H
ANISOU  426 HH22 ARG A 289     3677   2644   3560      3    382   -142       H
ATOM    427  C   ARG A 289      37.906  -6.853   5.926  1.00 11.05           C
ANISOU  427  C   ARG A 289     1531   1643   1022   -206    213   -291       C
ATOM    428  O   ARG A 289      38.521  -6.287   5.018  1.00 11.49           O
ANISOU  428  O   ARG A 289     1531   1787   1047   -221    234   -178       O
ATOM    429  H   ARG A 289      37.940  -7.583   8.996  1.00 10.57           H
ANISOU  429  H   ARG A 289     1406   1487   1120   -136    171   -104       H
ATOM    430  N   GLU A 290      36.573  -7.062   5.860  1.00 10.53           N
ANISOU  430  N   GLU A 290     1414   1652    933   -232    427    -35       N
ATOM    431  CA  GLU A 290      35.865  -6.691   4.655  1.00 10.77           C
ANISOU  431  CA  GLU A 290     1353   1800    940    -61    173   -212       C
ATOM    432  HA  GLU A 290      36.370  -7.031   3.887  1.00 10.29           H
ANISOU  432  HA  GLU A 290     1260   1638   1009    -26    190   -177       H
ATOM    433  CB  GLU A 290      34.495  -7.388   4.606  1.00 12.28           C
ANISOU  433  CB  GLU A 290     1540   1840   1283   -332     36   -220       C
ATOM    434  HB3 GLU A 290      33.996  -7.026   3.857  1.00 12.93           H
ANISOU  434  HB3 GLU A 290     1648   1852   1410   -257    -33   -171       H
ATOM    435  HB2 GLU A 290      34.021  -7.197   5.431  1.00 12.18           H
ANISOU  435  HB2 GLU A 290     1516   1788   1324   -222     30   -192       H
ATOM    436  CG  GLU A 290      34.530  -8.889   4.440  1.00 13.81           C
ANISOU  436  CG  GLU A 290     2012   1855   1377   -333   -134   -241       C
ATOM    437  HG3 GLU A 290      34.905  -9.288   5.241  1.00 14.10           H
ANISOU  437  HG3 GLU A 290     1910   1884   1562   -273   -183   -155       H
ATOM    438  HG2 GLU A 290      35.076  -9.110   3.670  1.00 14.16           H
ANISOU  438  HG2 GLU A 290     1897   1907   1576   -316    -90   -239       H
ATOM    439  CD  GLU A 290      33.155  -9.471   4.222  1.00 17.30           C
ANISOU  439  CD  GLU A 290     2528   2204   1839   -474   -274   -318       C
ATOM    440  OE1 GLU A 290      32.553  -9.182   3.184  1.00 22.35           O
ANISOU  440  OE1 GLU A 290     3027   3163   2300   -750   -865     83       O
ATOM    441  OE2 GLU A 290      32.671 -10.209   5.030  1.00 21.61           O
ANISOU  441  OE2 GLU A 290     2682   3082   2443   -701    -31    -52       O
ATOM    442  C   GLU A 290      35.739  -5.216   4.466  1.00 10.49           C
ANISOU  442  C   GLU A 290     1400   1645    940   -164     55   -111       C
ATOM    443  O   GLU A 290      35.677  -4.718   3.347  1.00 11.94           O
ANISOU  443  O   GLU A 290     1712   1815   1009   -213     60     -3       O
ATOM    444  H   GLU A 290      36.092  -7.403   6.486  1.00 11.12           H
ANISOU  444  H   GLU A 290     1369   1779   1076   -212    290   -115       H
ATOM    445  N   LEU A 291      35.707  -4.432   5.569  1.00 10.50           N
ANISOU  445  N   LEU A 291     1371   1630    986   -225    307    -64       N
ATOM    446  CA  LEU A 291      35.687  -2.957   5.495  1.00 10.42           C
ANISOU  446  CA  LEU A 291     1480   1581    897   -224     37   -194       C
ATOM    447  HA  LEU A 291      35.013  -2.680   4.840  1.00 11.04           H
ANISOU  447  HA  LEU A 291     1486   1657   1051   -185     36    -90       H
ATOM    448  CB  LEU A 291      35.299  -2.379   6.858  1.00 11.03           C
ANISOU  448  CB  LEU A 291     1502   1705    982   -319    145    -89       C
ATOM    449  HB3 LEU A 291      35.961  -2.654   7.511  1.00 11.23           H
ANISOU  449  HB3 LEU A 291     1501   1637   1129   -233     93    -75       H
ATOM    450  HB2 LEU A 291      34.430  -2.730   7.107  1.00 10.57           H
ANISOU  450  HB2 LEU A 291     1393   1613   1008   -200    143    -90       H
ATOM    451  CG  LEU A 291      35.213  -0.860   6.900  1.00 10.64           C
ANISOU  451  CG  LEU A 291     1399   1566   1078   -176    248    -68       C
ATOM    452  HG  LEU A 291      36.082  -0.499   6.666  1.00 10.63           H
ANISOU  452  HG  LEU A 291     1367   1617   1054   -188    198   -103       H
ATOM    453  CD1 LEU A 291      34.229  -0.297   5.905  1.00 12.44           C
ANISOU  453  CD1 LEU A 291     1811   1862   1052    -52     70   -192       C
ATOM    454 HD11 LEU A 291      34.609  -0.346   5.025  1.00 11.92           H
ANISOU  454 HD11 LEU A 291     1592   1743   1193    -65    199   -144       H
ATOM    455 HD12 LEU A 291      34.045   0.618   6.131  1.00 11.98           H
ANISOU  455 HD12 LEU A 291     1641   1789   1121    -81    130    -98       H
ATOM    456 HD13 LEU A 291      33.419  -0.812   5.942  1.00 12.13           H
ANISOU  456 HD13 LEU A 291     1699   1794   1116     36    127   -135       H
ATOM    457  CD2 LEU A 291      34.933  -0.409   8.336  1.00 10.92           C
ANISOU  457  CD2 LEU A 291     1481   1578   1089   -255    176   -228       C
ATOM    458 HD21 LEU A 291      34.092  -0.776   8.620  1.00 10.92           H
ANISOU  458 HD21 LEU A 291     1426   1580   1140   -150    149   -167       H
ATOM    459 HD22 LEU A 291      34.897   0.550   8.361  1.00 11.03           H
ANISOU  459 HD22 LEU A 291     1474   1582   1134   -194    158   -159       H
ATOM    460 HD23 LEU A 291      35.638  -0.726   8.905  1.00 11.44           H
ANISOU  460 HD23 LEU A 291     1545   1590   1210   -210    131   -151       H
ATOM    461  C   LEU A 291      37.043  -2.445   5.027  1.00 12.01           C
ANISOU  461  C   LEU A 291     1656   1789   1118   -174    117    -75       C
ATOM    462  O   LEU A 291      37.115  -1.582   4.154  1.00 11.91           O
ANISOU  462  O   LEU A 291     1689   1805   1029   -236    127    -92       O
ATOM    463  H   LEU A 291      35.693  -4.736   6.373  1.00 10.83           H
ANISOU  463  H   LEU A 291     1430   1584   1100   -212    187     58       H
ATOM    464  N   ARG A 292      38.100  -3.026   5.601  1.00 10.97           N
ANISOU  464  N   ARG A 292     1476   1813    878   -301    143     74       N
ATOM    465  CA  ARG A 292      39.456  -2.753   5.133  1.00 11.27           C
ANISOU  465  CA  ARG A 292     1448   1783   1049   -327    144   -224       C
ATOM    466  HA  ARG A 292      39.681  -1.816   5.313  1.00 11.17           H
ANISOU  466  HA  ARG A 292     1498   1681   1063   -234    132   -110       H
ATOM    467  CB  ARG A 292      40.471  -3.628   5.825  1.00 11.62           C
ANISOU  467  CB  ARG A 292     1489   1804   1122   -325    129   -240       C
ATOM    468  HB3 ARG A 292      40.249  -4.552   5.644  1.00 11.66           H
ANISOU  468  HB3 ARG A 292     1545   1710   1174   -239    170   -142       H
ATOM    469  HB2 ARG A 292      40.410  -3.465   6.778  1.00 11.62           H
ANISOU  469  HB2 ARG A 292     1517   1765   1132   -302    173   -225       H
ATOM    470  CG  ARG A 292      41.888  -3.395   5.418  1.00 12.58           C
ANISOU  470  CG  ARG A 292     1645   1909   1226   -453    180     11       C
ATOM    471  HG3 ARG A 292      42.232  -2.618   5.885  1.00 12.14           H
ANISOU  471  HG3 ARG A 292     1600   1735   1274   -264    195    -72       H
ATOM    472  HG2 ARG A 292      41.947  -3.265   4.459  1.00 12.43           H
ANISOU  472  HG2 ARG A 292     1611   1849   1260   -333    219    -12       H
ATOM    473  CD  ARG A 292      42.729  -4.560   5.773  1.00 13.42           C
ANISOU  473  CD  ARG A 292     1648   1996   1454   -275    414    -82       C
ATOM    474  HD3 ARG A 292      42.642  -4.736   6.723  1.00 13.37           H
ANISOU  474  HD3 ARG A 292     1642   1953   1483   -228    312    -76       H
ATOM    475  HD2 ARG A 292      43.647  -4.345   5.553  1.00 13.24           H
ANISOU  475  HD2 ARG A 292     1592   1969   1469   -200    289   -124       H
ATOM    476  NE  ARG A 292      42.372  -5.791   5.038  1.00 13.35           N
ANISOU  476  NE  ARG A 292     1648   1994   1430    -38    344   -226       N
ATOM    477  HE  ARG A 292      41.761  -5.687   4.291  1.00 14.12           H
ANISOU  477  HE  ARG A 292     1756   1990   1618    -59    193   -172       H
ATOM    478  CZ  ARG A 292      43.026  -6.907   5.113  1.00 14.65           C
ANISOU  478  CZ  ARG A 292     1846   2084   1634    172    302   -174       C
ATOM    479  NH1 ARG A 292      44.079  -6.992   5.916  1.00 16.71           N
ANISOU  479  NH1 ARG A 292     1893   2279   2177     24    191   -205       N
ATOM    480 HH11 ARG A 292      44.339  -6.316   6.373  1.00 15.64           H
ANISOU  480 HH11 ARG A 292     1849   2143   1949     36    278    -81       H
ATOM    481 HH12 ARG A 292      44.514  -7.731   5.974  1.00 16.06           H
ANISOU  481 HH12 ARG A 292     1941   2169   1990    -34    236   -164       H
ATOM    482  NH2 ARG A 292      42.630  -7.940   4.420  1.00 17.14           N
ANISOU  482  NH2 ARG A 292     2129   2358   2023    409    147   -488       N
ATOM    483 HH21 ARG A 292      41.944  -7.881   3.905  1.00 16.40           H
ANISOU  483 HH21 ARG A 292     2082   2162   1987    220    156   -331       H
ATOM    484 HH22 ARG A 292      43.058  -8.684   4.473  1.00 15.64           H
ANISOU  484 HH22 ARG A 292     1992   2024   1926    116    173   -335       H
ATOM    485  C   ARG A 292      39.524  -2.986   3.619  1.00 11.89           C
ANISOU  485  C   ARG A 292     1612   1809   1097   -213     78   -156       C
ATOM    486  O   ARG A 292      40.021  -2.103   2.862  1.00 12.25           O
ANISOU  486  O   ARG A 292     1762   1932    960   -296    185    -79       O
ATOM    487  H   ARG A 292      38.058  -3.573   6.263  1.00 10.90           H
ANISOU  487  H   ARG A 292     1503   1558   1079   -273    142     54       H
ATOM    488  N   ASP A 293      39.075  -4.137   3.156  1.00 11.56           N
ANISOU  488  N   ASP A 293     1677   1729    986   -405    369   -107       N
ATOM    489  CA  ASP A 293      39.197  -4.503   1.762  1.00 12.60           C
ANISOU  489  CA  ASP A 293     1569   2240    978   -128    474   -154       C
ATOM    490  HA  ASP A 293      40.140  -4.451   1.500  1.00 12.10           H
ANISOU  490  HA  ASP A 293     1526   2050   1020   -210    299   -103       H
ATOM    491  CB  ASP A 293      38.726  -5.927   1.553  1.00 13.49           C
ANISOU  491  CB  ASP A 293     2084   2058    984   -115    342    -15       C
ATOM    492  HB3 ASP A 293      38.687  -6.105   0.600  1.00 13.24           H
ANISOU  492  HB3 ASP A 293     1869   2032   1126   -151    243   -315       H
ATOM    493  HB2 ASP A 293      37.841  -6.026   1.939  1.00 13.10           H
ANISOU  493  HB2 ASP A 293     1784   2044   1148   -126    115   -159       H
ATOM    494  CG  ASP A 293      39.631  -6.987   2.181  1.00 14.26           C
ANISOU  494  CG  ASP A 293     2020   2144   1253   -226    366   -262       C
ATOM    495  OD1 ASP A 293      40.760  -6.652   2.637  1.00 14.90           O
ANISOU  495  OD1 ASP A 293     1951   2395   1313    172    182   -125       O
ATOM    496  OD2 ASP A 293      39.223  -8.171   2.253  1.00 17.62           O
ANISOU  496  OD2 ASP A 293     2904   1998   1789    -41    135   -166       O
ATOM    497  C   ASP A 293      38.424  -3.542   0.875  1.00 12.70           C
ANISOU  497  C   ASP A 293     1644   2089   1090   -404    181    -97       C
ATOM    498  O   ASP A 293      38.869  -3.215  -0.215  1.00 13.06           O
ANISOU  498  O   ASP A 293     1953   2134    874   -287    195    -61       O
ATOM    499  H   ASP A 293      38.688  -4.729   3.645  1.00 12.14           H
ANISOU  499  H   ASP A 293     1772   1665   1174   -207    294    -91       H
ATOM    500  N   TYR A 294      37.244  -3.117   1.296  1.00 12.31           N
ANISOU  500  N   TYR A 294     1667   1941   1068   -329    223    129       N
ATOM    501  CA  TYR A 294      36.441  -2.162   0.555  1.00 12.31           C
ANISOU  501  CA  TYR A 294     1724   1911   1038   -330     30     59       C
ATOM    502  HA  TYR A 294      36.172  -2.551  -0.303  1.00 12.63           H
ANISOU  502  HA  TYR A 294     1642   1927   1229   -340    -16    -83       H
ATOM    503  CB  TYR A 294      35.175  -1.863   1.384  1.00 12.66           C
ANISOU  503  CB  TYR A 294     1492   2168   1149   -273    236    221       C
ATOM    504  HB3 TYR A 294      35.457  -1.518   2.244  1.00 13.18           H
ANISOU  504  HB3 TYR A 294     1631   2008   1369   -209     72     59       H
ATOM    505  HB2 TYR A 294      34.707  -2.701   1.521  1.00 12.34           H
ANISOU  505  HB2 TYR A 294     1650   1870   1168    -99    133    128       H
ATOM    506  CG  TYR A 294      34.170  -0.898   0.835  1.00 12.65           C
ANISOU  506  CG  TYR A 294     1671   2114   1020   -165    190    324       C
ATOM    507  CD1 TYR A 294      33.423  -1.181  -0.326  1.00 13.15           C
ANISOU  507  CD1 TYR A 294     1783   2036   1177   -243    111    142       C
ATOM    508  HD1 TYR A 294      33.576  -1.975  -0.785  1.00 12.91           H
ANISOU  508  HD1 TYR A 294     1758   1930   1216   -259    138    172       H
ATOM    509  CE1 TYR A 294      32.450  -0.308  -0.783  1.00 13.28           C
ANISOU  509  CE1 TYR A 294     1782   1962   1299   -375    130    -13       C
ATOM    510  HE1 TYR A 294      31.957  -0.525  -1.542  1.00 13.34           H
ANISOU  510  HE1 TYR A 294     1693   1951   1421   -310     40     11       H
ATOM    511  CZ  TYR A 294      32.167   0.844  -0.097  1.00 12.50           C
ANISOU  511  CZ  TYR A 294     1571   1909   1267   -229    114    122       C
ATOM    512  OH  TYR A 294      31.193   1.697  -0.502  1.00 13.65           O
ANISOU  512  OH  TYR A 294     1830   2148   1206    -62    259    203       O
ATOM    513  HH  TYR A 294      30.496   1.348  -0.578  0.00 11.60           H
ANISOU  513  HH  TYR A 294     1469   1469   1469      0      0      0       H
ATOM    514  CE2 TYR A 294      32.901   1.133   1.017  1.00 12.87           C
ANISOU  514  CE2 TYR A 294     1830   1897   1161   -356     63     26       C
ATOM    515  HE2 TYR A 294      32.719   1.912   1.492  1.00 12.50           H
ANISOU  515  HE2 TYR A 294     1735   1819   1196   -278     66    103       H
ATOM    516  CD2 TYR A 294      33.872   0.281   1.474  1.00 12.93           C
ANISOU  516  CD2 TYR A 294     1755   2086   1070   -216     23     43       C
ATOM    517  HD2 TYR A 294      34.323   0.496   2.258  1.00 12.89           H
ANISOU  517  HD2 TYR A 294     1620   1988   1288   -257    -77     24       H
ATOM    518  C   TYR A 294      37.241  -0.892   0.290  1.00 13.07           C
ANISOU  518  C   TYR A 294     1725   2114   1124   -393     91     65       C
ATOM    519  O   TYR A 294      37.183  -0.295  -0.805  1.00 13.19           O
ANISOU  519  O   TYR A 294     1805   2065   1140   -326     87    200       O
ATOM    520  H   TYR A 294      36.879  -3.382   2.028  1.00 12.26           H
ANISOU  520  H   TYR A 294     1605   1926   1127   -328    268    117       H
ATOM    521  N   CYS A 295      38.010  -0.443   1.286  1.00 11.70           N
ANISOU  521  N   CYS A 295     1529   1989    927   -369    166    104       N
ATOM    522  CA  CYS A 295      38.863   0.726   1.177  1.00 12.20           C
ANISOU  522  CA  CYS A 295     1659   1971   1003   -317    269     68       C
ATOM    523  HA  CYS A 295      38.355   1.459   0.770  1.00 12.40           H
ANISOU  523  HA  CYS A 295     1684   1976   1050   -287    244     56       H
ATOM    524  CB  CYS A 295      39.374   1.207   2.530  1.00 12.79           C
ANISOU  524  CB  CYS A 295     1665   2143   1052   -469    273     98       C
ATOM    525  HB3 CYS A 295      39.981   1.951   2.393  1.00 11.73           H
ANISOU  525  HB3 CYS A 295     1636   1745   1076   -223    299     71       H
ATOM    526  HB2 CYS A 295      39.838   0.481   2.974  1.00 12.91           H
ANISOU  526  HB2 CYS A 295     1764   2014   1126   -352    314     -3       H
ATOM    527  SG  CYS A 295      38.047   1.773   3.622  1.00 13.36           S
ANISOU  527  SG  CYS A 295     1925   2048   1100   -283    369    -18       S
ATOM    528  HG  CYS A 295      38.582   2.166   4.791  0.00 11.60           H
ANISOU  528  HG  CYS A 295     1469   1469   1469      0      0      0       H
ATOM    529  C   CYS A 295      40.090   0.442   0.286  1.00 13.31           C
ANISOU  529  C   CYS A 295     1738   2230   1087   -234    322      8       C
ATOM    530  O   CYS A 295      40.435   1.215  -0.601  1.00 13.27           O
ANISOU  530  O   CYS A 295     1696   2234   1109   -284    160    220       O
ATOM    531  H   CYS A 295      38.047  -0.815   2.061  1.00 12.00           H
ANISOU  531  H   CYS A 295     1625   1815   1116   -331    154    241       H
ATOM    532  N   LEU A 296      40.766  -0.691   0.521  1.00 12.25           N
ANISOU  532  N   LEU A 296     1598   1957   1098   -399    410     16       N
ATOM    533  CA  LEU A 296      41.993  -0.986  -0.192  1.00 13.61           C
ANISOU  533  CA  LEU A 296     1834   2208   1128   -240    606    -43       C
ATOM    534  HA  LEU A 296      42.587  -0.210  -0.123  1.00 13.47           H
ANISOU  534  HA  LEU A 296     1798   2085   1235   -167    492     -7       H
ATOM    535  CB  LEU A 296      42.748  -2.193   0.363  1.00 14.07           C
ANISOU  535  CB  LEU A 296     1609   2234   1503   -221    576     80       C
ATOM    536  HB3 LEU A 296      43.551  -2.321  -0.164  1.00 13.04           H
ANISOU  536  HB3 LEU A 296     1527   2185   1242   -126    390     -1       H
ATOM    537  HB2 LEU A 296      42.179  -2.975   0.281  1.00 13.76           H
ANISOU  537  HB2 LEU A 296     1768   2055   1404   -117    476    -16       H
ATOM    538  CG  LEU A 296      43.181  -2.092   1.837  1.00 15.69           C
ANISOU  538  CG  LEU A 296     2013   2243   1703   -342    350   -242       C
ATOM    539  HG  LEU A 296      42.373  -2.115   2.368  1.00 15.09           H
ANISOU  539  HG  LEU A 296     1862   2279   1589   -260    174   -144       H
ATOM    540  CD1 LEU A 296      43.978  -3.279   2.277  1.00 15.70           C
ANISOU  540  CD1 LEU A 296     2157   2305   1503    -81    212   -209       C
ATOM    541 HD11 LEU A 296      43.481  -4.077   2.083  1.00 15.57           H
ANISOU  541 HD11 LEU A 296     2121   2202   1590    -13    184   -166       H
ATOM    542 HD12 LEU A 296      44.141  -3.216   3.222  1.00 15.50           H
ANISOU  542 HD12 LEU A 296     2059   2244   1585   -138     38   -239       H
ATOM    543 HD13 LEU A 296      44.812  -3.289   1.801  1.00 15.33           H
ANISOU  543 HD13 LEU A 296     1966   2243   1615   -128     91   -195       H
ATOM    544  CD2 LEU A 296      43.852  -0.819   2.195  1.00 16.20           C
ANISOU  544  CD2 LEU A 296     1946   2536   1672   -292    275   -184       C
ATOM    545 HD21 LEU A 296      44.601  -0.684   1.609  1.00 15.50           H
ANISOU  545 HD21 LEU A 296     1859   2385   1643   -328    186   -170       H
ATOM    546 HD22 LEU A 296      44.151  -0.870   3.104  1.00 16.14           H
ANISOU  546 HD22 LEU A 296     1984   2376   1770   -270    133   -151       H
ATOM    547 HD23 LEU A 296      43.228  -0.095   2.104  1.00 16.19           H
ANISOU  547 HD23 LEU A 296     2083   2401   1665   -305    256   -163       H
ATOM    548  C   LEU A 296      41.744  -1.217  -1.670  1.00 16.18           C
ANISOU  548  C   LEU A 296     2156   2641   1350   -462    541    -35       C
ATOM    549  O   LEU A 296      42.585  -0.826  -2.528  1.00 16.52           O
ANISOU  549  O   LEU A 296     2243   2693   1340   -341    651   -134       O
ATOM    550  H   LEU A 296      40.529  -1.293   1.087  1.00 12.51           H
ANISOU  550  H   LEU A 296     1720   1774   1260   -274    401    -11       H
ATOM    551  N   GLN A 297      40.638  -1.854  -2.004  1.00 13.95           N
ANISOU  551  N   GLN A 297     1914   2424    961   -323    454   -140       N
ATOM    552  CA  GLN A 297      40.224  -2.126  -3.394  1.00 14.28           C
ANISOU  552  CA  GLN A 297     1903   2547    973   -199    387   -184       C
ATOM    553  HA  GLN A 297      41.026  -2.300  -3.930  1.00 14.19           H
ANISOU  553  HA  GLN A 297     1783   2591   1018   -144    321   -161       H
ATOM    554  CB  GLN A 297      39.384  -3.386  -3.444  1.00 18.13           C
ANISOU  554  CB  GLN A 297     2732   2997   1159   -306    384   -351       C
ATOM    555  HB3 GLN A 297      39.074  -3.523  -4.353  1.00 17.61           H
ANISOU  555  HB3 GLN A 297     2398   2792   1498   -273    -31   -431       H
ATOM    556  HB2 GLN A 297      38.625  -3.284  -2.850  1.00 16.84           H
ANISOU  556  HB2 GLN A 297     2167   2770   1461   -237    151   -270       H
ATOM    557  CG  GLN A 297      40.146  -4.622  -3.033  1.00 19.66           C
ANISOU  557  CG  GLN A 297     3164   2940   1363   -140    403   -518       C
ATOM    558  HG3 GLN A 297      40.658  -4.425  -2.233  1.00 19.75           H
ANISOU  558  HG3 GLN A 297     2726   2880   1896   -163    111   -388       H
ATOM    559  HG2 GLN A 297      40.750  -4.864  -3.752  1.00 18.70           H
ANISOU  559  HG2 GLN A 297     2456   2928   1718    -95    195   -342       H
ATOM    560  CD  GLN A 297      39.280  -5.846  -2.730  1.00 27.02           C
ANISOU  560  CD  GLN A 297     3847   3132   3285   -364   -113    -56       C
ATOM    561  OE1 GLN A 297      39.688  -6.747  -1.959  1.00 28.26           O
ANISOU  561  OE1 GLN A 297     4652   3247   2837    -16    342   -396       O
ATOM    562  NE2 GLN A 297      38.096  -5.853  -3.220  1.00 32.31           N
ANISOU  562  NE2 GLN A 297     4279   2933   5062   -717   -447    131       N
ATOM    563 HE21 GLN A 297      37.421  -6.020  -2.708  1.00 30.02           H
ANISOU  563 HE21 GLN A 297     3925   3181   4300    -21   -450   -167       H
ATOM    564 HE22 GLN A 297      37.975  -5.694  -4.061  1.00 29.57           H
ANISOU  564 HE22 GLN A 297     3809   3307   4116   -554    186   -743       H
ATOM    565  C   GLN A 297      39.516  -0.958  -4.023  1.00 16.18           C
ANISOU  565  C   GLN A 297     2253   2769   1124   -200    356   -102       C
ATOM    566  O   GLN A 297      39.100  -1.032  -5.195  1.00 17.18           O
ANISOU  566  O   GLN A 297     2417   3011   1098   -457    166   -221       O
ATOM    567  H   GLN A 297      40.078  -2.157  -1.426  1.00 18.02           H
ANISOU  567  H   GLN A 297     1773   3639   1434   -103    405   -159       H
ATOM    568  N   ARG A 298      39.366   0.140  -3.304  1.00 15.38           N
ANISOU  568  N   ARG A 298     2170   2669   1002   -427    229    -34       N
ATOM    569  CA  ARG A 298      38.785   1.381  -3.786  1.00 16.09           C
ANISOU  569  CA  ARG A 298     2122   2832   1157   -413    241    226       C
ATOM    570  HA  ARG A 298      38.757   2.010  -3.039  1.00 16.71           H
ANISOU  570  HA  ARG A 298     2162   2605   1581   -371    178     80       H
ATOM    571  CB  ARG A 298      39.656   2.032  -4.893  1.00 16.43           C
ANISOU  571  CB  ARG A 298     2254   2761   1226   -292     86    298       C
ATOM    572  HB3 ARG A 298      39.230   2.854  -5.171  1.00 17.48           H
ANISOU  572  HB3 ARG A 298     2368   2625   1648   -299    195    178       H
ATOM    573  HB2 ARG A 298      39.752   1.427  -5.644  1.00 17.75           H
ANISOU  573  HB2 ARG A 298     2325   2684   1735   -368    190     58       H
ATOM    574  CG  ARG A 298      41.041   2.411  -4.375  1.00 19.81           C
ANISOU  574  CG  ARG A 298     2578   3014   1935   -740    410   -127       C
ATOM    575  HG3 ARG A 298      41.501   1.621  -4.051  1.00 20.46           H
ANISOU  575  HG3 ARG A 298     2650   3091   2031   -596    371    -59       H
ATOM    576  HG2 ARG A 298      40.961   3.076  -3.673  1.00 19.21           H
ANISOU  576  HG2 ARG A 298     2550   2727   2021   -487    281     38       H
ATOM    577  CD  ARG A 298      41.832   2.999  -5.515  1.00 24.89           C
ANISOU  577  CD  ARG A 298     2787   3657   3013   -352    282   1088       C
ATOM    578  HD3 ARG A 298      41.540   3.908  -5.686  1.00 23.56           H
ANISOU  578  HD3 ARG A 298     2730   3314   2908   -529    410    365       H
ATOM    579  HD2 ARG A 298      41.707   2.443  -6.300  1.00 25.34           H
ANISOU  579  HD2 ARG A 298     2665   3778   3184   -337    403    651       H
ATOM    580  NE  ARG A 298      43.259   3.014  -5.164  1.00 29.61           N
ANISOU  580  NE  ARG A 298     2535   4669   4044   -646    693    564       N
ATOM    581  HE  ARG A 298      43.492   3.141  -4.230  1.00 28.24           H
ANISOU  581  HE  ARG A 298     2813   4210   3707   -405    904    589       H
ATOM    582  CZ  ARG A 298      44.213   3.209  -6.073  1.00 29.39           C
ANISOU  582  CZ  ARG A 298     2713   4872   3580   -355    671   -124       C
ATOM    583  NH1 ARG A 298      43.847   3.467  -7.327  1.00 30.92           N
ANISOU  583  NH1 ARG A 298     2534   5399   3814    138    777   1115       N
ATOM    584 HH11 ARG A 298      43.021   3.485  -7.558  1.00 28.64           H
ANISOU  584 HH11 ARG A 298     2898   4686   3296    -72    320    548       H
ATOM    585 HH12 ARG A 298      44.448   3.608  -7.923  1.00 27.02           H
ANISOU  585 HH12 ARG A 298     2645   4756   2863    -65    218    469       H
ATOM    586  NH2 ARG A 298      45.485   3.173  -5.740  1.00 28.72           N
ANISOU  586  NH2 ARG A 298     2691   5097   3124   -306    858     42       N
ATOM    587 HH21 ARG A 298      45.711   3.020  -4.924  1.00 28.92           H
ANISOU  587 HH21 ARG A 298     2842   4751   3393   -328    606     -7       H
ATOM    588 HH22 ARG A 298      46.092   3.328  -6.327  1.00 31.90           H
ANISOU  588 HH22 ARG A 298     3047   5828   3243    602    208   -138       H
ATOM    589  C   ARG A 298      37.327   1.206  -4.291  1.00 16.12           C
ANISOU  589  C   ARG A 298     2232   2688   1204   -446    320    235       C
ATOM    590  O   ARG A 298      36.845   1.997  -5.121  1.00 17.74           O
ANISOU  590  O   ARG A 298     2352   3153   1235   -292    285    419       O
ATOM    591  H   ARG A 298      39.596   0.202  -2.481  1.00 15.67           H
ANISOU  591  H   ARG A 298     2001   2619   1331   -367   -175   -125       H
ATOM    592  N   LEU A 299      36.620   0.236  -3.711  1.00 15.98           N
ANISOU  592  N   LEU A 299     2167   2742   1160   -528    123    169       N
ATOM    593  CA  LEU A 299      35.239  -0.047  -4.156  1.00 15.85           C
ANISOU  593  CA  LEU A 299     2020   2685   1315   -293    108    -81       C
ATOM    594  HA  LEU A 299      35.230  -0.073  -5.135  1.00 16.67           H
ANISOU  594  HA  LEU A 299     2164   2823   1348   -336    142    -75       H
ATOM    595  CB  LEU A 299      34.837  -1.433  -3.660  1.00 18.99           C
ANISOU  595  CB  LEU A 299     2431   2819   1965   -344    -22   -387       C
ATOM    596  HB3 LEU A 299      33.899  -1.570  -3.870  1.00 19.15           H
ANISOU  596  HB3 LEU A 299     2333   2860   2083   -290     71   -220       H
ATOM    597  HB2 LEU A 299      34.952  -1.454  -2.698  1.00 18.68           H
ANISOU  597  HB2 LEU A 299     2393   2781   1921   -322     44   -199       H
ATOM    598  CG  LEU A 299      35.602  -2.612  -4.228  1.00 25.62           C
ANISOU  598  CG  LEU A 299     2821   3169   3744   -435   -122   -327       C
ATOM    599  HG  LEU A 299      36.553  -2.437  -4.155  1.00 23.38           H
ANISOU  599  HG  LEU A 299     2712   3173   2997   -213     -9   -293       H
ATOM    600  CD1 LEU A 299      35.293  -3.863  -3.423  1.00 27.73           C
ANISOU  600  CD1 LEU A 299     3611   3086   3838   -730   -641   -480       C
ATOM    601 HD11 LEU A 299      35.612  -3.744  -2.525  1.00 25.39           H
ANISOU  601 HD11 LEU A 299     3375   3141   3129   -328    186    -26       H
ATOM    602 HD12 LEU A 299      35.733  -4.613  -3.830  1.00 26.90           H
ANISOU  602 HD12 LEU A 299     3424   3225   3570   -463   -366     22       H
ATOM    603 HD13 LEU A 299      34.343  -4.004  -3.417  1.00 26.50           H
ANISOU  603 HD13 LEU A 299     3401   3174   3491   -116   -251   -194       H
ATOM    604  CD2 LEU A 299      35.265  -2.778  -5.712  1.00 30.12           C
ANISOU  604  CD2 LEU A 299     3748   4047   3649    -97    243   -659       C
ATOM    605 HD21 LEU A 299      34.312  -2.748  -5.825  1.00 27.30           H
ANISOU  605 HD21 LEU A 299     3591   3451   3328   -175    314   -323       H
ATOM    606 HD22 LEU A 299      35.603  -3.625  -6.012  1.00 27.04           H
ANISOU  606 HD22 LEU A 299     3402   3365   3506   -310    -21    -16       H
ATOM    607 HD23 LEU A 299      35.678  -2.069  -6.209  1.00 27.29           H
ANISOU  607 HD23 LEU A 299     3351   3596   3422    172    -14   -527       H
ATOM    608  C   LEU A 299      34.240   1.013  -3.741  1.00 15.77           C
ANISOU  608  C   LEU A 299     1738   3046   1207   -413    402      8       C
ATOM    609  O   LEU A 299      33.164   1.085  -4.312  1.00 18.70           O
ANISOU  609  O   LEU A 299     2166   3449   1488   -264    -18   -105       O
ATOM    610  H   LEU A 299      36.897  -0.259  -3.065  1.00 16.06           H
ANISOU  610  H   LEU A 299     2124   2518   1460   -309    102    178       H
ATOM    611  N   TYR A 300      34.612   1.837  -2.768  1.00 14.14           N
ANISOU  611  N   TYR A 300     1677   2550   1144   -461     74    202       N
ATOM    612  CA  TYR A 300      33.786   2.965  -2.386  1.00 15.79           C
ANISOU  612  CA  TYR A 300     1996   2580   1420   -614     75     35       C
ATOM    613  HA  TYR A 300      32.895   2.626  -2.169  1.00 15.16           H
ANISOU  613  HA  TYR A 300     1905   2585   1270   -395    146     77       H
ATOM    614  CB  TYR A 300      34.334   3.640  -1.098  1.00 16.26           C
ANISOU  614  CB  TYR A 300     2232   2849   1095   -530     98     67       C
ATOM    615  HB3 TYR A 300      34.371   2.986  -0.385  1.00 15.90           H
ANISOU  615  HB3 TYR A 300     2117   2410   1513   -468    101     97       H
ATOM    616  HB2 TYR A 300      33.751   4.375  -0.850  1.00 16.56           H
ANISOU  616  HB2 TYR A 300     2248   2708   1334   -489     48    166       H
ATOM    617  CG  TYR A 300      35.753   4.200  -1.300  1.00 15.93           C
ANISOU  617  CG  TYR A 300     2033   2698   1322   -413    208    163       C
ATOM    618  CD1 TYR A 300      36.843   3.414  -1.082  1.00 15.37           C
ANISOU  618  CD1 TYR A 300     2102   2527   1209   -255    105    304       C
ATOM    619  HD1 TYR A 300      36.715   2.541  -0.790  1.00 14.95           H
ANISOU  619  HD1 TYR A 300     2023   2334   1322   -268     68     36       H
ATOM    620  CE1 TYR A 300      38.139   3.863  -1.277  1.00 15.05           C
ANISOU  620  CE1 TYR A 300     1929   2459   1328   -249    -74    -71       C
ATOM    621  HE1 TYR A 300      38.859   3.299  -1.116  1.00 15.35           H
ANISOU  621  HE1 TYR A 300     2008   2447   1376   -240     25     71       H
ATOM    622  CZ  TYR A 300      38.348   5.123  -1.712  1.00 15.83           C
ANISOU  622  CZ  TYR A 300     1898   2572   1543   -338     26    163       C
ATOM    623  OH  TYR A 300      39.626   5.577  -1.916  1.00 17.19           O
ANISOU  623  OH  TYR A 300     1940   2930   1659   -448     50    271       O
ATOM    624  HH  TYR A 300      40.014   5.174  -2.466  0.00 14.49           H
ANISOU  624  HH  TYR A 300     1835   1835   1835      0      0      0       H
ATOM    625  CE2 TYR A 300      37.262   5.939  -1.936  1.00 16.85           C
ANISOU  625  CE2 TYR A 300     2168   2579   1654   -316     79    611       C
ATOM    626  HE2 TYR A 300      37.402   6.808  -2.239  1.00 15.71           H
ANISOU  626  HE2 TYR A 300     2013   2262   1692   -239     68    170       H
ATOM    627  CD2 TYR A 300      35.959   5.488  -1.746  1.00 16.44           C
ANISOU  627  CD2 TYR A 300     1835   2548   1861    -45    195    112       C
ATOM    628  HD2 TYR A 300      35.237   6.050  -1.913  1.00 15.91           H
ANISOU  628  HD2 TYR A 300     1955   2426   1664    -90    140    240       H
ATOM    629  C   TYR A 300      33.594   3.977  -3.523  1.00 15.28           C
ANISOU  629  C   TYR A 300     1968   2680   1155   -423    284    -15       C
ATOM    630  O   TYR A 300      32.648   4.749  -3.539  1.00 16.41           O
ANISOU  630  O   TYR A 300     1983   2725   1527   -257    139    -71       O
ATOM    631  H   TYR A 300      35.325   1.741  -2.306  1.00 14.90           H
ANISOU  631  H   TYR A 300     1814   2628   1218   -405    -24    145       H
ATOM    632  N   MET A 301      34.575   4.040  -4.446  1.00 16.95           N
ANISOU  632  N   MET A 301     1881   2921   1637   -442    184    358       N
ATOM    633  CA  MET A 301      34.540   5.078  -5.480  1.00 16.36           C
ANISOU  633  CA  MET A 301     1970   2598   1645   -320    419    129       C
ATOM    634  HA  MET A 301      34.512   5.948  -5.028  1.00 16.57           H
ANISOU  634  HA  MET A 301     2021   2582   1691   -337    350    197       H
ATOM    635  CB  MET A 301      35.783   5.092  -6.381  1.00 19.29           C
ANISOU  635  CB  MET A 301     1878   3212   2239   -435    503    706       C
ATOM    636  HB3 MET A 301      35.643   5.722  -7.105  1.00 17.55           H
ANISOU  636  HB3 MET A 301     2047   2646   1974   -369    483    359       H
ATOM    637  HB2 MET A 301      35.918   4.201  -6.739  1.00 19.39           H
ANISOU  637  HB2 MET A 301     2092   3105   2169   -474    444    627       H
ATOM    638  CG  MET A 301      37.036   5.495  -5.655  1.00 18.97           C
ANISOU  638  CG  MET A 301     2262   3062   1882   -410    597    316       C
ATOM    639  HG3 MET A 301      37.151   4.901  -4.896  1.00 19.58           H
ANISOU  639  HG3 MET A 301     2388   2905   2146   -361    580    381       H
ATOM    640  HG2 MET A 301      36.926   6.405  -5.338  1.00 20.04           H
ANISOU  640  HG2 MET A 301     2401   2991   2220   -405    596    359       H
ATOM    641  SD  MET A 301      38.533   5.438  -6.597  1.00 28.62           S
ANISOU  641  SD  MET A 301     3184   4721   2968   -551   1058    810       S
ATOM    642  CE  MET A 301      38.617   3.911  -7.516  1.00 35.73           C
ANISOU  642  CE  MET A 301     3722   4880   4971   -174    211   1917       C
ATOM    643  HE1 MET A 301      38.159   3.219  -7.023  1.00 29.41           H
ANISOU  643  HE1 MET A 301     3685   3855   3633     13     33    373       H
ATOM    644  HE2 MET A 301      39.549   3.675  -7.638  1.00 30.82           H
ANISOU  644  HE2 MET A 301     3525   4320   3861   -568     89   1157       H
ATOM    645  HE3 MET A 301      38.190   4.043  -8.374  1.00 32.42           H
ANISOU  645  HE3 MET A 301     3833   4282   4200   -390    733   1028       H
ATOM    646  C   MET A 301      33.274   4.954  -6.345  1.00 17.00           C
ANISOU  646  C   MET A 301     2222   2889   1346   -295    357    184       C
ATOM    647  O   MET A 301      32.675   5.967  -6.631  1.00 23.00           O
ANISOU  647  O   MET A 301     2602   3269   2866   -394    120    489       O
ATOM    648  H   MET A 301      35.255   3.517  -4.491  1.00 17.06           H
ANISOU  648  H   MET A 301     2148   2793   1540   -327    274    229       H
ATOM    649  N   ARG A 302      32.852   3.710  -6.614  1.00 16.79           N
ANISOU  649  N   ARG A 302     2158   2774   1446   -271    153    167       N
ATOM    650  CA  ARG A 302      31.652   3.406  -7.382  1.00 16.25           C
ANISOU  650  CA  ARG A 302     2010   2754   1409   -487    208    109       C
ATOM    651  HA  ARG A 302      31.672   3.896  -8.231  1.00 17.15           H
ANISOU  651  HA  ARG A 302     2147   2615   1753   -405     86    310       H
ATOM    652  CB  ARG A 302      31.616   1.890  -7.686  1.00 23.36           C
ANISOU  652  CB  ARG A 302     2736   3539   2601   -328   -662   -829       C
ATOM    653  HB3 ARG A 302      30.788   1.687  -8.150  1.00 20.71           H
ANISOU  653  HB3 ARG A 302     2288   3263   2316   -464   -186   -289       H
ATOM    654  HB2 ARG A 302      31.647   1.403  -6.848  1.00 23.96           H
ANISOU  654  HB2 ARG A 302     2746   3488   2870   -411   -177   -466       H
ATOM    655  CG  ARG A 302      32.756   1.393  -8.553  1.00 32.40           C
ANISOU  655  CG  ARG A 302     4098   3826   4385   -330     62   -233       C
ATOM    656  HG3 ARG A 302      33.605   1.692  -8.191  1.00 28.20           H
ANISOU  656  HG3 ARG A 302     3530   3684   3501    -40    333   -303       H
ATOM    657  HG2 ARG A 302      32.640   1.720  -9.459  1.00 30.13           H
ANISOU  657  HG2 ARG A 302     3774   3945   3729   -408     43   -761       H
ATOM    658  CD  ARG A 302      32.757  -0.149  -8.585  1.00 42.12           C
ANISOU  658  CD  ARG A 302     6260   4381   5362   -438    -33  -1435       C
ATOM    659  HD3 ARG A 302      31.921  -0.445  -8.979  1.00 39.71           H
ANISOU  659  HD3 ARG A 302     4794   4429   5862     57    763   -909       H
ATOM    660  HD2 ARG A 302      32.843  -0.491  -7.682  1.00 39.38           H
ANISOU  660  HD2 ARG A 302     5301   4402   5259   -266    491  -1251       H
ATOM    661  NE  ARG A 302      33.864  -0.678  -9.384  1.00 60.30           N
ANISOU  661  NE  ARG A 302     8006   4691  10211    961   2583  -1793       N
ATOM    662  HE  ARG A 302      34.549  -0.044  -9.653  1.00 53.49           H
ANISOU  662  HE  ARG A 302     6831   5262   8229    757    790  -1707       H
ATOM    663  CZ  ARG A 302      33.926  -1.900  -9.908  1.00 74.68           C
ANISOU  663  CZ  ARG A 302    10176   4039  14160   -912   2059  -1076       C
ATOM    664  NH1 ARG A 302      32.929  -2.780  -9.703  1.00 69.77           N
ANISOU  664  NH1 ARG A 302     8793   6697  11017  -1199   1738  -1551       N
ATOM    665 HH11 ARG A 302      32.238  -2.568  -9.238  1.00 55.59           H
ANISOU  665 HH11 ARG A 302     6739   5745   8634  -1602   -461    -45       H
ATOM    666 HH12 ARG A 302      32.981  -3.569 -10.042  1.00 58.20           H
ANISOU  666 HH12 ARG A 302     7559   5311   9240  -1238    951    560       H
ATOM    667  NH2 ARG A 302      35.002  -2.248 -10.642  1.00 72.88           N
ANISOU  667  NH2 ARG A 302     7547   7088  13056  -1034    606  -2182       N
ATOM    668 HH21 ARG A 302      35.639  -1.685 -10.772  1.00 64.20           H
ANISOU  668 HH21 ARG A 302     7105   6402  10886    704    265  -1549       H
ATOM    669 HH22 ARG A 302      35.055  -3.038 -10.979  1.00 62.81           H
ANISOU  669 HH22 ARG A 302     7617   5526  10723   -638    729    413       H
ATOM    670  C   ARG A 302      30.378   3.776  -6.638  1.00 16.84           C
ANISOU  670  C   ARG A 302     2098   3058   1242   -475    181    514       C
ATOM    671  O   ARG A 302      29.336   3.938  -7.255  1.00 18.62           O
ANISOU  671  O   ARG A 302     2300   3492   1282   -372    257    296       O
ATOM    672  H   ARG A 302      33.267   3.008  -6.342  1.00 17.20           H
ANISOU  672  H   ARG A 302     2213   2708   1612   -251    174    132       H
ATOM    673  N   ASP A 303      30.481   3.841  -5.318  1.00 15.20           N
ANISOU  673  N   ASP A 303     2216   2562    998   -520    155    365       N
ATOM    674  CA  ASP A 303      29.311   4.034  -4.468  1.00 14.50           C
ANISOU  674  CA  ASP A 303     1969   2349   1191   -342    -57    561       C
ATOM    675  HA  ASP A 303      28.504   3.771  -4.958  1.00 14.83           H
ANISOU  675  HA  ASP A 303     2014   2354   1264   -274    -77    484       H
ATOM    676  CB  ASP A 303      29.372   3.176  -3.202  1.00 14.20           C
ANISOU  676  CB  ASP A 303     2251   2153    991   -185     44    561       C
ATOM    677  HB3 ASP A 303      28.619   3.403  -2.634  1.00 14.66           H
ANISOU  677  HB3 ASP A 303     2066   2195   1308   -274     40    464       H
ATOM    678  HB2 ASP A 303      30.201   3.368  -2.737  1.00 14.82           H
ANISOU  678  HB2 ASP A 303     2136   2219   1274   -242     47    498       H
ATOM    679  CG  ASP A 303      29.319   1.699  -3.444  1.00 14.66           C
ANISOU  679  CG  ASP A 303     2113   2236   1220   -571   -100    353       C
ATOM    680  OD1 ASP A 303      28.797   1.265  -4.530  1.00 18.23           O
ANISOU  680  OD1 ASP A 303     3130   2501   1294   -491   -194    395       O
ATOM    681  OD2 ASP A 303      29.661   0.875  -2.545  1.00 14.27           O
ANISOU  681  OD2 ASP A 303     1943   2191   1285   -255     53    263       O
ATOM    682  C   ASP A 303      29.113   5.492  -4.030  1.00 14.22           C
ANISOU  682  C   ASP A 303     1944   2115   1342   -240   -122    631       C
ATOM    683  O   ASP A 303      28.010   5.856  -3.559  1.00 16.03           O
ANISOU  683  O   ASP A 303     2228   2384   1478   -353    158    415       O
ATOM    684  H   ASP A 303      31.212   3.768  -4.877  1.00 15.71           H
ANISOU  684  H   ASP A 303     2140   2563   1265   -407    133    398       H
ATOM    685  N   LEU A 304      30.118   6.331  -4.158  1.00 13.64           N
ANISOU  685  N   LEU A 304     1752   2231   1200   -244      7    502       N
ATOM    686  CA  LEU A 304      30.019   7.722  -3.771  1.00 14.60           C
ANISOU  686  CA  LEU A 304     1867   2182   1496   -177    -72    666       C
ATOM    687  HA  LEU A 304      29.739   7.769  -2.834  1.00 15.06           H
ANISOU  687  HA  LEU A 304     1923   2197   1601   -187     49    553       H
ATOM    688  CB  LEU A 304      31.305   8.468  -3.922  1.00 15.57           C
ANISOU  688  CB  LEU A 304     1982   2338   1593   -139     81    657       C
ATOM    689  HB3 LEU A 304      31.121   9.418  -3.851  1.00 16.00           H
ANISOU  689  HB3 LEU A 304     2062   2253   1765   -259    -57    573       H
ATOM    690  HB2 LEU A 304      31.664   8.280  -4.804  1.00 15.68           H
ANISOU  690  HB2 LEU A 304     1980   2231   1745   -168    129    452       H
ATOM    691  CG  LEU A 304      32.384   8.150  -2.919  1.00 18.36           C
ANISOU  691  CG  LEU A 304     2381   2151   2443   -353   -475    428       C
ATOM    692  HG  LEU A 304      32.494   7.189  -2.881  1.00 17.61           H
ANISOU  692  HG  LEU A 304     2294   2162   2233   -360   -292    463       H
ATOM    693  CD1 LEU A 304      33.720   8.747  -3.374  1.00 21.00           C
ANISOU  693  CD1 LEU A 304     2306   2882   2788   -468   -253    243       C
ATOM    694 HD11 LEU A 304      33.976   8.342  -4.206  1.00 20.14           H
ANISOU  694 HD11 LEU A 304     2331   2657   2661   -459   -232    374       H
ATOM    695 HD12 LEU A 304      34.385   8.570  -2.705  1.00 18.83           H
ANISOU  695 HD12 LEU A 304     2224   2567   2363   -347    -50    246       H
ATOM    696 HD13 LEU A 304      33.615   9.695  -3.490  1.00 20.05           H
ANISOU  696 HD13 LEU A 304     2312   2735   2569   -487   -180    187       H
ATOM    697  CD2 LEU A 304      31.962   8.614  -1.523  1.00 20.04           C
ANISOU  697  CD2 LEU A 304     2642   2690   2279   -883   -711    718       C
ATOM    698 HD21 LEU A 304      31.608   9.505  -1.578  1.00 19.21           H
ANISOU  698 HD21 LEU A 304     2426   2715   2156   -659   -390    490       H
ATOM    699 HD22 LEU A 304      32.732   8.604  -0.950  1.00 16.86           H
ANISOU  699 HD22 LEU A 304     2013   2451   1940   -500   -246    498       H
ATOM    700 HD23 LEU A 304      31.294   8.015  -1.180  1.00 17.99           H
ANISOU  700 HD23 LEU A 304     2236   2406   2194   -242   -390    538       H
ATOM    701  C   LEU A 304      28.969   8.445  -4.605  1.00 13.80           C
ANISOU  701  C   LEU A 304     1862   2076   1306   -104    -43    572       C
ATOM    702  O   LEU A 304      28.830   8.199  -5.814  1.00 16.62           O
ANISOU  702  O   LEU A 304     2404   2578   1332     -5   -261    361       O
ATOM    703  H   LEU A 304      30.889   6.115  -4.470  1.00 14.02           H
ANISOU  703  H   LEU A 304     1849   2183   1293   -151     68    510       H
ATOM    704  N   HIS A 305      28.179   9.336  -4.011  1.00 14.66           N
ANISOU  704  N   HIS A 305     2115   2012   1443     73   -153    524       N
ATOM    705  CA  HIS A 305      27.117  10.081  -4.661  1.00 14.75           C
ANISOU  705  CA  HIS A 305     1976   1733   1894    -40   -144    623       C
ATOM    706  HA  HIS A 305      26.547   9.388  -5.294  1.00 15.54           H
ANISOU  706  HA  HIS A 305     2161   1961   1781    -69   -152    471       H
ATOM    707  CB  HIS A 305      26.159  10.684  -3.674  1.00 16.68           C
ANISOU  707  CB  HIS A 305     2363   1975   1999   -220     66    389       C
ATOM    708  HB3 HIS A 305      25.400  11.250  -4.216  1.00 17.45           H
ANISOU  708  HB3 HIS A 305     2357   2203   2070   -179    154    335       H
ATOM    709  HB2 HIS A 305      26.711  11.350  -3.007  1.00 16.85           H
ANISOU  709  HB2 HIS A 305     2367   2032   2002    -99    -37    367       H
ATOM    710  CG  HIS A 305      25.450   9.655  -2.820  1.00 17.03           C
ANISOU  710  CG  HIS A 305     2602   1999   1869   -334    130    405       C
ATOM    711  ND1 HIS A 305      24.964   9.967  -1.627  1.00 23.13           N
ANISOU  711  ND1 HIS A 305     4201   2344   2244   -124    604    314       N
ATOM    712  HD1 HIS A 305      24.932  10.919  -1.209  1.00 21.19           H
ANISOU  712  HD1 HIS A 305     3506   2422   2124   -217    359    339       H
ATOM    713  CE1 HIS A 305      24.386   8.853  -1.117  1.00 22.63           C
ANISOU  713  CE1 HIS A 305     4187   2375   2036   -317    415    249       C
ATOM    714  HE1 HIS A 305      23.879   8.787  -0.164  1.00 19.45           H
ANISOU  714  HE1 HIS A 305     3174   2252   1962   -357    207    407       H
ATOM    715  NE2 HIS A 305      24.576   7.872  -1.938  1.00 16.67           N
ANISOU  715  NE2 HIS A 305     3028   1994   1312   -560     17    741       N
ATOM    716  HE2 HIS A 305      24.283   6.889  -1.781  1.00 16.48           H
ANISOU  716  HE2 HIS A 305     2900   1848   1513   -377     97    637       H
ATOM    717  CD2 HIS A 305      25.280   8.311  -2.972  1.00 16.65           C
ANISOU  717  CD2 HIS A 305     2528   2196   1600   -313     68    646       C
ATOM    718  HD2 HIS A 305      25.561   7.730  -3.841  1.00 17.72           H
ANISOU  718  HD2 HIS A 305     2659   2113   1958   -337    157    443       H
ATOM    719  C   HIS A 305      27.674  11.181  -5.548  1.00 15.08           C
ANISOU  719  C   HIS A 305     2279   1974   1475   -326    -50    480       C
ATOM    720  O   HIS A 305      28.656  11.870  -5.205  1.00 17.09           O
ANISOU  720  O   HIS A 305     2345   2234   1911   -305   -172    737       O
ATOM    721  H   HIS A 305      28.259   9.535  -3.178  1.00 14.74           H
ANISOU  721  H   HIS A 305     2066   1949   1583    -43   -162    370       H
ATOM    722  N   HIS A 306      27.038  11.372  -6.712  1.00 14.60           N
ANISOU  722  N   HIS A 306     2025   1873   1647   -340   -243    513       N
ATOM    723  CA  HIS A 306      27.384  12.491  -7.595  1.00 13.78           C
ANISOU  723  CA  HIS A 306     1939   1727   1567    -79    130    404       C
ATOM    724  HA  HIS A 306      28.473  12.524  -7.738  1.00 14.49           H
ANISOU  724  HA  HIS A 306     1954   1809   1740   -121     73    402       H
ATOM    725  CB  HIS A 306      26.732  12.332  -8.944  1.00 14.25           C
ANISOU  725  CB  HIS A 306     1852   1845   1715   -300    105    408       C
ATOM    726  HB3 HIS A 306      26.931  13.222  -9.545  1.00 13.49           H
ANISOU  726  HB3 HIS A 306     1872   1605   1648   -140     46    311       H
ATOM    727  HB2 HIS A 306      25.658  12.208  -8.804  1.00 13.99           H
ANISOU  727  HB2 HIS A 306     1853   1756   1704   -158     92    401       H
ATOM    728  CG  HIS A 306      27.237  11.136  -9.704  1.00 14.36           C
ANISOU  728  CG  HIS A 306     1776   1836   1842    295     22    517       C
ATOM    729  ND1 HIS A 306      28.493  11.060 -10.231  1.00 14.40           N
ANISOU  729  ND1 HIS A 306     2087   1892   1492     57    218    438       N
ATOM    730  HD1 HIS A 306      29.214  11.809 -10.187  1.00 14.99           H
ANISOU  730  HD1 HIS A 306     2059   1867   1767     87    154    406       H
ATOM    731  CE1 HIS A 306      28.648   9.870 -10.800  1.00 17.41           C
ANISOU  731  CE1 HIS A 306     2328   1922   2364   -293    215    248       C
ATOM    732  HE1 HIS A 306      29.531   9.520 -11.311  1.00 16.70           H
ANISOU  732  HE1 HIS A 306     2227   1992   2125   -163     24    308       H
ATOM    733  NE2 HIS A 306      27.504   9.178 -10.629  1.00 17.62           N
ANISOU  733  NE2 HIS A 306     2325   2296   2071     44    160     52       N
ATOM    734  HE2 HIS A 306      27.320   8.220 -10.989  1.00 17.37           H
ANISOU  734  HE2 HIS A 306     2335   2110   2152     46    140    248       H
ATOM    735  CD2 HIS A 306      26.619   9.948  -9.969  1.00 16.24           C
ANISOU  735  CD2 HIS A 306     2468   1754   1946      6     67    406       C
ATOM    736  HD2 HIS A 306      25.617   9.666  -9.675  1.00 16.13           H
ANISOU  736  HD2 HIS A 306     2202   1919   2007    215   -122    296       H
ATOM    737  C   HIS A 306      26.939  13.757  -6.966  1.00 14.09           C
ANISOU  737  C   HIS A 306     1859   1663   1829    171    167    460       C
ATOM    738  O   HIS A 306      25.989  13.815  -6.203  1.00 17.34           O
ANISOU  738  O   HIS A 306     1961   2357   2268     66    255    168       O
ATOM    739  H   HIS A 306      26.404  10.871  -7.006  1.00 13.69           H
ANISOU  739  H   HIS A 306     1878   1721   1602   -179   -186    394       H
ATOM    740  N   GLY A 307      27.584  14.832  -7.293  1.00 18.39           N
ANISOU  740  N   GLY A 307     2428   1656   2902    101    837    487       N
ATOM    741  CA  GLY A 307      27.188  16.143  -6.931  1.00 18.28           C
ANISOU  741  CA  GLY A 307     2879   1744   2322    134    793    462       C
ATOM    742  HA3 GLY A 307      26.300  16.142  -6.545  1.00 17.65           H
ANISOU  742  HA3 GLY A 307     2422   1968   2313    175    268    481       H
ATOM    743  HA2 GLY A 307      27.176  16.701  -7.724  1.00 17.43           H
ANISOU  743  HA2 GLY A 307     2591   1948   2080    178    546    309       H
ATOM    744  C   GLY A 307      28.129  16.751  -5.944  1.00 19.00           C
ANISOU  744  C   GLY A 307     2463   2640   2114    412    259    904       C
ATOM    745  O   GLY A 307      28.876  16.068  -5.243  1.00 23.91           O
ANISOU  745  O   GLY A 307     2443   2810   3830    195   -504   1403       O
ATOM    746  H   GLY A 307      28.305  14.825  -7.761  1.00 15.68           H
ANISOU  746  H   GLY A 307     2098   1722   2137    102    283    434       H
ATOM    747  N   SER A 308      28.110  18.041  -5.773  1.00 17.93           N
ANISOU  747  N   SER A 308     2424   2150   2237    811    397    652       N
ATOM    748  CA  SER A 308      28.920  18.741  -4.787  1.00 18.18           C
ANISOU  748  CA  SER A 308     2422   2330   2153    692    524    468       C
ATOM    749  HA  SER A 308      29.832  18.385  -4.805  1.00 18.27           H
ANISOU  749  HA  SER A 308     2338   2372   2229    537    358    516       H
ATOM    750  CB  SER A 308      29.009  20.233  -5.084  1.00 21.67           C
ANISOU  750  CB  SER A 308     3150   2552   2529    385    259    359       C
ATOM    751  HB3 SER A 308      28.113  20.598  -5.155  1.00 20.97           H
ANISOU  751  HB3 SER A 308     2888   2535   2543     72    191    475       H
ATOM    752  HB2 SER A 308      29.489  20.370  -5.913  1.00 20.59           H
ANISOU  752  HB2 SER A 308     2827   2524   2473    304     72    442       H
ATOM    753  OG  SER A 308      29.679  20.874  -4.039  1.00 23.13           O
ANISOU  753  OG  SER A 308     2542   2854   3391     71   -390    726       O
ATOM    754  HG  SER A 308      29.745  21.708  -4.161  0.00 18.63           H
ANISOU  754  HG  SER A 308     2359   2359   2359      0      0      0       H
ATOM    755  C   SER A 308      28.292  18.409  -3.399  1.00 19.39           C
ANISOU  755  C   SER A 308     3095   2538   1734    906    289    456       C
ATOM    756  O   SER A 308      27.269  18.872  -3.066  1.00 19.98           O
ANISOU  756  O   SER A 308     3071   2809   1709    409    590    336       O
ATOM    757  H   SER A 308      27.610  18.567  -6.235  1.00 20.71           H
ANISOU  757  H   SER A 308     2746   2431   2692    285    379    594       H
ATOM    758  N   ASN A 309      28.841  17.407  -2.706  1.00 24.27           N
ANISOU  758  N   ASN A 309     3171   3533   2515    720    429   1230       N
ATOM    759  CA  ASN A 309      28.370  16.933  -1.401  1.00 23.83           C
ANISOU  759  CA  ASN A 309     3283   3518   2252   -153    -73   1362       C
ATOM    760  HA  ASN A 309      27.516  17.362  -1.183  1.00 24.84           H
ANISOU  760  HA  ASN A 309     3389   3551   2495    -91     51    899       H
ATOM    761  CB  ASN A 309      28.144  15.404  -1.384  1.00 24.99           C
ANISOU  761  CB  ASN A 309     2510   3878   3107   -177    154    130       C
ATOM    762  HB3 ASN A 309      27.767  15.146  -0.533  1.00 25.28           H
ANISOU  762  HB3 ASN A 309     3111   3643   2850     42   -118    298       H
ATOM    763  HB2 ASN A 309      28.993  14.958  -1.519  1.00 23.80           H
ANISOU  763  HB2 ASN A 309     2842   3431   2769     84    116    379       H
ATOM    764  CG  ASN A 309      27.180  14.936  -2.490  1.00 26.72           C
ANISOU  764  CG  ASN A 309     3394   3938   2820     48    128    189       C
ATOM    765  OD1 ASN A 309      27.518  14.134  -3.432  1.00 22.27           O
ANISOU  765  OD1 ASN A 309     2849   3269   2342   -360   -141    356       O
ATOM    766  ND2 ASN A 309      25.957  15.432  -2.395  1.00 29.54           N
ANISOU  766  ND2 ASN A 309     3201   4716   3305   -256    223     22       N
ATOM    767 HD21 ASN A 309      25.211  14.923  -2.767  1.00 28.47           H
ANISOU  767 HD21 ASN A 309     3323   4216   3276     90    166    159       H
ATOM    768 HD22 ASN A 309      25.793  16.289  -1.933  1.00 28.13           H
ANISOU  768 HD22 ASN A 309     3291   4023   3375   -205     87    420       H
ATOM    769  C   ASN A 309      29.396  17.377  -0.332  1.00 24.41           C
ANISOU  769  C   ASN A 309     3685   3113   2473    349    583    640       C
ATOM    770  O   ASN A 309      30.653  17.268  -0.464  1.00 29.14           O
ANISOU  770  O   ASN A 309     3811   4120   3141     -8    635   1125       O
ATOM    771  H   ASN A 309      29.521  16.963  -2.989  1.00 21.11           H
ANISOU  771  H   ASN A 309     2920   2905   2195    273    333    885       H
ATOM    772  N   ALA A 310      28.851  17.830   0.771  1.00 26.91           N
ANISOU  772  N   ALA A 310     4418   3267   2536    937    401    761       N
ATOM    773  CA  ALA A 310      29.715  18.305   1.890  1.00 25.94           C
ANISOU  773  CA  ALA A 310     3722   2998   3134    201    -10    326       C
ATOM    774  HA  ALA A 310      30.326  18.986   1.539  1.00 25.93           H
ANISOU  774  HA  ALA A 310     3711   3075   3065    203    -39    383       H
ATOM    775  CB  ALA A 310      28.862  18.972   2.926  1.00 27.59           C
ANISOU  775  CB  ALA A 310     4350   3050   3081    908     19    750       C
ATOM    776  HB1 ALA A 310      28.417  19.724   2.528  1.00 29.55           H
ANISOU  776  HB1 ALA A 310     4358   2990   3877    122    132    205       H
ATOM    777  HB2 ALA A 310      29.421  19.268   3.648  1.00 28.02           H
ANISOU  777  HB2 ALA A 310     4038   3149   3460    587    178    560       H
ATOM    778  HB3 ALA A 310      28.214  18.342   3.250  1.00 27.97           H
ANISOU  778  HB3 ALA A 310     3967   3417   3243    565   -272    214       H
ATOM    779  C   ALA A 310      30.582  17.200   2.530  1.00 28.16           C
ANISOU  779  C   ALA A 310     4374   3010   3313   -158     51    908       C
ATOM    780  O   ALA A 310      31.698  17.460   3.049  1.00 30.22           O
ANISOU  780  O   ALA A 310     3859   3428   4194   -187     11    388       O
ATOM    781  H   ALA A 310      28.005  17.880   0.923  1.00 26.00           H
ANISOU  781  H   ALA A 310     3982   3167   2730    405    -41    648       H
ATOM    782  N   HIS A 311      30.116  15.954   2.446  1.00 19.85           N
ANISOU  782  N   HIS A 311     2924   2819   1798    224   -141    607       N
ATOM    783  CA  HIS A 311      30.737  14.861   3.163  1.00 19.18           C
ANISOU  783  CA  HIS A 311     2610   2695   1982    265      8    728       C
ATOM    784  HA  HIS A 311      31.578  15.266   3.742  1.00 20.30           H
ANISOU  784  HA  HIS A 311     2765   2632   2316    127    -45    585       H
ATOM    785  CB  HIS A 311      29.787  14.317   4.190  1.00 18.96           C
ANISOU  785  CB  HIS A 311     2492   2431   2279     27    -44    306       C
ATOM    786  HB3 HIS A 311      30.305  13.585   4.813  1.00 22.33           H
ANISOU  786  HB3 HIS A 311     3134   2703   2647     -9     19    239       H
ATOM    787  HB2 HIS A 311      28.948  13.851   3.680  1.00 19.19           H
ANISOU  787  HB2 HIS A 311     2579   2506   2204     78   -128    291       H
ATOM    788  CG  HIS A 311      29.233  15.375   5.086  1.00 20.06           C
ANISOU  788  CG  HIS A 311     2893   2750   1979    340   -210    181       C
ATOM    789  ND1 HIS A 311      30.012  16.175   5.888  1.00 20.97           N
ANISOU  789  ND1 HIS A 311     2830   2742   2394    513   -442    188       N
ATOM    790  HD1 HIS A 311      31.046  16.108   5.979  1.00 21.00           H
ANISOU  790  HD1 HIS A 311     2818   2907   2251    475   -305    198       H
ATOM    791  CE1 HIS A 311      29.245  17.053   6.517  1.00 23.77           C
ANISOU  791  CE1 HIS A 311     3368   3531   2131    772   -137    135       C
ATOM    792  HE1 HIS A 311      29.579  17.793   7.234  1.00 22.67           H
ANISOU  792  HE1 HIS A 311     3039   3020   2553    439   -190    271       H
ATOM    793  NE2 HIS A 311      27.981  16.835   6.143  1.00 24.47           N
ANISOU  793  NE2 HIS A 311     3283   3319   2694    159    -91    338       N
ATOM    794  HE2 HIS A 311      27.151  17.362   6.483  1.00 23.55           H
ANISOU  794  HE2 HIS A 311     3059   3262   2624     52   -149    368       H
ATOM    795  CD2 HIS A 311      27.953  15.816   5.247  1.00 23.00           C
ANISOU  795  CD2 HIS A 311     2912   3106   2718    410   -219    641       C
ATOM    796  HD2 HIS A 311      27.073  15.416   4.760  1.00 22.63           H
ANISOU  796  HD2 HIS A 311     2956   3057   2583    313    -46    472       H
ATOM    797  C   HIS A 311      31.347  13.775   2.302  1.00 18.74           C
ANISOU  797  C   HIS A 311     2248   2207   2663   -390    110    672       C
ATOM    798  O   HIS A 311      31.798  12.773   2.818  1.00 18.64           O
ANISOU  798  O   HIS A 311     1970   2459   2653      5   -333   1011       O
ATOM    799  H   HIS A 311      29.434  15.715   1.981  1.00 20.58           H
ANISOU  799  H   HIS A 311     2818   2818   2182    131   -151    627       H
ATOM    800  N   THR A 312      31.549  14.025   1.013  1.00 18.52           N
ANISOU  800  N   THR A 312     2039   2657   2339   -238   -247    376       N
ATOM    801  CA  THR A 312      32.291  13.110   0.125  1.00 17.02           C
ANISOU  801  CA  THR A 312     2073   2450   1940   -200   -318    552       C
ATOM    802  HA  THR A 312      31.800  12.273  -0.011  1.00 17.08           H
ANISOU  802  HA  THR A 312     2126   2339   2021    -76   -349    513       H
ATOM    803  CB  THR A 312      32.560  13.795  -1.230  1.00 17.39           C
ANISOU  803  CB  THR A 312     1997   2581   2027   -153   -485    548       C
ATOM    804  HB  THR A 312      33.080  14.602  -1.094  1.00 17.56           H
ANISOU  804  HB  THR A 312     2151   2382   2138    -63   -384    479       H
ATOM    805  OG1 THR A 312      31.316  14.118  -1.856  1.00 19.38           O
ANISOU  805  OG1 THR A 312     2326   2787   2250    241   -338    648       O
ATOM    806  HG1 THR A 312      31.384  14.416  -2.582  0.00 16.14           H
ANISOU  806  HG1 THR A 312     2044   2044   2044      0      0      0       H
ATOM    807  CG2 THR A 312      33.379  12.810  -2.148  1.00 20.20           C
ANISOU  807  CG2 THR A 312     2385   3175   2113    -33   -160    268       C
ATOM    808 HG21 THR A 312      34.321  12.923  -1.996  1.00 19.03           H
ANISOU  808 HG21 THR A 312     2351   2812   2065     -5   -132    337       H
ATOM    809 HG22 THR A 312      33.190  12.995  -3.073  1.00 19.01           H
ANISOU  809 HG22 THR A 312     2281   2831   2111    -25   -189    281       H
ATOM    810 HG23 THR A 312      33.135  11.899  -1.957  1.00 19.22           H
ANISOU  810 HG23 THR A 312     2333   2886   2083    189   -264    224       H
ATOM    811  C   THR A 312      33.709  12.812   0.764  1.00 17.30           C
ANISOU  811  C   THR A 312     2325   2329   1919   -194   -385    693       C
ATOM    812  O   THR A 312      34.223  11.655   0.805  1.00 16.09           O
ANISOU  812  O   THR A 312     2173   2435   1502   -465   -451    548       O
ATOM    813  H   THR A 312      31.263  14.730   0.611  1.00 18.31           H
ANISOU  813  H   THR A 312     2178   2457   2320   -201   -112    234       H
ATOM    814  N   ALA A 313      34.345  13.875   1.244  1.00 16.13           N
ANISOU  814  N   ALA A 313     1967   2307   1852   -180   -151    542       N
ATOM    815  CA  ALA A 313      35.711  13.764   1.752  1.00 15.17           C
ANISOU  815  CA  ALA A 313     1929   2241   1594   -269   -434    524       C
ATOM    816  HA  ALA A 313      36.263  13.318   1.077  1.00 16.42           H
ANISOU  816  HA  ALA A 313     2089   2299   1850   -250   -241    444       H
ATOM    817  CB  ALA A 313      36.297  15.136   1.980  1.00 17.58           C
ANISOU  817  CB  ALA A 313     2448   2367   1865   -119   -317    539       C
ATOM    818  HB1 ALA A 313      36.380  15.584   1.135  1.00 15.97           H
ANISOU  818  HB1 ALA A 313     2208   2137   1721   -194   -283    364       H
ATOM    819  HB2 ALA A 313      37.161  15.044   2.388  1.00 16.67           H
ANISOU  819  HB2 ALA A 313     2159   2264   1908   -209    -61    437       H
ATOM    820  HB3 ALA A 313      35.713  15.634   2.557  1.00 17.29           H
ANISOU  820  HB3 ALA A 313     2288   2310   1970   -233   -232    455       H
ATOM    821  C   ALA A 313      35.767  12.919   3.039  1.00 14.73           C
ANISOU  821  C   ALA A 313     1870   2220   1503   -142   -113    311       C
ATOM    822  O   ALA A 313      36.860  12.457   3.429  1.00 14.60           O
ANISOU  822  O   ALA A 313     1657   2176   1711    -91    -92    443       O
ATOM    823  H   ALA A 313      34.013  14.667   1.283  1.00 16.21           H
ANISOU  823  H   ALA A 313     2060   2265   1832   -176   -268    529       H
ATOM    824  N   LEU A 314      34.639  12.777   3.776  1.00 14.68           N
ANISOU  824  N   LEU A 314     1848   2249   1481    -22   -154    662       N
ATOM    825  CA  LEU A 314      34.663  11.869   4.971  1.00 13.88           C
ANISOU  825  CA  LEU A 314     1825   2317   1132    -63    -31    258       C
ATOM    826  HA  LEU A 314      35.352  12.171   5.599  1.00 13.92           H
ANISOU  826  HA  LEU A 314     1709   2148   1432    -65   -142    280       H
ATOM    827  CB  LEU A 314      33.332  11.908   5.660  1.00 13.37           C
ANISOU  827  CB  LEU A 314     1589   2028   1461      0    -89    225       C
ATOM    828  HB3 LEU A 314      32.647  11.680   5.014  1.00 13.72           H
ANISOU  828  HB3 LEU A 314     1663   2073   1476    -77   -135    249       H
ATOM    829  HB2 LEU A 314      33.182  12.809   5.988  1.00 13.43           H
ANISOU  829  HB2 LEU A 314     1680   2004   1418    -78    -61    249       H
ATOM    830  CG  LEU A 314      33.166  10.960   6.838  1.00 14.03           C
ANISOU  830  CG  LEU A 314     1751   2013   1564   -217    184    244       C
ATOM    831  HG  LEU A 314      33.308  10.057   6.516  1.00 13.86           H
ANISOU  831  HG  LEU A 314     1646   2022   1598   -100     84    263       H
ATOM    832  CD1 LEU A 314      34.191  11.186   7.951  1.00 14.13           C
ANISOU  832  CD1 LEU A 314     1633   1996   1739   -155    130    436       C
ATOM    833 HD11 LEU A 314      35.064  10.956   7.625  1.00 13.92           H
ANISOU  833 HD11 LEU A 314     1679   1998   1610   -136     98    330       H
ATOM    834 HD12 LEU A 314      33.969  10.632   8.702  1.00 13.53           H
ANISOU  834 HD12 LEU A 314     1689   1894   1555   -123     72    210       H
ATOM    835 HD13 LEU A 314      34.171  12.111   8.209  1.00 14.10           H
ANISOU  835 HD13 LEU A 314     1671   2054   1631   -156    118    348       H
ATOM    836  CD2 LEU A 314      31.797  10.973   7.413  1.00 16.13           C
ANISOU  836  CD2 LEU A 314     1549   2601   1978     70     92    204       C
ATOM    837 HD21 LEU A 314      31.628  11.837   7.796  1.00 15.55           H
ANISOU  837 HD21 LEU A 314     1675   2362   1870   -109     62    313       H
ATOM    838 HD22 LEU A 314      31.734  10.296   8.091  1.00 15.35           H
ANISOU  838 HD22 LEU A 314     1669   2269   1895    -42     68     37       H
ATOM    839 HD23 LEU A 314      31.164  10.795   6.714  1.00 15.84           H
ANISOU  839 HD23 LEU A 314     1797   2326   1896    -13     53    193       H
ATOM    840  C   LEU A 314      35.012  10.423   4.517  1.00 11.97           C
ANISOU  840  C   LEU A 314     1391   2042   1112   -103   -116    132       C
ATOM    841  O   LEU A 314      35.886   9.767   5.107  1.00 12.71           O
ANISOU  841  O   LEU A 314     1547   2005   1277   -149   -176    203       O
ATOM    842  H   LEU A 314      33.889  13.171   3.629  1.00 14.34           H
ANISOU  842  H   LEU A 314     1800   2173   1475    -33   -131    459       H
ATOM    843  N   VAL A 315      34.341   9.911   3.485  1.00 13.15           N
ANISOU  843  N   VAL A 315     1648   2013   1335   -219   -282    149       N
ATOM    844  CA  VAL A 315      34.661   8.598   2.997  1.00 12.76           C
ANISOU  844  CA  VAL A 315     1402   2247   1198   -107    -58     68       C
ATOM    845  HA  VAL A 315      34.599   7.952   3.732  1.00 13.11           H
ANISOU  845  HA  VAL A 315     1550   2034   1397   -176   -154     89       H
ATOM    846  CB  VAL A 315      33.655   8.178   1.909  1.00 13.98           C
ANISOU  846  CB  VAL A 315     1566   2345   1397   -249   -343    107       C
ATOM    847  HB  VAL A 315      33.697   8.843   1.190  1.00 13.74           H
ANISOU  847  HB  VAL A 315     1614   2085   1520   -225   -191     43       H
ATOM    848  CG1 VAL A 315      34.036   6.829   1.288  1.00 14.60           C
ANISOU  848  CG1 VAL A 315     1762   2323   1461   -357    -37   -137       C
ATOM    849 HG11 VAL A 315      34.720   6.967   0.627  1.00 14.37           H
ANISOU  849 HG11 VAL A 315     1702   2239   1519   -286    -35    -32       H
ATOM    850 HG12 VAL A 315      33.261   6.442   0.872  1.00 14.33           H
ANISOU  850 HG12 VAL A 315     1646   2241   1555   -220    -94    -42       H
ATOM    851 HG13 VAL A 315      34.359   6.246   1.980  1.00 14.75           H
ANISOU  851 HG13 VAL A 315     1702   2225   1674   -283    -81    -92       H
ATOM    852  CG2 VAL A 315      32.203   8.176   2.432  1.00 14.76           C
ANISOU  852  CG2 VAL A 315     1659   2250   1697   -227   -169    -48       C
ATOM    853 HG21 VAL A 315      32.167   7.669   3.246  1.00 14.68           H
ANISOU  853 HG21 VAL A 315     1657   2174   1744   -218   -214    -20       H
ATOM    854 HG22 VAL A 315      31.632   7.776   1.772  1.00 15.21           H
ANISOU  854 HG22 VAL A 315     1756   2326   1695   -116   -131     81       H
ATOM    855 HG23 VAL A 315      31.922   9.079   2.596  1.00 14.38           H
ANISOU  855 HG23 VAL A 315     1675   2163   1623   -264   -225     86       H
ATOM    856  C   VAL A 315      36.095   8.542   2.425  1.00 12.67           C
ANISOU  856  C   VAL A 315     1722   2158    933   -289    -40    209       C
ATOM    857  O   VAL A 315      36.839   7.579   2.665  1.00 12.69           O
ANISOU  857  O   VAL A 315     1598   2199   1025   -175     47    268       O
ATOM    858  H   VAL A 315      33.716  10.321   3.061  1.00 12.82           H
ANISOU  858  H   VAL A 315     1561   2023   1286    -53   -158    104       H
ATOM    859  N   GLU A 316      36.445   9.532   1.618  1.00 13.81           N
ANISOU  859  N   GLU A 316     1737   2328   1179   -219     23    335       N
ATOM    860  CA  GLU A 316      37.737   9.537   1.017  1.00 13.56           C
ANISOU  860  CA  GLU A 316     1446   2271   1436    -63    101    389       C
ATOM    861  HA  GLU A 316      37.835   8.722   0.481  1.00 13.92           H
ANISOU  861  HA  GLU A 316     1647   2225   1416   -176     44    374       H
ATOM    862  CB  GLU A 316      37.872  10.742   0.048  1.00 15.35           C
ANISOU  862  CB  GLU A 316     1878   2516   1436   -191    -22    558       C
ATOM    863  HB3 GLU A 316      38.780  10.772  -0.292  1.00 15.24           H
ANISOU  863  HB3 GLU A 316     1830   2436   1524   -163    -72    482       H
ATOM    864  HB2 GLU A 316      37.674  11.558   0.533  1.00 15.72           H
ANISOU  864  HB2 GLU A 316     1914   2432   1625   -213    -54    502       H
ATOM    865  CG  GLU A 316      36.925  10.653  -1.148  1.00 18.61           C
ANISOU  865  CG  GLU A 316     2391   2878   1802   -144   -264    645       C
ATOM    866  HG3 GLU A 316      36.015  10.588  -0.824  1.00 17.26           H
ANISOU  866  HG3 GLU A 316     2262   2607   1687   -123   -298    471       H
ATOM    867  HG2 GLU A 316      37.146   9.851  -1.648  1.00 18.24           H
ANISOU  867  HG2 GLU A 316     2322   2771   1835   -238   -208    573       H
ATOM    868  CD  GLU A 316      36.973  11.799  -2.097  1.00 17.91           C
ANISOU  868  CD  GLU A 316     2500   2624   1679     32   -295    282       C
ATOM    869  OE1 GLU A 316      37.017  12.942  -1.612  1.00 21.12           O
ANISOU  869  OE1 GLU A 316     3039   2630   2356   -420     30    618       O
ATOM    870  OE2 GLU A 316      36.898  11.509  -3.324  1.00 22.88           O
ANISOU  870  OE2 GLU A 316     3639   3418   1636    188    338    653       O
ATOM    871  C   GLU A 316      38.834   9.537   2.047  1.00 12.96           C
ANISOU  871  C   GLU A 316     1701   1978   1243   -264     34    251       C
ATOM    872  O   GLU A 316      39.839   8.819   1.890  1.00 13.50           O
ANISOU  872  O   GLU A 316     1692   2073   1362   -246    235    259       O
ATOM    873  H   GLU A 316      35.945  10.204   1.421  1.00 13.84           H
ANISOU  873  H   GLU A 316     1786   2211   1258   -214     22    271       H
ATOM    874  N   GLU A 317      38.749  10.400   3.060  1.00 12.92           N
ANISOU  874  N   GLU A 317     1485   2127   1295      0    -19    280       N
ATOM    875  CA  GLU A 317      39.786  10.476   4.045  1.00 12.23           C
ANISOU  875  CA  GLU A 317     1386   2032   1226    -34     62    300       C
ATOM    876  HA  GLU A 317      40.644  10.498   3.574  1.00 12.50           H
ANISOU  876  HA  GLU A 317     1448   2001   1297   -105    110    289       H
ATOM    877  CB  GLU A 317      39.715  11.754   4.869  1.00 13.00           C
ANISOU  877  CB  GLU A 317     1591   1781   1567   -178    148    285       C
ATOM    878  HB3 GLU A 317      40.386  11.719   5.568  1.00 13.67           H
ANISOU  878  HB3 GLU A 317     1654   1921   1619   -155     78    342       H
ATOM    879  HB2 GLU A 317      38.832  11.823   5.265  1.00 13.08           H
ANISOU  879  HB2 GLU A 317     1541   1906   1523   -134     69    336       H
ATOM    880  CG  GLU A 317      39.955  13.014   4.046  1.00 15.17           C
ANISOU  880  CG  GLU A 317     1759   2066   1937   -173    -92    565       C
ATOM    881  HG3 GLU A 317      39.786  13.784   4.610  1.00 15.31           H
ANISOU  881  HG3 GLU A 317     1767   2200   1849   -201     20    490       H
ATOM    882  HG2 GLU A 317      39.338  13.020   3.299  1.00 14.79           H
ANISOU  882  HG2 GLU A 317     1770   2105   1743   -157     22    493       H
ATOM    883  CD  GLU A 317      41.368  13.172   3.465  1.00 16.36           C
ANISOU  883  CD  GLU A 317     1961   2571   1680   -187    107    654       C
ATOM    884  OE1 GLU A 317      42.309  12.475   3.928  1.00 16.97           O
ANISOU  884  OE1 GLU A 317     1853   2447   2146   -305    186    720       O
ATOM    885  OE2 GLU A 317      41.487  14.037   2.578  1.00 22.39           O
ANISOU  885  OE2 GLU A 317     2894   2944   2667   -110    216   1160       O
ATOM    886  C   GLU A 317      39.841   9.249   4.964  1.00 11.77           C
ANISOU  886  C   GLU A 317     1453   1844   1174   -138    160    181       C
ATOM    887  O   GLU A 317      40.918   8.821   5.421  1.00 12.18           O
ANISOU  887  O   GLU A 317     1417   1818   1393   -260     61    290       O
ATOM    888  H   GLU A 317      38.095  10.944   3.185  1.00 12.60           H
ANISOU  888  H   GLU A 317     1545   1952   1290    -43     31    264       H
ATOM    889  N   PHE A 318      38.672   8.686   5.271  1.00 11.17           N
ANISOU  889  N   PHE A 318     1321   1756   1164   -129     23    316       N
ATOM    890  CA  PHE A 318      38.643   7.410   5.997  1.00 10.90           C
ANISOU  890  CA  PHE A 318     1307   1765   1069   -208    184    252       C
ATOM    891  HA  PHE A 318      39.111   7.525   6.851  1.00 11.57           H
ANISOU  891  HA  PHE A 318     1317   1792   1285   -280     18    203       H
ATOM    892  CB  PHE A 318      37.218   6.985   6.317  1.00 11.90           C
ANISOU  892  CB  PHE A 318     1362   1982   1174   -391    227    181       C
ATOM    893  HB3 PHE A 318      36.700   6.980   5.496  1.00 12.16           H
ANISOU  893  HB3 PHE A 318     1407   1858   1355   -310     79    185       H
ATOM    894  HB2 PHE A 318      36.835   7.618   6.944  1.00 11.67           H
ANISOU  894  HB2 PHE A 318     1362   1816   1257   -294    152    193       H
ATOM    895  CG  PHE A 318      37.133   5.632   6.924  1.00 11.60           C
ANISOU  895  CG  PHE A 318     1378   1867   1161   -387     51    123       C
ATOM    896  CD1 PHE A 318      37.411   5.441   8.262  1.00 11.94           C
ANISOU  896  CD1 PHE A 318     1649   1797   1090   -353     45     52       C
ATOM    897  HD1 PHE A 318      37.654   6.173   8.781  1.00 11.82           H
ANISOU  897  HD1 PHE A 318     1603   1701   1185   -284     71     75       H
ATOM    898  CE1 PHE A 318      37.353   4.193   8.850  1.00 12.63           C
ANISOU  898  CE1 PHE A 318     1751   1853   1193   -242    188    192       C
ATOM    899  HE1 PHE A 318      37.561   4.093   9.751  1.00 12.65           H
ANISOU  899  HE1 PHE A 318     1672   1845   1287   -259     49    198       H
ATOM    900  CZ  PHE A 318      37.056   3.107   8.097  1.00 12.48           C
ANISOU  900  CZ  PHE A 318     1615   1920   1206   -210    318    111       C
ATOM    901  HZ  PHE A 318      36.987   2.268   8.493  1.00 12.27           H
ANISOU  901  HZ  PHE A 318     1603   1798   1259   -284    281    -12       H
ATOM    902  CE2 PHE A 318      36.727   3.274   6.783  1.00 11.52           C
ANISOU  902  CE2 PHE A 318     1418   1831   1125   -525    381     14       C
ATOM    903  HE2 PHE A 318      36.507   2.532   6.267  1.00 11.66           H
ANISOU  903  HE2 PHE A 318     1469   1726   1233   -332    298     26       H
ATOM    904  CD2 PHE A 318      36.787   4.514   6.193  1.00 11.60           C
ANISOU  904  CD2 PHE A 318     1428   1818   1160   -253    183     89       C
ATOM    905  HD2 PHE A 318      36.596   4.600   5.287  1.00 11.70           H
ANISOU  905  HD2 PHE A 318     1388   1813   1243   -320     53    154       H
ATOM    906  C   PHE A 318      39.376   6.347   5.216  1.00 11.11           C
ANISOU  906  C   PHE A 318     1307   1747   1164   -444    197    191       C
ATOM    907  O   PHE A 318      40.289   5.668   5.717  1.00 11.25           O
ANISOU  907  O   PHE A 318     1462   1675   1135   -284     49    199       O
ATOM    908  H   PHE A 318      37.899   9.012   5.082  1.00 11.40           H
ANISOU  908  H   PHE A 318     1390   1772   1168    -73     42    273       H
ATOM    909  N   ALA A 319      39.029   6.208   3.944  1.00 11.60           N
ANISOU  909  N   ALA A 319     1358   1984   1063   -246     85    240       N
ATOM    910  CA  ALA A 319      39.643   5.164   3.123  1.00 11.55           C
ANISOU  910  CA  ALA A 319     1455   1858   1074   -269    201    182       C
ATOM    911  HA  ALA A 319      39.531   4.295   3.560  1.00 11.61           H
ANISOU  911  HA  ALA A 319     1513   1688   1208   -234    141     66       H
ATOM    912  CB  ALA A 319      38.956   5.109   1.760  1.00 14.04           C
ANISOU  912  CB  ALA A 319     1838   2083   1413   -331    -20     60       C
ATOM    913  HB1 ALA A 319      38.029   4.896   1.886  1.00 13.36           H
ANISOU  913  HB1 ALA A 319     1724   1968   1383   -113    -26     60       H
ATOM    914  HB2 ALA A 319      39.379   4.432   1.226  1.00 13.71           H
ANISOU  914  HB2 ALA A 319     1742   1994   1472   -282    -16    149       H
ATOM    915  HB3 ALA A 319      39.041   5.964   1.332  1.00 13.22           H
ANISOU  915  HB3 ALA A 319     1683   1895   1444   -208     20    -68       H
ATOM    916  C   ALA A 319      41.146   5.413   2.917  1.00 11.73           C
ANISOU  916  C   ALA A 319     1511   1765   1178   -155    220     96       C
ATOM    917  O   ALA A 319      41.927   4.473   2.929  1.00 12.46           O
ANISOU  917  O   ALA A 319     1625   1925   1183   -139    274     69       O
ATOM    918  H   ALA A 319      38.448   6.694   3.536  1.00 11.48           H
ANISOU  918  H   ALA A 319     1410   1814   1135   -188    142    185       H
ATOM    919  N   LYS A 320      41.528   6.693   2.736  1.00 11.92           N
ANISOU  919  N   LYS A 320     1356   1873   1298   -273    235    258       N
ATOM    920  CA  LYS A 320      42.942   7.042   2.582  1.00 12.65           C
ANISOU  920  CA  LYS A 320     1496   1939   1370    -99    381     63       C
ATOM    921  HA  LYS A 320      43.314   6.540   1.830  1.00 12.30           H
ANISOU  921  HA  LYS A 320     1504   1817   1351   -152    310     91       H
ATOM    922  CB  LYS A 320      43.177   8.513   2.324  1.00 14.41           C
ANISOU  922  CB  LYS A 320     1902   2064   1507   -314    257    262       C
ATOM    923  HB3 LYS A 320      42.918   9.012   3.114  1.00 14.70           H
ANISOU  923  HB3 LYS A 320     1830   2105   1648   -273    254    158       H
ATOM    924  HB2 LYS A 320      42.624   8.785   1.574  1.00 14.71           H
ANISOU  924  HB2 LYS A 320     1801   2137   1649   -256    189    202       H
ATOM    925  CG  LYS A 320      44.608   8.890   1.993  1.00 20.47           C
ANISOU  925  CG  LYS A 320     2328   2987   2462   -573    266    130       C
ATOM    926  HG3 LYS A 320      44.901   8.400   1.209  1.00 19.42           H
ANISOU  926  HG3 LYS A 320     2325   2734   2319   -497    148    301       H
ATOM    927  HG2 LYS A 320      45.187   8.702   2.747  1.00 19.52           H
ANISOU  927  HG2 LYS A 320     2387   2684   2346   -475    328    130       H
ATOM    928  CD  LYS A 320      44.683  10.394   1.687  1.00 24.53           C
ANISOU  928  CD  LYS A 320     2762   3308   3248   -510    304    180       C
ATOM    929  HD3 LYS A 320      44.268  10.890   2.409  1.00 23.47           H
ANISOU  929  HD3 LYS A 320     2774   3244   2898   -554    121    274       H
ATOM    930  HD2 LYS A 320      44.231  10.576   0.848  1.00 23.53           H
ANISOU  930  HD2 LYS A 320     2857   3167   2914   -593    416     46       H
ATOM    931  CE  LYS A 320      46.134  10.847   1.562  1.00 28.92           C
ANISOU  931  CE  LYS A 320     3200   3546   4243   -820    311   -331       C
ATOM    932  HE3 LYS A 320      46.551  10.350   0.841  1.00 25.41           H
ANISOU  932  HE3 LYS A 320     3102   3339   3213   -538    171    252       H
ATOM    933  HE2 LYS A 320      46.592  10.659   2.396  1.00 27.82           H
ANISOU  933  HE2 LYS A 320     3435   3502   3631   -723    629    -52       H
ATOM    934  NZ  LYS A 320      46.310  12.333   1.259  1.00 31.64           N
ANISOU  934  NZ  LYS A 320     3593   4042   4387   -458    549    973       N
ATOM    935  HZ1 LYS A 320      45.793  12.574   0.486  1.00 29.04           H
ANISOU  935  HZ1 LYS A 320     3555   3728   3751   -563    594    219       H
ATOM    936  HZ2 LYS A 320      47.235  12.526   1.089  1.00 28.41           H
ANISOU  936  HZ2 LYS A 320     3177   3702   3914   -149     51    319       H
ATOM    937  HZ3 LYS A 320      46.015  12.857   2.007  1.00 29.87           H
ANISOU  937  HZ3 LYS A 320     3466   3921   3961   -652     71    722       H
ATOM    938  C   LYS A 320      43.718   6.633   3.856  1.00 12.23           C
ANISOU  938  C   LYS A 320     1435   1816   1393   -343    163    100       C
ATOM    939  O   LYS A 320      44.853   6.145   3.778  1.00 12.74           O
ANISOU  939  O   LYS A 320     1379   2007   1452   -255    216     77       O
ATOM    940  H   LYS A 320      40.991   7.363   2.696  1.00 12.29           H
ANISOU  940  H   LYS A 320     1511   1868   1289   -201    246    174       H
ATOM    941  N   LEU A 321      43.128   6.850   5.026  1.00 12.15           N
ANISOU  941  N   LEU A 321     1251   1951   1413   -257    164     48       N
ATOM    942  CA  LEU A 321      43.767   6.472   6.277  1.00 11.62           C
ANISOU  942  CA  LEU A 321     1219   1848   1345   -471    242     48       C
ATOM    943  HA  LEU A 321      44.647   6.901   6.310  1.00 11.35           H
ANISOU  943  HA  LEU A 321     1197   1755   1360   -383    175     19       H
ATOM    944  CB  LEU A 321      42.962   6.987   7.446  1.00 11.93           C
ANISOU  944  CB  LEU A 321     1426   1759   1345   -248    132    -12       C
ATOM    945  HB3 LEU A 321      42.128   6.493   7.482  1.00 12.19           H
ANISOU  945  HB3 LEU A 321     1389   1837   1404   -244    155     44       H
ATOM    946  HB2 LEU A 321      42.773   7.927   7.298  1.00 12.15           H
ANISOU  946  HB2 LEU A 321     1425   1792   1400   -266    145     57       H
ATOM    947  CG  LEU A 321      43.605   6.873   8.780  1.00 14.54           C
ANISOU  947  CG  LEU A 321     1580   2485   1458   -320    140    265       C
ATOM    948  HG  LEU A 321      43.905   5.961   8.909  1.00 14.55           H
ANISOU  948  HG  LEU A 321     1722   2261   1544   -440    182     20       H
ATOM    949  CD1 LEU A 321      44.837   7.786   8.910  1.00 17.07           C
ANISOU  949  CD1 LEU A 321     2081   2737   1668   -623    215    129       C
ATOM    950 HD11 LEU A 321      45.535   7.451   8.344  1.00 16.25           H
ANISOU  950 HD11 LEU A 321     1923   2443   1806   -418     49    135       H
ATOM    951 HD12 LEU A 321      45.132   7.787   9.824  1.00 16.40           H
ANISOU  951 HD12 LEU A 321     1908   2506   1817   -472     71     95       H
ATOM    952 HD13 LEU A 321      44.597   8.676   8.643  1.00 16.41           H
ANISOU  952 HD13 LEU A 321     1926   2561   1746   -573    166    -46       H
ATOM    953  CD2 LEU A 321      42.610   7.173   9.880  1.00 17.01           C
ANISOU  953  CD2 LEU A 321     1998   2678   1785   -522    401   -285       C
ATOM    954 HD21 LEU A 321      42.245   8.050   9.741  1.00 16.69           H
ANISOU  954 HD21 LEU A 321     1952   2606   1782   -546    276   -175       H
ATOM    955 HD22 LEU A 321      43.060   7.136  10.727  1.00 16.49           H
ANISOU  955 HD22 LEU A 321     1911   2395   1957   -374    258    -87       H
ATOM    956 HD23 LEU A 321      41.908   6.518   9.854  1.00 15.25           H
ANISOU  956 HD23 LEU A 321     1817   2228   1748   -168    241    -87       H
ATOM    957  C   LEU A 321      43.994   4.977   6.361  1.00 11.34           C
ANISOU  957  C   LEU A 321     1301   1890   1116   -271    271    -69       C
ATOM    958  O   LEU A 321      45.058   4.482   6.699  1.00 11.74           O
ANISOU  958  O   LEU A 321     1249   2002   1209   -257    130     31       O
ATOM    959  H   LEU A 321      42.356   7.218   5.120  1.00 12.14           H
ANISOU  959  H   LEU A 321     1410   1818   1383   -153    203     53       H
ATOM    960  N   ILE A 322      42.958   4.183   6.012  1.00 11.40           N
ANISOU  960  N   ILE A 322     1144   1887   1299   -420    198    138       N
ATOM    961  CA  ILE A 322      43.086   2.730   6.010  1.00 11.50           C
ANISOU  961  CA  ILE A 322     1138   2024   1207   -169    181    179       C
ATOM    962  HA  ILE A 322      43.410   2.455   6.893  1.00 11.74           H
ANISOU  962  HA  ILE A 322     1211   1956   1292   -170     80    189       H
ATOM    963  CB  ILE A 322      41.699   2.063   5.816  1.00 11.75           C
ANISOU  963  CB  ILE A 322     1150   2112   1202   -109    113    194       C
ATOM    964  HB  ILE A 322      41.361   2.388   4.967  1.00 11.72           H
ANISOU  964  HB  ILE A 322     1195   1970   1287   -117     84    183       H
ATOM    965  CG1 ILE A 322      40.705   2.493   6.852  1.00 12.15           C
ANISOU  965  CG1 ILE A 322     1284   1896   1434   -194    330     87       C
ATOM    966 HG13 ILE A 322      39.895   1.975   6.723  1.00 12.14           H
ANISOU  966 HG13 ILE A 322     1342   1861   1408   -182    184    112       H
ATOM    967 HG12 ILE A 322      40.498   3.428   6.719  1.00 12.17           H
ANISOU  967 HG12 ILE A 322     1323   1904   1395   -202    207    143       H
ATOM    968  CD1 ILE A 322      41.098   2.331   8.283  1.00 13.74           C
ANISOU  968  CD1 ILE A 322     1464   2203   1553   -173    145    378       C
ATOM    969 HD11 ILE A 322      41.474   1.456   8.406  1.00 13.20           H
ANISOU  969 HD11 ILE A 322     1485   2046   1485   -230    196    168       H
ATOM    970 HD12 ILE A 322      40.318   2.433   8.833  1.00 13.34           H
ANISOU  970 HD12 ILE A 322     1532   2037   1500   -145    153    230       H
ATOM    971 HD13 ILE A 322      41.747   3.002   8.509  1.00 13.31           H
ANISOU  971 HD13 ILE A 322     1555   2003   1496    -77    168    214       H
ATOM    972  CG2 ILE A 322      41.795   0.546   5.681  1.00 12.55           C
ANISOU  972  CG2 ILE A 322     1363   2030   1375   -207    344   -323       C
ATOM    973 HG21 ILE A 322      42.164   0.326   4.822  1.00 11.75           H
ANISOU  973 HG21 ILE A 322     1259   1958   1247   -137    216   -115       H
ATOM    974 HG22 ILE A 322      40.916   0.167   5.761  1.00 12.25           H
ANISOU  974 HG22 ILE A 322     1351   1939   1363   -174    221   -116       H
ATOM    975 HG23 ILE A 322      42.361   0.206   6.379  1.00 13.17           H
ANISOU  975 HG23 ILE A 322     1407   2004   1591   -231    244   -137       H
ATOM    976  C   ILE A 322      44.146   2.276   5.011  1.00 11.73           C
ANISOU  976  C   ILE A 322     1338   1884   1234    -83    111     50       C
ATOM    977  O   ILE A 322      44.948   1.379   5.281  1.00 12.11           O
ANISOU  977  O   ILE A 322     1373   1916   1312   -232     45    -75       O
ATOM    978  H   ILE A 322      42.190   4.477   5.763  1.00 11.81           H
ANISOU  978  H   ILE A 322     1336   1891   1258   -206    143    112       H
ATOM    979  N   GLN A 323      44.094   2.880   3.819  1.00 11.70           N
ANISOU  979  N   GLN A 323     1347   1916   1182   -165    125     24       N
ATOM    980  CA  GLN A 323      45.111   2.585   2.756  1.00 13.15           C
ANISOU  980  CA  GLN A 323     1485   2152   1359   -106    117      6       C
ATOM    981  HA  GLN A 323      45.055   1.642   2.502  1.00 12.76           H
ANISOU  981  HA  GLN A 323     1455   2060   1332    -97    200    126       H
ATOM    982  CB  GLN A 323      44.826   3.442   1.509  1.00 12.80           C
ANISOU  982  CB  GLN A 323     1451   2181   1231     24    351     19       C
ATOM    983  HB3 GLN A 323      45.583   3.388   0.905  1.00 12.22           H
ANISOU  983  HB3 GLN A 323     1321   2103   1218   -113    246     47       H
ATOM    984  HB2 GLN A 323      44.684   4.359   1.788  1.00 12.69           H
ANISOU  984  HB2 GLN A 323     1493   2025   1303   -166    259    116       H
ATOM    985  CG  GLN A 323      43.615   2.963   0.783  1.00 12.57           C
ANISOU  985  CG  GLN A 323     1484   2139   1153   -397    459     46       C
ATOM    986  HG3 GLN A 323      42.944   2.660   1.414  1.00 15.33           H
ANISOU  986  HG3 GLN A 323     1418   3072   1336   -130    295      1       H
ATOM    987  HG2 GLN A 323      43.877   2.230   0.190  1.00 12.80           H
ANISOU  987  HG2 GLN A 323     1553   1996   1315   -296    361    113       H
ATOM    988  CD  GLN A 323      42.994   4.036  -0.116  1.00 14.06           C
ANISOU  988  CD  GLN A 323     2012   2156   1172   -473    417    179       C
ATOM    989  OE1 GLN A 323      43.557   5.142  -0.263  1.00 15.65           O
ANISOU  989  OE1 GLN A 323     2137   2295   1512   -589     92    171       O
ATOM    990  NE2 GLN A 323      41.853   3.777  -0.693  1.00 15.03           N
ANISOU  990  NE2 GLN A 323     2008   2251   1449   -444    122    469       N
ATOM    991 HE21 GLN A 323      41.464   4.379  -1.169  1.00 14.17           H
ANISOU  991 HE21 GLN A 323     1964   1983   1437   -228    243    231       H
ATOM    992 HE22 GLN A 323      41.487   3.005  -0.598  1.00 14.09           H
ANISOU  992 HE22 GLN A 323     2007   1940   1405   -128    190    250       H
ATOM    993  C   GLN A 323      46.516   2.848   3.326  1.00 12.44           C
ANISOU  993  C   GLN A 323     1431   2081   1213   -154    317     67       C
ATOM    994  O   GLN A 323      47.459   2.059   3.103  1.00 14.51           O
ANISOU  994  O   GLN A 323     1583   2174   1755    -76    244   -160       O
ATOM    995  H   GLN A 323      43.495   3.452   3.589  1.00 12.03           H
ANISOU  995  H   GLN A 323     1418   1901   1249   -126    151     43       H
ATOM    996  N   THR A 324      46.709   3.959   4.016  1.00 13.47           N
ANISOU  996  N   THR A 324     1554   2141   1422   -146    221     60       N
ATOM    997  CA  THR A 324      47.994   4.322   4.570  1.00 12.84           C
ANISOU  997  CA  THR A 324     1312   2162   1402   -286    440    139       C
ATOM    998  HA  THR A 324      48.658   4.300   3.849  1.00 12.33           H
ANISOU  998  HA  THR A 324     1269   2106   1308   -226    273     40       H
ATOM    999  CB  THR A 324      47.978   5.758   5.123  1.00 13.70           C
ANISOU  999  CB  THR A 324     1437   2115   1651   -292    161     -4       C
ATOM   1000  HB  THR A 324      47.338   5.799   5.851  1.00 14.03           H
ANISOU 1000  HB  THR A 324     1519   2203   1609   -295    144     41       H
ATOM   1001  OG1 THR A 324      47.570   6.679   4.109  1.00 15.78           O
ANISOU 1001  OG1 THR A 324     1801   2376   1819   -320    174    180       O
ATOM   1002  HG1 THR A 324      47.538   7.454   4.402  0.00 12.82           H
ANISOU 1002  HG1 THR A 324     1623   1623   1623      0      0      0       H
ATOM   1003  CG2 THR A 324      49.311   6.156   5.674  1.00 16.13           C
ANISOU 1003  CG2 THR A 324     1610   2393   2123   -322    364   -180       C
ATOM   1004 HG21 THR A 324      49.453   5.746   6.530  1.00 16.17           H
ANISOU 1004 HG21 THR A 324     1671   2349   2121   -279    259   -149       H
ATOM   1005 HG22 THR A 324      49.349   7.111   5.777  1.00 15.34           H
ANISOU 1005 HG22 THR A 324     1601   2279   1948   -268    215     32       H
ATOM   1006 HG23 THR A 324      50.009   5.880   5.075  1.00 14.52           H
ANISOU 1006 HG23 THR A 324     1555   2209   1750   -189    153    -40       H
ATOM   1007  C   THR A 324      48.437   3.305   5.630  1.00 12.96           C
ANISOU 1007  C   THR A 324     1351   2050   1520   -179    326   -105       C
ATOM   1008  O   THR A 324      49.584   2.860   5.650  1.00 14.19           O
ANISOU 1008  O   THR A 324     1368   2379   1645   -186    393    151       O
ATOM   1009  H   THR A 324      46.090   4.535   4.177  1.00 13.22           H
ANISOU 1009  H   THR A 324     1570   2060   1390   -153    247     86       H
ATOM   1010  N   ILE A 325      47.528   2.953   6.538  1.00 12.64           N
ANISOU 1010  N   ILE A 325     1351   2025   1425   -223    284     20       N
ATOM   1011  CA  ILE A 325      47.870   1.952   7.561  1.00 12.19           C
ANISOU 1011  CA  ILE A 325     1223   1977   1428   -170    228     54       C
ATOM   1012  HA  ILE A 325      48.612   2.294   8.103  1.00 12.71           H
ANISOU 1012  HA  ILE A 325     1372   1981   1475   -165    166    -23       H
ATOM   1013  CB  ILE A 325      46.650   1.738   8.508  1.00 11.92           C
ANISOU 1013  CB  ILE A 325     1249   1791   1486    -58    275    -31       C
ATOM   1014  HB  ILE A 325      45.869   1.581   7.955  1.00 12.60           H
ANISOU 1014  HB  ILE A 325     1453   1865   1469   -132    165    -39       H
ATOM   1015  CG1 ILE A 325      46.389   2.969   9.340  1.00 12.23           C
ANISOU 1015  CG1 ILE A 325     1433   1932   1281   -203    158   -101       C
ATOM   1016 HG13 ILE A 325      46.392   3.753   8.772  1.00 12.33           H
ANISOU 1016 HG13 ILE A 325     1392   1845   1446   -165    189    -66       H
ATOM   1017 HG12 ILE A 325      47.094   3.047  10.001  1.00 12.46           H
ANISOU 1017 HG12 ILE A 325     1430   1869   1432   -170     84    -76       H
ATOM   1018  CD1 ILE A 325      45.066   2.947  10.087  1.00 12.54           C
ANISOU 1018  CD1 ILE A 325     1358   1850   1556   -198    230    -45       C
ATOM   1019 HD11 ILE A 325      44.380   2.617   9.500  1.00 12.88           H
ANISOU 1019 HD11 ILE A 325     1505   1851   1537   -169    129    -63       H
ATOM   1020 HD12 ILE A 325      44.854   3.840  10.369  1.00 12.53           H
ANISOU 1020 HD12 ILE A 325     1427   1817   1516   -182    177     10       H
ATOM   1021 HD13 ILE A 325      45.146   2.374  10.854  1.00 12.72           H
ANISOU 1021 HD13 ILE A 325     1420   1841   1570   -181    191    -47       H
ATOM   1022  CG2 ILE A 325      46.855   0.517   9.368  1.00 12.04           C
ANISOU 1022  CG2 ILE A 325     1216   1834   1521   -219    346     -2       C
ATOM   1023 HG21 ILE A 325      46.736  -0.273   8.834  1.00 12.12           H
ANISOU 1023 HG21 ILE A 325     1294   1797   1510   -164    279     33       H
ATOM   1024 HG22 ILE A 325      46.211   0.514  10.080  1.00 11.81           H
ANISOU 1024 HG22 ILE A 325     1288   1829   1370   -165    260     -4       H
ATOM   1025 HG23 ILE A 325      47.742   0.537   9.735  1.00 12.43           H
ANISOU 1025 HG23 ILE A 325     1427   1840   1455   -172    134      0       H
ATOM   1026  C   ILE A 325      48.318   0.639   6.939  1.00 12.92           C
ANISOU 1026  C   ILE A 325     1155   2214   1540   -258    520    133       C
ATOM   1027  O   ILE A 325      49.293   0.023   7.421  1.00 13.68           O
ANISOU 1027  O   ILE A 325     1409   1991   1795   -226    336   -110       O
ATOM   1028  H   ILE A 325      46.728   3.265   6.579  1.00 12.81           H
ANISOU 1028  H   ILE A 325     1468   1952   1445    -89    270     -8       H
ATOM   1029  N   TRP A 326      47.688   0.215   5.844  1.00 12.75           N
ANISOU 1029  N   TRP A 326     1263   2135   1447    -78    481    -51       N
ATOM   1030  CA  TRP A 326      47.987  -1.077   5.243  1.00 13.39           C
ANISOU 1030  CA  TRP A 326     1494   2147   1444   -137    596    -26       C
ATOM   1031  HA  TRP A 326      48.382  -1.746   6.021  1.00 13.67           H
ANISOU 1031  HA  TRP A 326     1447   2161   1584   -125    491    -23       H
ATOM   1032  CB  TRP A 326      46.699  -1.720   4.736  1.00 13.20           C
ANISOU 1032  CB  TRP A 326     1435   2325   1254    -30    556   -215       C
ATOM   1033  HB3 TRP A 326      46.927  -2.549   4.065  1.00 12.86           H
ANISOU 1033  HB3 TRP A 326     1474   1934   1475    -88    500    -60       H
ATOM   1034  HB2 TRP A 326      46.091  -0.971   4.225  1.00 13.49           H
ANISOU 1034  HB2 TRP A 326     1522   2143   1457   -152    479   -121       H
ATOM   1035  CG  TRP A 326      45.913  -2.266   5.906  1.00 11.86           C
ANISOU 1035  CG  TRP A 326     1262   1949   1293   -149    460   -294       C
ATOM   1036  CD1 TRP A 326      44.956  -1.619   6.632  1.00 11.91           C
ANISOU 1036  CD1 TRP A 326     1152   1954   1418    -32    269   -270       C
ATOM   1037  HD1 TRP A 326      44.561  -0.639   6.410  1.00 11.82           H
ANISOU 1037  HD1 TRP A 326     1237   1841   1413   -156    341   -249       H
ATOM   1038  NE1 TRP A 326      44.560  -2.398   7.696  1.00 11.79           N
ANISOU 1038  NE1 TRP A 326     1236   1814   1429   -250    449   -204       N
ATOM   1039  HE1 TRP A 326      43.830  -2.134   8.387  1.00 12.12           H
ANISOU 1039  HE1 TRP A 326     1251   2024   1328   -208    207   -173       H
ATOM   1040  CE2 TRP A 326      45.263  -3.559   7.714  1.00 11.86           C
ANISOU 1040  CE2 TRP A 326     1367   1862   1277   -246    281   -254       C
ATOM   1041  CD2 TRP A 326      46.139  -3.541   6.557  1.00 12.55           C
ANISOU 1041  CD2 TRP A 326     1296   1938   1533    -63    350   -438       C
ATOM   1042  CE3 TRP A 326      47.000  -4.603   6.328  1.00 13.02           C
ANISOU 1042  CE3 TRP A 326     1441   2192   1313    -25    183   -353       C
ATOM   1043  HE3 TRP A 326      47.702  -4.580   5.504  1.00 12.91           H
ANISOU 1043  HE3 TRP A 326     1413   2025   1465    -59    210   -348       H
ATOM   1044  CZ3 TRP A 326      46.956  -5.694   7.200  1.00 14.95           C
ANISOU 1044  CZ3 TRP A 326     1801   1839   2040    -60    542   -259       C
ATOM   1045  HZ3 TRP A 326      47.617  -6.536   7.037  1.00 14.02           H
ANISOU 1045  HZ3 TRP A 326     1650   1884   1790    -62    367   -201       H
ATOM   1046  CH2 TRP A 326      46.083  -5.695   8.324  1.00 14.44           C
ANISOU 1046  CH2 TRP A 326     1615   1974   1897   -172    337     74       C
ATOM   1047  HH2 TRP A 326      46.053  -6.573   8.955  1.00 14.05           H
ANISOU 1047  HH2 TRP A 326     1658   1872   1806   -129    330    -72       H
ATOM   1048  CZ2 TRP A 326      45.219  -4.646   8.588  1.00 13.80           C
ANISOU 1048  CZ2 TRP A 326     1587   2005   1649   -137    150    -49       C
ATOM   1049  HZ2 TRP A 326      44.521  -4.678   9.413  1.00 13.43           H
ANISOU 1049  HZ2 TRP A 326     1563   1933   1604   -143    113   -109       H
ATOM   1050  C   TRP A 326      49.045  -1.028   4.142  1.00 15.23           C
ANISOU 1050  C   TRP A 326     1642   2465   1680   -148    641   -194       C
ATOM   1051  O   TRP A 326      49.299  -2.033   3.484  1.00 17.49           O
ANISOU 1051  O   TRP A 326     1919   2558   2166    -40    971   -204       O
ATOM   1052  H   TRP A 326      47.083   0.664   5.430  1.00 13.10           H
ANISOU 1052  H   TRP A 326     1416   2092   1469   -117    423     47       H
ATOM   1053  N   THR A 327      49.697   0.092   4.006  1.00 14.45           N
ANISOU 1053  N   THR A 327     1432   2418   1640    -31    636   -161       N
ATOM   1054  CA  THR A 327      50.907   0.198   3.171  1.00 17.56           C
ANISOU 1054  CA  THR A 327     1597   3008   2064    -46    843   -160       C
ATOM   1055  HA  THR A 327      51.153  -0.683   2.817  1.00 16.96           H
ANISOU 1055  HA  THR A 327     1767   2619   2056   -158    783     23       H
ATOM   1056  CB  THR A 327      50.684   1.143   1.957  1.00 16.43           C
ANISOU 1056  CB  THR A 327     1795   2463   1985   -438    916    -81       C
ATOM   1057  HB  THR A 327      51.523   1.267   1.486  1.00 18.23           H
ANISOU 1057  HB  THR A 327     1640   3050   2237    242    551   -146       H
ATOM   1058  OG1 THR A 327      50.193   2.400   2.355  1.00 18.63           O
ANISOU 1058  OG1 THR A 327     2289   2800   1987    -98    828     78       O
ATOM   1059  HG1 THR A 327      50.073   2.910   1.750  0.00 15.64           H
ANISOU 1059  HG1 THR A 327     1980   1980   1980      0      0      0       H
ATOM   1060  CG2 THR A 327      49.691   0.504   0.978  1.00 18.85           C
ANISOU 1060  CG2 THR A 327     2276   3099   1785   -181    688    -83       C
ATOM   1061 HG21 THR A 327      50.037  -0.335   0.662  1.00 18.22           H
ANISOU 1061 HG21 THR A 327     2122   2719   2081   -329    531    129       H
ATOM   1062 HG22 THR A 327      49.551   1.086   0.227  1.00 18.33           H
ANISOU 1062 HG22 THR A 327     2075   2711   2178   -241    599    -36       H
ATOM   1063 HG23 THR A 327      48.851   0.351   1.415  1.00 18.08           H
ANISOU 1063 HG23 THR A 327     1947   2769   2151   -135    370    -82       H
ATOM   1064  C   THR A 327      52.104   0.708   3.978  1.00 17.50           C
ANISOU 1064  C   THR A 327     1720   3041   1888   -146    928   -241       C
ATOM   1065  O   THR A 327      53.134   1.001   3.469  1.00 21.72           O
ANISOU 1065  O   THR A 327     1827   3756   2668   -384    907   -403       O
ATOM   1066  H   THR A 327      49.471   0.837   4.368  1.00 14.34           H
ANISOU 1066  H   THR A 327     1515   2212   1718    -82    624    -26       H
ATOM   1067  N   SER A 328      51.988   0.669   5.310  1.00 16.62           N
ANISOU 1067  N   SER A 328     1727   2756   1831   -219    598   -362       N
ATOM   1068  CA  SER A 328      53.009   1.151   6.266  1.00 17.38           C
ANISOU 1068  CA  SER A 328     1866   2591   2146   -155    486   -132       C
ATOM   1069  HA  SER A 328      53.490   1.922   5.898  1.00 17.57           H
ANISOU 1069  HA  SER A 328     1855   2609   2210   -119    447   -179       H
ATOM   1070  CB  SER A 328      52.259   1.584   7.575  1.00 16.47           C
ANISOU 1070  CB  SER A 328     1651   2674   1932   -406    437   -212       C
ATOM   1071  HB3 SER A 328      51.504   2.148   7.344  1.00 18.40           H
ANISOU 1071  HB3 SER A 328     2076   2720   2193   -153    363   -172       H
ATOM   1072  HB2 SER A 328      52.873   2.062   8.154  1.00 16.75           H
ANISOU 1072  HB2 SER A 328     1768   2535   2058   -353    162   -355       H
ATOM   1073  OG  SER A 328      51.790   0.410   8.245  1.00 20.95           O
ANISOU 1073  OG  SER A 328     1889   3194   2873   -376    426    -66       O
ATOM   1074  HG  SER A 328      51.403   0.741   8.934  0.00 18.47           H
ANISOU 1074  HG  SER A 328     2339   2339   2339      0      0      0       H
ATOM   1075  C   SER A 328      53.994   0.056   6.607  1.00 18.79           C
ANISOU 1075  C   SER A 328     1809   2838   2489    -26    161   -279       C
ATOM   1076  O   SER A 328      53.797  -1.135   6.326  1.00 21.72           O
ANISOU 1076  O   SER A 328     2048   3178   3027    -16    204   -348       O
ATOM   1077  H   SER A 328      51.302   0.343   5.712  1.00 20.22           H
ANISOU 1077  H   SER A 328     2053   3226   2402    -85    501   -307       H
ATOM   1078  N   SER A 329      55.079   0.468   7.251  1.00 22.63           N
ANISOU 1078  N   SER A 329     2022   2972   3604    329     95   -764       N
ATOM   1079  CA  SER A 329      56.027  -0.447   7.852  1.00 24.80           C
ANISOU 1079  CA  SER A 329     2500   3648   3275    947   -222  -1009       C
ATOM   1080  HA  SER A 329      55.882  -1.363   7.539  1.00 24.12           H
ANISOU 1080  HA  SER A 329     2449   3290   3425    565    -18   -354       H
ATOM   1081  CB  SER A 329      57.430  -0.008   7.471  1.00 29.20           C
ANISOU 1081  CB  SER A 329     3298   4102   3692    623    529    -92       C
ATOM   1082  HB3 SER A 329      58.075  -0.589   7.905  1.00 28.56           H
ANISOU 1082  HB3 SER A 329     3204   4029   3618    157    299   -227       H
ATOM   1083  HB2 SER A 329      57.566   0.911   7.748  1.00 27.67           H
ANISOU 1083  HB2 SER A 329     3038   3914   3561    618    380     29       H
ATOM   1084  OG  SER A 329      57.590  -0.103   6.062  1.00 32.94           O
ANISOU 1084  OG  SER A 329     3319   5711   3483    566    829   -366       O
ATOM   1085  HG  SER A 329      58.380   0.072   5.826  0.00 22.88           H
ANISOU 1085  HG  SER A 329     2897   2897   2897      0      0      0       H
ATOM   1086  C   SER A 329      55.872  -0.377   9.381  1.00 23.23           C
ANISOU 1086  C   SER A 329     1995   3507   3322    354   -552   -495       C
ATOM   1087  O   SER A 329      55.466   0.644   9.879  1.00 24.14           O
ANISOU 1087  O   SER A 329     2515   3090   3563    395   -234   -368       O
ATOM   1088  H   SER A 329      55.286   1.295   7.354  1.00 21.23           H
ANISOU 1088  H   SER A 329     2075   2917   3071    254    129   -531       H
ATOM   1089  N   PRO A 330      56.174  -1.477  10.123  1.00 26.66           N
ANISOU 1089  N   PRO A 330     3091   3682   3354    448    -51   -185       N
ATOM   1090  CA  PRO A 330      56.058  -1.342  11.587  1.00 27.40           C
ANISOU 1090  CA  PRO A 330     2762   3847   3800     74    -91    627       C
ATOM   1091  HA  PRO A 330      55.126  -1.167  11.836  1.00 27.50           H
ANISOU 1091  HA  PRO A 330     3012   3793   3641    390     34    219       H
ATOM   1092  CB  PRO A 330      56.481  -2.752  12.138  1.00 32.91           C
ANISOU 1092  CB  PRO A 330     4060   4555   3888   1079    759    511       C
ATOM   1093  HB3 PRO A 330      55.918  -2.997  12.889  1.00 28.33           H
ANISOU 1093  HB3 PRO A 330     3324   3805   3633    524    -56    315       H
ATOM   1094  HB2 PRO A 330      57.417  -2.740  12.396  1.00 31.71           H
ANISOU 1094  HB2 PRO A 330     4015   3922   4109    727    487    393       H
ATOM   1095  CG  PRO A 330      56.260  -3.689  10.969  1.00 30.74           C
ANISOU 1095  CG  PRO A 330     4064   3098   4516   1059   -483    458       C
ATOM   1096  HG3 PRO A 330      55.343  -4.003  10.974  1.00 31.65           H
ANISOU 1096  HG3 PRO A 330     3914   3686   4423    953    -81    321       H
ATOM   1097  HG2 PRO A 330      56.879  -4.435  11.026  1.00 27.33           H
ANISOU 1097  HG2 PRO A 330     2951   3015   4416    472   -111    387       H
ATOM   1098  CD  PRO A 330      56.541  -2.839   9.698  1.00 29.30           C
ANISOU 1098  CD  PRO A 330     2676   3677   4778    810    453    348       C
ATOM   1099  HD3 PRO A 330      55.976  -3.131   8.968  1.00 29.94           H
ANISOU 1099  HD3 PRO A 330     3354   3700   4320    781    373    230       H
ATOM   1100  HD2 PRO A 330      57.480  -2.882   9.460  1.00 28.40           H
ANISOU 1100  HD2 PRO A 330     2788   3770   4229    704    317    160       H
ATOM   1101  C   PRO A 330      56.961  -0.198  12.117  1.00 24.30           C
ANISOU 1101  C   PRO A 330     2479   3639   3115    597   -273    330       C
ATOM   1102  O   PRO A 330      57.992   0.155  11.518  1.00 29.04           O
ANISOU 1102  O   PRO A 330     2534   4226   4271    561    130   -569       O
ATOM   1103  N   ASN A 331      56.491   0.387  13.182  1.00 30.44           N
ANISOU 1103  N   ASN A 331     4262   3611   3692    302   -659   -679       N
ATOM   1104  CA  ASN A 331      57.066   1.593  13.791  1.00 25.23           C
ANISOU 1104  CA  ASN A 331     2284   3250   4053    597   -257   -687       C
ATOM   1105  HA  ASN A 331      56.681   1.637  14.691  1.00 26.26           H
ANISOU 1105  HA  ASN A 331     2805   3515   3657    385   -496   -441       H
ATOM   1106  CB  ASN A 331      58.594   1.588  14.022  1.00 26.94           C
ANISOU 1106  CB  ASN A 331     2269   4433   3532     68   -796   -315       C
ATOM   1107  HB3 ASN A 331      58.829   2.356  14.566  1.00 25.21           H
ANISOU 1107  HB3 ASN A 331     2462   3535   3581    275   -493    -87       H
ATOM   1108  HB2 ASN A 331      59.056   1.637  13.173  1.00 27.28           H
ANISOU 1108  HB2 ASN A 331     2593   4052   3719    336   -530   -361       H
ATOM   1109  CG  ASN A 331      59.081   0.335  14.751  1.00 28.22           C
ANISOU 1109  CG  ASN A 331     3098   4131   3492    942   -723   -745       C
ATOM   1110  OD1 ASN A 331      60.033  -0.348  14.314  1.00 41.30           O
ANISOU 1110  OD1 ASN A 331     4135   5011   6544   1052   -291   -831       O
ATOM   1111  ND2 ASN A 331      58.432   0.020  15.837  1.00 38.49           N
ANISOU 1111  ND2 ASN A 331     4758   5100   4764     86   -117    529       N
ATOM   1112 HD21 ASN A 331      58.357  -0.920  16.111  1.00 33.59           H
ANISOU 1112 HD21 ASN A 331     3859   4406   4496    242   -344   -480       H
ATOM   1113 HD22 ASN A 331      58.023   0.725  16.384  1.00 35.48           H
ANISOU 1113 HD22 ASN A 331     4031   4773   4675   -432   -609    403       H
ATOM   1114  C   ASN A 331      56.573   2.893  13.106  1.00 25.48           C
ANISOU 1114  C   ASN A 331     2579   3042   4061    577   -668   -444       C
ATOM   1115  O   ASN A 331      56.773   3.956  13.673  1.00 23.70           O
ANISOU 1115  O   ASN A 331     2239   3190   3574    359   -215   -488       O
ATOM   1116  H   ASN A 331      55.801   0.102  13.610  1.00 29.83           H
ANISOU 1116  H   ASN A 331     3758   3632   3943    713   -639   -412       H
ATOM   1117  N   ASP A 332      55.918   2.826  11.932  1.00 22.34           N
ANISOU 1117  N   ASP A 332     2328   3033   3124    869    -51   -460       N
ATOM   1118  CA  ASP A 332      55.323   3.997  11.353  1.00 16.75           C
ANISOU 1118  CA  ASP A 332     1691   2256   2417   -204    228   -109       C
ATOM   1119  HA  ASP A 332      56.004   4.699  11.286  1.00 17.90           H
ANISOU 1119  HA  ASP A 332     1748   2271   2781   -185    266   -176       H
ATOM   1120  CB  ASP A 332      54.736   3.773   9.963  1.00 19.37           C
ANISOU 1120  CB  ASP A 332     2002   2593   2762    213    381   -575       C
ATOM   1121  HB3 ASP A 332      54.206   4.559   9.724  1.00 19.52           H
ANISOU 1121  HB3 ASP A 332     2022   2619   2773    102    296   -295       H
ATOM   1122  HB2 ASP A 332      54.182   2.976   9.964  1.00 19.60           H
ANISOU 1122  HB2 ASP A 332     1994   2688   2766    148    292   -346       H
ATOM   1123  CG  ASP A 332      55.777   3.631   8.914  1.00 21.94           C
ANISOU 1123  CG  ASP A 332     1619   3768   2945    398    514   -433       C
ATOM   1124  OD1 ASP A 332      56.994   3.818   9.204  1.00 22.12           O
ANISOU 1124  OD1 ASP A 332     1943   3327   3135     -3    442   -457       O
ATOM   1125  OD2 ASP A 332      55.389   3.355   7.736  1.00 21.36           O
ANISOU 1125  OD2 ASP A 332     1962   3099   3053    141    399    -98       O
ATOM   1126  C   ASP A 332      54.190   4.536  12.222  1.00 16.67           C
ANISOU 1126  C   ASP A 332     1310   2316   2708      6    389   -160       C
ATOM   1127  O   ASP A 332      53.464   3.756  12.851  1.00 17.35           O
ANISOU 1127  O   ASP A 332     1665   2175   2751   -121    392    -12       O
ATOM   1128  H   ASP A 332      55.812   2.114  11.464  1.00 20.99           H
ANISOU 1128  H   ASP A 332     2213   2735   3026    413    -48   -166       H
ATOM   1129  N   VAL A 333      54.080   5.868  12.282  1.00 17.54           N
ANISOU 1129  N   VAL A 333     1622   2282   2759   -144    606    -61       N
ATOM   1130  CA  VAL A 333      53.023   6.584  12.954  1.00 15.34           C
ANISOU 1130  CA  VAL A 333     1531   2029   2266     36    420     95       C
ATOM   1131  HA  VAL A 333      52.344   5.946  13.255  1.00 16.70           H
ANISOU 1131  HA  VAL A 333     1790   2129   2426    -57    380     63       H
ATOM   1132  CB  VAL A 333      53.518   7.327  14.189  1.00 16.91           C
ANISOU 1132  CB  VAL A 333     1807   2280   2337   -224    437    127       C
ATOM   1133  HB  VAL A 333      54.199   7.976  13.910  1.00 17.32           H
ANISOU 1133  HB  VAL A 333     1903   2191   2485   -104    286     91       H
ATOM   1134  CG1 VAL A 333      52.376   8.083  14.824  1.00 17.96           C
ANISOU 1134  CG1 VAL A 333     2330   2278   2214     51     39    120       C
ATOM   1135 HG11 VAL A 333      52.145   8.837  14.276  1.00 17.47           H
ANISOU 1135 HG11 VAL A 333     2152   2226   2257     37    161    123       H
ATOM   1136 HG12 VAL A 333      52.655   8.391  15.689  1.00 17.70           H
ANISOU 1136 HG12 VAL A 333     2168   2264   2293    -25    108     40       H
ATOM   1137 HG13 VAL A 333      51.621   7.496  14.914  1.00 18.18           H
ANISOU 1137 HG13 VAL A 333     2260   2362   2283     81    133     67       H
ATOM   1138  CG2 VAL A 333      54.169   6.366  15.194  1.00 18.87           C
ANISOU 1138  CG2 VAL A 333     1918   2511   2739   -144     58     15       C
ATOM   1139 HG21 VAL A 333      53.492   5.800  15.572  1.00 17.49           H
ANISOU 1139 HG21 VAL A 333     1949   2229   2467    -89    211     77       H
ATOM   1140 HG22 VAL A 333      54.590   6.883  15.884  1.00 18.08           H
ANISOU 1140 HG22 VAL A 333     1984   2363   2521    -54    170     49       H
ATOM   1141 HG23 VAL A 333      54.830   5.834  14.745  1.00 18.76           H
ANISOU 1141 HG23 VAL A 333     2090   2428   2610    -42    140     81       H
ATOM   1142  C   VAL A 333      52.383   7.518  11.943  1.00 17.23           C
ANISOU 1142  C   VAL A 333     1894   2223   2429     77    512    442       C
ATOM   1143  O   VAL A 333      53.097   8.397  11.393  1.00 20.05           O
ANISOU 1143  O   VAL A 333     2270   2680   2665   -206    615    469       O
ATOM   1144  H   VAL A 333      54.652   6.399  11.918  1.00 19.42           H
ANISOU 1144  H   VAL A 333     1930   2417   3030    -49    366   -118       H
ATOM   1145  N   VAL A 334      51.076   7.335  11.715  1.00 16.21           N
ANISOU 1145  N   VAL A 334     1795   2165   2195    301    364    183       N
ATOM   1146  CA  VAL A 334      50.230   8.073  10.732  1.00 18.11           C
ANISOU 1146  CA  VAL A 334     1996   2300   2582    395    496     40       C
ATOM   1147  HA  VAL A 334      50.792   8.496  10.050  1.00 17.35           H
ANISOU 1147  HA  VAL A 334     2022   2263   2307    209    190    -10       H
ATOM   1148  CB  VAL A 334      49.227   6.999  10.010  1.00 17.16           C
ANISOU 1148  CB  VAL A 334     2228   2520   1770    136    771    226       C
ATOM   1149  HB  VAL A 334      48.701   6.544  10.699  1.00 16.27           H
ANISOU 1149  HB  VAL A 334     1963   2304   1912    -68    435     44       H
ATOM   1150  CG1 VAL A 334      48.255   7.709   9.072  1.00 22.28           C
ANISOU 1150  CG1 VAL A 334     2444   2925   3093    265    147   -133       C
ATOM   1151 HG11 VAL A 334      47.550   8.107   9.590  1.00 20.98           H
ANISOU 1151 HG11 VAL A 334     2475   2777   2717    -16     84    110       H
ATOM   1152 HG12 VAL A 334      47.888   7.068   8.458  1.00 20.58           H
ANISOU 1152 HG12 VAL A 334     2443   2710   2664    249    303     81       H
ATOM   1153 HG13 VAL A 334      48.730   8.390   8.588  1.00 21.15           H
ANISOU 1153 HG13 VAL A 334     2538   2777   2721    311    113   -210       H
ATOM   1154  CG2 VAL A 334      50.075   5.937   9.291  1.00 21.56           C
ANISOU 1154  CG2 VAL A 334     2863   2844   2485    319    412    149       C
ATOM   1155 HG21 VAL A 334      50.658   6.373   8.666  1.00 20.06           H
ANISOU 1155 HG21 VAL A 334     2503   2658   2458    208    164    -51       H
ATOM   1156 HG22 VAL A 334      49.490   5.332   8.829  1.00 20.70           H
ANISOU 1156 HG22 VAL A 334     2617   2752   2495    318    427    154       H
ATOM   1157 HG23 VAL A 334      50.593   5.455   9.940  1.00 20.11           H
ANISOU 1157 HG23 VAL A 334     2509   2636   2495     80    384     90       H
ATOM   1158  C   VAL A 334      49.417   9.124  11.433  1.00 14.15           C
ANISOU 1158  C   VAL A 334     1409   1756   2210   -150    252    238       C
ATOM   1159  O   VAL A 334      48.894   8.843  12.542  1.00 15.46           O
ANISOU 1159  O   VAL A 334     1803   2093   1977    121    471    297       O
ATOM   1160  H   VAL A 334      50.614   6.750  12.145  1.00 17.13           H
ANISOU 1160  H   VAL A 334     1974   2182   2352    129    270     36       H
ATOM   1161  N   SER A 335      49.301  10.327  10.873  1.00 15.51           N
ANISOU 1161  N   SER A 335     1692   1985   2213    -24    526    346       N
ATOM   1162  CA  SER A 335      48.423  11.351  11.416  1.00 14.49           C
ANISOU 1162  CA  SER A 335     1446   1844   2212   -150    107    -25       C
ATOM   1163  HA  SER A 335      48.375  11.255  12.388  1.00 14.77           H
ANISOU 1163  HA  SER A 335     1538   1893   2181    -65    162     66       H
ATOM   1164  CB  SER A 335      48.969  12.752  11.140  1.00 16.27           C
ANISOU 1164  CB  SER A 335     1807   1963   2409   -153    287     54       C
ATOM   1165  HB3 SER A 335      49.155  12.850  10.193  1.00 15.54           H
ANISOU 1165  HB3 SER A 335     1753   1912   2237   -117     13     25       H
ATOM   1166  HB2 SER A 335      49.771  12.896  11.663  1.00 16.26           H
ANISOU 1166  HB2 SER A 335     1926   1935   2315   -116    158     83       H
ATOM   1167  OG  SER A 335      47.977  13.677  11.524  1.00 15.60           O
ANISOU 1167  OG  SER A 335     1720   1884   2322   -105    -49    237       O
ATOM   1168  HG  SER A 335      48.321  14.453  11.410  0.00 13.29           H
ANISOU 1168  HG  SER A 335     1683   1683   1683      0      0      0       H
ATOM   1169  C   SER A 335      47.009  11.274  10.825  1.00 14.47           C
ANISOU 1169  C   SER A 335     1394   1947   2156    102    178     44       C
ATOM   1170  O   SER A 335      46.841  11.338   9.603  1.00 16.95           O
ANISOU 1170  O   SER A 335     1811   2494   2133   -167    342    225       O
ATOM   1171  H   SER A 335      49.726  10.571  10.166  1.00 14.15           H
ANISOU 1171  H   SER A 335     1582   1900   1893   -108    196    150       H
ATOM   1172  N   PRO A 336      45.983  11.143  11.667  1.00 12.85           N
ANISOU 1172  N   PRO A 336     1318   1768   1793   -184     -3    140       N
ATOM   1173  CA  PRO A 336      44.624  11.151  11.197  1.00 12.82           C
ANISOU 1173  CA  PRO A 336     1256   1797   1817   -281    -11     85       C
ATOM   1174  HA  PRO A 336      44.559  10.770  10.297  1.00 13.14           H
ANISOU 1174  HA  PRO A 336     1375   1816   1800   -268     -6    123       H
ATOM   1175  CB  PRO A 336      43.926  10.213  12.170  1.00 14.54           C
ANISOU 1175  CB  PRO A 336     1494   1985   2043   -434   -184    299       C
ATOM   1176  HB3 PRO A 336      44.009   9.299  11.857  1.00 14.43           H
ANISOU 1176  HB3 PRO A 336     1510   2024   1948   -322    -59    275       H
ATOM   1177  HB2 PRO A 336      42.993  10.455  12.277  1.00 14.51           H
ANISOU 1177  HB2 PRO A 336     1642   1960   1908   -254    -45    229       H
ATOM   1178  CG  PRO A 336      44.662  10.399  13.418  1.00 14.96           C
ANISOU 1178  CG  PRO A 336     1636   2233   1814   -138    174    325       C
ATOM   1179  HG3 PRO A 336      44.627   9.576  13.931  1.00 14.04           H
ANISOU 1179  HG3 PRO A 336     1563   1882   1888   -164     28    107       H
ATOM   1180  HG2 PRO A 336      44.250  11.121  13.916  1.00 14.75           H
ANISOU 1180  HG2 PRO A 336     1612   2050   1941   -198     30    227       H
ATOM   1181  CD  PRO A 336      46.074  10.744  13.101  1.00 13.39           C
ANISOU 1181  CD  PRO A 336     1391   1885   1809    108    -28     11       C
ATOM   1182  HD3 PRO A 336      46.641   9.966  13.209  1.00 13.36           H
ANISOU 1182  HD3 PRO A 336     1453   1771   1849     30     15    126       H
ATOM   1183  HD2 PRO A 336      46.374  11.489  13.646  1.00 13.51           H
ANISOU 1183  HD2 PRO A 336     1445   1851   1834    -27      1     76       H
ATOM   1184  C   PRO A 336      44.006  12.551  11.209  1.00 12.29           C
ANISOU 1184  C   PRO A 336     1447   1637   1585   -305     54    189       C
ATOM   1185  O   PRO A 336      42.797  12.708  11.301  1.00 12.28           O
ANISOU 1185  O   PRO A 336     1200   1815   1648   -172    -18    117       O
ATOM   1186  N   SER A 337      44.819  13.622  11.112  1.00 13.12           N
ANISOU 1186  N   SER A 337     1299   1788   1896   -272     63    256       N
ATOM   1187  CA  SER A 337      44.310  14.997  11.241  1.00 13.06           C
ANISOU 1187  CA  SER A 337     1635   1712   1612   -324    -43    148       C
ATOM   1188  HA  SER A 337      43.811  15.049  12.083  1.00 13.57           H
ANISOU 1188  HA  SER A 337     1545   1828   1782   -346     40    150       H
ATOM   1189  CB  SER A 337      45.464  15.967  11.373  1.00 16.96           C
ANISOU 1189  CB  SER A 337     1892   2023   2527   -472    140    -70       C
ATOM   1190  HB3 SER A 337      45.972  15.732  12.166  1.00 16.61           H
ANISOU 1190  HB3 SER A 337     1972   2045   2292   -456    205    -51       H
ATOM   1191  HB2 SER A 337      45.102  16.861  11.475  1.00 16.05           H
ANISOU 1191  HB2 SER A 337     1848   2056   2193   -373     76     13       H
ATOM   1192  OG  SER A 337      46.310  15.965  10.305  1.00 17.80           O
ANISOU 1192  OG  SER A 337     1962   2438   2362   -384     87    -67       O
ATOM   1193  HG  SER A 337      46.933  16.485  10.355  0.00 13.83           H
ANISOU 1193  HG  SER A 337     1751   1751   1751      0      0      0       H
ATOM   1194  C   SER A 337      43.324  15.349  10.131  1.00 14.14           C
ANISOU 1194  C   SER A 337     1473   1964   1935   -500     52    239       C
ATOM   1195  O   SER A 337      42.327  15.998  10.398  1.00 14.05           O
ANISOU 1195  O   SER A 337     1548   1757   2030   -331    -33    196       O
ATOM   1196  H   SER A 337      45.664  13.583  10.965  1.00 12.88           H
ANISOU 1196  H   SER A 337     1373   1749   1773   -220    168    182       H
ATOM   1197  N   GLU A 338      43.620  14.979   8.884  1.00 14.30           N
ANISOU 1197  N   GLU A 338     1523   1933   1977   -430    -81    344       N
ATOM   1198  CA  GLU A 338      42.685  15.294   7.795  1.00 14.98           C
ANISOU 1198  CA  GLU A 338     1804   1714   2170   -419    -29    320       C
ATOM   1199  HA  GLU A 338      42.487  16.253   7.821  1.00 14.56           H
ANISOU 1199  HA  GLU A 338     1719   1810   2002   -298    -50    337       H
ATOM   1200  CB  GLU A 338      43.329  14.991   6.455  1.00 15.29           C
ANISOU 1200  CB  GLU A 338     1724   2272   1812   -281    -58    541       C
ATOM   1201  HB3 GLU A 338      42.655  15.068   5.761  1.00 15.72           H
ANISOU 1201  HB3 GLU A 338     1780   2261   1931   -368   -123    420       H
ATOM   1202  HB2 GLU A 338      43.671  14.084   6.472  1.00 15.98           H
ANISOU 1202  HB2 GLU A 338     1862   2155   2056   -373    -79    398       H
ATOM   1203  CG  GLU A 338      44.494  15.920   6.084  1.00 21.44           C
ANISOU 1203  CG  GLU A 338     2284   3015   2845   -784    -96    336       C
ATOM   1204  HG3 GLU A 338      44.877  15.643   5.236  1.00 20.40           H
ANISOU 1204  HG3 GLU A 338     2301   2744   2703   -536   -204    469       H
ATOM   1205  HG2 GLU A 338      45.164  15.903   6.786  1.00 20.10           H
ANISOU 1205  HG2 GLU A 338     2329   2749   2558   -506    -25    410       H
ATOM   1206  CD  GLU A 338      43.962  17.351   5.941  1.00 24.48           C
ANISOU 1206  CD  GLU A 338     2911   3049   3338   -387   -415    817       C
ATOM   1207  OE1 GLU A 338      43.020  17.595   5.202  1.00 35.09           O
ANISOU 1207  OE1 GLU A 338     4325   3810   5195   -528  -1622   1075       O
ATOM   1208  OE2 GLU A 338      44.462  18.252   6.648  1.00 38.55           O
ANISOU 1208  OE2 GLU A 338     5753   3905   4990   -450  -1183     39       O
ATOM   1209  C   GLU A 338      41.368  14.567   7.995  1.00 13.78           C
ANISOU 1209  C   GLU A 338     1693   1937   1603   -325    -58    305       C
ATOM   1210  O   GLU A 338      40.297  15.111   7.735  1.00 14.90           O
ANISOU 1210  O   GLU A 338     1877   1887   1897   -311   -108    417       O
ATOM   1211  H   GLU A 338      44.333  14.559   8.648  1.00 14.86           H
ANISOU 1211  H   GLU A 338     1733   1906   2006   -297    -37    310       H
ATOM   1212  N   PHE A 339      41.432  13.302   8.389  1.00 13.34           N
ANISOU 1212  N   PHE A 339     1393   2016   1659   -148    -54    558       N
ATOM   1213  CA  PHE A 339      40.211  12.554   8.719  1.00 12.21           C
ANISOU 1213  CA  PHE A 339     1374   1719   1546   -258   -286    282       C
ATOM   1214  HA  PHE A 339      39.633  12.527   7.928  1.00 11.93           H
ANISOU 1214  HA  PHE A 339     1312   1734   1484   -251   -196    312       H
ATOM   1215  CB  PHE A 339      40.579  11.131   9.068  1.00 11.86           C
ANISOU 1215  CB  PHE A 339     1237   1599   1667   -300     42    213       C
ATOM   1216  HB3 PHE A 339      41.322  11.130   9.691  1.00 12.29           H
ANISOU 1216  HB3 PHE A 339     1411   1642   1615   -273    -50    207       H
ATOM   1217  HB2 PHE A 339      40.817  10.653   8.258  1.00 12.07           H
ANISOU 1217  HB2 PHE A 339     1302   1631   1652   -273    -31    181       H
ATOM   1218  CG  PHE A 339      39.418  10.414   9.720  1.00 11.64           C
ANISOU 1218  CG  PHE A 339     1246   1676   1499   -289     31     98       C
ATOM   1219  CD1 PHE A 339      38.377   9.863   8.980  1.00 11.87           C
ANISOU 1219  CD1 PHE A 339     1229   1697   1583   -166    173   -173       C
ATOM   1220  HD1 PHE A 339      38.402   9.902   8.051  1.00 11.95           H
ANISOU 1220  HD1 PHE A 339     1277   1665   1599   -241     55     10       H
ATOM   1221  CE1 PHE A 339      37.302   9.287   9.609  1.00 12.23           C
ANISOU 1221  CE1 PHE A 339     1400   1653   1591   -337   -114    255       C
ATOM   1222  HE1 PHE A 339      36.624   8.909   9.097  1.00 11.93           H
ANISOU 1222  HE1 PHE A 339     1372   1592   1567   -217    -85    129       H
ATOM   1223  CZ  PHE A 339      37.222   9.233  10.965  1.00 11.19           C
ANISOU 1223  CZ  PHE A 339     1193   1406   1650   -228    -33    254       C
ATOM   1224  HZ  PHE A 339      36.495   8.815  11.366  1.00 13.25           H
ANISOU 1224  HZ  PHE A 339     1355   1803   1874   -161    -62    286       H
ATOM   1225  CE2 PHE A 339      38.193   9.763  11.732  1.00 12.64           C
ANISOU 1225  CE2 PHE A 339     1453   1813   1537   -295    -38    541       C
ATOM   1226  HE2 PHE A 339      38.137   9.708  12.658  1.00 12.05           H
ANISOU 1226  HE2 PHE A 339     1401   1647   1530   -280    -50    367       H
ATOM   1227  CD2 PHE A 339      39.325  10.359  11.132  1.00 11.46           C
ANISOU 1227  CD2 PHE A 339     1412   1495   1447   -368   -186    236       C
ATOM   1228  HD2 PHE A 339      39.988  10.742  11.660  1.00 12.11           H
ANISOU 1228  HD2 PHE A 339     1394   1681   1525   -221   -157    229       H
ATOM   1229  C   PHE A 339      39.421  13.221   9.854  1.00 12.47           C
ANISOU 1229  C   PHE A 339     1428   1715   1594   -244   -190    272       C
ATOM   1230  O   PHE A 339      38.190  13.360   9.783  1.00 12.57           O
ANISOU 1230  O   PHE A 339     1326   1696   1752   -282    -96    302       O
ATOM   1231  H   PHE A 339      42.161  12.854   8.468  1.00 13.21           H
ANISOU 1231  H   PHE A 339     1547   1803   1669   -101   -114    397       H
ATOM   1232  N   LYS A 340      40.116  13.687  10.903  1.00 12.11           N
ANISOU 1232  N   LYS A 340     1285   1651   1662   -255    -96    204       N
ATOM   1233  CA  LYS A 340      39.433  14.348  12.015  1.00 12.95           C
ANISOU 1233  CA  LYS A 340     1407   1779   1734   -146   -203    223       C
ATOM   1234  HA  LYS A 340      38.780  13.711  12.370  1.00 13.31           H
ANISOU 1234  HA  LYS A 340     1518   1725   1811   -119   -164    187       H
ATOM   1235  CB  LYS A 340      40.343  14.695  13.184  1.00 14.03           C
ANISOU 1235  CB  LYS A 340     1519   1886   1924   -121   -155    -23       C
ATOM   1236  HB3 LYS A 340      41.041  15.295  12.878  1.00 14.13           H
ANISOU 1236  HB3 LYS A 340     1616   1862   1889    -66   -106     73       H
ATOM   1237  HB2 LYS A 340      40.733  13.880  13.537  1.00 14.04           H
ANISOU 1237  HB2 LYS A 340     1590   1857   1886   -102   -112     17       H
ATOM   1238  CG  LYS A 340      39.582  15.384  14.307  1.00 16.03           C
ANISOU 1238  CG  LYS A 340     1696   2444   1951     86    -55    -28       C
ATOM   1239  HG3 LYS A 340      38.821  14.838  14.558  1.00 15.85           H
ANISOU 1239  HG3 LYS A 340     1885   2143   1990     27   -110     -4       H
ATOM   1240  HG2 LYS A 340      39.283  16.257  14.007  1.00 15.62           H
ANISOU 1240  HG2 LYS A 340     1770   2168   1994   -138    -71    -69       H
ATOM   1241  CD  LYS A 340      40.422  15.589  15.511  1.00 15.57           C
ANISOU 1241  CD  LYS A 340     1842   1966   2108   -135   -164    153       C
ATOM   1242  HD3 LYS A 340      41.137  16.207  15.293  1.00 15.37           H
ANISOU 1242  HD3 LYS A 340     1843   1949   2047    -82   -116    174       H
ATOM   1243  HD2 LYS A 340      40.794  14.736  15.782  1.00 15.83           H
ANISOU 1243  HD2 LYS A 340     1936   2015   2060    -38   -151    100       H
ATOM   1244  CE  LYS A 340      39.657  16.160  16.693  1.00 17.54           C
ANISOU 1244  CE  LYS A 340     2408   2167   2089    143   -427    248       C
ATOM   1245  HE3 LYS A 340      40.269  16.229  17.443  1.00 16.17           H
ANISOU 1245  HE3 LYS A 340     2034   2164   1943     55   -169    200       H
ATOM   1246  HE2 LYS A 340      38.945  15.541  16.918  1.00 17.11           H
ANISOU 1246  HE2 LYS A 340     2216   2263   2019    152   -323    146       H
ATOM   1247  NZ  LYS A 340      39.060  17.443  16.518  1.00 15.93           N
ANISOU 1247  NZ  LYS A 340     1890   2410   1750     56   -210    111       N
ATOM   1248  HZ1 LYS A 340      39.720  18.073  16.217  1.00 15.85           H
ANISOU 1248  HZ1 LYS A 340     1980   2200   1842     66   -232    117       H
ATOM   1249  HZ2 LYS A 340      38.693  17.748  17.350  1.00 15.89           H
ANISOU 1249  HZ2 LYS A 340     1929   2212   1896     68   -141     44       H
ATOM   1250  HZ3 LYS A 340      38.355  17.394  15.868  1.00 15.41           H
ANISOU 1250  HZ3 LYS A 340     1819   2257   1777     55   -195    110       H
ATOM   1251  C   LYS A 340      38.631  15.545  11.504  1.00 12.84           C
ANISOU 1251  C   LYS A 340     1407   1621   1849   -257   -180    168       C
ATOM   1252  O   LYS A 340      37.501  15.808  11.917  1.00 12.92           O
ANISOU 1252  O   LYS A 340     1491   1619   1798      2      1    203       O
ATOM   1253  H   LYS A 340      40.970  13.630  10.990  1.00 12.45           H
ANISOU 1253  H   LYS A 340     1349   1703   1678   -181   -206    234       H
ATOM   1254  N   THR A 341      39.276  16.369  10.643  1.00 13.61           N
ANISOU 1254  N   THR A 341     1440   1655   2074   -204   -186    203       N
ATOM   1255  CA  THR A 341      38.571  17.507  10.114  1.00 13.92           C
ANISOU 1255  CA  THR A 341     1685   1495   2106   -141    -80     44       C
ATOM   1256  HA  THR A 341      38.366  18.130  10.842  1.00 13.95           H
ANISOU 1256  HA  THR A 341     1699   1632   1967   -133    -59     67       H
ATOM   1257  CB  THR A 341      39.485  18.234   9.094  1.00 17.51           C
ANISOU 1257  CB  THR A 341     2073   2108   2472   -355   -169    503       C
ATOM   1258  HB  THR A 341      39.774  17.599   8.420  1.00 17.44           H
ANISOU 1258  HB  THR A 341     2008   2113   2502   -337   -216    391       H
ATOM   1259  OG1 THR A 341      40.646  18.730   9.797  1.00 18.56           O
ANISOU 1259  OG1 THR A 341     2122   1935   2995   -483   -436    468       O
ATOM   1260  HG1 THR A 341      41.185  19.096   9.232  0.00 13.93           H
ANISOU 1260  HG1 THR A 341     1764   1764   1764      0      0      0       H
ATOM   1261  CG2 THR A 341      38.804  19.366   8.389  1.00 18.99           C
ANISOU 1261  CG2 THR A 341     2140   2391   2683   -323   -236    864       C
ATOM   1262 HG21 THR A 341      38.155  19.034   7.764  1.00 18.16           H
ANISOU 1262 HG21 THR A 341     2125   2277   2495   -112   -156    584       H
ATOM   1263 HG22 THR A 341      39.453  19.888   7.911  1.00 18.43           H
ANISOU 1263 HG22 THR A 341     2091   2359   2549    -93   -329    487       H
ATOM   1264 HG23 THR A 341      38.365  19.931   9.028  1.00 19.85           H
ANISOU 1264 HG23 THR A 341     2231   2583   2727   -330   -217    613       H
ATOM   1265  C   THR A 341      37.251  17.097   9.441  1.00 14.36           C
ANISOU 1265  C   THR A 341     1704   1663   2087   -225    143    205       C
ATOM   1266  O   THR A 341      36.247  17.798   9.569  1.00 15.33           O
ANISOU 1266  O   THR A 341     1756   1940   2128    109   -193    163       O
ATOM   1267  H   THR A 341      40.089  16.278  10.377  1.00 13.69           H
ANISOU 1267  H   THR A 341     1573   1643   1985   -169    -82    168       H
ATOM   1268  N   GLN A 342      37.265  16.004   8.677  1.00 13.05           N
ANISOU 1268  N   GLN A 342     1596   1629   1733   -223    -70    359       N
ATOM   1269  CA  GLN A 342      36.065  15.552   7.990  1.00 13.92           C
ANISOU 1269  CA  GLN A 342     1476   1853   1958   -191   -128    347       C
ATOM   1270  HA  GLN A 342      35.652  16.331   7.563  1.00 14.09           H
ANISOU 1270  HA  GLN A 342     1676   1748   1928   -148    -77    232       H
ATOM   1271  CB  GLN A 342      36.395  14.570   6.891  1.00 14.24           C
ANISOU 1271  CB  GLN A 342     1617   1992   1801   -280   -219    367       C
ATOM   1272  HB3 GLN A 342      35.570  14.291   6.466  1.00 14.21           H
ANISOU 1272  HB3 GLN A 342     1613   1949   1837   -245   -192    307       H
ATOM   1273  HB2 GLN A 342      36.848  13.804   7.276  1.00 14.26           H
ANISOU 1273  HB2 GLN A 342     1664   1859   1895   -164    -57    234       H
ATOM   1274  CG  GLN A 342      37.303  15.165   5.811  1.00 16.01           C
ANISOU 1274  CG  GLN A 342     1766   2303   2012   -290    140    379       C
ATOM   1275  HG3 GLN A 342      37.396  14.525   5.089  1.00 16.28           H
ANISOU 1275  HG3 GLN A 342     1875   2196   2113   -266     48    350       H
ATOM   1276  HG2 GLN A 342      38.171  15.359   6.196  1.00 16.20           H
ANISOU 1276  HG2 GLN A 342     1901   2179   2072   -280    -38    411       H
ATOM   1277  CD  GLN A 342      36.715  16.480   5.215  1.00 19.02           C
ANISOU 1277  CD  GLN A 342     2463   2439   2323   -203    225    720       C
ATOM   1278  OE1 GLN A 342      35.511  16.589   4.965  1.00 21.49           O
ANISOU 1278  OE1 GLN A 342     2919   2633   2611   -116      1    914       O
ATOM   1279  NE2 GLN A 342      37.543  17.416   5.010  1.00 27.12           N
ANISOU 1279  NE2 GLN A 342     3527   3257   3520   -524   -246   1277       N
ATOM   1280 HE21 GLN A 342      37.384  18.002   4.399  1.00 22.81           H
ANISOU 1280 HE21 GLN A 342     3121   2645   2900   -328    209    347       H
ATOM   1281 HE22 GLN A 342      38.264  17.472   5.478  1.00 22.77           H
ANISOU 1281 HE22 GLN A 342     2981   2694   2977   -303    379    726       H
ATOM   1282  C   GLN A 342      35.013  15.006   8.968  1.00 12.17           C
ANISOU 1282  C   GLN A 342     1617   1295   1712   -203   -270    232       C
ATOM   1283  O   GLN A 342      33.847  15.320   8.810  1.00 14.02           O
ANISOU 1283  O   GLN A 342     1587   1872   1865    -49   -203    413       O
ATOM   1284  H   GLN A 342      37.957  15.510   8.548  1.00 13.96           H
ANISOU 1284  H   GLN A 342     1687   1728   1890   -140    -45    314       H
ATOM   1285  N   ILE A 343      35.396  14.191   9.937  1.00 12.57           N
ANISOU 1285  N   ILE A 343     1406   1473   1894   -216    -76    401       N
ATOM   1286  CA  ILE A 343      34.376  13.665  10.845  1.00 11.61           C
ANISOU 1286  CA  ILE A 343     1371   1513   1524   -193    -51    390       C
ATOM   1287  HA  ILE A 343      33.652  13.325  10.280  1.00 12.47           H
ANISOU 1287  HA  ILE A 343     1499   1527   1711   -187   -187    321       H
ATOM   1288  CB  ILE A 343      34.873  12.439  11.656  1.00 13.55           C
ANISOU 1288  CB  ILE A 343     1632   1712   1802    -44    -57    395       C
ATOM   1289  HB  ILE A 343      35.277  11.813  11.036  1.00 13.58           H
ANISOU 1289  HB  ILE A 343     1614   1680   1866   -109    -76    330       H
ATOM   1290  CG1 ILE A 343      33.700  11.700  12.400  1.00 14.88           C
ANISOU 1290  CG1 ILE A 343     1871   1500   2283   -203   -399    449       C
ATOM   1291 HG13 ILE A 343      33.398  12.265  13.129  1.00 15.29           H
ANISOU 1291 HG13 ILE A 343     1802   1735   2272   -200   -206    410       H
ATOM   1292 HG12 ILE A 343      34.053  10.874  12.767  1.00 14.28           H
ANISOU 1292 HG12 ILE A 343     1768   1524   2133     -3   -154    289       H
ATOM   1293  CD1 ILE A 343      32.492  11.338  11.600  1.00 14.76           C
ANISOU 1293  CD1 ILE A 343     1735   1549   2323   -280     94    269       C
ATOM   1294 HD11 ILE A 343      32.004  12.136  11.386  1.00 14.81           H
ANISOU 1294 HD11 ILE A 343     1781   1709   2137   -125    -30    236       H
ATOM   1295 HD12 ILE A 343      31.941  10.750  12.120  1.00 13.54           H
ANISOU 1295 HD12 ILE A 343     1653   1514   1975   -205    -40    302       H
ATOM   1296 HD13 ILE A 343      32.773  10.897  10.794  1.00 14.72           H
ANISOU 1296 HD13 ILE A 343     1772   1631   2186   -214    -66    298       H
ATOM   1297  CG2 ILE A 343      35.920  12.815  12.696  1.00 13.57           C
ANISOU 1297  CG2 ILE A 343     1610   1791   1755     61   -162    512       C
ATOM   1298 HG21 ILE A 343      36.591  13.356  12.279  1.00 13.38           H
ANISOU 1298 HG21 ILE A 343     1629   1678   1777    -33   -136    369       H
ATOM   1299 HG22 ILE A 343      36.316  12.012  13.042  1.00 13.28           H
ANISOU 1299 HG22 ILE A 343     1668   1564   1810     31    -67    282       H
ATOM   1300 HG23 ILE A 343      35.500  13.304  13.408  1.00 14.03           H
ANISOU 1300 HG23 ILE A 343     1672   1757   1900    -56   -101    368       H
ATOM   1301  C   ILE A 343      33.751  14.743  11.704  1.00 13.59           C
ANISOU 1301  C   ILE A 343     1694   1592   1876    -89   -119    406       C
ATOM   1302  O   ILE A 343      32.575  14.710  11.999  1.00 13.15           O
ANISOU 1302  O   ILE A 343     1507   1559   1927    -49    -72    256       O
ATOM   1303  H   ILE A 343      36.203  13.933  10.085  1.00 12.47           H
ANISOU 1303  H   ILE A 343     1524   1460   1752    -91   -140    368       H
ATOM   1304  N   GLN A 344      34.553  15.747  12.102  1.00 13.60           N
ANISOU 1304  N   GLN A 344     1598   1702   1867   -212    -49    252       N
ATOM   1305  CA  GLN A 344      33.978  16.825  12.931  1.00 13.54           C
ANISOU 1305  CA  GLN A 344     1808   1488   1845   -229   -138    252       C
ATOM   1306  HA  GLN A 344      33.409  16.412  13.613  1.00 13.37           H
ANISOU 1306  HA  GLN A 344     1691   1594   1791   -162    -81    221       H
ATOM   1307  CB  GLN A 344      35.027  17.601  13.688  1.00 14.22           C
ANISOU 1307  CB  GLN A 344     1653   1894   1854    -64   -216     85       C
ATOM   1308  HB3 GLN A 344      35.636  16.969  14.101  1.00 14.80           H
ANISOU 1308  HB3 GLN A 344     1806   1774   2042    -39   -134    122       H
ATOM   1309  HB2 GLN A 344      34.591  18.134  14.371  1.00 14.21           H
ANISOU 1309  HB2 GLN A 344     1728   1716   1953    -57   -119    106       H
ATOM   1310  CG  GLN A 344      35.822  18.524  12.825  1.00 15.55           C
ANISOU 1310  CG  GLN A 344     1780   1647   2481     -1   -119    397       C
ATOM   1311  HG3 GLN A 344      35.262  19.269  12.557  1.00 16.08           H
ANISOU 1311  HG3 GLN A 344     1932   1780   2397     38   -187    225       H
ATOM   1312  HG2 GLN A 344      36.128  18.041  12.045  1.00 15.97           H
ANISOU 1312  HG2 GLN A 344     1856   1855   2353    -72   -208    305       H
ATOM   1313  CD  GLN A 344      37.033  19.087  13.523  1.00 18.69           C
ANISOU 1313  CD  GLN A 344     2211   2130   2758   -153   -353    328       C
ATOM   1314  OE1 GLN A 344      37.574  18.541  14.449  1.00 18.25           O
ANISOU 1314  OE1 GLN A 344     2203   2196   2532   -400   -432    224       O
ATOM   1315  NE2 GLN A 344      37.395  20.252  13.100  1.00 25.63           N
ANISOU 1315  NE2 GLN A 344     3623   2384   3731  -1134  -1634    431       N
ATOM   1316 HE21 GLN A 344      37.858  20.769  13.612  1.00 22.26           H
ANISOU 1316 HE21 GLN A 344     2886   2461   3110   -171   -535    499       H
ATOM   1317 HE22 GLN A 344      37.179  20.516  12.308  1.00 20.48           H
ANISOU 1317 HE22 GLN A 344     2786   2229   2764   -523   -363    -54       H
ATOM   1318  C   GLN A 344      33.074  17.761  12.110  1.00 13.05           C
ANISOU 1318  C   GLN A 344     1696   1519   1743    -28    -69    169       C
ATOM   1319  O   GLN A 344      32.201  18.418  12.669  1.00 15.93           O
ANISOU 1319  O   GLN A 344     2064   1977   2008    105    -10    209       O
ATOM   1320  H   GLN A 344      35.390  15.825  11.921  1.00 13.59           H
ANISOU 1320  H   GLN A 344     1635   1638   1889   -207     -9    293       H
ATOM   1321  N   ARG A 345      33.270  17.826  10.780  1.00 14.21           N
ANISOU 1321  N   ARG A 345     1771   1634   1992    -32   -115    510       N
ATOM   1322  CA  ARG A 345      32.334  18.566   9.887  1.00 14.79           C
ANISOU 1322  CA  ARG A 345     1832   1625   2162     79    -68    448       C
ATOM   1323  HA  ARG A 345      32.152  19.455  10.257  1.00 15.39           H
ANISOU 1323  HA  ARG A 345     1925   1792   2131     89    -67    261       H
ATOM   1324  CB  ARG A 345      32.924  18.732   8.509  1.00 16.13           C
ANISOU 1324  CB  ARG A 345     2147   1909   2070    127   -153    586       C
ATOM   1325  HB3 ARG A 345      32.220  18.978   7.889  1.00 15.66           H
ANISOU 1325  HB3 ARG A 345     1943   1963   2043    119    -66    473       H
ATOM   1326  HB2 ARG A 345      33.335  17.899   8.230  1.00 16.47           H
ANISOU 1326  HB2 ARG A 345     2094   1979   2182     55    -34    393       H
ATOM   1327  CG  ARG A 345      33.983  19.823   8.467  1.00 21.82           C
ANISOU 1327  CG  ARG A 345     2737   2711   2840    -73    254    561       C
ATOM   1328  HG3 ARG A 345      34.677  19.592   9.097  1.00 21.48           H
ANISOU 1328  HG3 ARG A 345     2737   2687   2737    -92    255    482       H
ATOM   1329  HG2 ARG A 345      33.572  20.662   8.728  1.00 21.34           H
ANISOU 1329  HG2 ARG A 345     2782   2619   2706   -175    201    531       H
ATOM   1330  CD  ARG A 345      34.640  20.034   7.100  1.00 28.43           C
ANISOU 1330  CD  ARG A 345     3888   3404   3508   -343    996    520       C
ATOM   1331  HD3 ARG A 345      33.988  20.409   6.487  1.00 29.53           H
ANISOU 1331  HD3 ARG A 345     3934   3583   3702   -515    646    363       H
ATOM   1332  HD2 ARG A 345      34.971  19.183   6.771  1.00 28.01           H
ANISOU 1332  HD2 ARG A 345     3833   3278   3530   -338    455    490       H
ATOM   1333  NE  ARG A 345      35.774  20.980   7.211  1.00 36.17           N
ANISOU 1333  NE  ARG A 345     4003   5180   4556   -903   -107    963       N
ATOM   1334  HE  ARG A 345      35.824  21.524   8.013  1.00 35.89           H
ANISOU 1334  HE  ARG A 345     4232   4947   4457   -544    402    865       H
ATOM   1335  CZ  ARG A 345      36.692  21.190   6.256  1.00 43.65           C
ANISOU 1335  CZ  ARG A 345     5739   6563   4281  -1050   1124   -300       C
ATOM   1336  NH1 ARG A 345      36.630  20.529   5.093  1.00 36.67           N
ANISOU 1336  NH1 ARG A 345     6400   3951   3579    -62   -215    575       N
ATOM   1337 HH11 ARG A 345      36.004  19.961   4.942  1.00 35.19           H
ANISOU 1337 HH11 ARG A 345     5058   4488   3824    307    157    436       H
ATOM   1338 HH12 ARG A 345      37.224  20.673   4.488  1.00 36.75           H
ANISOU 1338 HH12 ARG A 345     5223   4522   4214     77   -356    255       H
ATOM   1339  NH2 ARG A 345      37.680  22.077   6.471  1.00 48.67           N
ANISOU 1339  NH2 ARG A 345     6502   5876   6114   -705   -382   1361       N
ATOM   1340 HH21 ARG A 345      37.724  22.505   7.216  1.00 46.58           H
ANISOU 1340 HH21 ARG A 345     5747   6276   5672   -487     66   1442       H
ATOM   1341 HH22 ARG A 345      38.271  22.218   5.863  1.00 44.37           H
ANISOU 1341 HH22 ARG A 345     5764   5797   5295   -317   -717    699       H
ATOM   1342  C   ARG A 345      31.004  17.778   9.807  1.00 15.49           C
ANISOU 1342  C   ARG A 345     1869   1584   2432      2   -184    461       C
ATOM   1343  O   ARG A 345      29.934  18.373   9.837  1.00 15.99           O
ANISOU 1343  O   ARG A 345     1948   1814   2311     67   -330    347       O
ATOM   1344  H   ARG A 345      33.932  17.461  10.370  1.00 14.69           H
ANISOU 1344  H   ARG A 345     1899   1671   2011    -49    -73    376       H
ATOM   1345  N   TYR A 346      31.057  16.441   9.767  1.00 14.56           N
ANISOU 1345  N   TYR A 346     1792   1750   1988    139   -301    201       N
ATOM   1346  CA  TYR A 346      29.856  15.672   9.776  1.00 14.62           C
ANISOU 1346  CA  TYR A 346     1819   1735   1999     76   -310    356       C
ATOM   1347  HA  TYR A 346      29.230  16.025   9.110  1.00 13.38           H
ANISOU 1347  HA  TYR A 346     1615   1709   1759    236   -209    249       H
ATOM   1348  CB  TYR A 346      30.185  14.201   9.389  1.00 15.06           C
ANISOU 1348  CB  TYR A 346     1776   1909   2037     49   -231    298       C
ATOM   1349  HB3 TYR A 346      30.744  13.810  10.079  1.00 14.98           H
ANISOU 1349  HB3 TYR A 346     1891   1878   1922     47   -127    179       H
ATOM   1350  HB2 TYR A 346      30.654  14.195   8.540  1.00 15.08           H
ANISOU 1350  HB2 TYR A 346     1877   1800   2053     62   -208    256       H
ATOM   1351  CG  TYR A 346      28.938  13.340   9.244  1.00 15.20           C
ANISOU 1351  CG  TYR A 346     2101   1619   2052     11   -276    181       C
ATOM   1352  CD1 TYR A 346      28.102  13.490   8.129  1.00 17.37           C
ANISOU 1352  CD1 TYR A 346     2446   1937   2217   -218   -613    362       C
ATOM   1353  HD1 TYR A 346      28.359  14.067   7.449  1.00 16.62           H
ANISOU 1353  HD1 TYR A 346     2275   1901   2136    -84   -507    286       H
ATOM   1354  CE1 TYR A 346      26.966  12.756   7.978  1.00 18.17           C
ANISOU 1354  CE1 TYR A 346     2212   1931   2760    -31   -647    536       C
ATOM   1355  HE1 TYR A 346      26.425  12.871   7.231  1.00 16.71           H
ANISOU 1355  HE1 TYR A 346     2169   2059   2119   -115   -237    356       H
ATOM   1356  CZ  TYR A 346      26.569  11.936   9.012  1.00 16.88           C
ANISOU 1356  CZ  TYR A 346     2091   2280   2043   -157   -493    425       C
ATOM   1357  OH  TYR A 346      25.415  11.222   8.855  1.00 19.04           O
ANISOU 1357  OH  TYR A 346     2471   2294   2468   -358   -579    200       O
ATOM   1358  HH  TYR A 346      25.443  10.696   8.199  0.00 15.58           H
ANISOU 1358  HH  TYR A 346     1973   1973   1973      0      0      0       H
ATOM   1359  CE2 TYR A 346      27.376  11.753  10.139  1.00 14.31           C
ANISOU 1359  CE2 TYR A 346     2148   1800   1487   -307     61    579       C
ATOM   1360  HE2 TYR A 346      27.114  11.184  10.826  1.00 14.60           H
ANISOU 1360  HE2 TYR A 346     2312   1635   1599   -197   -165    376       H
ATOM   1361  CD2 TYR A 346      28.526  12.500  10.242  1.00 14.86           C
ANISOU 1361  CD2 TYR A 346     1924   1837   1885     74   -158    145       C
ATOM   1362  HD2 TYR A 346      29.054  12.411  11.002  1.00 14.65           H
ANISOU 1362  HD2 TYR A 346     1944   1790   1831    -16   -135    241       H
ATOM   1363  C   TYR A 346      29.145  15.640  11.127  1.00 14.90           C
ANISOU 1363  C   TYR A 346     1651   1952   2057    255   -106    125       C
ATOM   1364  O   TYR A 346      27.909  15.688  11.187  1.00 15.69           O
ANISOU 1364  O   TYR A 346     1831   2102   2025     18   -196    223       O
ATOM   1365  H   TYR A 346      31.782  15.978   9.732  1.00 14.58           H
ANISOU 1365  H   TYR A 346     1787   1679   2072     99   -262    287       H
ATOM   1366  N   ALA A 347      29.927  15.580  12.211  1.00 13.17           N
ANISOU 1366  N   ALA A 347     1558   1669   1775   -137   -115    228       N
ATOM   1367  CA  ALA A 347      29.406  15.418  13.568  1.00 13.19           C
ANISOU 1367  CA  ALA A 347     1621   1517   1870     25   -115    136       C
ATOM   1368  HA  ALA A 347      28.446  15.606  13.609  1.00 13.68           H
ANISOU 1368  HA  ALA A 347     1639   1638   1920     45   -145    148       H
ATOM   1369  CB  ALA A 347      29.648  13.984  14.082  1.00 13.85           C
ANISOU 1369  CB  ALA A 347     1714   1663   1883   -156   -372    130       C
ATOM   1370  HB1 ALA A 347      29.083  13.379  13.596  1.00 13.96           H
ANISOU 1370  HB1 ALA A 347     1732   1654   1915    -88   -256    102       H
ATOM   1371  HB2 ALA A 347      29.436  13.948  15.018  1.00 13.98           H
ANISOU 1371  HB2 ALA A 347     1712   1634   1964    -91   -228    110       H
ATOM   1372  HB3 ALA A 347      30.570  13.753  13.945  1.00 14.07           H
ANISOU 1372  HB3 ALA A 347     1799   1639   1907    -77   -239    102       H
ATOM   1373  C   ALA A 347      30.174  16.445  14.411  1.00 14.62           C
ANISOU 1373  C   ALA A 347     1849   1741   1962   -153   -154    232       C
ATOM   1374  O   ALA A 347      31.196  16.129  15.040  1.00 13.90           O
ANISOU 1374  O   ALA A 347     1618   1774   1889    -58     -1     43       O
ATOM   1375  H   ALA A 347      30.786  15.623  12.181  1.00 13.50           H
ANISOU 1375  H   ALA A 347     1578   1674   1878    -39   -101    189       H
ATOM   1376  N   PRO A 348      29.635  17.678  14.491  1.00 14.44           N
ANISOU 1376  N   PRO A 348     1699   1731   2056    135   -172    -32       N
ATOM   1377  CA  PRO A 348      30.328  18.764  15.193  1.00 15.94           C
ANISOU 1377  CA  PRO A 348     1892   1604   2561    -86   -239      6       C
ATOM   1378  HA  PRO A 348      31.178  18.941  14.744  1.00 15.66           H
ANISOU 1378  HA  PRO A 348     1984   1618   2346     32   -163     24       H
ATOM   1379  CB  PRO A 348      29.403  19.995  14.946  1.00 18.29           C
ANISOU 1379  CB  PRO A 348     2663   1747   2537    213   -471     87       C
ATOM   1380  HB3 PRO A 348      29.941  20.797  14.849  1.00 18.12           H
ANISOU 1380  HB3 PRO A 348     2392   1956   2533    136   -378    100       H
ATOM   1381  HB2 PRO A 348      28.774  20.089  15.679  1.00 18.14           H
ANISOU 1381  HB2 PRO A 348     2482   1796   2611     97   -413    123       H
ATOM   1382  CG  PRO A 348      28.691  19.683  13.680  1.00 19.07           C
ANISOU 1382  CG  PRO A 348     2578   2090   2577    186   -362    374       C
ATOM   1383  HG3 PRO A 348      29.239  19.942  12.924  1.00 18.06           H
ANISOU 1383  HG3 PRO A 348     2398   1990   2473    161   -384    166       H
ATOM   1384  HG2 PRO A 348      27.839  20.146  13.662  1.00 17.82           H
ANISOU 1384  HG2 PRO A 348     2253   2059   2459    -48   -316    192       H
ATOM   1385  CD  PRO A 348      28.484  18.184  13.704  1.00 16.21           C
ANISOU 1385  CD  PRO A 348     1836   1937   2386     22   -167     51       C
ATOM   1386  HD3 PRO A 348      28.505  17.839  12.799  1.00 15.76           H
ANISOU 1386  HD3 PRO A 348     1876   1892   2217     80   -174    201       H
ATOM   1387  HD2 PRO A 348      27.650  17.966  14.148  1.00 15.80           H
ANISOU 1387  HD2 PRO A 348     1914   1877   2212     75   -134    123       H
ATOM   1388  C   PRO A 348      30.638  18.566  16.652  1.00 14.62           C
ANISOU 1388  C   PRO A 348     1896   1321   2335    -50     70     -6       C
ATOM   1389  O   PRO A 348      31.467  19.335  17.216  1.00 15.71           O
ANISOU 1389  O   PRO A 348     2006   1682   2281    -35   -147   -182       O
ATOM   1390  N   ARG A 349      30.029  17.596  17.318  1.00 14.15           N
ANISOU 1390  N   ARG A 349     1834   1485   2057    -31    -80   -324       N
ATOM   1391  CA  ARG A 349      30.410  17.288  18.682  1.00 14.84           C
ANISOU 1391  CA  ARG A 349     1811   1765   2061   -130    -69   -299       C
ATOM   1392  HA  ARG A 349      30.296  18.103  19.216  1.00 14.52           H
ANISOU 1392  HA  ARG A 349     1865   1660   1990    -38    -61   -154       H
ATOM   1393  CB  ARG A 349      29.512  16.247  19.299  1.00 14.51           C
ANISOU 1393  CB  ARG A 349     1988   1685   1837      3   -118    -20       C
ATOM   1394  HB3 ARG A 349      28.596  16.552  19.220  1.00 14.83           H
ANISOU 1394  HB3 ARG A 349     1925   1742   1968    -40    -10    -50       H
ATOM   1395  HB2 ARG A 349      29.744  16.157  20.237  1.00 14.61           H
ANISOU 1395  HB2 ARG A 349     1951   1729   1870    -52    -69    -33       H
ATOM   1396  CG  ARG A 349      29.605  14.860  18.670  1.00 15.87           C
ANISOU 1396  CG  ARG A 349     2162   1845   2021   -192    395     11       C
ATOM   1397  HG3 ARG A 349      30.450  14.453  18.917  1.00 16.26           H
ANISOU 1397  HG3 ARG A 349     2204   1872   2100   -195    206    -35       H
ATOM   1398  HG2 ARG A 349      29.543  14.938  17.706  1.00 15.71           H
ANISOU 1398  HG2 ARG A 349     2115   1805   2048   -136    133     -9       H
ATOM   1399  CD  ARG A 349      28.493  13.935  19.140  1.00 17.82           C
ANISOU 1399  CD  ARG A 349     2288   1968   2515   -178    -24    -78       C
ATOM   1400  HD3 ARG A 349      28.552  13.852  20.102  1.00 17.61           H
ANISOU 1400  HD3 ARG A 349     2167   2012   2508    -55     85     13       H
ATOM   1401  HD2 ARG A 349      28.593  13.068  18.716  1.00 17.27           H
ANISOU 1401  HD2 ARG A 349     2179   2019   2361    -57     65    -23       H
ATOM   1402  NE  ARG A 349      27.179  14.500  18.752  1.00 17.19           N
ANISOU 1402  NE  ARG A 349     1928   2126   2476    225   -133    200       N
ATOM   1403  HE  ARG A 349      27.101  14.870  17.858  1.00 17.21           H
ANISOU 1403  HE  ARG A 349     2111   2070   2358     70    -40     49       H
ATOM   1404  CZ  ARG A 349      26.109  14.540  19.532  1.00 18.30           C
ANISOU 1404  CZ  ARG A 349     2200   2024   2729    -91     42    228       C
ATOM   1405  NH1 ARG A 349      26.123  13.971  20.702  1.00 17.95           N
ANISOU 1405  NH1 ARG A 349     1923   2428   2467    280    183    523       N
ATOM   1406 HH11 ARG A 349      26.826  13.583  21.003  1.00 17.60           H
ANISOU 1406 HH11 ARG A 349     2012   2193   2482    200     54    408       H
ATOM   1407 HH12 ARG A 349      25.417  13.990  21.193  1.00 17.10           H
ANISOU 1407 HH12 ARG A 349     1985   2220   2291    201    145    398       H
ATOM   1408  NH2 ARG A 349      25.001  15.165  19.136  1.00 20.39           N
ANISOU 1408  NH2 ARG A 349     2312   2154   3279    213     13    468       N
ATOM   1409 HH21 ARG A 349      24.966  15.525  18.355  1.00 19.10           H
ANISOU 1409 HH21 ARG A 349     2275   2251   2728    107     30      8       H
ATOM   1410 HH22 ARG A 349      24.294  15.147  19.626  1.00 19.42           H
ANISOU 1410 HH22 ARG A 349     2386   2137   2855    125    -77    293       H
ATOM   1411  C   ARG A 349      31.885  16.877  18.818  1.00 14.67           C
ANISOU 1411  C   ARG A 349     1806   1759   2009     75     95   -121       C
ATOM   1412  O   ARG A 349      32.456  16.930  19.889  1.00 16.23           O
ANISOU 1412  O   ARG A 349     2049   2085   2031     78   -145   -222       O
ATOM   1413  H   ARG A 349      29.386  17.116  17.009  1.00 13.93           H
ANISOU 1413  H   ARG A 349     1752   1511   2030    -97    -61   -190       H
ATOM   1414  N   PHE A 350      32.510  16.455  17.729  1.00 13.46           N
ANISOU 1414  N   PHE A 350     1638   1524   1952     42     13    -52       N
ATOM   1415  CA  PHE A 350      33.923  16.061  17.766  1.00 13.84           C
ANISOU 1415  CA  PHE A 350     1539   1578   2141    -89   -183   -283       C
ATOM   1416  HA  PHE A 350      34.148  15.794  18.681  1.00 13.98           H
ANISOU 1416  HA  PHE A 350     1633   1582   2096    -34    -57   -182       H
ATOM   1417  CB  PHE A 350      34.103  14.810  16.914  1.00 12.65           C
ANISOU 1417  CB  PHE A 350     1517   1515   1775     26     -3     51       C
ATOM   1418  HB3 PHE A 350      35.037  14.549  16.924  1.00 13.14           H
ANISOU 1418  HB3 PHE A 350     1579   1489   1924     70    -47    -30       H
ATOM   1419  HB2 PHE A 350      33.823  15.001  16.005  1.00 12.79           H
ANISOU 1419  HB2 PHE A 350     1556   1488   1815      6    -68    -18       H
ATOM   1420  CG  PHE A 350      33.285  13.632  17.432  1.00 13.06           C
ANISOU 1420  CG  PHE A 350     1527   1415   2018    -26     98    -51       C
ATOM   1421  CD1 PHE A 350      33.578  13.064  18.642  1.00 12.88           C
ANISOU 1421  CD1 PHE A 350     1492   1595   1806   -151   -184   -148       C
ATOM   1422  HD1 PHE A 350      34.307  13.366  19.134  1.00 12.20           H
ANISOU 1422  HD1 PHE A 350     1464   1449   1723   -141   -161    -61       H
ATOM   1423  CE1 PHE A 350      32.776  12.026  19.137  1.00 12.77           C
ANISOU 1423  CE1 PHE A 350     1647   1416   1788    -17    -89    177       C
ATOM   1424  HE1 PHE A 350      32.980  11.625  19.951  1.00 12.23           H
ANISOU 1424  HE1 PHE A 350     1570   1373   1703    -22   -118     44       H
ATOM   1425  CZ  PHE A 350      31.707  11.612  18.425  1.00 13.24           C
ANISOU 1425  CZ  PHE A 350     1547   1280   2200   -137   -102     48       C
ATOM   1426  HZ  PHE A 350      31.185  10.911  18.742  1.00 12.61           H
ANISOU 1426  HZ  PHE A 350     1434   1393   1963   -132    -63    120       H
ATOM   1427  CE2 PHE A 350      31.402  12.193  17.238  1.00 13.35           C
ANISOU 1427  CE2 PHE A 350     1387   1512   2173    -71   -311    -92       C
ATOM   1428  HE2 PHE A 350      30.677  11.884  16.744  1.00 13.19           H
ANISOU 1428  HE2 PHE A 350     1523   1468   2017   -114   -174    -20       H
ATOM   1429  CD2 PHE A 350      32.185  13.168  16.742  1.00 13.34           C
ANISOU 1429  CD2 PHE A 350     1671   1405   1989   -141   -169     26       C
ATOM   1430  HD2 PHE A 350      31.951  13.571  15.937  1.00 12.94           H
ANISOU 1430  HD2 PHE A 350     1576   1425   1912    -66   -107    -65       H
ATOM   1431  C   PHE A 350      34.904  17.160  17.403  1.00 13.76           C
ANISOU 1431  C   PHE A 350     1751   1537   1940     31   -275     -5       C
ATOM   1432  O   PHE A 350      36.129  16.905  17.288  1.00 14.70           O
ANISOU 1432  O   PHE A 350     1725   1652   2206     -6   -300     64       O
ATOM   1433  H   PHE A 350      32.148  16.371  16.954  1.00 13.71           H
ANISOU 1433  H   PHE A 350     1688   1561   1958     14      3    -91       H
ATOM   1434  N   VAL A 351      34.410  18.372  17.188  1.00 14.41           N
ANISOU 1434  N   VAL A 351     1569   1505   2399    -79   -330     54       N
ATOM   1435  CA  VAL A 351      35.247  19.556  17.078  1.00 15.47           C
ANISOU 1435  CA  VAL A 351     1848   1505   2521   -139   -469      9       C
ATOM   1436  HA  VAL A 351      35.866  19.449  16.325  1.00 15.93           H
ANISOU 1436  HA  VAL A 351     1999   1585   2468   -175   -384     78       H
ATOM   1437  CB  VAL A 351      34.414  20.842  16.848  1.00 15.34           C
ANISOU 1437  CB  VAL A 351     2038   1508   2281   -235   -280    279       C
ATOM   1438  HB  VAL A 351      33.690  20.870  17.509  1.00 15.90           H
ANISOU 1438  HB  VAL A 351     2043   1597   2399   -150   -222    167       H
ATOM   1439  CG1 VAL A 351      35.239  22.064  17.033  1.00 18.96           C
ANISOU 1439  CG1 VAL A 351     2445   1646   3111   -227   -301    207       C
ATOM   1440 HG11 VAL A 351      35.364  22.227  17.971  1.00 17.77           H
ANISOU 1440 HG11 VAL A 351     2251   1700   2798   -145    -67    395       H
ATOM   1441 HG12 VAL A 351      34.781  22.809  16.636  1.00 17.71           H
ANISOU 1441 HG12 VAL A 351     2235   1832   2661   -103   -156    103       H
ATOM   1442 HG13 VAL A 351      36.088  21.940  16.602  1.00 17.81           H
ANISOU 1442 HG13 VAL A 351     2400   1680   2686   -211   -340    211       H
ATOM   1443  CG2 VAL A 351      33.775  20.797  15.463  1.00 17.98           C
ANISOU 1443  CG2 VAL A 351     2180   1897   2754     10   -270    243       C
ATOM   1444 HG21 VAL A 351      34.470  20.810  14.800  1.00 17.24           H
ANISOU 1444 HG21 VAL A 351     2234   1789   2528    -53   -300    194       H
ATOM   1445 HG22 VAL A 351      33.209  21.565  15.356  1.00 16.84           H
ANISOU 1445 HG22 VAL A 351     2056   1835   2506    -16   -258    198       H
ATOM   1446 HG23 VAL A 351      33.256  19.995  15.374  1.00 17.18           H
ANISOU 1446 HG23 VAL A 351     2130   1906   2488     12   -243    189       H
ATOM   1447  C   VAL A 351      36.062  19.655  18.379  1.00 15.28           C
ANISOU 1447  C   VAL A 351     1783   1714   2307    -83    -89    -24       C
ATOM   1448  O   VAL A 351      35.607  19.324  19.495  1.00 15.73           O
ANISOU 1448  O   VAL A 351     2027   1687   2263   -128   -203   -146       O
ATOM   1449  H   VAL A 351      33.571  18.537  17.104  1.00 14.36           H
ANISOU 1449  H   VAL A 351     1646   1533   2275     29   -333     39       H
ATOM   1450  N   GLY A 352      37.254  20.155  18.262  1.00 15.94           N
ANISOU 1450  N   GLY A 352     1895   1800   2361   -299   -475    208       N
ATOM   1451  CA  GLY A 352      38.089  20.337  19.435  1.00 15.03           C
ANISOU 1451  CA  GLY A 352     1970   1493   2247   -117   -390     46       C
ATOM   1452  HA3 GLY A 352      37.568  20.719  20.159  1.00 15.10           H
ANISOU 1452  HA3 GLY A 352     1907   1604   2223   -207   -310     24       H
ATOM   1453  HA2 GLY A 352      38.801  20.959  19.220  1.00 15.00           H
ANISOU 1453  HA2 GLY A 352     1843   1638   2217    -90   -319     33       H
ATOM   1454  C   GLY A 352      38.721  19.059  19.916  1.00 13.64           C
ANISOU 1454  C   GLY A 352     1620   1455   2107   -325   -129    -75       C
ATOM   1455  O   GLY A 352      38.802  18.055  19.191  1.00 13.86           O
ANISOU 1455  O   GLY A 352     1627   1521   2117   -117   -291    -36       O
ATOM   1456  H   GLY A 352      37.620  20.401  17.523  1.00 15.49           H
ANISOU 1456  H   GLY A 352     1939   1695   2251   -176   -393     66       H
ATOM   1457  N   TYR A 353      39.155  19.075  21.171  1.00 12.86           N
ANISOU 1457  N   TYR A 353     1597   1447   1840    -66    -49   -124       N
ATOM   1458  CA  TYR A 353      40.077  18.060  21.682  1.00 12.21           C
ANISOU 1458  CA  TYR A 353     1594   1306   1736   -305   -285   -141       C
ATOM   1459  HA  TYR A 353      40.026  17.267  21.114  1.00 12.46           H
ANISOU 1459  HA  TYR A 353     1631   1379   1723   -260   -195   -163       H
ATOM   1460  CB  TYR A 353      41.515  18.572  21.594  1.00 13.36           C
ANISOU 1460  CB  TYR A 353     1651   1558   1867   -242   -148    -66       C
ATOM   1461  HB3 TYR A 353      42.121  17.890  21.922  1.00 13.35           H
ANISOU 1461  HB3 TYR A 353     1637   1598   1834   -189   -156    -71       H
ATOM   1462  HB2 TYR A 353      41.599  19.377  22.126  1.00 13.02           H
ANISOU 1462  HB2 TYR A 353     1588   1547   1809   -241   -191    -51       H
ATOM   1463  CG  TYR A 353      41.913  18.901  20.171  1.00 12.58           C
ANISOU 1463  CG  TYR A 353     1310   1540   1929   -269   -193    194       C
ATOM   1464  CD1 TYR A 353      42.355  17.916  19.269  1.00 13.61           C
ANISOU 1464  CD1 TYR A 353     1507   1680   1982   -379    -42    -21       C
ATOM   1465  HD1 TYR A 353      42.410  17.032  19.554  1.00 13.67           H
ANISOU 1465  HD1 TYR A 353     1549   1737   1905   -283    -97     34       H
ATOM   1466  CE1 TYR A 353      42.635  18.211  17.985  1.00 14.78           C
ANISOU 1466  CE1 TYR A 353     1848   2042   1726    -66    -73     38       C
ATOM   1467  HE1 TYR A 353      42.946  17.541  17.420  1.00 14.24           H
ANISOU 1467  HE1 TYR A 353     1708   1891   1809   -163    -87     24       H
ATOM   1468  CZ  TYR A 353      42.557  19.492  17.525  1.00 14.92           C
ANISOU 1468  CZ  TYR A 353     1683   2130   1855   -196   -162     89       C
ATOM   1469  OH  TYR A 353      42.913  19.761  16.218  1.00 18.07           O
ANISOU 1469  OH  TYR A 353     2326   2433   2104   -350    -47    258       O
ATOM   1470  HH  TYR A 353      42.424  19.355  15.683  0.00 14.49           H
ANISOU 1470  HH  TYR A 353     1835   1835   1835      0      0      0       H
ATOM   1471  CE2 TYR A 353      42.126  20.521  18.327  1.00 15.01           C
ANISOU 1471  CE2 TYR A 353     1997   1834   1873   -167   -326    333       C
ATOM   1472  HE2 TYR A 353      42.082  21.391  18.001  1.00 14.40           H
ANISOU 1472  HE2 TYR A 353     1857   1759   1856   -161   -228    214       H
ATOM   1473  CD2 TYR A 353      41.803  20.231  19.696  1.00 14.45           C
ANISOU 1473  CD2 TYR A 353     1749   1658   2083   -157   -116     98       C
ATOM   1474  HD2 TYR A 353      41.504  20.920  20.257  1.00 14.19           H
ANISOU 1474  HD2 TYR A 353     1678   1754   1958   -185   -153     78       H
ATOM   1475  C   TYR A 353      39.714  17.623  23.083  1.00 13.03           C
ANISOU 1475  C   TYR A 353     1627   1355   1968   -292   -157     -2       C
ATOM   1476  O   TYR A 353      40.567  17.408  23.942  1.00 13.87           O
ANISOU 1476  O   TYR A 353     1660   1659   1948   -234    -96    -86       O
ATOM   1477  H   TYR A 353      38.931  19.667  21.754  1.00 12.56           H
ANISOU 1477  H   TYR A 353     1614   1390   1768   -110   -138   -158       H
ATOM   1478  N   ASN A 354      38.427  17.407  23.287  1.00 12.92           N
ANISOU 1478  N   ASN A 354     1619   1328   1960   -314   -222   -172       N
ATOM   1479  CA  ASN A 354      37.917  16.864  24.516  1.00 13.08           C
ANISOU 1479  CA  ASN A 354     1635   1535   1799   -223    -30   -172       C
ATOM   1480  HA  ASN A 354      38.513  17.115  25.252  1.00 13.29           H
ANISOU 1480  HA  ASN A 354     1684   1506   1857   -265    -47   -195       H
ATOM   1481  CB  ASN A 354      36.539  17.420  24.846  1.00 17.22           C
ANISOU 1481  CB  ASN A 354     2114   1834   2593    -73    -44   -270       C
ATOM   1482  HB3 ASN A 354      36.226  17.025  25.676  1.00 17.20           H
ANISOU 1482  HB3 ASN A 354     2183   1943   2406    -49    -93   -330       H
ATOM   1483  HB2 ASN A 354      35.931  17.202  24.123  1.00 16.60           H
ANISOU 1483  HB2 ASN A 354     2132   1865   2309    -38     50   -177       H
ATOM   1484  CG  ASN A 354      36.571  18.909  25.022  1.00 21.68           C
ANISOU 1484  CG  ASN A 354     2786   2164   3288    167   -105   -368       C
ATOM   1485  OD1 ASN A 354      37.463  19.435  25.624  1.00 23.55           O
ANISOU 1485  OD1 ASN A 354     3608   1791   3547   -140    -82   -692       O
ATOM   1486  ND2 ASN A 354      35.696  19.548  24.352  1.00 28.66           N
ANISOU 1486  ND2 ASN A 354     3659   2479   4750    471    -28    355       N
ATOM   1487 HD21 ASN A 354      35.923  20.424  23.964  1.00 24.84           H
ANISOU 1487 HD21 ASN A 354     3204   2506   3725    299    -37     11       H
ATOM   1488 HD22 ASN A 354      34.796  19.172  24.227  1.00 25.16           H
ANISOU 1488 HD22 ASN A 354     3341   2573   3643    631    209    152       H
ATOM   1489  C   ASN A 354      37.874  15.348  24.471  1.00 12.84           C
ANISOU 1489  C   ASN A 354     1536   1385   1956   -414    -31   -362       C
ATOM   1490  O   ASN A 354      37.809  14.737  23.425  1.00 12.04           O
ANISOU 1490  O   ASN A 354     1425   1391   1758   -339     87   -136       O
ATOM   1491  H   ASN A 354      37.813  17.567  22.707  1.00 12.84           H
ANISOU 1491  H   ASN A 354     1623   1416   1839   -230   -133   -146       H
ATOM   1492  N   GLN A 355      37.879  14.735  25.659  1.00 12.03           N
ANISOU 1492  N   GLN A 355     1483   1228   1859   -369   -240   -294       N
ATOM   1493  CA  GLN A 355      37.681  13.318  25.788  1.00 11.64           C
ANISOU 1493  CA  GLN A 355     1332   1270   1820   -330   -143   -214       C
ATOM   1494  HA  GLN A 355      38.287  12.859  25.169  1.00 11.60           H
ANISOU 1494  HA  GLN A 355     1387   1223   1797   -250   -148   -212       H
ATOM   1495  CB  GLN A 355      38.037  12.847  27.206  1.00 11.30           C
ANISOU 1495  CB  GLN A 355     1408   1156   1727   -304    -20   -293       C
ATOM   1496  HB3 GLN A 355      37.866  11.896  27.279  1.00 11.70           H
ANISOU 1496  HB3 GLN A 355     1449   1195   1802   -352   -142   -187       H
ATOM   1497  HB2 GLN A 355      37.498  13.333  27.849  1.00 10.99           H
ANISOU 1497  HB2 GLN A 355     1344   1178   1652   -200   -100   -241       H
ATOM   1498  CG  GLN A 355      39.499  13.107  27.518  1.00 13.54           C
ANISOU 1498  CG  GLN A 355     1566   1572   2007   -315   -469   -168       C
ATOM   1499  HG3 GLN A 355      39.615  14.054  27.697  1.00 13.41           H
ANISOU 1499  HG3 GLN A 355     1574   1553   1966   -304   -318   -174       H
ATOM   1500  HG2 GLN A 355      40.027  12.855  26.744  1.00 13.64           H
ANISOU 1500  HG2 GLN A 355     1634   1498   2051   -330   -341   -164       H
ATOM   1501  CD  GLN A 355      40.048  12.359  28.688  1.00 15.11           C
ANISOU 1501  CD  GLN A 355     1775   1714   2251   -250   -566   -214       C
ATOM   1502  OE1 GLN A 355      39.370  11.662  29.386  1.00 17.31           O
ANISOU 1502  OE1 GLN A 355     2438   2006   2130    -54   -205   -197       O
ATOM   1503  NE2 GLN A 355      41.388  12.485  28.863  1.00 20.79           N
ANISOU 1503  NE2 GLN A 355     2334   2306   3258   -640  -1014    -54       N
ATOM   1504 HE21 GLN A 355      41.783  12.039  29.483  1.00 18.29           H
ANISOU 1504 HE21 GLN A 355     2194   2159   2596   -363   -459   -359       H
ATOM   1505 HE22 GLN A 355      41.843  13.010  28.356  1.00 19.49           H
ANISOU 1505 HE22 GLN A 355     2273   2289   2843    -65   -624   -127       H
ATOM   1506  C   GLN A 355      36.264  12.940  25.407  1.00 11.34           C
ANISOU 1506  C   GLN A 355     1236   1165   1907   -137    -94   -300       C
ATOM   1507  O   GLN A 355      35.327  13.674  25.712  1.00 12.08           O
ANISOU 1507  O   GLN A 355     1333   1211   2044   -193    -79   -386       O
ATOM   1508  H   GLN A 355      37.990  15.145  26.407  1.00 11.63           H
ANISOU 1508  H   GLN A 355     1477   1283   1656   -342   -127   -149       H
ATOM   1509  N   GLN A 356      36.097  11.781  24.758  1.00 10.20           N
ANISOU 1509  N   GLN A 356     1096   1181   1595   -126   -133   -158       N
ATOM   1510  CA  GLN A 356      34.809  11.387  24.182  1.00  9.49           C
ANISOU 1510  CA  GLN A 356     1188   1080   1337   -173   -186   -153       C
ATOM   1511  HA  GLN A 356      34.084  11.827  24.670  1.00 10.02           H
ANISOU 1511  HA  GLN A 356     1229   1113   1462   -150   -106   -112       H
ATOM   1512  CB  GLN A 356      34.696  11.761  22.684  1.00 10.16           C
ANISOU 1512  CB  GLN A 356     1217   1176   1466   -218   -126    -71       C
ATOM   1513  HB3 GLN A 356      33.816  11.514  22.360  1.00 10.20           H
ANISOU 1513  HB3 GLN A 356     1226   1121   1527   -233   -151    -26       H
ATOM   1514  HB2 GLN A 356      35.364  11.252  22.203  1.00 10.25           H
ANISOU 1514  HB2 GLN A 356     1267   1156   1470   -162   -106    -60       H
ATOM   1515  CG  GLN A 356      34.930  13.208  22.363  1.00 11.28           C
ANISOU 1515  CG  GLN A 356     1469   1165   1651   -256   -120    190       C
ATOM   1516  HG3 GLN A 356      35.072  13.275  21.406  1.00 11.23           H
ANISOU 1516  HG3 GLN A 356     1397   1201   1667   -223    -96     82       H
ATOM   1517  HG2 GLN A 356      35.731  13.501  22.816  1.00 11.33           H
ANISOU 1517  HG2 GLN A 356     1398   1183   1721   -201   -103     56       H
ATOM   1518  CD  GLN A 356      33.825  14.203  22.707  1.00 13.45           C
ANISOU 1518  CD  GLN A 356     1457   1277   2374   -246   -122     29       C
ATOM   1519  OE1 GLN A 356      34.053  15.453  22.605  1.00 17.37           O
ANISOU 1519  OE1 GLN A 356     2167   1494   2937   -302     26    155       O
ATOM   1520  NE2 GLN A 356      32.758  13.768  23.211  1.00 12.60           N
ANISOU 1520  NE2 GLN A 356     1365    849   2573     86    212    250       N
ATOM   1521 HE21 GLN A 356      32.059  14.271  23.208  1.00 12.52           H
ANISOU 1521 HE21 GLN A 356     1335   1064   2357    130    120    191       H
ATOM   1522 HE22 GLN A 356      32.705  12.986  23.555  1.00 11.77           H
ANISOU 1522 HE22 GLN A 356     1349   1081   2039   -123     86    396       H
ATOM   1523  C   GLN A 356      34.613   9.879  24.339  1.00  8.50           C
ANISOU 1523  C   GLN A 356      993   1006   1230   -181     35    -27       C
ATOM   1524  O   GLN A 356      35.567   9.140  24.597  1.00  9.47           O
ANISOU 1524  O   GLN A 356     1038   1183   1375   -103    -61   -170       O
ATOM   1525  H   GLN A 356      36.723  11.204  24.637  1.00 10.50           H
ANISOU 1525  H   GLN A 356     1229   1171   1589    -66   -125   -180       H
ATOM   1526  N   ASP A 357      33.382   9.435  24.156  1.00  8.79           N
ANISOU 1526  N   ASP A 357     1050   1105   1185   -113    -32   -112       N
ATOM   1527  CA  ASP A 357      33.005   8.031  24.206  1.00  8.33           C
ANISOU 1527  CA  ASP A 357     1028   1103   1032   -121    -26    -71       C
ATOM   1528  HA  ASP A 357      33.554   7.574  24.875  1.00  8.42           H
ANISOU 1528  HA  ASP A 357     1015   1087   1096    -88    -67    -71       H
ATOM   1529  CB  ASP A 357      31.560   7.921  24.653  1.00  8.83           C
ANISOU 1529  CB  ASP A 357     1002   1144   1208   -172    -56   -144       C
ATOM   1530  HB3 ASP A 357      30.990   8.366  24.006  1.00  8.79           H
ANISOU 1530  HB3 ASP A 357     1046   1132   1161   -143    -18   -120       H
ATOM   1531  HB2 ASP A 357      31.462   8.335  25.525  1.00  8.70           H
ANISOU 1531  HB2 ASP A 357     1021   1130   1151   -152    -22    -78       H
ATOM   1532  CG  ASP A 357      31.109   6.463  24.759  1.00  7.75           C
ANISOU 1532  CG  ASP A 357      867   1100    978   -179    135   -226       C
ATOM   1533  OD1 ASP A 357      30.815   5.863  23.731  1.00  8.34           O
ANISOU 1533  OD1 ASP A 357     1125   1156    888    -72     79   -236       O
ATOM   1534  OD2 ASP A 357      31.055   5.956  25.906  1.00  8.98           O
ANISOU 1534  OD2 ASP A 357     1428   1072    909   -142    -28   -105       O
ATOM   1535  C   ASP A 357      33.225   7.348  22.861  1.00  8.25           C
ANISOU 1535  C   ASP A 357      978   1119   1037   -174     -5    -68       C
ATOM   1536  O   ASP A 357      32.802   7.823  21.803  1.00  8.67           O
ANISOU 1536  O   ASP A 357     1026   1122   1144    -78     40    -18       O
ATOM   1537  H   ASP A 357      32.718   9.957  23.989  1.00  8.95           H
ANISOU 1537  H   ASP A 357     1125   1093   1182    -76    -33    -86       H
ATOM   1538  N   ALA A 358      33.899   6.193  22.887  1.00  8.27           N
ANISOU 1538  N   ALA A 358      997   1105   1041    -42   -136   -106       N
ATOM   1539  CA  ALA A 358      34.214   5.482  21.631  1.00  8.41           C
ANISOU 1539  CA  ALA A 358     1001   1255    937   -122    -35    -74       C
ATOM   1540  HA  ALA A 358      34.655   6.115  21.027  1.00  8.33           H
ANISOU 1540  HA  ALA A 358     1001   1169    992    -75    -45    -50       H
ATOM   1541  CB  ALA A 358      35.208   4.390  21.912  1.00  9.06           C
ANISOU 1541  CB  ALA A 358     1038   1443    961    -28   -184   -212       C
ATOM   1542  HB1 ALA A 358      36.007   4.783  22.271  1.00  8.97           H
ANISOU 1542  HB1 ALA A 358     1044   1331   1033    -68    -96   -147       H
ATOM   1543  HB2 ALA A 358      35.410   3.931  21.093  1.00  8.71           H
ANISOU 1543  HB2 ALA A 358     1038   1261   1011    -28   -115   -168       H
ATOM   1544  HB3 ALA A 358      34.829   3.777  22.546  1.00  9.35           H
ANISOU 1544  HB3 ALA A 358     1070   1363   1118      7   -123   -154       H
ATOM   1545  C   ALA A 358      33.019   4.941  20.901  1.00  7.60           C
ANISOU 1545  C   ALA A 358      949   1053    882    -73    -50    -81       C
ATOM   1546  O   ALA A 358      33.038   4.896  19.675  1.00  8.33           O
ANISOU 1546  O   ALA A 358     1088   1148    926    -82    -77    -88       O
ATOM   1547  H   ALA A 358      34.175   5.802  23.601  1.00  8.38           H
ANISOU 1547  H   ALA A 358     1001   1141   1039    -69   -105    -65       H
ATOM   1548  N   GLN A 359      32.014   4.457  21.624  1.00  7.49           N
ANISOU 1548  N   GLN A 359      953   1063    829      1    -61    -52       N
ATOM   1549  CA  GLN A 359      30.811   3.932  20.971  1.00  7.92           C
ANISOU 1549  CA  GLN A 359      911   1140    958    -47     81     -5       C
ATOM   1550  HA  GLN A 359      31.089   3.333  20.247  1.00  7.97           H
ANISOU 1550  HA  GLN A 359      966   1121    939    -65     33    -35       H
ATOM   1551  CB  GLN A 359      29.982   3.093  21.944  1.00  7.96           C
ANISOU 1551  CB  GLN A 359     1051   1260    714   -127     76   -106       C
ATOM   1552  HB3 GLN A 359      29.620   3.674  22.630  1.00  7.89           H
ANISOU 1552  HB3 GLN A 359     1012   1119    866    -63     53    -79       H
ATOM   1553  HB2 GLN A 359      30.566   2.436  22.354  1.00  8.33           H
ANISOU 1553  HB2 GLN A 359     1066   1219    879   -117     60    -82       H
ATOM   1554  CG  GLN A 359      28.837   2.332  21.284  1.00  8.35           C
ANISOU 1554  CG  GLN A 359     1032   1170    971   -207     90   -169       C
ATOM   1555  HG3 GLN A 359      28.757   1.467  21.711  1.00  8.50           H
ANISOU 1555  HG3 GLN A 359     1060   1232    935   -148     74   -104       H
ATOM   1556  HG2 GLN A 359      29.048   2.207  20.346  1.00  8.46           H
ANISOU 1556  HG2 GLN A 359     1040   1194    980   -153     98   -127       H
ATOM   1557  CD  GLN A 359      27.501   2.988  21.353  1.00  7.93           C
ANISOU 1557  CD  GLN A 359     1081   1166    764   -164     63    -73       C
ATOM   1558  OE1 GLN A 359      27.308   3.981  22.072  1.00  8.61           O
ANISOU 1558  OE1 GLN A 359     1123   1086   1061    -35    -83   -145       O
ATOM   1559  NE2 GLN A 359      26.527   2.404  20.674  1.00  8.56           N
ANISOU 1559  NE2 GLN A 359     1007   1290    956      3    -13   -117       N
ATOM   1560 HE21 GLN A 359      25.734   2.737  20.689  1.00  8.35           H
ANISOU 1560 HE21 GLN A 359     1061   1201    909     24      0    -81       H
ATOM   1561 HE22 GLN A 359      26.684   1.692  20.217  1.00  8.33           H
ANISOU 1561 HE22 GLN A 359     1048   1210    904    -42     -3    -45       H
ATOM   1562  C   GLN A 359      29.990   5.067  20.331  1.00  7.51           C
ANISOU 1562  C   GLN A 359      923   1117    811   -107    130   -105       C
ATOM   1563  O   GLN A 359      29.444   4.902  19.235  1.00  8.18           O
ANISOU 1563  O   GLN A 359     1014   1222    869   -137    -90    -67       O
ATOM   1564  H   GLN A 359      32.000   4.419  22.483  1.00  7.60           H
ANISOU 1564  H   GLN A 359      958   1086    841    -35    -32    -40       H
ATOM   1565  N   GLU A 360      29.927   6.222  20.985  1.00  8.01           N
ANISOU 1565  N   GLU A 360      995   1093    954    -67     -5    -48       N
ATOM   1566  CA  GLU A 360      29.312   7.409  20.400  1.00  7.94           C
ANISOU 1566  CA  GLU A 360     1014   1062    939    -40     -5    -77       C
ATOM   1567  HA  GLU A 360      28.372   7.220  20.200  1.00  8.14           H
ANISOU 1567  HA  GLU A 360     1025   1096    971    -62    -15    -82       H
ATOM   1568  CB  GLU A 360      29.366   8.558  21.420  1.00  8.05           C
ANISOU 1568  CB  GLU A 360      875   1212    970    -42     48   -184       C
ATOM   1569  HB3 GLU A 360      30.289   8.822  21.554  1.00  8.32           H
ANISOU 1569  HB3 GLU A 360      967   1148   1045   -128    -12   -138       H
ATOM   1570  HB2 GLU A 360      28.980   8.255  22.258  1.00  8.39           H
ANISOU 1570  HB2 GLU A 360      985   1155   1045    -87     41   -108       H
ATOM   1571  CG  GLU A 360      28.580   9.786  20.954  1.00  9.13           C
ANISOU 1571  CG  GLU A 360     1140   1135   1193   -190     -3   -112       C
ATOM   1572  HG3 GLU A 360      27.697   9.508  20.674  1.00  9.04           H
ANISOU 1572  HG3 GLU A 360     1130   1135   1168   -115    -31   -128       H
ATOM   1573  HG2 GLU A 360      29.047  10.190  20.206  1.00  9.09           H
ANISOU 1573  HG2 GLU A 360     1131   1143   1180   -101      8   -106       H
ATOM   1574  CD  GLU A 360      28.422  10.852  22.018  1.00  9.81           C
ANISOU 1574  CD  GLU A 360     1323   1078   1324   -102   -123   -171       C
ATOM   1575  OE1 GLU A 360      29.158  10.790  23.029  1.00 10.79           O
ANISOU 1575  OE1 GLU A 360     1244   1381   1474    -45    -89   -240       O
ATOM   1576  OE2 GLU A 360      27.487  11.650  21.904  1.00 10.43           O
ANISOU 1576  OE2 GLU A 360     1414   1162   1384    -25     26   -261       O
ATOM   1577  C   GLU A 360      30.012   7.743  19.102  1.00  7.90           C
ANISOU 1577  C   GLU A 360      959   1032   1008    -49    -36    -33       C
ATOM   1578  O   GLU A 360      29.376   7.949  18.046  1.00  8.76           O
ANISOU 1578  O   GLU A 360     1068   1196   1062   -138    -58      1       O
ATOM   1579  H   GLU A 360      30.236   6.342  21.779  1.00  8.06           H
ANISOU 1579  H   GLU A 360      974   1105    982    -72     -7    -81       H
ATOM   1580  N   PHE A 361      31.362   7.798  19.132  1.00  8.26           N
ANISOU 1580  N   PHE A 361     1032   1199    906   -166    -38     86       N
ATOM   1581  CA  PHE A 361      32.115   8.057  17.920  1.00  8.33           C
ANISOU 1581  CA  PHE A 361     1011   1053   1099    -87     29    -57       C
ATOM   1582  HA  PHE A 361      31.841   8.929  17.568  1.00  8.57           H
ANISOU 1582  HA  PHE A 361     1022   1135   1096    -85      1     17       H
ATOM   1583  CB  PHE A 361      33.616   8.158  18.273  1.00  8.60           C
ANISOU 1583  CB  PHE A 361      951   1163   1152    -93     45    -41       C
ATOM   1584  HB3 PHE A 361      33.900   7.334  18.698  1.00  8.83           H
ANISOU 1584  HB3 PHE A 361     1012   1210   1131   -109      7    -12       H
ATOM   1585  HB2 PHE A 361      33.751   8.908  18.874  1.00  8.79           H
ANISOU 1585  HB2 PHE A 361     1010   1191   1137   -115     10    -24       H
ATOM   1586  CG  PHE A 361      34.474   8.378  17.042  1.00  9.27           C
ANISOU 1586  CG  PHE A 361     1015   1405   1101   -187    -46     14       C
ATOM   1587  CD1 PHE A 361      34.478   9.641  16.424  1.00 11.12           C
ANISOU 1587  CD1 PHE A 361     1314   1698   1211   -381    -64    395       C
ATOM   1588  HD1 PHE A 361      33.980  10.334  16.795  1.00 11.30           H
ANISOU 1588  HD1 PHE A 361     1329   1733   1231   -373    -62    326       H
ATOM   1589  CE1 PHE A 361      35.173   9.855  15.287  1.00 12.27           C
ANISOU 1589  CE1 PHE A 361     1405   1938   1317   -578     14    461       C
ATOM   1590  HE1 PHE A 361      35.177  10.702  14.902  1.00 11.58           H
ANISOU 1590  HE1 PHE A 361     1413   1670   1314   -462     62    178       H
ATOM   1591  CZ  PHE A 361      35.879   8.862  14.719  1.00 13.71           C
ANISOU 1591  CZ  PHE A 361     1516   2411   1282   -380    348    197       C
ATOM   1592  HZ  PHE A 361      36.373   9.035  13.951  1.00 12.02           H
ANISOU 1592  HZ  PHE A 361     1266   2070   1229   -390    213    180       H
ATOM   1593  CE2 PHE A 361      35.912   7.596  15.272  1.00 11.51           C
ANISOU 1593  CE2 PHE A 361     1247   1947   1177   -251    141   -182       C
ATOM   1594  HE2 PHE A 361      36.410   6.917  14.877  1.00 11.13           H
ANISOU 1594  HE2 PHE A 361     1269   1742   1214   -182    128      9       H
ATOM   1595  CD2 PHE A 361      35.177   7.359  16.467  1.00 10.33           C
ANISOU 1595  CD2 PHE A 361     1100   1534   1289   -219    136     -3       C
ATOM   1596  HD2 PHE A 361      35.170   6.512  16.850  1.00 10.06           H
ANISOU 1596  HD2 PHE A 361     1113   1500   1208   -212     79    -57       H
ATOM   1597  C   PHE A 361      31.855   7.031  16.824  1.00  8.87           C
ANISOU 1597  C   PHE A 361      961   1319   1088    -97     39      4       C
ATOM   1598  O   PHE A 361      31.618   7.414  15.688  1.00  8.82           O
ANISOU 1598  O   PHE A 361     1060   1257   1032   -245     -6     58       O
ATOM   1599  H   PHE A 361      31.841   7.691  19.838  1.00  8.09           H
ANISOU 1599  H   PHE A 361      974   1124    973   -104    -64     25       H
ATOM   1600  N   LEU A 362      31.847   5.751  17.186  1.00  8.34           N
ANISOU 1600  N   LEU A 362     1079   1116    971   -185    -28    -55       N
ATOM   1601  CA  LEU A 362      31.542   4.695  16.213  1.00  8.58           C
ANISOU 1601  CA  LEU A 362     1054   1183   1022   -132     61    -86       C
ATOM   1602  HA  LEU A 362      32.242   4.693  15.526  1.00  8.53           H
ANISOU 1602  HA  LEU A 362     1062   1195    983   -122     39    -77       H
ATOM   1603  CB  LEU A 362      31.563   3.328  16.903  1.00  8.08           C
ANISOU 1603  CB  LEU A 362     1033   1159    877   -110     79    -92       C
ATOM   1604  HB3 LEU A 362      30.906   3.338  17.616  1.00  8.30           H
ANISOU 1604  HB3 LEU A 362     1023   1177    954    -91     82   -116       H
ATOM   1605  HB2 LEU A 362      32.446   3.188  17.278  1.00  8.52           H
ANISOU 1605  HB2 LEU A 362     1094   1171    971    -84      8   -111       H
ATOM   1606  CG  LEU A 362      31.255   2.141  16.007  1.00  8.97           C
ANISOU 1606  CG  LEU A 362     1091   1172   1145      4     10   -243       C
ATOM   1607  HG  LEU A 362      30.449   2.319  15.498  1.00  9.18           H
ANISOU 1607  HG  LEU A 362     1168   1209   1110    -44    -32   -185       H
ATOM   1608  CD1 LEU A 362      32.353   1.832  15.026  1.00 10.00           C
ANISOU 1608  CD1 LEU A 362     1128   1356   1316    -81     74   -329       C
ATOM   1609 HD11 LEU A 362      32.470   2.584  14.441  1.00 10.36           H
ANISOU 1609 HD11 LEU A 362     1155   1425   1355    -52     49   -247       H
ATOM   1610 HD12 LEU A 362      32.109   1.056  14.517  1.00  9.58           H
ANISOU 1610 HD12 LEU A 362     1160   1227   1253   -102     60   -211       H
ATOM   1611 HD13 LEU A 362      33.165   1.664  15.510  1.00 10.10           H
ANISOU 1611 HD13 LEU A 362     1254   1299   1284    -60      5   -256       H
ATOM   1612  CD2 LEU A 362      30.972   0.938  16.885  1.00 10.00           C
ANISOU 1612  CD2 LEU A 362     1441   1219   1139    -92   -121   -110       C
ATOM   1613 HD21 LEU A 362      31.719   0.799  17.472  1.00  9.82           H
ANISOU 1613 HD21 LEU A 362     1332   1205   1191    -63    -66   -140       H
ATOM   1614 HD22 LEU A 362      30.846   0.167  16.328  1.00  9.79           H
ANISOU 1614 HD22 LEU A 362     1337   1198   1185    -81    -62   -117       H
ATOM   1615 HD23 LEU A 362      30.178   1.105  17.398  1.00 10.22           H
ANISOU 1615 HD23 LEU A 362     1432   1210   1240    -95   -110   -128       H
ATOM   1616  C   LEU A 362      30.227   4.923  15.523  1.00  8.54           C
ANISOU 1616  C   LEU A 362     1106   1264    874    -43      1    -51       C
ATOM   1617  O   LEU A 362      30.112   4.784  14.313  1.00  8.65           O
ANISOU 1617  O   LEU A 362     1147   1334    805   -184     47    -21       O
ATOM   1618  H   LEU A 362      32.014   5.467  17.981  1.00  8.47           H
ANISOU 1618  H   LEU A 362     1046   1154   1015   -140    -17     -3       H
ATOM   1619  N   ARG A 363      29.186   5.256  16.293  1.00  8.21           N
ANISOU 1619  N   ARG A 363      873   1269    975   -191    -16     25       N
ATOM   1620  CA  ARG A 363      27.844   5.439  15.727  1.00  8.26           C
ANISOU 1620  CA  ARG A 363      984   1202    952   -168    -70    -16       C
ATOM   1621  HA  ARG A 363      27.622   4.636  15.214  1.00  8.42           H
ANISOU 1621  HA  ARG A 363     1018   1189    992   -165    -64      5       H
ATOM   1622  CB  ARG A 363      26.812   5.551  16.855  1.00  8.52           C
ANISOU 1622  CB  ARG A 363      995   1257    983   -134    -67     53       C
ATOM   1623  HB3 ARG A 363      25.947   5.759  16.467  1.00  8.55           H
ANISOU 1623  HB3 ARG A 363     1031   1234    981    -77    -74     48       H
ATOM   1624  HB2 ARG A 363      27.080   6.263  17.457  1.00  8.61           H
ANISOU 1624  HB2 ARG A 363     1023   1222   1024   -112    -44     30       H
ATOM   1625  CG  ARG A 363      26.657   4.273  17.680  1.00  8.82           C
ANISOU 1625  CG  ARG A 363     1095   1276    978    -63     67     45       C
ATOM   1626  HG3 ARG A 363      26.466   4.525  18.597  1.00  8.75           H
ANISOU 1626  HG3 ARG A 363     1052   1233   1038    -68     93    -18       H
ATOM   1627  HG2 ARG A 363      27.492   3.780  17.652  1.00  8.87           H
ANISOU 1627  HG2 ARG A 363     1105   1234   1031    -62     47     31       H
ATOM   1628  CD  ARG A 363      25.557   3.321  17.237  1.00  8.86           C
ANISOU 1628  CD  ARG A 363      984   1221   1160    -66    128     49       C
ATOM   1629  HD3 ARG A 363      24.700   3.761  17.350  1.00  8.91           H
ANISOU 1629  HD3 ARG A 363     1081   1211   1092      1     91     36       H
ATOM   1630  HD2 ARG A 363      25.585   2.516  17.777  1.00  8.89           H
ANISOU 1630  HD2 ARG A 363     1054   1224   1100    -58     79     25       H
ATOM   1631  NE  ARG A 363      25.690   2.953  15.821  1.00  8.72           N
ANISOU 1631  NE  ARG A 363     1039   1285    990    -19    -10    100       N
ATOM   1632  HE  ARG A 363      25.207   3.495  15.178  1.00  8.50           H
ANISOU 1632  HE  ARG A 363     1010   1194   1024     -2     -6     74       H
ATOM   1633  CZ  ARG A 363      26.564   2.067  15.345  1.00  9.22           C
ANISOU 1633  CZ  ARG A 363     1043   1308   1152   -203     34    -92       C
ATOM   1634  NH1 ARG A 363      27.355   1.368  16.135  1.00  9.04           N
ANISOU 1634  NH1 ARG A 363     1072   1148   1214   -101    117    -68       N
ATOM   1635 HH11 ARG A 363      27.331   1.475  16.986  1.00  9.26           H
ANISOU 1635 HH11 ARG A 363     1074   1201   1243   -117     83    -99       H
ATOM   1636 HH12 ARG A 363      27.903   0.797  15.799  1.00  9.11           H
ANISOU 1636 HH12 ARG A 363     1070   1174   1215    -37     72    -60       H
ATOM   1637  NH2 ARG A 363      26.705   1.893  14.031  1.00  9.69           N
ANISOU 1637  NH2 ARG A 363     1326   1390    965   -111    154    -55       N
ATOM   1638 HH21 ARG A 363      26.189   2.313  13.486  1.00  9.95           H
ANISOU 1638 HH21 ARG A 363     1267   1358   1153   -119     73    -42       H
ATOM   1639 HH22 ARG A 363      27.234   1.286  13.729  1.00  9.88           H
ANISOU 1639 HH22 ARG A 363     1279   1366   1106    -93     71    -27       H
ATOM   1640  C   ARG A 363      27.795   6.584  14.768  1.00  9.01           C
ANISOU 1640  C   ARG A 363     1114   1226   1082   -188   -108     70       C
ATOM   1641  O   ARG A 363      27.194   6.499  13.702  1.00 10.45           O
ANISOU 1641  O   ARG A 363     1543   1351   1074   -301   -232    192       O
ATOM   1642  H   ARG A 363      29.233   5.380  17.143  1.00  8.43           H
ANISOU 1642  H   ARG A 363      974   1235    994   -147    -35    -25       H
ATOM   1643  N   PHE A 364      28.398   7.714  15.127  1.00  8.89           N
ANISOU 1643  N   PHE A 364     1014   1172   1189   -158    -19    100       N
ATOM   1644  CA  PHE A 364      28.427   8.848  14.198  1.00  9.48           C
ANISOU 1644  CA  PHE A 364     1166   1305   1130    -92     69    114       C
ATOM   1645  HA  PHE A 364      27.511   9.005  13.885  1.00  9.46           H
ANISOU 1645  HA  PHE A 364     1208   1254   1132    -88     15    101       H
ATOM   1646  CB  PHE A 364      28.863  10.144  14.926  1.00  9.43           C
ANISOU 1646  CB  PHE A 364     1260   1165   1158    -33     84    152       C
ATOM   1647  HB3 PHE A 364      29.139  10.797  14.263  1.00  9.45           H
ANISOU 1647  HB3 PHE A 364     1284   1174   1130    -68     64     93       H
ATOM   1648  HB2 PHE A 364      29.611   9.942  15.510  1.00  9.74           H
ANISOU 1648  HB2 PHE A 364     1283   1230   1186    -32     49    108       H
ATOM   1649  CG  PHE A 364      27.785  10.782  15.761  1.00 10.62           C
ANISOU 1649  CG  PHE A 364     1448   1331   1255     43     61     14       C
ATOM   1650  CD1 PHE A 364      26.868  11.642  15.207  1.00 12.84           C
ANISOU 1650  CD1 PHE A 364     1767   1648   1460    389    170    287       C
ATOM   1651  HD1 PHE A 364      26.955  11.861  14.308  1.00 12.29           H
ANISOU 1651  HD1 PHE A 364     1676   1555   1436    302    151    174       H
ATOM   1652  CE1 PHE A 364      25.854  12.233  15.929  1.00 13.99           C
ANISOU 1652  CE1 PHE A 364     1806   1791   1717    573    159    185       C
ATOM   1653  HE1 PHE A 364      25.255  12.808  15.510  1.00 13.37           H
ANISOU 1653  HE1 PHE A 364     1734   1644   1701    203    163    190       H
ATOM   1654  CZ  PHE A 364      25.682  11.899  17.232  1.00 13.26           C
ANISOU 1654  CZ  PHE A 364     1774   1580   1683    133    290    113       C
ATOM   1655  HZ  PHE A 364      25.011  12.298  17.736  1.00 13.69           H
ANISOU 1655  HZ  PHE A 364     1785   1745   1669    114    178    183       H
ATOM   1656  CE2 PHE A 364      26.575  11.038  17.819  1.00 12.68           C
ANISOU 1656  CE2 PHE A 364     1902   1621   1293    303    451    142       C
ATOM   1657  HE2 PHE A 364      26.497  10.827  18.721  1.00 12.23           H
ANISOU 1657  HE2 PHE A 364     1813   1493   1339    257    341    194       H
ATOM   1658  CD2 PHE A 364      27.619  10.504  17.061  1.00 11.17           C
ANISOU 1658  CD2 PHE A 364     1672   1303   1267    395    128    107       C
ATOM   1659  HD2 PHE A 364      28.194   9.900  17.464  1.00  9.52           H
ANISOU 1659  HD2 PHE A 364     1327   1165   1122    253     38    201       H
ATOM   1660  C   PHE A 364      29.269   8.624  12.972  1.00  8.95           C
ANISOU 1660  C   PHE A 364     1139   1244   1016    -96     76     30       C
ATOM   1661  O   PHE A 364      28.869   8.965  11.855  1.00 10.11           O
ANISOU 1661  O   PHE A 364     1325   1443   1073   -115     -2    138       O
ATOM   1662  H   PHE A 364      28.787   7.848  15.882  1.00  9.19           H
ANISOU 1662  H   PHE A 364     1104   1218   1168   -133    -14     87       H
ATOM   1663  N   LEU A 365      30.428   7.974  13.137  1.00  9.09           N
ANISOU 1663  N   LEU A 365     1213   1210   1029   -213      3     91       N
ATOM   1664  CA  LEU A 365      31.301   7.703  11.985  1.00  9.06           C
ANISOU 1664  CA  LEU A 365     1220   1168   1053   -266     92     42       C
ATOM   1665  HA  LEU A 365      31.481   8.545  11.517  1.00  9.09           H
ANISOU 1665  HA  LEU A 365     1225   1202   1027   -210     69     53       H
ATOM   1666  CB  LEU A 365      32.624   7.127  12.442  1.00  9.50           C
ANISOU 1666  CB  LEU A 365     1221   1313   1075   -117    122    -61       C
ATOM   1667  HB3 LEU A 365      32.448   6.372  13.025  1.00  9.70           H
ANISOU 1667  HB3 LEU A 365     1247   1305   1131   -144     70    -33       H
ATOM   1668  HB2 LEU A 365      33.105   7.811  12.934  1.00  9.58           H
ANISOU 1668  HB2 LEU A 365     1247   1290   1102   -108     68    -41       H
ATOM   1669  CG  LEU A 365      33.545   6.633  11.320  1.00  9.65           C
ANISOU 1669  CG  LEU A 365     1286   1300   1080   -252      0    -66       C
ATOM   1670  HG  LEU A 365      33.102   5.909  10.852  1.00  9.45           H
ANISOU 1670  HG  LEU A 365     1257   1255   1078   -196    -15    -68       H
ATOM   1671  CD1 LEU A 365      33.843   7.717  10.288  1.00 10.55           C
ANISOU 1671  CD1 LEU A 365     1301   1640   1065   -368    -15     71       C
ATOM   1672 HD11 LEU A 365      33.048   7.904   9.784  1.00 10.30           H
ANISOU 1672 HD11 LEU A 365     1319   1483   1111   -220     -6     28       H
ATOM   1673 HD12 LEU A 365      34.535   7.406   9.701  1.00 10.73           H
ANISOU 1673 HD12 LEU A 365     1372   1496   1208   -239    -24     34       H
ATOM   1674 HD13 LEU A 365      34.134   8.510  10.746  1.00 10.51           H
ANISOU 1674 HD13 LEU A 365     1344   1468   1180   -173     -4     55       H
ATOM   1675  CD2 LEU A 365      34.827   6.049  11.895  1.00 10.77           C
ANISOU 1675  CD2 LEU A 365     1415   1400   1276    -78    -29     32       C
ATOM   1676 HD21 LEU A 365      35.288   6.732  12.386  1.00 10.63           H
ANISOU 1676 HD21 LEU A 365     1373   1399   1265    -93    -32     10       H
ATOM   1677 HD22 LEU A 365      35.378   5.733  11.175  1.00 10.63           H
ANISOU 1677 HD22 LEU A 365     1359   1378   1300   -113    -31      5       H
ATOM   1678 HD23 LEU A 365      34.603   5.320  12.479  1.00 10.57           H
ANISOU 1678 HD23 LEU A 365     1367   1386   1263   -131    -31     18       H
ATOM   1679  C   LEU A 365      30.610   6.752  11.000  1.00  9.55           C
ANISOU 1679  C   LEU A 365     1173   1508    948   -134    129    -62       C
ATOM   1680  O   LEU A 365      30.589   6.995   9.792  1.00 10.15           O
ANISOU 1680  O   LEU A 365     1208   1648   1000   -228     76    -37       O
ATOM   1681  H   LEU A 365      30.726   7.687  13.891  1.00  9.07           H
ANISOU 1681  H   LEU A 365     1177   1205   1064   -157     -7     94       H
ATOM   1682  N   LEU A 366      30.081   5.620  11.503  1.00  9.42           N
ANISOU 1682  N   LEU A 366     1186   1515    877   -228      4    -41       N
ATOM   1683  CA  LEU A 366      29.446   4.668  10.598  1.00  9.47           C
ANISOU 1683  CA  LEU A 366     1217   1429    952   -246    -59    -70       C
ATOM   1684  HA  LEU A 366      30.075   4.488   9.870  1.00 10.05           H
ANISOU 1684  HA  LEU A 366     1246   1492   1079   -194     17    -65       H
ATOM   1685  CB  LEU A 366      29.175   3.333  11.264  1.00 10.01           C
ANISOU 1685  CB  LEU A 366     1390   1386   1026   -235     45    -87       C
ATOM   1686  HB3 LEU A 366      28.667   2.782  10.648  1.00  9.89           H
ANISOU 1686  HB3 LEU A 366     1278   1383   1096   -194     37    -85       H
ATOM   1687  HB2 LEU A 366      28.647   3.493  12.063  1.00  9.95           H
ANISOU 1687  HB2 LEU A 366     1256   1400   1122   -202     76    -76       H
ATOM   1688  CG  LEU A 366      30.399   2.533  11.683  1.00 10.22           C
ANISOU 1688  CG  LEU A 366     1254   1427   1201   -240    212    -91       C
ATOM   1689  HG  LEU A 366      30.871   3.026  12.373  1.00 10.81           H
ANISOU 1689  HG  LEU A 366     1342   1541   1224   -184    110    -52       H
ATOM   1690  CD1 LEU A 366      29.970   1.233  12.269  1.00 10.98           C
ANISOU 1690  CD1 LEU A 366     1405   1594   1171   -274    142    237       C
ATOM   1691 HD11 LEU A 366      29.405   1.406  13.024  1.00 10.84           H
ANISOU 1691 HD11 LEU A 366     1353   1517   1247   -210    144    104       H
ATOM   1692 HD12 LEU A 366      30.746   0.741  12.550  1.00 11.14           H
ANISOU 1692 HD12 LEU A 366     1445   1547   1238   -190    167     95       H
ATOM   1693 HD13 LEU A 366      29.488   0.735  11.605  1.00 11.38           H
ANISOU 1693 HD13 LEU A 366     1426   1562   1336   -154    123     72       H
ATOM   1694  CD2 LEU A 366      31.365   2.267  10.569  1.00 12.30           C
ANISOU 1694  CD2 LEU A 366     1329   2004   1340    -31    186     48       C
ATOM   1695 HD21 LEU A 366      30.880   1.938   9.809  1.00 12.30           H
ANISOU 1695 HD21 LEU A 366     1434   1769   1468    -53    164    -36       H
ATOM   1696 HD22 LEU A 366      32.009   1.615  10.855  1.00 11.88           H
ANISOU 1696 HD22 LEU A 366     1457   1724   1333    -92    172    -20       H
ATOM   1697 HD23 LEU A 366      31.815   3.084  10.343  1.00 11.98           H
ANISOU 1697 HD23 LEU A 366     1441   1781   1330     21    118   -104       H
ATOM   1698  C   LEU A 366      28.219   5.268   9.933  1.00 10.00           C
ANISOU 1698  C   LEU A 366     1182   1480   1137   -198      0    -86       C
ATOM   1699  O   LEU A 366      27.918   4.964   8.774  1.00 10.98           O
ANISOU 1699  O   LEU A 366     1413   1836    922   -141      3     22       O
ATOM   1700  H   LEU A 366      30.082   5.396  12.334  1.00  9.54           H
ANISOU 1700  H   LEU A 366     1208   1434    980   -202     13    102       H
ATOM   1701  N   ASP A 367      27.457   6.111  10.640  1.00  9.74           N
ANISOU 1701  N   ASP A 367     1251   1569    881    -93    -52    -31       N
ATOM   1702  CA  ASP A 367      26.327   6.781  10.033  1.00 10.55           C
ANISOU 1702  CA  ASP A 367     1210   1699   1099   -163     15    110       C
ATOM   1703  HA  ASP A 367      25.703   6.110   9.685  1.00 10.37           H
ANISOU 1703  HA  ASP A 367     1283   1585   1070    -80    -21     26       H
ATOM   1704  CB  ASP A 367      25.581   7.618  11.092  1.00 11.47           C
ANISOU 1704  CB  ASP A 367     1402   1820   1135     13     23    176       C
ATOM   1705  HB3 ASP A 367      26.168   8.322  11.409  1.00 11.91           H
ANISOU 1705  HB3 ASP A 367     1552   1734   1237     59      9    149       H
ATOM   1706  HB2 ASP A 367      25.327   7.041  11.829  1.00 11.36           H
ANISOU 1706  HB2 ASP A 367     1477   1609   1228    -24    -14    124       H
ATOM   1707  CG  ASP A 367      24.318   8.263  10.547  1.00 13.13           C
ANISOU 1707  CG  ASP A 367     1916   1796   1274    186    -46    106       C
ATOM   1708  OD1 ASP A 367      23.394   7.522  10.262  1.00 15.13           O
ANISOU 1708  OD1 ASP A 367     1607   2515   1626    127      0    156       O
ATOM   1709  OD2 ASP A 367      24.293   9.536  10.483  1.00 16.61           O
ANISOU 1709  OD2 ASP A 367     2266   2236   1808    281   -136    171       O
ATOM   1710  C   ASP A 367      26.782   7.650   8.873  1.00 10.89           C
ANISOU 1710  C   ASP A 367     1279   1718   1141    -39    135     -5       C
ATOM   1711  O   ASP A 367      26.166   7.640   7.794  1.00 11.72           O
ANISOU 1711  O   ASP A 367     1450   1951   1049    -30     39     62       O
ATOM   1712  H   ASP A 367      27.580   6.301  11.470  1.00  9.94           H
ANISOU 1712  H   ASP A 367     1233   1541   1000   -142   -135   -160       H
ATOM   1713  N   GLY A 368      27.825   8.428   9.068  1.00 10.87           N
ANISOU 1713  N   GLY A 368     1383   1661   1083    -95    -77     29       N
ATOM   1714  CA  GLY A 368      28.328   9.301   7.998  1.00 12.01           C
ANISOU 1714  CA  GLY A 368     1276   1859   1427   -116    155    161       C
ATOM   1715  HA3 GLY A 368      29.046   9.858   8.339  1.00 11.68           H
ANISOU 1715  HA3 GLY A 368     1453   1708   1277    -38      7     97       H
ATOM   1716  HA2 GLY A 368      27.615   9.873   7.678  1.00 11.89           H
ANISOU 1716  HA2 GLY A 368     1484   1742   1292    -66     30    102       H
ATOM   1717  C   GLY A 368      28.851   8.497   6.822  1.00 11.88           C
ANISOU 1717  C   GLY A 368     1598   1649   1266    -64   -151    130       C
ATOM   1718  O   GLY A 368      28.576   8.852   5.645  1.00 13.55           O
ANISOU 1718  O   GLY A 368     1736   2131   1280    -28    -41    310       O
ATOM   1719  H   GLY A 368      28.266   8.482   9.804  1.00 10.86           H
ANISOU 1719  H   GLY A 368     1253   1695   1179   -101   -123     28       H
ATOM   1720  N   LEU A 369      29.633   7.454   7.087  1.00 10.71           N
ANISOU 1720  N   LEU A 369     1433   1592   1043   -107    -23     44       N
ATOM   1721  CA  LEU A 369      30.137   6.592   5.981  1.00 10.87           C
ANISOU 1721  CA  LEU A 369     1470   1652   1008   -150    167     34       C
ATOM   1722  HA  LEU A 369      30.631   7.149   5.346  1.00 10.95           H
ANISOU 1722  HA  LEU A 369     1410   1646   1101   -149    101     29       H
ATOM   1723  CB  LEU A 369      31.064   5.526   6.493  1.00 10.73           C
ANISOU 1723  CB  LEU A 369     1302   1673   1101   -224     79   -158       C
ATOM   1724  HB3 LEU A 369      31.292   4.936   5.758  1.00 10.54           H
ANISOU 1724  HB3 LEU A 369     1340   1542   1122    -98    113    -96       H
ATOM   1725  HB2 LEU A 369      30.600   5.022   7.180  1.00 11.15           H
ANISOU 1725  HB2 LEU A 369     1370   1665   1200   -135    119    -50       H
ATOM   1726  CG  LEU A 369      32.362   6.022   7.091  1.00 11.57           C
ANISOU 1726  CG  LEU A 369     1349   1944   1102   -132    101    -55       C
ATOM   1727  HG  LEU A 369      32.165   6.631   7.818  1.00 11.39           H
ANISOU 1727  HG  LEU A 369     1360   1734   1231   -111    112    -34       H
ATOM   1728  CD1 LEU A 369      33.134   4.848   7.664  1.00 12.07           C
ANISOU 1728  CD1 LEU A 369     1325   2010   1249   -116    113     71       C
ATOM   1729 HD11 LEU A 369      32.596   4.416   8.332  1.00 11.79           H
ANISOU 1729 HD11 LEU A 369     1354   1823   1303   -130     99     51       H
ATOM   1730 HD12 LEU A 369      33.948   5.171   8.059  1.00 12.13           H
ANISOU 1730 HD12 LEU A 369     1444   1875   1290   -103     27     17       H
ATOM   1731 HD13 LEU A 369      33.336   4.232   6.956  1.00 12.07           H
ANISOU 1731 HD13 LEU A 369     1373   1821   1389   -101     75     56       H
ATOM   1732  CD2 LEU A 369      33.237   6.770   6.085  1.00 13.05           C
ANISOU 1732  CD2 LEU A 369     1517   2009   1430   -146    224     41       C
ATOM   1733 HD21 LEU A 369      33.301   6.250   5.281  1.00 12.88           H
ANISOU 1733 HD21 LEU A 369     1499   1901   1491   -130    166     35       H
ATOM   1734 HD22 LEU A 369      34.111   6.898   6.463  1.00 12.96           H
ANISOU 1734 HD22 LEU A 369     1588   1936   1398   -109    142      5       H
ATOM   1735 HD23 LEU A 369      32.838   7.622   5.895  1.00 12.68           H
ANISOU 1735 HD23 LEU A 369     1528   1922   1365   -180    184    -27       H
ATOM   1736  C   LEU A 369      28.968   5.969   5.230  1.00 11.18           C
ANISOU 1736  C   LEU A 369     1343   1930    974   -133     44     75       C
ATOM   1737  O   LEU A 369      28.899   6.070   3.993  1.00 12.30           O
ANISOU 1737  O   LEU A 369     1688   2013    971   -205     31     34       O
ATOM   1738  H   LEU A 369      29.887   7.219   7.874  1.00 11.08           H
ANISOU 1738  H   LEU A 369     1424   1620   1165    -83    -91    123       H
ATOM   1739  N   HIS A 370      28.049   5.334   5.941  1.00 10.75           N
ANISOU 1739  N   HIS A 370     1395   1705    983   -137     49     37       N
ATOM   1740  CA  HIS A 370      26.863   4.744   5.339  1.00 10.69           C
ANISOU 1740  CA  HIS A 370     1265   1762   1034   -130      5    109       C
ATOM   1741  HA  HIS A 370      27.169   3.897   4.709  1.00 11.01           H
ANISOU 1741  HA  HIS A 370     1349   1722   1109   -144     39     94       H
ATOM   1742  CB  HIS A 370      25.934   4.193   6.467  1.00 10.96           C
ANISOU 1742  CB  HIS A 370     1291   1900    974    -69    -19     31       C
ATOM   1743  HB3 HIS A 370      25.801   4.964   7.228  1.00 10.99           H
ANISOU 1743  HB3 HIS A 370     1324   1689   1161   -133      4     29       H
ATOM   1744  HB2 HIS A 370      26.393   3.305   6.907  1.00 10.84           H
ANISOU 1744  HB2 HIS A 370     1334   1709   1073   -149     24      2       H
ATOM   1745  CG  HIS A 370      24.595   3.821   5.971  1.00 10.54           C
ANISOU 1745  CG  HIS A 370     1324   1687    993   -256     22     98       C
ATOM   1746  ND1 HIS A 370      24.356   2.682   5.210  1.00 11.36           N
ANISOU 1746  ND1 HIS A 370     1519   1734   1064   -179      0    215       N
ATOM   1747  HD1 HIS A 370      25.055   1.956   4.960  1.00 11.41           H
ANISOU 1747  HD1 HIS A 370     1492   1747   1094   -188     -2    152       H
ATOM   1748  CE1 HIS A 370      23.059   2.674   4.904  1.00 11.72           C
ANISOU 1748  CE1 HIS A 370     1333   1902   1217   -361    -27     -1       C
ATOM   1749  HE1 HIS A 370      22.554   1.904   4.335  1.00 10.72           H
ANISOU 1749  HE1 HIS A 370     1318   1605   1148   -249    -90     27       H
ATOM   1750  NE2 HIS A 370      22.490   3.753   5.407  1.00 11.64           N
ANISOU 1750  NE2 HIS A 370     1278   1821   1323   -229     -1    147       N
ATOM   1751  HE2 HIS A 370      21.487   4.003   5.314  1.00 11.67           H
ANISOU 1751  HE2 HIS A 370     1359   1791   1282   -115    -19    178       H
ATOM   1752  CD2 HIS A 370      23.425   4.495   6.057  1.00 10.86           C
ANISOU 1752  CD2 HIS A 370     1390   1596   1139   -189    150    271       C
ATOM   1753  HD2 HIS A 370      23.258   5.432   6.574  1.00 11.26           H
ANISOU 1753  HD2 HIS A 370     1387   1669   1219   -226     91    174       H
ATOM   1754  C   HIS A 370      26.088   5.705   4.474  1.00 11.08           C
ANISOU 1754  C   HIS A 370     1407   1754   1047   -176    247     53       C
ATOM   1755  O   HIS A 370      25.723   5.387   3.329  1.00 12.53           O
ANISOU 1755  O   HIS A 370     1725   2087    946   -244    -73    176       O
ATOM   1756  H   HIS A 370      28.096   5.229   6.793  1.00 10.88           H
ANISOU 1756  H   HIS A 370     1360   1739   1032   -124     -8    141       H
ATOM   1757  N   ASN A 371      25.834   6.895   4.973  1.00 11.63           N
ANISOU 1757  N   ASN A 371     1476   1857   1083   -111    -40    129       N
ATOM   1758  CA  ASN A 371      25.016   7.853   4.226  1.00 11.99           C
ANISOU 1758  CA  ASN A 371     1435   1899   1222    -82    101    340       C
ATOM   1759  HA  ASN A 371      24.162   7.429   3.998  1.00 12.45           H
ANISOU 1759  HA  ASN A 371     1557   1911   1262   -130    -17    290       H
ATOM   1760  CB  ASN A 371      24.727   9.102   5.041  1.00 12.85           C
ANISOU 1760  CB  ASN A 371     1766   1680   1436     17    -94    599       C
ATOM   1761  HB3 ASN A 371      24.432   9.811   4.448  1.00 11.46           H
ANISOU 1761  HB3 ASN A 371     1634   1485   1234     98    -19    321       H
ATOM   1762  HB2 ASN A 371      25.533   9.374   5.508  1.00 13.17           H
ANISOU 1762  HB2 ASN A 371     1738   1816   1447      0    -11    354       H
ATOM   1763  CG  ASN A 371      23.640   8.876   6.063  1.00 14.29           C
ANISOU 1763  CG  ASN A 371     1700   2143   1583   -185    -91    107       C
ATOM   1764  OD1 ASN A 371      22.815   7.995   5.904  1.00 18.03           O
ANISOU 1764  OD1 ASN A 371     2015   2925   1911   -337    390     77       O
ATOM   1765  ND2 ASN A 371      23.635   9.701   7.098  1.00 18.22           N
ANISOU 1765  ND2 ASN A 371     2191   2847   1882   -207    246   -191       N
ATOM   1766 HD21 ASN A 371      23.012   9.549   7.839  1.00 16.52           H
ANISOU 1766 HD21 ASN A 371     1957   2493   1826    -99     89    -63       H
ATOM   1767 HD22 ASN A 371      24.250  10.463   7.126  1.00 16.47           H
ANISOU 1767 HD22 ASN A 371     2086   2428   1741     55    112      6       H
ATOM   1768  C   ASN A 371      25.681   8.211   2.938  1.00 13.04           C
ANISOU 1768  C   ASN A 371     1592   2136   1226   -254    -21    327       C
ATOM   1769  O   ASN A 371      25.001   8.384   1.900  1.00 14.15           O
ANISOU 1769  O   ASN A 371     1651   2457   1268   -304    -53    534       O
ATOM   1770  H   ASN A 371      26.115   7.177   5.736  1.00 11.70           H
ANISOU 1770  H   ASN A 371     1433   1775   1235   -161   -104     33       H
ATOM   1771  N   GLU A 372      26.981   8.325   2.935  1.00 13.02           N
ANISOU 1771  N   GLU A 372     1655   1986   1306   -366    -53    267       N
ATOM   1772  CA  GLU A 372      27.747   8.753   1.737  1.00 13.25           C
ANISOU 1772  CA  GLU A 372     1793   1857   1381   -445    120    210       C
ATOM   1773  HA  GLU A 372      27.210   9.434   1.284  1.00 14.12           H
ANISOU 1773  HA  GLU A 372     1915   1964   1485   -283     82    188       H
ATOM   1774  CB  GLU A 372      29.025   9.466   2.181  1.00 14.79           C
ANISOU 1774  CB  GLU A 372     1886   2076   1658   -361    -68    495       C
ATOM   1775  HB3 GLU A 372      29.553   9.682   1.397  1.00 14.76           H
ANISOU 1775  HB3 GLU A 372     1943   2050   1614   -370      6    368       H
ATOM   1776  HB2 GLU A 372      29.527   8.871   2.760  1.00 13.76           H
ANISOU 1776  HB2 GLU A 372     1833   1880   1513   -129    -13    309       H
ATOM   1777  CG  GLU A 372      28.772  10.776   2.962  1.00 19.66           C
ANISOU 1777  CG  GLU A 372     2834   2527   2109   -397   -329    331       C
ATOM   1778  HG3 GLU A 372      29.629  11.161   3.205  1.00 18.16           H
ANISOU 1778  HG3 GLU A 372     2407   2432   2061    -92     -5    322       H
ATOM   1779  HG2 GLU A 372      28.271  10.568   3.764  1.00 18.41           H
ANISOU 1779  HG2 GLU A 372     2475   2370   2149   -211   -165    245       H
ATOM   1780  CD  GLU A 372      27.959  11.882   2.175  1.00 20.28           C
ANISOU 1780  CD  GLU A 372     2732   2465   2507   -206    295    -99       C
ATOM   1781  OE1 GLU A 372      28.145  11.907   0.942  1.00 27.94           O
ANISOU 1781  OE1 GLU A 372     4848   2805   2963   -250   -490    647       O
ATOM   1782  OE2 GLU A 372      27.083  12.535   2.838  1.00 25.68           O
ANISOU 1782  OE2 GLU A 372     3576   3058   3123    461   -437   -321       O
ATOM   1783  C   GLU A 372      27.972   7.686   0.695  1.00 13.78           C
ANISOU 1783  C   GLU A 372     2031   1831   1374   -228     65    136       C
ATOM   1784  O   GLU A 372      28.223   8.022  -0.490  1.00 17.06           O
ANISOU 1784  O   GLU A 372     2557   2376   1546   -361    278    419       O
ATOM   1785  H   GLU A 372      27.479   8.164   3.617  1.00 12.86           H
ANISOU 1785  H   GLU A 372     1577   1942   1366   -260    -54    273       H
ATOM   1786  N   VAL A 373      27.818   6.418   1.043  1.00 13.03           N
ANISOU 1786  N   VAL A 373     1679   1999   1273   -444     97    181       N
ATOM   1787  CA  VAL A 373      27.906   5.299   0.095  1.00 12.91           C
ANISOU 1787  CA  VAL A 373     1891   1825   1187   -514     89    294       C
ATOM   1788  HA  VAL A 373      28.076   5.674  -0.794  1.00 12.87           H
ANISOU 1788  HA  VAL A 373     1814   1832   1242   -474    133    330       H
ATOM   1789  CB  VAL A 373      29.085   4.328   0.353  1.00 12.74           C
ANISOU 1789  CB  VAL A 373     1603   2103   1132   -538     27     55       C
ATOM   1790  HB  VAL A 373      29.049   3.624  -0.327  1.00 12.98           H
ANISOU 1790  HB  VAL A 373     1743   1896   1292   -508     26     71       H
ATOM   1791  CG1 VAL A 373      30.408   5.037   0.150  1.00 14.15           C
ANISOU 1791  CG1 VAL A 373     1862   2127   1385   -623    119    108       C
ATOM   1792 HG11 VAL A 373      30.448   5.372  -0.749  1.00 13.86           H
ANISOU 1792 HG11 VAL A 373     1812   2023   1430   -543     92    157       H
ATOM   1793 HG12 VAL A 373      31.122   4.412   0.299  1.00 14.33           H
ANISOU 1793 HG12 VAL A 373     1957   2114   1372   -526    114     84       H
ATOM   1794 HG13 VAL A 373      30.472   5.763   0.774  1.00 13.89           H
ANISOU 1794 HG13 VAL A 373     1809   1974   1491   -535     87    130       H
ATOM   1795  CG2 VAL A 373      29.012   3.629   1.692  1.00 13.74           C
ANISOU 1795  CG2 VAL A 373     1698   2375   1147   -455   -112    123       C
ATOM   1796 HG21 VAL A 373      29.002   4.286   2.387  1.00 13.70           H
ANISOU 1796 HG21 VAL A 373     1696   2086   1420   -392    -32    119       H
ATOM   1797 HG22 VAL A 373      29.783   3.064   1.788  1.00 13.89           H
ANISOU 1797 HG22 VAL A 373     1853   2190   1235   -381    -24     92       H
ATOM   1798 HG23 VAL A 373      28.215   3.099   1.729  1.00 12.91           H
ANISOU 1798 HG23 VAL A 373     1618   2062   1223   -260    -33    115       H
ATOM   1799  C   VAL A 373      26.588   4.552  -0.037  1.00 12.56           C
ANISOU 1799  C   VAL A 373     1859   1867   1045   -297     92    280       C
ATOM   1800  O   VAL A 373      26.550   3.486  -0.655  1.00 13.81           O
ANISOU 1800  O   VAL A 373     1947   2128   1171   -486     91    163       O
ATOM   1801  H   VAL A 373      27.657   6.160   1.847  1.00 13.30           H
ANISOU 1801  H   VAL A 373     1780   1897   1373   -426    130    300       H
ATOM   1802  N   ASN A 374      25.505   5.136   0.453  1.00 12.38           N
ANISOU 1802  N   ASN A 374     1790   1763   1149   -491    -29    245       N
ATOM   1803  CA  ASN A 374      24.193   4.469   0.367  1.00 13.13           C
ANISOU 1803  CA  ASN A 374     1760   2038   1192   -443   -204    469       C
ATOM   1804  HA  ASN A 374      24.226   3.607   0.832  1.00 12.75           H
ANISOU 1804  HA  ASN A 374     1845   1757   1241   -453   -128    253       H
ATOM   1805  CB  ASN A 374      23.137   5.383   1.054  1.00 13.06           C
ANISOU 1805  CB  ASN A 374     1726   2008   1227   -417   -146    547       C
ATOM   1806  HB3 ASN A 374      22.934   6.128   0.466  1.00 12.11           H
ANISOU 1806  HB3 ASN A 374     1758   1633   1209   -308   -119    292       H
ATOM   1807  HB2 ASN A 374      23.499   5.714   1.890  1.00 13.32           H
ANISOU 1807  HB2 ASN A 374     1758   1886   1416   -342   -239    358       H
ATOM   1808  CG  ASN A 374      21.834   4.669   1.372  1.00 12.50           C
ANISOU 1808  CG  ASN A 374     1746   1892   1108   -203   -156    600       C
ATOM   1809  OD1 ASN A 374      21.594   3.548   0.962  1.00 13.68           O
ANISOU 1809  OD1 ASN A 374     1591   2210   1394   -332     -9    479       O
ATOM   1810  ND2 ASN A 374      21.018   5.355   2.116  1.00 13.26           N
ANISOU 1810  ND2 ASN A 374     1638   1887   1510   -281     32    429       N
ATOM   1811 HD21 ASN A 374      20.226   4.923   2.500  1.00 12.43           H
ANISOU 1811 HD21 ASN A 374     1589   1803   1331   -222     -2    473       H
ATOM   1812 HD22 ASN A 374      21.193   6.303   2.294  1.00 13.19           H
ANISOU 1812 HD22 ASN A 374     1720   1883   1409   -213    -45    433       H
ATOM   1813  C   ASN A 374      23.847   4.251  -1.098  1.00 14.10           C
ANISOU 1813  C   ASN A 374     2120   2037   1197   -572   -190    418       C
ATOM   1814  O   ASN A 374      23.953   5.195  -1.916  1.00 14.16           O
ANISOU 1814  O   ASN A 374     2134   2051   1194   -682   -197    487       O
ATOM   1815  H   ASN A 374      25.489   5.909   0.829  1.00 12.56           H
ANISOU 1815  H   ASN A 374     1805   1795   1169   -423    -37    236       H
ATOM   1816  N   ARG A 375      23.453   3.033  -1.428  1.00 14.02           N
ANISOU 1816  N   ARG A 375     2264   1983   1080   -583   -148    497       N
ATOM   1817  CA  ARG A 375      23.084   2.658  -2.796  1.00 16.16           C
ANISOU 1817  CA  ARG A 375     2481   2300   1358   -402   -247    209       C
ATOM   1818  HA  ARG A 375      23.757   3.014  -3.413  1.00 16.09           H
ANISOU 1818  HA  ARG A 375     2319   2270   1524   -310   -224    332       H
ATOM   1819  CB  ARG A 375      23.050   1.133  -2.984  1.00 16.40           C
ANISOU 1819  CB  ARG A 375     2498   2552   1180   -459    -57    351       C
ATOM   1820  HB3 ARG A 375      22.813   0.936  -3.903  1.00 16.02           H
ANISOU 1820  HB3 ARG A 375     2299   2321   1463   -449   -359     56       H
ATOM   1821  HB2 ARG A 375      22.389   0.756  -2.384  1.00 16.03           H
ANISOU 1821  HB2 ARG A 375     2189   2402   1499   -314    -86    267       H
ATOM   1822  CG  ARG A 375      24.369   0.477  -2.697  1.00 16.69           C
ANISOU 1822  CG  ARG A 375     2558   2441   1342   -300     68    200       C
ATOM   1823  HG3 ARG A 375      24.759   0.859  -1.896  1.00 16.63           H
ANISOU 1823  HG3 ARG A 375     2362   2284   1673   -340   -122    137       H
ATOM   1824  HG2 ARG A 375      24.961   0.616  -3.452  1.00 16.23           H
ANISOU 1824  HG2 ARG A 375     2203   2372   1591   -324     47    196       H
ATOM   1825  CD  ARG A 375      24.231  -1.037  -2.476  1.00 17.48           C
ANISOU 1825  CD  ARG A 375     2600   2367   1671   -156   -204   -112       C
ATOM   1826  HD3 ARG A 375      23.861  -1.437  -3.279  1.00 17.06           H
ANISOU 1826  HD3 ARG A 375     2515   2270   1695   -234   -162    -40       H
ATOM   1827  HD2 ARG A 375      23.633  -1.183  -1.731  1.00 17.48           H
ANISOU 1827  HD2 ARG A 375     2515   2295   1829   -224   -181     -9       H
ATOM   1828  NE  ARG A 375      25.541  -1.665  -2.223  1.00 15.95           N
ANISOU 1828  NE  ARG A 375     2469   2179   1410   -250   -124    -49       N
ATOM   1829  HE  ARG A 375      26.253  -1.495  -2.860  1.00 16.13           H
ANISOU 1829  HE  ARG A 375     2332   2217   1579   -222   -114    -31       H
ATOM   1830  CZ  ARG A 375      25.798  -2.412  -1.185  1.00 16.23           C
ANISOU 1830  CZ  ARG A 375     2505   2357   1305   -216    -93    -36       C
ATOM   1831  NH1 ARG A 375      24.836  -2.733  -0.276  1.00 15.21           N
ANISOU 1831  NH1 ARG A 375     2428   2177   1173   -484   -285     39       N
ATOM   1832 HH11 ARG A 375      24.041  -2.417  -0.336  1.00 15.46           H
ANISOU 1832 HH11 ARG A 375     2434   2140   1297   -437   -214     14       H
ATOM   1833 HH12 ARG A 375      25.032  -3.238   0.390  1.00 14.97           H
ANISOU 1833 HH12 ARG A 375     2391   1918   1379   -316   -235     82       H
ATOM   1834  NH2 ARG A 375      26.984  -2.938  -1.040  1.00 14.85           N
ANISOU 1834  NH2 ARG A 375     2490   2141   1010   -179    -50    336       N
ATOM   1835 HH21 ARG A 375      27.609  -2.763  -1.605  1.00 14.85           H
ANISOU 1835 HH21 ARG A 375     2169   2065   1405   -158    -62    202       H
ATOM   1836 HH22 ARG A 375      27.154  -3.443  -0.366  1.00 14.41           H
ANISOU 1836 HH22 ARG A 375     2389   1762   1323   -154    -85    262       H
ATOM   1837  C   ARG A 375      21.758   3.316  -3.130  1.00 17.35           C
ANISOU 1837  C   ARG A 375     2589   2364   1640   -315   -481    361       C
ATOM   1838  O   ARG A 375      21.366   3.427  -4.301  1.00 19.11           O
ANISOU 1838  O   ARG A 375     2925   2864   1469   -332   -659    501       O
ATOM   1839  H   ARG A 375      23.378   2.388  -0.864  1.00 13.41           H
ANISOU 1839  H   ARG A 375     2226   1557   1310   -487   -168    328       H
ATOM   1840  N   VAL A 376      20.947   3.605  -2.139  1.00 16.48           N
ANISOU 1840  N   VAL A 376     2174   2645   1441   -314   -514    580       N
ATOM   1841  CA  VAL A 376      19.691   4.358  -2.285  1.00 17.55           C
ANISOU 1841  CA  VAL A 376     2540   2546   1581    -52   -321    431       C
ATOM   1842  HA  VAL A 376      19.254   4.141  -3.135  1.00 17.74           H
ANISOU 1842  HA  VAL A 376     2343   2559   1839   -261   -496    480       H
ATOM   1843  CB  VAL A 376      18.712   4.031  -1.125  1.00 18.68           C
ANISOU 1843  CB  VAL A 376     2378   2543   2174   -158   -173    929       C
ATOM   1844  HB  VAL A 376      19.158   4.250  -0.280  1.00 19.25           H
ANISOU 1844  HB  VAL A 376     2473   2581   2259   -190   -228    727       H
ATOM   1845  CG1 VAL A 376      17.459   4.870  -1.190  1.00 18.28           C
ANISOU 1845  CG1 VAL A 376     2368   2614   1960   -203      1    831       C
ATOM   1846 HG11 VAL A 376      17.673   5.782  -0.980  1.00 18.40           H
ANISOU 1846 HG11 VAL A 376     2357   2557   2075   -110    -78    789       H
ATOM   1847 HG12 VAL A 376      16.828   4.535  -0.549  1.00 18.24           H
ANISOU 1847 HG12 VAL A 376     2258   2598   2071   -196   -133    758       H
ATOM   1848 HG13 VAL A 376      17.090   4.814  -2.074  1.00 18.58           H
ANISOU 1848 HG13 VAL A 376     2331   2532   2194   -176   -178    757       H
ATOM   1849  CG2 VAL A 376      18.455   2.539  -1.119  1.00 21.76           C
ANISOU 1849  CG2 VAL A 376     2546   2857   2862   -604   -182    797       C
ATOM   1850 HG21 VAL A 376      18.227   2.256  -2.007  1.00 21.10           H
ANISOU 1850 HG21 VAL A 376     2576   2751   2690   -318   -102    754       H
ATOM   1851 HG22 VAL A 376      17.729   2.351  -0.520  1.00 20.36           H
ANISOU 1851 HG22 VAL A 376     2545   2708   2482   -360   -209    709       H
ATOM   1852 HG23 VAL A 376      19.244   2.083  -0.821  1.00 20.59           H
ANISOU 1852 HG23 VAL A 376     2656   2712   2452   -365    -57    597       H
ATOM   1853  C   VAL A 376      20.063   5.827  -2.250  1.00 19.02           C
ANISOU 1853  C   VAL A 376     2531   2691   2004   -289   -175    635       C
ATOM   1854  O   VAL A 376      20.601   6.368  -1.262  1.00 19.14           O
ANISOU 1854  O   VAL A 376     2704   2893   1673   -435   -168    909       O
ATOM   1855  H   VAL A 376      21.097   3.371  -1.325  1.00 16.23           H
ANISOU 1855  H   VAL A 376     2310   2368   1489   -217   -435    595       H
ATOM   1856  N   THR A 377      19.840   6.484  -3.370  1.00 21.44           N
ANISOU 1856  N   THR A 377     3089   2973   2084   -818   -560    788       N
ATOM   1857  CA  THR A 377      20.175   7.912  -3.526  1.00 23.94           C
ANISOU 1857  CA  THR A 377     3240   3142   2711   -365   -138    955       C
ATOM   1858  HA  THR A 377      20.846   8.158  -2.856  1.00 23.63           H
ANISOU 1858  HA  THR A 377     3182   3083   2712   -332   -170    924       H
ATOM   1859  CB  THR A 377      20.816   8.190  -4.913  1.00 23.27           C
ANISOU 1859  CB  THR A 377     2923   3236   2680   -483   -124   1468       C
ATOM   1860  HB  THR A 377      20.982   9.139  -5.049  1.00 23.06           H
ANISOU 1860  HB  THR A 377     3264   2899   2597   -332   -236   1062       H
ATOM   1861  OG1 THR A 377      19.920   7.722  -5.923  1.00 25.64           O
ANISOU 1861  OG1 THR A 377     3634   3895   2212   -383   -463   1327       O
ATOM   1862  HG1 THR A 377      20.282   7.841  -6.691  0.00 20.46           H
ANISOU 1862  HG1 THR A 377     2591   2591   2591      0      0      0       H
ATOM   1863  CG2 THR A 377      22.130   7.400  -5.040  1.00 23.60           C
ANISOU 1863  CG2 THR A 377     3131   3316   2519     36   -256    486       C
ATOM   1864 HG21 THR A 377      22.714   7.615  -4.309  1.00 23.16           H
ANISOU 1864 HG21 THR A 377     2984   3168   2648    -81   -262    681       H
ATOM   1865 HG22 THR A 377      22.567   7.624  -5.865  1.00 23.57           H
ANISOU 1865 HG22 THR A 377     3068   3192   2695    -52   -248    680       H
ATOM   1866 HG23 THR A 377      21.951   6.456  -5.029  1.00 23.30           H
ANISOU 1866 HG23 THR A 377     3052   3234   2564     48   -227    675       H
ATOM   1867  C   THR A 377      18.994   8.840  -3.325  1.00 27.39           C
ANISOU 1867  C   THR A 377     3915   3404   3085    -34   -634    510       C
ATOM   1868  O   THR A 377      19.207  10.018  -3.098  1.00 29.26           O
ANISOU 1868  O   THR A 377     4429   3205   3481   -239    452    482       O
ATOM   1869  H   THR A 377      19.493   6.136  -4.077  1.00 21.15           H
ANISOU 1869  H   THR A 377     2866   2839   2328   -462   -513    547       H
ATOM   1870  N   LEU A 378      17.770   8.321  -3.406  1.00 24.66           N
ANISOU 1870  N   LEU A 378     3383   3322   2663    572   -244   1177       N
ATOM   1871  CA  LEU A 378      16.545   9.059  -3.056  1.00 27.30           C
ANISOU 1871  CA  LEU A 378     3718   3260   3395    133   -185   1268       C
ATOM   1872  HA  LEU A 378      16.767   9.860  -2.539  1.00 27.96           H
ANISOU 1872  HA  LEU A 378     3630   3673   3320    153   -255    883       H
ATOM   1873  CB  LEU A 378      15.783   9.448  -4.351  1.00 29.24           C
ANISOU 1873  CB  LEU A 378     2817   4487   3802   -132   -543   1022       C
ATOM   1874  HB3 LEU A 378      15.497   8.641  -4.807  1.00 29.64           H
ANISOU 1874  HB3 LEU A 378     3523   3999   3736    161   -351    931       H
ATOM   1875  HB2 LEU A 378      16.387   9.946  -4.925  1.00 29.89           H
ANISOU 1875  HB2 LEU A 378     3623   4017   3715    101   -549    747       H
ATOM   1876  CG  LEU A 378      14.537  10.326  -4.120  1.00 31.76           C
ANISOU 1876  CG  LEU A 378     4411   3797   3858   -161    -17   1024       C
ATOM   1877  HG  LEU A 378      13.847   9.772  -3.722  1.00 32.58           H
ANISOU 1877  HG  LEU A 378     4115   4111   4150    258   -451    618       H
ATOM   1878  CD1 LEU A 378      14.843  11.450  -3.122  1.00 30.87           C
ANISOU 1878  CD1 LEU A 378     4822   3509   3397   1139    100    987       C
ATOM   1879 HD11 LEU A 378      14.803  11.099  -2.229  1.00 28.35           H
ANISOU 1879 HD11 LEU A 378     4204   3478   3088    566   -166    547       H
ATOM   1880 HD12 LEU A 378      14.189  12.146  -3.225  1.00 26.24           H
ANISOU 1880 HD12 LEU A 378     3469   3084   3414    374   -222    827       H
ATOM   1881 HD13 LEU A 378      15.719  11.800  -3.301  1.00 30.78           H
ANISOU 1881 HD13 LEU A 378     4524   3710   3459    825   -443    653       H
ATOM   1882  CD2 LEU A 378      13.980  10.850  -5.428  1.00 37.34           C
ANISOU 1882  CD2 LEU A 378     5504   4516   4166    859   -194    737       C
ATOM   1883 HD21 LEU A 378      14.660  11.362  -5.873  1.00 35.42           H
ANISOU 1883 HD21 LEU A 378     4783   4407   4267    658   -635    334       H
ATOM   1884 HD22 LEU A 378      13.218  11.404  -5.246  1.00 32.09           H
ANISOU 1884 HD22 LEU A 378     4182   4037   3974    -12   -228    639       H
ATOM   1885 HD23 LEU A 378      13.720  10.106  -5.977  1.00 35.18           H
ANISOU 1885 HD23 LEU A 378     4763   4323   4281    596   -162    828       H
ATOM   1886  C   LEU A 378      15.712   8.133  -2.218  1.00 27.30           C
ANISOU 1886  C   LEU A 378     3794   3520   3057   -399   -185    695       C
ATOM   1887  O   LEU A 378      15.133   7.166  -2.740  1.00 25.74           O
ANISOU 1887  O   LEU A 378     3398   3307   3072    117   -615    802       O
ATOM   1888  H   LEU A 378      17.611   7.521  -3.679  1.00 25.72           H
ANISOU 1888  H   LEU A 378     3474   3468   2830    228   -303    984       H
ATOM   1889  N   ARG A 379      15.664   8.386  -0.915  1.00 27.05           N
ANISOU 1889  N   ARG A 379     3149   3952   3175   -412   -175   1119       N
ATOM   1890  CA  ARG A 379      14.864   7.485  -0.049  1.00 30.82           C
ANISOU 1890  CA  ARG A 379     3807   4121   3782   -639   -702   1421       C
ATOM   1891  HA  ARG A 379      15.122   6.562  -0.238  1.00 29.14           H
ANISOU 1891  HA  ARG A 379     3573   4104   3392   -474   -629   1184       H
ATOM   1892  CB  ARG A 379      15.144   7.750   1.423  1.00 26.20           C
ANISOU 1892  CB  ARG A 379     3342   3143   3467      1   -887   1224       C
ATOM   1893  HB3 ARG A 379      14.555   7.192   1.954  1.00 28.35           H
ANISOU 1893  HB3 ARG A 379     3602   3619   3550     44   -831    948       H
ATOM   1894  HB2 ARG A 379      14.959   8.685   1.606  1.00 25.99           H
ANISOU 1894  HB2 ARG A 379     3307   3299   3267    -73   -673    911       H
ATOM   1895  CG  ARG A 379      16.592   7.469   1.878  1.00 23.96           C
ANISOU 1895  CG  ARG A 379     3068   3455   2578   -531   -652   1258       C
ATOM   1896  HG3 ARG A 379      17.209   8.058   1.417  1.00 17.58           H
ANISOU 1896  HG3 ARG A 379     2236   2324   2115   -774   -245   1443       H
ATOM   1897  HG2 ARG A 379      16.815   6.537   1.722  1.00 24.59           H
ANISOU 1897  HG2 ARG A 379     3064   3452   2826   -380   -589   1144       H
ATOM   1898  CD  ARG A 379      16.657   7.748   3.362  1.00 22.57           C
ANISOU 1898  CD  ARG A 379     3034   2785   2755   -246   -633   1075       C
ATOM   1899  HD3 ARG A 379      15.963   7.243   3.814  1.00 24.43           H
ANISOU 1899  HD3 ARG A 379     3134   3145   3001    -95   -521    853       H
ATOM   1900  HD2 ARG A 379      16.539   8.696   3.526  1.00 23.16           H
ANISOU 1900  HD2 ARG A 379     3012   2921   2865   -219   -414    857       H
ATOM   1901  NE  ARG A 379      17.947   7.312   3.889  1.00 20.06           N
ANISOU 1901  NE  ARG A 379     2620   2451   2548   -312   -147    698       N
ATOM   1902  HE  ARG A 379      18.045   6.353   3.991  1.00 20.56           H
ANISOU 1902  HE  ARG A 379     2698   2527   2586   -186   -161    702       H
ATOM   1903  CZ  ARG A 379      19.043   8.025   4.032  1.00 20.97           C
ANISOU 1903  CZ  ARG A 379     2764   2482   2719   -115    125    472       C
ATOM   1904  NH1 ARG A 379      19.089   9.294   3.619  1.00 24.57           N
ANISOU 1904  NH1 ARG A 379     3208   2888   3239   -196   -659   1174       N
ATOM   1905 HH11 ARG A 379      18.393   9.680   3.296  1.00 23.59           H
ANISOU 1905 HH11 ARG A 379     2893   2922   3146    -23    -75    702       H
ATOM   1906 HH12 ARG A 379      19.816   9.745   3.707  1.00 23.17           H
ANISOU 1906 HH12 ARG A 379     3009   2800   2993     18   -285    843       H
ATOM   1907  NH2 ARG A 379      20.150   7.446   4.505  1.00 20.28           N
ANISOU 1907  NH2 ARG A 379     2841   2562   2299   -378   -141    426       N
ATOM   1908 HH21 ARG A 379      20.136   6.628   4.765  1.00 20.15           H
ANISOU 1908 HH21 ARG A 379     2699   2543   2413   -245    -70    462       H
ATOM   1909 HH22 ARG A 379      20.871   7.906   4.594  1.00 19.98           H
ANISOU 1909 HH22 ARG A 379     2644   2490   2456   -223    -96    437       H
ATOM   1910  C   ARG A 379      13.358   7.680  -0.294  1.00 26.52           C
ANISOU 1910  C   ARG A 379     3575   3431   3067     12  -1166   1019       C
ATOM   1911  O   ARG A 379      12.871   8.801  -0.311  1.00 29.59           O
ANISOU 1911  O   ARG A 379     3354   3642   4246    260   -582     21       O
ATOM   1912  H   ARG A 379      16.059   9.036  -0.512  1.00 27.84           H
ANISOU 1912  H   ARG A 379     3513   3713   3351   -113   -363    901       H
ATOM   1913  N   PRO A 380      12.629   6.552  -0.450  1.00 25.56           N
ANISOU 1913  N   PRO A 380     3068   3608   3035      4    216    716       N
ATOM   1914  CA  PRO A 380      11.179   6.569  -0.540  1.00 28.22           C
ANISOU 1914  CA  PRO A 380     2892   4331   3497     23  -1088    662       C
ATOM   1915  HA  PRO A 380      10.873   7.222  -1.203  1.00 30.05           H
ANISOU 1915  HA  PRO A 380     3731   3991   3695     10   -473    320       H
ATOM   1916  CB  PRO A 380      10.837   5.142  -1.005  1.00 33.54           C
ANISOU 1916  CB  PRO A 380     3831   4646   4267    151  -1499    703       C
ATOM   1917  HB3 PRO A 380      10.780   5.120  -1.973  1.00 31.96           H
ANISOU 1917  HB3 PRO A 380     3676   4237   4229    150   -970    664       H
ATOM   1918  HB2 PRO A 380      10.003   4.851  -0.605  1.00 33.79           H
ANISOU 1918  HB2 PRO A 380     4216   4339   4281    360  -1007    635       H
ATOM   1919  CG  PRO A 380      11.960   4.317  -0.531  1.00 30.63           C
ANISOU 1919  CG  PRO A 380     3589   3406   4642    112   -646    565       C
ATOM   1920  HG3 PRO A 380      12.061   3.544  -1.108  1.00 31.20           H
ANISOU 1920  HG3 PRO A 380     3743   3949   4163     58   -776    319       H
ATOM   1921  HG2 PRO A 380      11.791   4.042   0.383  1.00 31.12           H
ANISOU 1921  HG2 PRO A 380     3745   3843   4233     88   -869    314       H
ATOM   1922  CD  PRO A 380      13.175   5.187  -0.597  1.00 29.02           C
ANISOU 1922  CD  PRO A 380     4027   3787   3210   -197   -955    378       C
ATOM   1923  HD3 PRO A 380      13.620   5.087  -1.453  1.00 29.45           H
ANISOU 1923  HD3 PRO A 380     3676   3669   3841    -48   -384    464       H
ATOM   1924  HD2 PRO A 380      13.763   4.968   0.142  1.00 26.89           H
ANISOU 1924  HD2 PRO A 380     3335   3664   3218    -29   -383    526       H
ATOM   1925  C   PRO A 380      10.574   6.874   0.819  1.00 33.94           C
ANISOU 1925  C   PRO A 380     4176   4756   3962    523     83    903       C
ATOM   1926  O   PRO A 380      11.189   6.516   1.839  1.00 38.38           O
ANISOU 1926  O   PRO A 380     4423   5183   4977    176   -552   1420       O
ATOM   1927  N   LYS A 381       9.405   7.522   0.872  1.00 38.37           N
ANISOU 1927  N   LYS A 381     4790   4495   5293    874   -267   1101       N
ATOM   1928  CA  LYS A 381       8.790   7.897   2.171  1.00 34.54           C
ANISOU 1928  CA  LYS A 381     4440   3828   4853    528    239    563       C
ATOM   1929  HA  LYS A 381       9.459   8.375   2.703  1.00 37.67           H
ANISOU 1929  HA  LYS A 381     4775   4502   5034    487   -269    835       H
ATOM   1930  CB  LYS A 381       7.606   8.853   1.959  1.00 43.09           C
ANISOU 1930  CB  LYS A 381     5988   4328   6054   1363     62    822       C
ATOM   1931  HB3 LYS A 381       6.970   8.422   1.367  1.00 41.84           H
ANISOU 1931  HB3 LYS A 381     5654   4582   5662    995    330    762       H
ATOM   1932  HB2 LYS A 381       7.938   9.663   1.539  1.00 40.20           H
ANISOU 1932  HB2 LYS A 381     5453   4426   5393    574     11    337       H
ATOM   1933  CG  LYS A 381       6.835   9.270   3.237  1.00 46.04           C
ANISOU 1933  CG  LYS A 381     6750   4629   6112    359   1113    843       C
ATOM   1934  HG3 LYS A 381       6.901   8.572   3.905  1.00 41.65           H
ANISOU 1934  HG3 LYS A 381     6116   4620   5088    316    383    273       H
ATOM   1935  HG2 LYS A 381       5.903   9.397   2.999  1.00 45.67           H
ANISOU 1935  HG2 LYS A 381     6251   4962   6138    -36   1062    411       H
ATOM   1936  CD  LYS A 381       7.333  10.580   3.895  1.00 55.94           C
ANISOU 1936  CD  LYS A 381     6867   6251   8134    146   -425   -162       C
ATOM   1937  HD3 LYS A 381       8.220  10.785   3.558  1.00 50.18           H
ANISOU 1937  HD3 LYS A 381     6225   5813   7027    722   -895     -9       H
ATOM   1938  HD2 LYS A 381       7.373  10.448   4.855  1.00 51.54           H
ANISOU 1938  HD2 LYS A 381     6163   5908   7510    212      4   -476       H
ATOM   1939  CE  LYS A 381       6.434  11.806   3.630  1.00 49.39           C
ANISOU 1939  CE  LYS A 381     5259   6837   6667   -264     36    737       C
ATOM   1940  HE3 LYS A 381       6.671  12.504   4.260  1.00 49.49           H
ANISOU 1940  HE3 LYS A 381     5977   6289   6536    309    -85    799       H
ATOM   1941  HE2 LYS A 381       5.508  11.551   3.762  1.00 47.17           H
ANISOU 1941  HE2 LYS A 381     5181   6279   6463     95   -153    486       H
ATOM   1942  NZ  LYS A 381       6.551  12.392   2.252  1.00 57.06           N
ANISOU 1942  NZ  LYS A 381     7807   7051   6822   -144   -199    443       N
ATOM   1943  HZ1 LYS A 381       7.467  12.618   2.069  1.00 51.49           H
ANISOU 1943  HZ1 LYS A 381     6693   6609   6260    762   -825    247       H
ATOM   1944  HZ2 LYS A 381       6.016  13.187   2.185  1.00 51.15           H
ANISOU 1944  HZ2 LYS A 381     6891   6383   6158   -681   -129    239       H
ATOM   1945  HZ3 LYS A 381       6.251  11.757   1.597  1.00 50.24           H
ANISOU 1945  HZ3 LYS A 381     6663   6294   6132    243   -110    668       H
ATOM   1946  C   LYS A 381       8.310   6.677   3.016  1.00 42.32           C
ANISOU 1946  C   LYS A 381     5430   5470   5180   -568  -1723   1543       C
ATOM   1947  O   LYS A 381       8.563   6.590   4.248  1.00 43.92           O
ANISOU 1947  O   LYS A 381     6267   5315   5104  -2096    130   1505       O
ATOM   1948  H   LYS A 381       8.949   7.757   0.181  1.00 34.62           H
ANISOU 1948  H   LYS A 381     4436   4364   4354    605    224    740       H
ATOM   1949  N   SER A 382       7.636   5.746   2.347  1.00 39.99           N
ANISOU 1949  N   SER A 382     5458   3993   5741  -1006   -416    895       N
ATOM   1950  CA  SER A 382       6.867   4.664   3.016  1.00 53.30           C
ANISOU 1950  CA  SER A 382     6511   6578   7160  -1358   1862    840       C
ATOM   1951  HA  SER A 382       6.493   4.057   2.344  1.00 50.09           H
ANISOU 1951  HA  SER A 382     6202   6366   6461   -240   1035    580       H
ATOM   1952  C   SER A 382       5.738   5.133   3.974  1.00 51.18           C
ANISOU 1952  C   SER A 382     5638   7434   6374  -1394    754  -1593       C
ATOM   1953  O   SER A 382       5.904   6.082   4.755  1.00 50.73           O
ANISOU 1953  O   SER A 382     8407   5487   5382  -1294    655  -1540       O
ATOM   1954  H   SER A 382       7.597   5.706   1.488  1.00 41.19           H
ANISOU 1954  H   SER A 382     5425   4717   5508   -728   -110    995       H
ATOM   1955  N   ASN A 383       4.589   4.470   3.877  1.00 54.54           N
ANISOU 1955  N   ASN A 383     6144   8037   6541  -2422   1828   -269       N
ATOM   1956  CA  ASN A 383       3.506   4.577   4.864  1.00 41.07           C
ANISOU 1956  CA  ASN A 383     5949   3797   5858   -660   1268    440       C
ATOM   1957  HA  ASN A 383       3.624   5.365   5.436  1.00 42.85           H
ANISOU 1957  HA  ASN A 383     6406   4554   5320   -755   1348     37       H
ATOM   1958  C   ASN A 383       3.551   3.308   5.733  1.00 54.00           C
ANISOU 1958  C   ASN A 383     8564   5356   6596   -695   2217    947       C
ATOM   1959  O   ASN A 383       3.922   2.210   5.235  1.00 50.76           O
ANISOU 1959  O   ASN A 383     8187   4965   6134  -2099   1324     29       O
ATOM   1960  H   ASN A 383       4.401   3.935   3.231  1.00 49.46           H
ANISOU 1960  H   ASN A 383     5935   6634   6220   -825   1427    438       H
ATOM   1961  N   PRO A 384       3.213   3.437   7.032  1.00 53.63           N
ANISOU 1961  N   PRO A 384     9254   5666   5455   -262   1857   1829       N
ATOM   1962  CA  PRO A 384       3.061   2.143   7.733  1.00 45.21           C
ANISOU 1962  CA  PRO A 384     6644   4096   6437   -562   1354     50       C
ATOM   1963  HA  PRO A 384       3.905   1.645   7.712  1.00 44.83           H
ANISOU 1963  HA  PRO A 384     5538   5280   6215   -746    873    535       H
ATOM   1964  CB  PRO A 384       2.767   2.542   9.199  1.00 45.55           C
ANISOU 1964  CB  PRO A 384     3822   8043   5442    190   -166    354       C
ATOM   1965  HB3 PRO A 384       2.948   2.070   9.832  0.00 30.33           H
ANISOU 1965  HB3 PRO A 384     3841   3841   3841      0      0      0       H
ATOM   1966  HB2 PRO A 384       1.826   2.766   9.285  1.00 41.94           H
ANISOU 1966  HB2 PRO A 384     4091   6145   5698    110    436    330       H
ATOM   1967  C   PRO A 384       1.934   1.260   7.130  1.00 50.71           C
ANISOU 1967  C   PRO A 384     5826   4816   8625   -584    488    920       C
ATOM   1968  O   PRO A 384       0.986   1.757   6.489  1.00 50.23           O
ANISOU 1968  O   PRO A 384     5581   5255   8247  -1232    245   1825       O
ATOM   1969  N   GLU A 385       2.082  -0.046   7.320  1.00 41.93           N
ANISOU 1969  N   GLU A 385     5800   3852   6278   -506   1439   -875       N
ATOM   1970  CA  GLU A 385       1.136  -1.042   6.813  1.00 37.17           C
ANISOU 1970  CA  GLU A 385     5488   4575   4057   -387   1102   -201       C
ATOM   1971  HA  GLU A 385       0.354  -0.606   6.414  1.00 37.92           H
ANISOU 1971  HA  GLU A 385     5070   4289   5048   -720    870    -20       H
ATOM   1972  CB  GLU A 385       1.814  -1.893   5.760  1.00 33.52           C
ANISOU 1972  CB  GLU A 385     4358   3620   4757   -199    688   -249       C
ATOM   1973  HB3 GLU A 385       1.316  -2.719   5.652  1.00 33.74           H
ANISOU 1973  HB3 GLU A 385     4487   3688   4644   -292    514   -174       H
ATOM   1974  HB2 GLU A 385       2.720  -2.090   6.043  1.00 35.30           H
ANISOU 1974  HB2 GLU A 385     4369   4102   4940   -195    505   -144       H
ATOM   1975  CG  GLU A 385       1.891  -1.225   4.426  1.00 43.87           C
ANISOU 1975  CG  GLU A 385     6863   4966   4837    352    554   -221       C
ATOM   1976  HG3 GLU A 385       2.606  -0.569   4.427  1.00 41.65           H
ANISOU 1976  HG3 GLU A 385     5722   5367   4734    644    405   -262       H
ATOM   1977  HG2 GLU A 385       1.041  -0.803   4.221  1.00 41.84           H
ANISOU 1977  HG2 GLU A 385     5636   5413   4848   -538    680   -393       H
ATOM   1978  CD  GLU A 385       2.182  -2.258   3.367  1.00 44.00           C
ANISOU 1978  CD  GLU A 385     5442   7057   4219   1580   -239   -688       C
ATOM   1979  OE1 GLU A 385       3.346  -2.712   3.331  1.00 44.26           O
ANISOU 1979  OE1 GLU A 385     4308   5484   7023    401   1572    370       O
ATOM   1980  OE2 GLU A 385       1.245  -2.621   2.602  1.00 60.70           O
ANISOU 1980  OE2 GLU A 385     5616   9450   7996   -494    -87  -1720       O
ATOM   1981  C   GLU A 385       0.671  -1.968   7.901  1.00 33.14           C
ANISOU 1981  C   GLU A 385     3776   3143   5671   -931     12    975       C
ATOM   1982  O   GLU A 385       1.418  -2.240   8.863  1.00 39.02           O
ANISOU 1982  O   GLU A 385     3968   4883   5973   -577   -831   -104       O
ATOM   1983  H   GLU A 385       2.740  -0.394   7.752  1.00 43.61           H
ANISOU 1983  H   GLU A 385     5795   4541   6234   -941   1194   -253       H
ATOM   1984  N   ASN A 386      -0.571  -2.423   7.772  1.00 29.17           N
ANISOU 1984  N   ASN A 386     2962   3256   4863    -98    251    438       N
ATOM   1985  CA  ASN A 386      -1.073  -3.442   8.648  1.00 25.38           C
ANISOU 1985  CA  ASN A 386     3454   2076   4112   -121   -345    623       C
ATOM   1986  HA  ASN A 386      -0.662  -3.347   9.533  1.00 25.70           H
ANISOU 1986  HA  ASN A 386     3229   2695   3839   -103     68    441       H
ATOM   1987  CB  ASN A 386      -2.601  -3.314   8.848  1.00 30.93           C
ANISOU 1987  CB  ASN A 386     3684   3307   4758    265    432    629       C
ATOM   1988  HB3 ASN A 386      -3.041  -3.478   8.000  1.00 29.63           H
ANISOU 1988  HB3 ASN A 386     3835   2892   4531    268    518    587       H
ATOM   1989  HB2 ASN A 386      -2.798  -2.415   9.153  1.00 30.09           H
ANISOU 1989  HB2 ASN A 386     3729   3287   4414    148    370    434       H
ATOM   1990  CG  ASN A 386      -3.175  -4.306   9.875  1.00 29.38           C
ANISOU 1990  CG  ASN A 386     4136   2622   4403    628    629    468       C
ATOM   1991  OD1 ASN A 386      -2.835  -5.487   9.892  1.00 24.40           O
ANISOU 1991  OD1 ASN A 386     2319   2911   4039    184    528    584       O
ATOM   1992  ND2 ASN A 386      -4.166  -3.838  10.646  1.00 35.58           N
ANISOU 1992  ND2 ASN A 386     4236   4427   4853    497   1371   1083       N
ATOM   1993 HD21 ASN A 386      -4.491  -4.375  11.399  1.00 31.92           H
ANISOU 1993 HD21 ASN A 386     4347   3819   3960    521    496   -108       H
ATOM   1994 HD22 ASN A 386      -4.569  -2.964  10.460  1.00 32.51           H
ANISOU 1994 HD22 ASN A 386     4169   3815   4367   -134    934    214       H
ATOM   1995  C   ASN A 386      -0.664  -4.792   8.070  1.00 23.02           C
ANISOU 1995  C   ASN A 386     2326   2750   3668   -116    259    242       C
ATOM   1996  O   ASN A 386      -1.138  -5.242   7.004  1.00 25.69           O
ANISOU 1996  O   ASN A 386     3032   3079   3649    -19     55    632       O
ATOM   1997  H   ASN A 386      -1.136  -2.154   7.181  1.00 27.95           H
ANISOU 1997  H   ASN A 386     3406   3003   4210   -208    188    498       H
ATOM   1998  N   LEU A 387       0.243  -5.476   8.760  1.00 21.34           N
ANISOU 1998  N   LEU A 387     2769   2156   3182   -157    -38     44       N
ATOM   1999  CA  LEU A 387       0.766  -6.774   8.334  1.00 21.26           C
ANISOU 1999  CA  LEU A 387     2406   2132   3539   -131    234     66       C
ATOM   2000  HA  LEU A 387       0.446  -6.983   7.433  1.00 21.92           H
ANISOU 2000  HA  LEU A 387     2546   2449   3333   -178    260    303       H
ATOM   2001  CB  LEU A 387       2.300  -6.717   8.281  1.00 20.85           C
ANISOU 2001  CB  LEU A 387     2475   2581   2866   -446    -80    578       C
ATOM   2002  HB3 LEU A 387       2.634  -7.581   7.998  1.00 21.75           H
ANISOU 2002  HB3 LEU A 387     2435   2773   3056   -365     84    380       H
ATOM   2003  HB2 LEU A 387       2.632  -6.516   9.170  1.00 20.88           H
ANISOU 2003  HB2 LEU A 387     2419   2574   2938   -364     10    357       H
ATOM   2004  CG  LEU A 387       2.870  -5.674   7.334  1.00 21.19           C
ANISOU 2004  CG  LEU A 387     2108   2825   3118   -458    346    481       C
ATOM   2005  HG  LEU A 387       2.613  -4.798   7.661  1.00 22.68           H
ANISOU 2005  HG  LEU A 387     2489   2864   3264   -385    295    398       H
ATOM   2006  CD1 LEU A 387       4.413  -5.685   7.243  1.00 26.23           C
ANISOU 2006  CD1 LEU A 387     2616   3298   4050   -755    596    497       C
ATOM   2007 HD11 LEU A 387       4.778  -5.611   8.129  1.00 25.64           H
ANISOU 2007 HD11 LEU A 387     2793   3105   3842   -444    649    473       H
ATOM   2008 HD12 LEU A 387       4.702  -4.942   6.708  1.00 25.50           H
ANISOU 2008 HD12 LEU A 387     3001   3026   3662   -154    272     64       H
ATOM   2009 HD13 LEU A 387       4.697  -6.510   6.841  1.00 25.40           H
ANISOU 2009 HD13 LEU A 387     2703   3291   3654   -580    360    576       H
ATOM   2010  CD2 LEU A 387       2.308  -5.806   5.897  1.00 22.32           C
ANISOU 2010  CD2 LEU A 387     2506   2930   3042   -640    822    876       C
ATOM   2011 HD21 LEU A 387       2.332  -6.730   5.637  1.00 23.45           H
ANISOU 2011 HD21 LEU A 387     2595   3132   3183   -395    397    529       H
ATOM   2012 HD22 LEU A 387       2.846  -5.283   5.299  1.00 24.52           H
ANISOU 2012 HD22 LEU A 387     3080   3102   3134   -290    279    336       H
ATOM   2013 HD23 LEU A 387       1.403  -5.485   5.883  1.00 22.81           H
ANISOU 2013 HD23 LEU A 387     2780   2804   3083   -307    391    449       H
ATOM   2014  C   LEU A 387       0.273  -7.908   9.256  1.00 20.90           C
ANISOU 2014  C   LEU A 387     2251   2833   2855    -90    321    313       C
ATOM   2015  O   LEU A 387       0.878  -8.957   9.318  1.00 18.94           O
ANISOU 2015  O   LEU A 387     1953   2490   2753   -348    231     34       O
ATOM   2016  H   LEU A 387       0.584  -5.205   9.502  1.00 21.22           H
ANISOU 2016  H   LEU A 387     2621   2302   3137   -188     28     79       H
ATOM   2017  N   ASP A 388      -0.850  -7.698   9.967  1.00 18.72           N
ANISOU 2017  N   ASP A 388     2186   2262   2662   -185    201    -56       N
ATOM   2018  CA  ASP A 388      -1.360  -8.698  10.860  1.00 18.10           C
ANISOU 2018  CA  ASP A 388     1968   2259   2650   -335    534     87       C
ATOM   2019  HA  ASP A 388      -0.653  -8.902  11.511  1.00 20.36           H
ANISOU 2019  HA  ASP A 388     2274   2689   2771   -275    271     11       H
ATOM   2020  CB  ASP A 388      -2.581  -8.210  11.652  1.00 20.67           C
ANISOU 2020  CB  ASP A 388     2148   2964   2741   -167    251      2       C
ATOM   2021  HB3 ASP A 388      -2.988  -8.967  12.101  1.00 21.29           H
ANISOU 2021  HB3 ASP A 388     2397   2709   2981    -21    247   -152       H
ATOM   2022  HB2 ASP A 388      -3.220  -7.813  11.040  1.00 20.42           H
ANISOU 2022  HB2 ASP A 388     2274   2702   2780   -201    252     32       H
ATOM   2023  CG  ASP A 388      -2.245  -7.195  12.698  1.00 22.00           C
ANISOU 2023  CG  ASP A 388     2380   3054   2924   -106    436   -433       C
ATOM   2024  OD1 ASP A 388      -1.047  -6.829  12.895  1.00 23.15           O
ANISOU 2024  OD1 ASP A 388     2831   2922   3042   -205    278    117       O
ATOM   2025  OD2 ASP A 388      -3.187  -6.798  13.437  1.00 23.39           O
ANISOU 2025  OD2 ASP A 388     2488   3135   3261    119    133   -397       O
ATOM   2026  C   ASP A 388      -1.739 -10.040  10.177  1.00 18.48           C
ANISOU 2026  C   ASP A 388     1706   2745   2567   -413    204     68       C
ATOM   2027  O   ASP A 388      -1.717 -11.079  10.841  1.00 19.11           O
ANISOU 2027  O   ASP A 388     2037   2347   2878   -697     46    215       O
ATOM   2028  H   ASP A 388      -1.323  -6.981   9.934  1.00 19.37           H
ANISOU 2028  H   ASP A 388     2180   2429   2747    -64    269     52       H
ATOM   2029  N   HIS A 389      -2.068 -10.012   8.919  1.00 17.90           N
ANISOU 2029  N   HIS A 389     1969   2178   2653   -611    331     63       N
ATOM   2030  CA  HIS A 389      -2.361 -11.239   8.210  1.00 17.45           C
ANISOU 2030  CA  HIS A 389     1772   2609   2246   -836    229     85       C
ATOM   2031  HA  HIS A 389      -3.083 -11.833   8.786  1.00 20.98           H
ANISOU 2031  HA  HIS A 389     2078   2825   3065   -390    241    122       H
ATOM   2032  CB  HIS A 389      -3.012 -10.896   6.853  1.00 20.44           C
ANISOU 2032  CB  HIS A 389     2349   2823   2591   -256   -219    159       C
ATOM   2033  HB3 HIS A 389      -3.951 -10.369   7.037  1.00 20.16           H
ANISOU 2033  HB3 HIS A 389     2392   2750   2515   -292   -138    177       H
ATOM   2034  HB2 HIS A 389      -3.209 -11.824   6.312  1.00 19.66           H
ANISOU 2034  HB2 HIS A 389     2235   2657   2576   -256    -94    234       H
ATOM   2035  CG  HIS A 389      -2.170 -10.033   5.982  1.00 20.06           C
ANISOU 2035  CG  HIS A 389     2190   2959   2473   -290   -259    244       C
ATOM   2036  ND1 HIS A 389      -2.000  -8.686   6.245  1.00 21.63           N
ANISOU 2036  ND1 HIS A 389     2161   2821   3234   -132    -39    504       N
ATOM   2037  HD1 HIS A 389      -2.442  -8.149   7.017  1.00 21.25           H
ANISOU 2037  HD1 HIS A 389     2272   2861   2940   -413   -135    379       H
ATOM   2038  CE1 HIS A 389      -1.244  -8.154   5.292  1.00 19.19           C
ANISOU 2038  CE1 HIS A 389     2061   2685   2544   -666   -200    256       C
ATOM   2039  HE1 HIS A 389      -0.927  -7.121   5.225  1.00 19.63           H
ANISOU 2039  HE1 HIS A 389     2296   2412   2749   -273   -141    301       H
ATOM   2040  NE2 HIS A 389      -0.886  -9.156   4.443  1.00 22.73           N
ANISOU 2040  NE2 HIS A 389     2906   2793   2938   -365   -252    162       N
ATOM   2041  HE2 HIS A 389      -0.269  -9.051   3.609  1.00 22.74           H
ANISOU 2041  HE2 HIS A 389     2891   2794   2956   -316   -314    211       H
ATOM   2042  CD2 HIS A 389      -1.454 -10.323   4.865  1.00 22.01           C
ANISOU 2042  CD2 HIS A 389     2720   2811   2830   -261   -327    223       C
ATOM   2043  HD2 HIS A 389      -1.368 -11.292   4.388  1.00 21.21           H
ANISOU 2043  HD2 HIS A 389     2559   2732   2768   -293   -260    271       H
ATOM   2044  C   HIS A 389      -1.125 -12.104   7.968  1.00 18.06           C
ANISOU 2044  C   HIS A 389     1988   2044   2831   -572    118    -10       C
ATOM   2045  O   HIS A 389      -1.256 -13.288   7.574  1.00 18.33           O
ANISOU 2045  O   HIS A 389     2412   2099   2451   -661     19     63       O
ATOM   2046  H   HIS A 389      -2.149  -9.296   8.467  1.00 17.89           H
ANISOU 2046  H   HIS A 389     1971   2308   2517   -462    198    116       H
ATOM   2047  N   LEU A 390       0.081 -11.540   8.101  1.00 16.89           N
ANISOU 2047  N   LEU A 390     1967   2250   2200   -390    319     92       N
ATOM   2048  CA  LEU A 390       1.319 -12.274   7.775  1.00 16.48           C
ANISOU 2048  CA  LEU A 390     2070   2168   2024   -432    268     19       C
ATOM   2049  HA  LEU A 390       1.137 -12.888   7.038  1.00 16.42           H
ANISOU 2049  HA  LEU A 390     1979   2168   2090   -424    254     -9       H
ATOM   2050  CB  LEU A 390       2.448 -11.333   7.332  1.00 15.46           C
ANISOU 2050  CB  LEU A 390     1602   2326   1943   -349    276    159       C
ATOM   2051  HB3 LEU A 390       3.252 -11.859   7.192  1.00 16.42           H
ANISOU 2051  HB3 LEU A 390     1952   2229   2057   -175    298    125       H
ATOM   2052  HB2 LEU A 390       2.603 -10.686   8.039  1.00 16.62           H
ANISOU 2052  HB2 LEU A 390     1900   2281   2132   -350    251     68       H
ATOM   2053  CG  LEU A 390       2.178 -10.560   6.048  1.00 17.67           C
ANISOU 2053  CG  LEU A 390     2089   2567   2057   -426    214    376       C
ATOM   2054  HG  LEU A 390       1.389 -10.007   6.165  1.00 18.40           H
ANISOU 2054  HG  LEU A 390     2249   2530   2211   -308    186    273       H
ATOM   2055  CD1 LEU A 390       3.352  -9.665   5.816  1.00 20.00           C
ANISOU 2055  CD1 LEU A 390     2437   2595   2567   -501    343    629       C
ATOM   2056 HD11 LEU A 390       3.437  -9.057   6.552  1.00 20.55           H
ANISOU 2056 HD11 LEU A 390     2321   2793   2691   -369    298    400       H
ATOM   2057 HD12 LEU A 390       3.214  -9.175   5.001  1.00 18.88           H
ANISOU 2057 HD12 LEU A 390     2344   2511   2316   -348    331    273       H
ATOM   2058 HD13 LEU A 390       4.145 -10.201   5.743  1.00 19.81           H
ANISOU 2058 HD13 LEU A 390     2475   2656   2393   -389    272    347       H
ATOM   2059  CD2 LEU A 390       1.951 -11.479   4.830  1.00 20.41           C
ANISOU 2059  CD2 LEU A 390     2466   2866   2421   -274   -208    -14       C
ATOM   2060 HD21 LEU A 390       2.686 -12.096   4.765  1.00 19.89           H
ANISOU 2060 HD21 LEU A 390     2505   2689   2363   -292    -49     84       H
ATOM   2061 HD22 LEU A 390       1.908 -10.936   4.037  1.00 19.81           H
ANISOU 2061 HD22 LEU A 390     2382   2690   2451   -276    -19    -26       H
ATOM   2062 HD23 LEU A 390       1.126 -11.958   4.941  1.00 19.21           H
ANISOU 2062 HD23 LEU A 390     2364   2596   2339   -129    -22     64       H
ATOM   2063  C   LEU A 390       1.827 -13.086   8.979  1.00 16.08           C
ANISOU 2063  C   LEU A 390     1770   2219   2118   -419    533    169       C
ATOM   2064  O   LEU A 390       1.753 -12.589  10.085  1.00 18.13           O
ANISOU 2064  O   LEU A 390     2139   2639   2109   -264    502    396       O
ATOM   2065  H   LEU A 390       0.221 -10.735   8.368  1.00 17.16           H
ANISOU 2065  H   LEU A 390     1970   2247   2303   -399    272     80       H
ATOM   2066  N   PRO A 391       2.419 -14.276   8.723  1.00 15.89           N
ANISOU 2066  N   PRO A 391     1911   2350   1776   -617    410     12       N
ATOM   2067  CA  PRO A 391       3.087 -14.962   9.790  1.00 15.67           C
ANISOU 2067  CA  PRO A 391     1960   1896   2095   -366    286    137       C
ATOM   2068  HA  PRO A 391       2.477 -15.164  10.528  1.00 15.75           H
ANISOU 2068  HA  PRO A 391     2007   2068   1907   -468    209     98       H
ATOM   2069  CB  PRO A 391       3.586 -16.225   9.131  1.00 19.20           C
ANISOU 2069  CB  PRO A 391     2784   1968   2543   -271    207     75       C
ATOM   2070  HB3 PRO A 391       3.419 -16.992   9.704  1.00 19.09           H
ANISOU 2070  HB3 PRO A 391     2725   2182   2345   -205    136     18       H
ATOM   2071  HB2 PRO A 391       4.535 -16.145   8.946  1.00 19.82           H
ANISOU 2071  HB2 PRO A 391     2666   2246   2615   -170    -18     70       H
ATOM   2072  CG  PRO A 391       2.845 -16.362   7.885  1.00 25.48           C
ANISOU 2072  CG  PRO A 391     3977   3121   2583     98     17    -26       C
ATOM   2073  HG3 PRO A 391       2.064 -16.905   8.060  1.00 23.94           H
ANISOU 2073  HG3 PRO A 391     3333   3101   2660    308    -93   -107       H
ATOM   2074  HG2 PRO A 391       3.407 -16.776   7.212  1.00 22.24           H
ANISOU 2074  HG2 PRO A 391     3109   2749   2591   -266    -86    114       H
ATOM   2075  CD  PRO A 391       2.418 -15.056   7.460  1.00 16.63           C
ANISOU 2075  CD  PRO A 391     2315   2298   1704   -560    217     15       C
ATOM   2076  HD3 PRO A 391       1.525 -15.103   7.087  1.00 17.26           H
ANISOU 2076  HD3 PRO A 391     2272   2378   1905   -423    208      7       H
ATOM   2077  HD2 PRO A 391       3.052 -14.681   6.829  1.00 18.38           H
ANISOU 2077  HD2 PRO A 391     2246   2712   2023   -254    174    -26       H
ATOM   2078  C   PRO A 391       4.292 -14.058  10.269  1.00 14.91           C
ANISOU 2078  C   PRO A 391     1916   2129   1616   -600     62    175       C
ATOM   2079  O   PRO A 391       4.830 -13.268   9.476  1.00 14.27           O
ANISOU 2079  O   PRO A 391     1748   2097   1574   -586    239    102       O
ATOM   2080  N   ASP A 392       4.765 -14.240  11.477  1.00 15.83           N
ANISOU 2080  N   ASP A 392     2388   2202   1423   -604    369    250       N
ATOM   2081  CA  ASP A 392       5.800 -13.414  12.073  1.00 17.11           C
ANISOU 2081  CA  ASP A 392     2534   2104   1861   -498    255    243       C
ATOM   2082  HA  ASP A 392       5.442 -12.513  12.215  1.00 16.37           H
ANISOU 2082  HA  ASP A 392     2391   2202   1626   -432    154    155       H
ATOM   2083  CB  ASP A 392       6.295 -13.965  13.470  1.00 17.41           C
ANISOU 2083  CB  ASP A 392     2574   2450   1590   -678    -11     32       C
ATOM   2084  HB3 ASP A 392       7.104 -13.494  13.722  1.00 16.95           H
ANISOU 2084  HB3 ASP A 392     2212   2453   1773   -331     26    -10       H
ATOM   2085  HB2 ASP A 392       6.481 -14.913  13.382  1.00 17.83           H
ANISOU 2085  HB2 ASP A 392     2498   2496   1780   -503     44     54       H
ATOM   2086  CG  ASP A 392       5.293 -13.793  14.610  1.00 21.38           C
ANISOU 2086  CG  ASP A 392     2657   3392   2073   -283     47   -208       C
ATOM   2087  OD1 ASP A 392       4.095 -13.591  14.396  1.00 23.39           O
ANISOU 2087  OD1 ASP A 392     2743   3658   2485   -101    -12   -252       O
ATOM   2088  OD2 ASP A 392       5.734 -13.952  15.734  1.00 21.92           O
ANISOU 2088  OD2 ASP A 392     2754   3471   2102   -485    -18     93       O
ATOM   2089  C   ASP A 392       6.985 -13.300  11.183  1.00 14.28           C
ANISOU 2089  C   ASP A 392     2110   2024   1291   -523    -40    140       C
ATOM   2090  O   ASP A 392       7.532 -12.193  10.951  1.00 14.30           O
ANISOU 2090  O   ASP A 392     2271   1922   1239   -604     -6    -44       O
ATOM   2091  H   ASP A 392       4.490 -14.866  11.999  1.00 17.92           H
ANISOU 2091  H   ASP A 392     2970   2006   1831   -299    173    127       H
ATOM   2092  N   ASP A 393       7.485 -14.408  10.694  1.00 14.41           N
ANISOU 2092  N   ASP A 393     2234   1825   1416   -429    -49    -38       N
ATOM   2093  CA  ASP A 393       8.726 -14.406   9.960  1.00 14.13           C
ANISOU 2093  CA  ASP A 393     2108   1809   1451   -366   -135    -29       C
ATOM   2094  HA  ASP A 393       9.411 -13.956  10.496  1.00 14.44           H
ANISOU 2094  HA  ASP A 393     2062   1818   1606   -294   -109     -6       H
ATOM   2095  CB  ASP A 393       9.242 -15.831   9.645  1.00 16.78           C
ANISOU 2095  CB  ASP A 393     2579   1756   2041   -292     78    293       C
ATOM   2096  HB3 ASP A 393       9.967 -15.771   9.003  1.00 16.35           H
ANISOU 2096  HB3 ASP A 393     2310   1917   1982   -231    -85    101       H
ATOM   2097  HB2 ASP A 393       8.516 -16.357   9.276  1.00 17.49           H
ANISOU 2097  HB2 ASP A 393     2357   2035   2253   -107    -17    151       H
ATOM   2098  CG  ASP A 393       9.764 -16.554  10.866  1.00 20.41           C
ANISOU 2098  CG  ASP A 393     3002   2316   2436   -105   -363    -61       C
ATOM   2099  OD1 ASP A 393       9.974 -15.945  11.950  1.00 21.37           O
ANISOU 2099  OD1 ASP A 393     3341   2418   2358   -454   -348    143       O
ATOM   2100  OD2 ASP A 393      10.034 -17.774  10.715  1.00 21.59           O
ANISOU 2100  OD2 ASP A 393     3026   2154   3023   -151   -440   -113       O
ATOM   2101  C   ASP A 393       8.572 -13.612   8.670  1.00 12.26           C
ANISOU 2101  C   ASP A 393     1964   1390   1304   -338   -132   -105       C
ATOM   2102  O   ASP A 393       9.492 -12.915   8.233  1.00 13.39           O
ANISOU 2102  O   ASP A 393     1871   1707   1508   -405    -79   -141       O
ATOM   2103  H   ASP A 393       7.124 -15.184  10.776  1.00 14.19           H
ANISOU 2103  H   ASP A 393     2142   1768   1478   -336    -20     64       H
ATOM   2104  N   GLU A 394       7.437 -13.745   7.996  1.00 13.55           N
ANISOU 2104  N   GLU A 394     1915   1759   1474   -636    -64     71       N
ATOM   2105  CA  GLU A 394       7.166 -12.987   6.793  1.00 12.71           C
ANISOU 2105  CA  GLU A 394     1751   1709   1366   -314   -168   -120       C
ATOM   2106  HA  GLU A 394       7.940 -13.090   6.204  1.00 13.43           H
ANISOU 2106  HA  GLU A 394     1828   1809   1463   -396    -77   -106       H
ATOM   2107  CB  GLU A 394       5.958 -13.549   6.055  1.00 14.35           C
ANISOU 2107  CB  GLU A 394     1771   2087   1592   -559    -51   -233       C
ATOM   2108  HB3 GLU A 394       5.171 -13.429   6.610  1.00 14.03           H
ANISOU 2108  HB3 GLU A 394     1785   1956   1587   -451    -87   -202       H
ATOM   2109  HB2 GLU A 394       6.102 -14.497   5.892  1.00 15.10           H
ANISOU 2109  HB2 GLU A 394     1931   2001   1805   -514   -148    -95       H
ATOM   2110  CG  GLU A 394       5.699 -12.864   4.739  1.00 16.50           C
ANISOU 2110  CG  GLU A 394     2039   2171   2058   -602   -522   -238       C
ATOM   2111  HG3 GLU A 394       5.561 -11.916   4.891  1.00 16.21           H
ANISOU 2111  HG3 GLU A 394     2158   2127   1874   -483   -320    -90       H
ATOM   2112  HG2 GLU A 394       4.897 -13.243   4.351  1.00 14.21           H
ANISOU 2112  HG2 GLU A 394     1736   1940   1721   -533   -393   -186       H
ATOM   2113  CD  GLU A 394       6.787 -13.011   3.729  1.00 20.48           C
ANISOU 2113  CD  GLU A 394     3259   2398   2121   -202   -475     64       C
ATOM   2114  OE1 GLU A 394       7.697 -13.866   3.860  1.00 23.11           O
ANISOU 2114  OE1 GLU A 394     3370   3537   1874    -62    309   -317       O
ATOM   2115  OE2 GLU A 394       6.776 -12.162   2.816  1.00 24.80           O
ANISOU 2115  OE2 GLU A 394     4233   2966   2222   -333   -191    416       O
ATOM   2116  C   GLU A 394       7.011 -11.506   7.047  1.00 11.97           C
ANISOU 2116  C   GLU A 394     1659   1656   1230   -341    -73   -146       C
ATOM   2117  O   GLU A 394       7.518 -10.678   6.270  1.00 12.05           O
ANISOU 2117  O   GLU A 394     1575   1819   1183   -491   -191     16       O
ATOM   2118  H   GLU A 394       6.802 -14.279   8.221  1.00 12.43           H
ANISOU 2118  H   GLU A 394     1686   1581   1453   -314    -21     43       H
ATOM   2119  N   LYS A 395       6.381 -11.123   8.143  1.00 12.12           N
ANISOU 2119  N   LYS A 395     1600   1737   1265   -359    -39     53       N
ATOM   2120  CA  LYS A 395       6.337  -9.754   8.554  1.00 11.42           C
ANISOU 2120  CA  LYS A 395     1397   1728   1214   -229     95     71       C
ATOM   2121  HA  LYS A 395       5.899  -9.229   7.852  1.00 11.71           H
ANISOU 2121  HA  LYS A 395     1476   1665   1308   -206      4     28       H
ATOM   2122  CB  LYS A 395       5.535  -9.566   9.840  1.00 12.92           C
ANISOU 2122  CB  LYS A 395     1447   2009   1451   -333     50     -6       C
ATOM   2123  HB3 LYS A 395       5.952 -10.084  10.545  1.00 12.96           H
ANISOU 2123  HB3 LYS A 395     1533   1870   1519   -220     33    -28       H
ATOM   2124  HB2 LYS A 395       4.632  -9.887   9.691  1.00 12.68           H
ANISOU 2124  HB2 LYS A 395     1461   1856   1499   -256    -17    -57       H
ATOM   2125  CG  LYS A 395       5.441  -8.167  10.311  1.00 14.99           C
ANISOU 2125  CG  LYS A 395     1699   2063   1931   -142    154   -193       C
ATOM   2126  HG3 LYS A 395       4.962  -7.635   9.656  1.00 15.07           H
ANISOU 2126  HG3 LYS A 395     1700   2100   1926   -209    160   -126       H
ATOM   2127  HG2 LYS A 395       6.326  -7.803  10.464  1.00 14.94           H
ANISOU 2127  HG2 LYS A 395     1716   2063   1897   -150    185   -175       H
ATOM   2128  CD  LYS A 395       4.657  -8.116  11.663  1.00 18.32           C
ANISOU 2128  CD  LYS A 395     1694   2522   2743   -397    838   -514       C
ATOM   2129  HD3 LYS A 395       5.080  -8.713  12.300  1.00 19.16           H
ANISOU 2129  HD3 LYS A 395     2029   2653   2596   -489    513   -457       H
ATOM   2130  HD2 LYS A 395       3.739  -8.387  11.507  1.00 17.50           H
ANISOU 2130  HD2 LYS A 395     1778   2491   2380   -347    362   -402       H
ATOM   2131  CE  LYS A 395       4.640  -6.793  12.231  1.00 19.47           C
ANISOU 2131  CE  LYS A 395     2494   2771   2131   -272    158   -384       C
ATOM   2132  HE3 LYS A 395       4.275  -6.164  11.589  1.00 19.08           H
ANISOU 2132  HE3 LYS A 395     2225   2780   2241   -206    222   -304       H
ATOM   2133  HE2 LYS A 395       5.537  -6.535  12.497  1.00 19.11           H
ANISOU 2133  HE2 LYS A 395     2228   2833   2198    -65    313   -382       H
ATOM   2134  NZ  LYS A 395       3.760  -6.812  13.448  1.00 20.42           N
ANISOU 2134  NZ  LYS A 395     2235   3730   1793    252     63   -550       N
ATOM   2135  HZ1 LYS A 395       2.866  -7.068  13.206  1.00 19.71           H
ANISOU 2135  HZ1 LYS A 395     2309   3092   2088    -23    160   -345       H
ATOM   2136  HZ2 LYS A 395       3.736  -5.938  13.845  1.00 19.69           H
ANISOU 2136  HZ2 LYS A 395     2311   2992   2177    -38     98     27       H
ATOM   2137  HZ3 LYS A 395       4.102  -7.437  14.092  1.00 20.14           H
ANISOU 2137  HZ3 LYS A 395     2322   3071   2256   -104    126   -325       H
ATOM   2138  C   LYS A 395       7.742  -9.195   8.745  1.00 10.45           C
ANISOU 2138  C   LYS A 395     1509   1327   1134   -155    -13    -25       C
ATOM   2139  O   LYS A 395       8.080  -8.108   8.292  1.00 11.13           O
ANISOU 2139  O   LYS A 395     1523   1564   1139   -336    -28     -6       O
ATOM   2140  H   LYS A 395       5.962 -11.659   8.670  1.00 12.44           H
ANISOU 2140  H   LYS A 395     1663   1698   1364   -218    -16      9       H
ATOM   2141  N   GLY A 396       8.578  -9.982   9.399  1.00 10.82           N
ANISOU 2141  N   GLY A 396     1452   1552   1106   -368    -85     55       N
ATOM   2142  CA  GLY A 396       9.982  -9.595   9.567  1.00 11.43           C
ANISOU 2142  CA  GLY A 396     1548   1696   1097   -315   -109     31       C
ATOM   2143  HA3 GLY A 396      10.462 -10.307  10.017  1.00 11.11           H
ANISOU 2143  HA3 GLY A 396     1492   1584   1144   -261    -67    -31       H
ATOM   2144  HA2 GLY A 396      10.035  -8.795  10.113  1.00 11.28           H
ANISOU 2144  HA2 GLY A 396     1488   1580   1218   -297    -94     52       H
ATOM   2145  C   GLY A 396      10.654  -9.322   8.254  1.00 10.45           C
ANISOU 2145  C   GLY A 396     1386   1474   1109   -311   -122    -32       C
ATOM   2146  O   GLY A 396      11.367  -8.323   8.092  1.00 10.75           O
ANISOU 2146  O   GLY A 396     1416   1628   1040   -406   -128     40       O
ATOM   2147  H   GLY A 396       8.371 -10.735   9.759  1.00 10.75           H
ANISOU 2147  H   GLY A 396     1489   1459   1136   -255    -62     24       H
ATOM   2148  N   ARG A 397      10.485 -10.232   7.288  1.00 10.71           N
ANISOU 2148  N   ARG A 397     1403   1535   1130   -422    -32   -115       N
ATOM   2149  CA  ARG A 397      11.123 -10.100   6.007  1.00 10.95           C
ANISOU 2149  CA  ARG A 397     1362   1631   1166   -382    -53     79       C
ATOM   2150  HA  ARG A 397      12.092 -10.029   6.133  1.00 11.28           H
ANISOU 2150  HA  ARG A 397     1412   1664   1209   -372   -115    -38       H
ATOM   2151  CB  ARG A 397      10.840 -11.329   5.114  1.00 13.80           C
ANISOU 2151  CB  ARG A 397     1887   1924   1431   -361    -86   -286       C
ATOM   2152  HB3 ARG A 397      11.067 -11.105   4.198  1.00 14.03           H
ANISOU 2152  HB3 ARG A 397     1894   1892   1545   -278    -30   -118       H
ATOM   2153  HB2 ARG A 397       9.897 -11.552   5.170  1.00 13.49           H
ANISOU 2153  HB2 ARG A 397     1814   1871   1440   -191    -73   -141       H
ATOM   2154  CG  ARG A 397      11.622 -12.543   5.491  1.00 16.64           C
ANISOU 2154  CG  ARG A 397     2438   2165   1719   -180     88   -273       C
ATOM   2155  HG3 ARG A 397      11.282 -12.896   6.327  1.00 16.44           H
ANISOU 2155  HG3 ARG A 397     2346   2082   1816   -187     35   -192       H
ATOM   2156  HG2 ARG A 397      12.557 -12.302   5.587  1.00 16.10           H
ANISOU 2156  HG2 ARG A 397     2310   2105   1700    -21     71   -196       H
ATOM   2157  CD  ARG A 397      11.522 -13.638   4.438  1.00 20.17           C
ANISOU 2157  CD  ARG A 397     3356   2294   2013   -296    -31   -327       C
ATOM   2158  HD3 ARG A 397      12.228 -14.285   4.587  1.00 20.46           H
ANISOU 2158  HD3 ARG A 397     2971   2554   2247   -311     22   -253       H
ATOM   2159  HD2 ARG A 397      11.630 -13.243   3.560  1.00 19.67           H
ANISOU 2159  HD2 ARG A 397     2950   2379   2144   -229      0   -117       H
ATOM   2160  NE  ARG A 397      10.255 -14.325   4.473  1.00 24.01           N
ANISOU 2160  NE  ARG A 397     3201   2900   3020     52    -79   -127       N
ATOM   2161  HE  ARG A 397       9.556 -13.964   3.905  1.00 21.91           H
ANISOU 2161  HE  ARG A 397     2984   2588   2750   -173    -33   -189       H
ATOM   2162  CZ  ARG A 397       9.945 -15.395   5.225  1.00 25.58           C
ANISOU 2162  CZ  ARG A 397     3565   2542   3613   -792     78   -155       C
ATOM   2163  NH1 ARG A 397      10.820 -16.011   6.066  1.00 27.47           N
ANISOU 2163  NH1 ARG A 397     3413   3949   3075  -1000   -398   -613       N
ATOM   2164 HH11 ARG A 397      11.615 -15.702   6.173  1.00 24.96           H
ANISOU 2164 HH11 ARG A 397     2936   3382   3164   -274   -141   -336       H
ATOM   2165 HH12 ARG A 397      10.568 -16.697   6.519  1.00 27.19           H
ANISOU 2165 HH12 ARG A 397     3412   3463   3453   -253   -264   -464       H
ATOM   2166  NH2 ARG A 397       8.737 -15.920   5.061  1.00 27.15           N
ANISOU 2166  NH2 ARG A 397     3244   2878   4193   -478    -85   -451       N
ATOM   2167 HH21 ARG A 397       8.169 -15.548   4.534  1.00 26.39           H
ANISOU 2167 HH21 ARG A 397     3357   2957   3710   -488     61   -400       H
ATOM   2168 HH22 ARG A 397       8.497 -16.599   5.531  1.00 26.83           H
ANISOU 2168 HH22 ARG A 397     3345   3071   3778   -245    -39   -370       H
ATOM   2169  C   ARG A 397      10.637  -8.838   5.291  1.00 11.14           C
ANISOU 2169  C   ARG A 397     1502   1621   1109   -266    -23      4       C
ATOM   2170  O   ARG A 397      11.416  -8.171   4.609  1.00 12.12           O
ANISOU 2170  O   ARG A 397     1576   1928   1099   -419     56     92       O
ATOM   2171  H   ARG A 397      10.000 -10.937   7.370  1.00 10.12           H
ANISOU 2171  H   ARG A 397     1348   1345   1152   -257    -49    -25       H
ATOM   2172  N   GLN A 398       9.330  -8.559   5.379  1.00 11.44           N
ANISOU 2172  N   GLN A 398     1543   1690   1112   -508    -84    170       N
ATOM   2173  CA  GLN A 398       8.774  -7.389   4.731  1.00 12.10           C
ANISOU 2173  CA  GLN A 398     1563   1770   1263   -417   -103    223       C
ATOM   2174  HA  GLN A 398       9.092  -7.370   3.805  1.00 12.87           H
ANISOU 2174  HA  GLN A 398     1639   1868   1383   -343     47    143       H
ATOM   2175  CB  GLN A 398       7.273  -7.467   4.703  1.00 13.70           C
ANISOU 2175  CB  GLN A 398     1599   2234   1372    -94    -62     28       C
ATOM   2176  HB3 GLN A 398       6.905  -6.632   4.373  1.00 14.16           H
ANISOU 2176  HB3 GLN A 398     1823   2022   1535   -249    -64     50       H
ATOM   2177  HB2 GLN A 398       6.948  -7.632   5.601  1.00 13.87           H
ANISOU 2177  HB2 GLN A 398     1680   2074   1514   -252     16    170       H
ATOM   2178  CG  GLN A 398       6.799  -8.614   3.815  1.00 17.33           C
ANISOU 2178  CG  GLN A 398     2110   2678   1794   -325   -278    252       C
ATOM   2179  HG3 GLN A 398       5.836  -8.603   3.770  1.00 17.81           H
ANISOU 2179  HG3 GLN A 398     2158   2575   2034   -166   -108    148       H
ATOM   2180  HG2 GLN A 398       7.089  -9.451   4.204  1.00 16.76           H
ANISOU 2180  HG2 GLN A 398     2189   2323   1855   -267    -87    -26       H
ATOM   2181  CD  GLN A 398       7.340  -8.562   2.455  1.00 23.26           C
ANISOU 2181  CD  GLN A 398     3407   2913   2516     20   -205      1       C
ATOM   2182  OE1 GLN A 398       7.782  -9.608   1.887  1.00 30.34           O
ANISOU 2182  OE1 GLN A 398     4336   3517   3671   -186    251   -528       O
ATOM   2183  NE2 GLN A 398       7.251  -7.394   1.872  1.00 23.59           N
ANISOU 2183  NE2 GLN A 398     3693   3039   2230   -981   -777    268       N
ATOM   2184 HE21 GLN A 398       7.044  -7.353   1.036  1.00 23.00           H
ANISOU 2184 HE21 GLN A 398     3409   3120   2208   -429   -608    175       H
ATOM   2185 HE22 GLN A 398       7.383  -6.680   2.328  1.00 21.62           H
ANISOU 2185 HE22 GLN A 398     3083   2818   2310   -437   -390    141       H
ATOM   2186  C   GLN A 398       9.272  -6.108   5.378  1.00 12.25           C
ANISOU 2186  C   GLN A 398     1629   1731   1293   -242     -1     81       C
ATOM   2187  O   GLN A 398       9.601  -5.135   4.696  1.00 13.15           O
ANISOU 2187  O   GLN A 398     1588   1944   1464   -357      1    294       O
ATOM   2188  H   GLN A 398       8.760  -9.036   5.811  1.00 11.80           H
ANISOU 2188  H   GLN A 398     1496   1685   1300   -267    -24    151       H
ATOM   2189  N   MET A 399       9.375  -6.094   6.698  1.00 11.86           N
ANISOU 2189  N   MET A 399     1353   1819   1334   -475    100     49       N
ATOM   2190  CA  MET A 399       9.930  -4.940   7.392  1.00 12.18           C
ANISOU 2190  CA  MET A 399     1428   1642   1555   -329     11    169       C
ATOM   2191  HA  MET A 399       9.444  -4.143   7.097  1.00 12.37           H
ANISOU 2191  HA  MET A 399     1484   1723   1490   -210     33    114       H
ATOM   2192  CB  MET A 399       9.734  -5.059   8.905  1.00 12.65           C
ANISOU 2192  CB  MET A 399     1520   1793   1493   -273     95     74       C
ATOM   2193  HB3 MET A 399      10.192  -4.324   9.342  1.00 12.90           H
ANISOU 2193  HB3 MET A 399     1571   1713   1616   -192    102     -9       H
ATOM   2194  HB2 MET A 399      10.105  -5.903   9.205  1.00 13.04           H
ANISOU 2194  HB2 MET A 399     1568   1771   1612   -222    142     27       H
ATOM   2195  CG  MET A 399       8.283  -5.016   9.316  1.00 13.60           C
ANISOU 2195  CG  MET A 399     1728   1587   1848   -269    495   -188       C
ATOM   2196  HG3 MET A 399       8.249  -4.953  10.283  1.00 14.20           H
ANISOU 2196  HG3 MET A 399     1750   1815   1829   -185    363    -69       H
ATOM   2197  HG2 MET A 399       7.863  -5.842   9.038  1.00 13.71           H
ANISOU 2197  HG2 MET A 399     1672   1674   1862   -237    284   -164       H
ATOM   2198  SD  MET A 399       7.283  -3.687   8.671  1.00 19.42           S
ANISOU 2198  SD  MET A 399     2145   2450   2783    169    585    218       S
ATOM   2199  CE  MET A 399       8.065  -2.344   9.391  1.00 23.33           C
ANISOU 2199  CE  MET A 399     2354   3500   3010    -73     41    130       C
ATOM   2200  HE1 MET A 399       8.011  -2.430  10.346  1.00 22.42           H
ANISOU 2200  HE1 MET A 399     2509   3033   2976    -58    102     75       H
ATOM   2201  HE2 MET A 399       7.622  -1.540   9.111  1.00 22.42           H
ANISOU 2201  HE2 MET A 399     2580   3004   2934   -236    260    -49       H
ATOM   2202  HE3 MET A 399       8.983  -2.325   9.113  1.00 21.01           H
ANISOU 2202  HE3 MET A 399     2476   2798   2707    -53     78     96       H
ATOM   2203  C   MET A 399      11.395  -4.727   7.044  1.00 11.68           C
ANISOU 2203  C   MET A 399     1473   1744   1218   -201    -90     85       C
ATOM   2204  O   MET A 399      11.864  -3.588   6.900  1.00 13.38           O
ANISOU 2204  O   MET A 399     1540   1810   1733   -298     79    217       O
ATOM   2205  H   MET A 399       9.130  -6.737   7.214  1.00 11.95           H
ANISOU 2205  H   MET A 399     1474   1639   1424   -322     53     68       H
ATOM   2206  N   TRP A 400      12.129  -5.823   6.864  1.00 11.20           N
ANISOU 2206  N   TRP A 400     1243   1631   1378   -357     18    294       N
ATOM   2207  CA  TRP A 400      13.515  -5.743   6.434  1.00 11.67           C
ANISOU 2207  CA  TRP A 400     1297   1849   1288   -288    -47    137       C
ATOM   2208  HA  TRP A 400      14.066  -5.097   7.131  1.00 12.01           H
ANISOU 2208  HA  TRP A 400     1387   1765   1411   -257    -41     78       H
ATOM   2209  CB  TRP A 400      14.135  -7.137   6.483  1.00 11.01           C
ANISOU 2209  CB  TRP A 400     1264   1782   1135   -265    -80    -14       C
ATOM   2210  HB3 TRP A 400      13.684  -7.755   5.706  1.00 10.83           H
ANISOU 2210  HB3 TRP A 400     1268   1605   1242   -320   -119    -49       H
ATOM   2211  HB2 TRP A 400      13.943  -7.576   7.465  1.00 11.38           H
ANISOU 2211  HB2 TRP A 400     1320   1682   1321   -256    -16    141       H
ATOM   2212  CG  TRP A 400      15.596  -7.145   6.266  1.00 11.88           C
ANISOU 2212  CG  TRP A 400     1494   1847   1174    -80    -62   -137       C
ATOM   2213  CD1 TRP A 400      16.302  -7.686   5.231  1.00 13.16           C
ANISOU 2213  CD1 TRP A 400     1446   2123   1428   -206     50   -159       C
ATOM   2214  HD1 TRP A 400      15.863  -8.185   4.376  1.00 13.10           H
ANISOU 2214  HD1 TRP A 400     1454   2008   1513   -237     42   -147       H
ATOM   2215  NE1 TRP A 400      17.666  -7.481   5.420  1.00 14.76           N
ANISOU 2215  NE1 TRP A 400     1484   2289   1834   -346    227   -190       N
ATOM   2216  HE1 TRP A 400      18.422  -7.824   4.794  1.00 13.89           H
ANISOU 2216  HE1 TRP A 400     1520   2145   1613   -156     98   -129       H
ATOM   2217  CE2 TRP A 400      17.856  -6.831   6.629  1.00 14.65           C
ANISOU 2217  CE2 TRP A 400     1624   2078   1862   -334    -44    -59       C
ATOM   2218  CD2 TRP A 400      16.581  -6.553   7.175  1.00 12.73           C
ANISOU 2218  CD2 TRP A 400     1468   1932   1434   -217    -90    -57       C
ATOM   2219  CE3 TRP A 400      16.506  -5.865   8.371  1.00 12.42           C
ANISOU 2219  CE3 TRP A 400     1628   1880   1210   -346    -81    -34       C
ATOM   2220  HE3 TRP A 400      15.546  -5.703   8.844  1.00 12.97           H
ANISOU 2220  HE3 TRP A 400     1664   1942   1321   -302    -35      1       H
ATOM   2221  CZ3 TRP A 400      17.643  -5.515   9.014  1.00 14.37           C
ANISOU 2221  CZ3 TRP A 400     2011   2186   1261   -506   -143    183       C
ATOM   2222  HZ3 TRP A 400      17.585  -4.981   9.954  1.00 14.11           H
ANISOU 2222  HZ3 TRP A 400     1759   2026   1577   -421    -93    -15       H
ATOM   2223  CH2 TRP A 400      18.852  -5.771   8.465  1.00 15.20           C
ANISOU 2223  CH2 TRP A 400     1635   2483   1657   -538   -191    111       C
ATOM   2224  HH2 TRP A 400      19.726  -5.415   8.990  1.00 14.02           H
ANISOU 2224  HH2 TRP A 400     1629   2203   1491   -331   -149     18       H
ATOM   2225  CZ2 TRP A 400      19.035  -6.434   7.276  1.00 15.37           C
ANISOU 2225  CZ2 TRP A 400     1510   2529   1798   -292     41   -192       C
ATOM   2226  HZ2 TRP A 400      20.013  -6.596   6.848  1.00 14.64           H
ANISOU 2226  HZ2 TRP A 400     1589   2325   1649   -215    102   -110       H
ATOM   2227  C   TRP A 400      13.646  -5.155   5.066  1.00 11.95           C
ANISOU 2227  C   TRP A 400     1433   1721   1384   -384    199     75       C
ATOM   2228  O   TRP A 400      14.497  -4.303   4.824  1.00 13.67           O
ANISOU 2228  O   TRP A 400     1548   2031   1615   -408     99    325       O
ATOM   2229  H   TRP A 400      11.843  -6.625   6.988  1.00 11.01           H
ANISOU 2229  H   TRP A 400     1323   1525   1335   -270     -9    197       H
ATOM   2230  N   ARG A 401      12.769  -5.600   4.131  1.00 12.97           N
ANISOU 2230  N   ARG A 401     1745   1894   1287   -405    229    279       N
ATOM   2231  CA  ARG A 401      12.811  -5.095   2.753  1.00 14.45           C
ANISOU 2231  CA  ARG A 401     1871   2249   1370   -417    111    390       C
ATOM   2232  HA  ARG A 401      13.693  -5.257   2.360  1.00 14.30           H
ANISOU 2232  HA  ARG A 401     1835   2117   1482   -412     75    425       H
ATOM   2233  CB  ARG A 401      11.737  -5.815   1.908  1.00 16.03           C
ANISOU 2233  CB  ARG A 401     2057   2367   1666   -573    -52    549       C
ATOM   2234  HB3 ARG A 401      10.883  -5.725   2.358  1.00 17.01           H
ANISOU 2234  HB3 ARG A 401     2101   2523   1836   -423     -6    511       H
ATOM   2235  HB2 ARG A 401      11.973  -6.753   1.843  1.00 16.73           H
ANISOU 2235  HB2 ARG A 401     2241   2364   1750   -492    -17    547       H
ATOM   2236  CG  ARG A 401      11.571  -5.284   0.495  1.00 23.10           C
ANISOU 2236  CG  ARG A 401     3429   3230   2116   -399   -113    982       C
ATOM   2237  HG3 ARG A 401      12.380  -5.470  -0.006  1.00 22.51           H
ANISOU 2237  HG3 ARG A 401     3031   3083   2438   -595   -287    613       H
ATOM   2238  HG2 ARG A 401      11.410  -4.329   0.522  1.00 21.89           H
ANISOU 2238  HG2 ARG A 401     2974   3055   2287   -631   -183    621       H
ATOM   2239  CD  ARG A 401      10.405  -5.935  -0.250  1.00 28.52           C
ANISOU 2239  CD  ARG A 401     3868   4052   2916   -383   -170   -172       C
ATOM   2240  HD3 ARG A 401      10.555  -6.893  -0.282  1.00 27.27           H
ANISOU 2240  HD3 ARG A 401     3614   3819   2926   -545   -165    294       H
ATOM   2241  HD2 ARG A 401      10.372  -5.580  -1.152  1.00 27.63           H
ANISOU 2241  HD2 ARG A 401     3605   3962   2931   -293   -157     34       H
ATOM   2242  NE  ARG A 401       9.085  -5.710   0.374  1.00 35.20           N
ANISOU 2242  NE  ARG A 401     3551   5652   4169    242   -173    663       N
ATOM   2243  HE  ARG A 401       8.956  -6.272   1.145  1.00 29.71           H
ANISOU 2243  HE  ARG A 401     3571   4259   3458    -10   -324    -62       H
ATOM   2244  CZ  ARG A 401       8.399  -4.561   0.409  1.00 31.24           C
ANISOU 2244  CZ  ARG A 401     3926   4914   3029     27   -372    506       C
ATOM   2245  NH1 ARG A 401       8.837  -3.450  -0.157  1.00 37.74           N
ANISOU 2245  NH1 ARG A 401     4920   3866   5552    152   -828   1406       N
ATOM   2246 HH11 ARG A 401       9.592  -3.438  -0.567  1.00 34.79           H
ANISOU 2246 HH11 ARG A 401     4710   3907   4602    -28  -1015    788       H
ATOM   2247 HH12 ARG A 401       8.367  -2.731  -0.118  1.00 32.88           H
ANISOU 2247 HH12 ARG A 401     4189   3766   4537   -156   -607    836       H
ATOM   2248  NH2 ARG A 401       7.231  -4.540   1.043  1.00 44.49           N
ANISOU 2248  NH2 ARG A 401     4982   5492   6431   -946   1292    113       N
ATOM   2249 HH21 ARG A 401       6.910  -5.234   1.412  1.00 32.40           H
ANISOU 2249 HH21 ARG A 401     4142   4244   3925   -114    -37   -169       H
ATOM   2250 HH22 ARG A 401       6.773  -3.811   1.062  1.00 38.26           H
ANISOU 2250 HH22 ARG A 401     4926   5119   4492   -958    239    134       H
ATOM   2251  C   ARG A 401      12.549  -3.580   2.801  1.00 13.88           C
ANISOU 2251  C   ARG A 401     1616   1958   1697   -547   -159    580       C
ATOM   2252  O   ARG A 401      13.224  -2.812   2.103  1.00 16.46           O
ANISOU 2252  O   ARG A 401     1761   2538   1952   -670   -153    838       O
ATOM   2253  H   ARG A 401      12.157  -6.187   4.276  1.00 12.19           H
ANISOU 2253  H   ARG A 401     1540   1710   1379   -268    149    281       H
ATOM   2254  N   LYS A 402      11.572  -3.137   3.627  1.00 14.63           N
ANISOU 2254  N   LYS A 402     1502   2221   1834   -500    -67    609       N
ATOM   2255  CA  LYS A 402      11.244  -1.716   3.750  1.00 16.51           C
ANISOU 2255  CA  LYS A 402     1972   2071   2228   -514   -189    316       C
ATOM   2256  HA  LYS A 402      11.029  -1.378   2.855  1.00 16.07           H
ANISOU 2256  HA  LYS A 402     1873   2131   2102   -445    -16    272       H
ATOM   2257  CB  LYS A 402      10.028  -1.468   4.619  1.00 17.24           C
ANISOU 2257  CB  LYS A 402     1955   1945   2651   -264     -2    549       C
ATOM   2258  HB3 LYS A 402       9.950  -0.515   4.781  1.00 17.21           H
ANISOU 2258  HB3 LYS A 402     2011   2049   2477   -292    -99    350       H
ATOM   2259  HB2 LYS A 402      10.153  -1.932   5.461  1.00 16.99           H
ANISOU 2259  HB2 LYS A 402     2043   2195   2215   -314    -35    229       H
ATOM   2260  CG  LYS A 402       8.700  -1.943   4.028  1.00 20.13           C
ANISOU 2260  CG  LYS A 402     2186   2355   3105   -212   -416    596       C
ATOM   2261  HG3 LYS A 402       8.813  -2.830   3.652  1.00 20.08           H
ANISOU 2261  HG3 LYS A 402     2179   2573   2878   -220   -192    438       H
ATOM   2262  HG2 LYS A 402       8.420  -1.321   3.339  1.00 18.54           H
ANISOU 2262  HG2 LYS A 402     2215   2350   2477    -85   -147    298       H
ATOM   2263  CD  LYS A 402       7.576  -2.008   5.126  1.00 29.60           C
ANISOU 2263  CD  LYS A 402     2536   4480   4228    -56    -74    576       C
ATOM   2264  HD3 LYS A 402       7.461  -1.118   5.494  1.00 27.66           H
ANISOU 2264  HD3 LYS A 402     2709   3915   3883   -474   -235    872       H
ATOM   2265  HD2 LYS A 402       7.875  -2.607   5.828  1.00 26.17           H
ANISOU 2265  HD2 LYS A 402     2819   3551   3573   -455     30    -38       H
ATOM   2266  CE  LYS A 402       6.178  -2.499   4.675  1.00 30.26           C
ANISOU 2266  CE  LYS A 402     3775   3704   4016   -629   -227   -213       C
ATOM   2267  HE3 LYS A 402       5.621  -2.654   5.454  1.00 29.38           H
ANISOU 2267  HE3 LYS A 402     3649   3819   3692   -258   -356    -27       H
ATOM   2268  HE2 LYS A 402       6.278  -3.313   4.162  1.00 28.83           H
ANISOU 2268  HE2 LYS A 402     3658   3437   3857   -295   -204    194       H
ATOM   2269  NZ  LYS A 402       5.512  -1.463   3.808  1.00 34.43           N
ANISOU 2269  NZ  LYS A 402     4587   4518   3974    170   -341   -452       N
ATOM   2270  HZ1 LYS A 402       5.178  -0.743   4.350  1.00 29.88           H
ANISOU 2270  HZ1 LYS A 402     3916   3617   3820    -79   -316    116       H
ATOM   2271  HZ2 LYS A 402       4.783  -1.861   3.329  1.00 30.13           H
ANISOU 2271  HZ2 LYS A 402     3626   3934   3886    103     86     30       H
ATOM   2272  HZ3 LYS A 402       6.139  -1.109   3.172  1.00 31.53           H
ANISOU 2272  HZ3 LYS A 402     4059   3840   4078    173   -547   -216       H
ATOM   2273  C   LYS A 402      12.432  -0.903   4.261  1.00 16.94           C
ANISOU 2273  C   LYS A 402     1886   2276   2273   -468   -240    696       C
ATOM   2274  O   LYS A 402      12.689   0.212   3.834  1.00 18.39           O
ANISOU 2274  O   LYS A 402     1806   2242   2940   -501   -550    690       O
ATOM   2275  H   LYS A 402      11.087  -3.649   4.120  1.00 16.65           H
ANISOU 2275  H   LYS A 402     2096   2111   2119   -305   -128    457       H
ATOM   2276  N   TYR A 403      13.183  -1.471   5.190  1.00 13.37           N
ANISOU 2276  N   TYR A 403     1415   1796   1868   -438     84    549       N
ATOM   2277  CA  TYR A 403      14.378  -0.833   5.715  1.00 14.08           C
ANISOU 2277  CA  TYR A 403     1759   1751   1838   -378     37    647       C
ATOM   2278  HA  TYR A 403      14.135   0.074   5.996  1.00 13.88           H
ANISOU 2278  HA  TYR A 403     1624   1899   1750   -348     -4    502       H
ATOM   2279  CB  TYR A 403      14.874  -1.551   6.974  1.00 13.69           C
ANISOU 2279  CB  TYR A 403     1579   2066   1555   -285     12    490       C
ATOM   2280  HB3 TYR A 403      15.083  -2.472   6.751  1.00 13.95           H
ANISOU 2280  HB3 TYR A 403     1690   2041   1567   -313     52    524       H
ATOM   2281  HB2 TYR A 403      14.177  -1.524   7.652  1.00 14.49           H
ANISOU 2281  HB2 TYR A 403     1724   2082   1696   -273     84    529       H
ATOM   2282  CG  TYR A 403      16.115  -0.906   7.554  1.00 12.23           C
ANISOU 2282  CG  TYR A 403     1674   1845   1128   -205    179    451       C
ATOM   2283  CD1 TYR A 403      16.055   0.343   8.171  1.00 12.54           C
ANISOU 2283  CD1 TYR A 403     1505   1777   1482   -323    337    376       C
ATOM   2284  HD1 TYR A 403      15.232   0.775   8.210  1.00 12.57           H
ANISOU 2284  HD1 TYR A 403     1663   1741   1372   -197    207    381       H
ATOM   2285  CE1 TYR A 403      17.127   0.955   8.723  1.00 12.70           C
ANISOU 2285  CE1 TYR A 403     1849   1665   1308   -360     55    321       C
ATOM   2286  HE1 TYR A 403      17.039   1.785   9.133  1.00 12.54           H
ANISOU 2286  HE1 TYR A 403     1749   1715   1298   -299     80    310       H
ATOM   2287  CZ  TYR A 403      18.337   0.323   8.683  1.00 11.87           C
ANISOU 2287  CZ  TYR A 403     1770   1649   1091   -215    -59    538       C
ATOM   2288  OH  TYR A 403      19.461   0.888   9.258  1.00 14.18           O
ANISOU 2288  OH  TYR A 403     1948   1977   1462     -9   -395    233       O
ATOM   2289  HH  TYR A 403      19.335   1.027  10.052  0.00 12.55           H
ANISOU 2289  HH  TYR A 403     1589   1589   1589      0      0      0       H
ATOM   2290  CE2 TYR A 403      18.445  -0.886   8.091  1.00 12.91           C
ANISOU 2290  CE2 TYR A 403     1804   1831   1267     98   -287    178       C
ATOM   2291  HE2 TYR A 403      19.266  -1.321   8.068  1.00 12.45           H
ANISOU 2291  HE2 TYR A 403     1702   1736   1291    -40   -157    292       H
ATOM   2292  CD2 TYR A 403      17.312  -1.497   7.528  1.00 13.80           C
ANISOU 2292  CD2 TYR A 403     1778   1889   1575    -82     33    370       C
ATOM   2293  HD2 TYR A 403      17.399  -2.333   7.132  1.00 13.59           H
ANISOU 2293  HD2 TYR A 403     1772   1926   1463   -127    -13    338       H
ATOM   2294  C   TYR A 403      15.470  -0.681   4.652  1.00 13.49           C
ANISOU 2294  C   TYR A 403     1506   2063   1555   -509   -114    576       C
ATOM   2295  O   TYR A 403      16.047   0.392   4.483  1.00 12.86           O
ANISOU 2295  O   TYR A 403     1656   1892   1337   -405   -162    550       O
ATOM   2296  H   TYR A 403      13.018  -2.238   5.541  1.00 13.67           H
ANISOU 2296  H   TYR A 403     1609   1706   1877   -420    -44    457       H
ATOM   2297  N   LEU A 404      15.696  -1.772   3.948  1.00 13.49           N
ANISOU 2297  N   LEU A 404     1578   2052   1491   -624    -50    403       N
ATOM   2298  CA ALEU A 404      16.716  -1.801   2.887  0.50 15.42           C
ANISOU 2298  CA ALEU A 404     1708   2570   1580   -530     80    319       C
ATOM   2299  CA BLEU A 404      16.725  -1.795   2.892  0.50 15.39           C
ANISOU 2299  CA BLEU A 404     1713   2567   1567   -513     73    299       C
ATOM   2300  HA ALEU A 404      17.565  -1.494   3.265  0.50 16.10           H
ANISOU 2300  HA ALEU A 404     1874   2453   1789   -445    -32    287       H
ATOM   2301  HA BLEU A 404      17.561  -1.459   3.277  0.50 16.13           H
ANISOU 2301  HA BLEU A 404     1878   2456   1795   -424    -34    284       H
ATOM   2302  CB ALEU A 404      16.925  -3.219   2.391  0.50 17.08           C
ANISOU 2302  CB ALEU A 404     1697   2806   1985   -757    707   -187       C
ATOM   2303  CB BLEU A 404      16.998  -3.214   2.415  0.50 16.98           C
ANISOU 2303  CB BLEU A 404     1676   2749   2024   -694    545   -185       C
ATOM   2304  HB3ALEU A 404      17.280  -3.178   1.488  0.50 17.37           H
ANISOU 2304  HB3ALEU A 404     2043   2627   1929   -572    245    106       H
ATOM   2305  HB3BLEU A 404      17.309  -3.177   1.497  0.50 17.36           H
ANISOU 2305  HB3BLEU A 404     1989   2606   2000   -528    163     69       H
ATOM   2306  HB2ALEU A 404      16.068  -3.672   2.371  0.50 16.92           H
ANISOU 2306  HB2ALEU A 404     1794   2625   2008   -418    376    137       H
ATOM   2307  HB2BLEU A 404      16.170  -3.719   2.447  0.50 17.19           H
ANISOU 2307  HB2BLEU A 404     1811   2606   2113   -363    138     -1       H
ATOM   2308  CG ALEU A 404      17.872  -4.083   3.185  0.50 20.75           C
ANISOU 2308  CG ALEU A 404     2374   2792   2717   -572    459    272       C
ATOM   2309  CG BLEU A 404      18.036  -3.998   3.196  0.50 21.50           C
ANISOU 2309  CG BLEU A 404     2192   2779   3194   -481     87     76       C
ATOM   2310  HG ALEU A 404      17.727  -3.975   4.138  0.50 20.81           H
ANISOU 2310  HG ALEU A 404     2374   2893   2639   -577    254    244       H
ATOM   2311  HG BLEU A 404      18.907  -3.604   3.028  0.50 21.59           H
ANISOU 2311  HG BLEU A 404     2227   2969   3005   -199     23    -13       H
ATOM   2312  CD1ALEU A 404      17.649  -5.538   2.779  0.50 24.00           C
ANISOU 2312  CD1ALEU A 404     2872   3266   2978   -143   1678   -404       C
ATOM   2313  CD1BLEU A 404      17.797  -3.944   4.682  0.50 19.65           C
ANISOU 2313  CD1BLEU A 404     2222   2036   3206   -560     47    687       C
ATOM   2314 HD11ALEU A 404      16.787  -5.822   3.091  0.50 22.47           H
ANISOU 2314 HD11ALEU A 404     2419   3174   2945    -98    440   -309       H
ATOM   2315 HD11BLEU A 404      17.742  -3.028   4.958  0.50 18.76           H
ANISOU 2315 HD11BLEU A 404     2127   2287   2714   -417     36    378       H
ATOM   2316 HD12ALEU A 404      18.337  -6.076   3.174  0.50 23.02           H
ANISOU 2316 HD12ALEU A 404     2880   3106   2759   -582    877   -213       H
ATOM   2317 HD12BLEU A 404      18.531  -4.374   5.128  0.50 18.84           H
ANISOU 2317 HD12BLEU A 404     2174   2214   2768   -294     98    394       H
ATOM   2318 HD13ALEU A 404      17.690  -5.604   1.821  0.50 22.21           H
ANISOU 2318 HD13ALEU A 404     2643   3009   2784   -295    821    -85       H
ATOM   2319 HD13BLEU A 404      16.981  -4.403   4.886  0.50 19.51           H
ANISOU 2319 HD13BLEU A 404     2060   2421   2929   -279    -61    365       H
ATOM   2320  CD2ALEU A 404      19.269  -3.590   2.806  0.50 21.50           C
ANISOU 2320  CD2ALEU A 404     2348   3131   2690   -844   -136    206       C
ATOM   2321  CD2BLEU A 404      18.079  -5.434   2.688  0.50 26.55           C
ANISOU 2321  CD2BLEU A 404     3027   3430   3630   -195    674   -598       C
ATOM   2322 HD21ALEU A 404      19.396  -3.708   1.862  0.50 20.43           H
ANISOU 2322 HD21ALEU A 404     2324   2855   2580   -630    -74    386       H
ATOM   2323 HD21BLEU A 404      17.253  -5.869   2.912  0.50 24.45           H
ANISOU 2323 HD21BLEU A 404     2666   3280   3341    -10    113   -392       H
ATOM   2324 HD22ALEU A 404      19.923  -4.099   3.291  0.50 19.82           H
ANISOU 2324 HD22ALEU A 404     2285   2731   2513   -448    104    237       H
ATOM   2325 HD22BLEU A 404      18.814  -5.887   3.107  0.50 25.37           H
ANISOU 2325 HD22BLEU A 404     3050   3235   3353   -539    403   -356       H
ATOM   2326 HD23ALEU A 404      19.343  -2.661   3.032  0.50 20.33           H
ANISOU 2326 HD23ALEU A 404     2313   2808   2602   -549     40    474       H
ATOM   2327 HD23BLEU A 404      18.198  -5.425   1.736  0.50 24.21           H
ANISOU 2327 HD23BLEU A 404     2790   3122   3287   -294     42   -313       H
ATOM   2328  C   LEU A 404      16.400  -0.917   1.707  1.00 16.64           C
ANISOU 2328  C   LEU A 404     1845   2509   1967   -743    -71    523       C
ATOM   2329  O   LEU A 404      17.319  -0.518   0.990  1.00 17.72           O
ANISOU 2329  O   LEU A 404     2103   2965   1662   -860    131    501       O
ATOM   2330  H   LEU A 404      15.276  -2.514   4.059  1.00 13.47           H
ANISOU 2330  H   LEU A 404     1634   1845   1638   -394     30    376       H
ATOM   2331  N   GLU A 405      15.134  -0.610   1.491  1.00 16.34           N
ANISOU 2331  N   GLU A 405     2035   2587   1585   -961   -158    594       N
ATOM   2332  CA AGLU A 405      14.786   0.337   0.431  0.50 18.87           C
ANISOU 2332  CA AGLU A 405     2318   2877   1974   -782   -278    800       C
ATOM   2333  CA BGLU A 405      14.717   0.361   0.470  0.50 18.26           C
ANISOU 2333  CA BGLU A 405     2192   2861   1884   -844   -366    755       C
ATOM   2334  HA AGLU A 405      15.342   0.134  -0.350  0.50 18.38           H
ANISOU 2334  HA AGLU A 405     2179   2728   2075   -715   -109    694       H
ATOM   2335  HA BGLU A 405      15.155   0.134  -0.376  0.50 18.02           H
ANISOU 2335  HA BGLU A 405     2112   2671   2061   -725   -130    646       H
ATOM   2336  CB AGLU A 405      13.349   0.140  -0.031  0.50 21.28           C
ANISOU 2336  CB AGLU A 405     2615   3136   2334   -558   -679    867       C
ATOM   2337  CB BGLU A 405      13.213   0.267   0.243  0.50 17.12           C
ANISOU 2337  CB BGLU A 405     2251   2662   1591   -380   -334    678       C
ATOM   2338  HB3AGLU A 405      13.139  -0.806   0.017  0.50 20.50           H
ANISOU 2338  HB3AGLU A 405     2639   2953   2196   -260   -354    702       H
ATOM   2339  HB3BGLU A 405      12.910   1.054  -0.236  0.50 17.27           H
ANISOU 2339  HB3BGLU A 405     2341   2330   1890   -470   -249    394       H
ATOM   2340  HB2AGLU A 405      13.287   0.433  -0.953  0.50 20.39           H
ANISOU 2340  HB2AGLU A 405     2683   2993   2070   -467   -320    518       H
ATOM   2341  HB2BGLU A 405      12.753   0.196   1.094  0.50 17.28           H
ANISOU 2341  HB2BGLU A 405     2102   2566   1896   -615    -60    676       H
ATOM   2342  CG AGLU A 405      12.279   0.874   0.738  0.50 25.80           C
ANISOU 2342  CG AGLU A 405     3666   3352   2782   -355     -7    961       C
ATOM   2343  CG BGLU A 405      12.870  -0.951  -0.595  0.50 18.98           C
ANISOU 2343  CG BGLU A 405     2944   2464   1804  -1281   -980    764       C
ATOM   2344  HG3AGLU A 405      12.334   1.820   0.540  0.50 23.97           H
ANISOU 2344  HG3AGLU A 405     3224   3058   2824   -181   -417    407       H
ATOM   2345  HG3BGLU A 405      13.154  -1.742  -0.119  0.50 18.68           H
ANISOU 2345  HG3BGLU A 405     2670   2399   2028   -432   -456    420       H
ATOM   2346  HG2AGLU A 405      12.418   0.723   1.681  0.50 24.26           H
ANISOU 2346  HG2AGLU A 405     3202   3364   2649   -251   -168    368       H
ATOM   2347  HG2BGLU A 405      13.349  -0.890  -1.437  0.50 20.32           H
ANISOU 2347  HG2BGLU A 405     2703   2646   2369   -641   -454    651       H
ATOM   2348  CD AGLU A 405      10.864   0.396   0.378  0.50 30.28           C
ANISOU 2348  CD AGLU A 405     3759   4185   3561    320  -1527     -6       C
ATOM   2349  CD BGLU A 405      11.449  -1.116  -0.910  0.50 23.33           C
ANISOU 2349  CD BGLU A 405     2669   3362   2833    -35   -411   1041       C
ATOM   2350  OE1AGLU A 405      10.691  -0.787   0.008  0.50 24.80           O
ANISOU 2350  OE1AGLU A 405     2535   3791   3095  -1191  -1526   1305       O
ATOM   2351  OE1BGLU A 405      10.687  -0.113  -0.939  0.50 28.42           O
ANISOU 2351  OE1BGLU A 405     2579   4033   4185   -171   -898    354       O
ATOM   2352  OE2AGLU A 405       9.932   1.197   0.494  0.50 34.02           O
ANISOU 2352  OE2AGLU A 405     2684   5296   4944    -73  -1055   -209       O
ATOM   2353  OE2BGLU A 405      11.140  -2.268  -1.210  0.50 24.77           O
ANISOU 2353  OE2BGLU A 405     3735   3182   2493   -947  -1475   1591       O
ATOM   2354  C   GLU A 405      15.109   1.775   0.820  1.00 17.53           C
ANISOU 2354  C   GLU A 405     2126   2680   1852   -684   -551   1004       C
ATOM   2355  O   GLU A 405      15.151   2.663  -0.035  1.00 19.18           O
ANISOU 2355  O   GLU A 405     2198   2929   2159   -796   -470   1117       O
ATOM   2356  H   GLU A 405      14.473  -0.942   1.929  1.00 19.08           H
ANISOU 2356  H   GLU A 405     1977   3102   2170   -433   -172    597       H
ATOM   2357  N   ARG A 406      15.478   1.991   2.084  1.00 16.16           N
ANISOU 2357  N   ARG A 406     1770   2414   1956   -789   -581    827       N
ATOM   2358  CA  ARG A 406      15.996   3.277   2.516  1.00 14.50           C
ANISOU 2358  CA  ARG A 406     1699   2294   1513   -350   -369    790       C
ATOM   2359  HA  ARG A 406      15.864   3.944   1.810  1.00 13.03           H
ANISOU 2359  HA  ARG A 406     1716   1775   1457   -319   -325    533       H
ATOM   2360  CB  ARG A 406      15.237   3.753   3.717  1.00 17.87           C
ANISOU 2360  CB  ARG A 406     1800   2582   2407   -446   -109    750       C
ATOM   2361  HB3 ARG A 406      15.656   4.555   4.067  1.00 17.75           H
ANISOU 2361  HB3 ARG A 406     1919   2561   2263   -164   -256    549       H
ATOM   2362  HB2 ARG A 406      15.227   3.056   4.392  1.00 16.38           H
ANISOU 2362  HB2 ARG A 406     1864   2279   2080   -299   -249    355       H
ATOM   2363  CG  ARG A 406      13.789   4.091   3.349  1.00 22.08           C
ANISOU 2363  CG  ARG A 406     1938   3305   3146    -35   -299    535       C
ATOM   2364  HG3 ARG A 406      13.381   3.325   2.913  1.00 22.13           H
ANISOU 2364  HG3 ARG A 406     2327   3060   3021     42   -203    472       H
ATOM   2365  HG2 ARG A 406      13.778   4.855   2.752  1.00 21.26           H
ANISOU 2365  HG2 ARG A 406     2367   2868   2840     -9   -204    201       H
ATOM   2366  CD  ARG A 406      12.956   4.413   4.564  1.00 30.32           C
ANISOU 2366  CD  ARG A 406     3713   4121   3683    883    -94   -306       C
ATOM   2367  HD3 ARG A 406      13.070   3.714   5.226  1.00 29.42           H
ANISOU 2367  HD3 ARG A 406     3469   4052   3653    229      2   -177       H
ATOM   2368  HD2 ARG A 406      12.023   4.508   4.313  1.00 29.24           H
ANISOU 2368  HD2 ARG A 406     3360   4096   3650    181    170   -126       H
ATOM   2369  NE  ARG A 406      13.433   5.665   5.104  1.00 35.54           N
ANISOU 2369  NE  ARG A 406     3294   6084   4124    251     27   -741       N
ATOM   2370  HE  ARG A 406      13.892   6.265   4.496  1.00 35.90           H
ANISOU 2370  HE  ARG A 406     4219   5104   4314    453    -89   -627       H
ATOM   2371  CZ  ARG A 406      13.214   6.112   6.346  1.00 55.67           C
ANISOU 2371  CZ  ARG A 406     8372   7431   5347   -672   1205  -1573       C
ATOM   2372  NH1 ARG A 406      12.452   5.422   7.196  1.00 72.14           N
ANISOU 2372  NH1 ARG A 406    10874   8901   7631  -2181    891    315       N
ATOM   2373 HH11 ARG A 406      12.102   4.673   6.965  1.00 52.97           H
ANISOU 2373 HH11 ARG A 406     7806   6224   6095    603    877    927       H
ATOM   2374 HH12 ARG A 406      12.318   5.719   7.985  1.00 51.52           H
ANISOU 2374 HH12 ARG A 406     6646   6669   6258   -972   -343   1204       H
ATOM   2375  NH2 ARG A 406      13.765   7.267   6.735  1.00 66.40           N
ANISOU 2375  NH2 ARG A 406     7284   6796  11147   -934   1332  -2340       N
ATOM   2376 HH21 ARG A 406      14.251   7.717   6.187  1.00 65.11           H
ANISOU 2376 HH21 ARG A 406     8058   8181   8499   1178   -592  -1773       H
ATOM   2377 HH22 ARG A 406      13.625   7.575   7.520  1.00 55.60           H
ANISOU 2377 HH22 ARG A 406     6599   7157   7368   -762   -730   1077       H
ATOM   2378  C   ARG A 406      17.491   3.268   2.854  1.00 13.40           C
ANISOU 2378  C   ARG A 406     1462   2270   1360   -386   -321    632       C
ATOM   2379  O   ARG A 406      18.187   4.299   2.688  1.00 15.14           O
ANISOU 2379  O   ARG A 406     1740   2255   1757   -385   -335    869       O
ATOM   2380  H   ARG A 406      15.419   1.417   2.718  1.00 14.24           H
ANISOU 2380  H   ARG A 406     1837   1961   1609   -652   -436    523       H
ATOM   2381  N   GLU A 407      17.988   2.197   3.434  1.00 14.06           N
ANISOU 2381  N   GLU A 407     1576   2129   1634   -519   -365    703       N
ATOM   2382  CA  GLU A 407      19.354   2.093   3.954  1.00 13.01           C
ANISOU 2382  CA  GLU A 407     1468   2204   1269   -520   -160    689       C
ATOM   2383  HA  GLU A 407      19.879   2.874   3.682  1.00 12.49           H
ANISOU 2383  HA  GLU A 407     1550   1818   1374   -307   -228    602       H
ATOM   2384  CB  GLU A 407      19.323   2.061   5.495  1.00 13.72           C
ANISOU 2384  CB  GLU A 407     1707   2154   1350   -126   -169    770       C
ATOM   2385  HB3 GLU A 407      20.227   2.174   5.825  1.00 13.88           H
ANISOU 2385  HB3 GLU A 407     1714   2164   1395   -220   -151    636       H
ATOM   2386  HB2 GLU A 407      18.986   1.197   5.778  1.00 13.43           H
ANISOU 2386  HB2 GLU A 407     1714   1982   1405   -177   -212    503       H
ATOM   2387  CG  GLU A 407      18.465   3.094   6.162  1.00 14.66           C
ANISOU 2387  CG  GLU A 407     1650   2472   1447   -179    -47    770       C
ATOM   2388  HG3 GLU A 407      18.528   2.960   7.120  1.00 14.34           H
ANISOU 2388  HG3 GLU A 407     1667   2294   1488    -84   -107    777       H
ATOM   2389  HG2 GLU A 407      17.546   2.959   5.882  1.00 14.63           H
ANISOU 2389  HG2 GLU A 407     1709   2307   1540   -115   -147    706       H
ATOM   2390  CD  GLU A 407      18.804   4.514   5.901  1.00 14.39           C
ANISOU 2390  CD  GLU A 407     1539   2194   1733    196     75    599       C
ATOM   2391  OE1 GLU A 407      19.937   4.841   5.488  1.00 14.90           O
ANISOU 2391  OE1 GLU A 407     1488   2268   1905      2     -2    429       O
ATOM   2392  OE2 GLU A 407      17.929   5.360   6.097  1.00 17.08           O
ANISOU 2392  OE2 GLU A 407     1655   2583   2249    349    249    686       O
ATOM   2393  C   GLU A 407      20.049   0.848   3.417  1.00 13.55           C
ANISOU 2393  C   GLU A 407     1691   2215   1238   -474   -262    513       C
ATOM   2394  O   GLU A 407      19.870  -0.280   3.907  1.00 15.39           O
ANISOU 2394  O   GLU A 407     2251   2072   1524   -459     44    553       O
ATOM   2395  H   GLU A 407      17.539   1.475   3.554  1.00 12.97           H
ANISOU 2395  H   GLU A 407     1549   1881   1496   -297   -318    661       H
ATOM   2396  N   ASP A 408      20.849   1.032   2.371  1.00 12.99           N
ANISOU 2396  N   ASP A 408     1655   2083   1198   -346   -161    446       N
ATOM   2397  CA  ASP A 408      21.464  -0.117   1.663  1.00 13.37           C
ANISOU 2397  CA  ASP A 408     1627   2193   1258   -391    -75    415       C
ATOM   2398  HA  ASP A 408      21.510  -0.899   2.250  1.00 12.93           H
ANISOU 2398  HA  ASP A 408     1647   1863   1402   -328   -177    256       H
ATOM   2399  CB  ASP A 408      20.593  -0.492   0.417  1.00 16.12           C
ANISOU 2399  CB  ASP A 408     1710   2431   1982   -390   -435   -161       C
ATOM   2400  HB3 ASP A 408      20.573   0.257  -0.199  1.00 16.41           H
ANISOU 2400  HB3 ASP A 408     1838   2407   1990   -318   -343   -119       H
ATOM   2401  HB2 ASP A 408      19.697  -0.696   0.718  1.00 16.01           H
ANISOU 2401  HB2 ASP A 408     1834   2391   1854   -279   -280     47       H
ATOM   2402  CG  ASP A 408      21.104  -1.694  -0.325  1.00 18.93           C
ANISOU 2402  CG  ASP A 408     2346   2585   2260   -166   -800    -71       C
ATOM   2403  OD1 ASP A 408      22.007  -2.399   0.133  1.00 20.23           O
ANISOU 2403  OD1 ASP A 408     2406   2318   2962   -338   -761   -210       O
ATOM   2404  OD2 ASP A 408      20.512  -1.954  -1.404  1.00 24.01           O
ANISOU 2404  OD2 ASP A 408     2881   3607   2635   -429   -898   -742       O
ATOM   2405  C   ASP A 408      22.865   0.256   1.268  1.00 13.19           C
ANISOU 2405  C   ASP A 408     1455   2127   1429   -246   -239    310       C
ATOM   2406  O   ASP A 408      23.079   0.860   0.207  1.00 13.70           O
ANISOU 2406  O   ASP A 408     1811   2157   1238   -369   -312    452       O
ATOM   2407  H   ASP A 408      21.054   1.800   2.043  1.00 12.64           H
ANISOU 2407  H   ASP A 408     1646   1874   1280   -293   -212    303       H
ATOM   2408  N   SER A 409      23.864  -0.081   2.074  1.00 11.75           N
ANISOU 2408  N   SER A 409     1409   2153    899   -289     29    325       N
ATOM   2409  CA  SER A 409      25.232   0.227   1.757  1.00 11.17           C
ANISOU 2409  CA  SER A 409     1474   1917    853   -382    102    385       C
ATOM   2410  HA  SER A 409      25.330   0.391   0.796  1.00 11.36           H
ANISOU 2410  HA  SER A 409     1475   1881    957   -325    216    538       H
ATOM   2411  CB  SER A 409      25.702   1.464   2.492  1.00 11.93           C
ANISOU 2411  CB  SER A 409     1515   1835   1181   -178    159    330       C
ATOM   2412  HB3 SER A 409      24.988   2.121   2.490  1.00 11.79           H
ANISOU 2412  HB3 SER A 409     1564   1812   1102   -168     46    268       H
ATOM   2413  HB2 SER A 409      26.479   1.820   2.037  1.00 11.55           H
ANISOU 2413  HB2 SER A 409     1431   1847   1111   -206     32    256       H
ATOM   2414  OG  SER A 409      26.049   1.168   3.845  1.00 12.49           O
ANISOU 2414  OG  SER A 409     1607   1992   1145   -119   -189     65       O
ATOM   2415  HG  SER A 409      26.273   1.871   4.227  0.00 10.59           H
ANISOU 2415  HG  SER A 409     1341   1341   1341      0      0      0       H
ATOM   2416  C   SER A 409      26.145  -0.933   2.114  1.00 11.45           C
ANISOU 2416  C   SER A 409     1446   1697   1207   -298     86    103       C
ATOM   2417  O   SER A 409      25.776  -1.803   2.902  1.00 11.65           O
ANISOU 2417  O   SER A 409     1623   1834    967   -285     -7    226       O
ATOM   2418  H   SER A 409      23.762  -0.493   2.822  1.00 10.89           H
ANISOU 2418  H   SER A 409     1428   1623   1086   -390      7    387       H
ATOM   2419  N   ARG A 410      27.408  -0.831   1.665  1.00 11.16           N
ANISOU 2419  N   ARG A 410     1463   1787    988   -327    369     21       N
ATOM   2420  CA  ARG A 410      28.421  -1.774   2.069  1.00 11.66           C
ANISOU 2420  CA  ARG A 410     1521   1751   1159   -243    307    112       C
ATOM   2421  HA  ARG A 410      28.158  -2.672   1.789  1.00 11.92           H
ANISOU 2421  HA  ARG A 410     1597   1740   1192   -204    292     67       H
ATOM   2422  CB  ARG A 410      29.767  -1.443   1.423  1.00 13.15           C
ANISOU 2422  CB  ARG A 410     1694   2009   1292   -247    405   -172       C
ATOM   2423  HB3 ARG A 410      30.117  -0.637   1.833  1.00 12.67           H
ANISOU 2423  HB3 ARG A 410     1683   1807   1323   -132    320    -30       H
ATOM   2424  HB2 ARG A 410      29.623  -1.287   0.476  1.00 13.18           H
ANISOU 2424  HB2 ARG A 410     1694   1905   1406   -196    253     -3       H
ATOM   2425  CG  ARG A 410      30.828  -2.514   1.548  1.00 14.00           C
ANISOU 2425  CG  ARG A 410     1978   2088   1253   -158    298   -146       C
ATOM   2426  HG3 ARG A 410      30.799  -2.918   2.427  1.00 13.97           H
ANISOU 2426  HG3 ARG A 410     1877   1991   1437   -159    228     -3       H
ATOM   2427  HG2 ARG A 410      31.698  -2.123   1.395  1.00 13.77           H
ANISOU 2427  HG2 ARG A 410     1833   2088   1310    -59    191   -123       H
ATOM   2428  CD  ARG A 410      30.598  -3.624   0.501  1.00 15.40           C
ANISOU 2428  CD  ARG A 410     2309   2298   1243   -178      0   -254       C
ATOM   2429  HD3 ARG A 410      30.765  -3.260  -0.383  1.00 15.44           H
ANISOU 2429  HD3 ARG A 410     2189   2137   1541   -132    179    -41       H
ATOM   2430  HD2 ARG A 410      29.689  -3.947   0.553  1.00 15.38           H
ANISOU 2430  HD2 ARG A 410     2163   2230   1450      1    112   -139       H
ATOM   2431  NE  ARG A 410      31.558  -4.727   0.724  1.00 16.92           N
ANISOU 2431  NE  ARG A 410     2431   2073   1923    -78    180   -308       N
ATOM   2432  HE  ARG A 410      32.448  -4.621   0.351  1.00 16.56           H
ANISOU 2432  HE  ARG A 410     2289   2249   1751     -7    -24   -231       H
ATOM   2433  CZ  ARG A 410      31.279  -5.865   1.336  1.00 17.50           C
ANISOU 2433  CZ  ARG A 410     2477   2474   1697     44    197     30       C
ATOM   2434  NH1 ARG A 410      30.014  -6.129   1.739  1.00 18.96           N
ANISOU 2434  NH1 ARG A 410     2541   2759   1901    -34    431    490       N
ATOM   2435 HH11 ARG A 410      29.386  -5.557   1.635  1.00 17.76           H
ANISOU 2435 HH11 ARG A 410     2494   2503   1749   -138    293    221       H
ATOM   2436 HH12 ARG A 410      29.838  -6.878   2.126  1.00 17.30           H
ANISOU 2436 HH12 ARG A 410     2529   2216   1828    -74    282    139       H
ATOM   2437  NH2 ARG A 410      32.205  -6.766   1.537  1.00 17.27           N
ANISOU 2437  NH2 ARG A 410     2403   2424   1731    262     99   -111       N
ATOM   2438 HH21 ARG A 410      33.015  -6.618   1.270  1.00 17.69           H
ANISOU 2438 HH21 ARG A 410     2351   2461   1906    221    -24   -144       H
ATOM   2439 HH22 ARG A 410      32.009  -7.516   1.908  1.00 17.47           H
ANISOU 2439 HH22 ARG A 410     2415   2364   1856    233     53   -157       H
ATOM   2440  C   ARG A 410      28.626  -1.781   3.580  1.00 11.14           C
ANISOU 2440  C   ARG A 410     1398   1700   1134   -318    232     13       C
ATOM   2441  O   ARG A 410      28.972  -2.788   4.188  1.00 12.37           O
ANISOU 2441  O   ARG A 410     1530   1856   1313   -103     56     41       O
ATOM   2442  H   ARG A 410      27.683  -0.217   1.128  1.00 10.78           H
ANISOU 2442  H   ARG A 410     1438   1526   1130   -317    262     46       H
ATOM   2443  N   ILE A 411      28.485  -0.614   4.206  1.00 10.93           N
ANISOU 2443  N   ILE A 411     1376   1579   1197   -114    114     96       N
ATOM   2444  CA  ILE A 411      28.624  -0.513   5.658  1.00 11.20           C
ANISOU 2444  CA  ILE A 411     1566   1634   1054    -71    -50      2       C
ATOM   2445  HA  ILE A 411      29.493  -0.887   5.914  1.00 11.58           H
ANISOU 2445  HA  ILE A 411     1517   1706   1176    -61     14     -8       H
ATOM   2446  CB  ILE A 411      28.585   0.918   6.170  1.00 12.33           C
ANISOU 2446  CB  ILE A 411     1579   1809   1295     11     16    -23       C
ATOM   2447  HB  ILE A 411      27.664   1.221   6.123  1.00 12.05           H
ANISOU 2447  HB  ILE A 411     1573   1756   1249    -32    -59    -78       H
ATOM   2448  CG1 ILE A 411      29.431   1.863   5.269  1.00 12.85           C
ANISOU 2448  CG1 ILE A 411     1750   1886   1246   -257    -19   -194       C
ATOM   2449 HG13 ILE A 411      29.401   2.746   5.669  1.00 12.93           H
ANISOU 2449 HG13 ILE A 411     1760   1743   1407   -160     -4    -68       H
ATOM   2450 HG12 ILE A 411      29.036   1.912   4.386  1.00 13.01           H
ANISOU 2450 HG12 ILE A 411     1713   1863   1368   -156    -96   -110       H
ATOM   2451  CD1 ILE A 411      30.875   1.525   5.105  1.00 16.27           C
ANISOU 2451  CD1 ILE A 411     2047   2195   1940   -177    231   -312       C
ATOM   2452 HD11 ILE A 411      31.317   1.600   5.954  1.00 15.73           H
ANISOU 2452 HD11 ILE A 411     2030   2040   1904   -115    191   -187       H
ATOM   2453 HD12 ILE A 411      31.266   2.140   4.481  1.00 15.48           H
ANISOU 2453 HD12 ILE A 411     1982   2104   1795    -37     95   -244       H
ATOM   2454 HD13 ILE A 411      30.956   0.629   4.771  1.00 14.81           H
ANISOU 2454 HD13 ILE A 411     1919   2018   1690   -144     99    -55       H
ATOM   2455  CG2 ILE A 411      29.037   1.048   7.621  1.00 13.73           C
ANISOU 2455  CG2 ILE A 411     2105   1739   1372     30   -277   -176       C
ATOM   2456 HG21 ILE A 411      28.645   0.348   8.146  1.00 13.74           H
ANISOU 2456 HG21 ILE A 411     1898   1871   1451     56   -121   -109       H
ATOM   2457 HG22 ILE A 411      28.758   1.904   7.957  1.00 13.10           H
ANISOU 2457 HG22 ILE A 411     1888   1701   1387      0   -137   -105       H
ATOM   2458 HG23 ILE A 411      29.993   0.978   7.665  1.00 13.72           H
ANISOU 2458 HG23 ILE A 411     1985   1806   1423    -83    -84   -130       H
ATOM   2459  C   ILE A 411      27.540  -1.344   6.361  1.00 10.83           C
ANISOU 2459  C   ILE A 411     1340   1730   1042    -12    -15    -72       C
ATOM   2460  O   ILE A 411      27.814  -2.114   7.281  1.00 11.14           O
ANISOU 2460  O   ILE A 411     1557   1646   1027   -107    -93    -13       O
ATOM   2461  H   ILE A 411      28.291   0.120   3.809  1.00 11.02           H
ANISOU 2461  H   ILE A 411     1466   1557   1162   -133     96     56       H
ATOM   2462  N   GLY A 412      26.313  -1.220   5.867  1.00 10.86           N
ANISOU 2462  N   GLY A 412     1289   1863    974    -85    -40     86       N
ATOM   2463  CA  GLY A 412      25.230  -2.030   6.364  1.00 12.16           C
ANISOU 2463  CA  GLY A 412     1312   2193   1112   -136    232    156       C
ATOM   2464  HA3 GLY A 412      24.389  -1.728   5.995  1.00 12.37           H
ANISOU 2464  HA3 GLY A 412     1470   2092   1135   -151     51    151       H
ATOM   2465  HA2 GLY A 412      25.213  -1.912   7.320  1.00 12.13           H
ANISOU 2465  HA2 GLY A 412     1440   2015   1152   -184     77     20       H
ATOM   2466  C   GLY A 412      25.415  -3.479   6.063  1.00 12.49           C
ANISOU 2466  C   GLY A 412     1433   2095   1215   -461    -93    208       C
ATOM   2467  O   GLY A 412      25.079  -4.355   6.898  1.00 13.09           O
ANISOU 2467  O   GLY A 412     1566   2298   1108   -446     91    314       O
ATOM   2468  H   GLY A 412      26.086  -0.671   5.246  1.00 10.78           H
ANISOU 2468  H   GLY A 412     1322   1655   1117    -43      6     92       H
ATOM   2469  N   ASP A 413      25.933  -3.826   4.895  1.00 11.54           N
ANISOU 2469  N   ASP A 413     1439   2140    805   -413    -23     67       N
ATOM   2470  CA  ASP A 413      26.212  -5.233   4.609  1.00 11.51           C
ANISOU 2470  CA  ASP A 413     1521   1908    942   -556    -17    202       C
ATOM   2471  HA  ASP A 413      25.369  -5.706   4.454  1.00 10.91           H
ANISOU 2471  HA  ASP A 413     1389   1841    913   -343    -98    104       H
ATOM   2472  CB  ASP A 413      27.124  -5.413   3.326  1.00 14.14           C
ANISOU 2472  CB  ASP A 413     2218   2267    887   -472    186     82       C
ATOM   2473  HB3 ASP A 413      27.336  -6.355   3.235  1.00 13.58           H
ANISOU 2473  HB3 ASP A 413     1953   2194   1011   -444     45    188       H
ATOM   2474  HB2 ASP A 413      27.944  -4.916   3.459  1.00 13.20           H
ANISOU 2474  HB2 ASP A 413     1856   2139   1020   -151     72    154       H
ATOM   2475  CG  ASP A 413      26.533  -4.967   2.003  1.00 15.10           C
ANISOU 2475  CG  ASP A 413     2165   2463   1106   -263    -14    224       C
ATOM   2476  OD1 ASP A 413      25.316  -4.708   1.886  1.00 15.03           O
ANISOU 2476  OD1 ASP A 413     1996   2364   1350   -307   -184    217       O
ATOM   2477  OD2 ASP A 413      27.374  -4.908   1.036  1.00 15.51           O
ANISOU 2477  OD2 ASP A 413     2362   2388   1140   -454     24    298       O
ATOM   2478  C   ASP A 413      26.918  -5.893   5.724  1.00 11.05           C
ANISOU 2478  C   ASP A 413     1500   1845    852   -470   -141    181       C
ATOM   2479  O   ASP A 413      26.708  -7.065   6.029  1.00 12.62           O
ANISOU 2479  O   ASP A 413     1692   1971   1132   -454    -63    166       O
ATOM   2480  H   ASP A 413      26.128  -3.281   4.259  1.00 11.55           H
ANISOU 2480  H   ASP A 413     1489   1785   1115   -406    -31    114       H
ATOM   2481  N   LEU A 414      27.875  -5.176   6.319  1.00 10.39           N
ANISOU 2481  N   LEU A 414     1456   1607    885   -349     69    206       N
ATOM   2482  CA  LEU A 414      28.673  -5.726   7.410  1.00 10.05           C
ANISOU 2482  CA  LEU A 414     1330   1547    940   -319    123    -33       C
ATOM   2483  HA  LEU A 414      28.857  -6.669   7.219  1.00 10.53           H
ANISOU 2483  HA  LEU A 414     1401   1568   1032   -235    101     13       H
ATOM   2484  CB  LEU A 414      30.032  -5.004   7.456  1.00 11.49           C
ANISOU 2484  CB  LEU A 414     1323   1718   1324   -191    231     89       C
ATOM   2485  HB3 LEU A 414      30.577  -5.413   8.146  1.00 11.65           H
ANISOU 2485  HB3 LEU A 414     1400   1715   1311   -240    179     96       H
ATOM   2486  HB2 LEU A 414      29.880  -4.070   7.669  1.00 11.35           H
ANISOU 2486  HB2 LEU A 414     1374   1687   1249   -260    202    106       H
ATOM   2487  CG  LEU A 414      30.823  -5.061   6.142  1.00 12.61           C
ANISOU 2487  CG  LEU A 414     1425   1985   1381   -282    319     92       C
ATOM   2488  HG  LEU A 414      30.332  -4.582   5.459  1.00 12.92           H
ANISOU 2488  HG  LEU A 414     1513   1913   1480   -263    283     96       H
ATOM   2489  CD1 LEU A 414      32.145  -4.359   6.319  1.00 14.60           C
ANISOU 2489  CD1 LEU A 414     1703   2023   1820   -572    397    -63       C
ATOM   2490 HD11 LEU A 414      31.983  -3.457   6.604  1.00 13.88           H
ANISOU 2490 HD11 LEU A 414     1637   1937   1697   -469    292     59       H
ATOM   2491 HD12 LEU A 414      32.614  -4.358   5.481  1.00 13.62           H
ANISOU 2491 HD12 LEU A 414     1602   1968   1604   -442    195     -5       H
ATOM   2492 HD13 LEU A 414      32.659  -4.825   6.982  1.00 14.73           H
[truncated: 778,546 more chars]
