# Supplementary material for: Simultaneous use of solution NMR and X-ray data in REFMAC5 for joint refinement/detection of structural differences
Source: Acta Crystallogr D Biol Crystallogr. 2014 Mar 19;70(Pt 4):958–67. doi: 10.1107/S1399004713034160 (PMC4306559; doi:10.1107/S1399004713034160)
Supplement: Supplementary file 2 [file d-70-00958-sup2.zip › SI_computational/Calm1EXR/reference/1EXR_test.pdb]

HEADER    METAL TRANSPORT                         03-MAY-00   1EXR              
COMPND    THE 1.0 ANGSTROM CRYSTAL STRUCTURE OF CA+2 BOUND CALMODULIN           
REMARK   3
REMARK   3 REFINEMENT.
REMARK   3   PROGRAM     : REFMAC 5.8.0025 
REMARK   3   AUTHORS     : MURSHUDOV,SKUBAK,LEBEDEV,PANNU,
REMARK   3                 STEINER,NICHOLLS,WINN,LONG,VAGIN
REMARK   3
REMARK   3    REFINEMENT TARGET : MAXIMUM LIKELIHOOD
REMARK   3
REMARK   3  DATA USED IN REFINEMENT.
REMARK   3   RESOLUTION RANGE HIGH (ANGSTROMS) :   1.00
REMARK   3   RESOLUTION RANGE LOW  (ANGSTROMS) :  52.64
REMARK   3   DATA CUTOFF            (SIGMA(F)) : NONE
REMARK   3   COMPLETENESS FOR RANGE        (%) :  97.38
REMARK   3   NUMBER OF REFLECTIONS             :   69360
REMARK   3
REMARK   3  FIT TO DATA USED IN REFINEMENT.
REMARK   3   CROSS-VALIDATION METHOD          : THROUGHOUT
REMARK   3   FREE R VALUE TEST SET SELECTION  : RANDOM
REMARK   3   R VALUE     (WORKING + TEST SET) : 0.12788
REMARK   3   R VALUE            (WORKING SET) :  0.12628
REMARK   3   FREE R VALUE                     :  0.14193
REMARK   3   FREE R VALUE TEST SET SIZE   (%) : 10.1
REMARK   3   FREE R VALUE TEST SET COUNT      :  7782
REMARK   3
REMARK   3  FIT IN THE HIGHEST RESOLUTION BIN.
REMARK   3   TOTAL NUMBER OF BINS USED           :      20
REMARK   3   BIN RESOLUTION RANGE HIGH           :    1.005
REMARK   3   BIN RESOLUTION RANGE LOW            :    1.031
REMARK   3   REFLECTION IN BIN     (WORKING SET) :     4500
REMARK   3   BIN COMPLETENESS (WORKING+TEST) (%) :    86.04
REMARK   3   BIN R VALUE           (WORKING SET) :    0.259
REMARK   3   BIN FREE R VALUE SET COUNT          :      529
REMARK   3   BIN FREE R VALUE                    :    0.256
REMARK   3
REMARK   3  NUMBER OF NON-HYDROGEN ATOMS USED IN REFINEMENT.
REMARK   3   ALL ATOMS                :     1650
REMARK   3
REMARK   3  B VALUES.
REMARK   3   FROM WILSON PLOT           (A**2) : NULL
REMARK   3   MEAN B VALUE      (OVERALL, A**2) :  16.936
REMARK   3   OVERALL ANISOTROPIC B VALUE.
REMARK   3    B11 (A**2) :    -0.05
REMARK   3    B22 (A**2) :     0.09
REMARK   3    B33 (A**2) :    -0.04
REMARK   3    B12 (A**2) :     0.01
REMARK   3    B13 (A**2) :     0.04
REMARK   3    B23 (A**2) :    -0.03
REMARK   3
REMARK   3  ESTIMATED OVERALL COORDINATE ERROR.
REMARK   3   ESU BASED ON R VALUE                            (A):   0.023
REMARK   3   ESU BASED ON FREE R VALUE                       (A):   0.023
REMARK   3   ESU BASED ON MAXIMUM LIKELIHOOD                 (A):   0.015
REMARK   3   ESU FOR B VALUES BASED ON MAXIMUM LIKELIHOOD (A**2):   0.665
REMARK   3
REMARK   3 CORRELATION COEFFICIENTS.
REMARK   3   CORRELATION COEFFICIENT FO-FC      :   0.980
REMARK   3   CORRELATION COEFFICIENT FO-FC FREE :   0.975
REMARK   3
REMARK   3  RMS DEVIATIONS FROM IDEAL VALUES        COUNT    RMS    WEIGHT
REMARK   3   BOND LENGTHS REFINED ATOMS        (A):  1535 ; 0.021 ; 0.019
REMARK   3   BOND LENGTHS OTHERS               (A):  1404 ; 0.003 ; 0.020
REMARK   3   BOND ANGLES REFINED ATOMS   (DEGREES):  2068 ; 1.743 ; 1.966
REMARK   3   BOND ANGLES OTHERS          (DEGREES):  3274 ; 0.990 ; 3.000
REMARK   3   TORSION ANGLES, PERIOD 1    (DEGREES):   207 ; 4.559 ; 5.000
REMARK   3   TORSION ANGLES, PERIOD 2    (DEGREES):    81 ;29.768 ;25.926
REMARK   3   TORSION ANGLES, PERIOD 3    (DEGREES):   289 ;17.034 ;15.000
REMARK   3   TORSION ANGLES, PERIOD 4    (DEGREES):     8 ;20.243 ;15.000
REMARK   3   CHIRAL-CENTER RESTRAINTS       (A**3):   220 ; 0.091 ; 0.200
REMARK   3   GENERAL PLANES REFINED ATOMS      (A):  1858 ; 0.007 ; 0.020
REMARK   3   GENERAL PLANES OTHERS             (A):   340 ; 0.004 ; 0.020
REMARK   3
REMARK   3  ISOTROPIC THERMAL FACTOR RESTRAINTS.     COUNT   RMS    WEIGHT
REMARK   3   MAIN-CHAIN BOND REFINED ATOMS  (A**2):   769 ; 1.725 ; 1.331
REMARK   3   MAIN-CHAIN BOND OTHER ATOMS    (A**2):   759 ; 1.720 ; 1.329
REMARK   3   MAIN-CHAIN ANGLE REFINED ATOMS (A**2):   987 ; 2.322 ; 2.007
REMARK   3   MAIN-CHAIN ANGLE OTHER ATOMS (A**2)  :   988 ; 2.324 ; 2.012
REMARK   3   SIDE-CHAIN BOND REFINED ATOMS  (A**2):   765 ; 3.017 ; 1.714
REMARK   3   SIDE-CHAIN BOND OTHER ATOMS  (A**2)  :   765 ; 2.988 ; 1.714
REMARK   3   SIDE-CHAIN ANGLE OTHER ATOMS (A**2)  :  1082 ; 3.719 ; 2.449
REMARK   3   LONG RANGE B REFINED ATOMS (A**2)    :  2152 ; 4.138 ;12.328
REMARK   3   LONG RANGE B OTHER ATOMS (A**2)      :  2063 ; 3.712 ;11.734
REMARK   3
REMARK   3 ANISOTROPIC THERMAL FACTOR RESTRAINTS.    COUNT   RMS   WEIGHT
REMARK   3   RIGID-BOND RESTRAINTS          (A**2):  2939 ; 2.738 ; 3.000
REMARK   3   SPHERICITY; FREE ATOMS         (A**2):    21 ;31.729 ; 5.000
REMARK   3   SPHERICITY; BONDED ATOMS       (A**2):  3033 ;13.491 ; 5.000
REMARK   3
REMARK   3  NCS RESTRAINTS STATISTICS
REMARK   3   NUMBER OF NCS GROUPS : NULL
REMARK   3
REMARK   3  TWIN DETAILS
REMARK   3   NUMBER OF TWIN DOMAINS  : NULL
REMARK   3
REMARK   3
REMARK   3  TLS DETAILS
REMARK   3   NUMBER OF TLS GROUPS  : NULL
REMARK   3
REMARK   3
REMARK   3  BULK SOLVENT MODELLING.
REMARK   3   METHOD USED :  MASK
REMARK   3   PARAMETERS FOR MASK CALCULATION
REMARK   3   VDW PROBE RADIUS   :   1.20
REMARK   3   ION PROBE RADIUS   :   0.80
REMARK   3   SHRINKAGE RADIUS   :   0.80
REMARK   3
REMARK   3  OTHER REFINEMENT REMARKS:
REMARK   3  HYDROGENS HAVE BEEN ADDED IN THE RIDING POSITIONS
REMARK   3  U VALUES      : REFINED INDIVIDUALLY
REMARK   3
LINKR       CA    CA A1000                 O   HOH A2122                CA-HOH
LINKR       CA    CA A1000                 OE1 GLU A  31                CA-GLU
LINKR       CA    CA A1000                 O   THR A  26                CA-THR
LINK        CA    CA A1000                 OD1 ASP A  22     1555   1555  2.44
LINKR       CA    CA A1000                 OE2 GLU A  31                CA-GLU1
LINK        CA    CA A1000                 OD1 ASP A  20     1555   1555  2.31
LINK        CA    CA A1000                 OD1 ASP A  24     1555   1555  2.35
LINK        CA    CA A1001                 OD1 ASP A  56     1555   1555  2.34
LINK        CA    CA A1001                 OD1 ASN A  60     1555   1555  2.40
LINKR       CA    CA A1001                 O   THR A  62                CA-THR
LINKR       CA    CA A1001                 O   HOH A2011                CA-HOH
LINKR       CA    CA A1001                 OE1 GLU A  67                CA-GLU
LINK        CA    CA A1001                 OD1 ASP A  58     1555   1555  2.44
LINKR       CA    CA A1001                 O   HOH A2127                CA-HOH
LINKR       CA    CA A1001                 OE2 GLU A  67                CA-GLU1
LINKR       CA    CA A1002                 OE1 GLU A 140                CA-GLU
LINK        CA    CA A1002                 OD1 ASP A 133     1555   1555  2.39
LINK        CA    CA A1002                 OD1 ASP A 129     1555   1555  2.30
LINKR       CA    CA A1002                 OE2 GLU A 140                CA-GLU1
LINKR       CA    CA A1002                 O   HOH A2129                CA-HOH
LINKR       CA    CA A1002                 O   HIS A 135                CA-HIS
LINK        CA    CA A1002                 OD1 ASP A 131     1555   1555  2.35
LINKR       CA    CA A1003                 O   HOH A2123                CA-HOH
LINKR       CA    CA A1003                 OE1 GLU A  47                CA-GLU
LINKR       CA    CA A1003                 OE2 GLU A  47                CA-GLU1
LINKR       CA    CA A1003                 O   HOH A2125                CA-HOH
LINKR       CA    CA A1003                 O   HOH A2126                CA-HOH
LINKR       CA    CA A1003                 O   HOH A2124                CA-HOH
LINK        CA    CA A1004                 OD1 ASP A  93     1555   1555  2.30
LINK        CA    CA A1004                 OD1 ASP A  95     1555   1555  2.33
LINKR       CA    CA A1004                 O   LEU A  99                CA-LEU
LINKR       CA    CA A1004                 OE1 GLU A 104                CA-GLU
LINKR       CA    CA A1004                 OE2 GLU A 104                CA-GLU1
LINKR       CA    CA A1004                 O   HOH A2128                CA-HOH
LINK        CA    CA A1004                 OD1 ASN A  97     1555   1555  2.42
LINK        CA    CA A1003                 OD2 ASP A  58     1555   1545  2.38
CRYST1   25.010   29.420   52.760  89.54  86.10  82.39 P 1                      
SCALE1      0.039984 -0.005342 -0.002731        0.00000                         
SCALE2     -0.000000  0.034293  0.000034        0.00000                         
SCALE3      0.000000 -0.000000  0.018998        0.00000                         
ATOM      1  N   GLU A   2      43.449  22.267  16.476  1.00 72.16           N
ANISOU    1  N   GLU A   2     9430   7248  10738   1999   1186  -2253       N
ATOM      2  CA  GLU A   2      44.095  20.947  16.731  1.00 56.47           C
ANISOU    2  CA  GLU A   2     5451   7555   8449   1358   1340  -1556       C
ATOM      3  HA  GLU A   2      45.001  20.964  16.357  1.00 52.50           H
ANISOU    3  HA  GLU A   2     5663   6984   7298   1119   1305  -1266       H
ATOM      4  CB  GLU A   2      44.216  20.694  18.223  1.00 47.28           C
ANISOU    4  CB  GLU A   2     2523   7674   7766     33   1933  -2760       C
ATOM      5  HB3 GLU A   2      43.341  20.789  18.624  1.00 41.90           H
ANISOU    5  HB3 GLU A   2     3744   7219   4956   1330   2191  -2106       H
ATOM      6  HB2 GLU A   2      44.815  21.361  18.592  1.00 46.69           H
ANISOU    6  HB2 GLU A   2     4591   6199   6950   -164   1473  -1966       H
ATOM      7  CG  GLU A   2      44.757  19.341  18.609  1.00 47.04           C
ANISOU    7  CG  GLU A   2     2962   8178   6732   -571    605  -2619       C
ATOM      8  HG3 GLU A   2      45.275  19.448  19.418  1.00 46.26           H
ANISOU    8  HG3 GLU A   2     3807   7513   6256    -12    524  -2043       H
ATOM      9  HG2 GLU A   2      45.329  19.013  17.900  1.00 44.04           H
ANISOU    9  HG2 GLU A   2     4081   7410   5241    479    199  -1524       H
ATOM     10  CD  GLU A   2      43.718  18.277  18.887  1.00 47.77           C
ANISOU   10  CD  GLU A   2     1815   6730   9603    792    104  -2197       C
ATOM     11  OE1 GLU A   2      43.971  17.463  19.783  1.00 52.40           O
ANISOU   11  OE1 GLU A   2     2724   5707  11476   -763   -655   -811       O
ATOM     12  OE2 GLU A   2      42.663  18.235  18.234  1.00 63.90           O
ANISOU   12  OE2 GLU A   2     3504  11093   9680  -2170   -985  -1076       O
ATOM     13  C   GLU A   2      43.330  19.810  16.072  1.00 43.63           C
ANISOU   13  C   GLU A   2     4450   6207   5918   1217   2188    160       C
ATOM     14  O   GLU A   2      42.094  19.829  16.016  1.00 57.71           O
ANISOU   14  O   GLU A   2     4719   7764   9444    288   1177     30       O
ATOM     15  H1  GLU A   2      43.261  22.708  17.307  1.00 65.71           H
ANISOU   15  H1  GLU A   2     8170   8254   8542   1204    627   -966       H
ATOM     16  H2  GLU A   2      44.043  22.813  15.955  1.00 74.69           H
ANISOU   16  H2  GLU A   2     9499   8795  10082   1302    610  -1765       H
ATOM     17  H3  GLU A   2      42.629  22.141  15.991  1.00 72.13           H
ANISOU   17  H3  GLU A   2     9676   7835   9893   1595   1022  -1476       H
ATOM     18  N   GLN A   3      44.089  18.830  15.587  1.00 44.69           N
ANISOU   18  N   GLN A   3     5802   5259   5919   2341    380    432       N
ATOM     19  CA  GLN A   3      43.541  17.749  14.791  1.00 44.57           C
ANISOU   19  CA  GLN A   3     5478   7721   3732   2579    170   -907       C
ATOM     20  HA  GLN A   3      42.773  17.384  15.273  1.00 47.45           H
ANISOU   20  HA  GLN A   3     5893   7446   4687   1675   -124   -524       H
ATOM     21  CB  GLN A   3      43.052  18.258  13.424  1.00 54.39           C
ANISOU   21  CB  GLN A   3     6466   8885   5311   3397   -557   -118       C
ATOM     22  HB3 GLN A   3      43.820  18.416  12.854  1.00 54.65           H
ANISOU   22  HB3 GLN A   3     6798   8135   5831   2554   -331   -340       H
ATOM     23  HB2 GLN A   3      42.573  19.091  13.549  1.00 48.17           H
ANISOU   23  HB2 GLN A   3     6176   6656   5468   1360   -278   -238       H
ATOM     24  CG  GLN A   3      42.115  17.313  12.675  1.00 52.17           C
ANISOU   24  CG  GLN A   3     4932  10075   4813   4148  -1423   -120       C
ATOM     25  HG3 GLN A   3      42.576  16.477  12.510  1.00 48.01           H
ANISOU   25  HG3 GLN A   3     6376   6800   5066   1378   -631   -185       H
ATOM     26  HG2 GLN A   3      41.871  17.726  11.831  1.00 51.37           H
ANISOU   26  HG2 GLN A   3     6680   7518   5317   2337   -958    707       H
ATOM     27  CD  GLN A   3      40.832  17.000  13.443  1.00 58.89           C
ANISOU   27  CD  GLN A   3     8333  10042   3997   2232   -547   1305       C
ATOM     28  OE1 GLN A   3      40.883  16.393  14.505  1.00 66.66           O
ANISOU   28  OE1 GLN A   3    11701   9515   4110   6411    546   1127       O
ATOM     29  NE2 GLN A   3      39.674  17.392  12.901  1.00 59.84           N
ANISOU   29  NE2 GLN A   3     6648   9460   6628   2844   1183   1432       N
ATOM     30 HE21 GLN A   3      38.957  17.389  13.378  1.00 54.89           H
ANISOU   30 HE21 GLN A   3     6378   8751   5726   1807    569   1237       H
ATOM     31 HE22 GLN A   3      39.641  17.645  12.080  1.00 58.16           H
ANISOU   31 HE22 GLN A   3     6950   8618   6531   2252    431   1072       H
ATOM     32  C   GLN A   3      44.554  16.612  14.628  1.00 34.17           C
ANISOU   32  C   GLN A   3     3383   7094   2503   1727  -1483   -488       C
ATOM     33  O   GLN A   3      44.280  15.528  15.122  1.00 33.71           O
ANISOU   33  O   GLN A   3     2685   7097   3024   1200   -304  -1631       O
ATOM     34  H   GLN A   3      44.938  18.782  15.719  1.00 45.77           H
ANISOU   34  H   GLN A   3     5694   6340   5357   1828    570   -212       H
ATOM     35  N   LEU A   4      45.655  16.853  13.897  1.00 31.59           N
ANISOU   35  N   LEU A   4     4031   5924   2047   1979  -1122   -130       N
ATOM     36  CA  LEU A   4      46.679  15.827  13.577  1.00 30.81           C
ANISOU   36  CA  LEU A   4     3977   5909   1819   1579  -1374  -1160       C
ATOM     37  HA  LEU A   4      46.590  15.080  14.202  1.00 33.09           H
ANISOU   37  HA  LEU A   4     3750   5570   3253   1528   -749   -903       H
ATOM     38  CB  LEU A   4      46.503  15.277  12.152  1.00 31.57           C
ANISOU   38  CB  LEU A   4     3192   6619   2180   1278  -1446  -1557       C
ATOM     39  HB3 LEU A   4      47.216  14.641  11.982  1.00 29.39           H
ANISOU   39  HB3 LEU A   4     3617   4793   2756    551   -970  -1259       H
ATOM     40  HB2 LEU A   4      46.588  16.017  11.529  1.00 35.22           H
ANISOU   40  HB2 LEU A   4     3600   6081   3700   1354   -964  -1143       H
ATOM     41  CG  LEU A   4      45.194  14.569  11.832  1.00 32.36           C
ANISOU   41  CG  LEU A   4     3128   6669   2498   1177  -1240  -1752       C
ATOM     42  HG  LEU A   4      44.457  15.150  12.076  1.00 30.69           H
ANISOU   42  HG  LEU A   4     3595   5246   2820    729   -802  -1593       H
ATOM     43  CD1 LEU A   4      45.090  14.289  10.342  1.00 34.76           C
ANISOU   43  CD1 LEU A   4     3917   6746   2543   1439  -1635  -1558       C
ATOM     44 HD11 LEU A   4      45.143  15.120   9.863  1.00 37.73           H
ANISOU   44 HD11 LEU A   4     3992   6360   3981   1055   -943  -1439       H
ATOM     45 HD12 LEU A   4      44.249  13.862  10.162  1.00 36.35           H
ANISOU   45 HD12 LEU A   4     4513   6099   3197    528   -702  -1208       H
ATOM     46 HD13 LEU A   4      45.813  13.713  10.081  1.00 33.09           H
ANISOU   46 HD13 LEU A   4     3995   5244   3333    578   -778  -1465       H
ATOM     47  CD2 LEU A   4      45.035  13.273  12.606  1.00 34.55           C
ANISOU   47  CD2 LEU A   4     3246   6905   2973   1518  -1254  -1479       C
ATOM     48 HD21 LEU A   4      45.813  12.728  12.460  1.00 30.46           H
ANISOU   48 HD21 LEU A   4     3578   4770   3222    721   -455  -1347       H
ATOM     49 HD22 LEU A   4      44.250  12.815  12.298  1.00 34.63           H
ANISOU   49 HD22 LEU A   4     4173   5820   3162    360   -392  -1078       H
ATOM     50 HD23 LEU A   4      44.952  13.475  13.541  1.00 33.70           H
ANISOU   50 HD23 LEU A   4     3656   5975   3172    993   -695  -1561       H
ATOM     51  C   LEU A   4      48.115  16.344  13.653  1.00 28.77           C
ANISOU   51  C   LEU A   4     3906   5674   1350   2034   -679   -689       C
ATOM     52  O   LEU A   4      48.417  17.481  13.276  1.00 31.94           O
ANISOU   52  O   LEU A   4     4020   5359   2754   1670  -1648   -995       O
ATOM     53  H   LEU A   4      45.831  17.632  13.571  1.00 32.40           H
ANISOU   53  H   LEU A   4     4107   5261   2940   1827   -579   -988       H
ATOM     54  N   THR A   5      49.027  15.481  14.112  1.00 23.17           N
ANISOU   54  N   THR A   5     2796   4616   1390   1235   -799  -1014       N
ATOM     55  CA  THR A   5      50.446  15.810  14.064  1.00 22.91           C
ANISOU   55  CA  THR A   5     3084   4155   1464   1046   -770   -658       C
ATOM     56  HA  THR A   5      50.589  16.748  14.293  1.00 22.55           H
ANISOU   56  HA  THR A   5     3006   3838   1723    919   -627   -139       H
ATOM     57  CB  THR A   5      51.230  14.959  15.063  1.00 19.41           C
ANISOU   57  CB  THR A   5     2329   3925   1119    622   -555   -538       C
ATOM     58  HB  THR A   5      52.153  15.251  15.086  1.00 20.28           H
ANISOU   58  HB  THR A   5     2547   3862   1295    332   -483   -562       H
ATOM     59  OG1 THR A   5      51.154  13.609  14.632  1.00 18.75           O
ANISOU   59  OG1 THR A   5     1957   3988   1176    267   -439   -711       O
ATOM     60  HG1 THR A   5      51.560  13.125  15.144  0.00 18.67           H
ANISOU   60  HG1 THR A   5     2364   2364   2364      0      0      0       H
ATOM     61  CG2 THR A   5      50.639  15.070  16.500  1.00 20.92           C
ANISOU   61  CG2 THR A   5     2597   4294   1054    122   -476   -616       C
ATOM     62 HG21 THR A   5      50.620  15.988  16.778  1.00 20.97           H
ANISOU   62 HG21 THR A   5     2611   3653   1702    185   -360    130       H
ATOM     63 HG22 THR A   5      51.184  14.572  17.114  1.00 21.30           H
ANISOU   63 HG22 THR A   5     2584   3509   2000    140   -387   -325       H
ATOM     64 HG23 THR A   5      49.747  14.718  16.525  1.00 21.55           H
ANISOU   64 HG23 THR A   5     2728   3843   1615     90   -373   -388       H
ATOM     65  C   THR A   5      51.028  15.570  12.653  1.00 22.34           C
ANISOU   65  C   THR A   5     3053   4265   1167    259  -1045   -625       C
ATOM     66  O   THR A   5      50.458  14.843  11.836  1.00 19.53           O
ANISOU   66  O   THR A   5     2889   3499   1030    388   -695   -599       O
ATOM     67  H   THR A   5      48.835  14.708  14.437  1.00 25.96           H
ANISOU   67  H   THR A   5     3303   4481   2077   1254   -680   -934       H
ATOM     68  N   GLU A   6      52.204  16.146  12.422  1.00 23.36           N
ANISOU   68  N   GLU A   6     3407   3970   1499   -115   -911   -885       N
ATOM     69  CA  GLU A   6      52.942  15.912  11.178  1.00 22.71           C
ANISOU   69  CA  GLU A   6     3436   4045   1146   -181   -685   -307       C
ATOM     70  HA  GLU A   6      52.396  16.208  10.420  1.00 22.19           H
ANISOU   70  HA  GLU A   6     2566   3850   2013    226   -737   -316       H
ATOM     71  CB  GLU A   6      54.236  16.726  11.180  1.00 28.72           C
ANISOU   71  CB  GLU A   6     4107   4643   2160   -662   -401   -797       C
ATOM     72  HB3 GLU A   6      54.893  16.256  11.718  1.00 29.97           H
ANISOU   72  HB3 GLU A   6     4048   4451   2889   -355   -159   -435       H
ATOM     73  HB2 GLU A   6      54.043  17.581  11.592  1.00 28.59           H
ANISOU   73  HB2 GLU A   6     4210   4076   2576   -326   -341   -138       H
ATOM     74  CG  GLU A   6      54.867  16.985   9.821  1.00 34.76           C
ANISOU   74  CG  GLU A   6     4891   4980   3334   -253    520    181       C
ATOM     75  HG3 GLU A   6      54.213  16.829   9.122  1.00 35.07           H
ANISOU   75  HG3 GLU A   6     4734   4549   4040    -90    205    -39       H
ATOM     76  HG2 GLU A   6      55.629  16.395   9.706  1.00 34.77           H
ANISOU   76  HG2 GLU A   6     4855   4754   3599   -267    179     -3       H
ATOM     77  CD  GLU A   6      55.349  18.421   9.728  1.00 43.41           C
ANISOU   77  CD  GLU A   6     6761   4428   5304    338    540    -72       C
ATOM     78  OE1 GLU A   6      55.068  19.195  10.675  1.00 56.91           O
ANISOU   78  OE1 GLU A   6     9983   7684   3955   1918   -587   -760       O
ATOM     79  OE2 GLU A   6      55.992  18.777   8.725  1.00 59.91           O
ANISOU   79  OE2 GLU A   6     5963   7029   9771  -1926   2354    582       O
ATOM     80  C   GLU A   6      53.210  14.403  11.024  1.00 20.78           C
ANISOU   80  C   GLU A   6     2678   4048   1169   -150   -426   -294       C
ATOM     81  O   GLU A   6      53.122  13.857   9.911  1.00 20.28           O
ANISOU   81  O   GLU A   6     2781   3886   1036   -539   -471   -150       O
ATOM     82  H   GLU A   6      52.588  16.669  12.986  1.00 19.71           H
ANISOU   82  H   GLU A   6     3324   2356   1806   -632   -443   -294       H
ATOM     83  N   GLU A   7      53.493  13.704  12.113  1.00 20.05           N
ANISOU   83  N   GLU A   7     2157   4151   1308   -309   -529   -164       N
ATOM     84  CA  GLU A   7      53.747  12.272  12.039  1.00 18.32           C
ANISOU   84  CA  GLU A   7     1650   4219   1091    125   -392    -50       C
ATOM     85  HA  GLU A   7      54.407  12.111  11.332  1.00 20.51           H
ANISOU   85  HA  GLU A   7     1938   4123   1728     93     37   -202       H
ATOM     86  CB  GLU A   7      54.370  11.776  13.347  1.00 20.40           C
ANISOU   86  CB  GLU A   7     1517   5012   1221   -252   -513    198       C
ATOM     87  HB3 GLU A   7      53.797  12.042  14.081  1.00 22.35           H
ANISOU   87  HB3 GLU A   7     2082   4361   2049    -11    -54   -134       H
ATOM     88  HB2 GLU A   7      55.242  12.186  13.453  1.00 19.30           H
ANISOU   88  HB2 GLU A   7     2022   3757   1551   -385   -582     -6       H
ATOM     89  CG  GLU A   7      54.545  10.275  13.428  1.00 23.90           C
ANISOU   89  CG  GLU A   7     2594   5092   1393    301   -958     22       C
ATOM     90  HG3 GLU A   7      53.686   9.839  13.321  1.00 24.88           H
ANISOU   90  HG3 GLU A   7     2998   4671   1781     70   -578    -61       H
ATOM     91  HG2 GLU A   7      54.913  10.055  14.298  1.00 22.62           H
ANISOU   91  HG2 GLU A   7     2250   4711   1632    818   -847    204       H
ATOM     92  CD  GLU A   7      55.488   9.716  12.392  1.00 39.03           C
ANISOU   92  CD  GLU A   7     4750   6808   3271   -364    772  -1114       C
ATOM     93  OE1 GLU A   7      56.420  10.416  11.934  1.00 33.05           O
ANISOU   93  OE1 GLU A   7     3161   6447   2949   1146   -804    619       O
ATOM     94  OE2 GLU A   7      55.271   8.553  11.999  1.00 30.95           O
ANISOU   94  OE2 GLU A   7     3275   6668   1816   2079  -1743    -20       O
ATOM     95  C   GLU A   7      52.495  11.481  11.681  1.00 16.73           C
ANISOU   95  C   GLU A   7     1709   3738    909    280   -389   -228       C
ATOM     96  O   GLU A   7      52.571  10.575  10.882  1.00 16.95           O
ANISOU   96  O   GLU A   7     1670   3650   1120    394   -413   -263       O
ATOM     97  H   GLU A   7      53.545  14.047  12.901  1.00 18.86           H
ANISOU   97  H   GLU A   7     2228   3141   1795   -215   -476   -438       H
ATOM     98  N   GLN A   8      51.349  11.833  12.261  1.00 16.41           N
ANISOU   98  N   GLN A   8     1664   3722    848    299   -380   -177       N
ATOM     99  CA  GLN A   8      50.110  11.197  11.848  1.00 15.99           C
ANISOU   99  CA  GLN A   8     1707   3504    863    194   -453   -150       C
ATOM    100  HA  GLN A   8      50.174  10.232  12.004  1.00 15.71           H
ANISOU  100  HA  GLN A   8     1696   3199   1072    134   -347   -504       H
ATOM    101  CB  GLN A   8      48.908  11.725  12.637  1.00 17.54           C
ANISOU  101  CB  GLN A   8     1679   3976   1007    320   -448   -174       C
ATOM    102  HB3 GLN A   8      48.093  11.413  12.212  1.00 17.44           H
ANISOU  102  HB3 GLN A   8     1829   3535   1259   -104   -285   -122       H
ATOM    103  HB2 GLN A   8      48.931  12.695  12.624  1.00 17.70           H
ANISOU  103  HB2 GLN A   8     1749   3776   1199    209   -333   -203       H
ATOM    104  CG  GLN A   8      48.867  11.278  14.086  1.00 19.01           C
ANISOU  104  CG  GLN A   8     1653   4525   1043    -65   -307   -102       C
ATOM    105  HG3 GLN A   8      49.697  11.522  14.524  1.00 19.74           H
ANISOU  105  HG3 GLN A   8     1889   4179   1433   -277   -434   -230       H
ATOM    106  HG2 GLN A   8      48.742  10.317  14.121  1.00 19.35           H
ANISOU  106  HG2 GLN A   8     1861   4174   1316    409   -312   -261       H
ATOM    107  CD  GLN A   8      47.723  11.960  14.801  1.00 21.85           C
ANISOU  107  CD  GLN A   8     1799   5461   1039    276   -385   -404       C
ATOM    108  OE1 GLN A   8      47.737  13.174  15.000  1.00 23.60           O
ANISOU  108  OE1 GLN A   8     1697   5719   1551    421   -308   -787       O
ATOM    109  NE2 GLN A   8      46.714  11.202  15.120  1.00 24.61           N
ANISOU  109  NE2 GLN A   8     1821   6111   1416   -193   -186   -971       N
ATOM    110 HE21 GLN A   8      46.039  11.540  15.535  1.00 25.75           H
ANISOU  110 HE21 GLN A   8     2502   5229   2052    349    141   -582       H
ATOM    111 HE22 GLN A   8      46.714  10.365  14.920  1.00 24.07           H
ANISOU  111 HE22 GLN A   8     2034   5236   1875    -63   -139    289       H
ATOM    112  C   GLN A   8      49.846  11.424  10.358  1.00 14.57           C
ANISOU  112  C   GLN A   8     1663   3004    866    328   -325   -164       C
ATOM    113  O   GLN A   8      49.466  10.498   9.646  1.00 14.85           O
ANISOU  113  O   GLN A   8     1747   2951    942    293   -389   -155       O
ATOM    114  H   GLN A   8      51.280  12.423  12.884  1.00 15.75           H
ANISOU  114  H   GLN A   8     1712   2694   1577    251   -366    -71       H
ATOM    115  N  AILE A   9      50.028  12.631   9.872  0.60 15.44           N
ANISOU  115  N  AILE A   9     1988   2935    941    232   -807   -280       N
ATOM    116  N  BILE A   9      50.023  12.676   9.943  0.40 15.57           N
ANISOU  116  N  BILE A   9     2120   2785   1011    416   -235   -305       N
ATOM    117  CA AILE A   9      49.732  12.898   8.455  0.60 16.17           C
ANISOU  117  CA AILE A   9     2341   2989    814    381   -670   -282       C
ATOM    118  CA BILE A   9      49.852  13.063   8.533  0.40 15.13           C
ANISOU  118  CA BILE A   9     2209   2478   1061     22   -261   -198       C
ATOM    119  HA AILE A   9      48.827  12.581   8.248  0.60 16.27           H
ANISOU  119  HA AILE A   9     2203   2937   1042    286   -357   -215       H
ATOM    120  HA BILE A   9      48.915  12.935   8.278  0.40 15.02           H
ANISOU  120  HA BILE A   9     2048   2514   1142    149    -92   -199       H
ATOM    121  CB AILE A   9      49.742  14.405   8.214  0.60 17.78           C
ANISOU  121  CB AILE A   9     2770   3063    921    314   -687   -433       C
ATOM    122  CB BILE A   9      50.198  14.541   8.297  0.40 15.91           C
ANISOU  122  CB BILE A   9     2281   2457   1307    -71   -418   -274       C
ATOM    123  HB AILE A   9      50.576  14.774   8.544  0.60 17.41           H
ANISOU  123  HB AILE A   9     2420   2928   1265    187   -259   -188       H
ATOM    124  HB BILE A   9      51.036  14.749   8.737  0.40 15.36           H
ANISOU  124  HB BILE A   9     1938   2440   1457   -107   -163   -157       H
ATOM    125  CG1AILE A   9      48.578  15.064   8.963  0.60 19.98           C
ANISOU  125  CG1AILE A   9     2499   3094   1996    310   -739   -809       C
ATOM    126  CG1BILE A   9      49.107  15.429   8.874  0.40 14.97           C
ANISOU  126  CG1BILE A   9     2024   2314   1350    -72   -534   -118       C
ATOM    127 HG13AILE A   9      48.534  14.710   9.864  0.60 21.02           H
ANISOU  127 HG13AILE A   9     2570   3007   2411    230   -506   -312       H
ATOM    128 HG13BILE A   9      48.894  15.134   9.772  0.40 16.05           H
ANISOU  128 HG13BILE A   9     2164   2278   1654    -98   -226     81       H
ATOM    129 HG12AILE A   9      47.755  14.852   8.494  0.60 18.53           H
ANISOU  129 HG12AILE A   9     2153   3017   1868     11   -315   -470       H
ATOM    130 HG12BILE A   9      48.319  15.367   8.311  0.40 14.08           H
ANISOU  130 HG12BILE A   9     1636   2297   1414    -73   -278   -156       H
ATOM    131  CD1AILE A   9      48.645  16.572   9.081  0.60 23.91           C
ANISOU  131  CD1AILE A   9     3387   3207   2490    178   -676   -757       C
ATOM    132  CD1BILE A   9      49.521  16.875   8.936  0.40 19.29           C
ANISOU  132  CD1BILE A   9     3221   2315   1793   -188   -759   -420       C
ATOM    133 HD11AILE A   9      49.420  16.812   9.594  0.60 22.17           H
ANISOU  133 HD11AILE A   9     2681   3198   2541     37   -206   -469       H
ATOM    134 HD11BILE A   9      50.297  16.953   9.497  0.40 18.14           H
ANISOU  134 HD11BILE A   9     2469   2429   1993   -174   -307   -205       H
ATOM    135 HD12AILE A   9      47.850  16.882   9.523  0.60 23.82           H
ANISOU  135 HD12AILE A   9     3164   3209   2677    -47   -515   -559       H
ATOM    136 HD12BILE A   9      48.800  17.393   9.301  0.40 20.12           H
ANISOU  136 HD12BILE A   9     2977   2624   2043   -222   -517   -193       H
ATOM    137 HD13AILE A   9      48.699  16.957   8.204  0.60 23.79           H
ANISOU  137 HD13AILE A   9     2964   3162   2913    155   -471   -338       H
ATOM    138 HD13BILE A   9      49.728  17.179   8.049  0.40 19.89           H
ANISOU  138 HD13BILE A   9     2783   2381   2394   -174   -299     38       H
ATOM    139  CG2AILE A   9      49.638  14.668   6.720  0.60 18.98           C
ANISOU  139  CG2AILE A   9     2924   3194   1091    268   -932   -137       C
ATOM    140  CG2BILE A   9      50.332  14.845   6.806  0.40 14.14           C
ANISOU  140  CG2BILE A   9     1570   2359   1441   -359   -525   -148       C
ATOM    141 HG21AILE A   9      50.459  14.411   6.293  0.60 20.01           H
ANISOU  141 HG21AILE A   9     2831   3096   1676    -80   -570   -197       H
ATOM    142 HG21BILE A   9      51.050  14.320   6.444  0.40 15.00           H
ANISOU  142 HG21BILE A   9     1896   2300   1503   -236   -385   -161       H
ATOM    143 HG22AILE A   9      49.482  15.603   6.573  0.60 19.20           H
ANISOU  143 HG22AILE A   9     2772   2988   1534     87   -564   -377       H
ATOM    144 HG22BILE A   9      50.520  15.779   6.694  0.40 14.06           H
ANISOU  144 HG22BILE A   9     1756   2142   1442    -54   -388   -253       H
ATOM    145 HG23AILE A   9      48.908  14.156   6.364  0.60 18.29           H
ANISOU  145 HG23AILE A   9     2522   2951   1474     81   -309    -30       H
ATOM    146 HG23BILE A   9      49.508  14.621   6.367  0.40 13.33           H
ANISOU  146 HG23BILE A   9     1370   2368   1327   -403   -288   -139       H
ATOM    147  C  AILE A   9      50.723  12.117   7.571  0.60 16.31           C
ANISOU  147  C  AILE A   9     2197   2919   1079    281   -629   -285       C
ATOM    148  C  BILE A   9      50.713  12.197   7.623  0.40 14.76           C
ANISOU  148  C  BILE A   9     2220   2608    780    217   -543   -142       C
ATOM    149  O  AILE A   9      50.337  11.532   6.552  0.60 13.66           O
ANISOU  149  O  AILE A   9     2132   2187    869    416   -581    -59       O
ATOM    150  O  BILE A   9      50.217  11.673   6.627  0.40 14.53           O
ANISOU  150  O  BILE A   9     2042   2717    761   -140   -156   -322       O
ATOM    151  H  AILE A   9      50.321  13.298  10.330  0.60 14.77           H
ANISOU  151  H  AILE A   9     2037   2184   1389    110   -437      8       H
ATOM    152  H  BILE A   9      50.240  13.323  10.466  0.40 15.07           H
ANISOU  152  H  BILE A   9     1994   2220   1509    180   -187    -64       H
ATOM    153  N   ALA A  10      51.987  12.054   7.969  1.00 16.17           N
ANISOU  153  N   ALA A  10     2170   3003    971     58   -393   -280       N
ATOM    154  CA  ALA A  10      52.949  11.282   7.205  1.00 16.20           C
ANISOU  154  CA  ALA A  10     2047   3028   1078    -62   -362   -270       C
ATOM    155  HA  ALA A  10      53.001  11.636   6.293  1.00 16.20           H
ANISOU  155  HA  ALA A  10     1955   2645   1553    -52   -253    201       H
ATOM    156  CB  ALA A  10      54.327  11.397   7.832  1.00 17.71           C
ANISOU  156  CB  ALA A  10     1882   3297   1547   -372   -236   -528       C
ATOM    157  HB1 ALA A  10      54.567  12.326   7.874  1.00 17.58           H
ANISOU  157  HB1 ALA A  10     2087   2920   1671    164   -194   -310       H
ATOM    158  HB2 ALA A  10      54.960  10.927   7.285  1.00 18.05           H
ANISOU  158  HB2 ALA A  10     2134   2876   1848    -48   -202   -313       H
ATOM    159  HB3 ALA A  10      54.301  11.030   8.718  1.00 18.42           H
ANISOU  159  HB3 ALA A  10     2024   2916   2056   -128   -177    -53       H
ATOM    160  C   ALA A  10      52.522   9.824   7.131  1.00 14.36           C
ANISOU  160  C   ALA A  10     1603   2796   1054    144   -451    -63       C
ATOM    161  O   ALA A  10      52.577   9.216   6.068  1.00 14.40           O
ANISOU  161  O   ALA A  10     1636   2700   1134    148   -254    -88       O
ATOM    162  H   ALA A  10      52.308  12.434   8.671  1.00 15.12           H
ANISOU  162  H   ALA A  10     2144   2220   1378    -91   -433   -311       H
ATOM    163  N  AGLU A  11      52.059   9.301   8.272  0.44 15.76           N
ANISOU  163  N  AGLU A  11     1948   2911   1127    229   -362    121       N
ATOM    164  N  BGLU A  11      52.049   9.219   8.208  0.56 15.12           N
ANISOU  164  N  BGLU A  11     1787   2849   1108    387   -506    214       N
ATOM    165  CA AGLU A  11      51.542   7.942   8.364  0.44 14.68           C
ANISOU  165  CA AGLU A  11     1871   2799    905    384   -301     87       C
ATOM    166  CA BGLU A  11      51.698   7.801   8.127  0.56 15.25           C
ANISOU  166  CA BGLU A  11     1965   2675   1153    512   -528    463       C
ATOM    167  HA AGLU A  11      52.250   7.318   8.098  0.44 13.61           H
ANISOU  167  HA AGLU A  11     1899   2311    958    121   -200     87       H
ATOM    168  HA BGLU A  11      52.414   7.298   7.694  0.56 15.81           H
ANISOU  168  HA BGLU A  11     1978   2650   1378    109   -190    160       H
ATOM    169  CB AGLU A  11      51.134   7.581   9.810  0.44 17.39           C
ANISOU  169  CB AGLU A  11     2893   2966    749    397   -559    296       C
ATOM    170  CB BGLU A  11      51.548   7.255   9.539  0.56 15.48           C
ANISOU  170  CB BGLU A  11     1712   2955   1215    -33    -92    417       C
ATOM    171  HB3AGLU A  11      50.527   6.825   9.787  0.44 18.09           H
ANISOU  171  HB3AGLU A  11     2805   2940   1126    386   -388    250       H
ATOM    172  HB3BGLU A  11      51.326   6.312   9.486  0.56 16.29           H
ANISOU  172  HB3BGLU A  11     2031   2739   1417    329   -253    456       H
ATOM    173  HB2AGLU A  11      50.696   8.343  10.219  0.44 17.56           H
ANISOU  173  HB2AGLU A  11     2634   2722   1316     53   -370    151       H
ATOM    174  HB2BGLU A  11      50.841   7.738   9.995  0.56 16.46           H
ANISOU  174  HB2BGLU A  11     2008   2743   1500     49    -65    259       H
ATOM    175  CG AGLU A  11      52.322   7.204  10.670  0.44 20.57           C
ANISOU  175  CG AGLU A  11     3042   3589   1183    541   -693    397       C
ATOM    176  CG BGLU A  11      52.823   7.400  10.348  0.56 18.74           C
ANISOU  176  CG BGLU A  11     2258   3424   1439     13   -698    722       C
ATOM    177  HG3AGLU A  11      53.026   7.859  10.537  0.44 21.40           H
ANISOU  177  HG3AGLU A  11     3299   3473   1360    381   -649    223       H
ATOM    178  HG3BGLU A  11      53.027   8.334  10.494  0.56 19.00           H
ANISOU  178  HG3BGLU A  11     2307   3290   1622    190   -383    632       H
ATOM    179  HG2AGLU A  11      52.634   6.325  10.407  0.44 20.76           H
ANISOU  179  HG2AGLU A  11     3292   3188   1408     52   -601    341       H
ATOM    180  HG2BGLU A  11      53.534   6.972   9.860  0.56 20.85           H
ANISOU  180  HG2BGLU A  11     2648   3356   1916   -150   -234    487       H
ATOM    181  CD AGLU A  11      51.999   7.162  12.148  0.44 26.48           C
ANISOU  181  CD AGLU A  11     4315   4653   1090   1025   -795    611       C
ATOM    182  CD BGLU A  11      52.748   6.721  11.685  0.56 22.26           C
ANISOU  182  CD BGLU A  11     3053   3838   1565     26   -569    834       C
ATOM    183  OE1AGLU A  11      50.822   6.997  12.520  0.44 36.41           O
ANISOU  183  OE1AGLU A  11     4850   6316   2666    312   -362    751       O
ATOM    184  OE1BGLU A  11      51.696   6.120  12.004  0.56 30.82           O
ANISOU  184  OE1BGLU A  11     2866   5684   3157   -299     67    827       O
ATOM    185  OE2AGLU A  11      52.946   7.300  12.953  0.44 32.62           O
ANISOU  185  OE2AGLU A  11     5413   5389   1592    350  -1786   1190       O
ATOM    186  OE2BGLU A  11      53.756   6.798  12.426  0.56 27.78           O
ANISOU  186  OE2BGLU A  11     2818   5433   2303    513   -923    344       O
ATOM    187  C  AGLU A  11      50.372   7.745   7.414  0.44 13.48           C
ANISOU  187  C  AGLU A  11     1834   2497    789    213   -196    327       C
ATOM    188  C  BGLU A  11      50.428   7.581   7.309  0.56 14.42           C
ANISOU  188  C  BGLU A  11     1674   2592   1212    372   -143    102       C
ATOM    189  O  AGLU A  11      50.371   6.798   6.614  0.44 12.48           O
ANISOU  189  O  AGLU A  11     1841   1728   1170   -174   -277    546       O
ATOM    190  O  BGLU A  11      50.207   6.550   6.671  0.56 17.13           O
ANISOU  190  O  BGLU A  11     2662   2591   1254    653   -452     34       O
ATOM    191  H  AGLU A  11      52.044   9.734   9.016  0.44 15.36           H
ANISOU  191  H  AGLU A  11     1851   2362   1622    216   -320   -100       H
ATOM    192  H  BGLU A  11      51.918   9.605   8.965  0.56 15.42           H
ANISOU  192  H  BGLU A  11     1796   2456   1606    328   -337    -78       H
ATOM    193  N  APHE A  12      49.391   8.643   7.483  0.74 12.84           N
ANISOU  193  N  APHE A  12     1667   2309    902     51   -228    317       N
ATOM    194  N  BPHE A  12      49.580   8.604   7.335  0.26 13.75           N
ANISOU  194  N  BPHE A  12     1663   2616    945    410   -302   -273       N
ATOM    195  CA APHE A  12      48.278   8.573   6.537  0.74 13.04           C
ANISOU  195  CA APHE A  12     1709   2298    948   -110   -220    292       C
ATOM    196  CA BPHE A  12      48.319   8.575   6.609  0.26 13.11           C
ANISOU  196  CA BPHE A  12     1705   2339    936     57   -299    256       C
ATOM    197  HA APHE A  12      47.837   7.706   6.646  0.74 12.61           H
ANISOU  197  HA APHE A  12     1749   2002   1041    107   -219     87       H
ATOM    198  HA BPHE A  12      47.887   7.706   6.749  0.26 12.65           H
ANISOU  198  HA BPHE A  12     1720   2089    996    223   -295     55       H
ATOM    199  CB APHE A  12      47.220   9.651   6.821  0.74 13.49           C
ANISOU  199  CB APHE A  12     1510   2846    768     74   -270   -119       C
ATOM    200  CB BPHE A  12      47.367   9.665   7.129  0.26 13.97           C
ANISOU  200  CB BPHE A  12     1525   2938    844    311   -329    252       C
ATOM    201  HB3APHE A  12      46.604   9.695   6.073  0.74 12.62           H
ANISOU  201  HB3APHE A  12     1115   2588   1091   -163   -320      7       H
ATOM    202  HB3BPHE A  12      46.650   9.781   6.487  0.26 14.03           H
ANISOU  202  HB3BPHE A  12     1283   2926   1119    121   -362    192       H
ATOM    203  HB2APHE A  12      47.664  10.507   6.930  0.74 13.52           H
ANISOU  203  HB2APHE A  12     1707   2437    993    240   -165     93       H
ATOM    204  HB2BPHE A  12      47.863  10.494   7.217  0.26 14.75           H
ANISOU  204  HB2BPHE A  12     1913   2664   1025    334   -202    263       H
ATOM    205  CG APHE A  12      46.414   9.377   8.064  0.74 15.92           C
ANISOU  205  CG APHE A  12     1617   3444    985   -442   -213   -194       C
ATOM    206  CG BPHE A  12      46.737   9.363   8.472  0.26 17.85           C
ANISOU  206  CG BPHE A  12     1876   3904   1001   -545   -172     35       C
ATOM    207  CD1APHE A  12      45.754   8.184   8.188  0.74 22.29           C
ANISOU  207  CD1APHE A  12     2616   4398   1454  -1624    223   -767       C
ATOM    208  CD1BPHE A  12      46.286   8.089   8.792  0.26 21.01           C
ANISOU  208  CD1BPHE A  12     1895   4340   1745   -938    659    -83       C
ATOM    209  HD1APHE A  12      45.815   7.564   7.504  0.74 19.76           H
ANISOU  209  HD1APHE A  12     2546   2912   2047   -834    110   -344       H
ATOM    210  HD1BPHE A  12      46.383   7.400   8.176  0.26 20.41           H
ANISOU  210  HD1BPHE A  12     1969   3513   2273   -847    326     83       H
ATOM    211  CE1APHE A  12      45.019   7.893   9.319  0.74 24.14           C
ANISOU  211  CE1APHE A  12     3027   4589   1557  -1810    223   -231       C
ATOM    212  CE1BPHE A  12      45.709   7.825  10.022  0.26 19.70           C
ANISOU  212  CE1BPHE A  12     1496   4522   1467   -976    237    -41       C
ATOM    213  HE1APHE A  12      44.583   7.075   9.387  0.74 20.81           H
ANISOU  213  HE1APHE A  12     2701   3355   1851   -505    199    -86       H
ATOM    214  HE1BPHE A  12      45.417   6.965  10.222  0.26 19.15           H
ANISOU  214  HE1BPHE A  12     2051   3570   1655   -171    151   -427       H
ATOM    215  CZ APHE A  12      44.927   8.810  10.344  0.74 21.43           C
ANISOU  215  CZ APHE A  12     1932   5143   1065  -1174    298   -401       C
ATOM    216  CZ BPHE A  12      45.555   8.837  10.941  0.26 21.77           C
ANISOU  216  CZ BPHE A  12     2335   4675   1262   -609     18    -40       C
ATOM    217  HZ APHE A  12      44.430   8.617  11.101  0.74 21.18           H
ANISOU  217  HZ APHE A  12     1766   4741   1538  -1024    473     -2       H
ATOM    218  HZ BPHE A  12      45.166   8.662  11.768  0.26 22.01           H
ANISOU  218  HZ BPHE A  12     1961   4562   1838   -562    465    165       H
ATOM    219  CE2APHE A  12      45.571  10.008  10.233  0.74 19.16           C
ANISOU  219  CE2APHE A  12     1616   4724    939   -684   -221   -381       C
ATOM    220  CE2BPHE A  12      45.996  10.107  10.639  0.26 19.00           C
ANISOU  220  CE2BPHE A  12     2328   4358    532   -425   -495    -79       C
ATOM    221  HE2APHE A  12      45.520  10.633  10.920  0.74 17.66           H
ANISOU  221  HE2APHE A  12     1684   3211   1815   -553    -93   -128       H
ATOM    222  HE2BPHE A  12      45.898  10.791  11.260  0.26 19.27           H
ANISOU  222  HE2BPHE A  12     2298   3268   1753   -284   -359     23       H
ATOM    223  CD2APHE A  12      46.329  10.272   9.102  0.74 15.74           C
ANISOU  223  CD2APHE A  12     1527   3357   1093    -94   -135   -142       C
ATOM    224  CD2BPHE A  12      46.577  10.367   9.413  0.26 17.75           C
ANISOU  224  CD2BPHE A  12     2255   3730    758     32   -391    290       C
ATOM    225  HD2APHE A  12      46.767  11.089   9.031  0.74 15.43           H
ANISOU  225  HD2APHE A  12     1916   2843   1102    182   -178   -228       H
ATOM    226  HD2BPHE A  12      46.869  11.229   9.218  0.26 17.50           H
ANISOU  226  HD2BPHE A  12     2344   3249   1055    229   -413   -229       H
ATOM    227  C  APHE A  12      48.722   8.644   5.073  0.74 10.56           C
ANISOU  227  C  APHE A  12     1487   1589    936    214   -206    114       C
ATOM    228  C  BPHE A  12      48.576   8.746   5.107  0.26 11.96           C
ANISOU  228  C  BPHE A  12     1447   2163    933    258   -211    125       C
ATOM    229  O  APHE A  12      48.215   7.903   4.228  0.74 10.86           O
ANISOU  229  O  APHE A  12     1315   1679   1130    234   -266      1       O
ATOM    230  O  BPHE A  12      47.863   8.174   4.260  0.26  8.53           O
ANISOU  230  O  BPHE A  12      746   1589    903    531   -128    371       O
ATOM    231  H  APHE A  12      49.345   9.291   8.059  0.74 13.80           H
ANISOU  231  H  APHE A  12     1710   2135   1396    115   -216    191       H
ATOM    232  H  BPHE A  12      49.725   9.329   7.775  0.26 13.37           H
ANISOU  232  H  BPHE A  12     1699   2080   1299    265   -208     86       H
ATOM    233  N  ALYS A  13      49.687   9.519   4.765  0.60 11.33           N
ANISOU  233  N  ALYS A  13     1424   1886    993     31   -179    200       N
ATOM    234  N  BLYS A  13      49.604   9.532   4.778  0.40 10.98           N
ANISOU  234  N  BLYS A  13     1524   1962    684     72   -313   -218       N
ATOM    235  CA ALYS A  13      50.170   9.678   3.393  0.60 10.45           C
ANISOU  235  CA ALYS A  13     1439   1578    953    -58   -314     88       C
ATOM    236  CA BLYS A  13      50.035   9.653   3.411  0.40 10.46           C
ANISOU  236  CA BLYS A  13     1479   1695    801     56   -223   -102       C
ATOM    237  HA ALYS A  13      49.407   9.869   2.808  0.60  9.82           H
ANISOU  237  HA ALYS A  13     1186   1523   1022     17   -136    102       H
ATOM    238  HA BLYS A  13      49.258   9.820   2.834  0.40 10.27           H
ANISOU  238  HA BLYS A  13     1261   1679    961     76   -134   -123       H
ATOM    239  CB ALYS A  13      51.149  10.858   3.282  0.60 12.55           C
ANISOU  239  CB ALYS A  13     2082   1395   1292   -202     -3     67       C
ATOM    240  CB BLYS A  13      50.943  10.863   3.266  0.40 10.10           C
ANISOU  240  CB BLYS A  13     1414   1693    729      2   -448   -282       C
ATOM    241  HB3ALYS A  13      51.638  10.778   2.448  0.60 12.28           H
ANISOU  241  HB3ALYS A  13     1735   1491   1440   -120      5     19       H
ATOM    242  HB3BLYS A  13      51.749  10.705   3.781  0.40  9.94           H
ANISOU  242  HB3BLYS A  13     1105   1764    906     48   -227   -134       H
ATOM    243  HB2ALYS A  13      51.773  10.816   4.024  0.60 12.61           H
ANISOU  243  HB2ALYS A  13     1768   1529   1491   -111     -4     21       H
ATOM    244  HB2BLYS A  13      50.480  11.638   3.622  0.40 10.22           H
ANISOU  244  HB2BLYS A  13     1480   1512    892    -29   -308   -100       H
ATOM    245  CG ALYS A  13      50.508  12.242   3.298  0.60 12.47           C
ANISOU  245  CG ALYS A  13     2191   1464   1080   -136   -305    -87       C
ATOM    246  CG BLYS A  13      51.369  11.203   1.867  0.40 14.75           C
ANISOU  246  CG BLYS A  13     2158   2398   1046     59   -231    335       C
ATOM    247  HG3ALYS A  13      50.126  12.400   4.175  0.60 13.03           H
ANISOU  247  HG3ALYS A  13     2039   1503   1405   -128    -25   -153       H
ATOM    248  HG3BLYS A  13      50.799  10.727   1.254  0.40 15.20           H
ANISOU  248  HG3BLYS A  13     2043   2142   1588     25   -202    156       H
ATOM    249  HG2ALYS A  13      49.810  12.269   2.626  0.60 11.74           H
ANISOU  249  HG2ALYS A  13     1648   1471   1341   -168   -136    -91       H
ATOM    250  HG2BLYS A  13      52.294  10.944   1.745  0.40 15.41           H
ANISOU  250  HG2BLYS A  13     2091   2296   1466    -57   -194    158       H
ATOM    251  CD ALYS A  13      51.465  13.384   3.010  0.60 17.50           C
ANISOU  251  CD ALYS A  13     3230   1371   2045   -586   -256   -331       C
ATOM    252  CD BLYS A  13      51.245  12.701   1.557  0.40 24.65           C
ANISOU  252  CD BLYS A  13     3385   2939   3040   1059    454   1022       C
ATOM    253  HD3ALYS A  13      51.887  13.242   2.148  0.60 17.71           H
ANISOU  253  HD3ALYS A  13     2987   1544   2195   -285   -133   -174       H
ATOM    254  HD3BLYS A  13      52.084  13.137   1.774  0.40 25.04           H
ANISOU  254  HD3BLYS A  13     3860   3293   2361    680    408    831       H
ATOM    255  HD2ALYS A  13      52.133  13.432   3.712  0.60 16.58           H
ANISOU  255  HD2ALYS A  13     2706   1540   2053   -283    -30   -167       H
ATOM    256  HD2BLYS A  13      50.528  13.074   2.092  0.40 24.51           H
ANISOU  256  HD2BLYS A  13     3379   3203   2730    579    555    682       H
ATOM    257  CE ALYS A  13      50.714  14.708   2.968  0.60 21.40           C
ANISOU  257  CE ALYS A  13     4536   1602   1991    -29    209   -102       C
ATOM    258  CE BLYS A  13      50.934  13.008   0.091  0.40 33.04           C
ANISOU  258  CE BLYS A  13     5138   4235   3179   1700    643   1235       C
ATOM    259  HE3ALYS A  13      50.233  14.827   3.802  0.60 20.48           H
ANISOU  259  HE3ALYS A  13     3574   1743   2464   -103    281    -99       H
ATOM    260  HE3BLYS A  13      49.971  13.003  -0.039  0.40 33.18           H
ANISOU  260  HE3BLYS A  13     5209   4113   3283   1456    810   1051       H
ATOM    261  HE2ALYS A  13      50.093  14.695   2.223  0.60 21.66           H
ANISOU  261  HE2ALYS A  13     3745   1751   2731   -168    144    -87       H
ATOM    262  HE2BLYS A  13      51.353  12.341  -0.475  0.40 34.23           H
ANISOU  262  HE2BLYS A  13     4785   4372   3848    990    956    574       H
ATOM    263  NZ ALYS A  13      51.620  15.869   2.788  0.60 28.17           N
ANISOU  263  NZ ALYS A  13     5022   2053   3629   -247   1082    317       N
ATOM    264  NZ BLYS A  13      51.452  14.348  -0.312  0.40 29.20           N
ANISOU  264  NZ BLYS A  13     4666   4355   2071   2108   1184   1062       N
ATOM    265  HZ1ALYS A  13      52.212  15.942   3.540  0.60 29.94           H
ANISOU  265  HZ1ALYS A  13     4934   2347   4094     11    762    128       H
ATOM    266  HZ1BLYS A  13      51.100  15.025   0.272  0.40 29.51           H
ANISOU  266  HZ1BLYS A  13     4414   3546   3253   1050   1036    352       H
ATOM    267  HZ2ALYS A  13      51.107  16.677   2.716  0.60 27.44           H
ANISOU  267  HZ2ALYS A  13     4139   3044   3240    206    647    135       H
ATOM    268  HZ2BLYS A  13      51.185  14.545  -1.213  0.40 29.43           H
ANISOU  268  HZ2BLYS A  13     4277   3987   2918   1596    111   1380       H
ATOM    269  HZ3ALYS A  13      52.142  15.759   1.989  0.60 25.74           H
ANISOU  269  HZ3ALYS A  13     4107   2402   3271    -16    436    157       H
ATOM    270  HZ3BLYS A  13      52.410  14.359  -0.261  0.40 30.75           H
ANISOU  270  HZ3BLYS A  13     4671   4042   2971   1547    857    904       H
ATOM    271  C  ALYS A  13      50.849   8.412   2.879  0.60  9.59           C
ANISOU  271  C  ALYS A  13     1251   1336   1055   -206   -195    207       C
ATOM    272  C  BLYS A  13      50.686   8.352   2.947  0.40  9.45           C
ANISOU  272  C  BLYS A  13     1206   1589    795      9    -46     89       C
ATOM    273  O  ALYS A  13      50.770   8.030   1.696  0.60  8.65           O
ANISOU  273  O  ALYS A  13      973   1313   1000   -348    -63    234       O
ATOM    274  O  BLYS A  13      50.339   7.906   1.848  0.40  8.20           O
ANISOU  274  O  BLYS A  13     1005   1348    761    -66    171     31       O
ATOM    275  H  ALYS A  13      50.066  10.027   5.347  0.60 11.54           H
ANISOU  275  H  ALYS A  13     1488   1637   1258     27   -186    135       H
ATOM    276  H  BLYS A  13      50.064  10.015   5.335  0.40 10.25           H
ANISOU  276  H  BLYS A  13     1355   1477   1062   -133   -223    -74       H
ATOM    277  N   GLU A  14      51.562   7.725   3.763  1.00 10.97           N
ANISOU  277  N   GLU A  14     1363   1685   1121     10   -220    192       N
ATOM    278  CA  GLU A  14      52.184   6.464   3.385  1.00 11.70           C
ANISOU  278  CA  GLU A  14     1430   1709   1304     83   -156    232       C
ATOM    279  HA  GLU A  14      52.730   6.597   2.582  1.00 11.86           H
ANISOU  279  HA  GLU A  14     1406   1670   1428     51    -86    271       H
ATOM    280  CB  GLU A  14      53.122   5.981   4.505  1.00 14.68           C
ANISOU  280  CB  GLU A  14     1484   2066   2027    249   -438    356       C
ATOM    281  HB3 GLU A  14      53.400   5.074   4.306  1.00 14.54           H
ANISOU  281  HB3 GLU A  14     1621   1991   1913     22   -278    241       H
ATOM    282  HB2 GLU A  14      52.632   5.993   5.342  1.00 15.73           H
ANISOU  282  HB2 GLU A  14     1787   2102   2085     91   -276    273       H
ATOM    283  CG  GLU A  14      54.388   6.823   4.683  1.00 18.35           C
ANISOU  283  CG  GLU A  14     1762   2830   2380     -2   -375    333       C
ATOM    284  HG3 GLU A  14      54.144   7.761   4.680  1.00 17.90           H
ANISOU  284  HG3 GLU A  14     1852   2732   2216   -132   -338    234       H
ATOM    285  HG2 GLU A  14      54.986   6.640   3.943  1.00 19.88           H
ANISOU  285  HG2 GLU A  14     2121   2933   2499    -15   -185    196       H
ATOM    286  CD  GLU A  14      55.156   6.546   5.971  1.00 25.64           C
ANISOU  286  CD  GLU A  14     1915   5328   2498    158   -552    135       C
ATOM    287  OE1 GLU A  14      54.528   6.271   7.002  1.00 27.24           O
ANISOU  287  OE1 GLU A  14     2576   5066   2704    682   -716    408       O
ATOM    288  OE2 GLU A  14      56.404   6.651   5.976  1.00 32.15           O
ANISOU  288  OE2 GLU A  14     2121   6562   3531    276   -988      4       O
ATOM    289  C   GLU A  14      51.111   5.407   3.068  1.00 11.62           C
ANISOU  289  C   GLU A  14     1484   1544   1386    133   -198    421       C
ATOM    290  O   GLU A  14      51.223   4.629   2.102  1.00 12.94           O
ANISOU  290  O   GLU A  14     1591   1533   1790    272   -201    112       O
ATOM    291  H   GLU A  14      51.753   8.008   4.552  1.00 10.87           H
ANISOU  291  H   GLU A  14     1324   1564   1242    -37   -208     80       H
ATOM    292  N   ALA A  15      50.053   5.384   3.871  1.00 11.48           N
ANISOU  292  N   ALA A  15     1450   1596   1315     20   -246    520       N
ATOM    293  CA  ALA A  15      48.960   4.449   3.631  1.00 11.76           C
ANISOU  293  CA  ALA A  15     1562   1299   1604     53   -237    620       C
ATOM    294  HA  ALA A  15      49.321   3.540   3.571  1.00 11.57           H
ANISOU  294  HA  ALA A  15     1476   1387   1532     95   -168    522       H
ATOM    295  CB  ALA A  15      47.964   4.468   4.779  1.00 13.79           C
ANISOU  295  CB  ALA A  15     1632   1933   1673    -30   -106    896       C
ATOM    296  HB1 ALA A  15      48.415   4.217   5.588  1.00 12.50           H
ANISOU  296  HB1 ALA A  15     1523   1733   1493    104    -18    568       H
ATOM    297  HB2 ALA A  15      47.259   3.844   4.590  1.00 13.78           H
ANISOU  297  HB2 ALA A  15     1774   1817   1641     40   -127    581       H
ATOM    298  HB3 ALA A  15      47.603   5.353   4.865  1.00 13.78           H
ANISOU  298  HB3 ALA A  15     1693   1925   1618    -79   -100    590       H
ATOM    299  C   ALA A  15      48.263   4.776   2.292  1.00 10.71           C
ANISOU  299  C   ALA A  15     1476   1085   1508    -53   -180    501       C
ATOM    300  O   ALA A  15      47.947   3.883   1.494  1.00 12.86           O
ANISOU  300  O   ALA A  15     1843   1114   1927   -114   -437    522       O
ATOM    301  H   ALA A  15      49.956   5.896   4.555  1.00 12.57           H
ANISOU  301  H   ALA A  15     1474   1682   1620     46   -171    285       H
ATOM    302  N   PHE A  16      47.996   6.072   2.066  1.00  9.32           N
ANISOU  302  N   PHE A  16     1312   1155   1074     39   -151    348       N
ATOM    303  CA  PHE A  16      47.381   6.485   0.796  1.00  8.51           C
ANISOU  303  CA  PHE A  16     1169    999   1064    -79   -218    217       C
ATOM    304  HA  PHE A  16      46.495   6.076   0.711  1.00  8.26           H
ANISOU  304  HA  PHE A  16     1086   1009   1040     -6   -150    187       H
ATOM    305  CB  PHE A  16      47.212   8.010   0.824  1.00  8.41           C
ANISOU  305  CB  PHE A  16     1219    997    977    -65   -181     96       C
ATOM    306  HB3 PHE A  16      48.088   8.424   0.851  1.00  8.23           H
ANISOU  306  HB3 PHE A  16     1127   1009    989     13   -109    100       H
ATOM    307  HB2 PHE A  16      46.712   8.254   1.618  1.00  8.64           H
ANISOU  307  HB2 PHE A  16     1199    990   1092    -72    -83     79       H
ATOM    308  CG  PHE A  16      46.475   8.573  -0.367  1.00  7.44           C
ANISOU  308  CG  PHE A  16     1184    752    890   -122   -113     98       C
ATOM    309  CD1 PHE A  16      45.100   8.618  -0.410  1.00  8.51           C
ANISOU  309  CD1 PHE A  16     1137    928   1167   -171   -138    258       C
ATOM    310  HD1 PHE A  16      44.609   8.282   0.300  1.00  8.16           H
ANISOU  310  HD1 PHE A  16     1133    891   1076    -90   -129    198       H
ATOM    311  CE1 PHE A  16      44.441   9.150  -1.511  1.00  8.84           C
ANISOU  311  CE1 PHE A  16     1239    778   1341   -141   -310    211       C
ATOM    312  HE1 PHE A  16      43.512   9.173  -1.529  1.00  8.62           H
ANISOU  312  HE1 PHE A  16     1212    801   1258   -141   -244    190       H
ATOM    313  CZ  PHE A  16      45.163   9.664  -2.570  1.00  8.87           C
ANISOU  313  CZ  PHE A  16     1559    567   1243   -134   -361    191       C
ATOM    314  HZ  PHE A  16      44.723  10.015  -3.311  1.00  7.99           H
ANISOU  314  HZ  PHE A  16     1276    741   1016      0   -127     89       H
ATOM    315  CE2 PHE A  16      46.540   9.619  -2.535  1.00  9.04           C
ANISOU  315  CE2 PHE A  16     1565    824   1043   -111    -52    240       C
ATOM    316  HE2 PHE A  16      47.035   9.956  -3.246  1.00  8.39           H
ANISOU  316  HE2 PHE A  16     1291    824   1071    -89    -93    197       H
ATOM    317  CD2 PHE A  16      47.183   9.083  -1.436  1.00  8.36           C
ANISOU  317  CD2 PHE A  16     1220    860   1096    -88    -54    176       C
ATOM    318  HD2 PHE A  16      48.112   9.067  -1.417  1.00  8.35           H
ANISOU  318  HD2 PHE A  16     1201    909   1063    -88    -58    141       H
ATOM    319  C   PHE A  16      48.222   6.058  -0.385  1.00  8.34           C
ANISOU  319  C   PHE A  16     1238    839   1091    -17   -128    157       C
ATOM    320  O   PHE A  16      47.685   5.589  -1.408  1.00  8.82           O
ANISOU  320  O   PHE A  16     1337    788   1225    104   -239    102       O
ATOM    321  H   PHE A  16      48.158   6.704   2.627  1.00  9.99           H
ANISOU  321  H   PHE A  16     1293   1257   1244     36   -177    214       H
ATOM    322  N   ALA A  17      49.529   6.229  -0.279  1.00  8.74           N
ANISOU  322  N   ALA A  17     1205    963   1151    -94   -109     96       N
ATOM    323  CA  ALA A  17      50.447   5.891  -1.374  1.00  9.27           C
ANISOU  323  CA  ALA A  17     1295   1046   1180     81    -79     98       C
ATOM    324  HA  ALA A  17      50.198   6.424  -2.158  1.00  9.01           H
ANISOU  324  HA  ALA A  17     1260   1063   1098     53    -55     54       H
ATOM    325  CB  ALA A  17      51.859   6.305  -0.993  1.00 10.75           C
ANISOU  325  CB  ALA A  17     1266   1478   1339   -130     49     55       C
ATOM    326  HB1 ALA A  17      51.858   7.233  -0.748  1.00 10.66           H
ANISOU  326  HB1 ALA A  17     1296   1451   1302    -32      2    112       H
ATOM    327  HB2 ALA A  17      52.440   6.164  -1.744  1.00 10.45           H
ANISOU  327  HB2 ALA A  17     1297   1361   1311    -39     29     64       H
ATOM    328  HB3 ALA A  17      52.149   5.773  -0.248  1.00 10.63           H
ANISOU  328  HB3 ALA A  17     1297   1388   1353    -58     39     22       H
ATOM    329  C   ALA A  17      50.368   4.431  -1.785  1.00 10.27           C
ANISOU  329  C   ALA A  17     1370   1012   1520    196   -135     11       C
ATOM    330  O   ALA A  17      50.564   4.122  -2.975  1.00 11.86           O
ANISOU  330  O   ALA A  17     1692   1173   1641    192    -40   -121       O
ATOM    331  H   ALA A  17      49.909   6.545   0.426  1.00  8.66           H
ANISOU  331  H   ALA A  17     1192    996   1100    -28    -93    106       H
ATOM    332  N   LEU A  18      50.100   3.530  -0.842  1.00 10.45           N
ANISOU  332  N   LEU A  18     1377   1070   1523    254   -317     97       N
ATOM    333  CA  LEU A  18      49.970   2.113  -1.219  1.00 11.46           C
ANISOU  333  CA  LEU A  18     1457    964   1931    304   -286     34       C
ATOM    334  HA  LEU A  18      50.810   1.805  -1.620  1.00 11.66           H
ANISOU  334  HA  LEU A  18     1517   1079   1831    158   -121     55       H
ATOM    335  CB  LEU A  18      49.688   1.251   0.013  1.00 17.49           C
ANISOU  335  CB  LEU A  18     3262   1155   2228    375   -827    686       C
ATOM    336  HB3 LEU A  18      48.949   1.642   0.503  1.00 18.72           H
ANISOU  336  HB3 LEU A  18     2913   1599   2597   -107   -476    392       H
ATOM    337  HB2 LEU A  18      50.479   1.245   0.574  1.00 15.89           H
ANISOU  337  HB2 LEU A  18     2393   1355   2288    244   -227    383       H
ATOM    338  CG  LEU A  18      49.318  -0.224  -0.302  1.00 21.52           C
ANISOU  338  CG  LEU A  18     3466   1420   3289    323   -602    565       C
ATOM    339  HG  LEU A  18      48.629  -0.249  -0.981  1.00 20.02           H
ANISOU  339  HG  LEU A  18     3103   1591   2912    296   -177    517       H
ATOM    340  CD1 LEU A  18      50.513  -1.015  -0.837  1.00 27.19           C
ANISOU  340  CD1 LEU A  18     3942   1624   4766    612   -251    464       C
ATOM    341 HD11 LEU A  18      50.836  -0.591  -1.636  1.00 25.93           H
ANISOU  341 HD11 LEU A  18     3402   2391   4056    332   -364    -21       H
ATOM    342 HD12 LEU A  18      50.231  -1.911  -1.034  1.00 27.98           H
ANISOU  342 HD12 LEU A  18     3662   2875   4092   -501   -410   -362       H
ATOM    343 HD13 LEU A  18      51.204  -1.027  -0.170  1.00 27.38           H
ANISOU  343 HD13 LEU A  18     3949   2263   4190    250     50    178       H
ATOM    344  CD2 LEU A  18      48.725  -0.898   0.925  1.00 29.04           C
ANISOU  344  CD2 LEU A  18     5013   2079   3939    128   -258   1350       C
ATOM    345 HD21 LEU A  18      49.371  -0.878   1.635  1.00 28.16           H
ANISOU  345 HD21 LEU A  18     4291   2466   3940      6     77    646       H
ATOM    346 HD22 LEU A  18      48.507  -1.807   0.705  1.00 28.78           H
ANISOU  346 HD22 LEU A  18     4203   3101   3630   -310   -371     77       H
ATOM    347 HD23 LEU A  18      47.932  -0.426   1.188  1.00 29.18           H
ANISOU  347 HD23 LEU A  18     4360   2938   3789   -269   -290    678       H
ATOM    348  C   LEU A  18      48.864   1.896  -2.216  1.00 10.31           C
ANISOU  348  C   LEU A  18     1398    744   1775    171   -138    102       C
ATOM    349  O   LEU A  18      48.941   1.007  -3.055  1.00 12.68           O
ANISOU  349  O   LEU A  18     1473    959   2385    286   -343   -274       O
ATOM    350  H   LEU A  18      49.995   3.709  -0.007  1.00 10.65           H
ANISOU  350  H   LEU A  18     1417   1114   1514    192   -261    116       H
ATOM    351  N   PHE A  19      47.799   2.684  -2.112  1.00  8.96           N
ANISOU  351  N   PHE A  19     1294    711   1400    107    -94    223       N
ATOM    352  CA  PHE A  19      46.698   2.596  -3.052  1.00  8.58           C
ANISOU  352  CA  PHE A  19     1187    560   1512    -74    -94    241       C
ATOM    353  HA  PHE A  19      46.552   1.661  -3.307  1.00  8.87           H
ANISOU  353  HA  PHE A  19     1159    820   1391   -156   -135   -103       H
ATOM    354  CB  PHE A  19      45.395   3.109  -2.406  1.00  9.23           C
ANISOU  354  CB  PHE A  19     1228    684   1595    -56    -40    215       C
ATOM    355  HB3 PHE A  19      44.703   3.147  -3.085  1.00  9.05           H
ANISOU  355  HB3 PHE A  19     1242    778   1419    -70     35    169       H
ATOM    356  HB2 PHE A  19      45.550   3.998  -2.050  1.00  9.44           H
ANISOU  356  HB2 PHE A  19     1215    960   1411   -115    -68    -29       H
ATOM    357  CG  PHE A  19      44.880   2.244  -1.280  1.00  9.48           C
ANISOU  357  CG  PHE A  19     1197    725   1677    -42    -60    333       C
ATOM    358  CD1 PHE A  19      43.987   1.204  -1.530  1.00 11.09           C
ANISOU  358  CD1 PHE A  19     1348   1066   1797   -270    -64    351       C
ATOM    359  HD1 PHE A  19      43.701   1.045  -2.401  1.00 11.02           H
ANISOU  359  HD1 PHE A  19     1421   1080   1685   -190     36    384       H
ATOM    360  CE1 PHE A  19      43.537   0.404  -0.520  1.00 12.94           C
ANISOU  360  CE1 PHE A  19     1670   1255   1991   -454      1    495       C
ATOM    361  HE1 PHE A  19      42.938  -0.282  -0.707  1.00 11.96           H
ANISOU  361  HE1 PHE A  19     1378   1323   1844   -210   -159    228       H
ATOM    362  CZ  PHE A  19      43.931   0.626   0.762  1.00 12.88           C
ANISOU  362  CZ  PHE A  19     1810   1226   1858   -315    143    584       C
ATOM    363  HZ  PHE A  19      43.620   0.082   1.449  1.00 11.23           H
ANISOU  363  HZ  PHE A  19     1752   1223   1292   -337    -56    319       H
ATOM    364  CE2 PHE A  19      44.836   1.640   1.030  1.00 13.62           C
ANISOU  364  CE2 PHE A  19     1973   1536   1665   -437   -188    538       C
ATOM    365  HE2 PHE A  19      45.109   1.792   1.906  1.00 13.15           H
ANISOU  365  HE2 PHE A  19     1862   1428   1706   -352   -137    352       H
ATOM    366  CD2 PHE A  19      45.292   2.468   0.015  1.00 11.34           C
ANISOU  366  CD2 PHE A  19     1632   1065   1611   -298     79    196       C
ATOM    367  HD2 PHE A  19      45.892   3.152   0.202  1.00 10.81           H
ANISOU  367  HD2 PHE A  19     1312   1191   1603   -144   -126    150       H
ATOM    368  C   PHE A  19      46.950   3.397  -4.323  1.00  8.11           C
ANISOU  368  C   PHE A  19     1084    542   1453    -74   -169    124       C
ATOM    369  O   PHE A  19      46.583   2.955  -5.414  1.00  8.63           O
ANISOU  369  O   PHE A  19     1123    614   1540   -186   -217     67       O
ATOM    370  H   PHE A  19      47.701   3.275  -1.493  1.00  9.57           H
ANISOU  370  H   PHE A  19     1267   1020   1347     88    -93     99       H
ATOM    371  N   ASP A  20      47.528   4.589  -4.190  1.00  8.38           N
ANISOU  371  N   ASP A  20     1305    590   1289   -265   -247    220       N
ATOM    372  CA  ASP A  20      47.755   5.494  -5.303  1.00  7.61           C
ANISOU  372  CA  ASP A  20     1141    563   1187   -123   -224     98       C
ATOM    373  HA  ASP A  20      46.994   5.435  -5.918  1.00  7.10           H
ANISOU  373  HA  ASP A  20      985    611   1100   -142    -82    138       H
ATOM    374  CB  ASP A  20      47.828   6.939  -4.818  1.00  8.09           C
ANISOU  374  CB  ASP A  20     1297    545   1229   -222   -280    161       C
ATOM    375  HB3 ASP A  20      48.558   7.025  -4.186  1.00  7.38           H
ANISOU  375  HB3 ASP A  20     1055    637   1110   -168    -96    146       H
ATOM    376  HB2 ASP A  20      46.989   7.173  -4.391  1.00  8.42           H
ANISOU  376  HB2 ASP A  20     1268    657   1272   -234   -248    134       H
ATOM    377  CG  ASP A  20      48.068   7.921  -5.950  1.00  7.37           C
ANISOU  377  CG  ASP A  20     1012    519   1269   -160   -319    152       C
ATOM    378  OD1 ASP A  20      47.856   7.540  -7.118  1.00  7.62           O
ANISOU  378  OD1 ASP A  20     1021    667   1207   -193   -213    200       O
ATOM    379  OD2 ASP A  20      48.473   9.064  -5.656  1.00  8.35           O
ANISOU  379  OD2 ASP A  20     1234    505   1432   -266   -280    163       O
ATOM    380  C   ASP A  20      49.010   5.078  -6.065  1.00  8.69           C
ANISOU  380  C   ASP A  20     1197    572   1532    -82   -138    197       C
ATOM    381  O   ASP A  20      50.072   5.710  -6.016  1.00 10.18           O
ANISOU  381  O   ASP A  20     1037    909   1920   -182   -267    327       O
ATOM    382  H   ASP A  20      47.801   4.891  -3.431  1.00  7.98           H
ANISOU  382  H   ASP A  20     1212    648   1170   -130   -134    207       H
ATOM    383  N   LYS A  21      48.892   3.976  -6.797  1.00  9.88           N
ANISOU  383  N   LYS A  21     1235    643   1874     33    130     46       N
ATOM    384  CA  LYS A  21      49.958   3.288  -7.524  1.00 11.79           C
ANISOU  384  CA  LYS A  21     1491    601   2388    173    276    225       C
ATOM    385  HA  LYS A  21      50.604   2.945  -6.875  1.00 12.07           H
ANISOU  385  HA  LYS A  21     1584    984   2016     14    197     90       H
ATOM    386  CB  LYS A  21      49.396   2.067  -8.317  1.00 14.60           C
ANISOU  386  CB  LYS A  21     2082    806   2657     57    404   -199       C
ATOM    387  HB3 LYS A  21      50.130   1.648  -8.794  1.00 13.58           H
ANISOU  387  HB3 LYS A  21     1750   1189   2220     78    168    -41       H
ATOM    388  HB2 LYS A  21      48.742   2.390  -8.955  1.00 15.33           H
ANISOU  388  HB2 LYS A  21     2133   1195   2493   -138    302   -116       H
ATOM    389  CG  LYS A  21      48.730   0.994  -7.496  1.00 12.85           C
ANISOU  389  CG  LYS A  21     1323   1165   2394   -103     -9   -279       C
ATOM    390  HG3 LYS A  21      48.543   0.225  -8.058  1.00 12.28           H
ANISOU  390  HG3 LYS A  21     1398   1366   1900   -175     29   -172       H
ATOM    391  HG2 LYS A  21      47.920   1.364  -7.123  1.00 13.11           H
ANISOU  391  HG2 LYS A  21     1474   1316   2188     27     69    -95       H
ATOM    392  CD  LYS A  21      49.638   0.565  -6.358  1.00 15.26           C
ANISOU  392  CD  LYS A  21      924   2207   2664   -100   -140    441       C
ATOM    393  HD3 LYS A  21      49.598   1.221  -5.644  1.00 16.27           H
ANISOU  393  HD3 LYS A  21     1328   2164   2689    -98    -61    365       H
ATOM    394  HD2 LYS A  21      50.546   0.471  -6.687  1.00 14.65           H
ANISOU  394  HD2 LYS A  21     1458   1789   2319     47    366    110       H
ATOM    395  CE  LYS A  21      49.170  -0.817  -5.785  1.00 15.03           C
ANISOU  395  CE  LYS A  21     1384   1398   2930   -188   -282    -98       C
ATOM    396  HE3 LYS A  21      49.331  -1.512  -6.443  1.00 14.75           H
ANISOU  396  HE3 LYS A  21     1435   1752   2417   -118    -80     42       H
ATOM    397  HE2 LYS A  21      48.232  -0.781  -5.550  1.00 15.51           H
ANISOU  397  HE2 LYS A  21     1659   1531   2703   -100    127     51       H
ATOM    398  NZ  LYS A  21      49.946  -1.146  -4.541  1.00 12.05           N
ANISOU  398  NZ  LYS A  21     1332    647   2598   -114    204    144       N
ATOM    399  HZ1 LYS A  21      50.852  -1.359  -4.771  1.00 12.42           H
ANISOU  399  HZ1 LYS A  21     1355   1092   2269    -95    187     86       H
ATOM    400  HZ2 LYS A  21      49.551  -1.905  -4.102  1.00 12.37           H
ANISOU  400  HZ2 LYS A  21     1481   1165   2050   -342    161    286       H
ATOM    401  HZ3 LYS A  21      49.939  -0.397  -3.938  1.00 12.23           H
ANISOU  401  HZ3 LYS A  21     1400   1337   1907   -137     95     38       H
ATOM    402  C   LYS A  21      50.721   4.191  -8.461  1.00 10.68           C
ANISOU  402  C   LYS A  21     1327    830   1898    163     71     28       C
ATOM    403  O   LYS A  21      51.928   4.034  -8.628  1.00 12.71           O
ANISOU  403  O   LYS A  21     1316   1331   2182    309    220    358       O
ATOM    404  H   LYS A  21      48.125   3.600  -6.894  1.00  9.82           H
ANISOU  404  H   LYS A  21     1238    793   1700      0     63     87       H
ATOM    405  N   ASP A  22      50.001   5.069  -9.126  1.00  9.95           N
ANISOU  405  N   ASP A  22     1108    838   1832      8    123     51       N
ATOM    406  CA  ASP A  22      50.613   5.935 -10.122  1.00 10.00           C
ANISOU  406  CA  ASP A  22     1087   1022   1688    -24    108    -14       C
ATOM    407  HA  ASP A  22      51.470   5.538 -10.381  1.00 10.07           H
ANISOU  407  HA  ASP A  22     1143   1025   1656     54     80      4       H
ATOM    408  CB  ASP A  22      49.824   6.007 -11.429  1.00 11.24           C
ANISOU  408  CB  ASP A  22     1289   1229   1752      1     -1   -137       C
ATOM    409  HB3 ASP A  22      49.607   5.105 -11.710  1.00 10.90           H
ANISOU  409  HB3 ASP A  22     1266   1259   1615    -46    -24   -111       H
ATOM    410  HB2 ASP A  22      50.375   6.434 -12.104  1.00 11.12           H
ANISOU  410  HB2 ASP A  22     1365   1253   1606     46    -31   -100       H
ATOM    411  CG  ASP A  22      48.525   6.782 -11.339  1.00 10.34           C
ANISOU  411  CG  ASP A  22     1346    924   1659     15   -215   -175       C
ATOM    412  OD1 ASP A  22      48.102   7.192 -10.234  1.00  9.44           O
ANISOU  412  OD1 ASP A  22     1081    846   1660   -167    -98    -74       O
ATOM    413  OD2 ASP A  22      47.924   6.891 -12.432  1.00 13.64           O
ANISOU  413  OD2 ASP A  22     1720   1620   1840    495   -375   -328       O
ATOM    414  C   ASP A  22      50.950   7.307  -9.604  1.00  9.67           C
ANISOU  414  C   ASP A  22     1075    901   1695     -8    -61    139       C
ATOM    415  O   ASP A  22      51.437   8.142 -10.361  1.00 10.86           O
ANISOU  415  O   ASP A  22     1363   1188   1572   -243     11    263       O
ATOM    416  H   ASP A  22      49.154   5.180  -9.020  1.00  9.94           H
ANISOU  416  H   ASP A  22     1126    905   1745     52    136     24       H
ATOM    417  N   GLY A  23      50.761   7.567  -8.300  1.00  9.08           N
ANISOU  417  N   GLY A  23     1019    760   1670   -152   -101    236       N
ATOM    418  CA  GLY A  23      51.149   8.833  -7.703  1.00  9.20           C
ANISOU  418  CA  GLY A  23     1104    896   1492   -229   -214    185       C
ATOM    419  HA3 GLY A  23      52.102   8.961  -7.835  1.00  9.27           H
ANISOU  419  HA3 GLY A  23     1127    909   1485   -212   -148    175       H
ATOM    420  HA2 GLY A  23      50.988   8.791  -6.747  1.00  9.16           H
ANISOU  420  HA2 GLY A  23     1116    914   1449   -206   -247    147       H
ATOM    421  C   GLY A  23      50.449  10.046  -8.228  1.00  8.89           C
ANISOU  421  C   GLY A  23     1097    845   1433   -408   -269    214       C
ATOM    422  O   GLY A  23      51.036  11.134  -8.202  1.00 12.12           O
ANISOU  422  O   GLY A  23     1450    902   2252   -506   -754    393       O
ATOM    423  H   GLY A  23      50.406   7.011  -7.749  1.00  8.69           H
ANISOU  423  H   GLY A  23     1061    955   1283   -102    -77    166       H
ATOM    424  N   ASP A  24      49.227   9.931  -8.724  1.00  7.99           N
ANISOU  424  N   ASP A  24      986    644   1405   -255   -193    148       N
ATOM    425  CA  ASP A  24      48.510  11.077  -9.235  1.00  8.27           C
ANISOU  425  CA  ASP A  24     1067    786   1288   -262   -191    158       C
ATOM    426  HA  ASP A  24      49.165  11.730  -9.558  1.00  7.89           H
ANISOU  426  HA  ASP A  24      934    820   1245   -140   -125    213       H
ATOM    427  CB  ASP A  24      47.644  10.732 -10.473  1.00  8.37           C
ANISOU  427  CB  ASP A  24     1229    812   1138   -195   -107    128       C
ATOM    428  HB3 ASP A  24      48.103  10.067 -11.009  1.00  8.72           H
ANISOU  428  HB3 ASP A  24     1174    990   1147   -147   -100     67       H
ATOM    429  HB2 ASP A  24      47.495  11.538 -10.992  1.00  7.97           H
ANISOU  429  HB2 ASP A  24     1150    880    996   -119   -128     94       H
ATOM    430  CG  ASP A  24      46.293  10.169 -10.071  1.00  7.78           C
ANISOU  430  CG  ASP A  24     1244    642   1068   -306   -232    157       C
ATOM    431  OD1 ASP A  24      46.256   9.451  -9.045  1.00  7.62           O
ANISOU  431  OD1 ASP A  24     1277    532   1085   -227   -193     73       O
ATOM    432  OD2 ASP A  24      45.290  10.411 -10.770  1.00  9.43           O
ANISOU  432  OD2 ASP A  24     1210    961   1410   -355   -234    407       O
ATOM    433  C   ASP A  24      47.667  11.800  -8.227  1.00  7.57           C
ANISOU  433  C   ASP A  24     1065    589   1219   -243   -301    170       C
ATOM    434  O   ASP A  24      46.951  12.739  -8.575  1.00  8.76           O
ANISOU  434  O   ASP A  24     1309    680   1339   -124   -274    150       O
ATOM    435  H   ASP A  24      48.798   9.186  -8.769  1.00  7.78           H
ANISOU  435  H   ASP A  24      827    763   1364   -304   -173    170       H
ATOM    436  N   GLY A  25      47.731  11.412  -6.951  1.00  7.42           N
ANISOU  436  N   GLY A  25      980    546   1292   -181   -335     79       N
ATOM    437  CA  GLY A  25      46.922  12.072  -5.931  1.00  7.41           C
ANISOU  437  CA  GLY A  25     1122    529   1163   -266   -287    159       C
ATOM    438  HA3 GLY A  25      46.909  13.028  -6.092  1.00  7.28           H
ANISOU  438  HA3 GLY A  25     1055    618   1093   -157   -231    320       H
ATOM    439  HA2 GLY A  25      47.338  11.928  -5.067  1.00  6.82           H
ANISOU  439  HA2 GLY A  25     1036    580    974   -177    -83     94       H
ATOM    440  C   GLY A  25      45.508  11.600  -5.831  1.00  6.75           C
ANISOU  440  C   GLY A  25     1071    427   1065   -174   -278    174       C
ATOM    441  O   GLY A  25      44.716  12.226  -5.116  1.00  7.31           O
ANISOU  441  O   GLY A  25     1141    434   1201   -120   -269     87       O
ATOM    442  H   GLY A  25      48.230  10.776  -6.659  1.00  7.68           H
ANISOU  442  H   GLY A  25      925    771   1220    -10   -230     48       H
ATOM    443  N   THR A  26      45.162  10.519  -6.502  1.00  7.00           N
ANISOU  443  N   THR A  26     1010    403   1244   -168   -221    114       N
ATOM    444  CA  THR A  26      43.814   9.963  -6.431  1.00  7.13           C
ANISOU  444  CA  THR A  26     1069    467   1171   -212   -169    134       C
ATOM    445  HA  THR A  26      43.384  10.261  -5.604  1.00  7.42           H
ANISOU  445  HA  THR A  26     1081    561   1177   -196   -167     96       H
ATOM    446  CB  THR A  26      42.903  10.371  -7.592  1.00  7.77           C
ANISOU  446  CB  THR A  26     1044    551   1356   -155   -215     74       C
ATOM    447  HB  THR A  26      41.993  10.164  -7.330  1.00  7.71           H
ANISOU  447  HB  THR A  26     1028    653   1248    -87   -192     61       H
ATOM    448  OG1 THR A  26      43.180   9.633  -8.801  1.00  9.18           O
ANISOU  448  OG1 THR A  26     1280    849   1359   -123   -393   -169       O
ATOM    449  HG1 THR A  26      42.681   9.877  -9.398  0.00  9.17           H
ANISOU  449  HG1 THR A  26     1161   1161   1161      0      0      0       H
ATOM    450  CG2 THR A  26      42.937  11.841  -7.864  1.00  8.24           C
ANISOU  450  CG2 THR A  26     1284    609   1235   -128   -377    142       C
ATOM    451 HG21 THR A  26      42.713  12.328  -7.067  1.00  8.82           H
ANISOU  451 HG21 THR A  26     1196    876   1278   -119   -240     74       H
ATOM    452 HG22 THR A  26      42.303  12.061  -8.551  1.00  7.28           H
ANISOU  452 HG22 THR A  26     1020    731   1014    -26   -133     44       H
ATOM    453 HG23 THR A  26      43.813  12.104  -8.156  1.00  8.37           H
ANISOU  453 HG23 THR A  26     1220    738   1220     14   -267     78       H
ATOM    454  C   THR A  26      43.920   8.445  -6.387  1.00  7.11           C
ANISOU  454  C   THR A  26      971    413   1316   -167   -183     78       C
ATOM    455  O   THR A  26      44.870   7.855  -6.906  1.00  7.75           O
ANISOU  455  O   THR A  26     1115    460   1370   -206   -130     64       O
ATOM    456  H   THR A  26      45.700  10.084  -7.013  1.00  7.48           H
ANISOU  456  H   THR A  26     1054    588   1198   -180   -156     79       H
ATOM    457  N   ILE A  27      42.894   7.840  -5.794  1.00  7.28           N
ANISOU  457  N   ILE A  27      988    400   1377   -143    -64     88       N
ATOM    458  CA  ILE A  27      42.702   6.380  -5.826  1.00  7.65           C
ANISOU  458  CA  ILE A  27     1010    418   1477   -222   -145    144       C
ATOM    459  HA  ILE A  27      43.482   5.942  -6.220  1.00  8.15           H
ANISOU  459  HA  ILE A  27     1072    578   1446   -154   -114    123       H
ATOM    460  CB  ILE A  27      42.493   5.782  -4.442  1.00  8.15           C
ANISOU  460  CB  ILE A  27     1057    511   1526   -104   -148    199       C
ATOM    461  HB  ILE A  27      41.685   6.173  -4.076  1.00  8.46           H
ANISOU  461  HB  ILE A  27     1110    636   1466   -112    -96    140       H
ATOM    462  CG1 ILE A  27      43.632   6.127  -3.478  1.00  8.36           C
ANISOU  462  CG1 ILE A  27     1231    556   1388    -87   -149    116       C
ATOM    463 HG13 ILE A  27      43.826   7.075  -3.539  1.00  8.46           H
ANISOU  463 HG13 ILE A  27     1149    696   1368   -334    -84    198       H
ATOM    464 HG12 ILE A  27      44.417   5.615  -3.727  1.00  8.77           H
ANISOU  464 HG12 ILE A  27     1148    800   1381    -85    -91    131       H
ATOM    465  CD1 ILE A  27      43.322   5.822  -2.052  1.00  9.82           C
ANISOU  465  CD1 ILE A  27     1512    790   1426     13    -43    157       C
ATOM    466 HD11 ILE A  27      42.514   6.279  -1.805  1.00  9.85           H
ANISOU  466 HD11 ILE A  27     1351    995   1394    -57    -39    140       H
ATOM    467 HD12 ILE A  27      44.050   6.127  -1.505  1.00  9.74           H
ANISOU  467 HD12 ILE A  27     1389    892   1417     12     15    161       H
ATOM    468 HD13 ILE A  27      43.209   4.876  -1.943  1.00  9.54           H
ANISOU  468 HD13 ILE A  27     1315    927   1383   -236    -36    258       H
ATOM    469  CG2 ILE A  27      42.265   4.273  -4.544  1.00  9.36           C
ANISOU  469  CG2 ILE A  27     1234    557   1766   -296   -361    317       C
ATOM    470 HG21 ILE A  27      41.460   4.103  -5.038  1.00  8.64           H
ANISOU  470 HG21 ILE A  27     1122    762   1399   -199   -166    205       H
ATOM    471 HG22 ILE A  27      42.180   3.902  -3.663  1.00  9.34           H
ANISOU  471 HG22 ILE A  27     1225    868   1453   -171   -262     38       H
ATOM    472 HG23 ILE A  27      43.014   3.876  -4.994  1.00 10.29           H
ANISOU  472 HG23 ILE A  27     1400    879   1630   -254   -240    196       H
ATOM    473  C   ILE A  27      41.469   6.122  -6.711  1.00  8.25           C
ANISOU  473  C   ILE A  27     1114    411   1607   -287   -183    235       C
ATOM    474  O   ILE A  27      40.357   6.591  -6.404  1.00  8.32           O
ANISOU  474  O   ILE A  27     1040    581   1540   -143   -184    229       O
ATOM    475  H   ILE A  27      42.286   8.266  -5.358  1.00  7.69           H
ANISOU  475  H   ILE A  27     1001    622   1297   -100    -65     57       H
ATOM    476  N   THR A  28      41.681   5.353  -7.773  1.00  8.62           N
ANISOU  476  N   THR A  28      988    512   1773   -206   -301    108       N
ATOM    477  CA  THR A  28      40.640   4.922  -8.688  1.00  8.99           C
ANISOU  477  CA  THR A  28      983    685   1745   -234   -338    187       C
ATOM    478  HA  THR A  28      39.910   5.574  -8.683  1.00  9.90           H
ANISOU  478  HA  THR A  28     1098    922   1739    -50   -302    135       H
ATOM    479  CB  THR A  28      41.168   4.829 -10.125  1.00  9.89           C
ANISOU  479  CB  THR A  28     1306    756   1696   -201   -303    107       C
ATOM    480  HB  THR A  28      40.449   4.533 -10.704  1.00  9.33           H
ANISOU  480  HB  THR A  28     1195    877   1472   -163   -189    171       H
ATOM    481  OG1 THR A  28      42.187   3.837 -10.102  1.00 10.77           O
ANISOU  481  OG1 THR A  28     1405    891   1793    -51   -238    142       O
ATOM    482  HG1 THR A  28      42.507   3.736 -10.842  0.00 10.90           H
ANISOU  482  HG1 THR A  28     1380   1380   1380      0      0      0       H
ATOM    483  CG2 THR A  28      41.681   6.129 -10.669  1.00 10.77           C
ANISOU  483  CG2 THR A  28     1367    949   1777   -226   -253    263       C
ATOM    484 HG21 THR A  28      40.990   6.794 -10.632  1.00 11.39           H
ANISOU  484 HG21 THR A  28     1407   1243   1677    -53   -208    168       H
ATOM    485 HG22 THR A  28      41.957   6.019 -11.582  1.00 11.05           H
ANISOU  485 HG22 THR A  28     1430   1036   1732   -176   -278    189       H
ATOM    486 HG23 THR A  28      42.428   6.428 -10.148  1.00 10.22           H
ANISOU  486 HG23 THR A  28     1322   1012   1549   -133   -157    174       H
ATOM    487  C   THR A  28      40.068   3.565  -8.279  1.00  9.37           C
ANISOU  487  C   THR A  28     1035    581   1941   -216   -380    116       C
ATOM    488  O   THR A  28      40.650   2.838  -7.471  1.00  8.79           O
ANISOU  488  O   THR A  28     1123    554   1662   -269   -331    102       O
ATOM    489  H   THR A  28      42.464   5.061  -7.981  1.00  8.83           H
ANISOU  489  H   THR A  28     1077    620   1656   -140   -209    116       H
ATOM    490  N   THR A  29      38.945   3.192  -8.892  1.00 10.52           N
ANISOU  490  N   THR A  29     1342    843   1809   -382   -609    319       N
ATOM    491  CA  THR A  29      38.442   1.833  -8.727  1.00 11.74           C
ANISOU  491  CA  THR A  29     1677    931   1851   -712   -666    268       C
ATOM    492  HA  THR A  29      38.229   1.678  -7.783  1.00 11.64           H
ANISOU  492  HA  THR A  29     1603   1004   1813   -559   -638    199       H
ATOM    493  CB  THR A  29      37.169   1.599  -9.541  1.00 12.47           C
ANISOU  493  CB  THR A  29     1508   1310   1918   -829   -588    366       C
ATOM    494  HB  THR A  29      36.973   0.649  -9.518  1.00 12.56           H
ANISOU  494  HB  THR A  29     1573   1252   1946   -678   -628    356       H
ATOM    495  OG1 THR A  29      37.426   1.949 -10.894  1.00 15.45           O
ANISOU  495  OG1 THR A  29     1841   2041   1988   -861   -819    753       O
ATOM    496  HG1 THR A  29      36.759   1.803 -11.352  0.00 15.81           H
ANISOU  496  HG1 THR A  29     2002   2002   2002      0      0      0       H
ATOM    497  CG2 THR A  29      35.961   2.297  -8.948  1.00 14.94           C
ANISOU  497  CG2 THR A  29     1601   1762   2311   -432   -846    184       C
ATOM    498 HG21 THR A  29      35.716   1.880  -8.118  1.00 15.02           H
ANISOU  498 HG21 THR A  29     1624   1834   2249   -377   -621     62       H
ATOM    499 HG22 THR A  29      35.219   2.238  -9.555  1.00 12.95           H
ANISOU  499 HG22 THR A  29     1486   1872   1560   -434   -475    166       H
ATOM    500 HG23 THR A  29      36.161   3.224  -8.790  1.00 14.31           H
ANISOU  500 HG23 THR A  29     1578   1813   2044   -447   -589    105       H
ATOM    501  C   THR A  29      39.522   0.823  -9.151  1.00 11.31           C
ANISOU  501  C   THR A  29     1827    753   1716   -703   -714    124       C
ATOM    502  O   THR A  29      39.665  -0.197  -8.490  1.00 13.09           O
ANISOU  502  O   THR A  29     1752    941   2277   -753   -790    454       O
ATOM    503  H   THR A  29      38.475   3.708  -9.396  1.00  9.59           H
ANISOU  503  H   THR A  29     1203    993   1448      6   -325     35       H
ATOM    504  N   LYS A  30      40.235   1.111 -10.245  1.00 12.19           N
ANISOU  504  N   LYS A  30     1989   1041   1600   -540   -648    127       N
ATOM    505  CA  LYS A  30      41.244   0.165 -10.731  1.00 14.02           C
ANISOU  505  CA  LYS A  30     2416   1289   1619   -352   -625   -206       C
ATOM    506  HA  LYS A  30      40.815  -0.700 -10.888  1.00 14.10           H
ANISOU  506  HA  LYS A  30     2163   1366   1828   -378   -516   -173       H
ATOM    507  CB  LYS A  30      41.846   0.643 -12.052  1.00 20.24           C
ANISOU  507  CB  LYS A  30     2994   3105   1589    211   -489    132       C
ATOM    508  HB3 LYS A  30      42.521   1.311 -11.865  1.00 21.42           H
ANISOU  508  HB3 LYS A  30     3043   2799   2295    196   -155     54       H
ATOM    509  HB2 LYS A  30      41.144   1.028 -12.599  1.00 18.78           H
ANISOU  509  HB2 LYS A  30     2509   2547   2080    270   -269     -4       H
ATOM    510  CG  LYS A  30      42.479  -0.485 -12.842  1.00 36.43           C
ANISOU  510  CG  LYS A  30     5179   4565   4097   1498    939   -194       C
ATOM    511  HG3 LYS A  30      42.426  -0.274 -13.787  1.00 34.58           H
ANISOU  511  HG3 LYS A  30     4384   4322   4429   1073    280    289       H
ATOM    512  HG2 LYS A  30      42.004  -1.311 -12.660  1.00 34.82           H
ANISOU  512  HG2 LYS A  30     4464   5052   3712    962     98   -249       H
ATOM    513  CD  LYS A  30      43.938  -0.680 -12.491  1.00 50.09           C
ANISOU  513  CD  LYS A  30     5865   6137   7029   1638    346      9       C
ATOM    514  HD3 LYS A  30      44.162  -0.145 -11.716  1.00 49.68           H
ANISOU  514  HD3 LYS A  30     5768   6216   6890   1184    506    167       H
ATOM    515  HD2 LYS A  30      44.481  -0.427 -13.253  1.00 50.71           H
ANISOU  515  HD2 LYS A  30     6315   6070   6881   1479    385    -73       H
ATOM    516  CE  LYS A  30      44.262  -2.119 -12.154  1.00 59.43           C
ANISOU  516  CE  LYS A  30     6838   6445   9297   2774    744    339       C
ATOM    517  HE3 LYS A  30      43.682  -2.408 -11.437  1.00 63.24           H
ANISOU  517  HE3 LYS A  30     7754   7837   8435    933    116    -34       H
ATOM    518  HE2 LYS A  30      45.184  -2.147 -11.869  1.00 62.31           H
ANISOU  518  HE2 LYS A  30     7265   7472   8936   1644    265     -6       H
ATOM    519  NZ  LYS A  30      44.108  -3.054 -13.301  1.00 68.91           N
ANISOU  519  NZ  LYS A  30     7287   8142  10753   1691   2127  -1175       N
ATOM    520  HZ1 LYS A  30      43.207  -3.035 -13.629  1.00 65.59           H
ANISOU  520  HZ1 LYS A  30     8499   7487   8934   1352    884   -542       H
ATOM    521  HZ2 LYS A  30      44.314  -3.949 -13.022  1.00 68.98           H
ANISOU  521  HZ2 LYS A  30     7818   8590   9799    999   1221   -270       H
ATOM    522  HZ3 LYS A  30      44.705  -2.804 -14.009  1.00 64.90           H
ANISOU  522  HZ3 LYS A  30     7919   7941   8797   1107    885   -785       H
ATOM    523  C   LYS A  30      42.337  -0.026  -9.665  1.00 11.51           C
ANISOU  523  C   LYS A  30     1853    884   1635   -321   -357   -222       C
ATOM    524  O   LYS A  30      42.761  -1.157  -9.418  1.00 13.12           O
ANISOU  524  O   LYS A  30     2302    683   2000   -335   -513   -244       O
ATOM    525  H   LYS A  30      40.147   1.833 -10.705  1.00 12.03           H
ANISOU  525  H   LYS A  30     1948   1212   1411   -265   -602    126       H
ATOM    526  N   GLU A  31      42.814   1.066  -9.055  1.00 10.02           N
ANISOU  526  N   GLU A  31     1603    595   1609   -210   -322    -80       N
ATOM    527  CA  GLU A  31      43.864   0.985  -8.068  1.00  9.77           C
ANISOU  527  CA  GLU A  31     1550    425   1736   -261   -257    -23       C
ATOM    528  HA  GLU A  31      44.614   0.477  -8.441  1.00 10.49           H
ANISOU  528  HA  GLU A  31     1478    772   1734   -198   -268    -55       H
ATOM    529  CB  GLU A  31      44.370   2.396  -7.754  1.00  9.23           C
ANISOU  529  CB  GLU A  31     1357    454   1696   -224   -276     -6       C
ATOM    530  HB3 GLU A  31      44.894   2.373  -6.942  1.00  8.98           H
ANISOU  530  HB3 GLU A  31     1339    653   1417   -191    -47    -43       H
ATOM    531  HB2 GLU A  31      43.612   2.991  -7.639  1.00 10.01           H
ANISOU  531  HB2 GLU A  31     1305    867   1632   -108   -185    -18       H
ATOM    532  CG  GLU A  31      45.237   2.927  -8.863  1.00  9.71           C
ANISOU  532  CG  GLU A  31     1152    513   2022   -242   -141   -103       C
ATOM    533  HG3 GLU A  31      44.754   2.853  -9.700  1.00  9.56           H
ANISOU  533  HG3 GLU A  31     1351    633   1645   -138     64    -12       H
ATOM    534  HG2 GLU A  31      46.048   2.396  -8.905  1.00 10.21           H
ANISOU  534  HG2 GLU A  31     1237    830   1812    -49   -149    -44       H
ATOM    535  CD  GLU A  31      45.642   4.364  -8.697  1.00  9.03           C
ANISOU  535  CD  GLU A  31     1158    451   1819   -127   -317     23       C
ATOM    536  OE1 GLU A  31      44.844   5.169  -8.145  1.00  8.63           O
ANISOU  536  OE1 GLU A  31     1229    423   1623   -212    -96     58       O
ATOM    537  OE2 GLU A  31      46.738   4.754  -9.159  1.00 10.75           O
ANISOU  537  OE2 GLU A  31     1020    612   2453   -161   -141   -220       O
ATOM    538  C   GLU A  31      43.425   0.293  -6.797  1.00  9.36           C
ANISOU  538  C   GLU A  31     1367    432   1757   -224   -353    -59       C
ATOM    539  O   GLU A  31      44.147  -0.507  -6.213  1.00  9.84           O
ANISOU  539  O   GLU A  31     1350    476   1912   -199   -314     81       O
ATOM    540  H   GLU A  31      42.525   1.859  -9.219  1.00 10.48           H
ANISOU  540  H   GLU A  31     1454    963   1564    113   -361     75       H
ATOM    541  N   LEU A  32      42.206   0.600  -6.345  1.00  9.45           N
ANISOU  541  N   LEU A  32     1386    326   1876   -193   -291    139       N
ATOM    542  CA  LEU A  32      41.657  -0.121  -5.200  1.00  9.53           C
ANISOU  542  CA  LEU A  32     1377    405   1836   -204   -260    103       C
ATOM    543  HA  LEU A  32      42.242   0.015  -4.426  1.00  9.04           H
ANISOU  543  HA  LEU A  32     1394    547   1492   -106    -57    106       H
ATOM    544  CB  LEU A  32      40.276   0.422  -4.860  1.00  9.58           C
ANISOU  544  CB  LEU A  32     1515    468   1656   -102   -302     38       C
ATOM    545  HB3 LEU A  32      39.722   0.384  -5.656  1.00  9.08           H
ANISOU  545  HB3 LEU A  32     1394    680   1375   -104    -49    -43       H
ATOM    546  HB2 LEU A  32      40.365   1.344  -4.573  1.00  9.55           H
ANISOU  546  HB2 LEU A  32     1414    817   1397   -218   -226   -412       H
ATOM    547  CG  LEU A  32      39.545  -0.346  -3.749  1.00  9.81           C
ANISOU  547  CG  LEU A  32     1488    654   1583   -114   -158   -105       C
ATOM    548  HG  LEU A  32      39.411  -1.264  -4.032  1.00 10.29           H
ANISOU  548  HG  LEU A  32     1543    876   1488   -204   -172   -370       H
ATOM    549  CD1 LEU A  32      40.348  -0.382  -2.472  1.00 11.50           C
ANISOU  549  CD1 LEU A  32     1817   1052   1499    -14    -65    -71       C
ATOM    550 HD11 LEU A  32      41.129  -0.925  -2.602  1.00 11.45           H
ANISOU  550 HD11 LEU A  32     1617   1204   1529    -83   -107    -57       H
ATOM    551 HD12 LEU A  32      39.804  -0.758  -1.775  1.00 11.63           H
ANISOU  551 HD12 LEU A  32     1654   1202   1562     -5    -52    -55       H
ATOM    552 HD13 LEU A  32      40.604   0.514  -2.239  1.00 11.39           H
ANISOU  552 HD13 LEU A  32     1609   1259   1456   -168   -110   -187       H
ATOM    553  CD2 LEU A  32      38.164   0.277  -3.575  1.00 12.18           C
ANISOU  553  CD2 LEU A  32     1668   1113   1844    216     -7    -63       C
ATOM    554 HD21 LEU A  32      38.266   1.201  -3.335  1.00 12.03           H
ANISOU  554 HD21 LEU A  32     1607   1304   1657    -22    -42   -232       H
ATOM    555 HD22 LEU A  32      37.694  -0.192  -2.882  1.00 12.30           H
ANISOU  555 HD22 LEU A  32     1667   1264   1744    111    -37    -97       H
ATOM    556 HD23 LEU A  32      37.683   0.206  -4.404  1.00 11.90           H
ANISOU  556 HD23 LEU A  32     1661   1122   1737     75     80    -67       H
ATOM    557  C   LEU A  32      41.605  -1.628  -5.519  1.00  9.18           C
ANISOU  557  C   LEU A  32     1409    419   1659    -27   -113     38       C
ATOM    558  O   LEU A  32      41.967  -2.479  -4.720  1.00  9.67           O
ANISOU  558  O   LEU A  32     1431    462   1778    -90    -27    118       O
ATOM    559  H   LEU A  32      41.701   1.211  -6.681  1.00  9.58           H
ANISOU  559  H   LEU A  32     1184    844   1609     88   -234     29       H
ATOM    560  N   GLY A  33      41.176  -1.953  -6.743  1.00  9.26           N
ANISOU  560  N   GLY A  33     1282    472   1763   -130   -180     13       N
ATOM    561  CA  GLY A  33      41.170  -3.346  -7.168  1.00  9.48           C
ANISOU  561  CA  GLY A  33     1357    484   1759   -181   -289    -27       C
ATOM    562  HA3 GLY A  33      40.828  -3.404  -8.074  1.00  9.15           H
ANISOU  562  HA3 GLY A  33     1385    620   1472    -94     15     29       H
ATOM    563  HA2 GLY A  33      40.581  -3.856  -6.590  1.00  9.73           H
ANISOU  563  HA2 GLY A  33     1356    780   1561    -12   -143     12       H
ATOM    564  C   GLY A  33      42.559  -3.994  -7.133  1.00  8.66           C
ANISOU  564  C   GLY A  33     1367    449   1473   -131   -188     11       C
ATOM    565  O   GLY A  33      42.684  -5.120  -6.656  1.00  9.24           O
ANISOU  565  O   GLY A  33     1419    408   1683   -122   -113     19       O
ATOM    566  H   GLY A  33      40.887  -1.388  -7.325  1.00  9.47           H
ANISOU  566  H   GLY A  33     1312    885   1401    -42   -165     -8       H
ATOM    567  N   THR A  34      43.586  -3.288  -7.589  1.00  9.05           N
ANISOU  567  N   THR A  34     1405    415   1616   -129   -107     71       N
ATOM    568  CA  THR A  34      44.921  -3.846  -7.540  1.00  9.25           C
ANISOU  568  CA  THR A  34     1423    545   1544    -39    -14    -38       C
ATOM    569  HA  THR A  34      44.952  -4.652  -8.095  1.00  9.16           H
ANISOU  569  HA  THR A  34     1433    859   1186    -41    -27   -127       H
ATOM    570  CB  THR A  34      45.912  -2.847  -8.115  1.00 10.51           C
ANISOU  570  CB  THR A  34     1705    536   1751     -1     50    124       C
ATOM    571  HB  THR A  34      45.897  -2.044  -7.573  1.00 10.73           H
ANISOU  571  HB  THR A  34     1586   1021   1469    -42     52   -112       H
ATOM    572  OG1 THR A  34      45.510  -2.504  -9.475  1.00 12.15           O
ANISOU  572  OG1 THR A  34     1708    992   1915    -76    137    431       O
ATOM    573  HG1 THR A  34      46.036  -1.959  -9.804  0.00 12.35           H
ANISOU  573  HG1 THR A  34     1564   1564   1564      0      0      0       H
ATOM    574  CG2 THR A  34      47.317  -3.392  -8.093  1.00 11.45           C
ANISOU  574  CG2 THR A  34     1553    782   2014   -171     39     81       C
ATOM    575 HG21 THR A  34      47.645  -3.441  -7.191  1.00 11.62           H
ANISOU  575 HG21 THR A  34     1588   1002   1822   -123    218    -35       H
ATOM    576 HG22 THR A  34      47.897  -2.818  -8.601  1.00 11.23           H
ANISOU  576 HG22 THR A  34     1399   1156   1708   -112    119     62       H
ATOM    577 HG23 THR A  34      47.331  -4.270  -8.480  1.00 11.08           H
ANISOU  577 HG23 THR A  34     1535   1176   1497    -68     94   -144       H
ATOM    578  C   THR A  34      45.305  -4.236  -6.115  1.00  8.91           C
ANISOU  578  C   THR A  34     1387    456   1539   -165   -122    -27       C
ATOM    579  O   THR A  34      45.848  -5.316  -5.873  1.00  9.20           O
ANISOU  579  O   THR A  34     1451    528   1514    -35   -201    -98       O
ATOM    580  H   THR A  34      43.520  -2.498  -7.924  1.00  8.87           H
ANISOU  580  H   THR A  34     1364    762   1242    130   -131    305       H
ATOM    581  N   VAL A  35      45.030  -3.350  -5.164  1.00  9.35           N
ANISOU  581  N   VAL A  35     1424    570   1556   -191   -128    -84       N
ATOM    582  CA  VAL A  35      45.354  -3.617  -3.772  1.00  9.52           C
ANISOU  582  CA  VAL A  35     1451    627   1538   -363   -111   -104       C
ATOM    583  HA  VAL A  35      46.304  -3.855  -3.720  1.00  9.69           H
ANISOU  583  HA  VAL A  35     1434    717   1529   -318    -72   -101       H
ATOM    584  CB  VAL A  35      45.172  -2.376  -2.896  1.00  9.89           C
ANISOU  584  CB  VAL A  35     1474    643   1638   -283    -72   -161       C
ATOM    585  HB  VAL A  35      44.260  -2.032  -2.997  1.00 10.21           H
ANISOU  585  HB  VAL A  35     1463    817   1599   -260    -16   -154       H
ATOM    586  CG1 VAL A  35      45.396  -2.758  -1.437  1.00 12.69           C
ANISOU  586  CG1 VAL A  35     2370    956   1492   -480     55   -250       C
ATOM    587 HG11 VAL A  35      44.657  -3.285  -1.123  1.00 12.22           H
ANISOU  587 HG11 VAL A  35     1713   1343   1588   -147     98   -132       H
ATOM    588 HG12 VAL A  35      45.462  -1.953  -0.914  1.00 11.30           H
ANISOU  588 HG12 VAL A  35     1924   1173   1193   -277     62   -309       H
ATOM    589 HG13 VAL A  35      46.214  -3.259  -1.367  1.00 13.00           H
ANISOU  589 HG13 VAL A  35     2148   1274   1518   -491    125   -213       H
ATOM    590  CG2 VAL A  35      46.147  -1.304  -3.327  1.00 10.42           C
ANISOU  590  CG2 VAL A  35     1440    721   1797   -260    -83    -81       C
ATOM    591 HG21 VAL A  35      47.039  -1.656  -3.286  1.00 10.54           H
ANISOU  591 HG21 VAL A  35     1437    944   1620   -188    -10   -120       H
ATOM    592 HG22 VAL A  35      46.065  -0.555  -2.733  1.00 10.20           H
ANISOU  592 HG22 VAL A  35     1414   1076   1384   -166    -29   -114       H
ATOM    593 HG23 VAL A  35      45.943  -1.030  -4.224  1.00 10.51           H
ANISOU  593 HG23 VAL A  35     1437    929   1624   -211     45   -209       H
ATOM    594  C   VAL A  35      44.574  -4.796  -3.229  1.00  9.69           C
ANISOU  594  C   VAL A  35     1539    629   1514   -327   -249    -24       C
ATOM    595  O   VAL A  35      45.104  -5.722  -2.602  1.00 10.76           O
ANISOU  595  O   VAL A  35     1800    658   1628   -297   -421     -1       O
ATOM    596  H   VAL A  35      44.649  -2.593  -5.314  1.00  9.75           H
ANISOU  596  H   VAL A  35     1270    927   1508     49   -144     17       H
ATOM    597  N  AMET A  36      43.266  -4.840  -3.446  0.61  9.35           N
ANISOU  597  N  AMET A  36     1552    561   1439   -384   -185     35       N
ATOM    598  N  BMET A  36      43.284  -4.776  -3.561  0.40  9.50           N
ANISOU  598  N  BMET A  36     1453    463   1693   -180    -64   -278       N
ATOM    599  CA AMET A  36      42.558  -5.985  -2.902  0.61  9.35           C
ANISOU  599  CA AMET A  36     1504    635   1411   -182     52    154       C
ATOM    600  CA BMET A  36      42.366  -5.809  -3.088  0.40  8.38           C
ANISOU  600  CA BMET A  36     1530    494   1157   -222   -396    -56       C
ATOM    601  HA AMET A  36      42.762  -6.059  -1.908  0.61  9.54           H
ANISOU  601  HA AMET A  36     1538    678   1406   -206    -13     43       H
ATOM    602  HA BMET A  36      42.329  -5.767  -2.079  0.40  8.38           H
ANISOU  602  HA BMET A  36     1398    608   1176   -151   -175     13       H
ATOM    603  CB AMET A  36      41.058  -5.727  -3.145  0.61  8.42           C
ANISOU  603  CB AMET A  36     1565    363   1268   -213    -35    170       C
ATOM    604  CB BMET A  36      40.913  -5.554  -3.617  0.40  9.18           C
ANISOU  604  CB BMET A  36     1386    616   1483    -84     29    263       C
ATOM    605  HB3AMET A  36      40.577  -6.526  -2.775  0.61  8.50           H
ANISOU  605  HB3AMET A  36     1113    755   1362   -241    105    284       H
ATOM    606  HB3BMET A  36      40.334  -6.375  -3.649  0.40  8.86           H
ANISOU  606  HB3BMET A  36     1135    886   1343   -161    -21     89       H
ATOM    607  HB2AMET A  36      40.866  -5.632  -4.120  0.61  8.78           H
ANISOU  607  HB2AMET A  36     1376    715   1242   -164     48     55       H
ATOM    608  HB2BMET A  36      41.007  -5.246  -4.571  0.40  9.06           H
ANISOU  608  HB2BMET A  36     1342    801   1297   -123    -33     14       H
ATOM    609  CG AMET A  36      40.597  -4.514  -2.307  0.61  8.96           C
ANISOU  609  CG AMET A  36     1388    732   1282   -177      2     -9       C
ATOM    610  CG BMET A  36      40.145  -4.395  -2.957  0.40 10.86           C
ANISOU  610  CG BMET A  36     1442   1194   1490    -92    139    -79       C
ATOM    611  HG3AMET A  36      41.179  -3.724  -2.476  0.61  8.97           H
ANISOU  611  HG3AMET A  36     1205    873   1328   -149     18     85       H
ATOM    612  HG3BMET A  36      39.233  -4.478  -3.314  0.40 10.73           H
ANISOU  612  HG3BMET A  36     1465   1119   1490     -1     94     40       H
ATOM    613  HG2AMET A  36      40.748  -4.736  -1.371  0.61 10.07           H
ANISOU  613  HG2AMET A  36     1627    938   1258   -145      2      2       H
ATOM    614  HG2BMET A  36      40.490  -3.544  -3.337  0.40 11.12           H
ANISOU  614  HG2BMET A  36     1557   1222   1445    -32     78     45       H
ATOM    615  SD AMET A  36      38.877  -4.072  -2.590  0.61 10.13           S
ANISOU  615  SD AMET A  36     1545    655   1646    -82   -141     62       S
ATOM    616  SD BMET A  36      40.142  -4.292  -1.104  0.40 16.67           S
ANISOU  616  SD BMET A  36     3027   1802   1504    785    -40     61       S
ATOM    617  CE AMET A  36      37.986  -5.501  -1.899  0.61 14.64           C
ANISOU  617  CE AMET A  36     1705    895   2962    -98    410    226       C
ATOM    618  CE BMET A  36      40.212  -5.968  -0.391  0.40 28.27           C
ANISOU  618  CE BMET A  36     5230   2490   3018   -895   -364   1012       C
ATOM    619  HE1AMET A  36      38.361  -6.322  -2.232  0.61 13.61           H
ANISOU  619  HE1AMET A  36     1657   1492   2022    126    246    -56       H
ATOM    620  HE1BMET A  36      39.584  -6.559  -0.808  0.40 23.43           H
ANISOU  620  HE1BMET A  36     3904   2457   2540    -26    -12    402       H
ATOM    621  HE2AMET A  36      37.077  -5.443  -2.206  0.61 14.03           H
ANISOU  621  HE2AMET A  36     1852   1142   2337    -49    204     95       H
ATOM    622  HE2BMET A  36      39.993  -5.898   0.540  0.40 26.50           H
ANISOU  622  HE2BMET A  36     4123   2575   3369   -310    -86    544       H
ATOM    623  HE3AMET A  36      37.976  -5.474  -0.939  0.61 15.42           H
ANISOU  623  HE3AMET A  36     1860   1183   2813    -51    342     84       H
ATOM    624  HE3BMET A  36      41.094  -6.345  -0.472  0.40 26.07           H
ANISOU  624  HE3BMET A  36     4802   2709   2393   -945   -456    553       H
ATOM    625  C  AMET A  36      42.997  -7.292  -3.550  0.61  8.88           C
ANISOU  625  C  AMET A  36     1426    591   1357   -156   -338     77       C
ATOM    626  C  BMET A  36      42.828  -7.200  -3.585  0.40  8.20           C
ANISOU  626  C  BMET A  36     1278    470   1367    -99   -340     92       C
ATOM    627  O  AMET A  36      43.149  -8.325  -2.890  0.61  8.86           O
ANISOU  627  O  AMET A  36     1354    614   1395   -128   -415    108       O
ATOM    628  O  BMET A  36      42.771  -8.170  -2.826  0.40  8.99           O
ANISOU  628  O  BMET A  36     1712    415   1288   -293   -309     34       O
ATOM    629  H  AMET A  36      42.794  -4.204  -3.824  0.61  9.76           H
ANISOU  629  H  AMET A  36     1410    925   1374   -109    -73     -7       H
ATOM    630  H  BMET A  36      42.967  -4.177  -4.136  0.40 10.28           H
ANISOU  630  H  BMET A  36     1478    959   1467   -190   -131   -130       H
ATOM    631  N   ARG A  37      43.250  -7.256  -4.852  1.00  8.62           N
ANISOU  631  N   ARG A  37     1410    488   1377   -200   -317     65       N
ATOM    632  CA  ARG A  37      43.722  -8.472  -5.523  1.00  8.56           C
ANISOU  632  CA  ARG A  37     1325    515   1412   -138   -259     39       C
ATOM    633  HA  ARG A  37      43.058  -9.182  -5.416  1.00  8.41           H
ANISOU  633  HA  ARG A  37     1048    779   1368   -120   -218     94       H
ATOM    634  CB  ARG A  37      43.887  -8.238  -7.030  1.00  8.74           C
ANISOU  634  CB  ARG A  37     1389    551   1380   -110   -190     76       C
ATOM    635  HB3 ARG A  37      44.369  -8.985  -7.406  1.00  9.15           H
ANISOU  635  HB3 ARG A  37     1235    931   1308    -14   -101    -19       H
ATOM    636  HB2 ARG A  37      44.398  -7.424  -7.165  1.00  8.42           H
ANISOU  636  HB2 ARG A  37     1040    840   1317   -171   -103    149       H
ATOM    637  CG  ARG A  37      42.592  -8.089  -7.770  1.00  8.73           C
ANISOU  637  CG  ARG A  37     1423    530   1363   -109   -175     98       C
ATOM    638  HG3 ARG A  37      42.159  -7.268  -7.496  1.00  9.29           H
ANISOU  638  HG3 ARG A  37     1269    926   1332     73    -75    -53       H
ATOM    639  HG2 ARG A  37      42.024  -8.844  -7.551  1.00  8.64           H
ANISOU  639  HG2 ARG A  37     1100    863   1319   -126    -76    169       H
ATOM    640  CD  ARG A  37      42.741  -8.050  -9.291  1.00 11.12           C
ANISOU  640  CD  ARG A  37     1747    999   1475     83   -319    214       C
ATOM    641  HD3 ARG A  37      41.895  -8.277  -9.706  1.00 10.82           H
ANISOU  641  HD3 ARG A  37     1542   1037   1530      6    -91    235       H
ATOM    642  HD2 ARG A  37      43.408  -8.701  -9.548  1.00 11.19           H
ANISOU  642  HD2 ARG A  37     1544   1226   1480    -15   -128    130       H
ATOM    643  NE  ARG A  37      43.186  -6.779  -9.805  1.00 12.43           N
ANISOU  643  NE  ARG A  37     1723   1267   1732   -122   -214    419       N
ATOM    644  HE  ARG A  37      44.135  -6.680  -9.984  1.00 12.17           H
ANISOU  644  HE  ARG A  37     1722   1220   1682    -61   -214    374       H
ATOM    645  CZ  ARG A  37      42.391  -5.738 -10.055  1.00 12.23           C
ANISOU  645  CZ  ARG A  37     1956    978   1712   -188   -296    463       C
ATOM    646  NH1 ARG A  37      41.114  -5.764  -9.825  1.00 13.36           N
ANISOU  646  NH1 ARG A  37     1818    904   2353    -95   -635    468       N
ATOM    647 HH11 ARG A  37      40.739  -6.470  -9.513  1.00 13.10           H
ANISOU  647 HH11 ARG A  37     1649   1367   1961   -262   -334    479       H
ATOM    648 HH12 ARG A  37      40.631  -5.073  -9.993  1.00 12.80           H
ANISOU  648 HH12 ARG A  37     1467   1354   2041    186   -360    359       H
ATOM    649  NH2 ARG A  37      42.902  -4.650 -10.524  1.00 14.43           N
ANISOU  649  NH2 ARG A  37     1848   1486   2146   -298   -318    834       N
ATOM    650 HH21 ARG A  37      43.746  -4.600 -10.681  1.00 13.66           H
ANISOU  650 HH21 ARG A  37     1883   1405   1900   -133   -193    537       H
ATOM    651 HH22 ARG A  37      42.399  -3.971 -10.680  1.00 14.33           H
ANISOU  651 HH22 ARG A  37     1825   1678   1941     -4   -136    430       H
ATOM    652  C   ARG A  37      45.009  -8.962  -4.891  1.00  8.74           C
ANISOU  652  C   ARG A  37     1346    528   1446   -171   -315    140       C
ATOM    653  O   ARG A  37      45.217 -10.173  -4.765  1.00  9.89           O
ANISOU  653  O   ARG A  37     1565    610   1583      4   -486     90       O
ATOM    654  H   ARG A  37      43.214  -6.560  -5.356  1.00  8.66           H
ANISOU  654  H   ARG A  37     1357    807   1123   -139   -265    181       H
ATOM    655  N   SER A  38      45.879  -8.046  -4.483  1.00  9.86           N
ANISOU  655  N   SER A  38     1358    727   1661   -186   -371     84       N
ATOM    656  CA  SER A  38      47.138  -8.421  -3.841  1.00 12.15           C
ANISOU  656  CA  SER A  38     1646    971   1998   -115   -646     96       C
ATOM    657  HA  SER A  38      47.617  -9.039  -4.432  1.00 13.07           H
ANISOU  657  HA  SER A  38     1678   1343   1945   -184   -472    -26       H
ATOM    658  CB  SER A  38      48.045  -7.240  -3.621  1.00 13.62           C
ANISOU  658  CB  SER A  38     1408   1281   2484   -231   -661     16       C
ATOM    659  HB3 SER A  38      48.011  -6.671  -4.406  1.00 13.80           H
ANISOU  659  HB3 SER A  38     1582   1565   2094   -129   -575   -156       H
ATOM    660  HB2 SER A  38      48.950  -7.567  -3.499  1.00 13.85           H
ANISOU  660  HB2 SER A  38     1572   1370   2320     59   -568   -143       H
ATOM    661  OG  SER A  38      47.687  -6.455  -2.472  1.00 18.22           O
ANISOU  661  OG  SER A  38     2023   1742   3154   -245   -880   -877       O
ATOM    662  HG  SER A  38      48.185  -5.826  -2.370  0.00 18.65           H
ANISOU  662  HG  SER A  38     2362   2362   2362      0      0      0       H
ATOM    663  C   SER A  38      46.914  -9.123  -2.534  1.00 14.12           C
ANISOU  663  C   SER A  38     2052   1369   1942   -104   -874    274       C
ATOM    664  O   SER A  38      47.784  -9.883  -2.076  1.00 18.73           O
ANISOU  664  O   SER A  38     2312   1904   2898    113   -983    691       O
ATOM    665  H   SER A  38      45.755  -7.199  -4.571  1.00 10.16           H
ANISOU  665  H   SER A  38     1340    907   1610    151   -402    238       H
ATOM    666  N  ALEU A  39      45.763  -8.861  -1.917  0.53 13.07           N
ANISOU  666  N  ALEU A  39     2131   1143   1690   -333   -773    190       N
ATOM    667  N  BLEU A  39      45.767  -8.916  -1.902  0.47 14.08           N
ANISOU  667  N  BLEU A  39     2177   1447   1723   -199   -729    236       N
ATOM    668  CA ALEU A  39      45.350  -9.386  -0.627  0.53 15.18           C
ANISOU  668  CA ALEU A  39     2677   1663   1428   -364   -852    185       C
ATOM    669  CA BLEU A  39      45.470  -9.530  -0.619  0.47 15.36           C
ANISOU  669  CA BLEU A  39     2696   1496   1643   -437   -716    170       C
ATOM    670  HA ALEU A  39      46.147  -9.608  -0.104  0.53 13.82           H
ANISOU  670  HA ALEU A  39     1988   1650   1610   -143   -326     66       H
ATOM    671  HA BLEU A  39      46.279  -9.946  -0.254  0.47 15.40           H
ANISOU  671  HA BLEU A  39     2310   1745   1794   -236   -319    -35       H
ATOM    672  CB ALEU A  39      44.557  -8.322   0.171  0.53 17.75           C
ANISOU  672  CB ALEU A  39     3597   1820   1327   -211   -823     40       C
ATOM    673  CB BLEU A  39      45.047  -8.441   0.370  0.47 18.74           C
ANISOU  673  CB BLEU A  39     3306   2040   1773   -303   -789   -192       C
ATOM    674  HB3ALEU A  39      44.203  -8.743   0.969  0.53 18.52           H
ANISOU  674  HB3ALEU A  39     3048   1981   2007   -244   -326    186       H
ATOM    675  HB3BLEU A  39      44.936  -8.842   1.246  0.47 18.98           H
ANISOU  675  HB3BLEU A  39     3034   2026   2150   -350   -533    130       H
ATOM    676  HB2ALEU A  39      43.814  -8.025  -0.377  0.53 15.94           H
ANISOU  676  HB2ALEU A  39     2517   1808   1731   -158   -248   -111       H
ATOM    677  HB2BLEU A  39      44.203  -8.063   0.077  0.47 18.12           H
ANISOU  677  HB2BLEU A  39     2837   2137   1910   -365   -334   -245       H
ATOM    678  CG ALEU A  39      45.300  -7.065   0.629  0.53 19.73           C
ANISOU  678  CG ALEU A  39     3172   2475   1849   -670    -71   -443       C
ATOM    679  CG BLEU A  39      46.053  -7.291   0.508  0.47 20.13           C
ANISOU  679  CG BLEU A  39     3310   2404   1932   -456   -685   -573       C
ATOM    680  HG ALEU A  39      45.774  -6.688  -0.128  0.53 20.08           H
ANISOU  680  HG ALEU A  39     3223   2300   2104   -355      5   -109       H
ATOM    681  HG BLEU A  39      46.286  -6.977  -0.379  0.47 20.97           H
ANISOU  681  HG BLEU A  39     3255   2270   2440   -381   -411    -92       H
ATOM    682  CD1ALEU A  39      44.353  -5.994   1.165  0.53 20.57           C
ANISOU  682  CD1ALEU A  39     4233   1919   1660   -453   -150   -489       C
ATOM    683  CD1BLEU A  39      45.417  -6.127   1.254  0.47 20.64           C
ANISOU  683  CD1BLEU A  39     3489   2154   2199   -440   -403   -337       C
ATOM    684 HD11ALEU A  39      43.734  -5.749   0.473  0.53 20.75           H
ANISOU  684 HD11ALEU A  39     3277   2232   2375   -352    -33   -317       H
ATOM    685 HD11BLEU A  39      44.629  -5.847   0.782  0.47 20.44           H
ANISOU  685 HD11BLEU A  39     3010   2345   2409   -366    -55   -343       H
ATOM    686 HD12ALEU A  39      44.867  -5.228   1.432  0.53 18.86           H
ANISOU  686 HD12ALEU A  39     2967   2220   1976   -321    -82   -364       H
ATOM    687 HD12BLEU A  39      46.046  -5.404   1.299  0.47 19.30           H
ANISOU  687 HD12BLEU A  39     2741   2323   2267   -211   -277   -268       H
ATOM    688 HD13ALEU A  39      43.876  -6.348   1.920  0.53 21.14           H
ANISOU  688 HD13ALEU A  39     3385   2275   2371   -280    106   -194       H
ATOM    689 HD13BLEU A  39      45.184  -6.415   2.140  0.47 21.05           H
ANISOU  689 HD13BLEU A  39     3184   2333   2478   -325   -126    -80       H
ATOM    690  CD2ALEU A  39      46.328  -7.449   1.686  0.53 24.65           C
ANISOU  690  CD2ALEU A  39     3949   3277   2139   -234   -752   -814       C
ATOM    691  CD2BLEU A  39      47.334  -7.741   1.194  0.47 21.41           C
ANISOU  691  CD2BLEU A  39     3473   2097   2564   -377   -821   -366       C
ATOM    692 HD21ALEU A  39      45.882  -7.899   2.408  0.53 26.61           H
ANISOU  692 HD21ALEU A  39     3730   3211   3167    -53   -294   -387       H
ATOM    693 HD21BLEU A  39      47.119  -8.089   2.062  0.47 22.57           H
ANISOU  693 HD21BLEU A  39     3260   2441   2872   -286   -490   -156       H
ATOM    694 HD22ALEU A  39      46.753  -6.652   2.011  0.53 23.72           H
ANISOU  694 HD22ALEU A  39     3477   2947   2587   -320   -352   -412       H
ATOM    695 HD22BLEU A  39      47.923  -6.988   1.279  0.47 20.29           H
ANISOU  695 HD22BLEU A  39     2771   2399   2537   -295   -602   -334       H
ATOM    696 HD23ALEU A  39      46.983  -8.030   1.293  0.53 24.40           H
ANISOU  696 HD23ALEU A  39     3576   3211   2484   -235   -519   -372       H
ATOM    697 HD23BLEU A  39      47.750  -8.423   0.661  0.47 22.18           H
ANISOU  697 HD23BLEU A  39     3195   2631   2601   -174   -589   -336       H
ATOM    698  C  ALEU A  39      44.521 -10.666  -0.751  0.53 13.71           C
ANISOU  698  C  ALEU A  39     2453   1326   1430   -146   -521    466       C
ATOM    699  C  BLEU A  39      44.409 -10.627  -0.745  0.47 14.73           C
ANISOU  699  C  BLEU A  39     2290   1696   1607   -367   -628    247       C
ATOM    700  O  ALEU A  39      44.199 -11.260   0.262  0.53 18.64           O
ANISOU  700  O  ALEU A  39     3159   2239   1683     75   -484   1024       O
ATOM    701  O  BLEU A  39      43.792 -11.038   0.237  0.47 17.28           O
ANISOU  701  O  BLEU A  39     2660   2313   1591   -330   -341    -66       O
ATOM    702  H  ALEU A  39      45.180  -8.332  -2.257  0.53 12.80           H
ANISOU  702  H  ALEU A  39     1801   1389   1672      5   -405    -73       H
ATOM    703  H  BLEU A  39      45.143  -8.406  -2.197  0.47 13.39           H
ANISOU  703  H  BLEU A  39     1845   1495   1747    -14   -362    -32       H
ATOM    704  N   GLY A  40      44.200 -11.118  -1.957  1.00 11.65           N
ANISOU  704  N   GLY A  40     1968    950   1507   -150   -467    392       N
ATOM    705  CA  GLY A  40      43.451 -12.334  -2.145  1.00 11.74           C
ANISOU  705  CA  GLY A  40     2002    842   1616     78   -330    379       C
ATOM    706  HA3 GLY A  40      43.551 -12.921  -1.379  1.00 11.16           H
ANISOU  706  HA3 GLY A  40     1957   1028   1254    -18   -284    217       H
ATOM    707  HA2 GLY A  40      43.827 -12.800  -2.907  1.00 12.70           H
ANISOU  707  HA2 GLY A  40     1951   1173   1701   -117   -208    177       H
ATOM    708  C   GLY A  40      41.960 -12.177  -2.417  1.00 10.34           C
ANISOU  708  C   GLY A  40     1872    641   1414   -195   -182    259       C
ATOM    709  O   GLY A  40      41.229 -13.159  -2.319  1.00 11.98           O
ANISOU  709  O   GLY A  40     2120    685   1746   -244     98    247       O
ATOM    710  H   GLY A  40      44.452 -10.741  -2.686  1.00 12.18           H
ANISOU  710  H   GLY A  40     2002   1187   1435   -150   -421    348       H
ATOM    711  N   GLN A  41      41.519 -10.964  -2.759  1.00  9.90           N
ANISOU  711  N   GLN A  41     1680    738   1342   -286   -523    286       N
ATOM    712  CA  GLN A  41      40.116 -10.782  -3.123  1.00 10.04           C
ANISOU  712  CA  GLN A  41     1616    926   1272   -341   -344    244       C
ATOM    713  HA  GLN A  41      39.656 -11.646  -3.166  1.00  9.39           H
ANISOU  713  HA  GLN A  41     1315    977   1275   -280   -249    167       H
ATOM    714  CB  GLN A  41      39.403  -9.925  -2.099  1.00 13.98           C
ANISOU  714  CB  GLN A  41     1935   2311   1065   -306    -67     37       C
ATOM    715  HB3 GLN A  41      39.669  -9.000  -2.221  1.00 14.14           H
ANISOU  715  HB3 GLN A  41     1892   2030   1447     50   -162      9       H
ATOM    716  HB2 GLN A  41      39.653 -10.225  -1.211  1.00 12.91           H
ANISOU  716  HB2 GLN A  41     1809   1650   1445    -76   -237    232       H
ATOM    717  CG  GLN A  41      37.903 -10.000  -2.216  1.00 14.88           C
ANISOU  717  CG  GLN A  41     2046   1455   2149     -7    -38    173       C
ATOM    718  HG3 GLN A  41      37.632 -10.931  -2.241  1.00 15.00           H
ANISOU  718  HG3 GLN A  41     1985   1624   2088   -242    111     43       H
ATOM    719  HG2 GLN A  41      37.619  -9.545  -3.024  1.00 14.58           H
ANISOU  719  HG2 GLN A  41     2018   1638   1883    -97     69     71       H
ATOM    720  CD  GLN A  41      37.231  -9.326  -1.019  1.00 17.80           C
ANISOU  720  CD  GLN A  41     2465   1165   3132   -295    741    -43       C
ATOM    721  OE1 GLN A  41      37.763  -8.423  -0.442  1.00 20.07           O
ANISOU  721  OE1 GLN A  41     2964   2021   2637   -125    485   -649       O
ATOM    722  NE2 GLN A  41      36.105  -9.847  -0.612  1.00 22.57           N
ANISOU  722  NE2 GLN A  41     2557   1519   4497   -210   1349   -392       N
ATOM    723 HE21 GLN A  41      35.688  -9.501   0.055  1.00 20.11           H
ANISOU  723 HE21 GLN A  41     2591   2010   3039     22    519     21       H
ATOM    724 HE22 GLN A  41      35.778 -10.537  -1.008  1.00 21.56           H
ANISOU  724 HE22 GLN A  41     2452   2559   3182   -306    651   -459       H
ATOM    725  C   GLN A  41      40.071 -10.148  -4.505  1.00  8.22           C
ANISOU  725  C   GLN A  41     1325    654   1143   -177   -206    129       C
ATOM    726  O   GLN A  41      40.876  -9.256  -4.811  1.00  9.68           O
ANISOU  726  O   GLN A  41     1526    838   1314   -324   -301    196       O
ATOM    727  H   GLN A  41      42.004 -10.254  -2.786  1.00  9.04           H
ANISOU  727  H   GLN A  41     1179    918   1337   -216   -363    256       H
ATOM    728  N   ASN A  42      39.127 -10.563  -5.337  1.00  7.82           N
ANISOU  728  N   ASN A  42     1324    618   1030   -124   -196    111       N
ATOM    729  CA  ASN A  42      39.050 -10.143  -6.727  1.00  7.32           C
ANISOU  729  CA  ASN A  42     1214    570    995   -130   -117    124       C
ATOM    730  HA  ASN A  42      39.716  -9.448  -6.899  1.00  7.25           H
ANISOU  730  HA  ASN A  42      977    711   1064    -81   -115    119       H
ATOM    731  CB  ASN A  42      39.393 -11.276  -7.685  1.00  7.80           C
ANISOU  731  CB  ASN A  42     1302    514   1145    -94   -220     82       C
ATOM    732  HB3 ASN A  42      39.212 -10.995  -8.595  1.00  7.58           H
ANISOU  732  HB3 ASN A  42     1191    655   1031   -104   -102      6       H
ATOM    733  HB2 ASN A  42      38.859 -12.055  -7.462  1.00  7.53           H
ANISOU  733  HB2 ASN A  42     1013    781   1064   -106    -95    145       H
ATOM    734  CG  ASN A  42      40.845 -11.648  -7.563  1.00  7.75           C
ANISOU  734  CG  ASN A  42     1260    489   1195   -181   -203    117       C
ATOM    735  OD1 ASN A  42      41.260 -12.219  -6.542  1.00  8.63           O
ANISOU  735  OD1 ASN A  42     1355    769   1153    -10   -256    162       O
ATOM    736  ND2 ASN A  42      41.639 -11.286  -8.557  1.00  7.89           N
ANISOU  736  ND2 ASN A  42     1241    520   1237   -179   -121     57       N
ATOM    737 HD21 ASN A  42      42.565 -11.607  -8.581  1.00  7.95           H
ANISOU  737 HD21 ASN A  42     1183    675   1162   -211   -101     47       H
ATOM    738 HD22 ASN A  42      41.310 -10.698  -9.269  1.00  7.76           H
ANISOU  738 HD22 ASN A  42     1180    726   1040    -95    -76     -5       H
ATOM    739  C   ASN A  42      37.675  -9.553  -6.982  1.00  7.73           C
ANISOU  739  C   ASN A  42     1228    527   1182   -105   -211     85       C
ATOM    740  O   ASN A  42      36.834 -10.152  -7.651  1.00  8.61           O
ANISOU  740  O   ASN A  42     1279    678   1313   -150   -380     23       O
ATOM    741  H   ASN A  42      38.505 -11.109  -5.099  1.00  7.82           H
ANISOU  741  H   ASN A  42     1111    813   1045    -52   -139    131       H
ATOM    742  N  APRO A  43      37.449  -8.341  -6.470  0.63  7.48           N
ANISOU  742  N  APRO A  43     1211    425   1206   -142    -93    109       N
ATOM    743  N  BPRO A  43      37.349  -8.400  -6.362  0.37  9.68           N
ANISOU  743  N  BPRO A  43     1491    659   1527     57   -473   -179       N
ATOM    744  CA APRO A  43      36.136  -7.719  -6.571  0.63  8.31           C
ANISOU  744  CA APRO A  43     1259    459   1438    -88   -153    188       C
ATOM    745  CA BPRO A  43      36.008  -7.838  -6.536  0.37  9.77           C
ANISOU  745  CA BPRO A  43     1526    809   1375    126   -393   -125       C
ATOM    746  HA APRO A  43      35.444  -8.322  -6.231  0.63  8.15           H
ANISOU  746  HA APRO A  43     1053    758   1284    -62    -95    148       H
ATOM    747  HA BPRO A  43      35.325  -8.497  -6.296  0.37 10.36           H
ANISOU  747  HA BPRO A  43     1439   1071   1425     67   -318   -111       H
ATOM    748  CB APRO A  43      36.265  -6.494  -5.669  0.63  8.15           C
ANISOU  748  CB APRO A  43     1172    676   1245    -97   -173    103       C
ATOM    749  CB BPRO A  43      35.966  -6.642  -5.576  0.37 10.42           C
ANISOU  749  CB BPRO A  43     1403   1041   1514   -184   -298   -329       C
ATOM    750  HB3APRO A  43      36.017  -6.726  -4.761  0.63  8.09           H
ANISOU  750  HB3APRO A  43     1173    724   1175    -46   -189     35       H
ATOM    751  HB3BPRO A  43      35.176  -6.704  -5.017  0.37 10.80           H
ANISOU  751  HB3BPRO A  43     1516   1045   1541    -53   -197   -223       H
ATOM    752  HB2APRO A  43      35.716  -5.770  -6.010  0.63  8.28           H
ANISOU  752  HB2APRO A  43     1064    847   1233     29   -137     29       H
ATOM    753  HB2BPRO A  43      35.963  -5.818  -6.087  0.37 11.18           H
ANISOU  753  HB2BPRO A  43     1457   1300   1490    -65   -277   -135       H
ATOM    754  CG APRO A  43      37.729  -6.146  -5.755  0.63  8.72           C
ANISOU  754  CG APRO A  43     1243    521   1549   -148   -263    -58       C
ATOM    755  CG BPRO A  43      37.185  -6.727  -4.749  0.37 10.24           C
ANISOU  755  CG BPRO A  43     1511    866   1511   -192   -373   -247       C
ATOM    756  HG3APRO A  43      37.993  -5.644  -4.970  0.63  8.51           H
ANISOU  756  HG3APRO A  43     1216    798   1218    -94   -123     30       H
ATOM    757  HG3BPRO A  43      36.969  -7.151  -3.903  0.37 10.78           H
ANISOU  757  HG3BPRO A  43     1451   1097   1548   -128   -264   -162       H
ATOM    758  HG2APRO A  43      37.900  -5.642  -6.566  0.63  9.18           H
ANISOU  758  HG2APRO A  43     1226    899   1362    -58   -171    -71       H
ATOM    759  HG2BPRO A  43      37.535  -5.835  -4.601  0.37 10.01           H
ANISOU  759  HG2BPRO A  43     1296   1007   1500   -303   -312   -281       H
ATOM    760  CD APRO A  43      38.418  -7.480  -5.797  0.63  8.11           C
ANISOU  760  CD APRO A  43     1238    574   1268   -158    -38    -68       C
ATOM    761  CD BPRO A  43      38.180  -7.555  -5.502  0.37  9.63           C
ANISOU  761  CD BPRO A  43     1352    812   1494   -221   -317   -109       C
ATOM    762  HD3APRO A  43      38.584  -7.797  -4.896  0.63  8.18           H
ANISOU  762  HD3APRO A  43     1211    682   1211   -137    -41   -115       H
ATOM    763  HD3BPRO A  43      38.681  -8.086  -4.873  0.37  9.68           H
ANISOU  763  HD3BPRO A  43     1374    954   1348    -75   -210   -136       H
ATOM    764  HD2APRO A  43      39.234  -7.407  -6.316  0.63  8.07           H
ANISOU  764  HD2APRO A  43     1170    637   1258   -108    -84    -30       H
ATOM    765  HD2BPRO A  43      38.754  -6.987  -6.040  0.37  9.96           H
ANISOU  765  HD2BPRO A  43     1377    988   1417    -40   -166      0       H
ATOM    766  C  APRO A  43      35.850  -7.340  -8.031  0.63  8.93           C
ANISOU  766  C  APRO A  43     1352    746   1293    148   -199    -37       C
ATOM    767  C  BPRO A  43      35.826  -7.371  -7.967  0.37  8.84           C
ANISOU  767  C  BPRO A  43     1388    550   1420   -191   -304    -27       C
ATOM    768  O  APRO A  43      36.748  -7.033  -8.826  0.63  9.02           O
ANISOU  768  O  APRO A  43     1510    703   1211    189   -225    250       O
ATOM    769  O  BPRO A  43      36.798  -7.069  -8.667  0.37 12.49           O
ANISOU  769  O  BPRO A  43     1718   1191   1837     66    277    -69       O
ATOM    770  N   THR A  44      34.562  -7.293  -8.357  1.00  9.76           N
ANISOU  770  N   THR A  44     1510    647   1550    -29   -451    -10       N
ATOM    771  CA  THR A  44      34.172  -6.815  -9.661  1.00  9.82           C
ANISOU  771  CA  THR A  44     1599    678   1453    -11   -376     -3       C
ATOM    772  HA  THR A  44      34.779  -7.155 -10.352  1.00 10.39           H
ANISOU  772  HA  THR A  44     1586    820   1541    -74   -293    -30       H
ATOM    773  CB  THR A  44      32.774  -7.295  -9.987  1.00 11.38           C
ANISOU  773  CB  THR A  44     1649    781   1894     33   -563     33       C
ATOM    774  HB  THR A  44      32.553  -7.020 -10.891  1.00 11.27           H
ANISOU  774  HB  THR A  44     1725    916   1639    -51   -336   -132       H
ATOM    775  OG1 THR A  44      31.883  -6.646  -9.069  1.00 11.40           O
ANISOU  775  OG1 THR A  44     1389    879   2064   -102   -560    290       O
ATOM    776  HG1 THR A  44      31.107  -6.898  -9.224  0.00 11.69           H
ANISOU  776  HG1 THR A  44     1480   1480   1480      0      0      0       H
ATOM    777  CG2 THR A  44      32.691  -8.787  -9.928  1.00 11.87           C
ANISOU  777  CG2 THR A  44     2105    735   1670   -222   -574    133       C
ATOM    778 HG21 THR A  44      33.386  -9.177 -10.461  1.00 13.30           H
ANISOU  778 HG21 THR A  44     2048   1120   1884   -254   -383     63       H
ATOM    779 HG22 THR A  44      31.836  -9.070 -10.256  1.00 11.57           H
ANISOU  779 HG22 THR A  44     1691    985   1720    -29   -233    117       H
ATOM    780 HG23 THR A  44      32.786  -9.092  -9.023  1.00 11.41           H
ANISOU  780 HG23 THR A  44     1860    976   1499    -91   -358    -12       H
ATOM    781  C   THR A  44      34.198  -5.289  -9.687  1.00 10.07           C
ANISOU  781  C   THR A  44     1656    724   1444     28   -459     -8       C
ATOM    782  O   THR A  44      34.266  -4.609  -8.663  1.00  9.41           O
ANISOU  782  O   THR A  44     1438    644   1490    -14   -370    -28       O
ATOM    783  H   THR A  44      33.912  -7.519  -7.840  1.00 10.26           H
ANISOU  783  H   THR A  44     1587    773   1539     75   -311     -5       H
ATOM    784  N   GLU A  45      34.103  -4.734 -10.890  1.00 10.89           N
ANISOU  784  N   GLU A  45     2030    731   1376    115   -445     15       N
ATOM    785  CA  GLU A  45      34.027  -3.299 -11.042  1.00 10.81           C
ANISOU  785  CA  GLU A  45     1834    728   1545     85   -344    105       C
ATOM    786  HA  GLU A  45      34.844  -2.913 -10.665  1.00 11.02           H
ANISOU  786  HA  GLU A  45     1581    950   1656     72   -197    201       H
ATOM    787  CB  GLU A  45      33.979  -2.876 -12.516  1.00 13.47           C
ANISOU  787  CB  GLU A  45     2292   1166   1658     -5   -273    282       C
ATOM    788  HB3 GLU A  45      33.162  -3.216 -12.914  1.00 13.11           H
ANISOU  788  HB3 GLU A  45     1986   1230   1762     70    -87    278       H
ATOM    789  HB2 GLU A  45      34.748  -3.245 -12.978  1.00 14.01           H
ANISOU  789  HB2 GLU A  45     2123   1305   1893   -126   -201    241       H
ATOM    790  CG  GLU A  45      33.994  -1.365 -12.690  1.00 14.40           C
ANISOU  790  CG  GLU A  45     2412   1215   1844    -53   -193    351       C
ATOM    791  HG3 GLU A  45      33.290  -0.973 -12.151  1.00 15.07           H
ANISOU  791  HG3 GLU A  45     2275   1389   2060   -137   -139    273       H
ATOM    792  HG2 GLU A  45      33.820  -1.171 -13.624  1.00 14.39           H
ANISOU  792  HG2 GLU A  45     2344   1326   1796    -66   -144    276       H
ATOM    793  CD  GLU A  45      35.285  -0.654 -12.331  1.00 17.31           C
ANISOU  793  CD  GLU A  45     2479   1231   2865   -155   -466    773       C
ATOM    794  OE1 GLU A  45      36.319  -1.291 -12.152  1.00 21.62           O
ANISOU  794  OE1 GLU A  45     2351   1785   4076    235    234    890       O
ATOM    795  OE2 GLU A  45      35.286   0.598 -12.253  1.00 18.08           O
ANISOU  795  OE2 GLU A  45     2921   1407   2540   -372   -513    276       O
ATOM    796  C   GLU A  45      32.845  -2.714 -10.249  1.00 10.01           C
ANISOU  796  C   GLU A  45     1505    633   1664     51   -508    129       C
ATOM    797  O   GLU A  45      32.975  -1.663  -9.641  1.00 10.08           O
ANISOU  797  O   GLU A  45     1558    656   1616     22   -321     95       O
ATOM    798  H   GLU A  45      34.082  -5.185 -11.623  1.00 11.02           H
ANISOU  798  H   GLU A  45     1844   1033   1310     74   -389    -37       H
ATOM    799  N   ALA A  46      31.690  -3.387 -10.255  1.00 11.08           N
ANISOU  799  N   ALA A  46     1544    709   1955    -70   -686    101       N
ATOM    800  CA  ALA A  46      30.535  -2.894  -9.507  1.00 11.22           C
ANISOU  800  CA  ALA A  46     1321    855   2086     -2   -632    260       C
ATOM    801  HA  ALA A  46      30.332  -1.984  -9.810  1.00 11.32           H
ANISOU  801  HA  ALA A  46     1353   1047   1899    274   -609    295       H
ATOM    802  CB  ALA A  46      29.305  -3.750  -9.806  1.00 13.47           C
ANISOU  802  CB  ALA A  46     1642   1097   2378   -120   -894     94       C
ATOM    803  HB1 ALA A  46      29.118  -3.709 -10.746  1.00 12.98           H
ANISOU  803  HB1 ALA A  46     1635   1207   2088    -63   -305     75       H
ATOM    804  HB2 ALA A  46      28.558  -3.409  -9.308  1.00 14.71           H
ANISOU  804  HB2 ALA A  46     1949   1312   2328   -223   -478    108       H
ATOM    805  HB3 ALA A  46      29.485  -4.657  -9.547  1.00 13.40           H
ANISOU  805  HB3 ALA A  46     1588   1347   2154    179   -581    291       H
ATOM    806  C   ALA A  46      30.806  -2.828  -8.000  1.00 10.23           C
ANISOU  806  C   ALA A  46     1124    584   2178     20   -456    211       C
ATOM    807  O   ALA A  46      30.454  -1.858  -7.328  1.00 11.02           O
ANISOU  807  O   ALA A  46     1111    623   2451    109   -404    214       O
ATOM    808  H   ALA A  46      31.564  -4.122 -10.686  1.00 10.84           H
ANISOU  808  H   ALA A  46     1499   1119   1497    -82   -610    -91       H
ATOM    809  N   GLU A  47      31.454  -3.856  -7.482  1.00  9.67           N
ANISOU  809  N   GLU A  47     1128    534   2011   -134   -520    202       N
ATOM    810  CA  GLU A  47      31.802  -3.864  -6.073  1.00  9.19           C
ANISOU  810  CA  GLU A  47     1261    560   1671   -112   -319    225       C
ATOM    811  HA  GLU A  47      30.997  -3.728  -5.531  1.00  9.74           H
ANISOU  811  HA  GLU A  47     1332    644   1725   -115   -245    174       H
ATOM    812  CB  GLU A  47      32.422  -5.224  -5.689  1.00  8.89           C
ANISOU  812  CB  GLU A  47     1041    583   1752    -72   -211    184       C
ATOM    813  HB3 GLU A  47      32.803  -5.164  -4.799  1.00  8.96           H
ANISOU  813  HB3 GLU A  47     1218    691   1493    -78     12    233       H
ATOM    814  HB2 GLU A  47      33.111  -5.455  -6.331  1.00  9.47           H
ANISOU  814  HB2 GLU A  47     1253    725   1620   -123   -132    181       H
ATOM    815  CG  GLU A  47      31.364  -6.335  -5.685  1.00 10.67           C
ANISOU  815  CG  GLU A  47     1130    677   2246   -173   -336    377       C
ATOM    816  HG3 GLU A  47      30.898  -6.326  -6.535  1.00 10.12           H
ANISOU  816  HG3 GLU A  47     1330    753   1761   -139     15    217       H
ATOM    817  HG2 GLU A  47      30.735  -6.161  -4.966  1.00 11.42           H
ANISOU  817  HG2 GLU A  47     1520    781   2037   -202   -257    252       H
ATOM    818  CD  GLU A  47      31.916  -7.727  -5.484  1.00 10.59           C
ANISOU  818  CD  GLU A  47     1186    623   2214   -165   -202    115       C
ATOM    819  OE1 GLU A  47      32.979  -8.056  -6.037  1.00 10.05           O
ANISOU  819  OE1 GLU A  47     1264    609   1945   -102   -271    218       O
ATOM    820  OE2 GLU A  47      31.203  -8.552  -4.893  1.00 15.35           O
ANISOU  820  OE2 GLU A  47     1627    799   3405     90    422    593       O
ATOM    821  C   GLU A  47      32.808  -2.745  -5.750  1.00  8.70           C
ANISOU  821  C   GLU A  47     1221    604   1479    -16   -289    168       C
ATOM    822  O   GLU A  47      32.692  -2.083  -4.719  1.00  9.05           O
ANISOU  822  O   GLU A  47     1188    662   1585    -75   -188     76       O
ATOM    823  H   GLU A  47      31.693  -4.551  -7.930  1.00 10.38           H
ANISOU  823  H   GLU A  47     1172   1046   1724    -68   -345     15       H
ATOM    824  N   LEU A  48      33.797  -2.564  -6.612  1.00  8.36           N
ANISOU  824  N   LEU A  48     1104    550   1522    -55   -307      0       N
ATOM    825  CA  LEU A  48      34.779  -1.509  -6.395  1.00  8.78           C
ANISOU  825  CA  LEU A  48     1158    517   1660   -131   -287     46       C
ATOM    826  HA  LEU A  48      35.184  -1.624  -5.511  1.00  8.52           H
ANISOU  826  HA  LEU A  48     1220    635   1381   -105    -48    -43       H
ATOM    827  CB  LEU A  48      35.881  -1.633  -7.449  1.00  9.14           C
ANISOU  827  CB  LEU A  48     1193    570   1709   -115   -312    -55       C
ATOM    828  HB3 LEU A  48      36.432  -0.836  -7.414  1.00  8.86           H
ANISOU  828  HB3 LEU A  48      922    833   1610   -214   -201     -9       H
ATOM    829  HB2 LEU A  48      35.468  -1.695  -8.324  1.00  8.67           H
ANISOU  829  HB2 LEU A  48     1189    682   1420   -107    -29     -1       H
ATOM    830  CG  LEU A  48      36.806  -2.843  -7.285  1.00  9.45           C
ANISOU  830  CG  LEU A  48     1279    575   1733    -80   -240    -59       C
ATOM    831  HG  LEU A  48      36.263  -3.627  -7.107  1.00  9.57           H
ANISOU  831  HG  LEU A  48     1041    899   1694   -161   -169     52       H
ATOM    832  CD1 LEU A  48      37.592  -3.119  -8.548  1.00 10.18           C
ANISOU  832  CD1 LEU A  48     1170    771   1926   -134   -255   -161       C
ATOM    833 HD11 LEU A  48      36.979  -3.311  -9.261  1.00  9.47           H
ANISOU  833 HD11 LEU A  48     1225    910   1461    -79    -62    -40       H
ATOM    834 HD12 LEU A  48      38.167  -3.873  -8.398  1.00 10.46           H
ANISOU  834 HD12 LEU A  48     1166   1101   1707     54   -176    -43       H
ATOM    835 HD13 LEU A  48      38.116  -2.345  -8.765  1.00 10.19           H
ANISOU  835 HD13 LEU A  48     1116   1052   1703   -144    -83     75       H
ATOM    836  CD2 LEU A  48      37.709  -2.631  -6.090  1.00 11.30           C
ANISOU  836  CD2 LEU A  48     1435   1093   1764     44   -352   -117       C
ATOM    837 HD21 LEU A  48      38.184  -1.804  -6.197  1.00 11.51           H
ANISOU  837 HD21 LEU A  48     1353   1307   1711    -57   -221      0       H
ATOM    838 HD22 LEU A  48      38.333  -3.360  -6.042  1.00 11.24           H
ANISOU  838 HD22 LEU A  48     1340   1238   1692     91   -246    -38       H
ATOM    839 HD23 LEU A  48      37.179  -2.606  -5.291  1.00 11.59           H
ANISOU  839 HD23 LEU A  48     1553   1053   1795    -19   -257    -39       H
ATOM    840  C   LEU A  48      34.132  -0.138  -6.435  1.00  8.70           C
ANISOU  840  C   LEU A  48     1129    511   1663   -124   -252     69       C
ATOM    841  O   LEU A  48      34.491   0.752  -5.659  1.00  9.17           O
ANISOU  841  O   LEU A  48     1169    540   1776   -119   -289     -4       O
ATOM    842  H   LEU A  48      33.913  -3.042  -7.318  1.00  8.60           H
ANISOU  842  H   LEU A  48     1138    829   1300    -76   -275     55       H
ATOM    843  N   GLN A  49      33.186   0.056  -7.344  1.00  9.18           N
ANISOU  843  N   GLN A  49     1201    470   1814    -36   -349    -50       N
ATOM    844  CA  GLN A  49      32.500   1.345  -7.438  1.00  9.55           C
ANISOU  844  CA  GLN A  49     1189    597   1840     34   -182     69       C
ATOM    845  HA  GLN A  49      33.180   2.042  -7.544  1.00  9.96           H
ANISOU  845  HA  GLN A  49     1103    897   1782    -63   -157    107       H
ATOM    846  CB  GLN A  49      31.622   1.372  -8.703  1.00 10.51           C
ANISOU  846  CB  GLN A  49     1382    837   1774    154   -162    128       C
ATOM    847  HB3 GLN A  49      30.870   0.771  -8.578  1.00 10.97           H
ANISOU  847  HB3 GLN A  49     1366   1104   1697     61   -121    126       H
ATOM    848  HB2 GLN A  49      32.148   1.085  -9.465  1.00 11.35           H
ANISOU  848  HB2 GLN A  49     1589   1041   1680    102    -79    172       H
ATOM    849  CG  GLN A  49      31.080   2.745  -8.976  1.00 11.74           C
ANISOU  849  CG  GLN A  49     1813   1029   1619    494    -28    254       C
ATOM    850  HG3 GLN A  49      30.622   3.082  -8.191  1.00 11.74           H
ANISOU  850  HG3 GLN A  49     1731   1076   1650    247     70    220       H
ATOM    851  HG2 GLN A  49      30.463   2.697  -9.723  1.00 11.63           H
ANISOU  851  HG2 GLN A  49     1687   1064   1665    337     41    253       H
ATOM    852  CD  GLN A  49      32.176   3.711  -9.339  1.00 15.90           C
ANISOU  852  CD  GLN A  49     2357   1100   2581    575    714    706       C
ATOM    853  OE1 GLN A  49      32.374   4.751  -8.691  1.00 17.06           O
ANISOU  853  OE1 GLN A  49     1986   1239   3257     -5    114    703       O
ATOM    854  NE2 GLN A  49      32.860   3.428 -10.415  1.00 21.86           N
ANISOU  854  NE2 GLN A  49     3425   1657   3222   1022   1684   1221       N
ATOM    855 HE21 GLN A  49      33.574   3.872 -10.597  1.00 22.66           H
ANISOU  855 HE21 GLN A  49     2985   2575   3047    317    531    467       H
ATOM    856 HE22 GLN A  49      32.599   2.802 -10.944  1.00 22.39           H
ANISOU  856 HE22 GLN A  49     2571   2823   3113    863    843    735       H
ATOM    857  C   GLN A  49      31.733   1.664  -6.192  1.00  9.09           C
ANISOU  857  C   GLN A  49     1067    593   1791    -47   -263    138       C
ATOM    858  O   GLN A  49      31.709   2.816  -5.740  1.00  9.41           O
ANISOU  858  O   GLN A  49     1317    533   1723     16   -240     67       O
ATOM    859  H   GLN A  49      32.931  -0.540  -7.910  1.00  8.79           H
ANISOU  859  H   GLN A  49     1188    886   1263    -63   -268    -25       H
ATOM    860  N   ASP A  50      31.071   0.669  -5.610  1.00  9.47           N
ANISOU  860  N   ASP A  50     1211    603   1784   -138   -296    110       N
ATOM    861  CA  ASP A  50      30.367   0.901  -4.374  1.00 10.31           C
ANISOU  861  CA  ASP A  50     1212    781   1921    -64   -150    123       C
ATOM    862  HA  ASP A  50      29.733   1.639  -4.491  1.00 10.66           H
ANISOU  862  HA  ASP A  50     1164   1031   1856     60   -133    123       H
ATOM    863  CB  ASP A  50      29.581  -0.340  -3.938  1.00 11.24           C
ANISOU  863  CB  ASP A  50     1169    990   2109   -125    -35    178       C
ATOM    864  HB3 ASP A  50      29.368  -0.259  -2.995  1.00 11.37           H
ANISOU  864  HB3 ASP A  50     1290   1070   1959   -113   -242    176       H
ATOM    865  HB2 ASP A  50      30.120  -1.135  -4.081  1.00 12.09           H
ANISOU  865  HB2 ASP A  50     1239   1244   2111     45    -57     50       H
ATOM    866  CG  ASP A  50      28.286  -0.533  -4.668  1.00 13.48           C
ANISOU  866  CG  ASP A  50     1295   1087   2740   -317   -115    101       C
ATOM    867  OD1 ASP A  50      27.780   0.391  -5.310  1.00 14.09           O
ANISOU  867  OD1 ASP A  50     1271   1395   2686    234   -243    -45       O
ATOM    868  OD2 ASP A  50      27.762  -1.649  -4.572  1.00 16.50           O
ANISOU  868  OD2 ASP A  50     1468   1490   3308   -473   -219    218       O
ATOM    869  C   ASP A  50      31.338   1.291  -3.294  1.00 10.43           C
ANISOU  869  C   ASP A  50     1412    881   1671   -120    -54    206       C
ATOM    870  O   ASP A  50      31.028   2.175  -2.492  1.00 10.95           O
ANISOU  870  O   ASP A  50     1385   1141   1635    -89     22    188       O
ATOM    871  H   ASP A  50      31.022  -0.130  -5.926  1.00  9.28           H
ANISOU  871  H   ASP A  50     1164    894   1467    -98   -225   -161       H
ATOM    872  N   MET A  51      32.508   0.653  -3.233  1.00 10.16           N
ANISOU  872  N   MET A  51     1318    901   1640   -161   -265    284       N
ATOM    873  CA  MET A  51      33.485   1.008  -2.215  1.00 10.86           C
ANISOU  873  CA  MET A  51     1588    965   1572      2   -307    246       C
ATOM    874  HA  MET A  51      33.067   0.916  -1.333  1.00 10.82           H
ANISOU  874  HA  MET A  51     1562    968   1580    -18   -287    216       H
ATOM    875  CB  MET A  51      34.670   0.049  -2.251  1.00 10.51           C
ANISOU  875  CB  MET A  51     1540    842   1610    -47   -322    296       C
ATOM    876  HB3 MET A  51      35.345   0.364  -1.629  1.00 10.30           H
ANISOU  876  HB3 MET A  51     1438    990   1482    -42   -211    286       H
ATOM    877  HB2 MET A  51      35.037   0.038  -3.148  1.00 11.02           H
ANISOU  877  HB2 MET A  51     1596    969   1619    -37   -297    237       H
ATOM    878  CG  MET A  51      34.332  -1.378  -1.874  1.00 12.42           C
ANISOU  878  CG  MET A  51     1886    973   1857    -33   -552    353       C
ATOM    879  HG3 MET A  51      33.618  -1.695  -2.444  1.00 11.38           H
ANISOU  879  HG3 MET A  51     1580   1024   1719    -50   -275    308       H
ATOM    880  HG2 MET A  51      34.039  -1.390  -0.950  1.00 12.56           H
ANISOU  880  HG2 MET A  51     1831   1018   1922     -3   -453    274       H
ATOM    881  SD  MET A  51      35.686  -2.526  -2.016  1.00 15.18           S
ANISOU  881  SD  MET A  51     2182    902   2681    182   -610    335       S
ATOM    882  CE  MET A  51      36.653  -2.080  -0.578  1.00 19.39           C
ANISOU  882  CE  MET A  51     2339   2005   3021    -15   -922    511       C
ATOM    883  HE1 MET A  51      36.972  -1.181  -0.685  1.00 19.47           H
ANISOU  883  HE1 MET A  51     2321   2206   2870   -217   -639    424       H
ATOM    884  HE2 MET A  51      37.395  -2.683  -0.495  1.00 19.04           H
ANISOU  884  HE2 MET A  51     2399   2023   2810     87   -625    336       H
ATOM    885  HE3 MET A  51      36.096  -2.140   0.202  1.00 20.48           H
ANISOU  885  HE3 MET A  51     2714   1910   3155     79   -655    360       H
ATOM    886  C   MET A  51      33.961   2.451  -2.379  1.00 10.48           C
ANISOU  886  C   MET A  51     1614    827   1539     47   -367    155       C
ATOM    887  O   MET A  51      34.046   3.200  -1.396  1.00 12.41           O
ANISOU  887  O   MET A  51     1977   1049   1687    -53   -346    -50       O
ATOM    888  H   MET A  51      32.742   0.023  -3.771  1.00 11.16           H
ANISOU  888  H   MET A  51     1404   1240   1594   -128   -191    134       H
ATOM    889  N  AILE A  52      34.264   2.915  -3.586  0.52  9.33           N
ANISOU  889  N  AILE A  52     1103    839   1599   -370   -500    109       N
ATOM    890  N  BILE A  52      34.276   2.805  -3.616  0.48  9.63           N
ANISOU  890  N  BILE A  52     1610    405   1642    111   -197    -11       N
ATOM    891  CA AILE A  52      34.700   4.302  -3.820  0.52  9.58           C
ANISOU  891  CA AILE A  52     1248    741   1648   -342   -314     40       C
ATOM    892  CA BILE A  52      34.672   4.192  -3.924  0.48  9.34           C
ANISOU  892  CA BILE A  52     1403    419   1727    -24   -488    -42       C
ATOM    893  HA AILE A  52      35.434   4.520  -3.209  0.52  8.58           H
ANISOU  893  HA AILE A  52     1124    762   1373   -228   -166     62       H
ATOM    894  HA BILE A  52      35.452   4.418  -3.376  0.48  8.18           H
ANISOU  894  HA BILE A  52     1127    539   1438    -86   -179     46       H
ATOM    895  CB AILE A  52      35.227   4.457  -5.256  0.52  8.90           C
ANISOU  895  CB AILE A  52     1230    444   1707   -136   -223   -131       C
ATOM    896  CB BILE A  52      35.114   4.294  -5.388  0.48 10.26           C
ANISOU  896  CB BILE A  52     1192    681   2023   -213   -188     61       C
ATOM    897  HB AILE A  52      34.528   4.145  -5.852  0.52  8.29           H
ANISOU  897  HB AILE A  52     1104    625   1420   -128    -89    -18       H
ATOM    898  HB BILE A  52      34.426   3.870  -5.925  0.48  9.71           H
ANISOU  898  HB BILE A  52     1236    811   1641   -119   -150     48       H
ATOM    899  CG1AILE A  52      36.478   3.580  -5.556  0.52 11.62           C
ANISOU  899  CG1AILE A  52     1165    695   2553   -158      0     82       C
ATOM    900  CG1BILE A  52      36.387   3.451  -5.559  0.48 14.34           C
ANISOU  900  CG1BILE A  52     1534   1178   2734     93    150    190       C
ATOM    901 HG13AILE A  52      36.681   3.658  -6.502  0.52 11.72           H
ANISOU  901 HG13AILE A  52     1397    828   2228   -125   -417    -42       H
ATOM    902 HG13BILE A  52      36.419   3.114  -6.463  0.48 14.09           H
ANISOU  902 HG13BILE A  52     1440   1437   2476    -17     31    341       H
ATOM    903 HG12AILE A  52      36.270   2.656  -5.350  0.52 11.62           H
ANISOU  903 HG12AILE A  52     1248   1062   2103   -488   -119    470       H
ATOM    904 HG12BILE A  52      36.344   2.706  -4.939  0.48 13.39           H
ANISOU  904 HG12BILE A  52     1420   1522   2144      4     94    112       H
ATOM    905  CD1AILE A  52      37.729   3.928  -4.810  0.52 13.78           C
ANISOU  905  CD1AILE A  52     1611    526   3098     -6   -541      0       C
ATOM    906  CD1BILE A  52      37.663   4.156  -5.307  0.48 15.69           C
ANISOU  906  CD1BILE A  52     1348   1214   3400    100    529    364       C
ATOM    907 HD11AILE A  52      37.926   4.859  -4.931  0.52 13.52           H
ANISOU  907 HD11AILE A  52     1207   1342   2588   -855   -104    958       H
ATOM    908 HD11BILE A  52      37.791   4.820  -5.989  0.48 15.19           H
ANISOU  908 HD11BILE A  52     1569   1790   2410    128    305    137       H
ATOM    909 HD12AILE A  52      38.450   3.394  -5.151  0.52 14.85           H
ANISOU  909 HD12AILE A  52     1642   1259   2741      0   -147     -2       H
ATOM    910 HD12BILE A  52      38.383   3.520  -5.330  0.48 15.90           H
ANISOU  910 HD12BILE A  52     1552   1498   2989    382    288    291       H
ATOM    911 HD13AILE A  52      37.594   3.735  -3.880  0.52 14.61           H
ANISOU  911 HD13AILE A  52     1593   1080   2876    -94   -508   -130       H
ATOM    912 HD13BILE A  52      37.622   4.574  -4.446  0.48 16.86           H
ANISOU  912 HD13BILE A  52     1583   1818   3006    146    291    512       H
ATOM    913  CG2AILE A  52      35.450   5.928  -5.565  0.52  8.94           C
ANISOU  913  CG2AILE A  52     1297    484   1615    -85    -19    -29       C
ATOM    914  CG2BILE A  52      35.228   5.737  -5.875  0.48 10.86           C
ANISOU  914  CG2BILE A  52     1797    638   1690   -331   -143    -78       C
ATOM    915 HG21AILE A  52      34.601   6.367  -5.667  0.52  9.35           H
ANISOU  915 HG21AILE A  52     1228    807   1517    -51    -60    -47       H
ATOM    916 HG21BILE A  52      34.370   6.160  -5.801  0.48 11.63           H
ANISOU  916 HG21BILE A  52     1702   1055   1661   -276   -197     -4       H
ATOM    917 HG22AILE A  52      35.950   5.998  -6.383  0.52  9.06           H
ANISOU  917 HG22AILE A  52     1319    693   1427    -40   -152    -68       H
ATOM    918 HG22BILE A  52      35.515   5.735  -6.792  0.48 10.93           H
ANISOU  918 HG22BILE A  52     1617    900   1634   -226   -216    -19       H
ATOM    919 HG23AILE A  52      35.945   6.328  -4.844  0.52  9.00           H
ANISOU  919 HG23AILE A  52     1275    739   1406    -12      0      4       H
ATOM    920 HG23BILE A  52      35.870   6.200  -5.332  0.48 10.26           H
ANISOU  920 HG23BILE A  52     1400   1002   1495   -162   -138     -3       H
ATOM    921  C  AILE A  52      33.525   5.239  -3.518  0.52  9.64           C
ANISOU  921  C  AILE A  52     1407    724   1529   -317    -75    224       C
ATOM    922  C  BILE A  52      33.572   5.186  -3.572  0.48  9.43           C
ANISOU  922  C  BILE A  52     1492    388   1700    -95   -273     82       C
ATOM    923  O  AILE A  52      33.664   6.285  -2.877  0.52 12.09           O
ANISOU  923  O  AILE A  52     1585   1391   1614     50   -402   -392       O
ATOM    924  O  BILE A  52      33.868   6.237  -2.957  0.48  9.43           O
ANISOU  924  O  BILE A  52     1798    276   1508   -116    -68    135       O
ATOM    925  H  AILE A  52      34.216   2.426  -4.292  0.52  9.67           H
ANISOU  925  H  AILE A  52     1209   1028   1434   -213   -342    120       H
ATOM    926  H  BILE A  52      34.275   2.268  -4.289  0.48  9.88           H
ANISOU  926  H  BILE A  52     1516    936   1301     36   -281    -10       H
ATOM    927  N   ASN A  53      32.319   4.881  -3.950  1.00  9.41           N
ANISOU  927  N   ASN A  53     1305    639   1631   -123     24   -100       N
ATOM    928  CA  ASN A  53      31.204   5.793  -3.734  1.00 10.08           C
ANISOU  928  CA  ASN A  53     1488    712   1628    -16    107      0       C
ATOM    929  HA  ASN A  53      31.399   6.656  -4.153  1.00  9.99           H
ANISOU  929  HA  ASN A  53     1398    985   1412   -128    101    135       H
ATOM    930  CB  ASN A  53      29.917   5.253  -4.335  1.00 11.22           C
ANISOU  930  CB  ASN A  53     1378    978   1907     37    105    -54       C
ATOM    931  HB3 ASN A  53      29.172   5.777  -4.002  1.00 10.89           H
ANISOU  931  HB3 ASN A  53     1334   1096   1708     56     96     -7       H
ATOM    932  HB2 ASN A  53      29.811   4.328  -4.064  1.00 11.02           H
ANISOU  932  HB2 ASN A  53     1365   1162   1658    -37    112    138       H
ATOM    933  CG  ASN A  53      29.852   5.293  -5.849  1.00 10.26           C
ANISOU  933  CG  ASN A  53     1338    775   1783    143     83    -12       C
ATOM    934  OD1 ASN A  53      28.869   4.713  -6.412  1.00 13.70           O
ANISOU  934  OD1 ASN A  53     1460   1433   2310    136   -110   -266       O
ATOM    935  ND2 ASN A  53      30.781   5.886  -6.499  1.00  9.59           N
ANISOU  935  ND2 ASN A  53     1649    641   1350     36    -70     43       N
ATOM    936 HD21 ASN A  53      30.687   5.991  -7.469  1.00  9.62           H
ANISOU  936 HD21 ASN A  53     1494    839   1320     67     -1    -11       H
ATOM    937 HD22 ASN A  53      31.581   6.235  -6.061  1.00  9.84           H
ANISOU  937 HD22 ASN A  53     1398    890   1451     74     40     24       H
ATOM    938  C   ASN A  53      30.968   6.067  -2.264  1.00 11.32           C
ANISOU  938  C   ASN A  53     1516   1076   1709     16     60   -189       C
ATOM    939  O   ASN A  53      30.527   7.148  -1.912  1.00 11.87           O
ANISOU  939  O   ASN A  53     1616   1185   1708    200    135   -111       O
ATOM    940  H   ASN A  53      32.125   4.143  -4.346  1.00  9.32           H
ANISOU  940  H   ASN A  53     1341    886   1315   -156   -103   -176       H
ATOM    941  N   GLU A  54      31.271   5.114  -1.396  1.00 14.56           N
ANISOU  941  N   GLU A  54     2738    995   1798    -28    570    174       N
ATOM    942  CA  GLU A  54      31.164   5.344   0.049  1.00 17.04           C
ANISOU  942  CA  GLU A  54     3238   1384   1850   -263    688    297       C
ATOM    943  HA  GLU A  54      30.253   5.642   0.255  1.00 16.91           H
ANISOU  943  HA  GLU A  54     2856   1586   1984   -335    248    323       H
ATOM    944  CB  GLU A  54      31.414   4.034   0.808  1.00 21.78           C
ANISOU  944  CB  GLU A  54     4497   1376   2403   -183   1189    483       C
ATOM    945  HB3 GLU A  54      31.316   4.204   1.759  1.00 21.02           H
ANISOU  945  HB3 GLU A  54     3758   1792   2437   -203    928    229       H
ATOM    946  HB2 GLU A  54      32.320   3.742   0.626  1.00 21.69           H
ANISOU  946  HB2 GLU A  54     3720   2000   2520   -538    450    498       H
ATOM    947  CG  GLU A  54      30.505   2.903   0.468  1.00 23.76           C
ANISOU  947  CG  GLU A  54     3587   2109   3330   -192   1416    770       C
ATOM    948  HG3 GLU A  54      30.432   2.341   1.255  1.00 22.92           H
ANISOU  948  HG3 GLU A  54     3865   2450   2392     63   1002    328       H
ATOM    949  HG2 GLU A  54      30.912   2.390  -0.243  1.00 23.93           H
ANISOU  949  HG2 GLU A  54     3554   2652   2884     12    885    558       H
ATOM    950  CD  GLU A  54      29.102   3.215   0.050  1.00 32.14           C
ANISOU  950  CD  GLU A  54     4360   4523   3326    566    790    347       C
ATOM    951  OE1 GLU A  54      28.337   3.534   0.982  1.00 34.52           O
ANISOU  951  OE1 GLU A  54     3938   5400   3778   2121    937   1611       O
ATOM    952  OE2 GLU A  54      28.799   3.080  -1.185  1.00 42.18           O
ANISOU  952  OE2 GLU A  54     5593   7086   3345   1681    829    946       O
ATOM    953  C   GLU A  54      32.104   6.376   0.629  1.00 16.76           C
ANISOU  953  C   GLU A  54     3678   1159   1532    -68     12    206       C
ATOM    954  O   GLU A  54      31.833   6.884   1.725  1.00 22.74           O
ANISOU  954  O   GLU A  54     5184   1826   1627   -221    600   -111       O
ATOM    955  H   GLU A  54      31.539   4.329  -1.623  1.00 13.41           H
ANISOU  955  H   GLU A  54     2009   1414   1672    219    412   -102       H
ATOM    956  N  AVAL A  55      33.223   6.607  -0.067  0.44 14.96           N
ANISOU  956  N  AVAL A  55     2932    948   1801    507   -377    146       N
ATOM    957  N  BVAL A  55      33.146   6.758  -0.085  0.56 14.53           N
ANISOU  957  N  BVAL A  55     3041   1227   1252    -62   -517    -46       N
ATOM    958  CA AVAL A  55      34.354   7.437   0.361  0.44 15.51           C
ANISOU  958  CA AVAL A  55     2767   1401   1723    583   -617    -32       C
ATOM    959  CA BVAL A  55      34.181   7.611   0.492  0.56 15.92           C
ANISOU  959  CA BVAL A  55     3257    979   1812    142   -977   -243       C
ATOM    960  HA AVAL A  55      34.273   7.611   1.322  0.44 15.75           H
ANISOU  960  HA AVAL A  55     2598   1611   1773    303   -283      9       H
ATOM    961  HA BVAL A  55      33.879   7.967   1.354  0.56 16.30           H
ANISOU  961  HA BVAL A  55     3025   1167   1999    113   -688   -263       H
ATOM    962  CB AVAL A  55      35.710   6.690   0.158  0.44 13.38           C
ANISOU  962  CB AVAL A  55     1999   2358    724    160    435    631       C
ATOM    963  CB BVAL A  55      35.399   6.698   0.783  0.56 17.71           C
ANISOU  963  CB BVAL A  55     3594    970   2162    243  -1911    173       C
ATOM    964  HB AVAL A  55      35.863   6.521  -0.796  0.44 12.74           H
ANISOU  964  HB AVAL A  55     2093   1582   1165    329    629   -230       H
ATOM    965  HB BVAL A  55      35.585   6.181  -0.028  0.56 20.15           H
ANISOU  965  HB BVAL A  55     3413   1854   2388    -48  -1172   -115       H
ATOM    966  CG1AVAL A  55      36.870   7.525   0.724  0.44 13.06           C
ANISOU  966  CG1AVAL A  55     1998   1112   1852    480    791    587       C
ATOM    967  CG1BVAL A  55      36.685   7.488   1.102  0.56 18.28           C
ANISOU  967  CG1BVAL A  55     3004   3035    905   -218   -380    254       C
ATOM    968 HG11AVAL A  55      36.914   8.359   0.250  0.44 11.19           H
ANISOU  968 HG11AVAL A  55     1857   1202   1189    307    536    456       H
ATOM    969 HG11BVAL A  55      36.993   7.935   0.311  0.56 17.45           H
ANISOU  969 HG11BVAL A  55     2940   1959   1731   -238   -279    532       H
ATOM    970 HG12AVAL A  55      37.690   7.040   0.610  0.44 11.93           H
ANISOU  970 HG12AVAL A  55     1562   1446   1522    228    546    453       H
ATOM    971 HG12BVAL A  55      37.355   6.870   1.399  0.56 19.46           H
ANISOU  971 HG12BVAL A  55     2997   2635   1759   -203   -363     21       H
ATOM    972 HG13AVAL A  55      36.712   7.687   1.657  0.44 13.49           H
ANISOU  972 HG13AVAL A  55     1868   1507   1748    290    493    511       H
ATOM    973 HG13BVAL A  55      36.498   8.126   1.795  0.56 19.70           H
ANISOU  973 HG13BVAL A  55     3025   2362   2097   -119   -461    -97       H
ATOM    974  CG2AVAL A  55      35.662   5.377   0.891  0.44 12.46           C
ANISOU  974  CG2AVAL A  55     2009   1167   1557    159   -220   -226       C
ATOM    975  CG2BVAL A  55      35.038   5.686   1.877  0.56 20.90           C
ANISOU  975  CG2BVAL A  55     3729   1092   3117   -393  -1439     93       C
ATOM    976 HG21AVAL A  55      35.520   5.547   1.825  0.44 12.59           H
ANISOU  976 HG21AVAL A  55     1829   1439   1516    113    -37     11       H
ATOM    977 HG21BVAL A  55      34.944   6.150   2.712  0.56 22.30           H
ANISOU  977 HG21BVAL A  55     3439   1985   3045   -253  -1055     23       H
ATOM    978 HG22AVAL A  55      36.495   4.918   0.764  0.44 12.25           H
ANISOU  978 HG22AVAL A  55     1675   1517   1460    -11    -70     29       H
ATOM    979 HG22BVAL A  55      35.738   5.036   1.922  0.56 22.02           H
ANISOU  979 HG22BVAL A  55     3162   2202   3002   -158   -959     48       H
ATOM    980 HG23AVAL A  55      34.941   4.850   0.540  0.44 12.07           H
ANISOU  980 HG23AVAL A  55     1664   1453   1467     62    -26     24       H
ATOM    981 HG23BVAL A  55      34.218   5.242   1.653  0.56 19.88           H
ANISOU  981 HG23BVAL A  55     2669   2008   2876   -167   -780    292       H
ATOM    982  C  AVAL A  55      34.405   8.805  -0.348  0.44 14.65           C
ANISOU  982  C  AVAL A  55     2470   1494   1601      0   -623    -71       C
ATOM    983  C  BVAL A  55      34.513   8.831  -0.406  0.56 12.51           C
ANISOU  983  C  BVAL A  55     2272    607   1873    440   -797   -245       C
ATOM    984  O  AVAL A  55      34.761   9.796   0.282  0.44  9.72           O
ANISOU  984  O  AVAL A  55     1119   1549   1025    471     50   -358       O
ATOM    985  O  BVAL A  55      35.235   9.751  -0.039  0.56  9.92           O
ANISOU  985  O  BVAL A  55     1219   1148   1400    314    -26   -443       O
ATOM    986  H  AVAL A  55      33.353   6.251  -0.838  0.44 15.53           H
ANISOU  986  H  AVAL A  55     2748   1346   1804    264   -235     41       H
ATOM    987  H  BVAL A  55      33.289   6.507  -0.893  0.56 14.43           H
ANISOU  987  H  BVAL A  55     2802   1171   1507    -30   -250   -247       H
ATOM    988  N   ASP A  56      34.004   8.837  -1.625  1.00 16.64           N
ANISOU  988  N   ASP A  56     3743    771   1809   -152  -1117    -20       N
ATOM    989  CA  ASP A  56      34.214   9.923  -2.570  1.00 14.87           C
ANISOU  989  CA  ASP A  56     3192    530   1927    143  -1032    -30       C
ATOM    990  HA  ASP A  56      35.124  10.274  -2.474  1.00 14.99           H
ANISOU  990  HA  ASP A  56     2759   1063   1870    332   -640     29       H
ATOM    991  CB  ASP A  56      34.084   9.356  -3.990  1.00 16.01           C
ANISOU  991  CB  ASP A  56     3542    708   1832   -196  -1158    147       C
ATOM    992  HB3 ASP A  56      33.231   8.900  -4.072  1.00 15.89           H
ANISOU  992  HB3 ASP A  56     2778   1335   1923    205   -762    130       H
ATOM    993  HB2 ASP A  56      34.809   8.732  -4.147  1.00 16.91           H
ANISOU  993  HB2 ASP A  56     2872   1619   1931   -204   -870    116       H
ATOM    994  CG  ASP A  56      34.141  10.416  -5.068  1.00 11.81           C
ANISOU  994  CG  ASP A  56     1898    636   1954    -77   -648    171       C
ATOM    995  OD1 ASP A  56      34.722  11.464  -4.809  1.00 10.72           O
ANISOU  995  OD1 ASP A  56     1333    670   2069     82   -529   -242       O
ATOM    996  OD2 ASP A  56      33.573  10.123  -6.143  1.00 13.05           O
ANISOU  996  OD2 ASP A  56     2272    825   1859   -175   -877    113       O
ATOM    997  C   ASP A  56      33.240  11.053  -2.346  1.00 12.60           C
ANISOU  997  C   ASP A  56     1977    918   1891   -438   -512    140       C
ATOM    998  O   ASP A  56      32.187  11.147  -2.990  1.00 15.88           O
ANISOU  998  O   ASP A  56     2211   1501   2320   -649   -864    229       O
ATOM    999  H   ASP A  56      33.544   8.196  -1.961  1.00 15.14           H
ANISOU  999  H   ASP A  56     2385   1517   1848   -259   -805   -111       H
ATOM   1000  N   ALA A  57      33.602  11.968  -1.460  1.00 12.49           N
ANISOU 1000  N   ALA A  57     1648    842   2256   -112   -369   -135       N
ATOM   1001  CA  ALA A  57      32.732  13.011  -1.028  1.00 13.11           C
ANISOU 1001  CA  ALA A  57     1603   1066   2311   -116   -158     42       C
ATOM   1002  HA  ALA A  57      31.909  12.592  -0.698  1.00 13.15           H
ANISOU 1002  HA  ALA A  57     1639   1131   2226    -56    -63     40       H
ATOM   1003  CB  ALA A  57      33.323  13.769   0.164  1.00 14.45           C
ANISOU 1003  CB  ALA A  57     1898   1316   2274    119     13   -263       C
ATOM   1004  HB1 ALA A  57      33.456  13.154   0.890  1.00 14.93           H
ANISOU 1004  HB1 ALA A  57     1803   1733   2134     26    -31   -151       H
ATOM   1005  HB2 ALA A  57      32.712  14.461   0.429  1.00 14.11           H
ANISOU 1005  HB2 ALA A  57     1654   1543   2161    144     18   -215       H
ATOM   1006  HB3 ALA A  57      34.163  14.155  -0.096  1.00 14.79           H
ANISOU 1006  HB3 ALA A  57     1901   1527   2190     65    -37   -164       H
ATOM   1007  C   ALA A  57      32.309  13.971  -2.147  1.00 12.34           C
ANISOU 1007  C   ALA A  57     1347    854   2486    -19    -90    217       C
ATOM   1008  O   ALA A  57      31.156  14.489  -2.079  1.00 15.98           O
ANISOU 1008  O   ALA A  57     1449   1694   2926    236     76    254       O
ATOM   1009  H   ALA A  57      34.383  11.982  -1.098  1.00 11.92           H
ANISOU 1009  H   ALA A  57     1539    976   2012    -95   -203    -34       H
ATOM   1010  N   ASP A  58      33.181  14.304  -3.083  1.00 12.46           N
ANISOU 1010  N   ASP A  58     1289    899   2543    -96   -161    120       N
ATOM   1011  CA  ASP A  58      32.789  15.292  -4.108  1.00 12.39           C
ANISOU 1011  CA  ASP A  58     1106   1062   2539    217   -106    253       C
ATOM   1012  HA  ASP A  58      32.060  15.844  -3.753  1.00 12.51           H
ANISOU 1012  HA  ASP A  58     1268   1132   2350    121     -6    -10       H
ATOM   1013  CB  ASP A  58      33.911  16.276  -4.431  1.00 11.59           C
ANISOU 1013  CB  ASP A  58     1310    616   2477     34   -273     38       C
ATOM   1014  HB3 ASP A  58      34.146  16.752  -3.620  1.00 11.50           H
ANISOU 1014  HB3 ASP A  58     1309   1093   1967    122   -157    225       H
ATOM   1015  HB2 ASP A  58      33.594  16.905  -5.098  1.00 11.37           H
ANISOU 1015  HB2 ASP A  58     1301   1170   1848     72   -161      5       H
ATOM   1016  CG  ASP A  58      35.182  15.639  -4.970  1.00 10.23           C
ANISOU 1016  CG  ASP A  58     1190    471   2224     28   -387    341       C
ATOM   1017  OD1 ASP A  58      35.164  14.410  -5.183  1.00 10.09           O
ANISOU 1017  OD1 ASP A  58     1513    559   1762     30   -587     45       O
ATOM   1018  OD2 ASP A  58      36.142  16.406  -5.221  1.00 10.19           O
ANISOU 1018  OD2 ASP A  58     1358    548   1965    -75   -300    117       O
ATOM   1019  C   ASP A  58      32.246  14.618  -5.374  1.00 13.67           C
ANISOU 1019  C   ASP A  58     1092   1047   3053     25   -661    210       C
ATOM   1020  O   ASP A  58      31.861  15.298  -6.297  1.00 15.79           O
ANISOU 1020  O   ASP A  58     1905   1221   2874    310   -884    121       O
ATOM   1021  H   ASP A  58      33.976  13.983  -3.148  1.00 12.84           H
ANISOU 1021  H   ASP A  58     1424   1011   2441     89   -157    150       H
ATOM   1022  N   GLY A  59      32.172  13.291  -5.419  1.00 14.32           N
ANISOU 1022  N   GLY A  59     1666   1015   2757   -102   -614    217       N
ATOM   1023  CA  GLY A  59      31.510  12.612  -6.528  1.00 15.63           C
ANISOU 1023  CA  GLY A  59     1373   1300   3262    -69  -1005    109       C
ATOM   1024  HA3 GLY A  59      30.635  13.003  -6.676  1.00 15.80           H
ANISOU 1024  HA3 GLY A  59     1555   1473   2975    328   -644     73       H
ATOM   1025  HA2 GLY A  59      31.389  11.676  -6.307  1.00 15.63           H
ANISOU 1025  HA2 GLY A  59     1562   1592   2785   -229   -727    398       H
ATOM   1026  C   GLY A  59      32.307  12.705  -7.818  1.00 14.75           C
ANISOU 1026  C   GLY A  59     1693    916   2994    -53   -945    -12       C
ATOM   1027  O   GLY A  59      31.709  12.499  -8.868  1.00 16.93           O
ANISOU 1027  O   GLY A  59     1630   1720   3081    -33  -1212     -6       O
ATOM   1028  H   GLY A  59      32.497  12.769  -4.820  1.00 12.69           H
ANISOU 1028  H   GLY A  59     1457   1278   2086     42   -413    -69       H
ATOM   1029  N   ASN A  60      33.605  12.984  -7.799  1.00 13.73           N
ANISOU 1029  N   ASN A  60     1613    826   2775   -210  -1151    464       N
ATOM   1030  CA  ASN A  60      34.395  13.048  -9.014  1.00 15.31           C
ANISOU 1030  CA  ASN A  60     1966   1299   2550   -612  -1213    932       C
ATOM   1031  HA  ASN A  60      33.824  13.383  -9.733  1.00 11.00           H
ANISOU 1031  HA  ASN A  60     1380   1348   1448     61   -377    217       H
ATOM   1032  CB  ASN A  60      35.541  14.029  -8.924  1.00 15.27           C
ANISOU 1032  CB  ASN A  60     1924   1375   2503   -590  -1248    879       C
ATOM   1033  HB3 ASN A  60      35.193  14.887  -8.647  1.00 16.57           H
ANISOU 1033  HB3 ASN A  60     1988   1980   2327   -356   -810    423       H
ATOM   1034  HB2 ASN A  60      35.950  14.113  -9.800  1.00 16.19           H
ANISOU 1034  HB2 ASN A  60     2101   1460   2590   -307   -895    505       H
ATOM   1035  CG  ASN A  60      36.613  13.668  -7.963  1.00  9.16           C
ANISOU 1035  CG  ASN A  60     1332    797   1349    -75   -423    184       C
ATOM   1036  OD1 ASN A  60      36.515  12.673  -7.202  1.00  9.81           O
ANISOU 1036  OD1 ASN A  60     1408    709   1611   -120   -560    284       O
ATOM   1037  ND2 ASN A  60      37.636  14.497  -7.962  1.00  9.81           N
ANISOU 1037  ND2 ASN A  60     1232    899   1594   -184   -456    409       N
ATOM   1038 HD21 ASN A  60      38.395  14.336  -7.362  1.00  8.21           H
ANISOU 1038 HD21 ASN A  60     1070    923   1125    -28   -159    227       H
ATOM   1039 HD22 ASN A  60      37.643  15.274  -8.559  1.00  8.56           H
ANISOU 1039 HD22 ASN A  60     1255    946   1048   -109   -373    222       H
ATOM   1040  C   ASN A  60      34.853  11.682  -9.436  1.00 13.94           C
ANISOU 1040  C   ASN A  60     1581   1547   2169   -549   -922    619       C
ATOM   1041  O   ASN A  60      35.495  11.586 -10.475  1.00 17.34           O
ANISOU 1041  O   ASN A  60     1884   2504   2197   -843   -814    872       O
ATOM   1042  H   ASN A  60      34.045  13.135  -7.075  1.00 12.10           H
ANISOU 1042  H   ASN A  60     1628   1021   1944   -236   -499    549       H
ATOM   1043  N   GLY A  61      34.520  10.609  -8.683  1.00 11.46           N
ANISOU 1043  N   GLY A  61     1349   1101   1905   -274   -749    312       N
ATOM   1044  CA  GLY A  61      34.823   9.257  -9.113  1.00 11.82           C
ANISOU 1044  CA  GLY A  61     1339   1345   1805   -242   -522    151       C
ATOM   1045  HA3 GLY A  61      34.908   9.231 -10.079  1.00 11.71           H
ANISOU 1045  HA3 GLY A  61     1341   1322   1785   -242   -506    180       H
ATOM   1046  HA2 GLY A  61      34.077   8.685  -8.874  1.00 11.63           H
ANISOU 1046  HA2 GLY A  61     1336   1328   1753   -128   -349    230       H
ATOM   1047  C   GLY A  61      36.073   8.637  -8.523  1.00  9.77           C
ANISOU 1047  C   GLY A  61     1157   1189   1365   -310   -329     17       C
ATOM   1048  O   GLY A  61      36.329   7.473  -8.748  1.00 10.93           O
ANISOU 1048  O   GLY A  61     1341   1100   1710   -330   -411    -65       O
ATOM   1049  H   GLY A  61      34.127  10.657  -7.921  1.00 12.90           H
ANISOU 1049  H   GLY A  61     1644   1252   2002   -349   -568    274       H
ATOM   1050  N   THR A  62      36.855   9.447  -7.798  1.00  9.14           N
ANISOU 1050  N   THR A  62     1157    944   1371   -191   -375    139       N
ATOM   1051  CA  THR A  62      38.104   8.974  -7.199  1.00  8.27           C
ANISOU 1051  CA  THR A  62     1143    797   1199   -199   -282    185       C
ATOM   1052  HA  THR A  62      38.100   7.995  -7.154  1.00  8.39           H
ANISOU 1052  HA  THR A  62     1146    829   1210   -162   -282    167       H
ATOM   1053  CB  THR A  62      39.322   9.386  -8.033  1.00  8.23           C
ANISOU 1053  CB  THR A  62     1239    800   1086   -243   -305    129       C
ATOM   1054  HB  THR A  62      40.109   8.993  -7.626  1.00  8.10           H
ANISOU 1054  HB  THR A  62     1093    851   1132    -97    -99     26       H
ATOM   1055  OG1 THR A  62      39.434  10.810  -7.956  1.00  8.33           O
ANISOU 1055  OG1 THR A  62     1209    765   1191   -165   -203     25       O
ATOM   1056  HG1 THR A  62      40.075  11.068  -8.392  0.00  8.31           H
ANISOU 1056  HG1 THR A  62     1052   1052   1052      0      0      0       H
ATOM   1057  CG2 THR A  62      39.275   8.898  -9.454  1.00  9.27           C
ANISOU 1057  CG2 THR A  62     1404    945   1170   -219   -161     22       C
ATOM   1058 HG21 THR A  62      39.172   7.943  -9.470  1.00  8.97           H
ANISOU 1058 HG21 THR A  62     1291    956   1161   -195   -143     11       H
ATOM   1059 HG22 THR A  62      40.089   9.130  -9.907  1.00  9.19           H
ANISOU 1059 HG22 THR A  62     1299    979   1212    -62   -135     23       H
ATOM   1060 HG23 THR A  62      38.536   9.299  -9.917  1.00  9.13           H
ANISOU 1060 HG23 THR A  62     1264   1004   1201   -131    -43    -31       H
ATOM   1061  C   THR A  62      38.215   9.488  -5.778  1.00  7.75           C
ANISOU 1061  C   THR A  62     1120    603   1220    -72   -281    203       C
ATOM   1062  O   THR A  62      37.489  10.395  -5.389  1.00  8.34           O
ANISOU 1062  O   THR A  62     1202    760   1206     35   -306    149       O
ATOM   1063  H   THR A  62      36.677  10.275  -7.645  1.00  9.35           H
ANISOU 1063  H   THR A  62     1147   1059   1344    -75   -332     61       H
ATOM   1064  N   ILE A  63      39.116   8.898  -5.002  1.00  7.63           N
ANISOU 1064  N   ILE A  63     1154    656   1088    -76   -223    130       N
ATOM   1065  CA  ILE A  63      39.359   9.292  -3.622  1.00  7.27           C
ANISOU 1065  CA  ILE A  63     1073    555   1133    -27   -200    128       C
ATOM   1066  HA  ILE A  63      38.628   9.850  -3.293  1.00  7.51           H
ANISOU 1066  HA  ILE A  63     1034    723   1097    -46   -132    101       H
ATOM   1067  CB  ILE A  63      39.451   8.056  -2.712  1.00  8.00           C
ANISOU 1067  CB  ILE A  63     1238    635   1165    -96   -134    227       C
ATOM   1068  HB  ILE A  63      40.196   7.519  -3.023  1.00  8.47           H
ANISOU 1068  HB  ILE A  63     1183    837   1196    -96   -113    153       H
ATOM   1069  CG1 ILE A  63      38.208   7.179  -2.787  1.00  9.39           C
ANISOU 1069  CG1 ILE A  63     1381    813   1372   -249    -88    132       C
ATOM   1070 HG13 ILE A  63      37.962   7.038  -3.714  1.00  9.50           H
ANISOU 1070 HG13 ILE A  63     1442    859   1306   -169    -32    194       H
ATOM   1071 HG12 ILE A  63      37.482   7.613  -2.312  1.00  9.96           H
ANISOU 1071 HG12 ILE A  63     1407    935   1441   -171    -60    172       H
ATOM   1072  CD1 ILE A  63      38.444   5.797  -2.145  1.00 14.24           C
ANISOU 1072  CD1 ILE A  63     2268    920   2223   -331     18    368       C
ATOM   1073 HD11 ILE A  63      39.151   5.350  -2.615  1.00 14.45           H
ANISOU 1073 HD11 ILE A  63     2104   1347   2039   -280    -94    273       H
ATOM   1074 HD12 ILE A  63      37.634   5.287  -2.208  1.00 13.54           H
ANISOU 1074 HD12 ILE A  63     1839   1343   1961   -121    -43    223       H
ATOM   1075 HD13 ILE A  63      38.680   5.905  -1.222  1.00 13.73           H
ANISOU 1075 HD13 ILE A  63     1900   1168   2149   -185     96    289       H
ATOM   1076  CG2 ILE A  63      39.755   8.471  -1.283  1.00  8.99           C
ANISOU 1076  CG2 ILE A  63     1496    757   1162   -175   -226    260       C
ATOM   1077 HG21 ILE A  63      40.611   8.902  -1.249  1.00  8.64           H
ANISOU 1077 HG21 ILE A  63     1248    935   1099     -5   -149    204       H
ATOM   1078 HG22 ILE A  63      39.770   7.696  -0.718  1.00  8.16           H
ANISOU 1078 HG22 ILE A  63     1364    847    889    -98   -145    209       H
ATOM   1079 HG23 ILE A  63      39.072   9.077  -0.985  1.00  9.43           H
ANISOU 1079 HG23 ILE A  63     1386   1062   1133   -142   -155    201       H
ATOM   1080  C   ILE A  63      40.667  10.070  -3.543  1.00  7.14           C
ANISOU 1080  C   ILE A  63     1128    534   1050    -50   -180    214       C
ATOM   1081  O   ILE A  63      41.713   9.570  -3.960  1.00  8.30           O
ANISOU 1081  O   ILE A  63     1107    693   1351   -120   -177    119       O
ATOM   1082  H   ILE A  63      39.609   8.248  -5.275  1.00  8.08           H
ANISOU 1082  H   ILE A  63     1093    870   1107    -42   -148     39       H
ATOM   1083  N   ASP A  64      40.622  11.286  -3.007  1.00  7.62           N
ANISOU 1083  N   ASP A  64     1164    627   1102   -144   -196    244       N
ATOM   1084  CA  ASP A  64      41.823  12.071  -2.807  1.00  7.64           C
ANISOU 1084  CA  ASP A  64     1255    673    975   -168   -192    214       C
ATOM   1085  HA  ASP A  64      42.542  11.715  -3.369  1.00  8.08           H
ANISOU 1085  HA  ASP A  64     1241    734   1093   -198   -140    175       H
ATOM   1086  CB  ASP A  64      41.611  13.515  -3.255  1.00  8.58           C
ANISOU 1086  CB  ASP A  64     1588    632   1039   -331   -296    237       C
ATOM   1087  HB3 ASP A  64      41.311  13.511  -4.177  1.00  8.22           H
ANISOU 1087  HB3 ASP A  64     1412    721    990   -186   -200    204       H
ATOM   1088  HB2 ASP A  64      42.455  13.990  -3.191  1.00  8.03           H
ANISOU 1088  HB2 ASP A  64     1205    816   1029    -60   -236    214       H
ATOM   1089  CG  ASP A  64      40.613  14.272  -2.466  1.00  9.06           C
ANISOU 1089  CG  ASP A  64     1679    585   1178   -184   -436    248       C
ATOM   1090  OD1 ASP A  64      40.304  13.863  -1.332  1.00  9.98           O
ANISOU 1090  OD1 ASP A  64     1887    705   1199    -48   -302    210       O
ATOM   1091  OD2 ASP A  64      40.143  15.315  -2.983  1.00 11.09           O
ANISOU 1091  OD2 ASP A  64     2110    613   1488    -95   -310    315       O
ATOM   1092  C   ASP A  64      42.289  11.957  -1.355  1.00  7.90           C
ANISOU 1092  C   ASP A  64     1310    687   1003   -195   -243    264       C
ATOM   1093  O   ASP A  64      41.676  11.285  -0.521  1.00  7.83           O
ANISOU 1093  O   ASP A  64     1229    737   1009   -215   -200    292       O
ATOM   1094  H   ASP A  64      39.892  11.663  -2.751  1.00  7.71           H
ANISOU 1094  H   ASP A  64     1134    721   1072   -159   -194    197       H
ATOM   1095  N   PHE A  65      43.442  12.576  -1.072  1.00  8.72           N
ANISOU 1095  N   PHE A  65     1400    900   1009   -464   -329    397       N
ATOM   1096  CA  PHE A  65      44.011  12.418   0.268  1.00  8.90           C
ANISOU 1096  CA  PHE A  65     1341   1005   1035   -427   -324    356       C
ATOM   1097  HA  PHE A  65      44.084  11.457   0.444  1.00  9.01           H
ANISOU 1097  HA  PHE A  65     1347   1034   1043   -306   -267    306       H
ATOM   1098  CB  PHE A  65      45.444  12.957   0.305  1.00 10.89           C
ANISOU 1098  CB  PHE A  65     1473   1546   1115   -665   -250    451       C
ATOM   1099  HB3 PHE A  65      45.437  13.901   0.085  1.00 10.80           H
ANISOU 1099  HB3 PHE A  65     1497   1419   1187   -507   -238    196       H
ATOM   1100  HB2 PHE A  65      45.978  12.474  -0.345  1.00 12.09           H
ANISOU 1100  HB2 PHE A  65     1583   1583   1425   -528   -195    279       H
ATOM   1101  CG  PHE A  65      46.075  12.783   1.649  1.00 10.93           C
ANISOU 1101  CG  PHE A  65     1353   1769   1029   -664   -209    273       C
ATOM   1102  CD1 PHE A  65      46.253  11.528   2.165  1.00 10.33           C
ANISOU 1102  CD1 PHE A  65     1244   1733    945    -31   -144    102       C
ATOM   1103  HD1 PHE A  65      45.995  10.788   1.666  1.00 10.65           H
ANISOU 1103  HD1 PHE A  65     1349   1536   1160    -35   -152    155       H
ATOM   1104  CE1 PHE A  65      46.843  11.338   3.406  1.00 12.12           C
ANISOU 1104  CE1 PHE A  65     1545   2025   1033     62   -288     76       C
ATOM   1105  HE1 PHE A  65      46.975  10.482   3.733  1.00 11.82           H
ANISOU 1105  HE1 PHE A  65     1547   1795   1148    -46   -201   -105       H
ATOM   1106  CZ  PHE A  65      47.272  12.426   4.108  1.00 14.88           C
ANISOU 1106  CZ  PHE A  65     2304   2340   1010   -343   -419     38       C
ATOM   1107  HZ  PHE A  65      47.652  12.308   4.949  1.00 13.29           H
ANISOU 1107  HZ  PHE A  65     1585   2220   1245   -257   -482     63       H
ATOM   1108  CE2 PHE A  65      47.061  13.701   3.636  1.00 16.48           C
ANISOU 1108  CE2 PHE A  65     2858   2115   1288   -848   -620     80       C
ATOM   1109  HE2 PHE A  65      47.330  14.439   4.134  1.00 15.81           H
ANISOU 1109  HE2 PHE A  65     2642   1848   1516   -481   -533    -20       H
ATOM   1110  CD2 PHE A  65      46.448  13.869   2.411  1.00 14.92           C
ANISOU 1110  CD2 PHE A  65     2586   1771   1311   -889   -558    245       C
ATOM   1111  HD2 PHE A  65      46.338  14.728   2.071  1.00 13.59           H
ANISOU 1111  HD2 PHE A  65     2147   1790   1226   -580   -393    121       H
ATOM   1112  C   PHE A  65      43.101  12.985   1.343  1.00  9.19           C
ANISOU 1112  C   PHE A  65     1457    859   1174   -404   -345    324       C
ATOM   1113  O   PHE A  65      42.880  12.310   2.349  1.00  9.50           O
ANISOU 1113  O   PHE A  65     1454   1049   1104   -294   -248    369       O
ATOM   1114  H   PHE A  65      43.888  13.066  -1.620  1.00  8.00           H
ANISOU 1114  H   PHE A  65     1210    889    937   -260   -214    339       H
ATOM   1115  N   PRO A  66      42.526  14.188   1.207  1.00 10.63           N
ANISOU 1115  N   PRO A  66     1923    825   1288   -410   -319    220       N
ATOM   1116  CA  PRO A  66      41.575  14.631   2.228  1.00 11.48           C
ANISOU 1116  CA  PRO A  66     1880    874   1607    -81   -445    -30       C
ATOM   1117  HA  PRO A  66      42.049  14.749   3.078  1.00 10.71           H
ANISOU 1117  HA  PRO A  66     1772    918   1378   -135   -224    100       H
ATOM   1118  CB  PRO A  66      41.112  16.022   1.753  1.00 16.43           C
ANISOU 1118  CB  PRO A  66     2829    766   2648   -237   -562    100       C
ATOM   1119  HB3 PRO A  66      41.066  16.629   2.508  1.00 16.53           H
ANISOU 1119  HB3 PRO A  66     2557   1541   2181    -91   -389     60       H
ATOM   1120  HB2 PRO A  66      40.253  15.951   1.307  1.00 14.88           H
ANISOU 1120  HB2 PRO A  66     2365   1100   2189    -39    -89    127       H
ATOM   1121  CG  PRO A  66      42.139  16.435   0.821  1.00 17.57           C
ANISOU 1121  CG  PRO A  66     3629   1129   1917     39   -529    420       C
ATOM   1122  HG3 PRO A  66      42.792  16.972   1.297  1.00 17.21           H
ANISOU 1122  HG3 PRO A  66     2778   1589   2170     55   -317    428       H
ATOM   1123  HG2 PRO A  66      41.729  16.960   0.116  1.00 15.75           H
ANISOU 1123  HG2 PRO A  66     2763   1487   1731    238   -377    233       H
ATOM   1124  CD  PRO A  66      42.802  15.251   0.239  1.00 12.42           C
ANISOU 1124  CD  PRO A  66     2372    739   1605   -557   -636    421       C
ATOM   1125  HD3 PRO A  66      43.756  15.407   0.176  1.00 12.27           H
ANISOU 1125  HD3 PRO A  66     2158    992   1510    -98   -505    294       H
ATOM   1126  HD2 PRO A  66      42.417  15.039  -0.622  1.00 11.52           H
ANISOU 1126  HD2 PRO A  66     2029    935   1413   -286   -377    335       H
ATOM   1127  C   PRO A  66      40.395  13.683   2.476  1.00 10.00           C
ANISOU 1127  C   PRO A  66     1724    929   1144     77   -370     60       C
ATOM   1128  O   PRO A  66      39.972  13.444   3.625  1.00 10.99           O
ANISOU 1128  O   PRO A  66     1856   1111   1206      6   -303    -38       O
ATOM   1129  N   GLU A  67      39.848  13.122   1.402  1.00  8.94           N
ANISOU 1129  N   GLU A  67     1511    766   1119     13   -226    115       N
ATOM   1130  CA  GLU A  67      38.757  12.169   1.537  1.00  8.99           C
ANISOU 1130  CA  GLU A  67     1410    905   1099     63   -208     41       C
ATOM   1131  HA  GLU A  67      38.030  12.579   2.050  1.00  9.02           H
ANISOU 1131  HA  GLU A  67     1331    939   1154    -43   -139     33       H
ATOM   1132  CB  GLU A  67      38.205  11.801   0.140  1.00  8.24           C
ANISOU 1132  CB  GLU A  67     1267    739   1123     29   -214     37       C
ATOM   1133  HB3 GLU A  67      37.613  11.037   0.223  1.00  8.42           H
ANISOU 1133  HB3 GLU A  67     1131    922   1145    -23   -165     19       H
ATOM   1134  HB2 GLU A  67      38.947  11.582  -0.444  1.00  8.75           H
ANISOU 1134  HB2 GLU A  67     1265    852   1206     -9   -159      8       H
ATOM   1135  CG  GLU A  67      37.409  12.958  -0.489  1.00  9.42           C
ANISOU 1135  CG  GLU A  67     1474    779   1324    209   -250    -45       C
ATOM   1136  HG3 GLU A  67      37.916  13.778  -0.398  1.00  9.59           H
ANISOU 1136  HG3 GLU A  67     1327   1058   1257     24   -240     -6       H
ATOM   1137  HG2 GLU A  67      36.567  13.044  -0.015  1.00  9.52           H
ANISOU 1137  HG2 GLU A  67     1415    847   1352     72   -245    -19       H
ATOM   1138  CD  GLU A  67      37.085  12.774  -1.954  1.00  9.04           C
ANISOU 1138  CD  GLU A  67     1420    655   1359    126   -395    -32       C
ATOM   1139  OE1 GLU A  67      37.758  11.990  -2.655  1.00  8.87           O
ANISOU 1139  OE1 GLU A  67     1528    637   1203     95   -429     33       O
ATOM   1140  OE2 GLU A  67      36.161  13.469  -2.468  1.00 10.45           O
ANISOU 1140  OE2 GLU A  67     1581    821   1567    232   -550    -38       O
ATOM   1141  C   GLU A  67      39.207  10.903   2.272  1.00  8.10           C
ANISOU 1141  C   GLU A  67     1263    838    976    -35    -77    111       C
ATOM   1142  O   GLU A  67      38.480  10.333   3.090  1.00  9.28           O
ANISOU 1142  O   GLU A  67     1249   1208   1066    -62    -35    205       O
ATOM   1143  H   GLU A  67      40.097  13.288   0.596  1.00  9.22           H
ANISOU 1143  H   GLU A  67     1492    863   1147     22   -179     98       H
ATOM   1144  N  APHE A  68      40.407  10.452   1.967  0.59  8.62           N
ANISOU 1144  N  APHE A  68     1312    813   1149      7     -4    383       N
ATOM   1145  N  BPHE A  68      40.409  10.452   1.969  0.41  8.99           N
ANISOU 1145  N  BPHE A  68     1351    763   1301    -28     69    353       N
ATOM   1146  CA APHE A  68      40.998   9.280   2.607  0.59  9.57           C
ANISOU 1146  CA APHE A  68     1296   1006   1334     30     90    634       C
ATOM   1147  CA BPHE A  68      41.017   9.329   2.667  0.41 10.05           C
ANISOU 1147  CA BPHE A  68     1447    911   1458     85    129    472       C
ATOM   1148  HA APHE A  68      40.353   8.543   2.575  0.59  9.55           H
ANISOU 1148  HA APHE A  68     1232   1127   1269      3     61    503       H
ATOM   1149  HA BPHE A  68      40.472   8.523   2.547  0.41 10.08           H
ANISOU 1149  HA BPHE A  68     1287   1183   1360     -6     39    373       H
ATOM   1150  CB APHE A  68      42.214   8.854   1.763  0.59  9.59           C
ANISOU 1150  CB APHE A  68     1297    930   1414     -5     68    580       C
ATOM   1151  CB BPHE A  68      42.405   9.084   2.092  0.41  9.17           C
ANISOU 1151  CB BPHE A  68     1229   1044   1209   -178    -95    469       C
ATOM   1152  HB3APHE A  68      42.850   9.586   1.746  0.59  9.37           H
ANISOU 1152  HB3APHE A  68     1175   1082   1302    -35     67    447       H
ATOM   1153  HB3BPHE A  68      42.949   9.874   2.218  0.41  8.79           H
ANISOU 1153  HB3BPHE A  68     1122   1043   1174    -82    -83    302       H
ATOM   1154  HB2APHE A  68      41.911   8.668   0.861  0.59  9.88           H
ANISOU 1154  HB2APHE A  68     1295   1028   1430     27     83    470       H
ATOM   1155  HB2BPHE A  68      42.319   8.896   1.144  0.41  9.21           H
ANISOU 1155  HB2BPHE A  68     1202   1045   1251    -81    -43    333       H
ATOM   1156  CG APHE A  68      42.952   7.633   2.251  0.59  8.84           C
ANISOU 1156  CG APHE A  68     1283    888   1188    -61     30    467       C
ATOM   1157  CG BPHE A  68      43.128   7.932   2.720  0.41  8.10           C
ANISOU 1157  CG BPHE A  68     1217    944    914   -173   -112    246       C
ATOM   1158  CD1APHE A  68      42.630   6.374   1.818  0.59  9.27           C
ANISOU 1158  CD1APHE A  68     1279    910   1330     29     29    324       C
ATOM   1159  CD1BPHE A  68      44.226   8.141   3.543  0.41  9.39           C
ANISOU 1159  CD1BPHE A  68     1290   1296    981   -147   -169     90       C
ATOM   1160  HD1APHE A  68      41.935   6.259   1.210  0.59  9.38           H
ANISOU 1160  HD1APHE A  68     1296    944   1322     35     15    333       H
ATOM   1161  HD1BPHE A  68      44.512   9.009   3.716  0.41  9.00           H
ANISOU 1161  HD1BPHE A  68     1212   1200   1005    -30   -151    138       H
ATOM   1162  CE1APHE A  68      43.359   5.271   2.252  0.59 11.05           C
ANISOU 1162  CE1APHE A  68     1623    929   1645     56   -193    375       C
ATOM   1163  CE1BPHE A  68      44.910   7.074   4.087  0.41  9.94           C
ANISOU 1163  CE1BPHE A  68     1049   1610   1115    -45   -211    195       C
ATOM   1164  HE1APHE A  68      43.126   4.422   1.951  0.59 10.79           H
ANISOU 1164  HE1APHE A  68     1398   1250   1449    -39   -118     73       H
ATOM   1165  HE1BPHE A  68      45.641   7.220   4.642  0.41  9.50           H
ANISOU 1165  HE1BPHE A  68     1101   1442   1065    -51   -191    146       H
ATOM   1166  CZ APHE A  68      44.409   5.406   3.139  0.59 10.03           C
ANISOU 1166  CZ APHE A  68     1290   1048   1473    276    124    531       C
ATOM   1167  CZ BPHE A  68      44.492   5.787   3.806  0.41 11.26           C
ANISOU 1167  CZ BPHE A  68     1495   1303   1478    317   -177    162       C
ATOM   1168  HZ APHE A  68      44.876   4.658   3.435  0.59  9.19           H
ANISOU 1168  HZ APHE A  68     1073    989   1430    216     47    379       H
ATOM   1169  HZ BPHE A  68      44.939   5.063   4.181  0.41 10.56           H
ANISOU 1169  HZ BPHE A  68     1292   1208   1510    185   -173    163       H
ATOM   1170  CE2APHE A  68      44.744   6.657   3.585  0.59 10.11           C
ANISOU 1170  CE2APHE A  68     1415   1266   1160    115     23    416       C
ATOM   1171  CE2BPHE A  68      43.392   5.565   2.994  0.41 11.95           C
ANISOU 1171  CE2BPHE A  68     1522    994   2022     23   -276    207       C
ATOM   1172  HE2APHE A  68      45.442   6.770   4.189  0.59  9.94           H
ANISOU 1172  HE2APHE A  68     1343   1144   1289    102     13    380       H
ATOM   1173  HE2BPHE A  68      43.114   4.696   2.814  0.41 11.63           H
ANISOU 1173  HE2BPHE A  68     1468   1260   1691   -158   -343    -35       H
ATOM   1174  CD2APHE A  68      43.995   7.759   3.143  0.59  8.73           C
ANISOU 1174  CD2APHE A  68     1313    934   1069   -116    104    434       C
ATOM   1175  CD2BPHE A  68      42.715   6.637   2.448  0.41 10.51           C
ANISOU 1175  CD2BPHE A  68     1598    949   1446    -30   -565      5       C
ATOM   1176  HD2APHE A  68      44.232   8.609   3.436  0.59  9.10           H
ANISOU 1176  HD2APHE A  68     1273   1078   1105    -22      9    195       H
ATOM   1177  HD2BPHE A  68      41.983   6.489   1.893  0.41  9.02           H
ANISOU 1177  HD2BPHE A  68     1224    998   1203    -96   -219    120       H
ATOM   1178  C  APHE A  68      41.314   9.552   4.086  0.59 10.24           C
ANISOU 1178  C  APHE A  68     1369   1206   1314      1     91    705       C
ATOM   1179  C  BPHE A  68      41.165   9.608   4.147  0.41 10.51           C
ANISOU 1179  C  BPHE A  68     1342   1187   1464     -4     76    527       C
ATOM   1180  O  APHE A  68      41.073   8.684   4.931  0.59 10.68           O
ANISOU 1180  O  APHE A  68     1308   1345   1403     92    313    802       O
ATOM   1181  O  BPHE A  68      40.742   8.820   5.009  0.41 11.43           O
ANISOU 1181  O  BPHE A  68     1502   1224   1616    -36     49    663       O
ATOM   1182  H  APHE A  68      40.906  10.822   1.370  0.59  7.98           H
ANISOU 1182  H  APHE A  68     1126    911    996    -46    -86    247       H
ATOM   1183  H  BPHE A  68      40.897  10.786   1.343  0.41  8.23           H
ANISOU 1183  H  BPHE A  68     1183    895   1050    -44    -42    207       H
ATOM   1184  N   LEU A  69      41.784  10.747   4.427  1.00 11.08           N
ANISOU 1184  N   LEU A  69     1358   1428   1424   -183   -150    745       N
ATOM   1185  CA  LEU A  69      42.035  11.130   5.820  1.00 13.73           C
ANISOU 1185  CA  LEU A  69     1770   1915   1531   -609   -558    805       C
ATOM   1186  HA  LEU A  69      42.653  10.492   6.232  1.00 13.42           H
ANISOU 1186  HA  LEU A  69     1797   1733   1568   -105   -206    276       H
ATOM   1187  CB  LEU A  69      42.624  12.510   5.880  1.00 18.94           C
ANISOU 1187  CB  LEU A  69     2901   2073   2221   -912  -1429    905       C
ATOM   1188  HB3 LEU A  69      42.363  12.881   6.738  1.00 20.20           H
ANISOU 1188  HB3 LEU A  69     2617   2256   2799   -649   -821    519       H
ATOM   1189  HB2 LEU A  69      42.192  13.037   5.190  1.00 14.89           H
ANISOU 1189  HB2 LEU A  69     2341   1683   1634    143   -538    279       H
ATOM   1190  CG  LEU A  69      44.065  12.828   5.761  1.00 18.54           C
ANISOU 1190  CG  LEU A  69     3133   1869   2040   -771   -938    147       C
ATOM   1191  HG  LEU A  69      44.387  12.598   4.875  1.00 19.80           H
ANISOU 1191  HG  LEU A  69     2942   2101   2479   -664   -637    -30       H
ATOM   1192  CD1 LEU A  69      44.284  14.314   6.008  1.00 21.54           C
ANISOU 1192  CD1 LEU A  69     2963   1920   3299   -651  -1105   -408       C
ATOM   1193 HD11 LEU A  69      43.788  14.814   5.355  1.00 21.20           H
ANISOU 1193 HD11 LEU A  69     2914   2238   2901   -306   -561   -313       H
ATOM   1194 HD12 LEU A  69      45.220  14.510   5.925  1.00 21.23           H
ANISOU 1194 HD12 LEU A  69     2904   2192   2967   -417   -751   -126       H
ATOM   1195 HD13 LEU A  69      43.980  14.537   6.891  1.00 22.70           H
ANISOU 1195 HD13 LEU A  69     3057   2226   3341   -594   -791    -98       H
ATOM   1196  CD2 LEU A  69      44.864  12.081   6.778  1.00 19.93           C
ANISOU 1196  CD2 LEU A  69     2889   2476   2206   -427  -1003    151       C
ATOM   1197 HD21 LEU A  69      44.537  12.299   7.654  1.00 21.04           H
ANISOU 1197 HD21 LEU A  69     2878   2440   2676   -390   -525    -21       H
ATOM   1198 HD22 LEU A  69      45.786  12.336   6.700  1.00 19.96           H
ANISOU 1198 HD22 LEU A  69     2802   2425   2354   -202   -705     82       H
ATOM   1199 HD23 LEU A  69      44.771  11.141   6.617  1.00 18.87           H
ANISOU 1199 HD23 LEU A  69     2577   2529   2060   -348   -619     70       H
ATOM   1200  C   LEU A  69      40.722  11.108   6.595  1.00 12.99           C
ANISOU 1200  C   LEU A  69     2163   1651   1119   -251   -472    240       C
ATOM   1201  O   LEU A  69      40.648  10.611   7.728  1.00 15.76           O
ANISOU 1201  O   LEU A  69     2206   2602   1180   -456   -494    516       O
ATOM   1202  H   LEU A  69      42.022  11.329   3.840  1.00  9.56           H
ANISOU 1202  H   LEU A  69     1513   1034   1084   -177   -164    398       H
ATOM   1203  N  ASER A  70      39.679  11.661   6.016  0.78 12.73           N
ANISOU 1203  N  ASER A  70     2117   1782    936   -117   -269    137       N
ATOM   1204  N  BSER A  70      39.668  11.624   5.965  0.22 13.88           N
ANISOU 1204  N  BSER A  70     2129   2008   1136     19   -405     41       N
ATOM   1205  CA ASER A  70      38.424  11.743   6.710  0.78 14.35           C
ANISOU 1205  CA ASER A  70     2344   2177    931    296   -137   -171       C
ATOM   1206  CA BSER A  70      38.329  11.599   6.539  0.22 15.46           C
ANISOU 1206  CA BSER A  70     2247   2314   1313    182   -207    -49       C
ATOM   1207  HA ASER A  70      38.551  12.224   7.554  0.78 13.68           H
ANISOU 1207  HA ASER A  70     2184   1731   1281    122   -194   -296       H
ATOM   1208  HA BSER A  70      38.334  12.097   7.383  0.22 14.82           H
ANISOU 1208  HA BSER A  70     2064   1954   1611    145   -247   -183       H
ATOM   1209  CB ASER A  70      37.482  12.568   5.844  0.78 15.25           C
ANISOU 1209  CB ASER A  70     2442   2039   1311    467   -189   -362       C
ATOM   1210  CB BSER A  70      37.346  12.289   5.592  0.22 14.24           C
ANISOU 1210  CB BSER A  70     2098   1629   1682    170   -275   -302       C
ATOM   1211  HB3ASER A  70      37.417  12.159   4.966  0.78 15.01           H
ANISOU 1211  HB3ASER A  70     2374   1924   1405    351   -122   -432       H
ATOM   1212  HB3BSER A  70      36.449  11.977   5.782  0.22 15.41           H
ANISOU 1212  HB3BSER A  70     2095   1943   1814    164   -208   -176       H
ATOM   1213  HB2ASER A  70      37.836  13.468   5.763  0.78 15.75           H
ANISOU 1213  HB2ASER A  70     2419   2153   1409    336   -106   -324       H
ATOM   1214  HB2BSER A  70      37.584  12.079   4.677  0.22 14.55           H
ANISOU 1214  HB2BSER A  70     2067   1741   1717     89    -93   -210       H
ATOM   1215  OG ASER A  70      36.210  12.629   6.405  0.78 20.36           O
ANISOU 1215  OG ASER A  70     2566   3221   1948    596     79   -272       O
ATOM   1216  OG BSER A  70      37.398  13.694   5.770  0.22 16.60           O
ANISOU 1216  OG BSER A  70     2449   1507   2351   -281    194   -100       O
ATOM   1217  HG ASER A  70      35.728  13.102   5.935  0.00 20.57           H
ANISOU 1217  HG ASER A  70     2605   2605   2605      0      0      0       H
ATOM   1218  HG BSER A  70      36.834  13.999   5.200  0.00 16.30           H
ANISOU 1218  HG BSER A  70     2064   2064   2064      0      0      0       H
ATOM   1219  C  ASER A  70      37.862  10.357   7.033  0.78 14.19           C
ANISOU 1219  C  ASER A  70     1858   2539    992    147     44    213       C
ATOM   1220  C  BSER A  70      37.864  10.177   6.832  0.22 14.24           C
ANISOU 1220  C  BSER A  70     1646   2628   1134     81   -247    391       C
ATOM   1221  O  ASER A  70      37.505  10.070   8.174  0.78 19.74           O
ANISOU 1221  O  ASER A  70     2529   3868   1102    294    236    637       O
ATOM   1222  O  BSER A  70      37.317   9.899   7.905  0.22 14.58           O
ANISOU 1222  O  BSER A  70     1822   2996    718    512   -355    189       O
ATOM   1223  H  ASER A  70      39.691  11.996   5.223  0.78 12.82           H
ANISOU 1223  H  ASER A  70     2075   1603   1192    -94   -201    378       H
ATOM   1224  H  BSER A  70      39.716  12.002   5.193  0.22 13.89           H
ANISOU 1224  H  BSER A  70     2054   1780   1443    -80   -298    265       H
ATOM   1225  N  ALEU A  71      37.803   9.470   6.046  0.53 11.57           N
ANISOU 1225  N  ALEU A  71     1328   1952   1116     69     96    415       N
ATOM   1226  N  BLEU A  71      38.086   9.281   5.875  0.47 13.08           N
ANISOU 1226  N  BLEU A  71     1503   2215   1252   -238    159    622       N
ATOM   1227  CA ALEU A  71      37.286   8.091   6.216  0.53 12.33           C
ANISOU 1227  CA ALEU A  71     1272   2291   1123   -384     29    760       C
ATOM   1228  CA BLEU A  71      37.759   7.861   6.036  0.47 16.33           C
ANISOU 1228  CA BLEU A  71     1761   2356   2085   -475     50   1051       C
ATOM   1229  HA ALEU A  71      36.390   8.135   6.609  0.53 12.40           H
ANISOU 1229  HA ALEU A  71     1385   2151   1173   -336    134    652       H
ATOM   1230  HA BLEU A  71      36.799   7.753   6.200  0.47 15.35           H
ANISOU 1230  HA BLEU A  71     1780   2256   1797   -391    105    847       H
ATOM   1231  CB ALEU A  71      37.167   7.387   4.849  0.53 13.35           C
ANISOU 1231  CB ALEU A  71     1629   2189   1251   -792   -253    817       C
ATOM   1232  CB BLEU A  71      38.138   7.069   4.741  0.47 16.97           C
ANISOU 1232  CB BLEU A  71     2309   1747   2391   -635   -524    996       C
ATOM   1233  HB3ALEU A  71      37.729   7.840   4.202  0.53 11.23           H
ANISOU 1233  HB3ALEU A  71     1340   1779   1148   -447    -72    491       H
ATOM   1234  HB3BLEU A  71      38.913   7.500   4.350  0.47 15.75           H
ANISOU 1234  HB3BLEU A  71     2008   1903   2072   -204   -319    837       H
ATOM   1235  HB2ALEU A  71      36.244   7.428   4.556  0.53 13.90           H
ANISOU 1235  HB2ALEU A  71     1583   2146   1551   -454   -126    592       H
ATOM   1236  HB2BLEU A  71      37.398   7.155   4.120  0.47 15.58           H
ANISOU 1236  HB2BLEU A  71     1996   1949   1974   -316   -112    853       H
ATOM   1237  CG ALEU A  71      37.591   5.910   4.922  0.53 22.69           C
ANISOU 1237  CG ALEU A  71     3018   2625   2979   -176    596    393       C
ATOM   1238  CG BLEU A  71      38.472   5.554   4.813  0.47 20.71           C
ANISOU 1238  CG BLEU A  71     3382   2109   2377    -63   -933   1448       C
ATOM   1239  HG ALEU A  71      37.935   5.702   5.796  0.53 21.97           H
ANISOU 1239  HG ALEU A  71     2554   2742   3050   -425    395    335       H
ATOM   1240  HG BLEU A  71      38.405   5.224   5.723  0.47 19.87           H
ANISOU 1240  HG BLEU A  71     3230   2169   2151   -191   -579    973       H
ATOM   1241  CD1ALEU A  71      36.463   4.913   4.708  0.53 29.87           C
ANISOU 1241  CD1ALEU A  71     3790   3085   4475   -718    861    505       C
ATOM   1242  CD1BLEU A  71      37.481   4.864   3.924  0.47 27.55           C
ANISOU 1242  CD1BLEU A  71     3771   3086   3610   -461   -379     -1       C
ATOM   1243 HD11ALEU A  71      35.655   5.259   5.101  0.53 28.76           H
ANISOU 1243 HD11ALEU A  71     3885   3062   3978   -188    356    390       H
ATOM   1244 HD11BLEU A  71      36.593   5.100   4.199  0.47 26.50           H
ANISOU 1244 HD11BLEU A  71     3834   2816   3416   -265   -406    228       H
ATOM   1245 HD12ALEU A  71      36.701   4.082   5.131  0.53 30.74           H
ANISOU 1245 HD12ALEU A  71     3947   3495   4234    118    593    290       H
ATOM   1246 HD12BLEU A  71      37.612   3.920   4.000  0.47 27.54           H
ANISOU 1246 HD12BLEU A  71     3788   3213   3459    -33   -359    208       H
ATOM   1247 HD13ALEU A  71      36.347   4.772   3.770  0.53 30.11           H
ANISOU 1247 HD13ALEU A  71     3873   2921   4644   -325    586    219       H
ATOM   1248 HD13BLEU A  71      37.637   5.145   3.020  0.47 26.84           H
ANISOU 1248 HD13BLEU A  71     3654   2888   3652   -185   -443    101       H
ATOM   1249  CD2ALEU A  71      38.757   5.727   3.970  0.53 23.27           C
ANISOU 1249  CD2ALEU A  71     2865   4430   1544   -248    -58    -87       C
ATOM   1250  CD2BLEU A  71      39.845   5.292   4.260  0.47 27.92           C
ANISOU 1250  CD2BLEU A  71     3690   2957   3959    462   -669   1311       C
ATOM   1251 HD21ALEU A  71      38.471   5.934   3.079  0.53 21.77           H
ANISOU 1251 HD21ALEU A  71     2745   3355   2170    -87   -429    441       H
ATOM   1252 HD21BLEU A  71      39.819   5.390   3.304  0.47 27.27           H
ANISOU 1252 HD21BLEU A  71     3638   2995   3725    350   -607    642       H
ATOM   1253 HD22ALEU A  71      39.053   4.816   4.014  0.53 24.57           H
ANISOU 1253 HD22ALEU A  71     3209   3948   2176   -593     47     15       H
ATOM   1254 HD22BLEU A  71      40.114   4.400   4.492  0.47 26.31           H
ANISOU 1254 HD22BLEU A  71     3530   3010   3454    695   -526    965       H
ATOM   1255 HD23ALEU A  71      39.469   6.315   4.232  0.53 21.99           H
ANISOU 1255 HD23ALEU A  71     2952   3335   2068     12     35    122       H
ATOM   1256 HD23BLEU A  71      40.442   5.937   4.630  0.47 28.00           H
ANISOU 1256 HD23BLEU A  71     3776   3247   3615    382   -452    964       H
ATOM   1257  C  ALEU A  71      38.157   7.220   7.131  0.53 12.88           C
ANISOU 1257  C  ALEU A  71     1339   2187   1367   -481   -148    854       C
ATOM   1258  C  BLEU A  71      38.535   7.414   7.280  0.47 15.88           C
ANISOU 1258  C  BLEU A  71     1852   2548   1631   -240    399   1105       C
ATOM   1259  O  ALEU A  71      37.664   6.360   7.889  0.53 15.32           O
ANISOU 1259  O  ALEU A  71     1580   2288   1949   -797   -405   1239       O
ATOM   1260  O  BLEU A  71      37.956   6.919   8.245  0.47 17.64           O
ANISOU 1260  O  BLEU A  71     2221   2804   1675   -807    438    997       O
ATOM   1261  H  ALEU A  71      38.066   9.659   5.249  0.53 11.55           H
ANISOU 1261  H  ALEU A  71     1338   1889   1161   -176     53    405       H
ATOM   1262  H  BLEU A  71      38.430   9.473   5.104  0.47 11.51           H
ANISOU 1262  H  BLEU A  71     1365   1949   1057   -253    -39    463       H
ATOM   1263  N  AMET A  72      39.483   7.389   7.044  0.67 13.20           N
ANISOU 1263  N  AMET A  72     1372   2225   1417   -434    -92    934       N
ATOM   1264  N  BMET A  72      39.862   7.631   7.279  0.33 14.45           N
ANISOU 1264  N  BMET A  72     1766   2307   1414     74    261   1039       N
ATOM   1265  CA AMET A  72      40.383   6.589   7.892  0.67 14.25           C
ANISOU 1265  CA AMET A  72     1545   2056   1812   -535   -217   1001       C
ATOM   1266  CA BMET A  72      40.758   7.168   8.357  0.33 14.32           C
ANISOU 1266  CA BMET A  72     2075   1696   1671     63     30   1120       C
ATOM   1267  HA AMET A  72      40.181   5.632   7.811  0.67 14.66           H
ANISOU 1267  HA AMET A  72     1703   1977   1889   -296   -157   1015       H
ATOM   1268  HA BMET A  72      40.869   6.197   8.285  0.33 14.50           H
ANISOU 1268  HA BMET A  72     2029   1740   1739     66     73    940       H
ATOM   1269  CB AMET A  72      41.832   6.820   7.521  0.67 15.97           C
ANISOU 1269  CB AMET A  72     1548   2016   2503   -221   -186   1534       C
ATOM   1270  CB BMET A  72      42.138   7.806   8.228  0.33 18.57           C
ANISOU 1270  CB BMET A  72     2084   2544   2424   -141      1   1087       C
ATOM   1271  HB3AMET A  72      42.402   6.525   8.247  0.67 14.61           H
ANISOU 1271  HB3AMET A  72     1650   2151   1749    117    146   1039       H
ATOM   1272  HB3BMET A  72      42.608   7.653   9.059  0.33 18.08           H
ANISOU 1272  HB3BMET A  72     2133   2497   2239   -133     76    771       H
ATOM   1273  HB2AMET A  72      41.972   7.767   7.369  0.67 15.17           H
ANISOU 1273  HB2AMET A  72     1717   1853   2193   -196    -72   1009       H
ATOM   1274  HB2BMET A  72      42.040   8.757   8.083  0.33 17.93           H
ANISOU 1274  HB2BMET A  72     2144   2382   2285   -130     27    681       H
ATOM   1275  CG AMET A  72      42.233   6.099   6.296  0.67 18.70           C
ANISOU 1275  CG AMET A  72     2176   2199   2729    400    327   1621       C
ATOM   1276  CG BMET A  72      42.958   7.244   7.085  0.33 20.65           C
ANISOU 1276  CG BMET A  72     2418   2588   2838    -46     84    830       C
ATOM   1277  HG3AMET A  72      43.163   6.297   6.120  0.67 17.42           H
ANISOU 1277  HG3AMET A  72     2194   2068   2358     77     98   1138       H
ATOM   1278  HG3BMET A  72      43.829   7.652   7.059  0.33 20.40           H
ANISOU 1278  HG3BMET A  72     2455   2702   2593   -162      9    623       H
ATOM   1279  HG2AMET A  72      41.692   6.393   5.558  0.67 17.17           H
ANISOU 1279  HG2AMET A  72     2183   2079   2260    185    303   1125       H
ATOM   1280  HG2BMET A  72      42.491   7.420   6.253  0.33 20.12           H
ANISOU 1280  HG2BMET A  72     2532   2548   2564   -133    212    639       H
ATOM   1281  SD AMET A  72      42.081   4.358   6.489  0.67 23.04           S
ANISOU 1281  SD AMET A  72     3539   2260   2953    472    628   1395       S
ATOM   1282  SD BMET A  72      43.130   5.469   7.253  0.33 24.24           S
ANISOU 1282  SD BMET A  72     3846   2508   2856   -291   -319    695       S
ATOM   1283  CE AMET A  72      43.364   4.044   7.693  0.67 31.31           C
ANISOU 1283  CE AMET A  72     4394   4006   3495   2098    192   2088       C
ATOM   1284  CE BMET A  72      44.857   5.211   6.882  0.33 29.00           C
ANISOU 1284  CE BMET A  72     4750   4015   2254   1081    761   1511       C
ATOM   1285  HE1AMET A  72      44.182   4.445   7.388  0.67 33.05           H
ANISOU 1285  HE1AMET A  72     4730   3860   3966   1004   -219   1194       H
ATOM   1286  HE1BMET A  72      45.108   5.769   6.142  0.33 25.02           H
ANISOU 1286  HE1BMET A  72     4045   3068   2393   -132    401    917       H
ATOM   1287  HE2AMET A  72      43.479   3.094   7.783  0.67 31.02           H
ANISOU 1287  HE2AMET A  72     4229   3825   3731   1247    224   1435       H
ATOM   1288  HE2BMET A  72      44.991   4.286   6.656  0.33 29.13           H
ANISOU 1288  HE2BMET A  72     4245   3847   2973    281    374   1035       H
ATOM   1289  HE3AMET A  72      43.105   4.423   8.536  0.67 31.21           H
ANISOU 1289  HE3AMET A  72     3756   3684   4416    945    375    961       H
ATOM   1290  HE3BMET A  72      45.376   5.432   7.660  0.33 30.55           H
ANISOU 1290  HE3BMET A  72     4214   3642   3751    453    366    797       H
ATOM   1291  C  AMET A  72      40.285   6.994   9.314  0.67 16.62           C
ANISOU 1291  C  AMET A  72     1966   2742   1606   -493   -418   1148       C
ATOM   1292  C  BMET A  72      40.225   7.499   9.728  0.33 17.25           C
ANISOU 1292  C  BMET A  72     2471   2574   1508    127     84   1185       C
ATOM   1293  O  AMET A  72      40.172   6.168  10.212  0.67 18.92           O
ANISOU 1293  O  AMET A  72     2597   2760   1832   -699   -547   1339       O
ATOM   1294  O  BMET A  72      40.359   6.711  10.675  0.33 17.24           O
ANISOU 1294  O  BMET A  72     1900   2982   1668   -154   -247   1458       O
ATOM   1295  H  AMET A  72      39.905   7.940   6.515  0.67 10.49           H
ANISOU 1295  H  AMET A  72     1549   1323   1111   -460   -299    508       H
ATOM   1296  H  BMET A  72      40.263   8.053   6.645  0.33  9.97           H
ANISOU 1296  H  BMET A  72     1503   1246   1039   -311   -174    478       H
ATOM   1297  N  AALA A  73      40.386   8.288   9.554  0.54 14.84           N
ANISOU 1297  N  AALA A  73     1440   2619   1579   -187   -107   1058       N
ATOM   1298  N  BALA A  73      39.630   8.669   9.861  0.46 15.85           N
ANISOU 1298  N  BALA A  73     1900   2920   1199    214     -9    848       N
ATOM   1299  CA AALA A  73      40.324   8.785  10.912  0.54 17.88           C
ANISOU 1299  CA AALA A  73     1755   3309   1728   -220   -226    661       C
ATOM   1300  CA BALA A  73      39.245   9.100  11.171  0.46 16.19           C
ANISOU 1300  CA BALA A  73     1855   3271   1026    -23   -161    814       C
ATOM   1301  HA AALA A  73      41.086   8.431  11.410  0.54 17.84           H
ANISOU 1301  HA AALA A  73     1852   3088   1835     89    -83    638       H
ATOM   1302  HA BALA A  73      39.973   8.928  11.804  0.46 16.32           H
ANISOU 1302  HA BALA A  73     1637   3192   1369     64   -178    682       H
ATOM   1303  CB AALA A  73      40.418  10.296  10.945  0.54 18.19           C
ANISOU 1303  CB AALA A  73     1640   3368   1904   -231   -397    317       C
ATOM   1304  CB BALA A  73      38.947  10.580  11.170  0.46 20.29           C
ANISOU 1304  CB BALA A  73     3164   3161   1382   -259    384    404       C
ATOM   1305  HB1AALA A  73      41.252  10.566  10.553  0.54 18.58           H
ANISOU 1305  HB1AALA A  73     1984   3077   1997   -199    -16    374       H
ATOM   1306  HB1BALA A  73      39.722  11.053  10.858  0.46 19.73           H
ANISOU 1306  HB1BALA A  73     2709   2993   1792    -80    158    253       H
ATOM   1307  HB2AALA A  73      40.375  10.591  11.858  0.54 18.30           H
ANISOU 1307  HB2AALA A  73     1790   3029   2134   -157   -190    121       H
ATOM   1308  HB2BALA A  73      38.736  10.854  12.066  0.46 20.15           H
ANISOU 1308  HB2BALA A  73     2666   3003   1985    -10    643   -148       H
ATOM   1309  HB3AALA A  73      39.686  10.666  10.446  0.54 17.51           H
ANISOU 1309  HB3AALA A  73     1832   2931   1890    128   -186    290       H
ATOM   1310  HB3BALA A  73      38.202  10.751  10.591  0.46 21.73           H
ANISOU 1310  HB3BALA A  73     2886   3136   2233   -135    237    316       H
ATOM   1311  C  AALA A  73      39.053   8.315  11.596  0.54 17.86           C
ANISOU 1311  C  AALA A  73     1773   3664   1347   -212   -363    985       C
ATOM   1312  C  BALA A  73      38.031   8.298  11.591  0.46 16.44           C
ANISOU 1312  C  BALA A  73     1808   3396   1040   -107     12    647       C
ATOM   1313  O  AALA A  73      39.084   7.937  12.764  0.54 21.31           O
ANISOU 1313  O  AALA A  73     2147   4462   1488     51   -332   1391       O
ATOM   1314  O  BALA A  73      37.961   7.811  12.719  0.46 16.42           O
ANISOU 1314  O  BALA A  73     1967   3134   1135   -396   -277    781       O
ATOM   1315  H  AALA A  73      40.492   8.888   8.945  0.54 12.52           H
ANISOU 1315  H  AALA A  73     1866   1466   1424   -127   -271    476       H
ATOM   1316  H  BALA A  73      39.447   9.217   9.218  0.46 13.84           H
ANISOU 1316  H  BALA A  73     2322   1533   1404     90    102    477       H
ATOM   1317  N  AARG A  74      37.944   8.299  10.864  0.51 16.64           N
ANISOU 1317  N  AARG A  74     1535   3420   1367     61   -136    941       N
ATOM   1318  N  BARG A  74      37.068   8.155  10.695  0.49 15.44           N
ANISOU 1318  N  BARG A  74     1658   2967   1239    201    -83    752       N
ATOM   1319  CA AARG A  74      36.696   7.763  11.388  0.51 16.54           C
ANISOU 1319  CA AARG A  74     1444   3284   1556    180    -92    952       C
ATOM   1320  CA BARG A  74      35.897   7.372  11.011  0.49 16.92           C
ANISOU 1320  CA BARG A  74     1590   3231   1605    306     26    756       C
ATOM   1321  HA AARG A  74      36.556   8.146  12.280  0.51 18.38           H
ANISOU 1321  HA AARG A  74     1717   3268   1998    199    163    563       H
ATOM   1322  HA BARG A  74      35.410   7.783  11.755  0.49 18.00           H
ANISOU 1322  HA BARG A  74     1844   3014   1981    148    266    584       H
ATOM   1323  CB AARG A  74      35.519   8.250  10.542  0.51 17.54           C
ANISOU 1323  CB AARG A  74     1514   3451   1697    322    -10   1136       C
ATOM   1324  CB BARG A  74      34.993   7.338   9.801  0.49 17.70           C
ANISOU 1324  CB BARG A  74     1827   2993   1902     79   -253    930       C
ATOM   1325  HB3AARG A  74      34.707   7.828  10.865  0.51 17.75           H
ANISOU 1325  HB3AARG A  74     1907   2892   1943    -80    -77    870       H
ATOM   1326  HB3BARG A  74      34.424   6.552   9.838  0.49 18.02           H
ANISOU 1326  HB3BARG A  74     2140   2685   2021    161   -223    540       H
ATOM   1327  HB2AARG A  74      35.671   8.002   9.617  0.51 18.28           H
ANISOU 1327  HB2AARG A  74     1759   3100   2084    170    163    585       H
ATOM   1328  HB2BARG A  74      35.526   7.337   8.991  0.49 18.68           H
ANISOU 1328  HB2BARG A  74     1979   2960   2157    127    -15    574       H
ATOM   1329  CG AARG A  74      35.314   9.774  10.597  0.51 20.80           C
ANISOU 1329  CG AARG A  74     2155   3410   2336    186   -175   1309       C
ATOM   1330  CG BARG A  74      34.143   8.565   9.827  0.49 20.77           C
ANISOU 1330  CG BARG A  74     2109   3477   2304    398   -685   -138       C
ATOM   1331  HG3AARG A  74      36.161  10.214  10.430  0.51 21.04           H
ANISOU 1331  HG3AARG A  74     2418   3208   2366    -43   -137    981       H
ATOM   1332  HG3BARG A  74      33.938   8.856   8.926  0.49 20.49           H
ANISOU 1332  HG3BARG A  74     2218   3225   2340    297   -337    140       H
ATOM   1333  HG2AARG A  74      34.990  10.009  11.480  0.51 22.21           H
ANISOU 1333  HG2AARG A  74     2209   3420   2809    156     49    845       H
ATOM   1334  HG2BARG A  74      34.582   9.265  10.337  0.49 20.07           H
ANISOU 1334  HG2BARG A  74     2275   2889   2461    122   -359    192       H
ATOM   1335  CD AARG A  74      34.308  10.305   9.586  0.51 21.34           C
ANISOU 1335  CD AARG A  74     1565   3588   2954    165   -362    947       C
ATOM   1336  CD BARG A  74      32.874   8.149  10.529  0.49 25.80           C
ANISOU 1336  CD BARG A  74     2765   3718   3319    636    155    406       C
ATOM   1337  HD3AARG A  74      34.691  10.241   8.701  0.51 22.80           H
ANISOU 1337  HD3AARG A  74     2128   3566   2966      4   -221    990       H
ATOM   1338  HD3BARG A  74      32.811   8.610  11.378  0.49 25.48           H
ANISOU 1338  HD3BARG A  74     2514   3715   3450    485    -29    229       H
ATOM   1339  HD2AARG A  74      34.120  11.233   9.796  0.51 21.93           H
ANISOU 1339  HD2AARG A  74     1992   3378   2960   -108   -240    983       H
ATOM   1340  HD2BARG A  74      32.869   7.187  10.658  0.49 24.71           H
ANISOU 1340  HD2BARG A  74     2511   3596   3281    487    -36    134       H
ATOM   1341  NE AARG A  74      33.037   9.576   9.639  0.51 21.21           N
ANISOU 1341  NE AARG A  74     1532   3489   3036    176    -70   1283       N
ATOM   1342  NE BARG A  74      31.770   8.520   9.673  0.49 27.45           N
ANISOU 1342  NE BARG A  74     2360   4003   4064    535    299   1258       N
ATOM   1343  HE AARG A  74      32.515   9.669  10.450  0.51 22.52           H
ANISOU 1343  HE AARG A  74     2200   3581   2773    123    -33   1077       H
ATOM   1344  HE BARG A  74      31.705   9.453   9.420  0.49 26.71           H
ANISOU 1344  HE BARG A  74     2773   3440   3935    426    124    362       H
ATOM   1345  CZ AARG A  74      32.524   8.809   8.674  0.51 23.21           C
ANISOU 1345  CZ AARG A  74     1730   3976   3112    113   -801   1397       C
ATOM   1346  CZ BARG A  74      30.889   7.715   9.103  0.49 34.47           C
ANISOU 1346  CZ BARG A  74     3723   5349   4023    425   -712    560       C
ATOM   1347  NH1AARG A  74      33.156   8.649   7.509  0.51 31.29           N
ANISOU 1347  NH1AARG A  74     3869   5515   2505  -2588   -550    982       N
ATOM   1348  NH1BARG A  74      30.872   6.400   9.288  0.49 36.45           N
ANISOU 1348  NH1BARG A  74     6171   5459   2218   -920  -1358    285       N
ATOM   1349 HH11AARG A  74      33.909   9.031   7.356  0.51 26.21           H
ANISOU 1349 HH11AARG A  74     2945   3832   3181  -1026     26   1079       H
ATOM   1350 HH11BARG A  74      31.463   6.023   9.785  0.49 35.42           H
ANISOU 1350 HH11BARG A  74     4801   4992   3664    -17   -488    -17       H
ATOM   1351 HH12AARG A  74      32.808   8.152   6.900  0.51 28.84           H
ANISOU 1351 HH12AARG A  74     3514   4108   3336   -926   -817    308       H
ATOM   1352 HH12BARG A  74      30.269   5.922   8.901  0.49 34.46           H
ANISOU 1352 HH12BARG A  74     4451   5065   3574   -495   -771    311       H
ATOM   1353  NH2AARG A  74      31.361   8.186   8.874  0.51 25.78           N
ANISOU 1353  NH2AARG A  74     1935   4305   3553    -85   -557   1445       N
ATOM   1354  NH2BARG A  74      29.973   8.270   8.340  0.49 46.81           N
ANISOU 1354  NH2BARG A  74     6029   6743   5013    659  -2302    835       N
ATOM   1355 HH21AARG A  74      30.940   8.283   9.617  0.51 27.70           H
ANISOU 1355 HH21AARG A  74     2704   4092   3727     12   -292   1143       H
ATOM   1356 HH21BARG A  74      29.985   9.113   8.227  0.49 44.39           H
ANISOU 1356 HH21BARG A  74     5324   6601   4939    526  -1415    362       H
ATOM   1357 HH22AARG A  74      31.023   7.699   8.254  0.51 27.79           H
ANISOU 1357 HH22AARG A  74     2469   4244   3844    241   -622   1029       H
ATOM   1358 HH22BARG A  74      29.376   7.791   7.961  0.49 44.78           H
ANISOU 1358 HH22BARG A  74     5680   6196   5136     63  -1050    802       H
ATOM   1359  C  AARG A  74      36.707   6.211  11.571  0.51 19.18           C
ANISOU 1359  C  AARG A  74     2281   3382   1623    557    333   1464       C
ATOM   1360  C  BARG A  74      36.303   5.985  11.404  0.49 19.74           C
ANISOU 1360  C  BARG A  74     2191   3395   1913    315    375   1253       C
ATOM   1361  O  AARG A  74      36.293   5.739  12.623  0.51 22.78           O
ANISOU 1361  O  AARG A  74     2379   4114   2163    744    844   1917       O
ATOM   1362  O  BARG A  74      35.828   5.417  12.389  0.49 24.49           O
ANISOU 1362  O  BARG A  74     2440   4322   2541    744    794   2022       O
ATOM   1363  H  AARG A  74      37.900   8.600  10.059  0.51 14.83           H
ANISOU 1363  H  AARG A  74     1637   2601   1396    -34   -115    812       H
ATOM   1364  H  BARG A  74      37.074   8.504   9.907  0.49 12.90           H
ANISOU 1364  H  BARG A  74     1690   1906   1305     97    -54    556       H
ATOM   1365  N   LYS A  75      37.192   5.421  10.605  1.00 19.93           N
ANISOU 1365  N   LYS A  75     2536   3309   1724    354    585   1429       N
ATOM   1366  CA  LYS A  75      37.434   3.977  10.754  1.00 21.50           C
ANISOU 1366  CA  LYS A  75     2841   3307   2021    204    576   1362       C
ATOM   1367  HA  LYS A  75      36.571   3.519  10.839  1.00 22.10           H
ANISOU 1367  HA  LYS A  75     2909   3198   2289    172    542   1202       H
ATOM   1368  CB  LYS A  75      38.117   3.391   9.505  1.00 23.24           C
ANISOU 1368  CB  LYS A  75     3326   2717   2785   -421    876    736       C
ATOM   1369  HB3 LYS A  75      38.557   2.562   9.750  1.00 24.35           H
ANISOU 1369  HB3 LYS A  75     3388   3109   2752   -116    598    630       H
ATOM   1370  HB2 LYS A  75      38.775   4.023   9.175  1.00 21.76           H
ANISOU 1370  HB2 LYS A  75     2642   2550   3075   -398    367    560       H
ATOM   1371  CG  LYS A  75      37.149   3.085   8.374  1.00 33.98           C
ANISOU 1371  CG  LYS A  75     5596   4493   2821   -131   -156    684       C
ATOM   1372  HG3 LYS A  75      36.772   3.914   8.043  1.00 32.06           H
ANISOU 1372  HG3 LYS A  75     4761   4240   3180    -29    121    296       H
ATOM   1373  HG2 LYS A  75      36.445   2.507   8.707  1.00 32.85           H
ANISOU 1373  HG2 LYS A  75     4878   4312   3290    136   -125    281       H
ATOM   1374  CD  LYS A  75      37.840   2.379   7.215  1.00 42.88           C
ANISOU 1374  CD  LYS A  75     7261   5069   3962    995   -405   -137       C
ATOM   1375  HD3 LYS A  75      38.564   1.831   7.555  1.00 39.25           H
ANISOU 1375  HD3 LYS A  75     5757   5080   4076    164   -193    -44       H
ATOM   1376  HD2 LYS A  75      38.185   3.043   6.598  1.00 42.56           H
ANISOU 1376  HD2 LYS A  75     6265   5251   4651    512   -440    -12       H
ATOM   1377  CE  LYS A  75      36.890   1.470   6.445  1.00 52.75           C
ANISOU 1377  CE  LYS A  75     8237   6513   5289    666  -1184   -720       C
ATOM   1378  HE3 LYS A  75      36.013   1.884   6.408  1.00 49.50           H
ANISOU 1378  HE3 LYS A  75     7413   6334   5060   -148   -753   -593       H
ATOM   1379  HE2 LYS A  75      36.833   0.616   6.904  1.00 52.92           H
ANISOU 1379  HE2 LYS A  75     8006   6649   5452    411   -771   -501       H
ATOM   1380  NZ  LYS A  75      37.332   1.202   5.044  1.00 57.75           N
ANISOU 1380  NZ  LYS A  75     9299   6679   5963   -682   -164  -1543       N
ATOM   1381  HZ1 LYS A  75      37.204   1.985   4.506  1.00 56.26           H
ANISOU 1381  HZ1 LYS A  75     7643   7526   6206   -453   -347   -868       H
ATOM   1382  HZ2 LYS A  75      36.817   0.484   4.667  1.00 55.23           H
ANISOU 1382  HZ2 LYS A  75     7704   6613   6666   -668   -282   -929       H
ATOM   1383  HZ3 LYS A  75      38.262   0.962   5.031  1.00 58.71           H
ANISOU 1383  HZ3 LYS A  75     8969   7167   6169   -998   -564  -1083       H
ATOM   1384  C   LYS A  75      38.232   3.681  12.020  1.00 20.92           C
ANISOU 1384  C   LYS A  75     2522   3081   2342    494    632   1704       C
ATOM   1385  O   LYS A  75      37.976   2.717  12.714  1.00 22.49           O
ANISOU 1385  O   LYS A  75     2678   3240   2627    576    880   1924       O
ATOM   1386  H   LYS A  75      37.539   5.777   9.906  1.00 13.70           H
ANISOU 1386  H   LYS A  75     1789   1935   1479   -353     69    768       H
ATOM   1387  N  AMET A  76      39.171   4.528  12.383  0.60 22.15           N
ANISOU 1387  N  AMET A  76     2490   3216   2708    366    433   1860       N
ATOM   1388  N  BMET A  76      39.221   4.533  12.289  0.40 20.15           N
ANISOU 1388  N  BMET A  76     2580   2977   2099    316    569   1999       N
ATOM   1389  CA AMET A  76      39.979   4.239  13.555  0.60 22.12           C
ANISOU 1389  CA AMET A  76     2816   2956   2632     48    342   1748       C
ATOM   1390  CA BMET A  76      40.033   4.446  13.504  0.40 21.76           C
ANISOU 1390  CA BMET A  76     3069   2982   2215    254    336   1757       C
ATOM   1391  HA AMET A  76      40.221   3.289  13.553  0.60 22.36           H
ANISOU 1391  HA AMET A  76     2965   2959   2572     23    314   1627       H
ATOM   1392  HA BMET A  76      40.566   3.624  13.480  0.40 21.68           H
ANISOU 1392  HA BMET A  76     3037   2886   2313    107    299   1608       H
ATOM   1393  CB AMET A  76      41.267   5.011  13.478  0.60 21.68           C
ANISOU 1393  CB AMET A  76     3002   2553   2682     69    126   1746       C
ATOM   1394  CB BMET A  76      40.999   5.635  13.601  0.40 23.05           C
ANISOU 1394  CB BMET A  76     3377   2752   2627    443   -191   1837       C
ATOM   1395  HB3AMET A  76      41.814   4.807  14.253  0.60 20.83           H
ANISOU 1395  HB3AMET A  76     2580   2842   2491     79    281   1388       H
ATOM   1396  HB3BMET A  76      41.177   5.818  14.537  0.40 23.61           H
ANISOU 1396  HB3BMET A  76     3096   2941   2933    333   -163   1155       H
ATOM   1397  HB2AMET A  76      41.037   5.951  13.464  0.60 22.16           H
ANISOU 1397  HB2AMET A  76     2945   2630   2844    135    186   1344       H
ATOM   1398  HB2BMET A  76      40.582   6.409  13.191  0.40 17.88           H
ANISOU 1398  HB2BMET A  76     2570   2134   2089    707    310    916       H
ATOM   1399  CG AMET A  76      42.051   4.671  12.232  0.60 23.96           C
ANISOU 1399  CG AMET A  76     2598   3503   3000   -316    240   1552       C
ATOM   1400  CG BMET A  76      42.337   5.414  12.909  0.40 26.45           C
ANISOU 1400  CG BMET A  76     3461   3862   2724   -166    137   2097       C
ATOM   1401  HG3AMET A  76      41.466   4.637  11.463  0.60 24.78           H
ANISOU 1401  HG3AMET A  76     3008   3383   3024   -306     70   1299       H
ATOM   1402  HG3BMET A  76      42.199   5.470  11.951  0.40 26.17           H
ANISOU 1402  HG3BMET A  76     3554   3662   2727   -115     68   1561       H
ATOM   1403  HG2AMET A  76      42.482   3.811  12.356  0.60 24.61           H
ANISOU 1403  HG2AMET A  76     2964   3444   2940   -293    168   1297       H
ATOM   1404  HG2BMET A  76      42.655   4.528  13.139  0.40 26.40           H
ANISOU 1404  HG2BMET A  76     3567   3295   3167    -15    411   1016       H
ATOM   1405  SD AMET A  76      43.319   5.884  11.920  0.60 27.09           S
ANISOU 1405  SD AMET A  76     2987   4446   2857  -1047    154   1364       S
ATOM   1406  SD BMET A  76      43.668   6.573  13.322  0.40 37.37           S
ANISOU 1406  SD BMET A  76     4138   4930   5131   -996   1275   1026       S
ATOM   1407  CE AMET A  76      43.054   7.213  13.099  0.60 36.39           C
ANISOU 1407  CE AMET A  76     5240   3409   5178    325     87   1215       C
ATOM   1408  CE BMET A  76      42.800   8.143  13.305  0.40 25.51           C
ANISOU 1408  CE BMET A  76     2430   4355   2908  -1309    -62   2265       C
ATOM   1409  HE1AMET A  76      42.205   7.625  12.941  0.60 32.79           H
ANISOU 1409  HE1AMET A  76     4609   3915   3935   -132    211    841       H
ATOM   1410  HE1BMET A  76      42.373   8.257  12.453  0.40 25.11           H
ANISOU 1410  HE1BMET A  76     2766   3974   2797   -681   -105   1350       H
ATOM   1411  HE2AMET A  76      43.752   7.862  12.995  0.60 34.62           H
ANISOU 1411  HE2AMET A  76     4622   4462   4067     56     84    724       H
ATOM   1412  HE2BMET A  76      43.433   8.850  13.451  0.40 24.41           H
ANISOU 1412  HE2BMET A  76     2865   3233   3173   -445   -219    959       H
ATOM   1413  HE3AMET A  76      43.090   6.856  13.990  0.60 33.48           H
ANISOU 1413  HE3AMET A  76     4295   3944   4480    -86    205    467       H
ATOM   1414  HE3BMET A  76      42.142   8.143  14.004  0.40 26.33           H
ANISOU 1414  HE3BMET A  76     2959   3998   3046   -812    203   1293       H
ATOM   1415  C  AMET A  76      39.228   4.541  14.850  0.60 24.23           C
ANISOU 1415  C  AMET A  76     3566   3432   2208    237    124   1521       C
ATOM   1416  C  BMET A  76      39.132   4.432  14.731  0.40 21.74           C
ANISOU 1416  C  BMET A  76     3652   2648   1957     78    509   1676       C
ATOM   1417  O  AMET A  76      39.551   3.994  15.918  0.60 26.89           O
ANISOU 1417  O  AMET A  76     4476   3380   2359    390   -400   1451       O
ATOM   1418  O  BMET A  76      39.246   3.545  15.602  0.40 15.05           O
ANISOU 1418  O  BMET A  76     2465   1813   1440   -455     54   1001       O
ATOM   1419  H  AMET A  76      39.349   5.263  11.974  0.60 20.37           H
ANISOU 1419  H  AMET A  76     3464   2054   2222     55    150    680       H
ATOM   1420  H  BMET A  76      39.443   5.178  11.764  0.40 18.34           H
ANISOU 1420  H  BMET A  76     4449   1332   1187   -556     64    577       H
ATOM   1421  N   LYS A  77      38.230   5.411  14.774  1.00 22.54           N
ANISOU 1421  N   LYS A  77     3806   2603   2154      6    409   1508       N
ATOM   1422  CA  LYS A  77      37.322   5.578  15.923  1.00 25.13           C
ANISOU 1422  CA  LYS A  77     4957   2252   2339    140    791    920       C
ATOM   1423  HA  LYS A  77      37.849   5.653  16.746  1.00 26.48           H
ANISOU 1423  HA  LYS A  77     4473   2463   3122    340    347    967       H
ATOM   1424  CB  LYS A  77      36.494   6.868  15.793  1.00 31.51           C
ANISOU 1424  CB  LYS A  77     7088   2191   2693    775   1231    835       C
ATOM   1425  HB3 LYS A  77      35.788   6.853  16.458  1.00 28.91           H
ANISOU 1425  HB3 LYS A  77     4780   2656   3547    424    367    727       H
ATOM   1426  HB2 LYS A  77      36.102   6.901  14.907  1.00 32.06           H
ANISOU 1426  HB2 LYS A  77     5695   2724   3761    418    427    811       H
ATOM   1427  CG  LYS A  77      37.279   8.155  15.996  1.00 41.64           C
ANISOU 1427  CG  LYS A  77     8737   2584   4497   -198   1738    919       C
ATOM   1428  HG3 LYS A  77      38.009   8.188  15.360  1.00 37.55           H
ANISOU 1428  HG3 LYS A  77     6162   3128   4975     40    473    525       H
ATOM   1429  HG2 LYS A  77      37.623   8.176  16.904  1.00 42.60           H
ANISOU 1429  HG2 LYS A  77     7649   3005   5531     97    814    521       H
ATOM   1430  CD  LYS A  77      36.389   9.382  15.801  1.00 48.48           C
ANISOU 1430  CD  LYS A  77     9438   1928   7052   -346    508    150       C
ATOM   1431  HD3 LYS A  77      36.074   9.677  16.671  1.00 49.93           H
ANISOU 1431  HD3 LYS A  77     8919   3423   6629   -202    629    596       H
ATOM   1432  HD2 LYS A  77      35.633   9.144  15.242  1.00 48.43           H
ANISOU 1432  HD2 LYS A  77     8228   3379   6793    327    839    444       H
ATOM   1433  CE  LYS A  77      37.101  10.561  15.151  1.00 52.54           C
ANISOU 1433  CE  LYS A  77     9531   3288   7141   -270    684   1007       C
ATOM   1434  HE3 LYS A  77      37.864  10.248  14.642  1.00 52.53           H
ANISOU 1434  HE3 LYS A  77     8203   4265   7490   -314    -78    694       H
ATOM   1435  HE2 LYS A  77      37.385  11.185  15.838  1.00 56.86           H
ANISOU 1435  HE2 LYS A  77     9122   5411   7068    117    185    111       H
ATOM   1436  NZ  LYS A  77      36.182  11.278  14.219  1.00 61.89           N
ANISOU 1436  NZ  LYS A  77    10075   4839   8599   1240    143    448       N
ATOM   1437  HZ1 LYS A  77      35.905  10.686  13.515  1.00 59.41           H
ANISOU 1437  HZ1 LYS A  77     8257   6503   7813    622    128    418       H
ATOM   1438  HZ2 LYS A  77      36.629  12.033  13.830  1.00 61.24           H
ANISOU 1438  HZ2 LYS A  77     8770   6621   7876     98     53    330       H
ATOM   1439  HZ3 LYS A  77      35.404  11.584  14.691  1.00 59.19           H
ANISOU 1439  HZ3 LYS A  77     8558   5701   8228     25   -150    605       H
ATOM   1440  C   LYS A  77      36.409   4.375  16.060  1.00 21.16           C
ANISOU 1440  C   LYS A  77     3583   2284   2172    608    649   1168       C
ATOM   1441  O   LYS A  77      36.181   3.860  17.166  1.00 22.50           O
ANISOU 1441  O   LYS A  77     4246   2409   1893    492    871    849       O
ATOM   1442  H   LYS A  77      38.097   5.956  14.123  1.00 18.74           H
ANISOU 1442  H   LYS A  77     4026   1469   1626   -172    579    830       H
ATOM   1443  N  AGLU A  78      35.884   3.930  14.926  0.58 20.23           N
ANISOU 1443  N  AGLU A  78     2884   2816   1984    494    911   1204       N
ATOM   1444  N  BGLU A  78      35.899   3.851  14.960  0.42 19.01           N
ANISOU 1444  N  BGLU A  78     2566   2661   1996    773    590   1322       N
ATOM   1445  CA AGLU A  78      35.093   2.711  14.858  0.58 20.14           C
ANISOU 1445  CA AGLU A  78     2517   3071   2063    476    843   1006       C
ATOM   1446  CA BGLU A  78      35.034   2.683  15.051  0.42 19.88           C
ANISOU 1446  CA BGLU A  78     2500   3267   1783    437    198   1342       C
ATOM   1447  HA AGLU A  78      34.260   2.842  15.358  0.58 19.32           H
ANISOU 1447  HA AGLU A  78     2181   3109   2047    371    577    976       H
ATOM   1448  HA BGLU A  78      34.349   2.842  15.734  0.42 20.23           H
ANISOU 1448  HA BGLU A  78     2458   3013   2212    421    337   1116       H
ATOM   1449  CB AGLU A  78      34.738   2.366  13.398  0.58 23.99           C
ANISOU 1449  CB AGLU A  78     3456   3514   2143    250    660    995       C
ATOM   1450  CB BGLU A  78      34.307   2.471  13.726  0.42 21.63           C
ANISOU 1450  CB BGLU A  78     3085   3372   1758    840    -91   1309       C
ATOM   1451  HB3AGLU A  78      34.926   1.427  13.246  0.58 23.65           H
ANISOU 1451  HB3AGLU A  78     3168   3380   2435    -43    444    835       H
ATOM   1452  HB3BGLU A  78      34.917   2.683  13.003  0.42 21.29           H
ANISOU 1452  HB3BGLU A  78     2554   3231   2301    253    -65    933       H
ATOM   1453  HB2AGLU A  78      35.287   2.897  12.801  0.58 21.35           H
ANISOU 1453  HB2AGLU A  78     2823   2871   2417   -245    193    564       H
ATOM   1454  HB2BGLU A  78      33.549   3.076  13.696  0.42 20.16           H
ANISOU 1454  HB2BGLU A  78     2593   2851   2212    285     37    991       H
ATOM   1455  CG AGLU A  78      33.282   2.593  13.010  0.58 29.62           C
ANISOU 1455  CG AGLU A  78     3685   4456   3110    -44    110    495       C
ATOM   1456  CG BGLU A  78      33.768   1.076  13.468  0.42 26.90           C
ANISOU 1456  CG BGLU A  78     3703   3821   2696    391     64    850       C
ATOM   1457  HG3AGLU A  78      32.869   3.191  13.653  0.58 29.61           H
ANISOU 1457  HG3AGLU A  78     3690   4144   3416    -38    255    526       H
ATOM   1458  HG3BGLU A  78      32.988   0.925  14.025  0.42 26.46           H
ANISOU 1458  HG3BGLU A  78     3397   3744   2913    355    -45    678       H
ATOM   1459  HG2AGLU A  78      32.826   1.736  13.022  0.58 28.83           H
ANISOU 1459  HG2AGLU A  78     3855   4075   3022    214    159    640       H
ATOM   1460  HG2BGLU A  78      34.457   0.424  13.672  0.42 25.77           H
ANISOU 1460  HG2BGLU A  78     3497   3538   2756    173      3    610       H
ATOM   1461  CD AGLU A  78      33.065   3.196  11.627  0.58 33.21           C
ANISOU 1461  CD AGLU A  78     4285   5010   3323   -234   -237    768       C
ATOM   1462  CD BGLU A  78      33.360   0.902  12.018  0.42 33.89           C
ANISOU 1462  CD BGLU A  78     5288   4314   3272    897   -839    432       C
ATOM   1463  OE1AGLU A  78      33.679   2.730  10.641  0.58 40.40           O
ANISOU 1463  OE1AGLU A  78     6720   5364   3264  -1334   -144   -656       O
ATOM   1464  OE1BGLU A  78      33.116   1.930  11.351  0.42 37.27           O
ANISOU 1464  OE1BGLU A  78     5641   5143   3377    767   -538   1205       O
ATOM   1465  OE2AGLU A  78      32.253   4.139  11.506  0.58 41.22           O
ANISOU 1465  OE2AGLU A  78     3294   6732   5636    254   -685    728       O
ATOM   1466  OE2BGLU A  78      33.286  -0.249  11.537  0.42 42.09           O
ANISOU 1466  OE2BGLU A  78     6783   5525   3682    683  -1184  -1055       O
ATOM   1467  C  AGLU A  78      35.846   1.561  15.499  0.58 19.37           C
ANISOU 1467  C  AGLU A  78     2498   2971   1890    184    689   1158       C
ATOM   1468  C  BGLU A  78      35.817   1.446  15.458  0.42 17.49           C
ANISOU 1468  C  BGLU A  78     2016   2832   1796    -61    -40   1145       C
ATOM   1469  O  AGLU A  78      35.323   0.861  16.370  0.58 16.99           O
ANISOU 1469  O  AGLU A  78     2402   2506   1545   -291    333    802       O
ATOM   1470  O  BGLU A  78      35.278   0.549  16.123  0.42 22.23           O
ANISOU 1470  O  BGLU A  78     2336   3813   2294    230    474   2139       O
ATOM   1471  H  AGLU A  78      35.976   4.343  14.176  0.58 15.57           H
ANISOU 1471  H  AGLU A  78     2859   1564   1489    141    543    424       H
ATOM   1472  H  BGLU A  78      36.036   4.150  14.165  0.42 15.62           H
ANISOU 1472  H  BGLU A  78     2480   1877   1578    352    252    660       H
ATOM   1473  N   GLN A  79      37.089   1.378  15.079  1.00 18.13           N
ANISOU 1473  N   GLN A  79     2240   2749   1900    137    461   1351       N
ATOM   1474  CA  GLN A  79      37.879   0.238  15.501  1.00 18.20           C
ANISOU 1474  CA  GLN A  79     2202   2616   2096    139    604   1119       C
ATOM   1475  HA  GLN A  79      37.363  -0.579  15.344  1.00 19.73           H
ANISOU 1475  HA  GLN A  79     2589   2651   2255    134    499    984       H
ATOM   1476  CB  GLN A  79      39.131   0.117  14.644  1.00 24.16           C
ANISOU 1476  CB  GLN A  79     3190   3134   2852   1082   1405   1404       C
ATOM   1477  HB3 GLN A  79      39.735  -0.528  15.043  1.00 22.15           H
ANISOU 1477  HB3 GLN A  79     2949   2943   2521    433    744   1245       H
ATOM   1478  HB2 GLN A  79      39.559   0.985  14.587  1.00 25.92           H
ANISOU 1478  HB2 GLN A  79     3516   3577   2756    437    870    957       H
ATOM   1479  CG  GLN A  79      38.788  -0.352  13.221  1.00 36.26           C
ANISOU 1479  CG  GLN A  79     5753   5266   2755    169   1451   1270       C
ATOM   1480  HG3 GLN A  79      38.275   0.337  12.774  1.00 35.93           H
ANISOU 1480  HG3 GLN A  79     5048   5007   3596    172   1212    836       H
ATOM   1481  HG2 GLN A  79      38.251  -1.158  13.286  1.00 35.92           H
ANISOU 1481  HG2 GLN A  79     5147   5174   3327    342   1163    705       H
ATOM   1482  CD  GLN A  79      39.979  -0.686  12.332  1.00 46.57           C
ANISOU 1482  CD  GLN A  79     6651   7249   3791    576   1579   -726       C
ATOM   1483  OE1 GLN A  79      39.881  -1.538  11.447  1.00 63.09           O
ANISOU 1483  OE1 GLN A  79     9217   8671   6084   1547   -417  -2500       O
ATOM   1484  NE2 GLN A  79      41.107  -0.013  12.548  1.00 62.20           N
ANISOU 1484  NE2 GLN A  79     6830   9816   6985   -514   2363  -1044       N
ATOM   1485 HE21 GLN A  79      41.846  -0.304  12.211  1.00 60.48           H
ANISOU 1485 HE21 GLN A  79     6757   9226   6995    546   1527   -625       H
ATOM   1486 HE22 GLN A  79      41.105   0.711  13.013  1.00 56.30           H
ANISOU 1486 HE22 GLN A  79     6191   8287   6911    117   1605     26       H
ATOM   1487  C   GLN A  79      38.165   0.297  16.996  1.00 18.03           C
ANISOU 1487  C   GLN A  79     2280   2470   2100    145    516   1208       C
ATOM   1488  O   GLN A  79      38.142  -0.725  17.676  1.00 19.09           O
ANISOU 1488  O   GLN A  79     2354   2548   2351    -67    520   1415       O
ATOM   1489  H   GLN A  79      37.493   1.941  14.569  1.00 15.27           H
ANISOU 1489  H   GLN A  79     2220   1848   1733   -334    120    616       H
ATOM   1490  N  AASP A  80      38.434   1.476  17.539  0.31 18.37           N
ANISOU 1490  N  AASP A  80     2473   2290   2217     62    246   1345       N
ATOM   1491  N  BASP A  80      38.411   1.489  17.510  0.69 18.33           N
ANISOU 1491  N  BASP A  80     2426   2347   2188    -18    328   1280       N
ATOM   1492  CA AASP A  80      38.595   1.578  18.984  0.31 18.89           C
ANISOU 1492  CA AASP A  80     2418   2438   2320   -344    110   1248       C
ATOM   1493  CA BASP A  80      38.692   1.637  18.928  0.69 19.04           C
ANISOU 1493  CA BASP A  80     2335   2458   2440   -315     27   1085       C
ATOM   1494  HA AASP A  80      39.346   1.015  19.268  0.31 19.16           H
ANISOU 1494  HA AASP A  80     2460   2476   2343   -112    312    975       H
ATOM   1495  HA BASP A  80      39.393   1.002  19.184  0.69 19.40           H
ANISOU 1495  HA BASP A  80     2479   2480   2410    -69    270    850       H
ATOM   1496  CB AASP A  80      38.900   3.007  19.398  0.31 22.36           C
ANISOU 1496  CB AASP A  80     2633   2865   2997   -756     45    812       C
ATOM   1497  CB BASP A  80      39.209   3.043  19.201  0.69 23.54           C
ANISOU 1497  CB BASP A  80     3322   2841   2778   -889    299    790       C
ATOM   1498  HB3AASP A  80      39.140   3.020  20.338  0.31 22.65           H
ANISOU 1498  HB3AASP A  80     2799   2900   2905   -605    121    870       H
ATOM   1499  HB3BASP A  80      39.132   3.231  20.149  0.69 23.29           H
ANISOU 1499  HB3BASP A  80     3028   2877   2942   -580    267    529       H
ATOM   1500  HB2AASP A  80      38.115   3.552  19.246  0.31 23.50           H
ANISOU 1500  HB2AASP A  80     3001   3028   2899   -368    195    809       H
ATOM   1501  HB2BASP A  80      38.684   3.683  18.695  0.69 23.91           H
ANISOU 1501  HB2BASP A  80     3082   3020   2981   -369    399    472       H
ATOM   1502  CG AASP A  80      40.040   3.600  18.615  0.31 27.17           C
ANISOU 1502  CG AASP A  80     3293   3365   3663  -1153    300   1266       C
ATOM   1503  CG BASP A  80      40.671   3.214  18.808  0.69 26.89           C
ANISOU 1503  CG BASP A  80     3265   3306   3645   -866    -30   1337       C
ATOM   1504  OD1AASP A  80      40.928   2.836  18.172  0.31 39.72           O
ANISOU 1504  OD1AASP A  80     5424   4859   4808    590    665    984       O
ATOM   1505  OD1BASP A  80      41.411   2.207  18.702  0.69 32.95           O
ANISOU 1505  OD1BASP A  80     3377   4578   4564     78   1023    674       O
ATOM   1506  OD2AASP A  80      40.042   4.833  18.442  0.31 31.36           O
ANISOU 1506  OD2AASP A  80     3598   3512   4805  -1649   -122   1840       O
ATOM   1507  OD2BASP A  80      41.076   4.377  18.615  0.69 36.34           O
ANISOU 1507  OD2BASP A  80     4115   3733   5960  -1486   -422   1682       O
ATOM   1508  C  AASP A  80      37.324   1.079  19.675  0.31 18.50           C
ANISOU 1508  C  AASP A  80     2554   2373   2100   -285    245   1247       C
ATOM   1509  C  BASP A  80      37.450   1.306  19.774  0.69 18.21           C
ANISOU 1509  C  BASP A  80     2785   2317   1815   -659    124    676       C
ATOM   1510  O  AASP A  80      37.391   0.178  20.514  0.31 18.40           O
ANISOU 1510  O  AASP A  80     2247   2968   1776   -811      0   1461       O
ATOM   1511  O  BASP A  80      37.540   0.694  20.836  0.69 20.56           O
ANISOU 1511  O  BASP A  80     3528   2449   1834  -1002   -205    758       O
ATOM   1512  H  AASP A  80      38.528   2.210  17.100  0.31 14.92           H
ANISOU 1512  H  AASP A  80     2590   1529   1548    157    147    562       H
ATOM   1513  H  BASP A  80      38.423   2.216  17.050  0.69 15.02           H
ANISOU 1513  H  BASP A  80     2387   1576   1745   -100    292    552       H
ATOM   1514  N  ASER A  81      36.173   1.646  19.295  0.46 18.54           N
ANISOU 1514  N  ASER A  81     2719   2203   2122    -23    416   1211       N
ATOM   1515  N  BSER A  81      36.260   1.661  19.278  0.54 18.05           N
ANISOU 1515  N  BSER A  81     2749   2119   1987   -123    405    627       N
ATOM   1516  CA ASER A  81      34.888   1.223  19.852  0.46 20.68           C
ANISOU 1516  CA ASER A  81     2895   2982   1977     26    803    877       C
ATOM   1517  CA BSER A  81      35.011   1.282  19.982  0.54 20.17           C
ANISOU 1517  CA BSER A  81     2999   2741   1923    228    756    831       C
ATOM   1518  HA ASER A  81      34.833   1.510  20.788  0.46 20.66           H
ANISOU 1518  HA ASER A  81     2676   2811   2363     55    726    405       H
ATOM   1519  HA BSER A  81      35.099   1.508  20.932  0.54 20.69           H
ANISOU 1519  HA BSER A  81     2805   2730   2327     24    291    329       H
ATOM   1520  CB ASER A  81      33.759   1.910  19.093  0.46 22.43           C
ANISOU 1520  CB ASER A  81     2801   3383   2338    567   1086    701       C
ATOM   1521  CB BSER A  81      33.803   2.055  19.440  0.54 22.80           C
ANISOU 1521  CB BSER A  81     3132   3393   2136    491    400    552       C
ATOM   1522  HB3ASER A  81      32.908   1.588  19.432  0.46 22.03           H
ANISOU 1522  HB3ASER A  81     2808   3084   2477     43    573    577       H
ATOM   1523  HB3BSER A  81      33.876   2.127  18.476  0.54 22.54           H
ANISOU 1523  HB3BSER A  81     2990   3358   2214    383    594    739       H
ATOM   1524  HB2ASER A  81      33.838   1.708  18.149  0.46 22.47           H
ANISOU 1524  HB2ASER A  81     2989   3153   2394    274    951    592       H
ATOM   1525  HB2BSER A  81      33.799   2.940  19.838  0.54 23.67           H
ANISOU 1525  HB2BSER A  81     3006   3306   2681    391    556    492       H
ATOM   1526  OG ASER A  81      33.826   3.315  19.267  0.46 27.04           O
ANISOU 1526  OG ASER A  81     4048   3382   2842    194   1284   1078       O
ATOM   1527  OG BSER A  81      32.574   1.411  19.759  0.54 28.96           O
ANISOU 1527  OG BSER A  81     3049   4524   3427    796    860   1324       O
ATOM   1528  HG ASER A  81      33.159   3.692  18.975  0.00 29.00           H
ANISOU 1528  HG ASER A  81     3672   3672   3672      0      0      0       H
ATOM   1529  HG BSER A  81      31.929   1.732  19.469  0.00 30.44           H
ANISOU 1529  HG BSER A  81     3855   3855   3855      0      0      0       H
ATOM   1530  C  ASER A  81      34.721  -0.292  19.814  0.46 18.57           C
ANISOU 1530  C  ASER A  81     2173   3050   1833   -180    416   1216       C
ATOM   1531  C  BSER A  81      34.726  -0.209  19.885  0.54 18.28           C
ANISOU 1531  C  BSER A  81     2356   2972   1614   -233    189    926       C
ATOM   1532  O  ASER A  81      34.376  -0.922  20.832  0.46 19.22           O
ANISOU 1532  O  ASER A  81     1584   3475   2243    220    658   1637       O
ATOM   1533  O  BSER A  81      34.162  -0.817  20.793  0.54 25.42           O
ANISOU 1533  O  BSER A  81     4483   3712   1461  -1084    524    859       O
ATOM   1534  H  ASER A  81      36.106   2.280  18.706  0.46 14.17           H
ANISOU 1534  H  ASER A  81     2538   1546   1299   -149    400    486       H
ATOM   1535  H  BSER A  81      36.154   2.113  18.554  0.54 17.32           H
ANISOU 1535  H  BSER A  81     2726   1949   1903   -101    424    490       H
ATOM   1536  N  AGLU A  82      34.956  -0.890  18.645  0.56 17.70           N
ANISOU 1536  N  AGLU A  82     1986   2800   1936   -124    272   1243       N
ATOM   1537  N  BGLU A  82      35.081  -0.790  18.738  0.44 16.22           N
ANISOU 1537  N  BGLU A  82     2067   2486   1606   -264    217   1121       N
ATOM   1538  CA AGLU A  82      34.793  -2.319  18.537  0.56 18.05           C
ANISOU 1538  CA AGLU A  82     2043   2750   2065   -323    -40   1110       C
ATOM   1539  CA BGLU A  82      34.882  -2.213  18.504  0.44 16.20           C
ANISOU 1539  CA BGLU A  82     1862   2432   1861   -380    291   1107       C
ATOM   1540  HA AGLU A  82      33.888  -2.555  18.833  0.56 17.78           H
ANISOU 1540  HA AGLU A  82     2094   2727   1932   -319     41   1024       H
ATOM   1541  HA BGLU A  82      33.946  -2.444  18.679  0.44 16.13           H
ANISOU 1541  HA BGLU A  82     1849   2448   1832   -456    196    940       H
ATOM   1542  CB AGLU A  82      34.891  -2.802  17.093  0.56 20.44           C
ANISOU 1542  CB AGLU A  82     2784   3004   1977   -341   -593   1210       C
ATOM   1543  CB BGLU A  82      35.195  -2.575  17.052  0.44 19.22           C
ANISOU 1543  CB BGLU A  82     2879   2642   1781   -866   -201    759       C
ATOM   1544  HB3AGLU A  82      35.711  -2.469  16.696  0.56 20.25           H
ANISOU 1544  HB3AGLU A  82     2614   2853   2225    -91   -377    893       H
ATOM   1545  HB3BGLU A  82      35.260  -3.541  16.978  0.44 19.24           H
ANISOU 1545  HB3BGLU A  82     2616   2738   1955   -486    -51    750       H
ATOM   1546  HB2AGLU A  82      34.123  -2.481  16.595  0.56 19.09           H
ANISOU 1546  HB2AGLU A  82     2247   2876   2131    105    -93    816       H
ATOM   1547  HB2BGLU A  82      36.038  -2.169  16.798  0.44 18.92           H
ANISOU 1547  HB2BGLU A  82     2419   2806   1960   -349    -62    749       H
ATOM   1548  CG AGLU A  82      34.911  -4.319  17.033  0.56 27.06           C
ANISOU 1548  CG AGLU A  82     4457   3052   2773   -362   -513    830       C
ATOM   1549  CG BGLU A  82      34.124  -2.103  16.075  0.44 23.14           C
ANISOU 1549  CG BGLU A  82     3137   3666   1988   -181    -51    952       C
ATOM   1550  HG3AGLU A  82      34.546  -4.675  17.857  0.56 26.26           H
ANISOU 1550  HG3AGLU A  82     3762   3203   3011   -520   -423    836       H
ATOM   1551  HG3BGLU A  82      33.862  -1.198  16.307  0.44 23.67           H
ANISOU 1551  HG3BGLU A  82     3226   3598   2169   -410    -24    800       H
ATOM   1552  HG2AGLU A  82      35.830  -4.607  16.927  0.56 26.62           H
ANISOU 1552  HG2AGLU A  82     4156   3425   2531   -635   -489    894       H
ATOM   1553  HG2BGLU A  82      33.356  -2.692  16.138  0.44 23.09           H
ANISOU 1553  HG2BGLU A  82     3110   3529   2132   -126    -47    780       H
ATOM   1554  CD AGLU A  82      34.116  -4.966  15.929  0.56 31.41           C
ANISOU 1554  CD AGLU A  82     5643   4178   2110  -1301    -36   1013       C
ATOM   1555  CD BGLU A  82      34.595  -2.100  14.629  0.44 30.31           C
ANISOU 1555  CD BGLU A  82     4364   5043   2106    194    288    948       C
ATOM   1556  OE1AGLU A  82      34.497  -4.756  14.769  0.56 41.93           O
ANISOU 1556  OE1AGLU A  82     7788   6100   2043  -1745    316   1311       O
ATOM   1557  OE1BGLU A  82      35.798  -2.333  14.386  0.44 35.55           O
ANISOU 1557  OE1BGLU A  82     4736   6194   2574    607    854   1181       O
ATOM   1558  OE2AGLU A  82      33.165  -5.743  16.232  0.56 39.98           O
ANISOU 1558  OE2AGLU A  82     7212   5313   2666  -2980    110   1575       O
ATOM   1559  OE2BGLU A  82      33.761  -1.859  13.730  0.44 34.95           O
ANISOU 1559  OE2BGLU A  82     5317   6023   1937    687     67   1384       O
ATOM   1560  C  AGLU A  82      35.776  -3.047  19.469  0.56 15.73           C
ANISOU 1560  C  AGLU A  82     2074   2424   1479   -522    -11    921       C
ATOM   1561  C  BGLU A  82      35.763  -3.001  19.465  0.44 16.43           C
ANISOU 1561  C  BGLU A  82     2005   2408   1827   -466     46    953       C
ATOM   1562  O  AGLU A  82      35.416  -4.029  20.079  0.56 18.40           O
ANISOU 1562  O  AGLU A  82     2354   3186   1451   -905   -292   1457       O
ATOM   1563  O  BGLU A  82      35.329  -3.955  20.084  0.44 19.19           O
ANISOU 1563  O  BGLU A  82     2112   2001   3177   -469   -153   1205       O
ATOM   1564  H  AGLU A  82      35.208  -0.490  17.917  0.56 13.62           H
ANISOU 1564  H  AGLU A  82     2270   1706   1196   -376   -112    451       H
ATOM   1565  H  BGLU A  82      35.442  -0.365  18.083  0.44 11.11           H
ANISOU 1565  H  BGLU A  82     1521   1513   1185   -469   -109    522       H
ATOM   1566  N   GLU A  83      37.010  -2.569  19.586  1.00 16.59           N
ANISOU 1566  N   GLU A  83     2056   2346   1898   -559    -77   1138       N
ATOM   1567  CA  GLU A  83      37.975  -3.248  20.437  1.00 17.38           C
ANISOU 1567  CA  GLU A  83     1999   2715   1889   -536   -119   1121       C
ATOM   1568  HA  GLU A  83      38.054  -4.175  20.133  1.00 18.62           H
ANISOU 1568  HA  GLU A  83     2161   2772   2141   -634   -112    988       H
ATOM   1569  CB  GLU A  83      39.348  -2.596  20.348  1.00 21.35           C
ANISOU 1569  CB  GLU A  83     2030   3501   2578   -622      6   1444       C
ATOM   1570  HB3 GLU A  83      39.293  -1.693  20.699  1.00 22.28           H
ANISOU 1570  HB3 GLU A  83     2195   3601   2669   -619    -32   1231       H
ATOM   1571  HB2 GLU A  83      39.627  -2.573  19.420  1.00 21.15           H
ANISOU 1571  HB2 GLU A  83     2178   3256   2599   -522     59   1175       H
ATOM   1572  CG  GLU A  83      40.404  -3.345  21.139  1.00 21.36           C
ANISOU 1572  CG  GLU A  83     2267   3231   2617   -455      0   1225       C
ATOM   1573  HG3 GLU A  83      40.198  -3.286  22.086  1.00 21.74           H
ANISOU 1573  HG3 GLU A  83     2360   3211   2689   -458     58   1031       H
ATOM   1574  HG2 GLU A  83      41.266  -2.936  20.968  1.00 20.82           H
ANISOU 1574  HG2 GLU A  83     2291   3005   2614   -438      5   1063       H
ATOM   1575  CD  GLU A  83      40.515  -4.826  20.773  1.00 23.42           C
ANISOU 1575  CD  GLU A  83     2836   3591   2471   -497     75   1060       C
ATOM   1576  OE1 GLU A  83      40.416  -5.182  19.575  1.00 30.61           O
ANISOU 1576  OE1 GLU A  83     4621   4334   2673    200   -121    760       O
ATOM   1577  OE2 GLU A  83      40.730  -5.634  21.680  1.00 24.87           O
ANISOU 1577  OE2 GLU A  83     3569   3313   2565     39     41    969       O
ATOM   1578  C   GLU A  83      37.499  -3.266  21.874  1.00 17.77           C
ANISOU 1578  C   GLU A  83     1963   2803   1986   -975   -341   1188       C
ATOM   1579  O   GLU A  83      37.674  -4.257  22.587  1.00 18.84           O
ANISOU 1579  O   GLU A  83     1951   3144   2061  -1031   -514   1503       O
ATOM   1580  H   GLU A  83      37.307  -1.871  19.179  1.00 15.21           H
ANISOU 1580  H   GLU A  83     2502   1637   1639   -557   -175    570       H
ATOM   1581  N   GLU A  84      36.894  -2.183  22.331  1.00 17.73           N
ANISOU 1581  N   GLU A  84     1972   2942   1819  -1047   -196    878       N
ATOM   1582  CA  GLU A  84      36.370  -2.133  23.698  1.00 21.64           C
ANISOU 1582  CA  GLU A  84     3143   3330   1750  -1778   -251    522       C
ATOM   1583  HA  GLU A  84      37.097  -2.320  24.329  1.00 21.37           H
ANISOU 1583  HA  GLU A  84     2709   3205   2203  -1217     -3    492       H
ATOM   1584  CB  GLU A  84      35.797  -0.755  24.036  1.00 26.99           C
ANISOU 1584  CB  GLU A  84     3982   3585   2686  -2250    480   -173       C
ATOM   1585  HB3 GLU A  84      35.088  -0.550  23.406  1.00 28.82           H
ANISOU 1585  HB3 GLU A  84     4078   3611   3257  -1450    440    -46       H
ATOM   1586  HB2 GLU A  84      36.503  -0.095  23.960  1.00 20.54           H
ANISOU 1586  HB2 GLU A  84     2487   2400   2917   -921    297   -286       H
ATOM   1587  CG  GLU A  84      35.214  -0.654  25.440  1.00 41.09           C
ANISOU 1587  CG  GLU A  84     6713   5409   3488  -1026   1680   -704       C
ATOM   1588  HG3 GLU A  84      35.860  -1.000  26.072  1.00 44.14           H
ANISOU 1588  HG3 GLU A  84     6593   5306   4870  -1277    939   -526       H
ATOM   1589  HG2 GLU A  84      34.392  -1.169  25.484  1.00 39.20           H
ANISOU 1589  HG2 GLU A  84     5940   5134   3818   -362   1070   -543       H
ATOM   1590  CD  GLU A  84      34.879   0.769  25.856  1.00 54.88           C
ANISOU 1590  CD  GLU A  84     8955   6195   5702  -1164   1434  -2145       C
ATOM   1591  OE1 GLU A  84      34.608   1.614  24.970  1.00 62.32           O
ANISOU 1591  OE1 GLU A  84    11162   5194   7321  -1636    366  -1879       O
ATOM   1592  OE2 GLU A  84      34.876   1.046  27.082  1.00 66.85           O
ANISOU 1592  OE2 GLU A  84    11085   8464   5848     25   2290  -2734       O
ATOM   1593  C   GLU A  84      35.282  -3.191  23.895  1.00 18.28           C
ANISOU 1593  C   GLU A  84     2358   3072   1516  -1222   -265    755       C
ATOM   1594  O   GLU A  84      35.210  -3.833  24.939  1.00 18.35           O
ANISOU 1594  O   GLU A  84     2171   3335   1465  -1128   -227    669       O
ATOM   1595  H   GLU A  84      36.778  -1.466  21.869  1.00 16.66           H
ANISOU 1595  H   GLU A  84     2257   2152   1921  -1005   -104    307       H
ATOM   1596  N  ALEU A  85      34.402  -3.397  22.922  0.51 15.77           N
ANISOU 1596  N  ALEU A  85     1980   2397   1614   -717   -203    704       N
ATOM   1597  N  BLEU A  85      34.424  -3.317  22.885  0.49 15.36           N
ANISOU 1597  N  BLEU A  85     1856   2648   1330   -782     32    755       N
ATOM   1598  CA ALEU A  85      33.347  -4.403  23.085  0.51 14.11           C
ANISOU 1598  CA ALEU A  85     1689   2219   1453   -515   -199    524       C
ATOM   1599  CA BLEU A  85      33.355  -4.298  22.905  0.49 13.94           C
ANISOU 1599  CA BLEU A  85     1436   2486   1371   -494     31    706       C
ATOM   1600  HA ALEU A  85      32.957  -4.323  23.979  0.51 15.24           H
ANISOU 1600  HA ALEU A  85     1717   2367   1705   -408     69    491       H
ATOM   1601  HA BLEU A  85      32.807  -4.155  23.704  0.49 14.46           H
ANISOU 1601  HA BLEU A  85     1523   2409   1562   -423    149    610       H
ATOM   1602  CB ALEU A  85      32.236  -4.140  22.072  0.51 13.88           C
ANISOU 1602  CB ALEU A  85     1501   2263   1508   -156     -6    389       C
ATOM   1603  CB BLEU A  85      32.447  -4.117  21.685  0.49 13.46           C
ANISOU 1603  CB BLEU A  85     1533   2226   1354   -392     22    792       C
ATOM   1604  HB3ALEU A  85      31.618  -4.887  22.092  0.51 13.99           H
ANISOU 1604  HB3ALEU A  85     1667   1956   1691    -38     37    408       H
ATOM   1605  HB3BLEU A  85      31.905  -4.915  21.580  0.49 13.02           H
ANISOU 1605  HB3BLEU A  85     1595   1862   1488    -95      5    595       H
ATOM   1606  HB2ALEU A  85      32.630  -4.077  21.187  0.51 14.05           H
ANISOU 1606  HB2ALEU A  85     1578   2163   1596   -199     99    428       H
ATOM   1607  HB2BLEU A  85      32.997  -3.997  20.897  0.49 13.31           H
ANISOU 1607  HB2BLEU A  85     1446   2189   1421   -285     83    663       H
ATOM   1608  CG ALEU A  85      31.419  -2.864  22.309  0.51 16.50           C
ANISOU 1608  CG ALEU A  85     1544   2219   2503   -217    323    648       C
ATOM   1609  CG BLEU A  85      31.498  -2.914  21.782  0.49 15.82           C
ANISOU 1609  CG BLEU A  85     1865   2276   1867   -242     32    671       C
ATOM   1610  HG ALEU A  85      32.027  -2.115  22.409  0.51 16.29           H
ANISOU 1610  HG ALEU A  85     1741   2017   2429   -132    173    560       H
ATOM   1611  HG BLEU A  85      31.997  -2.152  22.115  0.49 15.84           H
ANISOU 1611  HG BLEU A  85     1906   2233   1878    -40    -97    491       H
ATOM   1612  CD1ALEU A  85      30.522  -2.581  21.121  0.51 21.29           C
ANISOU 1612  CD1ALEU A  85     2232   2511   3347    145   -222   1254       C
ATOM   1613  CD1BLEU A  85      30.974  -2.553  20.400  0.49 16.10           C
ANISOU 1613  CD1BLEU A  85     2045   1913   2157   -277    -96   1022       C
ATOM   1614 HD11ALEU A  85      31.065  -2.476  20.337  0.51 21.37           H
ANISOU 1614 HD11ALEU A  85     2526   2563   3030     12   -218    778       H
ATOM   1615 HD11BLEU A  85      31.717  -2.345  19.829  0.49 16.21           H
ANISOU 1615 HD11BLEU A  85     2028   2100   2031   -217    -79    705       H
ATOM   1616 HD12ALEU A  85      30.030  -1.773  21.288  0.51 21.05           H
ANISOU 1616 HD12ALEU A  85     2306   2715   2976     17     59    690       H
ATOM   1617 HD12BLEU A  85      30.395  -1.790  20.474  0.49 17.05           H
ANISOU 1617 HD12BLEU A  85     2160   2197   2120   -113    -78    689       H
ATOM   1618 HD13ALEU A  85      29.915  -3.316  21.005  0.51 21.53           H
ANISOU 1618 HD13ALEU A  85     2476   2715   2987    -22    -57    799       H
ATOM   1619 HD13BLEU A  85      30.487  -3.301  20.045  0.49 16.92           H
ANISOU 1619 HD13BLEU A  85     2124   2170   2132    -59   -211    506       H
ATOM   1620  CD2ALEU A  85      30.598  -2.977  23.587  0.51 22.43           C
ANISOU 1620  CD2ALEU A  85     2285   3336   2900    339    902    613       C
ATOM   1621  CD2BLEU A  85      30.343  -3.161  22.743  0.49 18.69           C
ANISOU 1621  CD2BLEU A  85     1760   3374   1967    119    122    403       C
ATOM   1622 HD21ALEU A  85      30.075  -3.781  23.553  0.51 23.23           H
ANISOU 1622 HD21ALEU A  85     2722   3264   2839    235    593    502       H
ATOM   1623 HD21BLEU A  85      29.807  -3.885  22.411  0.49 19.65           H
ANISOU 1623 HD21BLEU A  85     2331   2971   2162    169     61    388       H
ATOM   1624 HD22ALEU A  85      30.020  -2.213  23.652  0.51 21.64           H
ANISOU 1624 HD22ALEU A  85     2468   2899   2855    107    603    456       H
ATOM   1625 HD22BLEU A  85      29.814  -2.362  22.804  0.49 19.15           H
ANISOU 1625 HD22BLEU A  85     2296   2863   2115    -92     46    367       H
ATOM   1626 HD23ALEU A  85      31.189  -3.001  24.343  0.51 23.04           H
ANISOU 1626 HD23ALEU A  85     2742   2856   3156     21    472    479       H
ATOM   1627 HD23BLEU A  85      30.698  -3.384  23.607  0.49 18.74           H
ANISOU 1627 HD23BLEU A  85     2013   2922   2184     87    -94    444       H
ATOM   1628  C  ALEU A  85      33.900  -5.821  22.953  0.51 14.54           C
ANISOU 1628  C  ALEU A  85     1462   2352   1710   -395     32    790       C
ATOM   1629  C  BLEU A  85      33.918  -5.708  22.969  0.49 13.19           C
ANISOU 1629  C  BLEU A  85     1235   2542   1233   -499   -236    717       C
ATOM   1630  O  ALEU A  85      33.429  -6.772  23.591  0.51 13.79           O
ANISOU 1630  O  ALEU A  85     1369   2525   1345   -435   -194   1051       O
ATOM   1631  O  BLEU A  85      33.435  -6.519  23.783  0.49 13.10           O
ANISOU 1631  O  BLEU A  85     1303   2377   1294   -730   -115    564       O
ATOM   1632  H  ALEU A  85      34.398  -2.969  22.175  0.51 13.87           H
ANISOU 1632  H  ALEU A  85     1927   1856   1486   -678   -164    426       H
ATOM   1633  H  BLEU A  85      34.446  -2.830  22.176  0.49 12.82           H
ANISOU 1633  H  BLEU A  85     1907   1681   1283   -735    -60    381       H
ATOM   1634  N   ILE A  86      34.893  -5.995  22.114  1.00 13.18           N
ANISOU 1634  N   ILE A  86     1341   2368   1298   -419   -139    893       N
ATOM   1635  CA  ILE A  86      35.545  -7.289  22.044  1.00 13.69           C
ANISOU 1635  CA  ILE A  86     1257   2528   1414   -321   -159    873       C
ATOM   1636  HA  ILE A  86      34.879  -7.978  21.837  1.00 13.19           H
ANISOU 1636  HA  ILE A  86     1479   2111   1420   -119   -223    721       H
ATOM   1637  CB  ILE A  86      36.563  -7.269  20.895  1.00 15.18           C
ANISOU 1637  CB  ILE A  86     1387   2922   1457   -239   -121    812       C
ATOM   1638  HB  ILE A  86      37.098  -6.464  20.979  1.00 14.88           H
ANISOU 1638  HB  ILE A  86     1719   2396   1537     53    -78    755       H
ATOM   1639  CG1 ILE A  86      35.834  -7.196  19.552  1.00 15.94           C
ANISOU 1639  CG1 ILE A  86     1802   2843   1410   -172   -133    772       C
ATOM   1640 HG13 ILE A  86      35.159  -6.505  19.587  1.00 16.58           H
ANISOU 1640 HG13 ILE A  86     2073   2611   1613   -171    -80    742       H
ATOM   1641 HG12 ILE A  86      35.409  -8.052  19.386  1.00 16.01           H
ANISOU 1641 HG12 ILE A  86     1991   2539   1551     91    -56    725       H
ATOM   1642  CD1 ILE A  86      36.733  -6.897  18.364  1.00 20.25           C
ANISOU 1642  CD1 ILE A  86     2230   3826   1636    235    151   1058       C
ATOM   1643 HD11 ILE A  86      37.212  -6.082  18.529  1.00 20.76           H
ANISOU 1643 HD11 ILE A  86     2611   3430   1844    412     91    910       H
ATOM   1644 HD12 ILE A  86      36.188  -6.805  17.580  1.00 19.76           H
ANISOU 1644 HD12 ILE A  86     2136   3257   2112    102   -189    832       H
ATOM   1645 HD13 ILE A  86      37.349  -7.622  18.243  1.00 19.85           H
ANISOU 1645 HD13 ILE A  86     2540   3121   1880    -66     45    803       H
ATOM   1646  CG2 ILE A  86      37.502  -8.453  20.985  1.00 19.11           C
ANISOU 1646  CG2 ILE A  86     1786   3552   1922    325    188   1123       C
ATOM   1647 HG21 ILE A  86      38.057  -8.359  21.762  1.00 19.56           H
ANISOU 1647 HG21 ILE A  86     2057   3070   2304    143   -110    716       H
ATOM   1648 HG22 ILE A  86      38.053  -8.485  20.204  1.00 18.74           H
ANISOU 1648 HG22 ILE A  86     1950   3175   1995    165    284    777       H
ATOM   1649 HG23 ILE A  86      36.974  -9.252  21.046  1.00 19.67           H
ANISOU 1649 HG23 ILE A  86     2293   3207   1972    369     84    782       H
ATOM   1650  C   ILE A  86      36.194  -7.639  23.379  1.00 14.33           C
ANISOU 1650  C   ILE A  86     1255   2766   1422   -522   -185   1032       C
ATOM   1651  O   ILE A  86      36.039  -8.751  23.872  1.00 15.20           O
ANISOU 1651  O   ILE A  86     1224   2899   1649   -548   -283   1328       O
ATOM   1652  H   ILE A  86      35.195  -5.404  21.567  1.00 11.30           H
ANISOU 1652  H   ILE A  86     1588   1477   1226   -383   -220    464       H
ATOM   1653  N  AGLU A  87      36.941  -6.710  23.955  0.58 15.13           N
ANISOU 1653  N  AGLU A  87     1438   2886   1425   -664   -311   1043       N
ATOM   1654  N  BGLU A  87      36.908  -6.668  23.956  0.42 15.10           N
ANISOU 1654  N  BGLU A  87     1250   3049   1438   -772   -290   1119       N
ATOM   1655  CA AGLU A  87      37.572  -7.033  25.222  0.58 15.30           C
ANISOU 1655  CA AGLU A  87     1217   3074   1521   -832   -342   1086       C
ATOM   1656  CA BGLU A  87      37.576  -6.781  25.266  0.42 15.92           C
ANISOU 1656  CA BGLU A  87     1403   3266   1380   -915   -280   1038       C
ATOM   1657  HA AGLU A  87      38.111  -7.844  25.104  0.58 16.68           H
ANISOU 1657  HA AGLU A  87     1799   2939   1598   -712   -355   1040       H
ATOM   1658  HA BGLU A  87      38.268  -7.474  25.222  0.42 17.50           H
ANISOU 1658  HA BGLU A  87     2035   3141   1471   -627   -308   1033       H
ATOM   1659  CB AGLU A  87      38.532  -5.944  25.662  0.58 14.81           C
ANISOU 1659  CB AGLU A  87     1311   2509   1805   -558   -262   1021       C
ATOM   1660  CB BGLU A  87      38.255  -5.442  25.599  0.42 15.92           C
ANISOU 1660  CB BGLU A  87     1395   3161   1491   -745   -381   1071       C
ATOM   1661  HB3AGLU A  87      38.880  -6.158  26.539  0.58 14.26           H
ANISOU 1661  HB3AGLU A  87     1383   2490   1542   -434    -73    756       H
ATOM   1662  HB3BGLU A  87      38.500  -5.442  26.538  0.42 15.80           H
ANISOU 1662  HB3BGLU A  87     1557   2886   1560   -680   -499    827       H
ATOM   1663  HB2AGLU A  87      38.051  -5.102  25.689  0.58 15.72           H
ANISOU 1663  HB2AGLU A  87     1685   2465   1821   -502   -184    818       H
ATOM   1664  HB2BGLU A  87      37.629  -4.722  25.427  0.42 16.70           H
ANISOU 1664  HB2BGLU A  87     1975   2773   1597   -486   -122    653       H
ATOM   1665  CG AGLU A  87      39.704  -5.808  24.701  0.58 14.85           C
ANISOU 1665  CG AGLU A  87     1261   2349   2031   -511   -112    762       C
ATOM   1666  CG BGLU A  87      39.514  -5.160  24.794  0.42 15.58           C
ANISOU 1666  CG BGLU A  87     1573   2621   1723   -855   -132    794       C
ATOM   1667  HG3AGLU A  87      39.374  -5.823  23.792  0.58 15.36           H
ANISOU 1667  HG3AGLU A  87     1540   2401   1893   -476    -34    675       H
ATOM   1668  HG3BGLU A  87      39.863  -4.286  25.032  0.42 15.06           H
ANISOU 1668  HG3BGLU A  87     1635   2232   1853   -286   -246    632       H
ATOM   1669  HG2AGLU A  87      40.312  -6.549  24.843  0.58 15.83           H
ANISOU 1669  HG2AGLU A  87     1741   2236   2037   -289     -3    542       H
ATOM   1670  HG2BGLU A  87      39.309  -5.197  23.849  0.42 15.99           H
ANISOU 1670  HG2BGLU A  87     1610   2671   1792   -632   -283    736       H
ATOM   1671  CD AGLU A  87      40.479  -4.532  24.892  0.58 17.93           C
ANISOU 1671  CD AGLU A  87     1534   2560   2718   -746     78    446       C
ATOM   1672  CD BGLU A  87      40.571  -6.192  25.072  0.42 18.54           C
ANISOU 1672  CD BGLU A  87     1486   3103   2454   -704   -271    769       C
ATOM   1673  OE1AGLU A  87      41.491  -4.372  24.195  0.58 20.35           O
ANISOU 1673  OE1AGLU A  87     1397   2590   3745   -672    340    670       O
ATOM   1674  OE1BGLU A  87      40.431  -7.336  24.583  0.42 19.21           O
ANISOU 1674  OE1BGLU A  87     1541   3354   2404   -249   -232    474       O
ATOM   1675  OE2AGLU A  87      40.054  -3.689  25.708  0.58 28.39           O
ANISOU 1675  OE2AGLU A  87     2956   4021   3809  -2089   1157   -977       O
ATOM   1676  OE2BGLU A  87      41.536  -5.853  25.788  0.42 26.73           O
ANISOU 1676  OE2BGLU A  87     2103   3669   4382   -623  -1316    414       O
ATOM   1677  C  AGLU A  87      36.502  -7.342  26.252  0.58 15.42           C
ANISOU 1677  C  AGLU A  87     1200   3133   1523  -1208   -405    936       C
ATOM   1678  C  BGLU A  87      36.597  -7.147  26.384  0.42 16.92           C
ANISOU 1678  C  BGLU A  87     1433   3610   1383   -959   -324   1133       C
ATOM   1679  O  AGLU A  87      36.637  -8.376  26.927  0.58 16.21           O
ANISOU 1679  O  AGLU A  87     1306   3507   1343  -1199   -566   1117       O
ATOM   1680  O  BGLU A  87      36.851  -7.951  27.290  0.42 17.21           O
ANISOU 1680  O  BGLU A  87     1154   4230   1152  -1301   -708   1256       O
ATOM   1681  H  AGLU A  87      37.081  -5.920  23.643  0.58 13.78           H
ANISOU 1681  H  AGLU A  87     1448   2101   1688   -394   -331    338       H
ATOM   1682  H  BGLU A  87      37.023  -5.902  23.580  0.42 13.30           H
ANISOU 1682  H  BGLU A  87     1380   1975   1698   -442   -308    286       H
ATOM   1683  N   ALA A  88      35.456  -6.514  26.349  1.00 16.45           N
ANISOU 1683  N   ALA A  88     1385   3412   1452  -1045   -304    967       N
ATOM   1684  CA  ALA A  88      34.416  -6.794  27.347  1.00 16.94           C
ANISOU 1684  CA  ALA A  88     1668   3554   1215  -1093   -218    655       C
ATOM   1685  HA  ALA A  88      34.817  -6.781  28.241  1.00 16.86           H
ANISOU 1685  HA  ALA A  88     1490   3381   1535   -969   -524    663       H
ATOM   1686  CB  ALA A  88      33.368  -5.711  27.324  1.00 17.53           C
ANISOU 1686  CB  ALA A  88     1781   3468   1411  -1077   -157    369       C
ATOM   1687  HB1 ALA A  88      33.785  -4.870  27.524  1.00 15.93           H
ANISOU 1687  HB1 ALA A  88     1879   2611   1562   -262   -144    359       H
ATOM   1688  HB2 ALA A  88      32.699  -5.910  27.984  1.00 17.55           H
ANISOU 1688  HB2 ALA A  88     1771   3201   1694   -563    116    438       H
ATOM   1689  HB3 ALA A  88      32.969  -5.681  26.451  1.00 17.16           H
ANISOU 1689  HB3 ALA A  88     1683   3149   1686   -695   -414    394       H
ATOM   1690  C   ALA A  88      33.816  -8.180  27.130  1.00 15.36           C
ANISOU 1690  C   ALA A  88     1325   3350   1159   -920   -185    901       C
ATOM   1691  O   ALA A  88      33.638  -8.951  28.074  1.00 17.46           O
ANISOU 1691  O   ALA A  88     1503   3793   1336  -1040   -308   1096       O
ATOM   1692  H   ALA A  88      35.290  -5.866  25.808  1.00 14.40           H
ANISOU 1692  H   ALA A  88     1480   2359   1631   -847   -159    379       H
ATOM   1693  N   PHE A  89      33.514  -8.529  25.881  1.00 13.81           N
ANISOU 1693  N   PHE A  89     1293   2691   1261   -798   -291    960       N
ATOM   1694  CA  PHE A  89      32.941  -9.837  25.613  1.00 12.71           C
ANISOU 1694  CA  PHE A  89     1059   2538   1231   -396   -259    822       C
ATOM   1695  HA  PHE A  89      32.078  -9.910  26.071  1.00 13.57           H
ANISOU 1695  HA  PHE A  89     1355   2499   1300   -414     36    844       H
ATOM   1696  CB  PHE A  89      32.689 -10.002  24.100  1.00 11.95           C
ANISOU 1696  CB  PHE A  89     1010   2249   1278   -241   -119    807       C
ATOM   1697  HB3 PHE A  89      33.537  -9.965  23.631  1.00 12.16           H
ANISOU 1697  HB3 PHE A  89     1245   2142   1233   -216     93    641       H
ATOM   1698  HB2 PHE A  89      32.110  -9.286  23.795  1.00 11.53           H
ANISOU 1698  HB2 PHE A  89     1294   1802   1282   -107     89    429       H
ATOM   1699  CG  PHE A  89      32.037 -11.296  23.780  1.00 11.84           C
ANISOU 1699  CG  PHE A  89     1036   2233   1229   -247   -137    697       C
ATOM   1700  CD1 PHE A  89      30.651 -11.413  23.847  1.00 11.70           C
ANISOU 1700  CD1 PHE A  89     1031   2197   1217   -176   -115    494       C
ATOM   1701  HD1 PHE A  89      30.145 -10.672  24.081  1.00 12.03           H
ANISOU 1701  HD1 PHE A  89     1357   1970   1242   -242   -112    445       H
ATOM   1702  CE1 PHE A  89      30.015 -12.613  23.618  1.00 12.28           C
ANISOU 1702  CE1 PHE A  89     1099   2421   1144   -316    -60    297       C
ATOM   1703  HE1 PHE A  89      29.088 -12.669  23.659  1.00 12.26           H
ANISOU 1703  HE1 PHE A  89     1145   2286   1225   -348     69    310       H
ATOM   1704  CZ  PHE A  89      30.765 -13.715  23.287  1.00 13.47           C
ANISOU 1704  CZ  PHE A  89     1419   2343   1354   -248    -48    297       C
ATOM   1705  HZ  PHE A  89      30.343 -14.523  23.109  1.00 12.96           H
ANISOU 1705  HZ  PHE A  89     1496   1994   1432     42    -49    319       H
ATOM   1706  CE2 PHE A  89      32.142 -13.629  23.211  1.00 14.53           C
ANISOU 1706  CE2 PHE A  89     1381   2241   1899     61   -185    475       C
ATOM   1707  HE2 PHE A  89      32.646 -14.378  22.986  1.00 14.15           H
ANISOU 1707  HE2 PHE A  89     1567   2062   1747    -84   -113    387       H
ATOM   1708  CD2 PHE A  89      32.762 -12.414  23.460  1.00 14.12           C
ANISOU 1708  CD2 PHE A  89     1144   2369   1851    -52   -311    776       C
ATOM   1709  HD2 PHE A  89      33.689 -12.359  23.419  1.00 13.57           H
ANISOU 1709  HD2 PHE A  89     1244   2237   1673   -268    -63    637       H
ATOM   1710  C   PHE A  89      33.847 -10.953  26.121  1.00 14.14           C
ANISOU 1710  C   PHE A  89     1040   2723   1608   -473   -281   1144       C
ATOM   1711  O   PHE A  89      33.383 -11.915  26.728  1.00 15.14           O
ANISOU 1711  O   PHE A  89     1159   2891   1700   -414   -277   1405       O
ATOM   1712  H   PHE A  89      33.632  -8.024  25.195  1.00 10.68           H
ANISOU 1712  H   PHE A  89     1423   1536   1096   -616   -317    454       H
ATOM   1713  N  ALYS A  90      35.133 -10.942  25.725  0.51 13.97           N
ANISOU 1713  N  ALYS A  90     1050   2562   1694   -352   -337   1305       N
ATOM   1714  N  BLYS A  90      35.138 -10.662  25.988  0.49 15.83           N
ANISOU 1714  N  BLYS A  90     1048   3063   1900   -552   -360   1338       N
ATOM   1715  CA ALYS A  90      36.032 -12.108  25.953  0.51 11.20           C
ANISOU 1715  CA ALYS A  90      932   2120   1204   -577   -364    531       C
ATOM   1716  CA BLYS A  90      36.153 -11.534  26.510  0.49 12.63           C
ANISOU 1716  CA BLYS A  90     1103   2378   1316   -456   -501    366       C
ATOM   1717  HA ALYS A  90      35.630 -12.909  25.556  0.51 10.83           H
ANISOU 1717  HA ALYS A  90     1088   1686   1338   -169   -341    465       H
ATOM   1718  HA BLYS A  90      35.927 -12.446  26.222  0.49 12.34           H
ANISOU 1718  HA BLYS A  90     1162   2044   1482   -180   -373    563       H
ATOM   1719  CB ALYS A  90      37.397 -11.877  25.285  0.51 11.55           C
ANISOU 1719  CB ALYS A  90     1163   1801   1422   -445    -87    636       C
ATOM   1720  CB BLYS A  90      37.476 -11.221  25.818  0.49 12.53           C
ANISOU 1720  CB BLYS A  90     1192   2122   1445   -290   -342    489       C
ATOM   1721  HB3ALYS A  90      38.047 -12.484  25.673  0.51 11.56           H
ANISOU 1721  HB3ALYS A  90     1328   1693   1370   -137     41    295       H
ATOM   1722  HB3BLYS A  90      38.169 -11.794  26.181  0.49 12.39           H
ANISOU 1722  HB3BLYS A  90     1386   1875   1445    -10   -139    222       H
ATOM   1723  HB2ALYS A  90      37.667 -10.960  25.447  0.51 11.37           H
ANISOU 1723  HB2ALYS A  90     1258   1674   1385   -140   -102    432       H
ATOM   1724  HB2BLYS A  90      37.707 -10.291  25.959  0.49 12.37           H
ANISOU 1724  HB2BLYS A  90     1284   1970   1446    -36   -310    444       H
ATOM   1725  CG ALYS A  90      37.380 -12.115  23.783  0.51 12.11           C
ANISOU 1725  CG ALYS A  90     1438   1696   1464   -202    -32    302       C
ATOM   1726  CG BLYS A  90      37.385 -11.470  24.300  0.49 13.58           C
ANISOU 1726  CG BLYS A  90     1371   2296   1492    -51   -498    341       C
ATOM   1727  HG3ALYS A  90      36.785 -11.466  23.376  0.51 12.15           H
ANISOU 1727  HG3ALYS A  90     1448   1681   1487    -58     85    224       H
ATOM   1728  HG3BLYS A  90      36.852 -10.782  23.882  0.49 12.76           H
ANISOU 1728  HG3BLYS A  90     1452   1831   1563     55   -192    110       H
ATOM   1729  HG2ALYS A  90      37.046 -13.009  23.620  0.51 11.84           H
ANISOU 1729  HG2ALYS A  90     1380   1634   1483    -77    -38    303       H
ATOM   1730  HG2BLYS A  90      36.988 -12.342  24.146  0.49 13.46           H
ANISOU 1730  HG2BLYS A  90     1511   2028   1574    142   -281    290       H
ATOM   1731  CD ALYS A  90      38.704 -12.010  23.072  0.51 13.44           C
ANISOU 1731  CD ALYS A  90     1333   2248   1523     25   -112    543       C
ATOM   1732  CD BLYS A  90      38.764 -11.463  23.661  0.49 16.50           C
ANISOU 1732  CD BLYS A  90     1501   2858   1910    424   -298   -223       C
ATOM   1733  HD3ALYS A  90      38.549 -12.032  22.115  0.51 12.97           H
ANISOU 1733  HD3ALYS A  90     1428   1987   1514    -24    -62    422       H
ATOM   1734  HD3BLYS A  90      39.192 -12.299  23.899  0.49 15.77           H
ANISOU 1734  HD3BLYS A  90     1683   2380   1928    -14   -179    -27       H
ATOM   1735  HD2ALYS A  90      39.263 -12.757  23.335  0.51 12.77           H
ANISOU 1735  HD2ALYS A  90     1535   1794   1523    -15     63    303       H
ATOM   1736  HD2BLYS A  90      39.265 -10.730  24.052  0.49 16.13           H
ANISOU 1736  HD2BLYS A  90     1715   2484   1926    189   -165    208       H
ATOM   1737  CE ALYS A  90      39.449 -10.741  23.388  0.51 13.20           C
ANISOU 1737  CE ALYS A  90     1433   2168   1413    -84     72    678       C
ATOM   1738  CE BLYS A  90      38.941 -11.334  22.163  0.49 18.78           C
ANISOU 1738  CE BLYS A  90     1286   3468   2381    206   -184    743       C
ATOM   1739  HE3ALYS A  90      39.605 -10.668  24.341  0.51 13.25           H
ANISOU 1739  HE3ALYS A  90     1406   2119   1507    -47    -37    350       H
ATOM   1740  HE3BLYS A  90      38.299 -10.710  21.806  0.49 18.29           H
ANISOU 1740  HE3BLYS A  90     1827   2423   2698    248    -23    515       H
ATOM   1741  HE2ALYS A  90      38.949  -9.977  23.062  0.51 12.88           H
ANISOU 1741  HE2ALYS A  90     1481   1822   1590    -13    119    250       H
ATOM   1742  HE2BLYS A  90      38.841 -12.208  21.756  0.49 19.93           H
ANISOU 1742  HE2BLYS A  90     1540   3196   2834    396   -134    786       H
ATOM   1743  NZ ALYS A  90      40.773 -10.782  22.697  0.51 16.07           N
ANISOU 1743  NZ ALYS A  90     1313   2776   2014     10     49    -61       N
ATOM   1744  NZ BLYS A  90      40.331 -10.824  21.927  0.49 23.53           N
ANISOU 1744  NZ BLYS A  90     1514   3107   4318    -79   -240   1682       N
ATOM   1745  HZ1ALYS A  90      41.281 -11.534  23.010  0.51 16.15           H
ANISOU 1745  HZ1ALYS A  90     1788   2398   1947   -120    154     20       H
ATOM   1746  HZ1BLYS A  90      40.381  -9.890  22.154  0.49 24.50           H
ANISOU 1746  HZ1BLYS A  90     1918   3645   3742    238   -247    915       H
ATOM   1747  HZ2ALYS A  90      41.264  -9.978  22.880  0.51 16.05           H
ANISOU 1747  HZ2ALYS A  90     1791   2369   1938     72    112    144       H
ATOM   1748  HZ2BLYS A  90      40.583 -10.938  21.014  0.49 24.37           H
ANISOU 1748  HZ2BLYS A  90     2060   3175   4023    173   -600   1034       H
ATOM   1749  HZ3ALYS A  90      40.647 -10.863  21.749  0.51 16.10           H
ANISOU 1749  HZ3ALYS A  90     1609   2476   2031    -38     49     84       H
ATOM   1750  HZ3BLYS A  90      40.951 -11.312  22.478  0.49 21.83           H
ANISOU 1750  HZ3BLYS A  90     2230   2567   3495    520   -118    973       H
ATOM   1751  C  ALYS A  90      36.232 -12.363  27.445  0.51 10.10           C
ANISOU 1751  C  ALYS A  90      969   1700   1169   -376   -228    564       C
ATOM   1752  C  BLYS A  90      36.215 -11.570  28.037  0.49 12.03           C
ANISOU 1752  C  BLYS A  90     1151   2144   1274   -338   -380    371       C
ATOM   1753  O  ALYS A  90      36.494 -13.503  27.861  0.51 11.05           O
ANISOU 1753  O  ALYS A  90     1196   1727   1273   -166   -169    585       O
ATOM   1754  O  BLYS A  90      36.585 -12.621  28.576  0.49 13.12           O
ANISOU 1754  O  BLYS A  90     1455   2198   1330   -101   -355    332       O
ATOM   1755  H  ALYS A  90      35.497 -10.272  25.326  0.51 11.71           H
ANISOU 1755  H  ALYS A  90     1307   1648   1493   -366   -434    586       H
ATOM   1756  H  BLYS A  90      35.441  -9.965  25.585  0.49 13.01           H
ANISOU 1756  H  BLYS A  90     1334   1950   1659   -408   -487    527       H
ATOM   1757  N  AVAL A  91      36.125 -11.292  28.255  0.54 10.78           N
ANISOU 1757  N  AVAL A  91     1115   1815   1164    -55   -185    515       N
ATOM   1758  N  BVAL A  91      35.827 -10.500  28.775  0.46 10.74           N
ANISOU 1758  N  BVAL A  91     1039   1955   1086   -359   -244    631       N
ATOM   1759  CA AVAL A  91      36.112 -11.462  29.704  0.54 12.29           C
ANISOU 1759  CA AVAL A  91     1262   2255   1151   -446   -279    383       C
ATOM   1760  CA BVAL A  91      35.755 -10.579  30.261  0.46 11.81           C
ANISOU 1760  CA BVAL A  91     1288   2141   1058   -613   -349    488       C
ATOM   1761  HA AVAL A  91      36.893 -11.971  30.027  0.54 12.46           H
ANISOU 1761  HA AVAL A  91     1501   1987   1246   -172    -99    275       H
ATOM   1762  HA BVAL A  91      36.610 -10.924  30.594  0.46 11.83           H
ANISOU 1762  HA BVAL A  91     1400   2003   1091   -249   -122    349       H
ATOM   1763  CB AVAL A  91      36.203 -10.100  30.426  0.54 15.35           C
ANISOU 1763  CB AVAL A  91     2133   2401   1297   -816   -462    271       C
ATOM   1764  CB BVAL A  91      35.535  -9.196  30.930  0.46 13.28           C
ANISOU 1764  CB BVAL A  91     1719   2182   1145   -875   -320    230       C
ATOM   1765  HB AVAL A  91      35.497  -9.506  30.096  0.54 15.98           H
ANISOU 1765  HB AVAL A  91     2145   2451   1473   -492   -145    112       H
ATOM   1766  HB BVAL A  91      34.756  -8.765  30.522  0.46 13.84           H
ANISOU 1766  HB BVAL A  91     1795   2162   1301   -425      4    183       H
ATOM   1767  CG1AVAL A  91      36.032 -10.266  31.921  0.54 16.02           C
ANISOU 1767  CG1AVAL A  91     2331   2456   1299   -809   -539    324       C
ATOM   1768  CG1BVAL A  91      35.270  -9.313  32.430  0.46 12.70           C
ANISOU 1768  CG1BVAL A  91     1451   2098   1274   -411      3    319       C
ATOM   1769 HG11AVAL A  91      35.137 -10.551  32.117  0.54 15.59           H
ANISOU 1769 HG11AVAL A  91     2093   2353   1477   -292   -272    241       H
ATOM   1770 HG11BVAL A  91      34.504  -9.874  32.566  0.46 12.03           H
ANISOU 1770 HG11BVAL A  91     1454   1713   1403   -259     10    312       H
ATOM   1771 HG12AVAL A  91      36.201  -9.422  32.347  0.54 16.35           H
ANISOU 1771 HG12AVAL A  91     2263   2324   1625   -523   -355    233       H
ATOM   1772 HG12BVAL A  91      35.103  -8.437  32.786  0.46 13.38           H
ANISOU 1772 HG12BVAL A  91     1576   2027   1480   -423    -46    334       H
ATOM   1773 HG13AVAL A  91      36.664 -10.919  32.234  0.54 16.78           H
ANISOU 1773 HG13AVAL A  91     2351   2470   1551   -376   -134     26       H
ATOM   1774 HG13BVAL A  91      36.040  -9.698  32.854  0.46 13.13           H
ANISOU 1774 HG13BVAL A  91     1627   1949   1411   -173     32    236       H
ATOM   1775  CG2AVAL A  91      37.539  -9.460  30.144  0.54 17.89           C
ANISOU 1775  CG2AVAL A  91     2262   2758   1776  -1083   -901    840       C
ATOM   1776  CG2BVAL A  91      36.739  -8.308  30.694  0.46 12.25           C
ANISOU 1776  CG2BVAL A  91     1525   1818   1311   -556    -88    215       C
ATOM   1777 HG21AVAL A  91      38.241 -10.060  30.404  0.54 18.54           H
ANISOU 1777 HG21AVAL A  91     2457   2706   1878   -428   -200    284       H
ATOM   1778 HG21BVAL A  91      37.519  -8.738  31.053  0.46 12.87           H
ANISOU 1778 HG21BVAL A  91     1649   1865   1376   -286     31    135       H
ATOM   1779 HG22AVAL A  91      37.606  -8.636  30.633  0.54 18.98           H
ANISOU 1779 HG22AVAL A  91     2261   2860   2089   -703   -481    543       H
ATOM   1780 HG22BVAL A  91      36.597  -7.467  31.133  0.46 12.84           H
ANISOU 1780 HG22BVAL A  91     1616   1817   1445   -486    -78    200       H
ATOM   1781 HG23AVAL A  91      37.577  -9.292  29.208  0.54 17.09           H
ANISOU 1781 HG23AVAL A  91     2073   2543   1875   -697   -366    718       H
ATOM   1782 HG23BVAL A  91      36.846  -8.171  29.750  0.46 12.67           H
ANISOU 1782 HG23BVAL A  91     1606   1864   1343   -487    -16    268       H
ATOM   1783  C  AVAL A  91      34.850 -12.215  30.133  0.54 10.73           C
ANISOU 1783  C  AVAL A  91     1256   1751   1066   -279   -267    403       C
ATOM   1784  C  BVAL A  91      34.663 -11.556  30.696  0.46 10.52           C
ANISOU 1784  C  BVAL A  91     1030   1993    974   -413   -119    299       C
ATOM   1785  O  AVAL A  91      34.959 -13.147  30.925  0.54 12.43           O
ANISOU 1785  O  AVAL A  91     1434   2063   1227   -127    -52    646       O
ATOM   1786  O  BVAL A  91      34.850 -12.347  31.598  0.46 11.45           O
ANISOU 1786  O  BVAL A  91     1112   2083   1154   -318   -142    485       O
ATOM   1787  H  AVAL A  91      36.055 -10.451  28.011  0.54 10.66           H
ANISOU 1787  H  AVAL A  91     1201   1542   1305   -302   -219    203       H
ATOM   1788  H  BVAL A  91      35.615  -9.739  28.439  0.46 10.17           H
ANISOU 1788  H  BVAL A  91     1160   1496   1208   -296   -173    143       H
ATOM   1789  N  APHE A  92      33.664 -11.772  29.696  0.61 12.06           N
ANISOU 1789  N  APHE A  92     1182   2010   1387   -267   -157    772       N
ATOM   1790  N  BPHE A  92      33.518 -11.540  29.993  0.39 11.00           N
ANISOU 1790  N  BPHE A  92     1065   1986   1128   -438   -206    480       N
ATOM   1791  CA APHE A  92      32.432 -12.453  30.120  0.61 11.26           C
ANISOU 1791  CA APHE A  92     1178   1831   1267   -263    -70    614       C
ATOM   1792  CA BPHE A  92      32.381 -12.454  30.265  0.39 10.61           C
ANISOU 1792  CA BPHE A  92      995   1810   1226   -340   -222    541       C
ATOM   1793  HA APHE A  92      32.332 -12.407  31.094  0.61 11.39           H
ANISOU 1793  HA APHE A  92     1167   1840   1319   -228     -8    491       H
ATOM   1794  HA BPHE A  92      32.326 -12.558  31.236  0.39 11.00           H
ANISOU 1794  HA BPHE A  92     1108   1853   1218   -284    -98    442       H
ATOM   1795  CB APHE A  92      31.205 -11.800  29.512  0.61 10.30           C
ANISOU 1795  CB APHE A  92     1139   1553   1222   -325   -112    533       C
ATOM   1796  CB BPHE A  92      31.047 -11.815  29.845  0.39 11.06           C
ANISOU 1796  CB BPHE A  92     1015   2125   1060   -113   -168    327       C
ATOM   1797  HB3APHE A  92      30.472 -12.435  29.531  0.61  9.36           H
ANISOU 1797  HB3APHE A  92     1089   1267   1199   -161    -82    464       H
ATOM   1798  HB3BPHE A  92      30.343 -12.476  29.933  0.39 10.97           H
ANISOU 1798  HB3BPHE A  92     1298   1672   1198    -32    -62    324       H
ATOM   1799  HB2APHE A  92      31.396 -11.554  28.593  0.61 10.10           H
ANISOU 1799  HB2APHE A  92     1171   1514   1150   -269    -97    403       H
ATOM   1800  HB2BPHE A  92      31.115 -11.531  28.919  0.39 10.93           H
ANISOU 1800  HB2BPHE A  92     1172   1845   1135   -152    -52    353       H
ATOM   1801  CG APHE A  92      30.752 -10.565  30.250  0.61  9.85           C
ANISOU 1801  CG APHE A  92     1002   1671   1069   -447   -146    527       C
ATOM   1802  CG BPHE A  92      30.660 -10.612  30.671  0.39 12.93           C
ANISOU 1802  CG BPHE A  92     1470   2000   1442   -241    313    343       C
ATOM   1803  CD1APHE A  92      30.161 -10.662  31.504  0.61 14.10           C
ANISOU 1803  CD1APHE A  92     1707   2211   1439   -316    340    620       C
ATOM   1804  CD1BPHE A  92      29.934 -10.732  31.852  0.39 12.63           C
ANISOU 1804  CD1BPHE A  92     1574   2278    943   -438    -40    353       C
ATOM   1805  HD1APHE A  92      30.047 -11.500  31.892  0.61 12.73           H
ANISOU 1805  HD1APHE A  92     1584   1824   1426   -349    212    203       H
ATOM   1806  HD1BPHE A  92      29.658 -11.572  32.141  0.39 12.24           H
ANISOU 1806  HD1BPHE A  92     1658   1809   1182   -118     75     45       H
ATOM   1807  CE1APHE A  92      29.728  -9.526  32.186  0.61 16.03           C
ANISOU 1807  CE1APHE A  92     2099   2381   1608   -618    602    199       C
ATOM   1808  CE1BPHE A  92      29.594  -9.607  32.577  0.39 14.09           C
ANISOU 1808  CE1BPHE A  92     1779   2515   1058   -435    384    215       C
ATOM   1809  HE1APHE A  92      29.335  -9.607  33.025  0.61 14.90           H
ANISOU 1809  HE1APHE A  92     1804   2277   1581   -449    498    212       H
ATOM   1810  HE1BPHE A  92      29.100  -9.694  33.360  0.39 12.79           H
ANISOU 1810  HE1BPHE A  92     1228   2395   1236   -327    369    166       H
ATOM   1811  CZ APHE A  92      29.883  -8.277  31.610  0.61 16.26           C
ANISOU 1811  CZ APHE A  92     2513   2099   1564   -363    212    -63       C
ATOM   1812  CZ BPHE A  92      29.977  -8.359  32.151  0.39 13.85           C
ANISOU 1812  CZ BPHE A  92     1740   2298   1221   -476    -29    -41       C
ATOM   1813  HZ APHE A  92      29.602  -7.514  32.062  0.61 16.12           H
ANISOU 1813  HZ APHE A  92     2355   2085   1686   -203    281     82       H
ATOM   1814  HZ BPHE A  92      29.755  -7.608  32.652  0.39 14.14           H
ANISOU 1814  HZ BPHE A  92     1862   2045   1462   -394     70    123       H
ATOM   1815  CE2APHE A  92      30.478  -8.174  30.375  0.61 15.11           C
ANISOU 1815  CE2APHE A  92     2442   1676   1623   -237    188    224       C
ATOM   1816  CE2BPHE A  92      30.724  -8.223  31.000  0.39 13.82           C
ANISOU 1816  CE2BPHE A  92     2106   1867   1274   -559     85    375       C
ATOM   1817  HE2APHE A  92      30.590  -7.338  29.983  0.61 14.57           H
ANISOU 1817  HE2APHE A  92     2303   1723   1507   -297    231    202       H
ATOM   1818  HE2BPHE A  92      30.986  -7.380  30.710  0.39 12.82           H
ANISOU 1818  HE2BPHE A  92     1967   1656   1246   -295    124    233       H
ATOM   1819  CD2APHE A  92      30.898  -9.308  29.708  0.61 13.11           C
ANISOU 1819  CD2APHE A  92     2081   1515   1382   -256    265    392       C
ATOM   1820  CD2BPHE A  92      31.057  -9.349  30.263  0.39 14.23           C
ANISOU 1820  CD2BPHE A  92     2138   2096   1169   -172    572    520       C
ATOM   1821  HD2APHE A  92      31.286  -9.222  28.870  0.61 12.36           H
ANISOU 1821  HD2APHE A  92     1590   1678   1427   -298    198    403       H
ATOM   1822  HD2BPHE A  92      31.549  -9.256  29.480  0.39 12.28           H
ANISOU 1822  HD2BPHE A  92     1290   2103   1272   -194    385    434       H
ATOM   1823  C  APHE A  92      32.528 -13.915  29.732  0.61 11.07           C
ANISOU 1823  C  APHE A  92      997   1917   1291    -40   -195    571       C
ATOM   1824  C  BPHE A  92      32.453 -13.889  29.697  0.39 12.23           C
ANISOU 1824  C  BPHE A  92     1361   1652   1632   -298    345    706       C
ATOM   1825  O  APHE A  92      32.153 -14.815  30.481  0.61 11.20           O
ANISOU 1825  O  APHE A  92     1394   1817   1044   -207    -67    332       O
ATOM   1826  O  BPHE A  92      31.915 -14.781  30.322  0.39 11.80           O
ANISOU 1826  O  BPHE A  92      825   1671   1988      6    221   1071       O
ATOM   1827  H  APHE A  92      33.539 -11.115  29.143  0.61  9.91           H
ANISOU 1827  H  APHE A  92     1205   1406   1151   -238   -120    291       H
ATOM   1828  H  BPHE A  92      33.383 -10.993  29.343  0.39  9.31           H
ANISOU 1828  H  BPHE A  92     1058   1379   1098   -346   -136    190       H
ATOM   1829  N   ASP A  93      33.044 -14.142  28.524  1.00 12.32           N
ANISOU 1829  N   ASP A  93     1234   2047   1397    -89    126    660       N
ATOM   1830  CA  ASP A  93      33.104 -15.483  27.969  1.00 12.62           C
ANISOU 1830  CA  ASP A  93     1284   2081   1428     15    125    664       C
ATOM   1831  HA  ASP A  93      32.296 -15.991  28.187  1.00 12.63           H
ANISOU 1831  HA  ASP A  93     1395   1906   1496    -70     78    561       H
ATOM   1832  CB  ASP A  93      33.225 -15.397  26.440  1.00 13.45           C
ANISOU 1832  CB  ASP A  93     1444   2223   1440    158    296    599       C
ATOM   1833  HB3 ASP A  93      34.048 -14.931  26.222  1.00 13.40           H
ANISOU 1833  HB3 ASP A  93     1569   1974   1546     -3    131    449       H
ATOM   1834  HB2 ASP A  93      32.482 -14.916  26.058  1.00 13.40           H
ANISOU 1834  HB2 ASP A  93     1533   1978   1578    115    192    532       H
ATOM   1835  CG  ASP A  93      33.287 -16.761  25.772  1.00 14.52           C
ANISOU 1835  CG  ASP A  93     1495   2282   1738    396    440    521       C
ATOM   1836  OD1 ASP A  93      32.897 -17.736  26.415  1.00 16.18           O
ANISOU 1836  OD1 ASP A  93     2118   2234   1793    273    578    450       O
ATOM   1837  OD2 ASP A  93      33.738 -16.825  24.604  1.00 15.44           O
ANISOU 1837  OD2 ASP A  93     1502   2757   1606    355    352    338       O
ATOM   1838  C   ASP A  93      34.300 -16.236  28.550  1.00 13.82           C
ANISOU 1838  C   ASP A  93     1333   2293   1624    120    227    736       C
ATOM   1839  O   ASP A  93      35.352 -16.409  27.937  1.00 16.10           O
ANISOU 1839  O   ASP A  93     1482   2708   1925    493    382    884       O
ATOM   1840  H   ASP A  93      33.390 -13.530  28.027  1.00 10.65           H
ANISOU 1840  H   ASP A  93     1239   1474   1332   -150    -49    333       H
ATOM   1841  N   ARG A  94      34.121 -16.701  29.788  1.00 13.40           N
ANISOU 1841  N   ARG A  94     1241   2239   1608     71    136    711       N
ATOM   1842  CA  ARG A  94      35.240 -17.204  30.592  1.00 15.23           C
ANISOU 1842  CA  ARG A  94     1414   2231   2140    154     27   1003       C
ATOM   1843  HA  ARG A  94      35.890 -16.480  30.691  1.00 15.45           H
ANISOU 1843  HA  ARG A  94     1675   2157   2036    100      7    858       H
ATOM   1844  CB  ARG A  94      34.775 -17.575  31.999  1.00 16.04           C
ANISOU 1844  CB  ARG A  94     1400   2837   1856    367   -207   1046       C
ATOM   1845  HB3 ARG A  94      35.530 -17.942  32.484  1.00 13.83           H
ANISOU 1845  HB3 ARG A  94     1395   2358   1499    530     11    773       H
ATOM   1846  HB2 ARG A  94      34.082 -18.248  31.926  1.00 16.83           H
ANISOU 1846  HB2 ARG A  94     1977   2499   1919    238    -60    806       H
ATOM   1847  CG  ARG A  94      34.215 -16.414  32.830  1.00 19.41           C
ANISOU 1847  CG  ARG A  94     1813   3212   2350    506     42    866       C
ATOM   1848  HG3 ARG A  94      33.415 -16.066  32.409  1.00 18.11           H
ANISOU 1848  HG3 ARG A  94     2010   2825   2046    434    -93    762       H
ATOM   1849  HG2 ARG A  94      34.887 -15.720  32.920  1.00 20.09           H
ANISOU 1849  HG2 ARG A  94     2441   3001   2188    326    -32    792       H
ATOM   1850  CD  ARG A  94      33.846 -16.931  34.211  1.00 21.68           C
ANISOU 1850  CD  ARG A  94     2536   3447   2255    382   -116    753       C
ATOM   1851  HD3 ARG A  94      33.358 -17.759  34.107  1.00 22.52           H
ANISOU 1851  HD3 ARG A  94     2704   3250   2600    420    -27    849       H
ATOM   1852  HD2 ARG A  94      33.296 -16.271  34.657  1.00 21.73           H
ANISOU 1852  HD2 ARG A  94     2551   3139   2566     40     78    557       H
ATOM   1853  NE  ARG A  94      35.038 -17.171  35.006  1.00 23.61           N
ANISOU 1853  NE  ARG A  94     1948   4117   2905    604    156   1458       N
ATOM   1854  HE  ARG A  94      35.742 -16.508  34.931  1.00 23.90           H
ANISOU 1854  HE  ARG A  94     2990   3453   2637    259   -291    865       H
ATOM   1855  CZ  ARG A  94      35.256 -18.168  35.860  1.00 24.46           C
ANISOU 1855  CZ  ARG A  94     3707   3093   2493    655  -1488    539       C
ATOM   1856  NH1 ARG A  94      34.340 -19.114  36.095  1.00 36.86           N
ANISOU 1856  NH1 ARG A  94     4019   3306   6681    830   -328   2624       N
ATOM   1857 HH11 ARG A  94      33.585 -19.109  35.686  1.00 32.24           H
ANISOU 1857 HH11 ARG A  94     4661   3379   4209    721   -254   1378       H
ATOM   1858 HH12 ARG A  94      34.511 -19.745  36.654  1.00 30.58           H
ANISOU 1858 HH12 ARG A  94     5042   3242   3332   1162   -366   1050       H
ATOM   1859  NH2 ARG A  94      36.398 -18.196  36.521  1.00 30.38           N
ANISOU 1859  NH2 ARG A  94     3220   5087   3234   1880   -908    533       N
ATOM   1860 HH21 ARG A  94      36.995 -17.594  36.379  1.00 33.01           H
ANISOU 1860 HH21 ARG A  94     4556   4810   3173   1041  -1146     84       H
ATOM   1861 HH22 ARG A  94      36.563 -18.835  37.072  1.00 28.26           H
ANISOU 1861 HH22 ARG A  94     3696   3733   3307   1052   -929     45       H
ATOM   1862  C   ARG A  94      35.965 -18.374  29.925  1.00 16.23           C
ANISOU 1862  C   ARG A  94     1340   2346   2481    181    171   1103       C
ATOM   1863  O   ARG A  94      37.180 -18.504  30.070  1.00 19.33           O
ANISOU 1863  O   ARG A  94     1308   2718   3316    290    224   1074       O
ATOM   1864  H   ARG A  94      33.351 -16.734  30.172  1.00 13.50           H
ANISOU 1864  H   ARG A  94     1400   2177   1552    130    275    688       H
ATOM   1865  N   ASP A  95      35.243 -19.277  29.260  1.00 15.80           N
ANISOU 1865  N   ASP A  95     1354   2396   2250    522    187    765       N
ATOM   1866  CA  ASP A  95      35.875 -20.442  28.628  1.00 17.89           C
ANISOU 1866  CA  ASP A  95     1561   2715   2522    843    135    588       C
ATOM   1867  HA  ASP A  95      36.713 -20.624  29.101  1.00 17.69           H
ANISOU 1867  HA  ASP A  95     1802   2652   2265    571   -101    639       H
ATOM   1868  CB  ASP A  95      35.047 -21.731  28.783  1.00 19.56           C
ANISOU 1868  CB  ASP A  95     2122   2576   2732    860    234    474       C
ATOM   1869  HB3 ASP A  95      34.818 -21.845  29.718  1.00 18.73           H
ANISOU 1869  HB3 ASP A  95     2092   2453   2571    650     17    240       H
ATOM   1870  HB2 ASP A  95      35.582 -22.483  28.482  1.00 18.19           H
ANISOU 1870  HB2 ASP A  95     2084   2230   2595    363    312    139       H
ATOM   1871  CG  ASP A  95      33.754 -21.743  27.990  1.00 18.32           C
ANISOU 1871  CG  ASP A  95     2168   2204   2585    656    181    324       C
ATOM   1872  OD1 ASP A  95      33.476 -20.747  27.274  1.00 17.44           O
ANISOU 1872  OD1 ASP A  95     2085   2170   2370    865    301    356       O
ATOM   1873  OD2 ASP A  95      33.014 -22.757  28.130  1.00 24.67           O
ANISOU 1873  OD2 ASP A  95     3101   2333   3939    271   -314    485       O
ATOM   1874  C   ASP A  95      36.262 -20.234  27.162  1.00 19.18           C
ANISOU 1874  C   ASP A  95     1954   2841   2491   1026    241    625       C
ATOM   1875  O   ASP A  95      36.779 -21.148  26.527  1.00 22.80           O
ANISOU 1875  O   ASP A  95     2372   3177   3112   1411    663    503       O
ATOM   1876  H   ASP A  95      34.390 -19.230  29.166  1.00 15.83           H
ANISOU 1876  H   ASP A  95     1420   2327   2265    630     27    722       H
ATOM   1877  N   GLY A  96      36.045 -19.048  26.614  1.00 18.03           N
ANISOU 1877  N   GLY A  96     1693   2628   2527    689    604    650       N
ATOM   1878  CA  GLY A  96      36.472 -18.731  25.249  1.00 20.86           C
ANISOU 1878  CA  GLY A  96     1943   3349   2633    859    776    749       C
ATOM   1879  HA3 GLY A  96      37.410 -18.958  25.156  1.00 20.25           H
ANISOU 1879  HA3 GLY A  96     2033   3063   2597    951    783    484       H
ATOM   1880  HA2 GLY A  96      36.392 -17.773  25.119  1.00 20.69           H
ANISOU 1880  HA2 GLY A  96     2087   3148   2624    713    698    314       H
ATOM   1881  C   GLY A  96      35.732 -19.399  24.110  1.00 21.74           C
ANISOU 1881  C   GLY A  96     2173   3567   2519   1363    758    452       C
ATOM   1882  O   GLY A  96      36.202 -19.338  22.970  1.00 25.16           O
ANISOU 1882  O   GLY A  96     2652   4303   2603   1325    961    241       O
ATOM   1883  H   GLY A  96      35.647 -18.403  27.019  1.00 17.50           H
ANISOU 1883  H   GLY A  96     1922   2341   2384    305    566    445       H
ATOM   1884  N   ASN A  97      34.567 -19.994  24.368  1.00 20.92           N
ANISOU 1884  N   ASN A  97     2216   3446   2285   1460    454     28       N
ATOM   1885  CA  ASN A  97      33.864 -20.738  23.316  1.00 21.98           C
ANISOU 1885  CA  ASN A  97     2900   3250   2200   1460    692   -110       C
ATOM   1886  HA  ASN A  97      34.534 -21.127  22.715  1.00 16.80           H
ANISOU 1886  HA  ASN A  97     2010   2717   1653    776    441    102       H
ATOM   1887  CB  ASN A  97      33.114 -21.935  23.909  1.00 24.58           C
ANISOU 1887  CB  ASN A  97     3291   3105   2941   1379    825    -57       C
ATOM   1888  HB3 ASN A  97      33.669 -22.346  24.590  1.00 24.90           H
ANISOU 1888  HB3 ASN A  97     3247   3088   3125    662    373     97       H
ATOM   1889  HB2 ASN A  97      32.930 -22.573  23.202  1.00 24.79           H
ANISOU 1889  HB2 ASN A  97     3133   3176   3107    988    584    -23       H
ATOM   1890  CG  ASN A  97      31.799 -21.545  24.549  1.00 20.58           C
ANISOU 1890  CG  ASN A  97     2843   2462   2513    895    473   -162       C
ATOM   1891  OD1 ASN A  97      31.617 -20.399  24.992  1.00 17.95           O
ANISOU 1891  OD1 ASN A  97     2621   2290   1907    999    240    -97       O
ATOM   1892  ND2 ASN A  97      30.881 -22.503  24.635  1.00 23.13           N
ANISOU 1892  ND2 ASN A  97     3019   2535   3231    766   -125   -767       N
ATOM   1893 HD21 ASN A  97      29.987 -22.293  24.977  1.00 22.10           H
ANISOU 1893 HD21 ASN A  97     2916   2555   2926    486    -50   -477       H
ATOM   1894 HD22 ASN A  97      31.095 -23.419  24.358  1.00 21.73           H
ANISOU 1894 HD22 ASN A  97     2959   2430   2866    695     94   -527       H
ATOM   1895  C   ASN A  97      32.960 -19.862  22.444  1.00 21.67           C
ANISOU 1895  C   ASN A  97     2813   3334   2086   1330    638    -40       C
ATOM   1896  O   ASN A  97      32.306 -20.385  21.544  1.00 26.55           O
ANISOU 1896  O   ASN A  97     4447   3479   2162   1448      0   -394       O
ATOM   1897  H   ASN A  97      34.172 -19.974  25.132  1.00 20.49           H
ANISOU 1897  H   ASN A  97     2251   3217   2316   1272    497    150       H
ATOM   1898  N   GLY A  98      32.960 -18.547  22.672  1.00 19.18           N
ANISOU 1898  N   GLY A  98     2224   3097   1965   1041    540    220       N
ATOM   1899  CA  GLY A  98      32.199 -17.620  21.856  1.00 18.41           C
ANISOU 1899  CA  GLY A  98     2108   3188   1698    664     62      8       C
ATOM   1900  HA3 GLY A  98      32.186 -17.924  20.935  1.00 18.39           H
ANISOU 1900  HA3 GLY A  98     2282   2747   1956    687    194   -247       H
ATOM   1901  HA2 GLY A  98      32.638 -16.755  21.874  1.00 19.23           H
ANISOU 1901  HA2 GLY A  98     2477   3000   1829    691    201     20       H
ATOM   1902  C   GLY A  98      30.764 -17.422  22.314  1.00 15.83           C
ANISOU 1902  C   GLY A  98     2102   2384   1525    621    166    -48       C
ATOM   1903  O   GLY A  98      30.014 -16.700  21.672  1.00 16.52           O
ANISOU 1903  O   GLY A  98     2219   2683   1373    428    128    163       O
ATOM   1904  H   GLY A  98      33.400 -18.174  23.308  1.00 21.04           H
ANISOU 1904  H   GLY A  98     2458   3100   2437    883    327     55       H
ATOM   1905  N   LEU A  99      30.412 -18.015  23.453  1.00 15.50           N
ANISOU 1905  N   LEU A  99     1861   2573   1454    619     32    122       N
ATOM   1906  CA  LEU A  99      29.051 -17.939  23.993  1.00 13.81           C
ANISOU 1906  CA  LEU A  99     1802   2119   1327    465     51     82       C
ATOM   1907  HA  LEU A  99      28.543 -17.234  23.541  1.00 13.07           H
ANISOU 1907  HA  LEU A  99     1722   1763   1480    235     20     72       H
ATOM   1908  CB  LEU A  99      28.309 -19.268  23.800  1.00 15.19           C
ANISOU 1908  CB  LEU A  99     2078   1884   1809    550    214    -52       C
ATOM   1909  HB3 LEU A  99      27.439 -19.193  24.218  1.00 14.77           H
ANISOU 1909  HB3 LEU A  99     1882   2003   1724    378     25    -43       H
ATOM   1910  HB2 LEU A  99      28.815 -19.963  24.249  1.00 14.53           H
ANISOU 1910  HB2 LEU A  99     1926   1844   1749    232      7     33       H
ATOM   1911  CG  LEU A  99      28.075 -19.742  22.366  1.00 17.18           C
ANISOU 1911  CG  LEU A  99     2025   2556   1946    444      8   -312       C
ATOM   1912  HG  LEU A  99      28.923 -19.770  21.896  1.00 17.13           H
ANISOU 1912  HG  LEU A  99     2021   2418   2069    417     52   -251       H
ATOM   1913  CD1 LEU A  99      27.479 -21.133  22.355  1.00 22.80           C
ANISOU 1913  CD1 LEU A  99     3053   2406   3202    464   -314   -638       C
ATOM   1914 HD11 LEU A  99      28.076 -21.732  22.810  1.00 21.93           H
ANISOU 1914 HD11 LEU A  99     2807   2683   2841    159   -268   -290       H
ATOM   1915 HD12 LEU A  99      27.362 -21.415  21.445  1.00 21.68           H
ANISOU 1915 HD12 LEU A  99     2761   2573   2902    312   -125   -234       H
ATOM   1916 HD13 LEU A  99      26.631 -21.112  22.804  1.00 22.86           H
ANISOU 1916 HD13 LEU A  99     3134   2564   2984    305   -263   -386       H
ATOM   1917  CD2 LEU A  99      27.168 -18.787  21.641  1.00 18.44           C
ANISOU 1917  CD2 LEU A  99     2037   2968   1998    402    -90   -117       C
ATOM   1918 HD21 LEU A  99      26.359 -18.679  22.146  1.00 18.16           H
ANISOU 1918 HD21 LEU A  99     2138   2690   2072    297     68   -139       H
ATOM   1919 HD22 LEU A  99      26.966 -19.149  20.774  1.00 18.02           H
ANISOU 1919 HD22 LEU A  99     2134   2607   2106    301    -21   -160       H
ATOM   1920 HD23 LEU A  99      27.611 -17.941  21.544  1.00 18.37           H
ANISOU 1920 HD23 LEU A  99     2250   2766   1961    459    -20   -151       H
ATOM   1921  C   LEU A  99      29.143 -17.609  25.464  1.00 13.94           C
ANISOU 1921  C   LEU A  99     1715   2269   1312    732      2     52       C
ATOM   1922  O   LEU A  99      29.794 -18.352  26.200  1.00 17.29           O
ANISOU 1922  O   LEU A  99     2681   2493   1393   1369    131    130       O
ATOM   1923  H   LEU A  99      30.956 -18.472  23.937  1.00 14.42           H
ANISOU 1923  H   LEU A  99     1788   2086   1603    314    -49    163       H
ATOM   1924  N  AILE A 100      28.531 -16.522  25.899  0.90 10.68           N
ANISOU 1924  N  AILE A 100     1315   1716   1024    246    -53    132       N
ATOM   1925  N  BILE A 100      28.482 -16.532  25.884  0.09 11.01           N
ANISOU 1925  N  BILE A 100     1197   1736   1251    230    -43     98       N
ATOM   1926  CA AILE A 100      28.473 -16.241  27.328  0.90  9.74           C
ANISOU 1926  CA AILE A 100     1106   1616    976    162    -74    124       C
ATOM   1927  CA BILE A 100      28.338 -16.228  27.304  0.09  9.36           C
ANISOU 1927  CA BILE A 100      835   1476   1246    129    -56    117       C
ATOM   1928  HA AILE A 100      29.305 -16.512  27.767  0.90  9.54           H
ANISOU 1928  HA AILE A 100     1109   1512   1001    143    -83     99       H
ATOM   1929  HA BILE A 100      29.179 -16.409  27.774  0.09  9.30           H
ANISOU 1929  HA BILE A 100      972   1447   1114    145   -131     95       H
ATOM   1930  CB AILE A 100      28.256 -14.765  27.606  0.90  9.04           C
ANISOU 1930  CB AILE A 100      926   1519    989    -23   -113    177       C
ATOM   1931  CB BILE A 100      27.954 -14.761  27.563  0.09  9.49           C
ANISOU 1931  CB BILE A 100      941   1347   1316    -64   -190    152       C
ATOM   1932  HB AILE A 100      27.417 -14.511  27.195  0.90  9.08           H
ANISOU 1932  HB AILE A 100      978   1496    973     76    -88    154       H
ATOM   1933  HB BILE A 100      27.154 -14.551  27.057  0.09  9.04           H
ANISOU 1933  HB BILE A 100      975   1340   1120     36   -112    109       H
ATOM   1934  CG1AILE A 100      29.339 -13.868  26.998  0.90 10.27           C
ANISOU 1934  CG1AILE A 100      987   1797   1115      4   -113    348       C
ATOM   1935  CG1BILE A 100      29.064 -13.833  27.110  0.09 10.22           C
ANISOU 1935  CG1BILE A 100     1083   1716   1082   -181   -128    268       C
ATOM   1936 HG13AILE A 100      29.530 -14.160  26.094  0.90 10.47           H
ANISOU 1936 HG13AILE A 100     1067   1633   1277    -14    -49    167       H
ATOM   1937 HG13BILE A 100      29.102 -13.068  27.706  0.09 10.76           H
ANISOU 1937 HG13BILE A 100     1096   1602   1387    -73   -114    203       H
ATOM   1938 HG12AILE A 100      30.141 -13.934  27.540  0.90  9.83           H
ANISOU 1938 HG12AILE A 100     1056   1646   1032    -24   -146    266       H
ATOM   1939 HG12BILE A 100      28.892 -13.541  26.201  0.09 10.03           H
ANISOU 1939 HG12BILE A 100     1097   1644   1067    -74    -68    255       H
ATOM   1940  CD1AILE A 100      28.940 -12.412  26.936  0.90 10.45           C
ANISOU 1940  CD1AILE A 100     1199   1672   1101   -167   -188    431       C
ATOM   1941  CD1BILE A 100      30.391 -14.517  27.148  0.09 14.50           C
ANISOU 1941  CD1BILE A 100     1211   2239   2058     44     19   1240       C
ATOM   1942 HD11AILE A 100      28.115 -12.336  26.451  0.90 10.10           H
ANISOU 1942 HD11AILE A 100     1135   1598   1104    -57   -125    293       H
ATOM   1943 HD11BILE A 100      30.514 -14.876  28.029  0.09 13.38           H
ANISOU 1943 HD11BILE A 100     1460   2036   1588    -44     37    676       H
ATOM   1944 HD12AILE A 100      29.631 -11.921  26.486  0.90 10.03           H
ANISOU 1944 HD12AILE A 100     1193   1468   1147    -91    -99    304       H
ATOM   1945 HD12BILE A 100      31.065 -13.866  26.949  0.09 14.34           H
ANISOU 1945 HD12BILE A 100     1684   1907   1855   -216    -24    683       H
ATOM   1946 HD13AILE A 100      28.830 -12.075  27.827  0.90 10.77           H
ANISOU 1946 HD13AILE A 100     1164   1582   1343    -89    -71    184       H
ATOM   1947 HD13BILE A 100      30.394 -15.224  26.498  0.09 16.63           H
ANISOU 1947 HD13BILE A 100     1420   2596   2301     96     32    841       H
ATOM   1948  CG2AILE A 100      28.119 -14.544  29.112  0.90  9.10           C
ANISOU 1948  CG2AILE A 100      933   1458   1066   -193    -49     93       C
ATOM   1949  CG2BILE A 100      27.678 -14.545  29.041  0.09  6.87           C
ANISOU 1949  CG2BILE A 100      324    927   1357    -87   -183     73       C
ATOM   1950 HG21AILE A 100      27.313 -14.961  29.426  0.90  8.67           H
ANISOU 1950 HG21AILE A 100      989   1259   1043   -113     16    144       H
ATOM   1951 HG21BILE A 100      26.889 -15.036  29.284  0.09  6.47           H
ANISOU 1951 HG21BILE A 100      595    722   1142   -113    -25    140       H
ATOM   1952 HG22AILE A 100      28.081 -13.603  29.294  0.90  9.17           H
ANISOU 1952 HG22AILE A 100     1000   1403   1079   -160    -44    194       H
ATOM   1953 HG22BILE A 100      27.542 -13.608  29.200  0.09  6.88           H
ANISOU 1953 HG22BILE A 100      561    897   1155   -102   -127    115       H
ATOM   1954 HG23AILE A 100      28.880 -14.930  29.553  0.90  9.19           H
ANISOU 1954 HG23AILE A 100     1061   1370   1061    -42    -11    107       H
ATOM   1955 HG23BILE A 100      28.429 -14.859  29.550  0.09  6.04           H
ANISOU 1955 HG23BILE A 100      588    853    852     56    -93     69       H
ATOM   1956  C  AILE A 100      27.306 -17.059  27.876  0.90  9.37           C
ANISOU 1956  C  AILE A 100     1223   1409    925    -30   -166     32       C
ATOM   1957  C  BILE A 100      27.238 -17.094  27.886  0.09  9.02           C
ANISOU 1957  C  BILE A 100      910   1380   1136    -10   -195     35       C
ATOM   1958  O  AILE A 100      26.146 -16.857  27.470  0.90 10.10           O
ANISOU 1958  O  AILE A 100     1311   1493   1031    -29   -210    122       O
ATOM   1959  O  BILE A 100      26.066 -16.961  27.510  0.09  9.15           O
ANISOU 1959  O  BILE A 100      872   1441   1163   -142   -185    -36       O
ATOM   1960  H  AILE A 100      28.145 -15.946  25.390  0.90 10.12           H
ANISOU 1960  H  AILE A 100     1281   1394   1170    177    -25     74       H
ATOM   1961  H  BILE A 100      28.107 -15.965  25.356  0.09 10.45           H
ANISOU 1961  H  BILE A 100     1218   1470   1282    168     -5     47       H
ATOM   1962  N   SER A 101      27.602 -17.986  28.802  1.00  9.91           N
ANISOU 1962  N   SER A 101     1209   1371   1183     38   -180     53       N
ATOM   1963  CA  SER A 101      26.568 -18.764  29.470  1.00 10.26           C
ANISOU 1963  CA  SER A 101     1379   1328   1191   -203   -256     83       C
ATOM   1964  HA  SER A 101      25.823 -18.949  28.861  1.00  9.76           H
ANISOU 1964  HA  SER A 101     1186   1368   1154   -127   -146     74       H
ATOM   1965  CB  SER A 101      27.146 -20.104  29.897  1.00 12.10           C
ANISOU 1965  CB  SER A 101     1664   1410   1522   -183   -249     68       C
ATOM   1966  HB3 SER A 101      27.632 -20.496  29.154  1.00 12.33           H
ANISOU 1966  HB3 SER A 101     1618   1459   1607   -174   -176     62       H
ATOM   1967  HB2 SER A 101      26.426 -20.692  30.175  1.00 11.62           H
ANISOU 1967  HB2 SER A 101     1521   1441   1451    -53   -184    121       H
ATOM   1968  OG  SER A 101      28.032 -19.897  30.984  1.00 11.31           O
ANISOU 1968  OG  SER A 101     1530   1354   1413   -116   -291    232       O
ATOM   1969  HG  SER A 101      28.373 -20.604  31.221  0.00 11.29           H
ANISOU 1969  HG  SER A 101     1429   1429   1429      0      0      0       H
ATOM   1970  C   SER A 101      26.029 -18.036  30.676  1.00  9.71           C
ANISOU 1970  C   SER A 101     1238   1357   1092   -212   -268    127       C
ATOM   1971  O   SER A 101      26.608 -17.071  31.192  1.00  9.55           O
ANISOU 1971  O   SER A 101     1149   1374   1107   -259   -192     84       O
ATOM   1972  H   SER A 101      28.411 -18.156  29.045  1.00  9.67           H
ANISOU 1972  H   SER A 101     1170   1378   1125      6   -144     41       H
ATOM   1973  N   ALA A 102      24.904 -18.532  31.183  1.00 10.54           N
ANISOU 1973  N   ALA A 102     1382   1465   1157   -518   -228     91       N
ATOM   1974  CA  ALA A 102      24.367 -17.996  32.424  1.00 10.74           C
ANISOU 1974  CA  ALA A 102     1269   1586   1225   -412   -204    223       C
ATOM   1975  HA  ALA A 102      24.174 -17.044  32.313  1.00 10.94           H
ANISOU 1975  HA  ALA A 102     1317   1573   1265   -377   -174     69       H
ATOM   1976  CB  ALA A 102      23.057 -18.706  32.741  1.00 13.06           C
ANISOU 1976  CB  ALA A 102     1146   2338   1477   -590   -213     55       C
ATOM   1977  HB1 ALA A 102      22.442 -18.564  32.017  1.00 12.55           H
ANISOU 1977  HB1 ALA A 102     1299   2057   1412   -323   -169     43       H
ATOM   1978  HB2 ALA A 102      22.698 -18.343  33.552  1.00 13.57           H
ANISOU 1978  HB2 ALA A 102     1356   2120   1679   -397   -110      6       H
ATOM   1979  HB3 ALA A 102      23.229 -19.644  32.847  1.00 13.33           H
ANISOU 1979  HB3 ALA A 102     1332   2246   1484   -559   -132    -64       H
ATOM   1980  C   ALA A 102      25.373 -18.133  33.575  1.00 10.42           C
ANISOU 1980  C   ALA A 102     1165   1614   1176   -490   -118    243       C
ATOM   1981  O   ALA A 102      25.494 -17.217  34.392  1.00 11.12           O
ANISOU 1981  O   ALA A 102     1336   1761   1125   -433   -111     81       O
ATOM   1982  H   ALA A 102      24.451 -19.169  30.821  1.00  9.55           H
ANISOU 1982  H   ALA A 102     1242   1231   1154   -241   -244     33       H
ATOM   1983  N   ALA A 103      26.073 -19.254  33.674  1.00 11.00           N
ANISOU 1983  N   ALA A 103     1410   1473   1294   -531   -216    337       N
ATOM   1984  CA  ALA A 103      27.035 -19.420  34.751  1.00 11.52           C
ANISOU 1984  CA  ALA A 103     1424   1680   1270   -509   -190    477       C
ATOM   1985  HA  ALA A 103      26.590 -19.273  35.612  1.00 11.73           H
ANISOU 1985  HA  ALA A 103     1443   1558   1454   -422    -66    366       H
ATOM   1986  CB  ALA A 103      27.584 -20.835  34.750  1.00 13.89           C
ANISOU 1986  CB  ALA A 103     1856   1514   1907   -610   -537    715       C
ATOM   1987  HB1 ALA A 103      26.861 -21.450  34.893  1.00 12.13           H
ANISOU 1987  HB1 ALA A 103     1443   1412   1751   -299   -274    519       H
ATOM   1988  HB2 ALA A 103      28.231 -20.919  35.454  1.00 12.32           H
ANISOU 1988  HB2 ALA A 103     1523   1617   1540   -409   -185    480       H
ATOM   1989  HB3 ALA A 103      27.999 -21.008  33.902  1.00 14.68           H
ANISOU 1989  HB3 ALA A 103     1841   1616   2121   -501   -334    512       H
ATOM   1990  C   ALA A 103      28.178 -18.411  34.623  1.00  9.93           C
ANISOU 1990  C   ALA A 103     1267   1334   1171   -245   -206    480       C
ATOM   1991  O   ALA A 103      28.617 -17.818  35.617  1.00 10.60           O
ANISOU 1991  O   ALA A 103     1353   1565   1107   -407   -229    420       O
ATOM   1992  H   ALA A 103      26.001 -19.918  33.132  1.00 11.48           H
ANISOU 1992  H   ALA A 103     1367   1571   1423   -411   -199    195       H
ATOM   1993  N   GLU A 104      28.645 -18.211  33.406  1.00  9.42           N
ANISOU 1993  N   GLU A 104     1195   1268   1113   -354   -167    300       N
ATOM   1994  CA  GLU A 104      29.721 -17.228  33.184  1.00  9.39           C
ANISOU 1994  CA  GLU A 104     1013   1381   1174   -206   -136    356       C
ATOM   1995  HA  GLU A 104      30.488 -17.451  33.752  1.00  9.09           H
ANISOU 1995  HA  GLU A 104     1027   1365   1061    -86    -59    296       H
ATOM   1996  CB  GLU A 104      30.179 -17.297  31.718  1.00  9.77           C
ANISOU 1996  CB  GLU A 104     1141   1316   1256   -149    -25    345       C
ATOM   1997  HB3 GLU A 104      30.726 -16.524  31.530  1.00  9.36           H
ANISOU 1997  HB3 GLU A 104     1109   1186   1261    -70    -55    291       H
ATOM   1998  HB2 GLU A 104      29.397 -17.295  31.144  1.00  9.77           H
ANISOU 1998  HB2 GLU A 104     1152   1338   1222    -81    -26    306       H
ATOM   1999  CG  GLU A 104      30.999 -18.527  31.405  1.00 11.21           C
ANISOU 1999  CG  GLU A 104     1195   1520   1541    108     35    505       C
ATOM   2000  HG3 GLU A 104      30.524 -19.308  31.729  1.00 10.75           H
ANISOU 2000  HG3 GLU A 104     1287   1384   1412     -5    -49    247       H
ATOM   2001  HG2 GLU A 104      31.851 -18.454  31.860  1.00 11.09           H
ANISOU 2001  HG2 GLU A 104     1333   1477   1402     62    -28    365       H
ATOM   2002  CD  GLU A 104      31.280 -18.743  29.936  1.00 12.04           C
ANISOU 2002  CD  GLU A 104     1415   1618   1540    352    183    485       C
ATOM   2003  OE1 GLU A 104      30.543 -18.235  29.072  1.00 11.43           O
ANISOU 2003  OE1 GLU A 104     1410   1577   1353    231    -36    233       O
ATOM   2004  OE2 GLU A 104      32.262 -19.470  29.615  1.00 14.02           O
ANISOU 2004  OE2 GLU A 104     1531   2069   1724    623    151    514       O
ATOM   2005  C   GLU A 104      29.275 -15.827  33.519  1.00  9.06           C
ANISOU 2005  C   GLU A 104     1020   1335   1087   -258   -137    272       C
ATOM   2006  O   GLU A 104      29.982 -15.077  34.189  1.00 10.26           O
ANISOU 2006  O   GLU A 104     1253   1439   1205   -441   -280    298       O
ATOM   2007  H   GLU A 104      28.366 -18.626  32.706  1.00  9.62           H
ANISOU 2007  H   GLU A 104     1175   1298   1179   -205   -212    211       H
ATOM   2008  N   LEU A 105      28.101 -15.456  33.037  1.00  9.02           N
ANISOU 2008  N   LEU A 105     1138   1222   1068   -233   -242    204       N
ATOM   2009  CA  LEU A 105      27.589 -14.124  33.308  1.00  9.51           C
ANISOU 2009  CA  LEU A 105     1259   1324   1029   -228   -186    224       C
ATOM   2010  HA  LEU A 105      28.229 -13.468  32.963  1.00  8.96           H
ANISOU 2010  HA  LEU A 105     1151   1184   1068   -103   -168    214       H
ATOM   2011  CB  LEU A 105      26.250 -13.908  32.584  1.00  9.73           C
ANISOU 2011  CB  LEU A 105     1337   1376    982   -156   -212    178       C
ATOM   2012  HB3 LEU A 105      25.623 -14.580  32.895  1.00  9.44           H
ANISOU 2012  HB3 LEU A 105     1253   1284   1048    -46   -142    161       H
ATOM   2013  HB2 LEU A 105      26.396 -14.027  31.632  1.00  9.88           H
ANISOU 2013  HB2 LEU A 105     1294   1366   1093    -89    -42     64       H
ATOM   2014  CG  LEU A 105      25.597 -12.559  32.774  1.00 10.82           C
ANISOU 2014  CG  LEU A 105     1439   1582   1089     26   -166    268       C
ATOM   2015  HG  LEU A 105      25.355 -12.451  33.707  1.00 10.88           H
ANISOU 2015  HG  LEU A 105     1414   1505   1212    -29    -12    136       H
ATOM   2016  CD1 LEU A 105      26.524 -11.427  32.404  1.00 11.46           C
ANISOU 2016  CD1 LEU A 105     1579   1475   1298    -61   -137    312       C
ATOM   2017 HD11 LEU A 105      27.242 -11.380  33.040  1.00 11.14           H
ANISOU 2017 HD11 LEU A 105     1432   1481   1316    -40    -56    216       H
ATOM   2018 HD12 LEU A 105      26.028 -10.604  32.414  1.00 11.48           H
ANISOU 2018 HD12 LEU A 105     1521   1525   1314    -43    -86    215       H
ATOM   2019 HD13 LEU A 105      26.874 -11.586  31.523  1.00 11.73           H
ANISOU 2019 HD13 LEU A 105     1511   1507   1437    -32    -21    189       H
ATOM   2020  CD2 LEU A 105      24.305 -12.496  31.951  1.00 12.57           C
ANISOU 2020  CD2 LEU A 105     1609   1640   1524    -40   -425    261       C
ATOM   2021 HD21 LEU A 105      24.530 -12.505  31.018  1.00 12.78           H
ANISOU 2021 HD21 LEU A 105     1573   1644   1639    -19   -220    174       H
ATOM   2022 HD22 LEU A 105      23.838 -11.684  32.167  1.00 12.55           H
ANISOU 2022 HD22 LEU A 105     1612   1690   1464    -67   -263    179       H
ATOM   2023 HD23 LEU A 105      23.758 -13.256  32.161  1.00 12.32           H
ANISOU 2023 HD23 LEU A 105     1583   1634   1462      5   -256    181       H
ATOM   2024  C   LEU A 105      27.437 -13.891  34.811  1.00  9.54           C
ANISOU 2024  C   LEU A 105     1221   1302   1100   -254   -269    196       C
ATOM   2025  O   LEU A 105      27.811 -12.851  35.336  1.00 10.20           O
ANISOU 2025  O   LEU A 105     1513   1264   1097   -346   -331    279       O
ATOM   2026  H   LEU A 105      27.595 -15.959  32.554  1.00  8.65           H
ANISOU 2026  H   LEU A 105     1082   1157   1045   -123   -226    153       H
ATOM   2027  N   ARG A 106      26.890 -14.879  35.509  1.00  9.26           N
ANISOU 2027  N   ARG A 106     1246   1194   1079   -257   -183    141       N
ATOM   2028  CA  ARG A 106      26.704 -14.725  36.946  1.00  9.71           C
ANISOU 2028  CA  ARG A 106     1444   1179   1065   -235   -214    156       C
ATOM   2029  HA  ARG A 106      26.191 -13.905  37.110  1.00  9.96           H
ANISOU 2029  HA  ARG A 106     1429   1294   1059   -162   -184    136       H
ATOM   2030  CB  ARG A 106      25.866 -15.887  37.486  1.00  9.92           C
ANISOU 2030  CB  ARG A 106     1533   1136   1100   -224   -148     26       C
ATOM   2031  HB3 ARG A 106      26.396 -16.699  37.457  1.00 10.18           H
ANISOU 2031  HB3 ARG A 106     1470   1291   1106   -131   -125     62       H
ATOM   2032  HB2 ARG A 106      25.071 -15.993  36.940  1.00  9.80           H
ANISOU 2032  HB2 ARG A 106     1332   1229   1162   -195    -36     65       H
ATOM   2033  CG  ARG A 106      25.441 -15.655  38.918  1.00 10.83           C
ANISOU 2033  CG  ARG A 106     1684   1336   1093   -416   -175     77       C
ATOM   2034  HG3 ARG A 106      25.121 -14.744  39.012  1.00 11.29           H
ANISOU 2034  HG3 ARG A 106     1619   1485   1186   -249    -80     55       H
ATOM   2035  HG2 ARG A 106      26.197 -15.808  39.505  1.00 10.53           H
ANISOU 2035  HG2 ARG A 106     1458   1322   1218   -252    -34     48       H
ATOM   2036  CD  ARG A 106      24.326 -16.583  39.341  1.00 11.28           C
ANISOU 2036  CD  ARG A 106     1647   1332   1303   -287      0     96       C
ATOM   2037  HD3 ARG A 106      23.533 -16.353  38.832  1.00 11.25           H
ANISOU 2037  HD3 ARG A 106     1561   1348   1366   -255     52     54       H
ATOM   2038  HD2 ARG A 106      24.148 -16.457  40.282  1.00 11.46           H
ANISOU 2038  HD2 ARG A 106     1651   1377   1324   -239     -6     50       H
ATOM   2039  NE  ARG A 106      24.570 -17.953  39.127  1.00 11.86           N
ANISOU 2039  NE  ARG A 106     1773   1296   1435   -354   -189    176       N
ATOM   2040  HE  ARG A 106      24.261 -18.339  38.293  1.00 12.13           H
ANISOU 2040  HE  ARG A 106     1788   1369   1452   -222   -179    102       H
ATOM   2041  CZ  ARG A 106      25.197 -18.737  39.978  1.00 12.70           C
ANISOU 2041  CZ  ARG A 106     1925   1581   1318    -27   -124    275       C
ATOM   2042  NH1 ARG A 106      25.763 -18.255  41.066  1.00 13.11           N
ANISOU 2042  NH1 ARG A 106     1696   1916   1369    -37   -244    303       N
ATOM   2043 HH11 ARG A 106      25.697 -17.424  41.270  1.00 13.39           H
ANISOU 2043 HH11 ARG A 106     1723   1915   1448    -48   -136    282       H
ATOM   2044 HH12 ARG A 106      26.185 -18.784  41.598  1.00 12.22           H
ANISOU 2044 HH12 ARG A 106     1607   1603   1431    108    -72    151       H
ATOM   2045  NH2 ARG A 106      25.329 -20.038  39.729  1.00 17.77           N
ANISOU 2045  NH2 ARG A 106     3218   1330   2201    -82   -598    515       N
ATOM   2046 HH21 ARG A 106      24.994 -20.377  39.013  1.00 16.60           H
ANISOU 2046 HH21 ARG A 106     2458   1667   2179     10   -320    298       H
ATOM   2047 HH22 ARG A 106      25.775 -20.539  40.268  1.00 15.46           H
ANISOU 2047 HH22 ARG A 106     2271   1733   1868    244   -229    220       H
ATOM   2048  C   ARG A 106      28.054 -14.572  37.655  1.00  9.43           C
ANISOU 2048  C   ARG A 106     1538   1154    890   -285   -209    211       C
ATOM   2049  O   ARG A 106      28.202 -13.760  38.576  1.00 10.54           O
ANISOU 2049  O   ARG A 106     1591   1326   1088   -397   -252     77       O
ATOM   2050  H   ARG A 106      26.625 -15.626  35.173  1.00  9.21           H
ANISOU 2050  H   ARG A 106     1259   1159   1080   -134   -197     89       H
ATOM   2051  N  AHIS A 107      29.019 -15.367  37.204  0.34  8.74           N
ANISOU 2051  N  AHIS A 107     1342   1292    684   -406   -200    265       N
ATOM   2052  N  BHIS A 107      29.048 -15.393  37.311  0.66 10.69           N
ANISOU 2052  N  BHIS A 107     1556   1241   1264   -138   -338     99       N
ATOM   2053  CA AHIS A 107      30.337 -15.361  37.804  0.34 10.95           C
ANISOU 2053  CA AHIS A 107     1328   1765   1065   -442   -246    183       C
ATOM   2054  CA BHIS A 107      30.355 -15.261  37.986  0.66 10.71           C
ANISOU 2054  CA BHIS A 107     1626   1374   1068    -68   -392    152       C
ATOM   2055  HA AHIS A 107      30.251 -15.607  38.871  0.34 11.06           H
ANISOU 2055  HA AHIS A 107     1380   1700   1121   -390   -254    292       H
ATOM   2056  HA BHIS A 107      30.228 -15.407  39.068  0.66 10.98           H
ANISOU 2056  HA BHIS A 107     1577   1441   1153   -117   -236    240       H
ATOM   2057  CB AHIS A 107      31.196 -16.415  37.147  0.34 11.39           C
ANISOU 2057  CB AHIS A 107     1453   1825   1049   -208   -740     88       C
ATOM   2058  CB BHIS A 107      31.290 -16.351  37.470  0.66 11.19           C
ANISOU 2058  CB BHIS A 107     1598   1431   1222   -118   -269     43       C
ATOM   2059  HB3AHIS A 107      31.468 -16.086  36.142  0.34 12.06           H
ANISOU 2059  HB3AHIS A 107     1480   1741   1358   -200   -435    297       H
ATOM   2060  HB3BHIS A 107      31.276 -16.341  36.378  0.66 11.25           H
ANISOU 2060  HB3BHIS A 107     1569   1490   1215    -83   -316     74       H
ATOM   2061  HB2AHIS A 107      30.641 -17.353  37.100  0.34 11.45           H
ANISOU 2061  HB2AHIS A 107     1498   1617   1235    -46   -556    178       H
ATOM   2062  HB2BHIS A 107      30.937 -17.318  37.835  0.66 11.17           H
ANISOU 2062  HB2BHIS A 107     1559   1429   1256    -52   -303     93       H
ATOM   2063  CG AHIS A 107      32.450 -16.660  37.920  0.34 14.53           C
ANISOU 2063  CG AHIS A 107     1811   1777   1930   -208  -1216    432       C
ATOM   2064  CG BHIS A 107      32.729 -16.188  37.913  0.66 13.23           C
ANISOU 2064  CG BHIS A 107     1576   1832   1617    -95   -461    287       C
ATOM   2065  ND1AHIS A 107      33.488 -15.802  37.939  0.34 15.01           N
ANISOU 2065  ND1AHIS A 107     1652   1939   2109   -167  -1243    389       N
ATOM   2066  ND1BHIS A 107      33.159 -16.643  39.113  0.66 16.70           N
ANISOU 2066  ND1BHIS A 107     1783   2935   1625    256   -494    377       N
ATOM   2067  HD1AHIS A 107      33.554 -14.924  37.385  0.34 14.41           H
ANISOU 2067  HD1AHIS A 107     1696   1876   1904   -180  -1093    253       H
ATOM   2068  HD1BHIS A 107      32.570 -17.134  39.816  0.66 16.60           H
ANISOU 2068  HD1BHIS A 107     1918   2419   1968    131   -407    319       H
ATOM   2069  CE1AHIS A 107      34.439 -16.272  38.765  0.34 15.66           C
ANISOU 2069  CE1AHIS A 107     1623   2531   1792   -216  -1003    869       C
ATOM   2070  CE1BHIS A 107      34.457 -16.346  39.257  0.66 16.12           C
ANISOU 2070  CE1BHIS A 107     1770   2447   1906    298   -713     68       C
ATOM   2071  HE1AHIS A 107      35.393 -15.810  38.956  0.34 15.93           H
ANISOU 2071  HE1AHIS A 107     1744   2126   2182   -251   -906    691       H
ATOM   2072  HE1BHIS A 107      35.070 -16.596  40.108  0.66 15.03           H
ANISOU 2072  HE1BHIS A 107     1476   2650   1581    257   -396     89       H
ATOM   2073  NE2AHIS A 107      33.994 -17.414  39.298  0.34 16.97           N
ANISOU 2073  NE2AHIS A 107     2015   2121   2309   -216  -1268    612       N
ATOM   2074  NE2BHIS A 107      34.876 -15.718  38.161  0.66 16.55           N
ANISOU 2074  NE2BHIS A 107     1739   2186   2362   -172   -697    138       N
ATOM   2075  HE2AHIS A 107      34.516 -18.013  39.969  0.34 11.81           H
ANISOU 2075  HE2AHIS A 107     1594   1476   1416    285   -513    -31       H
ATOM   2076  HE2BHIS A 107      35.843 -15.374  37.993  0.66 16.63           H
ANISOU 2076  HE2BHIS A 107     1890   2199   2227   -178   -441    312       H
ATOM   2077  CD2AHIS A 107      32.765 -17.670  38.802  0.34 16.34           C
ANISOU 2077  CD2AHIS A 107     2114   1846   2248   -174  -1444    588       C
ATOM   2078  CD2BHIS A 107      33.830 -15.596  37.307  0.66 16.84           C
ANISOU 2078  CD2BHIS A 107     1771   2206   2421   -442   -697    744       C
ATOM   2079  HD2AHIS A 107      32.147 -18.522  39.047  0.34 16.65           H
ANISOU 2079  HD2AHIS A 107     1994   2037   2296   -115  -1094    661       H
ATOM   2080  HD2BHIS A 107      33.851 -15.119  36.338  0.66 15.53           H
ANISOU 2080  HD2BHIS A 107     1778   2100   2022   -202   -540    316       H
ATOM   2081  C  AHIS A 107      31.041 -14.028  37.697  0.34 12.00           C
ANISOU 2081  C  AHIS A 107     1440   1876   1241   -525   -271    272       C
ATOM   2082  C  BHIS A 107      30.937 -13.871  37.764  0.66 10.85           C
ANISOU 2082  C  BHIS A 107     1473   1420   1228    -45   -474    169       C
ATOM   2083  O  AHIS A 107      31.686 -13.565  38.652  0.34 10.31           O
ANISOU 2083  O  AHIS A 107     1219   1326   1369   -278   -493    503       O
ATOM   2084  O  BHIS A 107      31.371 -13.187  38.695  0.66 11.43           O
ANISOU 2084  O  BHIS A 107     1457   1530   1353     42   -547    -17       O
ATOM   2085  H  AHIS A 107      28.923 -15.921  36.553  0.34  9.35           H
ANISOU 2085  H  AHIS A 107     1347   1199   1004   -298   -209     98       H
ATOM   2086  H  BHIS A 107      28.988 -16.010  36.714  0.66 10.76           H
ANISOU 2086  H  BHIS A 107     1532   1303   1250   -137   -286     62       H
ATOM   2087  N   VAL A 108      30.955 -13.420  36.517  1.00 10.93           N
ANISOU 2087  N   VAL A 108     1409   1531   1210   -412   -336    110       N
ATOM   2088  CA  VAL A 108      31.575 -12.132  36.252  1.00 11.64           C
ANISOU 2088  CA  VAL A 108     1314   1772   1337   -494   -186    182       C
ATOM   2089  HA  VAL A 108      32.471 -12.120  36.651  1.00 11.39           H
ANISOU 2089  HA  VAL A 108     1322   1696   1308   -400   -194    167       H
ATOM   2090  CB  VAL A 108      31.781 -11.914  34.756  1.00 13.00           C
ANISOU 2090  CB  VAL A 108     1562   2054   1322   -531   -283    281       C
ATOM   2091  HB  VAL A 108      30.920 -11.968  34.290  1.00 12.88           H
ANISOU 2091  HB  VAL A 108     1479   2056   1357   -534   -207    235       H
ATOM   2092  CG1 VAL A 108      32.396 -10.556  34.494  1.00 15.97           C
ANISOU 2092  CG1 VAL A 108     2324   2211   1530   -797   -366    557       C
ATOM   2093 HG11 VAL A 108      31.781  -9.868  34.759  1.00 17.37           H
ANISOU 2093 HG11 VAL A 108     2383   2504   1712   -575   -299    469       H
ATOM   2094 HG12 VAL A 108      32.576 -10.478  33.554  1.00 15.45           H
ANISOU 2094 HG12 VAL A 108     2039   2173   1655   -565    -53    502       H
ATOM   2095 HG13 VAL A 108      33.212 -10.479  34.992  1.00 15.45           H
ANISOU 2095 HG13 VAL A 108     1988   2208   1675   -560   -162    409       H
ATOM   2096  CG2 VAL A 108      32.702 -13.007  34.222  1.00 14.30           C
ANISOU 2096  CG2 VAL A 108     1612   2383   1439   -622   -111    123       C
ATOM   2097 HG21 VAL A 108      33.509 -13.016  34.742  1.00 13.95           H
ANISOU 2097 HG21 VAL A 108     1668   2142   1489   -407   -162    122       H
ATOM   2098 HG22 VAL A 108      32.911 -12.817  33.307  1.00 13.89           H
ANISOU 2098 HG22 VAL A 108     1572   2122   1583   -400     30    271       H
ATOM   2099 HG23 VAL A 108      32.264 -13.857  34.285  1.00 13.24           H
ANISOU 2099 HG23 VAL A 108     1623   1940   1468   -187   -120    127       H
ATOM   2100  C   VAL A 108      30.754 -11.015  36.932  1.00 11.12           C
ANISOU 2100  C   VAL A 108     1467   1418   1340   -450   -223    205       C
ATOM   2101  O   VAL A 108      31.337 -10.068  37.515  1.00 12.64           O
ANISOU 2101  O   VAL A 108     1589   1682   1529   -663   -135     31       O
ATOM   2102  H   VAL A 108      30.577 -13.795  35.842  1.00 10.54           H
ANISOU 2102  H   VAL A 108     1366   1473   1165   -297   -308     93       H
ATOM   2103  N   MET A 109      29.427 -11.078  36.935  1.00 10.41           N
ANISOU 2103  N   MET A 109     1448   1263   1243   -457   -185    191       N
ATOM   2104  CA  MET A 109      28.650 -10.052  37.621  1.00 10.41           C
ANISOU 2104  CA  MET A 109     1637   1079   1238   -449   -128    188       C
ATOM   2105  HA  MET A 109      28.888  -9.183  37.239  1.00 10.32           H
ANISOU 2105  HA  MET A 109     1589   1099   1232   -391   -161    242       H
ATOM   2106  CB  MET A 109      27.157 -10.230  37.414  1.00 10.96           C
ANISOU 2106  CB  MET A 109     1596   1255   1311   -382   -239    181       C
ATOM   2107  HB3 MET A 109      26.681  -9.626  38.004  1.00 12.21           H
ANISOU 2107  HB3 MET A 109     1723   1458   1456   -274   -140    125       H
ATOM   2108  HB2 MET A 109      26.919 -11.146  37.625  1.00 10.92           H
ANISOU 2108  HB2 MET A 109     1573   1256   1319   -287   -180    234       H
ATOM   2109  CG  MET A 109      26.705  -9.948  35.985  1.00 12.12           C
ANISOU 2109  CG  MET A 109     1649   1539   1415   -241   -334    270       C
ATOM   2110  HG3 MET A 109      25.746 -10.078  35.932  1.00 12.32           H
ANISOU 2110  HG3 MET A 109     1615   1542   1525   -175   -261    267       H
ATOM   2111  HG2 MET A 109      27.145 -10.576  35.395  1.00 13.34           H
ANISOU 2111  HG2 MET A 109     1782   1651   1634   -235   -215    161       H
ATOM   2112  SD  MET A 109      27.051  -8.321  35.337  1.00 16.24           S
ANISOU 2112  SD  MET A 109     2423   1632   2115   -159   -523    589       S
ATOM   2113  CE  MET A 109      25.953  -7.416  36.324  1.00 21.74           C
ANISOU 2113  CE  MET A 109     4483   2360   1417   -529    488    207       C
ATOM   2114  HE1 MET A 109      25.069  -7.773  36.215  1.00 21.00           H
ANISOU 2114  HE1 MET A 109     3655   2327   1996    349    292    430       H
ATOM   2115  HE2 MET A 109      25.972  -6.496  36.046  1.00 20.64           H
ANISOU 2115  HE2 MET A 109     3445   2280   2116   -130     96    383       H
ATOM   2116  HE3 MET A 109      26.226  -7.485  37.241  1.00 18.91           H
ANISOU 2116  HE3 MET A 109     3046   2028   2109   -128   -259    455       H
ATOM   2117  C   MET A 109      28.974 -10.003  39.123  1.00 11.22           C
ANISOU 2117  C   MET A 109     1639   1346   1277   -722   -271    129       C
ATOM   2118  O   MET A 109      29.077  -8.903  39.677  1.00 11.89           O
ANISOU 2118  O   MET A 109     1673   1409   1433   -623   -227    171       O
ATOM   2119  H   MET A 109      28.970 -11.696  36.549  1.00  9.91           H
ANISOU 2119  H   MET A 109     1354   1204   1208   -227   -243     66       H
ATOM   2120  N   THR A 110      29.174 -11.169  39.760  1.00 10.91           N
ANISOU 2120  N   THR A 110     1654   1334   1157   -675   -252    200       N
ATOM   2121  CA  THR A 110      29.590 -11.153  41.166  1.00 11.77           C
ANISOU 2121  CA  THR A 110     1712   1565   1192   -539   -242     81       C
ATOM   2122  HA  THR A 110      28.905 -10.702  41.701  1.00 12.45           H
ANISOU 2122  HA  THR A 110     1749   1588   1393   -436   -195    114       H
ATOM   2123  CB  THR A 110      29.703 -12.606  41.681  1.00 14.20           C
ANISOU 2123  CB  THR A 110     2159   1864   1373   -818   -406    481       C
ATOM   2124  HB  THR A 110      30.344 -13.099  41.147  1.00 16.15           H
ANISOU 2124  HB  THR A 110     2271   2162   1701   -687   -326    353       H
ATOM   2125  OG1 THR A 110      28.408 -13.227  41.611  1.00 18.05           O
ANISOU 2125  OG1 THR A 110     2536   2608   1713  -1399   -354    641       O
ATOM   2126  HG1 THR A 110      28.446 -13.996  41.864  0.00 18.55           H
ANISOU 2126  HG1 THR A 110     2349   2349   2349      0      0      0       H
ATOM   2127  CG2 THR A 110      30.159 -12.615  43.131  1.00 20.54           C
ANISOU 2127  CG2 THR A 110     3355   2849   1599  -1496   -895    877       C
ATOM   2128 HG21 THR A 110      31.035 -12.235  43.211  1.00 18.02           H
ANISOU 2128 HG21 THR A 110     2515   2489   1840   -502   -600    520       H
ATOM   2129 HG22 THR A 110      30.183 -13.518  43.458  1.00 19.13           H
ANISOU 2129 HG22 THR A 110     2909   2523   1834   -878   -604    389       H
ATOM   2130 HG23 THR A 110      29.546 -12.108  43.669  1.00 23.22           H
ANISOU 2130 HG23 THR A 110     3405   2971   2447  -1099   -698    623       H
ATOM   2131  C   THR A 110      30.877 -10.375  41.312  1.00 11.44           C
ANISOU 2131  C   THR A 110     1660   1349   1334   -401   -376    185       C
ATOM   2132  O   THR A 110      31.058  -9.583  42.260  1.00 12.37           O
ANISOU 2132  O   THR A 110     1734   1504   1461   -384   -427    150       O
ATOM   2133  H   THR A 110      29.074 -11.945  39.403  1.00 11.27           H
ANISOU 2133  H   THR A 110     1653   1385   1245   -522   -241     76       H
ATOM   2134  N  AASN A 111      31.844 -10.625  40.461  0.72 11.48           N
ANISOU 2134  N  AASN A 111     1497   1462   1403   -438   -488    126       N
ATOM   2135  N  BASN A 111      31.775 -10.637  40.362  0.28 10.66           N
ANISOU 2135  N  BASN A 111     1595    884   1568   -113   -280    424       N
ATOM   2136  CA AASN A 111      33.086  -9.855  40.568  0.72 10.55           C
ANISOU 2136  CA AASN A 111     1371   1144   1493   -179   -454    -31       C
ATOM   2137  CA BASN A 111      33.107 -10.039  40.255  0.28 12.14           C
ANISOU 2137  CA BASN A 111     1642   1310   1659   -247   -262    150       C
ATOM   2138  HA AASN A 111      33.414  -9.918  41.485  0.72 10.53           H
ANISOU 2138  HA AASN A 111     1336   1309   1354   -187   -256    -67       H
ATOM   2139  HA BASN A 111      33.574 -10.155  41.108  0.28 11.68           H
ANISOU 2139  HA BASN A 111     1533   1404   1498   -166    -79    129       H
ATOM   2140  CB AASN A 111      34.113 -10.503  39.679  0.72 12.13           C
ANISOU 2140  CB AASN A 111     1138   1578   1892   -225   -537   -310       C
ATOM   2141  CB BASN A 111      33.917 -10.794  39.183  0.28 15.60           C
ANISOU 2141  CB BASN A 111     1682   2241   2003   -224   -127   -196       C
ATOM   2142  HB3AASN A 111      34.855  -9.890  39.557  0.72 11.88           H
ANISOU 2142  HB3AASN A 111     1326   1363   1823   -138   -307   -114       H
ATOM   2143  HB3BASN A 111      33.787 -10.363  38.325  0.28 15.45           H
ANISOU 2143  HB3BASN A 111     1668   2118   2082   -161    -87   -132       H
ATOM   2144  HB2AASN A 111      33.714 -10.711  38.819  0.72 11.13           H
ANISOU 2144  HB2AASN A 111     1287   1463   1477   -142   -249   -105       H
ATOM   2145  HB2BASN A 111      33.609 -11.714  39.144  0.28 15.37           H
ANISOU 2145  HB2BASN A 111     1690   2086   2061     -5    -92   -105       H
ATOM   2146  CG AASN A 111      34.675 -11.801  40.277  0.72 14.76           C
ANISOU 2146  CG AASN A 111     1283   1505   2816    181   -628   -437       C
ATOM   2147  CG BASN A 111      35.398 -10.809  39.471  0.28 20.89           C
ANISOU 2147  CG BASN A 111     1607   3307   3021   -203    155   -224       C
ATOM   2148  OD1AASN A 111      35.174 -12.662  39.552  0.72 18.81           O
ANISOU 2148  OD1AASN A 111     1760   2219   3166    462   -707   -825       O
ATOM   2149  OD1BASN A 111      35.906  -9.899  40.103  0.28 31.50           O
ANISOU 2149  OD1BASN A 111     2315   5119   4535  -1271    352  -1502       O
ATOM   2150  ND2AASN A 111      34.617 -11.964  41.592  0.72 14.58           N
ANISOU 2150  ND2AASN A 111     1495   1174   2868    344  -1100   -390       N
ATOM   2151  ND2BASN A 111      36.104 -11.822  38.978  0.28 27.38           N
ANISOU 2151  ND2BASN A 111     2443   4541   3416    749    797    -56       N
ATOM   2152 HD21AASN A 111      34.515 -12.877  41.956  0.72 14.84           H
ANISOU 2152 HD21AASN A 111     1548   1512   2578    307   -838    -42       H
ATOM   2153 HD21BASN A 111      37.058 -11.904  39.191  0.28 27.20           H
ANISOU 2153 HD21BASN A 111     2949   4048   3336    543   -213     22       H
ATOM   2154 HD22AASN A 111      34.678 -11.198  42.207  0.72 13.87           H
ANISOU 2154 HD22AASN A 111     1494   1617   2159    207   -723   -331       H
ATOM   2155 HD22BASN A 111      35.673 -12.487  38.400  0.28 28.42           H
ANISOU 2155 HD22BASN A 111     2686   4301   3811    582    517    134       H
ATOM   2156  C  AASN A 111      32.889  -8.378  40.311  0.72 10.29           C
ANISOU 2156  C  AASN A 111     1179   1158   1573   -175   -285    181       C
ATOM   2157  C  BASN A 111      33.074  -8.531  39.939  0.28 12.29           C
ANISOU 2157  C  BASN A 111     1544   1428   1697   -246   -279    417       C
ATOM   2158  O  AASN A 111      33.639  -7.561  40.894  0.72 11.74           O
ANISOU 2158  O  AASN A 111     1464   1117   1878   -252   -582     25       O
ATOM   2159  O  BASN A 111      34.101  -7.861  40.088  0.28 15.57           O
ANISOU 2159  O  BASN A 111     1681   1736   2497   -389   -447     11       O
ATOM   2160  H  AASN A 111      31.807 -11.216  39.837  0.72 11.61           H
ANISOU 2160  H  AASN A 111     1483   1461   1464   -332   -387     75       H
ATOM   2161  H  BASN A 111      31.615 -11.205  39.735  0.28 11.92           H
ANISOU 2161  H  BASN A 111     1610   1386   1533   -156   -268    214       H
ATOM   2162  N   LEU A 112      31.931  -8.020  39.480  1.00 11.61           N
ANISOU 2162  N   LEU A 112     1492   1251   1668   -339   -485    247       N
ATOM   2163  CA  LEU A 112      31.613  -6.625  39.255  1.00 12.10           C
ANISOU 2163  CA  LEU A 112     1356   1276   1964   -398   -414    529       C
ATOM   2164  HA  LEU A 112      32.442  -6.108  39.206  1.00 11.57           H
ANISOU 2164  HA  LEU A 112     1267   1235   1893   -300   -361    390       H
ATOM   2165  CB  LEU A 112      30.903  -6.451  37.902  1.00 13.73           C
ANISOU 2165  CB  LEU A 112     1770   1520   1925   -687   -485    579       C
ATOM   2166  HB3 LEU A 112      30.637  -5.523  37.804  1.00 14.07           H
ANISOU 2166  HB3 LEU A 112     1714   1717   1912   -310   -374    442       H
ATOM   2167  HB2 LEU A 112      30.115  -7.016  37.883  1.00 12.12           H
ANISOU 2167  HB2 LEU A 112     1396   1322   1886   -350   -369    467       H
ATOM   2168  CG  LEU A 112      31.775  -6.813  36.691  1.00 15.97           C
ANISOU 2168  CG  LEU A 112     2323   1892   1853   -806   -323    564       C
ATOM   2169  HG  LEU A 112      32.101  -7.719  36.799  1.00 16.35           H
ANISOU 2169  HG  LEU A 112     2208   2124   1880   -477   -252    406       H
ATOM   2170  CD1 LEU A 112      30.935  -6.779  35.429  1.00 17.24           C
ANISOU 2170  CD1 LEU A 112     2504   2204   1840   -388   -170    604       C
ATOM   2171 HD11 LEU A 112      30.218  -7.412  35.514  1.00 16.46           H
ANISOU 2171 HD11 LEU A 112     2186   2096   1970   -152   -146    436       H
ATOM   2172 HD12 LEU A 112      31.488  -7.008  34.679  1.00 17.92           H
ANISOU 2172 HD12 LEU A 112     2417   2170   2220   -323    -47    375       H
ATOM   2173 HD13 LEU A 112      30.579  -5.894  35.315  1.00 17.49           H
ANISOU 2173 HD13 LEU A 112     2393   2278   1972   -215   -137    365       H
ATOM   2174  CD2 LEU A 112      32.989  -5.900  36.589  1.00 22.50           C
ANISOU 2174  CD2 LEU A 112     2921   3460   2165  -1756    -10    318       C
ATOM   2175 HD21 LEU A 112      32.700  -4.986  36.655  1.00 23.61           H
ANISOU 2175 HD21 LEU A 112     2922   3695   2353  -1229     -5    166       H
ATOM   2176 HD22 LEU A 112      33.418  -6.047  35.742  1.00 21.86           H
ANISOU 2176 HD22 LEU A 112     2700   2959   2648   -946    131    183       H
ATOM   2177 HD23 LEU A 112      33.601  -6.104  37.301  1.00 21.35           H
ANISOU 2177 HD23 LEU A 112     2683   2757   2671   -962     -9    250       H
ATOM   2178  C   LEU A 112      30.794  -6.025  40.405  1.00 12.44           C
ANISOU 2178  C   LEU A 112     1583   1114   2030   -294   -474    357       C
ATOM   2179  O   LEU A 112      30.401  -4.862  40.329  1.00 15.36           O
ANISOU 2179  O   LEU A 112     1955   1333   2548   -131   -639    279       O
ATOM   2180  H   LEU A 112      31.342  -8.551  39.155  1.00 10.98           H
ANISOU 2180  H   LEU A 112     1271   1258   1639   -219   -421    197       H
ATOM   2181  N   GLY A 113      30.562  -6.807  41.474  1.00 12.05           N
ANISOU 2181  N   GLY A 113     1424   1194   1959   -542   -108    134       N
ATOM   2182  CA  GLY A 113      29.910  -6.323  42.656  1.00 11.84           C
ANISOU 2182  CA  GLY A 113     1376   1151   1971   -451   -339    -46       C
ATOM   2183  HA3 GLY A 113      30.034  -5.364  42.732  1.00 11.73           H
ANISOU 2183  HA3 GLY A 113     1422   1176   1856   -451   -228   -113       H
ATOM   2184  HA2 GLY A 113      30.334  -6.733  43.426  1.00 11.39           H
ANISOU 2184  HA2 GLY A 113     1438   1199   1690   -341   -123   -125       H
ATOM   2185  C   GLY A 113      28.439  -6.608  42.756  1.00 10.65           C
ANISOU 2185  C   GLY A 113     1444    821   1779   -395   -153    -64       C
ATOM   2186  O   GLY A 113      27.823  -6.094  43.667  1.00 12.04           O
ANISOU 2186  O   GLY A 113     1569   1154   1848   -304   -323   -339       O
ATOM   2187  H   GLY A 113      30.774  -7.635  41.515  1.00 12.52           H
ANISOU 2187  H   GLY A 113     1421   1450   1886   -157   -251    164       H
ATOM   2188  N   GLU A 114      27.897  -7.418  41.851  1.00 10.76           N
ANISOU 2188  N   GLU A 114     1453   1000   1632   -390   -151    -72       N
ATOM   2189  CA  GLU A 114      26.492  -7.716  41.764  1.00 10.77           C
ANISOU 2189  CA  GLU A 114     1510   1043   1539   -475   -147    -39       C
ATOM   2190  HA  GLU A 114      26.007  -7.237  42.464  1.00 11.34           H
ANISOU 2190  HA  GLU A 114     1555   1197   1556   -306   -176    -33       H
ATOM   2191  CB  GLU A 114      25.945  -7.281  40.420  1.00 12.27           C
ANISOU 2191  CB  GLU A 114     1794   1327   1540   -357   -250    -38       C
ATOM   2192  HB3 GLU A 114      25.024  -7.577  40.339  1.00 11.97           H
ANISOU 2192  HB3 GLU A 114     1609   1347   1591   -130   -195      5       H
ATOM   2193  HB2 GLU A 114      26.479  -7.690  39.721  1.00 12.63           H
ANISOU 2193  HB2 GLU A 114     1762   1385   1650   -280   -194    -27       H
ATOM   2194  CG  GLU A 114      25.984  -5.813  40.211  1.00 13.41           C
ANISOU 2194  CG  GLU A 114     2043   1415   1637   -208   -452     58       C
ATOM   2195  HG3 GLU A 114      25.725  -5.618  39.297  1.00 12.70           H
ANISOU 2195  HG3 GLU A 114     1891   1388   1547   -190   -283     37       H
ATOM   2196  HG2 GLU A 114      26.884  -5.490  40.375  1.00 12.81           H
ANISOU 2196  HG2 GLU A 114     1796   1427   1643    -61   -200     81       H
ATOM   2197  CD  GLU A 114      25.045  -5.066  41.130  1.00 13.57           C
ANISOU 2197  CD  GLU A 114     2071   1230   1854   -387   -360    162       C
ATOM   2198  OE1 GLU A 114      25.106  -3.833  41.054  1.00 19.38           O
ANISOU 2198  OE1 GLU A 114     3703   1232   2427   -208    311    163       O
ATOM   2199  OE2 GLU A 114      24.245  -5.685  41.846  1.00 14.70           O
ANISOU 2199  OE2 GLU A 114     1578   1565   2442   -219   -194    131       O
ATOM   2200  C   GLU A 114      26.272  -9.211  41.961  1.00 10.39           C
ANISOU 2200  C   GLU A 114     1497   1053   1398   -387   -156    -26       C
ATOM   2201  O   GLU A 114      26.562  -9.996  41.071  1.00 12.55           O
ANISOU 2201  O   GLU A 114     1872   1296   1598   -633    185   -318       O
ATOM   2202  H   GLU A 114      28.368  -7.822  41.255  1.00 11.05           H
ANISOU 2202  H   GLU A 114     1476   1087   1635   -312   -148    -50       H
ATOM   2203  N  ALYS A 115      25.683  -9.527  43.099  0.67 10.04           N
ANISOU 2203  N  ALYS A 115     1477    958   1378   -321   -101    -40       N
ATOM   2204  N  BLYS A 115      25.805  -9.653  43.136  0.33  8.35           N
ANISOU 2204  N  BLYS A 115     1270    718   1181   -220   -378   -124       N
ATOM   2205  CA ALYS A 115      25.419 -10.897  43.488  0.67 10.53           C
ANISOU 2205  CA ALYS A 115     1723    940   1335   -273   -114      3       C
ATOM   2206  CA BLYS A 115      25.533 -11.088  43.421  0.33  8.54           C
ANISOU 2206  CA BLYS A 115     1281    646   1317     94   -203     45       C
ATOM   2207  HA ALYS A 115      26.028 -11.497  43.009  0.67 10.95           H
ANISOU 2207  HA ALYS A 115     1624   1169   1365   -189   -125     -7       H
ATOM   2208  HA BLYS A 115      26.183 -11.663  42.965  0.33  8.44           H
ANISOU 2208  HA BLYS A 115     1202    834   1170    -21   -142    -53       H
ATOM   2209  CB ALYS A 115      25.736 -11.046  44.976  0.67 10.98           C
ANISOU 2209  CB ALYS A 115     1876    960   1332      1   -167    -43       C
ATOM   2210  CB BLYS A 115      25.533 -11.423  44.922  0.33  9.98           C
ANISOU 2210  CB BLYS A 115     1564    960   1265   -109   -359   -106       C
ATOM   2211  HB3ALYS A 115      25.069 -10.563  45.488  0.67 11.13           H
ANISOU 2211  HB3ALYS A 115     1630   1168   1429    -82   -110    -20       H
ATOM   2212  HB3BLYS A 115      25.249 -12.344  45.034  0.33  9.89           H
ANISOU 2212  HB3BLYS A 115     1407   1072   1276   -183   -224     54       H
ATOM   2213  HB2ALYS A 115      26.614 -10.670  45.147  0.67 11.09           H
ANISOU 2213  HB2ALYS A 115     1656   1161   1397     81    -42     45       H
ATOM   2214  HB2BLYS A 115      24.908 -10.834  45.373  0.33 10.24           H
ANISOU 2214  HB2BLYS A 115     1442   1128   1320   -120   -205    -10       H
ATOM   2215  CG ALYS A 115      25.743 -12.466  45.456  0.67 11.40           C
ANISOU 2215  CG ALYS A 115     1731   1014   1586   -272   -300    113       C
ATOM   2216  CG BLYS A 115      26.864 -11.276  45.590  0.33  9.47           C
ANISOU 2216  CG BLYS A 115     1333   1014   1248   -303   -216    202       C
ATOM   2217  HG3ALYS A 115      24.952 -12.900  45.112  0.67 10.84           H
ANISOU 2217  HG3ALYS A 115     1484   1108   1527   -125   -180     64       H
ATOM   2218  HG3BLYS A 115      27.112 -10.339  45.573  0.33  9.88           H
ANISOU 2218  HG3BLYS A 115     1427   1020   1305   -288   -221    111       H
ATOM   2219  HG2ALYS A 115      25.721 -12.466  46.426  0.67 11.74           H
ANISOU 2219  HG2ALYS A 115     1804   1073   1582   -124   -186     75       H
ATOM   2220  HG2BLYS A 115      27.519 -11.799  45.102  0.33 10.52           H
ANISOU 2220  HG2BLYS A 115     1468   1190   1338   -211   -184     90       H
ATOM   2221  CD ALYS A 115      26.940 -13.301  45.029  0.67 13.30           C
ANISOU 2221  CD ALYS A 115     2379   1081   1590    -22     18    245       C
ATOM   2222  CD BLYS A 115      26.893 -11.734  47.042  0.33 10.41           C
ANISOU 2222  CD BLYS A 115     1519   1164   1270    -49   -172    189       C
ATOM   2223  HD3ALYS A 115      27.755 -12.878  45.341  0.67 13.37           H
ANISOU 2223  HD3ALYS A 115     2117   1277   1685    121     46    204       H
ATOM   2224  HD3BLYS A 115      26.725 -12.689  47.086  0.33 10.63           H
ANISOU 2224  HD3BLYS A 115     1461   1198   1377   -144   -179    201       H
ATOM   2225  HD2ALYS A 115      26.949 -13.380  44.062  0.67 13.15           H
ANISOU 2225  HD2ALYS A 115     2190   1142   1662    -29    -62    101       H
ATOM   2226  HD2BLYS A 115      26.235 -11.246  47.558  0.33 11.00           H
ANISOU 2226  HD2BLYS A 115     1420   1374   1383   -120    -85    134       H
ATOM   2227  CE ALYS A 115      26.869 -14.710  45.624  0.67 13.94           C
ANISOU 2227  CE ALYS A 115     2950    829   1514     72   -183     41       C
ATOM   2228  CE BLYS A 115      28.279 -11.456  47.611  0.33 17.42           C
ANISOU 2228  CE BLYS A 115     1762   2758   2097   -447   -449    511       C
ATOM   2229  HE3ALYS A 115      26.952 -14.643  46.589  0.67 14.11           H
ANISOU 2229  HE3ALYS A 115     2704   1098   1559    -66   -241    -26       H
ATOM   2230  HE3BLYS A 115      28.555 -10.565  47.351  0.33 16.54           H
ANISOU 2230  HE3BLYS A 115     1915   2418   1951   -147   -431    301       H
ATOM   2231  HE2ALYS A 115      27.602 -15.234  45.269  0.67 14.29           H
ANISOU 2231  HE2ALYS A 115     2360   1352   1716   -114   -186     28       H
ATOM   2232  HE2BLYS A 115      28.900 -12.112  47.258  0.33 17.95           H
ANISOU 2232  HE2BLYS A 115     2230   2631   1957   -349   -394    448       H
ATOM   2233  NZ ALYS A 115      25.588 -15.444  45.328  0.67 16.48           N
ANISOU 2233  NZ ALYS A 115     3562    640   2061   -391   -596   -152       N
ATOM   2234  NZ BLYS A 115      28.329 -11.535  49.088  0.33 19.35           N
ANISOU 2234  NZ BLYS A 115     1779   3376   2194   -228   -497    720       N
ATOM   2235  HZ1ALYS A 115      24.860 -15.058  45.821  0.67 17.16           H
ANISOU 2235  HZ1ALYS A 115     3049   1444   2027   -396   -504    142       H
ATOM   2236  HZ1BLYS A 115      27.770 -10.855  49.471  0.33 21.11           H
ANISOU 2236  HZ1BLYS A 115     2380   3205   2434   -325   -423    386       H
ATOM   2237  HZ2ALYS A 115      25.677 -16.366  45.582  0.67 15.67           H
ANISOU 2237  HZ2ALYS A 115     3185   1309   1459    -47   -426    681       H
ATOM   2238  HZ2BLYS A 115      29.230 -11.404  49.393  0.33 20.38           H
ANISOU 2238  HZ2BLYS A 115     2023   3275   2444   -576   -727    445       H
ATOM   2239  HZ3ALYS A 115      25.392 -15.396  44.388  0.67 16.59           H
ANISOU 2239  HZ3ALYS A 115     3190   1132   1981   -219   -350     41       H
ATOM   2240  HZ3BLYS A 115      28.021 -12.395  49.383  0.33 19.31           H
ANISOU 2240  HZ3BLYS A 115     2058   2920   2359   -133   -569    251       H
ATOM   2241  C  ALYS A 115      23.960 -11.213  43.068  0.67 10.11           C
ANISOU 2241  C  ALYS A 115     1674    942   1223   -423     22   -241       C
ATOM   2242  C  BLYS A 115      24.137 -11.424  42.944  0.33  6.55           C
ANISOU 2242  C  BLYS A 115     1264    317    908     63   -158    148       C
ATOM   2243  O  ALYS A 115      23.008 -10.827  43.743  0.67 12.76           O
ANISOU 2243  O  ALYS A 115     1717   1404   1726   -227    140   -509       O
ATOM   2244  O  BLYS A 115      23.196 -11.034  43.639  0.33  5.84           O
ANISOU 2244  O  BLYS A 115     1081    291    846   -169   -269     46       O
ATOM   2245  H  ALYS A 115      25.420  -8.941  43.673  0.67 10.44           H
ANISOU 2245  H  ALYS A 115     1526   1148   1293   -199   -104    -46       H
ATOM   2246  H  BLYS A 115      25.634  -9.125  43.794  0.33  8.79           H
ANISOU 2246  H  BLYS A 115     1317    942   1079   -137   -255    -91       H
ATOM   2247  N  ALEU A 116      23.804 -11.837  41.892  0.58  8.38           N
ANISOU 2247  N  ALEU A 116     1430    696   1056   -302     57    -25       N
ATOM   2248  N  BLEU A 116      23.993 -12.085  41.791  0.41  8.16           N
ANISOU 2248  N  BLEU A 116     1412    742    946     38   -138    -13       N
ATOM   2249  CA ALEU A 116      22.518 -12.057  41.257  0.58  8.17           C
ANISOU 2249  CA ALEU A 116     1493    620    988   -261      0     -8       C
ATOM   2250  CA BLEU A 116      22.731 -12.241  41.090  0.41  8.32           C
ANISOU 2250  CA BLEU A 116     1222    898   1040    -99     65      4       C
ATOM   2251  HA ALEU A 116      21.829 -11.538  41.717  0.58  8.68           H
ANISOU 2251  HA ALEU A 116     1344    869   1084   -174    -40     19       H
ATOM   2252  HA BLEU A 116      22.068 -11.609  41.439  0.41  8.49           H
ANISOU 2252  HA BLEU A 116     1191    974   1059    -49      8     -6       H
ATOM   2253  CB ALEU A 116      22.544 -11.622  39.781  0.58  8.37           C
ANISOU 2253  CB ALEU A 116     1327    818   1033   -229    153     25       C
ATOM   2254  CB BLEU A 116      22.952 -11.897  39.610  0.41  7.52           C
ANISOU 2254  CB BLEU A 116     1088    770    997      5     15    -32       C
ATOM   2255  HB3ALEU A 116      21.653 -11.733  39.414  0.58  8.60           H
ANISOU 2255  HB3ALEU A 116     1260    847   1157   -119    153     60       H
ATOM   2256  HB3BLEU A 116      22.109 -12.008  39.143  0.41  7.72           H
ANISOU 2256  HB3BLEU A 116     1047    858   1028     -9     43    -23       H
ATOM   2257  HB2ALEU A 116      23.158 -12.202  39.304  0.58  8.64           H
ANISOU 2257  HB2ALEU A 116     1266    923   1090    -93     79     77       H
ATOM   2258  HB2BLEU A 116      23.602 -12.514  39.240  0.41  7.65           H
ANISOU 2258  HB2BLEU A 116     1047    859    999      3     39    -23       H
ATOM   2259  CG ALEU A 116      22.973 -10.182  39.514  0.58  9.82           C
ANISOU 2259  CG ALEU A 116     1555    900   1273   -200    138    223       C
ATOM   2260  CG BLEU A 116      23.441 -10.481  39.336  0.41  9.60           C
ANISOU 2260  CG BLEU A 116     1785    797   1064    -37     65     18       C
ATOM   2261  HG ALEU A 116      23.802  -9.988  39.977  0.58  9.94           H
ANISOU 2261  HG ALEU A 116     1490    929   1357    -92    143    179       H
ATOM   2262  HG BLEU A 116      24.277 -10.341  39.807  0.41 10.05           H
ANISOU 2262  HG BLEU A 116     1581    930   1304     18    144    108       H
ATOM   2263  CD1ALEU A 116      23.181  -9.995  38.028  0.58 11.35           C
ANISOU 2263  CD1ALEU A 116     1790   1134   1386   -134    215    465       C
ATOM   2264  CD1BLEU A 116      23.707 -10.303  37.848  0.41 11.31           C
ANISOU 2264  CD1BLEU A 116     1620   1543   1132   -157   -132    407       C
ATOM   2265 HD11ALEU A 116      23.882 -10.582  37.734  0.58 11.76           H
ANISOU 2265 HD11ALEU A 116     1672   1373   1422   -104    137    321       H
ATOM   2266 HD11BLEU A 116      24.356 -10.953  37.571  0.41 11.82           H
ANISOU 2266 HD11BLEU A 116     1696   1549   1244   -154   -107    248       H
ATOM   2267 HD12ALEU A 116      23.426  -9.083  37.859  0.58 11.17           H
ANISOU 2267 HD12ALEU A 116     1622   1217   1402   -280    178    376       H
ATOM   2268 HD12BLEU A 116      24.042  -9.417  37.694  0.41 11.10           H
ANISOU 2268 HD12BLEU A 116     1605   1415   1197    -61    -77    203       H
ATOM   2269 HD13ALEU A 116      22.364 -10.205  37.569  0.58 11.82           H
ANISOU 2269 HD13ALEU A 116     1755   1215   1520    -26    169    321       H
ATOM   2270 HD13BLEU A 116      22.886 -10.433  37.367  0.41 10.86           H
ANISOU 2270 HD13BLEU A 116     1475   1381   1268    -68    -60    226       H
ATOM   2271  CD2ALEU A 116      21.903  -9.233  40.001  0.58 12.07           C
ANISOU 2271  CD2ALEU A 116     1969    819   1796   -101    393    261       C
ATOM   2272  CD2BLEU A 116      22.445  -9.448  39.839  0.41 11.08           C
ANISOU 2272  CD2BLEU A 116     1759    658   1790     61    307    340       C
ATOM   2273 HD21ALEU A 116      21.091  -9.405  39.518  0.58 12.55           H
ANISOU 2273 HD21ALEU A 116     1925   1061   1783      6    316    228       H
ATOM   2274 HD21BLEU A 116      21.609  -9.573  39.382  0.41 11.86           H
ANISOU 2274 HD21BLEU A 116     1830    960   1713     46    240    215       H
ATOM   2275 HD22ALEU A 116      22.192  -8.331  39.845  0.58 11.56           H
ANISOU 2275 HD22ALEU A 116     1620   1162   1609   -448    309    419       H
ATOM   2276 HD22BLEU A 116      22.787  -8.570  39.659  0.41 10.88           H
ANISOU 2276 HD22BLEU A 116     1460   1124   1550   -375    256    424       H
ATOM   2277 HD23ALEU A 116      21.761  -9.374  40.937  0.58 11.62           H
ANISOU 2277 HD23ALEU A 116     1700   1047   1666   -126    153    122       H
ATOM   2278 HD23BLEU A 116      22.323  -9.566  40.783  0.41 11.53           H
ANISOU 2278 HD23BLEU A 116     1709    986   1683    -16    100    130       H
ATOM   2279  C  ALEU A 116      22.146 -13.535  41.321  0.58  7.57           C
ANISOU 2279  C  ALEU A 116     1413    637    823   -303   -219     -9       C
ATOM   2280  C  BLEU A 116      22.160 -13.649  41.238  0.41  9.66           C
ANISOU 2280  C  BLEU A 116     1464    974   1232   -293    115     72       C
ATOM   2281  O  ALEU A 116      23.020 -14.436  41.336  0.58  9.95           O
ANISOU 2281  O  ALEU A 116     1524    588   1668   -235   -114     11       O
ATOM   2282  O  BLEU A 116      22.900 -14.649  41.265  0.41  9.61           O
ANISOU 2282  O  BLEU A 116     1387   1017   1245   -271    -42     96       O
ATOM   2283  H  ALEU A 116      24.470 -12.147  41.443  0.58  8.47           H
ANISOU 2283  H  ALEU A 116     1271    823   1122   -239    -66    -21       H
ATOM   2284  H  BLEU A 116      24.654 -12.472  41.384  0.41  8.02           H
ANISOU 2284  H  BLEU A 116     1216    810   1020    -76   -104     34       H
ATOM   2285  N   THR A 117      20.833 -13.758  41.306  1.00  8.33           N
ANISOU 2285  N   THR A 117     1494    701    968   -268   -173     78       N
ATOM   2286  CA  THR A 117      20.278 -15.088  41.298  1.00  8.43           C
ANISOU 2286  CA  THR A 117     1691    658    852   -339   -214    162       C
ATOM   2287  HA  THR A 117      20.829 -15.687  41.840  1.00  8.30           H
ANISOU 2287  HA  THR A 117     1382    839    931   -118    -92     21       H
ATOM   2288  CB  THR A 117      18.872 -15.139  41.894  1.00  8.93           C
ANISOU 2288  CB  THR A 117     1766    745    880   -299   -167    150       C
ATOM   2289  HB  THR A 117      18.620 -16.069  42.010  1.00  9.02           H
ANISOU 2289  HB  THR A 117     1648    831    945   -358    -70    222       H
ATOM   2290  OG1 THR A 117      17.975 -14.542  40.975  1.00  9.63           O
ANISOU 2290  OG1 THR A 117     1538    905   1214   -189   -116     89       O
ATOM   2291  HG1 THR A 117      17.209 -14.544  41.297  0.00  9.85           H
ANISOU 2291  HG1 THR A 117     1247   1247   1247      0      0      0       H
ATOM   2292  CG2 THR A 117      18.797 -14.482  43.244  1.00 10.16           C
ANISOU 2292  CG2 THR A 117     2253    588   1016   -356    115     18       C
ATOM   2293 HG21 THR A 117      19.502 -14.809  43.809  1.00 10.93           H
ANISOU 2293 HG21 THR A 117     1880    955   1317   -330    120      0       H
ATOM   2294 HG22 THR A 117      17.952 -14.675  43.657  1.00 10.35           H
ANISOU 2294 HG22 THR A 117     1813    866   1253   -262   -205     41       H
ATOM   2295 HG23 THR A 117      18.886 -13.532  43.147  1.00  9.40           H
ANISOU 2295 HG23 THR A 117     1699    790   1082   -679     31    318       H
ATOM   2296  C   THR A 117      20.236 -15.656  39.890  1.00  7.96           C
ANISOU 2296  C   THR A 117     1375    770    877   -212   -218     60       C
ATOM   2297  O   THR A 117      20.327 -14.923  38.892  1.00  8.72           O
ANISOU 2297  O   THR A 117     1597    838    876   -312   -219    122       O
ATOM   2298  H   THR A 117      20.264 -13.113  41.324  1.00  8.83           H
ANISOU 2298  H   THR A 117     1421    972    959   -152   -100     68       H
ATOM   2299  N   ASP A 118      20.028 -16.971  39.789  1.00  8.37           N
ANISOU 2299  N   ASP A 118     1527    775    878   -321   -255     83       N
ATOM   2300  CA  ASP A 118      19.822 -17.593  38.493  1.00  8.73           C
ANISOU 2300  CA  ASP A 118     1510    956    849   -278   -149      4       C
ATOM   2301  HA  ASP A 118      20.624 -17.456  37.948  1.00  8.86           H
ANISOU 2301  HA  ASP A 118     1349    951   1066   -209   -159    -14       H
ATOM   2302  CB  ASP A 118      19.614 -19.087  38.643  1.00  8.88           C
ANISOU 2302  CB  ASP A 118     1413    839   1121   -223   -194   -114       C
ATOM   2303  HB3 ASP A 118      19.330 -19.450  37.790  1.00  8.72           H
ANISOU 2303  HB3 ASP A 118     1380    922   1008   -179   -136    -65       H
ATOM   2304  HB2 ASP A 118      18.927 -19.241  39.310  1.00  9.28           H
ANISOU 2304  HB2 ASP A 118     1394    918   1213   -137   -133    -79       H
ATOM   2305  CG  ASP A 118      20.843 -19.841  39.067  1.00  9.24           C
ANISOU 2305  CG  ASP A 118     1400    900   1209   -159   -180   -181       C
ATOM   2306  OD1 ASP A 118      21.984 -19.383  38.893  1.00 11.48           O
ANISOU 2306  OD1 ASP A 118     1395   1446   1518   -301   -141   -115       O
ATOM   2307  OD2 ASP A 118      20.604 -20.974  39.602  1.00 11.17           O
ANISOU 2307  OD2 ASP A 118     1496    952   1796    -75   -146     19       O
ATOM   2308  C   ASP A 118      18.647 -16.969  37.739  1.00  9.07           C
ANISOU 2308  C   ASP A 118     1550    955    940   -304   -297    -21       C
ATOM   2309  O   ASP A 118      18.722 -16.781  36.536  1.00 10.20           O
ANISOU 2309  O   ASP A 118     1784   1298    791   -224   -217     40       O
ATOM   2310  H   ASP A 118      20.001 -17.500  40.466  1.00  8.37           H
ANISOU 2310  H   ASP A 118     1461    812    904   -243   -192    108       H
ATOM   2311  N  AASP A 119      17.574 -16.655  38.457  0.34  8.86           N
ANISOU 2311  N  AASP A 119     1420   1105    840   -242   -370     89       N
ATOM   2312  N  BASP A 119      17.550 -16.684  38.412  0.66  8.80           N
ANISOU 2312  N  BASP A 119     1592    889    860   -271   -265     74       N
ATOM   2313  CA AASP A 119      16.377 -16.068  37.849  0.34  8.79           C
ANISOU 2313  CA AASP A 119     1360   1240    739   -281   -305    167       C
ATOM   2314  CA BASP A 119      16.432 -16.106  37.671  0.66 10.31           C
ANISOU 2314  CA BASP A 119     1680   1082   1153   -152   -270    193       C
ATOM   2315  HA AASP A 119      16.084 -16.643  37.111  0.34  8.73           H
ANISOU 2315  HA AASP A 119     1339   1070    907   -183   -271     71       H
ATOM   2316  HA BASP A 119      16.235 -16.681  36.903  0.66 10.79           H
ANISOU 2316  HA BASP A 119     1627   1261   1211   -195   -236     80       H
ATOM   2317  CB AASP A 119      15.232 -15.990  38.849  0.34  8.67           C
ANISOU 2317  CB AASP A 119     1264   1042    988    -38   -196    392       C
ATOM   2318  CB BASP A 119      15.175 -16.043  38.523  0.66 11.87           C
ANISOU 2318  CB BASP A 119     1558   1611   1340   -459   -279    224       C
ATOM   2319  HB3AASP A 119      14.618 -15.293  38.570  0.34  8.24           H
ANISOU 2319  HB3AASP A 119     1100   1064    965     16   -135    143       H
ATOM   2320  HB3BASP A 119      15.221 -15.265  39.101  0.66 12.59           H
ANISOU 2320  HB3BASP A 119     1623   1644   1514   -353   -291    133       H
ATOM   2321  HB2AASP A 119      15.592 -15.784  39.726  0.34  8.99           H
ANISOU 2321  HB2AASP A 119     1202   1158   1053   -124   -154    204       H
ATOM   2322  HB2BASP A 119      15.114 -16.850  39.057  0.66 11.60           H
ANISOU 2322  HB2BASP A 119     1594   1470   1341   -380   -268    107       H
ATOM   2323  CG AASP A 119      14.453 -17.274  38.955  0.34  9.10           C
ANISOU 2323  CG AASP A 119     1129   1447    881   -349   -106    -51       C
ATOM   2324  CG BASP A 119      13.922 -15.943  37.694  0.66 18.21           C
ANISOU 2324  CG BASP A 119     2025   3410   1483  -1078   -609     43       C
ATOM   2325  OD1AASP A 119      14.680 -18.217  38.165  0.34 10.46           O
ANISOU 2325  OD1AASP A 119     1355   1387   1230   -443    163   -159       O
ATOM   2326  OD1BASP A 119      13.102 -15.096  38.004  0.66 26.81           O
ANISOU 2326  OD1BASP A 119     3431   2263   4492    340  -2512    159       O
ATOM   2327  OD2AASP A 119      13.589 -17.288  39.857  0.34  9.94           O
ANISOU 2327  OD2AASP A 119     1098   1627   1050   -407    -30     69       O
ATOM   2328  OD2BASP A 119      13.755 -16.753  36.759  0.66 23.67           O
ANISOU 2328  OD2BASP A 119     3190   4143   1659  -1724   -628   -315       O
ATOM   2329  C  AASP A 119      16.648 -14.679  37.279  0.34  8.73           C
ANISOU 2329  C  AASP A 119     1148   1241    925   -197    -92    204       C
ATOM   2330  C  BASP A 119      16.832 -14.734  37.131  0.66  8.53           C
ANISOU 2330  C  BASP A 119     1216   1032    991    -94   -244     54       C
ATOM   2331  O  AASP A 119      16.077 -14.299  36.247  0.34  6.53           O
ANISOU 2331  O  AASP A 119      548   1159    774     64    266    190       O
ATOM   2332  O  BASP A 119      16.532 -14.414  35.963  0.66  8.09           O
ANISOU 2332  O  BASP A 119      951   1317    804     35    124    136       O
ATOM   2333  H  AASP A 119      17.519 -16.779  39.307  0.34  8.85           H
ANISOU 2333  H  AASP A 119     1403   1087    871   -244   -304    151       H
ATOM   2334  H  BASP A 119      17.435 -16.808  39.256  0.66  9.10           H
ANISOU 2334  H  BASP A 119     1553    974    928   -251   -172    188       H
ATOM   2335  N   GLU A 120      17.498 -13.916  37.960  1.00  9.10           N
ANISOU 2335  N   GLU A 120     1676    878    903   -180   -132    136       N
ATOM   2336  CA  GLU A 120      17.925 -12.601  37.478  1.00  9.16           C
ANISOU 2336  CA  GLU A 120     1655    861    964    -45    -61    129       C
ATOM   2337  HA  GLU A 120      17.133 -12.085  37.218  1.00  9.05           H
ANISOU 2337  HA  GLU A 120     1389   1070    980   -103     24     72       H
ATOM   2338  CB  GLU A 120      18.613 -11.832  38.617  1.00  9.16           C
ANISOU 2338  CB  GLU A 120     1598    849   1034   -121    -58    115       C
ATOM   2339  HB3 GLU A 120      19.048 -11.048  38.248  1.00  8.82           H
ANISOU 2339  HB3 GLU A 120     1374    966   1011   -109      0    125       H
ATOM   2340  HB2 GLU A 120      19.277 -12.409  39.026  1.00  9.13           H
ANISOU 2340  HB2 GLU A 120     1386   1022   1060    -57     21     41       H
ATOM   2341  CG  GLU A 120      17.665 -11.361  39.706  1.00  9.99           C
ANISOU 2341  CG  GLU A 120     1816    871   1109      2    -16     82       C
ATOM   2342  HG3 GLU A 120      17.130 -12.115  40.000  1.00  9.72           H
ANISOU 2342  HG3 GLU A 120     1489   1111   1091    -38      1     64       H
ATOM   2343  HG2 GLU A 120      17.087 -10.675  39.336  1.00  9.73           H
ANISOU 2343  HG2 GLU A 120     1490   1092   1112     17     -6     48       H
ATOM   2344  CD  GLU A 120      18.350 -10.773  40.939  1.00  9.47           C
ANISOU 2344  CD  GLU A 120     1822    671   1106    -64     57     36       C
ATOM   2345  OE1 GLU A 120      19.420 -11.222  41.330  1.00 10.71           O
ANISOU 2345  OE1 GLU A 120     2096    845   1127    -57   -258     62       O
ATOM   2346  OE2 GLU A 120      17.745  -9.823  41.502  1.00 13.23           O
ANISOU 2346  OE2 GLU A 120     2319   1154   1551    235   -158   -288       O
ATOM   2347  C   GLU A 120      18.828 -12.698  36.267  1.00  8.80           C
ANISOU 2347  C   GLU A 120     1402    996    943   -158   -119    118       C
ATOM   2348  O   GLU A 120      18.637 -11.974  35.266  1.00  9.63           O
ANISOU 2348  O   GLU A 120     1489   1118   1050    -10    -45    254       O
ATOM   2349  H   GLU A 120      17.763 -14.122  38.752  1.00  8.86           H
ANISOU 2349  H   GLU A 120     1426    982    959   -113   -154    142       H
ATOM   2350  N   VAL A 121      19.804 -13.581  36.324  1.00  8.66           N
ANISOU 2350  N   VAL A 121     1446   1008    834   -131   -241    117       N
ATOM   2351  CA  VAL A 121      20.706 -13.744  35.195  1.00  9.48           C
ANISOU 2351  CA  VAL A 121     1509   1103    987   -134   -223     35       C
ATOM   2352  HA  VAL A 121      21.058 -12.864  34.945  1.00  9.22           H
ANISOU 2352  HA  VAL A 121     1402   1123    975    -81   -200     97       H
ATOM   2353  CB  VAL A 121      21.907 -14.590  35.614  1.00 11.28           C
ANISOU 2353  CB  VAL A 121     1478   1731   1074     12   -397    -58       C
ATOM   2354  HB  VAL A 121      21.578 -15.415  36.030  1.00 11.56           H
ANISOU 2354  HB  VAL A 121     1542   1644   1205     78   -284    -75       H
ATOM   2355  CG1 VAL A 121      22.738 -14.989  34.455  1.00 13.64           C
ANISOU 2355  CG1 VAL A 121     1570   2464   1148    -31   -167    153       C
ATOM   2356 HG11 VAL A 121      22.244 -15.595  33.897  1.00 13.47           H
ANISOU 2356 HG11 VAL A 121     1640   1978   1498     29   -106     80       H
ATOM   2357 HG12 VAL A 121      23.533 -15.422  34.775  1.00 12.92           H
ANISOU 2357 HG12 VAL A 121     1636   1946   1324     13   -118    -22       H
ATOM   2358 HG13 VAL A 121      22.972 -14.201  33.961  1.00 13.26           H
ANISOU 2358 HG13 VAL A 121     1612   1989   1438     92   -191    -68       H
ATOM   2359  CG2 VAL A 121      22.747 -13.862  36.651  1.00 13.00           C
ANISOU 2359  CG2 VAL A 121     1664   1871   1402     -1   -381   -300       C
ATOM   2360 HG21 VAL A 121      23.064 -13.039  36.272  1.00 13.19           H
ANISOU 2360 HG21 VAL A 121     1671   1867   1472    116   -273   -177       H
ATOM   2361 HG22 VAL A 121      23.490 -14.415  36.897  1.00 12.54           H
ANISOU 2361 HG22 VAL A 121     1654   1724   1386    -22   -208   -175       H
ATOM   2362 HG23 VAL A 121      22.210 -13.680  37.425  1.00 12.76           H
ANISOU 2362 HG23 VAL A 121     1649   1622   1576    -39   -183   -141       H
ATOM   2363  C   VAL A 121      19.963 -14.303  33.972  1.00  9.31           C
ANISOU 2363  C   VAL A 121     1375   1197    964   -120   -268    149       C
ATOM   2364  O   VAL A 121      20.219 -13.878  32.843  1.00  9.53           O
ANISOU 2364  O   VAL A 121     1333   1378    907   -178   -209    157       O
ATOM   2365  H   VAL A 121      19.954 -14.091  37.002  1.00  8.55           H
ANISOU 2365  H   VAL A 121     1449    902    894    -93   -193    114       H
ATOM   2366  N   ASP A 122      19.056 -15.232  34.202  1.00  9.27           N
ANISOU 2366  N   ASP A 122     1417   1233    869   -197   -222     66       N
ATOM   2367  CA  ASP A 122      18.286 -15.791  33.104  1.00  9.61           C
ANISOU 2367  CA  ASP A 122     1410   1359    880   -191   -243     13       C
ATOM   2368  HA  ASP A 122      18.906 -16.170  32.446  1.00 10.29           H
ANISOU 2368  HA  ASP A 122     1399   1402   1109   -173   -143      0       H
ATOM   2369  CB  ASP A 122      17.401 -16.924  33.593  1.00 11.07           C
ANISOU 2369  CB  ASP A 122     1679   1549    975   -396   -442     55       C
ATOM   2370  HB3 ASP A 122      16.785 -17.173  32.886  1.00 10.10           H
ANISOU 2370  HB3 ASP A 122     1169   1654   1015   -297   -287     80       H
ATOM   2371  HB2 ASP A 122      16.906 -16.629  34.374  1.00 11.88           H
ANISOU 2371  HB2 ASP A 122     1587   1563   1363   -301   -203     20       H
ATOM   2372  CG  ASP A 122      18.207 -18.175  33.982  1.00 14.33           C
ANISOU 2372  CG  ASP A 122     2080   1739   1625   -349   -374    299       C
ATOM   2373  OD1 ASP A 122      19.434 -18.297  33.740  1.00 16.82           O
ANISOU 2373  OD1 ASP A 122     2143   2092   2154    -99   -155     89       O
ATOM   2374  OD2 ASP A 122      17.585 -19.069  34.573  1.00 17.25           O
ANISOU 2374  OD2 ASP A 122     2594   1761   2200   -240   -165    414       O
ATOM   2375  C   ASP A 122      17.485 -14.702  32.390  1.00  9.60           C
ANISOU 2375  C   ASP A 122     1255   1470    922   -226   -202    124       C
ATOM   2376  O   ASP A 122      17.386 -14.697  31.171  1.00 10.70           O
ANISOU 2376  O   ASP A 122     1567   1652    843   -196   -327    101       O
ATOM   2377  H   ASP A 122      18.878 -15.549  34.982  1.00  9.61           H
ANISOU 2377  H   ASP A 122     1415   1231   1006   -172   -156    196       H
ATOM   2378  N   GLU A 123      16.900 -13.788  33.147  1.00  9.92           N
ANISOU 2378  N   GLU A 123     1510   1414    844    -83   -205    176       N
ATOM   2379  CA  GLU A 123      16.165 -12.678  32.541  1.00 10.54           C
ANISOU 2379  CA  GLU A 123     1430   1542   1029     -9   -200    297       C
ATOM   2380  HA  GLU A 123      15.484 -13.039  31.936  1.00 10.57           H
ANISOU 2380  HA  GLU A 123     1363   1531   1120    -32   -146    216       H
ATOM   2381  CB  GLU A 123      15.437 -11.879  33.621  1.00 11.64           C
ANISOU 2381  CB  GLU A 123     1446   1864   1111     36   -123    215       C
ATOM   2382  HB3 GLU A 123      16.084 -11.554  34.266  1.00 11.93           H
ANISOU 2382  HB3 GLU A 123     1423   1806   1304     11   -172    206       H
ATOM   2383  HB2 GLU A 123      14.796 -12.461  34.057  1.00 11.98           H
ANISOU 2383  HB2 GLU A 123     1496   1723   1332     24   -146    205       H
ATOM   2384  CG  GLU A 123      14.704 -10.700  33.058  1.00 16.41           C
ANISOU 2384  CG  GLU A 123     1980   2505   1749    489   -439    343       C
ATOM   2385  HG3 GLU A 123      14.122 -11.005  32.345  1.00 15.79           H
ANISOU 2385  HG3 GLU A 123     1864   2231   1901    167   -200    199       H
ATOM   2386  HG2 GLU A 123      15.346 -10.061  32.710  1.00 17.25           H
ANISOU 2386  HG2 GLU A 123     2209   2407   1938    301   -278     96       H
ATOM   2387  CD  GLU A 123      13.865  -9.984  34.054  1.00 20.08           C
ANISOU 2387  CD  GLU A 123     2159   2497   2971    377    268    228       C
ATOM   2388  OE1 GLU A 123      13.747  -8.734  33.902  1.00 23.39           O
ANISOU 2388  OE1 GLU A 123     3800   2517   2569    822    122     46       O
ATOM   2389  OE2 GLU A 123      13.271 -10.675  34.910  1.00 20.90           O
ANISOU 2389  OE2 GLU A 123     2288   2966   2684    231    572     22       O
ATOM   2390  C   GLU A 123      17.108 -11.802  31.720  1.00 10.29           C
ANISOU 2390  C   GLU A 123     1528   1426    955     -1   -113    212       C
ATOM   2391  O   GLU A 123      16.754 -11.376  30.612  1.00 11.50           O
ANISOU 2391  O   GLU A 123     1735   1715    917     26   -224    332       O
ATOM   2392  H   GLU A 123      16.915 -13.794  34.008  1.00  9.77           H
ANISOU 2392  H   GLU A 123     1404   1432    876    -84   -247    245       H
ATOM   2393  N   MET A 124      18.307 -11.485  32.250  1.00 10.06           N
ANISOU 2393  N   MET A 124     1526   1387    910   -138   -181    184       N
ATOM   2394  CA  MET A 124      19.287 -10.707  31.481  1.00 10.63           C
ANISOU 2394  CA  MET A 124     1488   1549   1001   -130   -121    236       C
ATOM   2395  HA  MET A 124      18.916  -9.818  31.298  1.00 10.53           H
ANISOU 2395  HA  MET A 124     1521   1456   1024   -150   -126     91       H
ATOM   2396  CB  MET A 124      20.550 -10.519  32.315  1.00 11.87           C
ANISOU 2396  CB  MET A 124     1789   1613   1106   -357   -273     73       C
ATOM   2397  HB3 MET A 124      21.233 -10.129  31.747  1.00 12.15           H
ANISOU 2397  HB3 MET A 124     1644   1666   1306   -118   -118    125       H
ATOM   2398  HB2 MET A 124      20.851 -11.385  32.631  1.00 11.94           H
ANISOU 2398  HB2 MET A 124     1775   1588   1172   -207   -127    -18       H
ATOM   2399  CG  MET A 124      20.403  -9.632  33.510  1.00 13.98           C
ANISOU 2399  CG  MET A 124     2638   1578   1094   -356   -222    155       C
ATOM   2400  HG3 MET A 124      19.651  -9.929  34.043  1.00 13.71           H
ANISOU 2400  HG3 MET A 124     2116   1635   1455    -85   -258    107       H
ATOM   2401  HG2 MET A 124      20.259  -8.721  33.210  1.00 13.85           H
ANISOU 2401  HG2 MET A 124     2344   1634   1282   -154   -331    102       H
ATOM   2402  SD  MET A 124      21.892  -9.653  34.557  1.00 18.59           S
ANISOU 2402  SD  MET A 124     3439   1838   1786   -326  -1121    -66       S
ATOM   2403  CE  MET A 124      23.054  -8.812  33.467  1.00 21.32           C
ANISOU 2403  CE  MET A 124     2281   3346   2471     81   -373    268       C
ATOM   2404  HE1 MET A 124      23.184  -9.341  32.677  1.00 21.85           H
ANISOU 2404  HE1 MET A 124     2622   2858   2819   -113   -437     66       H
ATOM   2405  HE2 MET A 124      23.889  -8.702  33.928  1.00 20.34           H
ANISOU 2405  HE2 MET A 124     2524   2865   2336   -110   -455     59       H
ATOM   2406  HE3 MET A 124      22.695  -7.953  33.232  1.00 21.51           H
ANISOU 2406  HE3 MET A 124     2752   3015   2406    -99   -437    -18       H
ATOM   2407  C   MET A 124      19.605 -11.389  30.165  1.00 10.74           C
ANISOU 2407  C   MET A 124     1383   1719    976   -221   -252    230       C
ATOM   2408  O   MET A 124      19.678 -10.766  29.101  1.00 12.78           O
ANISOU 2408  O   MET A 124     1776   2103    974   -434   -149    377       O
ATOM   2409  H   MET A 124      18.554 -11.716  33.042  1.00 10.10           H
ANISOU 2409  H   MET A 124     1491   1351    995    -31   -197    231       H
ATOM   2410  N  AILE A 125      19.819 -12.685  30.195  0.61 10.02           N
ANISOU 2410  N  AILE A 125     1352   1709    745   -274   -258     82       N
ATOM   2411  N  BILE A 125      19.813 -12.704  30.236  0.39 10.56           N
ANISOU 2411  N  BILE A 125     1482   1754    774   -166    -85    115       N
ATOM   2412  CA AILE A 125      20.109 -13.344  28.939  0.61 10.77           C
ANISOU 2412  CA AILE A 125     1338   1894    857    -24   -242      3       C
ATOM   2413  CA BILE A 125      20.114 -13.562  29.091  0.39 11.10           C
ANISOU 2413  CA BILE A 125     1192   2082    941   -218    -52   -126       C
ATOM   2414  HA AILE A 125      20.829 -12.861  28.480  0.61 10.98           H
ANISOU 2414  HA AILE A 125     1429   1803    939     29   -175     78       H
ATOM   2415  HA BILE A 125      20.913 -13.222  28.637  0.39 11.00           H
ANISOU 2415  HA BILE A 125     1311   1909    956   -127     22     11       H
ATOM   2416  CB AILE A 125      20.615 -14.745  29.197  0.61 11.61           C
ANISOU 2416  CB AILE A 125     1510   2084    817    216   -262     42       C
ATOM   2417  CB BILE A 125      20.396 -15.026  29.513  0.39 11.52           C
ANISOU 2417  CB BILE A 125     1356   2274    744     75   -174   -216       C
ATOM   2418  HB AILE A 125      20.018 -15.181  29.825  0.61 12.26           H
ANISOU 2418  HB AILE A 125     1503   2010   1142    160   -157     45       H
ATOM   2419  HB BILE A 125      19.653 -15.323  30.058  0.39 12.51           H
ANISOU 2419  HB BILE A 125     1445   2212   1095     47    -56   -109       H
ATOM   2420  CG1AILE A 125      21.994 -14.619  29.850  0.61 13.06           C
ANISOU 2420  CG1AILE A 125     1373   2690    900    435   -167   -201       C
ATOM   2421  CG1BILE A 125      21.671 -15.202  30.367  0.39 13.87           C
ANISOU 2421  CG1BILE A 125     1430   2839    999     26   -322     42       C
ATOM   2422 HG13AILE A 125      21.942 -14.013  30.604  0.61 12.58           H
ANISOU 2422 HG13AILE A 125     1569   1879   1332    353   -233   -151       H
ATOM   2423 HG13BILE A 125      21.616 -16.051  30.832  0.39 13.84           H
ANISOU 2423 HG13BILE A 125     1422   2397   1438     46   -277   -226       H
ATOM   2424 HG12AILE A 125      22.620 -14.273  29.195  0.61 13.70           H
ANISOU 2424 HG12AILE A 125     1584   2279   1340    282    -72    -62       H
ATOM   2425 HG12BILE A 125      21.712 -14.481  31.013  0.39 13.95           H
ANISOU 2425 HG12BILE A 125     1415   2333   1552     12   -256     55       H
ATOM   2426  CD1AILE A 125      22.535 -15.930  30.358  0.61 17.79           C
ANISOU 2426  CD1AILE A 125     2276   2954   1529   1177   -811   -515       C
ATOM   2427  CD1BILE A 125      22.974 -15.184  29.601  0.39 17.82           C
ANISOU 2427  CD1BILE A 125     1211   4164   1392   -120   -419   -236       C
ATOM   2428 HD11AILE A 125      21.906 -16.313  30.974  0.61 20.68           H
ANISOU 2428 HD11AILE A 125     2611   2949   2294    829   -470   -358       H
ATOM   2429 HD11BILE A 125      22.959 -15.883  28.943  0.39 18.01           H
ANISOU 2429 HD11BILE A 125     1525   3241   2074    -11   -379    -56       H
ATOM   2430 HD12AILE A 125      23.368 -15.760  30.802  0.61 16.76           H
ANISOU 2430 HD12AILE A 125     2079   2639   1649    464   -395   -323       H
ATOM   2431 HD12BILE A 125      23.700 -15.325  30.213  0.39 19.02           H
ANISOU 2431 HD12BILE A 125     1652   4107   1467    133   -658   -154       H
ATOM   2432 HD13AILE A 125      22.678 -16.525  29.619  0.61 16.29           H
ANISOU 2432 HD13AILE A 125     2093   2221   1874    683   -442   -419       H
ATOM   2433 HD13BILE A 125      23.070 -14.331  29.170  0.39 19.07           H
ANISOU 2433 HD13BILE A 125     1536   3680   2028     70   -409   -465       H
ATOM   2434  CG2AILE A 125      20.632 -15.570  27.909  0.61 13.22           C
ANISOU 2434  CG2AILE A 125     1962   2160    899    384   -529   -105       C
ATOM   2435  CG2BILE A 125      20.450 -15.898  28.265  0.39 13.53           C
ANISOU 2435  CG2BILE A 125     1854   2356    931    284   -274   -389       C
ATOM   2436 HG21AILE A 125      19.733 -15.719  27.611  0.61 13.00           H
ANISOU 2436 HG21AILE A 125     1723   2042   1171    241   -178    -24       H
ATOM   2437 HG21BILE A 125      19.609 -15.836  27.805  0.39 13.61           H
ANISOU 2437 HG21BILE A 125     1655   2266   1249    178   -173   -293       H
ATOM   2438 HG22AILE A 125      21.052 -16.415  28.081  0.61 13.00           H
ANISOU 2438 HG22AILE A 125     1861   1866   1211    121   -306    -93       H
ATOM   2439 HG22BILE A 125      20.612 -16.806  28.528  0.39 13.91           H
ANISOU 2439 HG22BILE A 125     1804   2210   1269     33   -145   -346       H
ATOM   2440 HG23AILE A 125      21.127 -15.091  27.239  0.61 14.61           H
ANISOU 2440 HG23AILE A 125     1928   2101   1520    290   -272    -17       H
ATOM   2441 HG23BILE A 125      21.159 -15.589  27.697  0.39 14.79           H
ANISOU 2441 HG23BILE A 125     1906   2268   1444    217   -114   -262       H
ATOM   2442  C  AILE A 125      18.894 -13.329  28.031  0.61  9.52           C
ANISOU 2442  C  AILE A 125     1245   1644    727     16   -176    167       C
ATOM   2443  C  BILE A 125      18.954 -13.580  28.074  0.39 11.61           C
ANISOU 2443  C  BILE A 125     1413   1984   1014   -238   -201    148       C
ATOM   2444  O  AILE A 125      19.041 -13.017  26.841  0.61  9.07           O
ANISOU 2444  O  AILE A 125     1345   1416    683    132   -150    105       O
ATOM   2445  O  BILE A 125      19.186 -13.554  26.863  0.39 12.08           O
ANISOU 2445  O  BILE A 125     1562   1968   1058    -55   -139     15       O
ATOM   2446  H  AILE A 125      19.798 -13.177  30.901  0.61 10.00           H
ANISOU 2446  H  AILE A 125     1371   1408   1021   -126   -213    162       H
ATOM   2447  H  BILE A 125      19.786 -13.131  30.984  0.39 10.75           H
ANISOU 2447  H  BILE A 125     1400   1636   1045   -158    -82    316       H
ATOM   2448  N   ARG A 126      17.711 -13.661  28.543  1.00 10.86           N
ANISOU 2448  N   ARG A 126     1404   1897    825   -324   -238     88       N
ATOM   2449  CA  ARG A 126      16.529 -13.660  27.647  1.00 11.27           C
ANISOU 2449  CA  ARG A 126     1296   1980   1003   -208   -262     49       C
ATOM   2450  HA  ARG A 126      16.653 -14.357  26.970  1.00 11.67           H
ANISOU 2450  HA  ARG A 126     1406   1783   1244   -192   -192     52       H
ATOM   2451  CB  ARG A 126      15.237 -13.975  28.383  1.00 13.57           C
ANISOU 2451  CB  ARG A 126     1543   2493   1116   -467   -163    353       C
ATOM   2452  HB3 ARG A 126      14.487 -13.776  27.800  1.00 13.48           H
ANISOU 2452  HB3 ARG A 126     1515   2253   1353   -132   -137    224       H
ATOM   2453  HB2 ARG A 126      15.189 -13.421  29.177  1.00 14.05           H
ANISOU 2453  HB2 ARG A 126     1533   2166   1640   -275   -171    113       H
ATOM   2454  CG  ARG A 126      15.106 -15.407  28.818  1.00 15.12           C
ANISOU 2454  CG  ARG A 126     1761   2470   1512   -345   -355    375       C
ATOM   2455  HG3 ARG A 126      15.593 -15.532  29.645  1.00 14.66           H
ANISOU 2455  HG3 ARG A 126     1549   2457   1562   -281   -296    390       H
ATOM   2456  HG2 ARG A 126      15.473 -15.981  28.128  1.00 16.07           H
ANISOU 2456  HG2 ARG A 126     1739   2432   1935   -361   -195    240       H
ATOM   2457  CD  ARG A 126      13.675 -15.841  29.057  1.00 18.08           C
ANISOU 2457  CD  ARG A 126     1765   2663   2440   -555   -473    835       C
ATOM   2458  HD3 ARG A 126      13.679 -16.736  29.425  1.00 17.18           H
ANISOU 2458  HD3 ARG A 126     1953   2327   2245   -389   -438    388       H
ATOM   2459  HD2 ARG A 126      13.202 -15.837  28.210  1.00 17.45           H
ANISOU 2459  HD2 ARG A 126     1880   2582   2168   -385   -251    609       H
ATOM   2460  NE  ARG A 126      12.956 -14.968  29.969  1.00 18.55           N
ANISOU 2460  NE  ARG A 126     1905   2922   2219   -270   -837   1010       N
ATOM   2461  HE  ARG A 126      12.350 -14.322  29.574  1.00 17.12           H
ANISOU 2461  HE  ARG A 126     1924   2265   2316    120   -295    390       H
ATOM   2462  CZ  ARG A 126      13.116 -14.938  31.298  1.00 19.82           C
ANISOU 2462  CZ  ARG A 126     1901   3396   2234   -468   -932   1147       C
ATOM   2463  NH1 ARG A 126      13.918 -15.784  31.910  1.00 27.58           N
ANISOU 2463  NH1 ARG A 126     2312   4636   3531   -190  -1153   2094       N
ATOM   2464 HH11 ARG A 126      14.393 -16.343  31.464  1.00 30.10           H
ANISOU 2464 HH11 ARG A 126     3252   4565   3618   -791   -666   1231       H
ATOM   2465 HH12 ARG A 126      13.996 -15.756  32.766  1.00 27.81           H
ANISOU 2465 HH12 ARG A 126     2662   4248   3657   -389   -681   1491       H
ATOM   2466  NH2 ARG A 126      12.382 -14.097  32.015  1.00 28.71           N
ANISOU 2466  NH2 ARG A 126     2496   5135   3274    505  -1238    -91       N
ATOM   2467 HH21 ARG A 126      11.845 -13.552  31.625  1.00 25.10           H
ANISOU 2467 HH21 ARG A 126     2834   3792   2909    214   -660    -65       H
ATOM   2468 HH22 ARG A 126      12.462 -14.075  32.870  1.00 26.99           H
ANISOU 2468 HH22 ARG A 126     2596   4323   3334     42  -1005     55       H
ATOM   2469  C   ARG A 126      16.368 -12.344  26.917  1.00 12.05           C
ANISOU 2469  C   ARG A 126     1447   2167    963     26   -160    127       C
ATOM   2470  O   ARG A 126      15.993 -12.346  25.748  1.00 12.81           O
ANISOU 2470  O   ARG A 126     1499   2429    940    -47   -299    165       O
ATOM   2471  H   ARG A 126      17.546 -13.794  29.376  1.00 10.96           H
ANISOU 2471  H   ARG A 126     1340   1856    968   -211    -17    237       H
ATOM   2472  N   GLU A 127      16.632 -11.215  27.595  1.00 11.52           N
ANISOU 2472  N   GLU A 127     1441   2074    860     71    -56    211       N
ATOM   2473  CA  GLU A 127      16.511  -9.894  26.984  1.00 13.39           C
ANISOU 2473  CA  GLU A 127     1726   2116   1246    226      7    284       C
ATOM   2474  HA  GLU A 127      15.588  -9.758  26.689  1.00 13.35           H
ANISOU 2474  HA  GLU A 127     1661   2100   1312    112     10    236       H
ATOM   2475  CB  GLU A 127      16.877  -8.809  28.009  1.00 15.28           C
ANISOU 2475  CB  GLU A 127     2393   1917   1492    445    111    179       C
ATOM   2476  HB3 GLU A 127      16.980  -7.965  27.543  1.00 14.73           H
ANISOU 2476  HB3 GLU A 127     2096   1920   1577    151     76    119       H
ATOM   2477  HB2 GLU A 127      17.720  -9.048  28.426  1.00 15.18           H
ANISOU 2477  HB2 GLU A 127     2107   2048   1610     86    125    151       H
[truncated: 94,011 more chars]
