# Supplementary material for: Simultaneous use of solution NMR and X-ray data in REFMAC5 for joint refinement/detection of structural differences
Source: Acta Crystallogr D Biol Crystallogr. 2014 Mar 19;70(Pt 4):958–67. doi: 10.1107/S1399004713034160 (PMC4306559; doi:10.1107/S1399004713034160)
Supplement: Supplementary file 2 [file d-70-00958-sup2.zip › SI_computational/Calm1EXR/refined/exec]

refmacgfortran xyzin 1EXR_test_met.pdb hklin 1exr-sf.mtz xyzout 1EXR_refined.pdb nmrin instr rdcin RDC_Bax_tuttinoHB.rdc libin link.cif

@commands
