# Supplementary material for: Simultaneous use of solution NMR and X-ray data in REFMAC5 for joint refinement/detection of structural differences
Source: Acta Crystallogr D Biol Crystallogr. 2014 Mar 19;70(Pt 4):958–67. doi: 10.1107/S1399004713034160 (PMC4306559; doi:10.1107/S1399004713034160)
Supplement: Supplementary file 2 [file d-70-00958-sup2.zip › SI_computational/Calm1EXR/refined/instr]

nmr metal 1 in RDC res 150 atom CA chain A

nmr visible only res 150

# choose estimation between SEPAR JOINT SCALE:
nmr estimation SEPAR

nmr rtolerance 1.0
nmr weight for RDC 0.1
