# Supplementary material for: Simultaneous use of solution NMR and X-ray data in REFMAC5 for joint refinement/detection of structural differences
Source: Acta Crystallogr D Biol Crystallogr. 2014 Mar 19;70(Pt 4):958–67. doi: 10.1107/S1399004713034160 (PMC4306559; doi:10.1107/S1399004713034160)
Supplement: Supplementary file 2 [file d-70-00958-sup2.zip › SI_computational/Calm1EXR/refined/RDC_Bax_tuttinoHB.rdc]

  4  N    4  H      8.34     1  1.00     0.200 600
  5  N    5  H      1.92     1  1.00     0.200 600
  6  N    6  H    -14.72     1  1.00     0.200 600
  7  N    7  H    -11.16     1  1.00     0.200 600
  8  N    8  H    -14.66     1  1.00     0.200 600
  9  N    9  H    -18.57     1  1.00     0.200 600
 10  N   10  H    -15.21     1  1.00     0.200 600
 11  N   11  H    -14.36     1  1.00     0.200 600
 12  N   12  H    -20.18     1  1.00     0.200 600
 13  N   13  H    -13.75     1  1.00     0.200 600
 14  N   14  H     -6.55     1  1.00     0.200 600
 15  N   15  H    -17.29     1  1.00     0.200 600
 16  N   16  H    -18.22     1  1.00     0.200 600
 17  N   17  H     -9.56     1  1.00     0.200 600
 18  N   18  H    -10.15     1  1.00     0.200 600
 19  N   19  H    -19.60     1  1.00     0.200 600
 20  N   20  H     -8.33     1  1.00     0.200 600
 21  N   21  H      7.68     1  1.00     0.200 600
 22  N   22  H      1.26     1  1.00     0.200 600
 23  N   23  H     18.51     1  1.00     0.200 600
 24  N   24  H      1.13     1  1.00     0.200 600
 25  N   25  H     -0.05     1  1.00     0.200 600
 26  N   26  H    -15.50     1  1.00     0.200 600
 27  N   27  H    -17.27     1  1.00     0.200 600
 28  N   28  H     -5.92     1  1.00     0.200 600
 29  N   29  H      8.76     1  1.00     0.200 600
 31  N   31  H      3.69     1  1.00     0.200 600
 32  N   32  H      9.63     1  1.00     0.200 600
 33  N   33  H     13.95     1  1.00     0.200 600
 34  N   34  H     12.30     1  1.00     0.200 600
 35  N   35  H      6.88     1  1.00     0.200 600
 36  N   36  H     10.89     1  1.00     0.200 600
 37  N   37  H     17.70     1  1.00     0.200 600
 38  N   38  H      7.33     1  1.00     0.200 600
 41  N   41  H     10.90     1  1.00     0.200 600
 44  N   44  H     -2.93     1  1.00     0.200 600
 45  N   45  H    -16.28     1  1.00     0.200 600
 46  N   46  H    -11.31     1  1.00     0.200 600
 47  N   47  H    -18.52     1  1.00     0.200 600
 48  N   48  H    -21.02     1  1.00     0.200 600
 49  N   49  H    -13.77     1  1.00     0.200 600
 50  N   50  H    -12.23     1  1.00     0.200 600
 51  N   51  H    -19.43     1  1.00     0.200 600
 52  N   52  H    -18.64     1  1.00     0.200 600
 53  N   53  H    -14.53     1  1.00     0.200 600
 54  N   54  H    -14.10     1  1.00     0.200 600
 55  N   55  H    -21.44     1  1.00     0.200 600
 56  N   56  H     -1.73     1  1.00     0.200 600
 57  N   57  H      5.05     1  1.00     0.200 600
 58  N   58  H     -6.06     1  1.00     0.200 600
 59  N   59  H     14.19     1  1.00     0.200 600
 60  N   60  H     -2.97     1  1.00     0.200 600
 61  N   61  H     -9.98     1  1.00     0.200 600
 62  N   62  H    -12.40     1  1.00     0.200 600
 63  N   63  H    -17.82     1  1.00     0.200 600
 64  N   64  H     -5.94     1  1.00     0.200 600
 65  N   65  H     14.98     1  1.00     0.200 600
 67  N   67  H      9.61     1  1.00     0.200 600
 68  N   68  H     16.25     1  1.00     0.200 600
 69  N   69  H     21.14     1  1.00     0.200 600
 70  N   70  H     16.95     1  1.00     0.200 600
 71  N   71  H     17.26     1  1.00     0.200 600
 72  N   72  H     18.76     1  1.00     0.200 600
 73  N   73  H     17.42     1  1.00     0.200 600
 74  N   74  H     10.95     1  1.00     0.200 600
 75  N   75  H     10.69     1  1.00     0.200 600
  2  CA   2  HA     4.77     1  1.00     0.200 600
  3  CA   3  HA    -8.44     1  1.00     0.200 600
  4  CA   4  HA   -24.80     1  1.00     0.200 600
  5  CA   5  HA    32.02     1  1.00     0.200 600
  6  CA   6  HA   -14.81     1  1.00     0.200 600
  9  CA   9  HA    -8.14     1  1.00     0.200 600
 10  CA  10  HA   -28.00     1  1.00     0.200 600
 11  CA  11  HA    22.71     1  1.00     0.200 600
 12  CA  12  HA    16.39     1  1.00     0.200 600
 13  CA  13  HA    -9.97     1  1.00     0.200 600
 14  CA  14  HA   -20.31     1  1.00     0.200 600
 15  CA  15  HA    34.12     1  1.00     0.200 600
 16  CA  16  HA   -10.43     1  1.00     0.200 600
 17  CA  17  HA   -25.05     1  1.00     0.200 600
 19  CA  19  HA    24.59     1  1.00     0.200 600
 21  CA  21  HA   -11.94     1  1.00     0.200 600
 22  CA  22  HA    25.95     1  1.00     0.200 600
 24  CA  24  HA   -14.05     1  1.00     0.200 600
 26  CA  26  HA    42.22     1  1.00     0.200 600
 27  CA  27  HA    16.96     1  1.00     0.200 600
 28  CA  28  HA    15.37     1  1.00     0.200 600
 30  CA  30  HA    -5.74     1  1.00     0.200 600
 31  CA  31  HA    29.11     1  1.00     0.200 600
 32  CA  32  HA     3.70     1  1.00     0.200 600
 34  CA  34  HA    38.86     1  1.00     0.200 600
 35  CA  35  HA    -7.97     1  1.00     0.200 600
 36  CA  36  HA     8.12     1  1.00     0.200 600
 39  CA  39  HA   -15.54     1  1.00     0.200 600
 43  CA  43  HA   -15.34     1  1.00     0.200 600
 44  CA  44  HA    36.97     1  1.00     0.200 600
 45  CA  45  HA   -11.56     1  1.00     0.200 600
 46  CA  46  HA   -26.21     1  1.00     0.200 600
 47  CA  47  HA    20.68     1  1.00     0.200 600
 48  CA  48  HA    -2.38     1  1.00     0.200 600
 49  CA  49  HA   -22.27     1  1.00     0.200 600
 50  CA  50  HA    -2.61     1  1.00     0.200 600
 51  CA  51  HA     5.61     1  1.00     0.200 600
 52  CA  52  HA    -0.06     1  1.00     0.200 600
 53  CA  53  HA   -27.67     1  1.00     0.200 600
 54  CA  54  HA    -0.57     1  1.00     0.200 600
 55  CA  55  HA    33.92     1  1.00     0.200 600
 56  CA  56  HA     2.66     1  1.00     0.200 600
 57  CA  57  HA   -12.38     1  1.00     0.200 600
 58  CA  58  HA    40.91     1  1.00     0.200 600
 60  CA  60  HA   -24.02     1  1.00     0.200 600
 62  CA  62  HA    -3.82     1  1.00     0.200 600
 63  CA  63  HA    38.55     1  1.00     0.200 600
 64  CA  64  HA    36.96     1  1.00     0.200 600
 66  CA  66  HA    -4.44     1  1.00     0.200 600
 67  CA  67  HA    21.10     1  1.00     0.200 600
 68  CA  68  HA    -7.05     1  1.00     0.200 600
 69  CA  69  HA   -10.91     1  1.00     0.200 600
 70  CA  70  HA    27.79     1  1.00     0.200 600
 71  CA  71  HA   -10.63     1  1.00     0.200 600
 72  CA  72  HA     5.52     1  1.00     0.200 600
 73  CA  73  HA   -13.48     1  1.00     0.200 600
 74  CA  74  HA    30.17     1  1.00     0.200 600
 75  CA  75  HA   -14.01     1  1.00     0.200 600
 76  CA  76  HA     9.99     1  1.00     0.200 600
  3  C    3  CA     1.35     1  1.00     1.000 600
  4  C    4  CA    -0.63     1  1.00     1.000 600
  5  C    5  CA    -0.23     1  1.00     1.000 600
  6  C    6  CA     2.80     1  1.00     1.000 600
  7  C    7  CA    -0.24     1  1.00     1.000 600
  8  C    8  CA    -1.51     1  1.00     1.000 600
  9  C    9  CA     1.96     1  1.00     1.000 600
 10  C   10  CA     2.41     1  1.00     1.000 600
 11  C   11  CA     0.42     1  1.00     1.000 600
 12  C   12  CA    -2.14     1  1.00     1.000 600
 13  C   13  CA     3.70     1  1.00     1.000 600
 14  C   14  CA     0.94     1  1.00     1.000 600
 15  C   15  CA    -1.58     1  1.00     1.000 600
 16  C   16  CA     1.07     1  1.00     1.000 600
 17  C   17  CA     3.26     1  1.00     1.000 600
 18  C   18  CA     0.20     1  1.00     1.000 600
 19  C   19  CA    -3.00     1  1.00     1.000 600
 20  C   20  CA     1.78     1  1.00     1.000 600
 21  C   21  CA    -3.53     1  1.00     1.000 600
 22  C   22  CA     1.94     1  1.00     1.000 600
 23  C   23  CA    -0.61     1  1.00     1.000 600
 24  C   24  CA     3.31     1  1.00     1.000 600
 25  C   25  CA    -1.62     1  1.00     1.000 600
 26  C   26  CA     0.84     1  1.00     1.000 600
 27  C   27  CA    -0.51     1  1.00     1.000 600
 28  C   28  CA    -2.37     1  1.00     1.000 600
 29  C   29  CA     2.71     1  1.00     1.000 600
 30  C   30  CA    -1.11     1  1.00     1.000 600
 31  C   31  CA    -2.60     1  1.00     1.000 600
 32  C   32  CA     0.62     1  1.00     1.000 600
 33  C   33  CA    -0.05     1  1.00     1.000 600
 34  C   34  CA    -0.42     1  1.00     1.000 600
 35  C   35  CA    -3.22     1  1.00     1.000 600
 36  C   36  CA     2.29     1  1.00     1.000 600
 37  C   37  CA    -0.68     1  1.00     1.000 600
 38  C   38  CA    -1.53     1  1.00     1.000 600
 39  C   39  CA    -1.96     1  1.00     1.000 600
 40  C   40  CA    -0.52     1  1.00     1.000 600
 43  C   43  CA     0.02     1  1.00     1.000 600
 44  C   44  CA    -1.51     1  1.00     1.000 600
 45  C   45  CA     3.02     1  1.00     1.000 600
 46  C   46  CA     1.58     1  1.00     1.000 600
 47  C   47  CA    -1.15     1  1.00     1.000 600
 48  C   48  CA    -0.03     1  1.00     1.000 600
 49  C   49  CA     2.74     1  1.00     1.000 600
 50  C   50  CA    -0.00     1  1.00     1.000 600
 51  C   51  CA    -1.87     1  1.00     1.000 600
 52  C   52  CA     1.82     1  1.00     1.000 600
 53  C   53  CA     2.69     1  1.00     1.000 600
 54  C   54  CA     0.11     1  1.00     1.000 600
 55  C   55  CA    -3.73     1  1.00     1.000 600
 56  C   56  CA     2.03     1  1.00     1.000 600
 57  C   57  CA    -3.31     1  1.00     1.000 600
 58  C   58  CA     1.59     1  1.00     1.000 600
 59  C   59  CA     1.37     1  1.00     1.000 600
 60  C   60  CA     2.13     1  1.00     1.000 600
 61  C   61  CA    -0.73     1  1.00     1.000 600
 62  C   62  CA     2.50     1  1.00     1.000 600
 63  C   63  CA    -1.17     1  1.00     1.000 600
 64  C   64  CA    -0.76     1  1.00     1.000 600
 66  C   66  CA    -1.91     1  1.00     1.000 600
 67  C   67  CA    -1.92     1  1.00     1.000 600
 68  C   68  CA     0.66     1  1.00     1.000 600
 69  C   69  CA    -1.38     1  1.00     1.000 600
 70  C   70  CA    -0.25     1  1.00     1.000 600
 71  C   71  CA    -2.61     1  1.00     1.000 600
 72  C   72  CA     1.30     1  1.00     1.000 600
 73  C   73  CA    -2.60     1  1.00     1.000 600
 74  C   74  CA    -0.52     1  1.00     1.000 600
 75  C   75  CA    -1.76     1  1.00     1.000 600
 76  C   76  CA    -0.68     1  1.00     1.000 600
  3  C    4  N     -0.24     1  0.12     1.000 600
  5  C    6  N      0.51     1  0.12     1.000 600
  6  C    7  N      1.80     1  0.12     1.000 600
  8  C    9  N      0.49     1  0.12     1.000 600
  9  C   10  N      0.40     1  0.12     1.000 600
 10  C   11  N      2.19     1  0.12     1.000 600
 11  C   12  N     -0.33     1  0.12     1.000 600
 12  C   13  N      0.42     1  0.12     1.000 600
 14  C   15  N      0.84     1  0.12     1.000 600
 15  C   16  N     -0.29     1  0.12     1.000 600
 16  C   17  N      0.63     1  0.12     1.000 600
 17  C   18  N      2.16     1  0.12     1.000 600
 18  C   19  N     -0.53     1  0.12     1.000 600
 19  C   20  N      0.14     1  0.12     1.000 600
 20  C   21  N     -2.19     1  0.12     1.000 600
 21  C   22  N      0.78     1  0.12     1.000 600
 22  C   23  N     -1.23     1  0.12     1.000 600
 24  C   25  N      1.40     1  0.12     1.000 600
 25  C   26  N     -1.45     1  0.12     1.000 600
 26  C   27  N      1.82     1  0.12     1.000 600
 27  C   28  N     -2.21     1  0.12     1.000 600
 28  C   29  N     -0.10     1  0.12     1.000 600
 30  C   31  N     -1.23     1  0.12     1.000 600
 31  C   32  N     -0.41     1  0.12     1.000 600
 32  C   33  N     -1.53     1  0.12     1.000 600
 33  C   34  N      1.40     1  0.12     1.000 600
 34  C   35  N     -2.21     1  0.12     1.000 600
 35  C   36  N     -0.17     1  0.12     1.000 600
 36  C   37  N     -0.94     1  0.12     1.000 600
 37  C   38  N      0.39     1  0.12     1.000 600
 40  C   41  N      0.66     1  0.12     1.000 600
 44  C   45  N      0.17     1  0.12     1.000 600
 45  C   46  N      1.16     1  0.12     1.000 600
 46  C   47  N      1.05     1  0.12     1.000 600
 47  C   48  N      0.07     1  0.12     1.000 600
 48  C   49  N      0.16     1  0.12     1.000 600
 49  C   50  N      1.96     1  0.12     1.000 600
 50  C   51  N     -0.15     1  0.12     1.000 600
 51  C   52  N      0.72     1  0.12     1.000 600
 52  C   53  N      0.58     1  0.12     1.000 600
 54  C   55  N      1.19     1  0.12     1.000 600
 55  C   56  N      0.03     1  0.12     1.000 600
 56  C   57  N     -1.65     1  0.12     1.000 600
 57  C   58  N      0.23     1  0.12     1.000 600
 58  C   59  N      0.16     1  0.12     1.000 600
 59  C   60  N      0.58     1  0.12     1.000 600
 60  C   61  N      2.24     1  0.12     1.000 600
 61  C   62  N     -0.53     1  0.12     1.000 600
 62  C   63  N      0.74     1  0.12     1.000 600
 63  C   64  N     -2.15     1  0.12     1.000 600
 64  C   65  N     -0.17     1  0.12     1.000 600
 66  C   67  N     -1.41     1  0.12     1.000 600
 67  C   68  N     -0.70     1  0.12     1.000 600
 68  C   69  N     -1.34     1  0.12     1.000 600
 69  C   70  N      0.41     1  0.12     1.000 600
 70  C   71  N     -2.18     1  0.12     1.000 600
 71  C   72  N      0.21     1  0.12     1.000 600
 72  C   73  N     -1.81     1  0.12     1.000 600
 73  C   74  N     -0.31     1  0.12     1.000 600
 74  C   75  N     -0.97     1  0.12     1.000 600
  4  C    4  HA    -1.08     1  1.00     0.200 600
  5  C    5  HA     3.89     1  1.00     0.200 600
  6  C    6  HA    -1.08     1  1.00     0.200 600
  8  C    8  HA    -3.98     1  1.00     0.200 600
  9  C    9  HA    -0.48     1  1.00     0.200 600
 10  C   10  HA    -2.28     1  1.00     0.200 600
 11  C   11  HA    -1.16     1  1.00     0.200 600
 12  C   12  HA    -4.35     1  1.00     0.200 600
 13  C   13  HA     1.05     1  1.00     0.200 600
 14  C   14  HA    -2.43     1  1.00     0.200 600
 15  C   15  HA    -2.70     1  1.00     0.200 600
 16  C   16  HA    -1.31     1  1.00     0.200 600
 17  C   17  HA    -0.80     1  1.00     0.200 600
 18  C   18  HA    -1.13     1  1.00     0.200 600
 19  C   19  HA    -4.82     1  1.00     0.200 600
 20  C   20  HA    -0.35     1  1.00     0.200 600
 21  C   21  HA    -4.58     1  1.00     0.200 600
 22  C   22  HA     4.98     1  1.00     0.200 600
 24  C   24  HA    -0.57     1  1.00     0.200 600
 26  C   26  HA     4.18     1  1.00     0.200 600
 28  C   28  HA    -1.53     1  1.00     0.200 600
 29  C   29  HA     4.34     1  1.00     0.200 600
 30  C   30  HA     0.14     1  1.00     0.200 600
 31  C   31  HA     1.19     1  1.00     0.200 600
 32  C   32  HA     2.01     1  1.00     0.200 600
 34  C   34  HA     3.39     1  1.00     0.200 600
 35  C   35  HA    -2.34     1  1.00     0.200 600
 36  C   36  HA     5.67     1  1.00     0.200 600
 37  C   37  HA    -1.58     1  1.00     0.200 600
 38  C   38  HA     4.27     1  1.00     0.200 600
 39  C   39  HA    -0.98     1  1.00     0.200 600
 44  C   44  HA     2.52     1  1.00     0.200 600
 45  C   45  HA     0.16     1  1.00     0.200 600
 46  C   46  HA    -2.69     1  1.00     0.200 600
 47  C   47  HA    -1.77     1  1.00     0.200 600
 49  C   49  HA    -0.34     1  1.00     0.200 600
 51  C   51  HA    -4.04     1  1.00     0.200 600
 52  C   52  HA    -0.82     1  1.00     0.200 600
 53  C   53  HA    -2.04     1  1.00     0.200 600
 54  C   54  HA    -1.59     1  1.00     0.200 600
 55  C   55  HA    -2.22     1  1.00     0.200 600
 56  C   56  HA     0.67     1  1.00     0.200 600
 57  C   57  HA    -4.66     1  1.00     0.200 600
 58  C   58  HA     5.01     1  1.00     0.200 600
 60  C   60  HA    -1.45     1  1.00     0.200 600
 62  C   62  HA     4.42     1  1.00     0.200 600
 63  C   63  HA     0.21     1  1.00     0.200 600
 64  C   64  HA     1.30     1  1.00     0.200 600
 66  C   66  HA     0.06     1  1.00     0.200 600
 67  C   67  HA     1.72     1  1.00     0.200 600
 68  C   68  HA     2.69     1  1.00     0.200 600
 69  C   69  HA     0.44     1  1.00     0.200 600
 70  C   70  HA     3.77     1  1.00     0.200 600
 71  C   71  HA    -1.97     1  1.00     0.200 600
 72  C   72  HA     5.50     1  1.00     0.200 600
 73  C   73  HA    -1.16     1  1.00     0.200 600
 74  C   74  HA     3.52     1  1.00     0.200 600
 75  C   75  HA     1.02     1  1.00     0.200 600
