# Supplementary material for: Simultaneous use of solution NMR and X-ray data in REFMAC5 for joint refinement/detection of structural differences
Source: Acta Crystallogr D Biol Crystallogr. 2014 Mar 19;70(Pt 4):958–67. doi: 10.1107/S1399004713034160 (PMC4306559; doi:10.1107/S1399004713034160)
Supplement: Supplementary file 2 [file d-70-00958-sup2.zip › SI_computational/Calm1YR5/reference/1YR5.pdb]

HEADER    METAL BINDING PROTEIN/TRANSFERASE       03-FEB-05   1YR5              
TITLE     1.7-A STRUCTURE OF CALMODULIN BOUND TO A PEPTIDE FROM DAP             
TITLE    2 KINASE                                                               
COMPND    MOL_ID: 1;                                                            
COMPND   2 MOLECULE: CALMODULIN;                                                
COMPND   3 CHAIN: A;                                                            
COMPND   4 FRAGMENT: RESIDUES 1-148;                                            
COMPND   5 ENGINEERED: YES;                                                     
COMPND   6 MOL_ID: 2;                                                           
COMPND   7 MOLECULE: 19-MER FROM DEATH-ASSOCIATED PROTEIN KINASE 1;             
COMPND   8 CHAIN: B;                                                            
COMPND   9 SYNONYM: DAP KINASE 1;                                               
COMPND  10 EC: 2.7.1.37;                                                        
COMPND  11 ENGINEERED: YES                                                      
SOURCE    MOL_ID: 1;                                                            
SOURCE   2 ORGANISM_SCIENTIFIC: HOMO SAPIENS;                                   
SOURCE   3 ORGANISM_COMMON: HUMAN;                                              
SOURCE   4 ORGANISM_TAXID: 9606;                                                
SOURCE   5 EXPRESSION_SYSTEM: ESCHERICHIA COLI;                                 
SOURCE   6 EXPRESSION_SYSTEM_TAXID: 562;                                        
SOURCE   7 EXPRESSION_SYSTEM_STRAIN: ROSETTA(DE3)PLYSS;                         
SOURCE   8 EXPRESSION_SYSTEM_VECTOR_TYPE: PLASMID;                              
SOURCE   9 EXPRESSION_SYSTEM_PLASMID: PET8C;                                    
SOURCE  10 MOL_ID: 2;                                                           
SOURCE  11 SYNTHETIC: YES;                                                      
SOURCE  12 OTHER_DETAILS: SYNTHETIC PEPTIDE                                     
KEYWDS    EF HAND, METAL BINDING PROTEIN/TRANSFERASE COMPLEX                    
EXPDTA    X-RAY DIFFRACTION                                                     
AUTHOR    P.KURSULA,J.VAHOKOSKI,M.WILMANNS                                      
REVDAT   2   24-FEB-09 1YR5    1       VERSN                                    
REVDAT   1   04-JUL-06 1YR5    0                                                
JRNL        AUTH   P.KURSULA,J.VAHOKOSKI,M.WILMANNS                             
JRNL        TITL   RECOGNITION OF HUMAN DEATH-ASSOCIATED PROTEIN                
JRNL        TITL 2 KINASES BY CALMODULIN                                        
JRNL        REF    TO BE PUBLISHED                                              
JRNL        REFN                                                                
REMARK   1                                                                      
REMARK   2                                                                      
REMARK   2 RESOLUTION.    1.70 ANGSTROMS.                                       
REMARK   3                                                                      
REMARK   3 REFINEMENT.                                                          
REMARK   3   PROGRAM     : REFMAC 5.2.0005                                      
REMARK   3   AUTHORS     : MURSHUDOV,VAGIN,DODSON                               
REMARK   3                                                                      
REMARK   3    REFINEMENT TARGET : ENGH & HUBER                                  
REMARK   3                                                                      
REMARK   3  DATA USED IN REFINEMENT.                                            
REMARK   3   RESOLUTION RANGE HIGH (ANGSTROMS) : 1.70                           
REMARK   3   RESOLUTION RANGE LOW  (ANGSTROMS) : 20.00                          
REMARK   3   DATA CUTOFF            (SIGMA(F)) : -3.000                         
REMARK   3   COMPLETENESS FOR RANGE        (%) : 96.2                           
REMARK   3   NUMBER OF REFLECTIONS             : 16768                          
REMARK   3                                                                      
REMARK   3  FIT TO DATA USED IN REFINEMENT.                                     
REMARK   3   CROSS-VALIDATION METHOD          : THROUGHOUT                      
REMARK   3   FREE R VALUE TEST SET SELECTION  : RANDOM                          
REMARK   3   R VALUE     (WORKING + TEST SET) : 0.203                           
REMARK   3   R VALUE            (WORKING SET) : 0.200                           
REMARK   3   FREE R VALUE                     : 0.257                           
REMARK   3   FREE R VALUE TEST SET SIZE   (%) : 5.000                           
REMARK   3   FREE R VALUE TEST SET COUNT      : 846                             
REMARK   3                                                                      
REMARK   3  FIT IN THE HIGHEST RESOLUTION BIN.                                  
REMARK   3   TOTAL NUMBER OF BINS USED           : 20                           
REMARK   3   BIN RESOLUTION RANGE HIGH       (A) : 1.70                         
REMARK   3   BIN RESOLUTION RANGE LOW        (A) : 1.74                         
REMARK   3   REFLECTION IN BIN     (WORKING SET) : 1149                         
REMARK   3   BIN COMPLETENESS (WORKING+TEST) (%) : 94.70                        
REMARK   3   BIN R VALUE           (WORKING SET) : 0.3070                       
REMARK   3   BIN FREE R VALUE SET COUNT          : 66                           
REMARK   3   BIN FREE R VALUE                    : 0.3700                       
REMARK   3                                                                      
REMARK   3  NUMBER OF NON-HYDROGEN ATOMS USED IN REFINEMENT.                    
REMARK   3   PROTEIN ATOMS            : 1447                                    
REMARK   3   NUCLEIC ACID ATOMS       : 0                                       
REMARK   3   HETEROGEN ATOMS          : 8                                       
REMARK   3   SOLVENT ATOMS            : 140                                     
REMARK   3                                                                      
REMARK   3  B VALUES.                                                           
REMARK   3   FROM WILSON PLOT           (A**2) : 28.00                          
REMARK   3   MEAN B VALUE      (OVERALL, A**2) : 9.38                           
REMARK   3   OVERALL ANISOTROPIC B VALUE.                                       
REMARK   3    B11 (A**2) : 1.65000                                              
REMARK   3    B22 (A**2) : -0.87000                                             
REMARK   3    B33 (A**2) : -0.19000                                             
REMARK   3    B12 (A**2) : 0.00000                                              
REMARK   3    B13 (A**2) : 0.81000                                              
REMARK   3    B23 (A**2) : 0.00000                                              
REMARK   3                                                                      
REMARK   3  ESTIMATED OVERALL COORDINATE ERROR.                                 
REMARK   3   ESU BASED ON R VALUE                            (A): 0.143         
REMARK   3   ESU BASED ON FREE R VALUE                       (A): 0.143         
REMARK   3   ESU BASED ON MAXIMUM LIKELIHOOD                 (A): 0.122         
REMARK   3   ESU FOR B VALUES BASED ON MAXIMUM LIKELIHOOD (A**2): 7.353         
REMARK   3                                                                      
REMARK   3 CORRELATION COEFFICIENTS.                                            
REMARK   3   CORRELATION COEFFICIENT FO-FC      : 0.951                         
REMARK   3   CORRELATION COEFFICIENT FO-FC FREE : 0.916                         
REMARK   3                                                                      
REMARK   3  RMS DEVIATIONS FROM IDEAL VALUES        COUNT    RMS    WEIGHT      
REMARK   3   BOND LENGTHS REFINED ATOMS        (A):  1497 ; 0.015 ; 0.022       
REMARK   3   BOND LENGTHS OTHERS               (A):  1299 ; 0.002 ; 0.020       
REMARK   3   BOND ANGLES REFINED ATOMS   (DEGREES):  1998 ; 1.442 ; 1.961       
REMARK   3   BOND ANGLES OTHERS          (DEGREES):  3049 ; 2.026 ; 3.000       
REMARK   3   TORSION ANGLES, PERIOD 1    (DEGREES):   189 ; 5.915 ; 5.000       
REMARK   3   TORSION ANGLES, PERIOD 2    (DEGREES):    80 ;37.495 ;25.500       
REMARK   3   TORSION ANGLES, PERIOD 3    (DEGREES):   289 ;17.418 ;15.000       
REMARK   3   TORSION ANGLES, PERIOD 4    (DEGREES):    10 ;18.557 ;15.000       
REMARK   3   CHIRAL-CENTER RESTRAINTS       (A**3):   209 ; 0.091 ; 0.200       
REMARK   3   GENERAL PLANES REFINED ATOMS      (A):  1721 ; 0.005 ; 0.020       
REMARK   3   GENERAL PLANES OTHERS             (A):   299 ; 0.004 ; 0.020       
REMARK   3   NON-BONDED CONTACTS REFINED ATOMS (A):   440 ; 0.229 ; 0.200       
REMARK   3   NON-BONDED CONTACTS OTHERS        (A):  1382 ; 0.205 ; 0.200       
REMARK   3   NON-BONDED TORSION REFINED ATOMS  (A):   774 ; 0.186 ; 0.200       
REMARK   3   NON-BONDED TORSION OTHERS         (A):   816 ; 0.082 ; 0.200       
REMARK   3   H-BOND (X...Y) REFINED ATOMS      (A):   116 ; 0.173 ; 0.200       
REMARK   3   H-BOND (X...Y) OTHERS             (A):  NULL ;  NULL ;  NULL       
REMARK   3   POTENTIAL METAL-ION REFINED ATOMS (A):  NULL ;  NULL ;  NULL       
REMARK   3   POTENTIAL METAL-ION OTHERS        (A):  NULL ;  NULL ;  NULL       
REMARK   3   SYMMETRY VDW REFINED ATOMS        (A):    12 ; 0.154 ; 0.200       
REMARK   3   SYMMETRY VDW OTHERS               (A):    66 ; 0.255 ; 0.200       
REMARK   3   SYMMETRY H-BOND REFINED ATOMS     (A):    23 ; 0.142 ; 0.200       
REMARK   3   SYMMETRY H-BOND OTHERS            (A):  NULL ;  NULL ;  NULL       
REMARK   3   SYMMETRY METAL-ION REFINED ATOMS  (A):  NULL ;  NULL ;  NULL       
REMARK   3   SYMMETRY METAL-ION OTHERS         (A):  NULL ;  NULL ;  NULL       
REMARK   3                                                                      
REMARK   3  ISOTROPIC THERMAL FACTOR RESTRAINTS.     COUNT   RMS    WEIGHT      
REMARK   3   MAIN-CHAIN BOND REFINED ATOMS  (A**2):   965 ; 1.408 ; 2.000       
REMARK   3   MAIN-CHAIN BOND OTHER ATOMS    (A**2):   371 ; 0.165 ; 2.000       
REMARK   3   MAIN-CHAIN ANGLE REFINED ATOMS (A**2):  1459 ; 1.797 ; 3.000       
REMARK   3   SIDE-CHAIN BOND REFINED ATOMS  (A**2):   622 ; 2.547 ; 4.500       
REMARK   3   SIDE-CHAIN ANGLE REFINED ATOMS (A**2):   539 ; 3.596 ; 6.000       
REMARK   3                                                                      
REMARK   3 ANISOTROPIC THERMAL FACTOR RESTRAINTS.    COUNT   RMS   WEIGHT       
REMARK   3   RIGID-BOND RESTRAINTS          (A**2):  NULL ;  NULL ;  NULL       
REMARK   3   SPHERICITY; FREE ATOMS         (A**2):  NULL ;  NULL ;  NULL       
REMARK   3   SPHERICITY; BONDED ATOMS       (A**2):  NULL ;  NULL ;  NULL       
REMARK   3                                                                      
REMARK   3  NCS RESTRAINTS STATISTICS                                           
REMARK   3   NUMBER OF DIFFERENT NCS GROUPS : NULL                              
REMARK   3                                                                      
REMARK   3  TLS DETAILS                                                         
REMARK   3   NUMBER OF TLS GROUPS  : 3                                          
REMARK   3                                                                      
REMARK   3   TLS GROUP : 1                                                      
REMARK   3    NUMBER OF COMPONENTS GROUP : 2                                    
REMARK   3    COMPONENTS        C SSSEQI   TO  C SSSEQI                         
REMARK   3    RESIDUE RANGE :   A     3        A    80                          
REMARK   3    RESIDUE RANGE :   A   151        A   152                          
REMARK   3    ORIGIN FOR THE GROUP (A):  11.2648   5.5746  28.0480              
REMARK   3    T TENSOR                                                          
REMARK   3      T11:   -.2053 T22:   -.1359                                     
REMARK   3      T33:   -.1325 T12:    .0414                                     
REMARK   3      T13:   -.0555 T23:    .0088                                     
REMARK   3    L TENSOR                                                          
REMARK   3      L11:   6.6884 L22:   2.1704                                     
REMARK   3      L33:   2.7028 L12:  -2.1573                                     
REMARK   3      L13:   -.4722 L23:  -1.0491                                     
REMARK   3    S TENSOR                                                          
REMARK   3      S11:    .1187 S12:    .4050 S13:   -.2559                       
REMARK   3      S21:   -.2696 S22:   -.0490 S23:    .1138                       
REMARK   3      S31:    .2069 S32:    .0072 S33:   -.0697                       
REMARK   3                                                                      
REMARK   3   TLS GROUP : 2                                                      
REMARK   3    NUMBER OF COMPONENTS GROUP : 2                                    
REMARK   3    COMPONENTS        C SSSEQI   TO  C SSSEQI                         
REMARK   3    RESIDUE RANGE :   A    81        A   148                          
REMARK   3    RESIDUE RANGE :   A   153        A   154                          
REMARK   3    ORIGIN FOR THE GROUP (A):  14.9383  -6.1253   9.2604              
REMARK   3    T TENSOR                                                          
REMARK   3      T11:    .0726 T22:   -.1617                                     
REMARK   3      T33:   -.1846 T12:   -.0135                                     
REMARK   3      T13:   -.0302 T23:   -.0085                                     
REMARK   3    L TENSOR                                                          
REMARK   3      L11:   3.7185 L22:   9.2413                                     
REMARK   3      L33:  11.8097 L12:  -1.9325                                     
REMARK   3      L13:  -1.3871 L23:   -.3466                                     
REMARK   3    S TENSOR                                                          
REMARK   3      S11:   -.2478 S12:   -.2137 S13:    .1421                       
REMARK   3      S21:    .3688 S22:    .1949 S23:   -.1240                       
REMARK   3      S31:   -.2452 S32:    .0995 S33:    .0529                       
REMARK   3                                                                      
REMARK   3   TLS GROUP : 3                                                      
REMARK   3    NUMBER OF COMPONENTS GROUP : 1                                    
REMARK   3    COMPONENTS        C SSSEQI   TO  C SSSEQI                         
REMARK   3    RESIDUE RANGE :   B   302        B   320                          
REMARK   3    ORIGIN FOR THE GROUP (A):  11.7032  -2.8955  20.6681              
REMARK   3    T TENSOR                                                          
REMARK   3      T11:    .1483 T22:   -.0849                                     
REMARK   3      T33:   -.1337 T12:    .0103                                     
REMARK   3      T13:   -.0444 T23:   -.0116                                     
REMARK   3    L TENSOR                                                          
REMARK   3      L11:   5.3771 L22:  13.6654                                     
REMARK   3      L33:  14.7942 L12:  -5.3033                                     
REMARK   3      L13:  -7.5866 L23:   8.3057                                     
REMARK   3    S TENSOR                                                          
REMARK   3      S11:   -.1595 S12:   -.7880 S13:   -.0910                       
REMARK   3      S21:    .3793 S22:    .1276 S23:    .1506                       
REMARK   3      S31:    .4711 S32:    .5678 S33:    .0319                       
REMARK   3                                                                      
REMARK   3  BULK SOLVENT MODELLING.                                             
REMARK   3   METHOD USED : BABINET MODEL WITH MASK                              
REMARK   3   PARAMETERS FOR MASK CALCULATION                                    
REMARK   3   VDW PROBE RADIUS   : 1.20                                          
REMARK   3   ION PROBE RADIUS   : 0.80                                          
REMARK   3   SHRINKAGE RADIUS   : 0.80                                          
REMARK   3                                                                      
REMARK   3  OTHER REFINEMENT REMARKS: HYDROGENS HAVE BEEN ADDED IN THE          
REMARK   3  RIDING POSITIONS                                                    
REMARK   4                                                                      
REMARK   4 1YR5 COMPLIES WITH FORMAT V. 3.15, 01-DEC-08                         
REMARK 100                                                                      
REMARK 100 THIS ENTRY HAS BEEN PROCESSED BY PDBJ ON 07-FEB-05.                  
REMARK 100 THE RCSB ID CODE IS RCSB031835.                                      
REMARK 200                                                                      
REMARK 200 EXPERIMENTAL DETAILS                                                 
REMARK 200  EXPERIMENT TYPE                : X-RAY DIFFRACTION                  
REMARK 200  DATE OF DATA COLLECTION        : 30-JAN-05                          
REMARK 200  TEMPERATURE           (KELVIN) : 100                                
REMARK 200  PH                             : 4.8                                
REMARK 200  NUMBER OF CRYSTALS USED        : 1                                  
REMARK 200                                                                      
REMARK 200  SYNCHROTRON              (Y/N) : Y                                  
REMARK 200  RADIATION SOURCE               : EMBL/DESY, HAMBURG                 
REMARK 200  BEAMLINE                       : BW7A                               
REMARK 200  X-RAY GENERATOR MODEL          : NULL                               
REMARK 200  MONOCHROMATIC OR LAUE    (M/L) : M                                  
REMARK 200  WAVELENGTH OR RANGE        (A) : 0.938                              
REMARK 200  MONOCHROMATOR                  : NULL                               
REMARK 200  OPTICS                         : NULL                               
REMARK 200                                                                      
REMARK 200  DETECTOR TYPE                  : CCD                                
REMARK 200  DETECTOR MANUFACTURER          : MARRESEARCH                        
REMARK 200  INTENSITY-INTEGRATION SOFTWARE : XDS                                
REMARK 200  DATA SCALING SOFTWARE          : XDS                                
REMARK 200                                                                      
REMARK 200  NUMBER OF UNIQUE REFLECTIONS   : 16769                              
REMARK 200  RESOLUTION RANGE HIGH      (A) : 1.700                              
REMARK 200  RESOLUTION RANGE LOW       (A) : 20.000                             
REMARK 200  REJECTION CRITERIA  (SIGMA(I)) : -3.000                             
REMARK 200                                                                      
REMARK 200 OVERALL.                                                             
REMARK 200  COMPLETENESS FOR RANGE     (%) : 96.8                               
REMARK 200  DATA REDUNDANCY                : 4.600                              
REMARK 200  R MERGE                    (I) : NULL                               
REMARK 200  R SYM                      (I) : 0.05600                            
REMARK 200  <I/SIGMA(I)> FOR THE DATA SET  : 20.1000                            
REMARK 200                                                                      
REMARK 200 IN THE HIGHEST RESOLUTION SHELL.                                     
REMARK 200  HIGHEST RESOLUTION SHELL, RANGE HIGH (A) : 1.70                     
REMARK 200  HIGHEST RESOLUTION SHELL, RANGE LOW  (A) : 1.75                     
REMARK 200  COMPLETENESS FOR SHELL     (%) : 94.5                               
REMARK 200  DATA REDUNDANCY IN SHELL       : 3.50                               
REMARK 200  R MERGE FOR SHELL          (I) : NULL                               
REMARK 200  R SYM FOR SHELL            (I) : 0.52000                            
REMARK 200  <I/SIGMA(I)> FOR SHELL         : 2.600                              
REMARK 200                                                                      
REMARK 200 DIFFRACTION PROTOCOL: SINGLE WAVELENGTH                              
REMARK 200 METHOD USED TO DETERMINE THE STRUCTURE: MOLECULAR REPLACEMENT        
REMARK 200 SOFTWARE USED: MOLREP                                                
REMARK 200 STARTING MODEL: 1WRZ                                                 
REMARK 200                                                                      
REMARK 200 REMARK: NULL                                                         
REMARK 280                                                                      
REMARK 280 CRYSTAL                                                              
REMARK 280 SOLVENT CONTENT, VS   (%): 40.33                                     
REMARK 280 MATTHEWS COEFFICIENT, VM (ANGSTROMS**3/DA): 2.06                     
REMARK 280                                                                      
REMARK 280 CRYSTALLIZATION CONDITIONS: PEG 8000, SODIUM ACETATE, CALCIUM        
REMARK 280  CHLORIDE, PH 4.8, VAPOR DIFFUSION, HANGING DROP, TEMPERATURE        
REMARK 280  295K                                                                
REMARK 290                                                                      
REMARK 290 CRYSTALLOGRAPHIC SYMMETRY                                            
REMARK 290 SYMMETRY OPERATORS FOR SPACE GROUP: C 1 2 1                          
REMARK 290                                                                      
REMARK 290      SYMOP   SYMMETRY                                                
REMARK 290     NNNMMM   OPERATOR                                                
REMARK 290       1555   X,Y,Z                                                   
REMARK 290       2555   -X,Y,-Z                                                 
REMARK 290       3555   X+1/2,Y+1/2,Z                                           
REMARK 290       4555   -X+1/2,Y+1/2,-Z                                         
REMARK 290                                                                      
REMARK 290     WHERE NNN -> OPERATOR NUMBER                                     
REMARK 290           MMM -> TRANSLATION VECTOR                                  
REMARK 290                                                                      
REMARK 290 CRYSTALLOGRAPHIC SYMMETRY TRANSFORMATIONS                            
REMARK 290 THE FOLLOWING TRANSFORMATIONS OPERATE ON THE ATOM/HETATM             
REMARK 290 RECORDS IN THIS ENTRY TO PRODUCE CRYSTALLOGRAPHICALLY                
REMARK 290 RELATED MOLECULES.                                                   
REMARK 290   SMTRY1   1  1.000000  0.000000  0.000000        0.00000            
REMARK 290   SMTRY2   1  0.000000  1.000000  0.000000        0.00000            
REMARK 290   SMTRY3   1  0.000000  0.000000  1.000000        0.00000            
REMARK 290   SMTRY1   2 -1.000000  0.000000  0.000000        0.00000            
REMARK 290   SMTRY2   2  0.000000  1.000000  0.000000        0.00000            
REMARK 290   SMTRY3   2  0.000000  0.000000 -1.000000        0.00000            
REMARK 290   SMTRY1   3  1.000000  0.000000  0.000000       33.03500            
REMARK 290   SMTRY2   3  0.000000  1.000000  0.000000       16.85500            
REMARK 290   SMTRY3   3  0.000000  0.000000  1.000000        0.00000            
REMARK 290   SMTRY1   4 -1.000000  0.000000  0.000000       33.03500            
REMARK 290   SMTRY2   4  0.000000  1.000000  0.000000       16.85500            
REMARK 290   SMTRY3   4  0.000000  0.000000 -1.000000        0.00000            
REMARK 290                                                                      
REMARK 290 REMARK: NULL                                                         
REMARK 300                                                                      
REMARK 300 BIOMOLECULE: 1                                                       
REMARK 300 SEE REMARK 350 FOR THE AUTHOR PROVIDED AND/OR PROGRAM                
REMARK 300 GENERATED ASSEMBLY INFORMATION FOR THE STRUCTURE IN                  
REMARK 300 THIS ENTRY. THE REMARK MAY ALSO PROVIDE INFORMATION ON               
REMARK 300 BURIED SURFACE AREA.                                                 
REMARK 350                                                                      
REMARK 350 COORDINATES FOR A COMPLETE MULTIMER REPRESENTING THE KNOWN           
REMARK 350 BIOLOGICALLY SIGNIFICANT OLIGOMERIZATION STATE OF THE                
REMARK 350 MOLECULE CAN BE GENERATED BY APPLYING BIOMT TRANSFORMATIONS          
REMARK 350 GIVEN BELOW.  BOTH NON-CRYSTALLOGRAPHIC AND                          
REMARK 350 CRYSTALLOGRAPHIC OPERATIONS ARE GIVEN.                               
REMARK 350                                                                      
REMARK 350 BIOMOLECULE: 1                                                       
REMARK 350 AUTHOR DETERMINED BIOLOGICAL UNIT: DIMERIC                           
REMARK 350 SOFTWARE DETERMINED QUATERNARY STRUCTURE: DIMERIC                    
REMARK 350 SOFTWARE USED: PISA                                                  
REMARK 350 TOTAL BURIED SURFACE AREA: 3140 ANGSTROM**2                          
REMARK 350 SURFACE AREA OF THE COMPLEX: 9150 ANGSTROM**2                        
REMARK 350 CHANGE IN SOLVENT FREE ENERGY: -68.0 KCAL/MOL                        
REMARK 350 APPLY THE FOLLOWING TO CHAINS: A, B                                  
REMARK 350   BIOMT1   1  1.000000  0.000000  0.000000        0.00000            
REMARK 350   BIOMT2   1  0.000000  1.000000  0.000000        0.00000            
REMARK 350   BIOMT3   1  0.000000  0.000000  1.000000        0.00000            
REMARK 465                                                                      
REMARK 465 MISSING RESIDUES                                                     
REMARK 465 THE FOLLOWING RESIDUES WERE NOT LOCATED IN THE                       
REMARK 465 EXPERIMENT. (M=MODEL NUMBER; RES=RESIDUE NAME; C=CHAIN               
REMARK 465 IDENTIFIER; SSSEQ=SEQUENCE NUMBER; I=INSERTION CODE.)                
REMARK 465                                                                      
REMARK 465   M RES C SSSEQI                                                     
REMARK 465     ALA A     1                                                      
REMARK 465     ASP A     2                                                      
REMARK 500                                                                      
REMARK 500 GEOMETRY AND STEREOCHEMISTRY                                         
REMARK 500 SUBTOPIC: TORSION ANGLES                                             
REMARK 500                                                                      
REMARK 500 TORSION ANGLES OUTSIDE THE EXPECTED RAMACHANDRAN REGIONS:            
REMARK 500 (M=MODEL NUMBER; RES=RESIDUE NAME; C=CHAIN IDENTIFIER;               
REMARK 500 SSEQ=SEQUENCE NUMBER; I=INSERTION CODE).                             
REMARK 500                                                                      
REMARK 500 STANDARD TABLE:                                                      
REMARK 500 FORMAT:(10X,I3,1X,A3,1X,A1,I4,A1,4X,F7.2,3X,F7.2)                    
REMARK 500                                                                      
REMARK 500 EXPECTED VALUES: GJ KLEYWEGT AND TA JONES (1996). PHI/PSI-           
REMARK 500 CHOLOGY: RAMACHANDRAN REVISITED. STRUCTURE 4, 1395 - 1400            
REMARK 500                                                                      
REMARK 500  M RES CSSEQI        PSI       PHI                                   
REMARK 500    MET A  76       50.37   -105.86                                   
REMARK 500    ASP A  78     -121.65     57.65                                   
REMARK 500    ASP A  80      110.16    -31.72                                   
REMARK 500    SER A  81      -84.01    -67.67                                   
REMARK 500    GLU A  82      -60.66   -159.89                                   
REMARK 500                                                                      
REMARK 500 REMARK: NULL                                                         
REMARK 500                                                                      
REMARK 500 GEOMETRY AND STEREOCHEMISTRY                                         
REMARK 500 SUBTOPIC: NON-CIS, NON-TRANS                                         
REMARK 500                                                                      
REMARK 500 THE FOLLOWING PEPTIDE BONDS DEVIATE SIGNIFICANTLY FROM BOTH          
REMARK 500 CIS AND TRANS CONFORMATION.  CIS BONDS, IF ANY, ARE LISTED           
REMARK 500 ON CISPEP RECORDS.  TRANS IS DEFINED AS 180 +/- 30 AND               
REMARK 500 CIS IS DEFINED AS 0 +/- 30 DEGREES.                                  
REMARK 500                                 MODEL     OMEGA                      
REMARK 500 ASP A   78     THR A   79                 -144.73                    
REMARK 500                                                                      
REMARK 500 REMARK: NULL                                                         
REMARK 525                                                                      
REMARK 525 SOLVENT                                                              
REMARK 525                                                                      
REMARK 525 THE SOLVENT MOLECULES HAVE CHAIN IDENTIFIERS THAT                    
REMARK 525 INDICATE THE POLYMER CHAIN WITH WHICH THEY ARE MOST                  
REMARK 525 CLOSELY ASSOCIATED. THE REMARK LISTS ALL THE SOLVENT                 
REMARK 525 MOLECULES WHICH ARE MORE THAN 5A AWAY FROM THE                       
REMARK 525 NEAREST POLYMER CHAIN (M = MODEL NUMBER;                             
REMARK 525 RES=RESIDUE NAME; C=CHAIN IDENTIFIER; SSEQ=SEQUENCE                  
REMARK 525 NUMBER; I=INSERTION CODE):                                           
REMARK 525                                                                      
REMARK 525  M RES CSSEQI                                                        
REMARK 525    HOH A5100        DISTANCE =  5.14 ANGSTROMS                       
REMARK 525    HOH A5122        DISTANCE =  5.01 ANGSTROMS                       
REMARK 620                                                                      
REMARK 620 METAL COORDINATION                                                   
REMARK 620  (M=MODEL NUMBER; RES=RESIDUE NAME; C=CHAIN IDENTIFIER;              
REMARK 620  SSEQ=SEQUENCE NUMBER; I=INSERTION CODE):                            
REMARK 620                                                                      
REMARK 620 COORDINATION ANGLES FOR:  M RES CSSEQI METAL                         
REMARK 620                              CA A 151  CA                            
REMARK 620 N RES CSSEQI ATOM                                                    
REMARK 620 1 ASP A  20   OD2                                                    
REMARK 620 2 ASP A  22   OD2  75.4                                              
REMARK 620 3 ASP A  24   OD1  83.9  76.2                                        
REMARK 620 4 THR A  26   O    85.9 150.2  78.9                                  
REMARK 620 5 GLU A  31   OE1 108.0 130.8 152.0  76.9                            
REMARK 620 6 GLU A  31   OE2  96.6  78.4 153.6 127.5  52.4                      
REMARK 620 7 HOH A5011   O   159.6  84.2  91.3 112.6  85.3  79.1                
REMARK 620 N                    1     2     3     4     5     6                 
REMARK 620                                                                      
REMARK 620 COORDINATION ANGLES FOR:  M RES CSSEQI METAL                         
REMARK 620                              CA A 152  CA                            
REMARK 620 N RES CSSEQI ATOM                                                    
REMARK 620 1 ASP A  56   OD1                                                    
REMARK 620 2 ASP A  58   OD1  85.4                                              
REMARK 620 3 ASN A  60   OD1  92.3  74.4                                        
REMARK 620 4 THR A  62   O    87.5 152.6  79.4                                  
REMARK 620 5 GLU A  67   OE1  88.0  76.2 150.5 130.0                            
REMARK 620 6 GLU A  67   OE2 104.8 126.0 153.7  81.4  52.0                      
REMARK 620 7 HOH A5012   O   162.3  76.9  81.9 107.7  89.0  86.9                
REMARK 620 N                    1     2     3     4     5     6                 
REMARK 620                                                                      
REMARK 620 COORDINATION ANGLES FOR:  M RES CSSEQI METAL                         
REMARK 620                              CA A 153  CA                            
REMARK 620 N RES CSSEQI ATOM                                                    
REMARK 620 1 ASP A  93   OD2                                                    
REMARK 620 2 ASP A  95   OD1  84.8                                              
REMARK 620 3 ASN A  97   OD1  88.9  79.4                                        
REMARK 620 4 TYR A  99   O    96.8 158.1  78.8                                  
REMARK 620 5 TYR A  99   O    97.9 158.2  79.0   1.0                            
REMARK 620 6 GLU A 104   OE1  95.6  71.1 149.6 130.1 129.7                      
REMARK 620 7 GLU A 104   OE2 107.2 122.9 152.7  77.6  77.1  52.6                
REMARK 620 8 HOH A5013   O   166.4  81.7  87.0  95.1  94.1  81.7  81.8          
REMARK 620 N                    1     2     3     4     5     6     7           
REMARK 620                                                                      
REMARK 620 COORDINATION ANGLES FOR:  M RES CSSEQI METAL                         
REMARK 620                              CA A 154  CA                            
REMARK 620 N RES CSSEQI ATOM                                                    
REMARK 620 1 ASP A 129   OD1                                                    
REMARK 620 2 ASP A 131   OD2  81.7                                              
REMARK 620 3 ASP A 133   OD2  90.3  84.2                                        
REMARK 620 4 GLN A 135   O    85.2 157.3  77.4                                  
REMARK 620 5 GLU A 140   OE1  84.5  74.0 158.1 123.1                            
REMARK 620 6 GLU A 140   OE2 109.5 118.7 151.0  83.2  49.1                      
REMARK 620 7 HOH A5014   O   167.4  87.8  81.8 102.4  99.3  81.6                
REMARK 620 N                    1     2     3     4     5     6                 
REMARK 800                                                                      
REMARK 800 SITE                                                                 
REMARK 800 SITE_IDENTIFIER: AC1                                                 
REMARK 800 EVIDENCE_CODE: SOFTWARE                                              
REMARK 800 SITE_DESCRIPTION: BINDING SITE FOR RESIDUE CA A 151                  
REMARK 800 SITE_IDENTIFIER: AC2                                                 
REMARK 800 EVIDENCE_CODE: SOFTWARE                                              
REMARK 800 SITE_DESCRIPTION: BINDING SITE FOR RESIDUE CA A 152                  
REMARK 800 SITE_IDENTIFIER: AC3                                                 
REMARK 800 EVIDENCE_CODE: SOFTWARE                                              
REMARK 800 SITE_DESCRIPTION: BINDING SITE FOR RESIDUE CA A 153                  
REMARK 800 SITE_IDENTIFIER: AC4                                                 
REMARK 800 EVIDENCE_CODE: SOFTWARE                                              
REMARK 800 SITE_DESCRIPTION: BINDING SITE FOR RESIDUE CA A 154                  
REMARK 900                                                                      
REMARK 900 RELATED ENTRIES                                                      
REMARK 900 RELATED ID: 1WRZ   RELATED DB: PDB                                   
DBREF  1YR5 A    1   148  UNP    P62158   CALM_HUMAN       1    148             
DBREF  1YR5 B  302   320  UNP    P53355   DAPK1_HUMAN    302    320             
SEQRES   1 A  148  ALA ASP GLN LEU THR GLU GLU GLN ILE ALA GLU PHE LYS          
SEQRES   2 A  148  GLU ALA PHE SER LEU PHE ASP LYS ASP GLY ASP GLY THR          
SEQRES   3 A  148  ILE THR THR LYS GLU LEU GLY THR VAL MET ARG SER LEU          
SEQRES   4 A  148  GLY GLN ASN PRO THR GLU ALA GLU LEU GLN ASP MET ILE          
SEQRES   5 A  148  ASN GLU VAL ASP ALA ASP GLY ASN GLY THR ILE ASP PHE          
SEQRES   6 A  148  PRO GLU PHE LEU THR MET MET ALA ARG LYS MET LYS ASP          
SEQRES   7 A  148  THR ASP SER GLU GLU GLU ILE ARG GLU ALA PHE ARG VAL          
SEQRES   8 A  148  PHE ASP LYS ASP GLY ASN GLY TYR ILE SER ALA ALA GLU          
SEQRES   9 A  148  LEU ARG HIS VAL MET THR ASN LEU GLY GLU LYS LEU THR          
SEQRES  10 A  148  ASP GLU GLU VAL ASP GLU MET ILE ARG GLU ALA ASP ILE          
SEQRES  11 A  148  ASP GLY ASP GLY GLN VAL ASN TYR GLU GLU PHE VAL GLN          
SEQRES  12 A  148  MET MET THR ALA LYS                                          
SEQRES   1 B   19  ARG LYS LYS TRP LYS GLN SER VAL ARG LEU ILE SER LEU          
SEQRES   2 B   19  CYS GLN ARG LEU SER ARG                                      
HET     CA  A 151       1                                                       
HET     CA  A 152       1                                                       
HET     CA  A 153       1                                                       
HET     CA  A 154       1                                                       
HETNAM      CA CALCIUM ION                                                      
FORMUL   3   CA    4(CA 2+)                                                     
FORMUL   7  HOH   *144(H2 O)                                                    
HELIX    1   1 THR A    5  ASP A   20  1                                  16    
HELIX    2   2 THR A   28  LEU A   39  1                                  12    
HELIX    3   3 THR A   44  GLU A   54  1                                  11    
HELIX    4   4 ASP A   64  MET A   76  1                                  13    
HELIX    5   5 GLU A   82  ASP A   93  1                                  12    
HELIX    6   6 SER A  101  GLY A  113  1                                  13    
HELIX    7   7 THR A  117  ASP A  129  1                                  13    
HELIX    8   8 TYR A  138  MET A  145  1                                   8    
HELIX    9   9 LYS B  303  SER B  319  1                                  17    
SHEET    1   A 2 TYR A  99  ILE A 100  0                                        
SHEET    2   A 2 VAL A 136  ASN A 137 -1  O  VAL A 136   N  ILE A 100           
LINK        CA    CA A 151                 OD2 ASP A  20     1555   1555  2.37  
LINK        CA    CA A 151                 OD2 ASP A  22     1555   1555  2.49  
LINK        CA    CA A 151                 OD1 ASP A  24     1555   1555  2.31  
LINK        CA    CA A 151                 O   THR A  26     1555   1555  2.34  
LINK        CA    CA A 151                 OE1 GLU A  31     1555   1555  2.44  
LINK        CA    CA A 151                 OE2 GLU A  31     1555   1555  2.47  
LINK        CA    CA A 152                 OD1 ASP A  56     1555   1555  2.35  
LINK        CA    CA A 152                 OD1 ASP A  58     1555   1555  2.55  
LINK        CA    CA A 152                 OD1 ASN A  60     1555   1555  2.34  
LINK        CA    CA A 152                 O   THR A  62     1555   1555  2.36  
LINK        CA    CA A 152                 OE1 GLU A  67     1555   1555  2.56  
LINK        CA    CA A 152                 OE2 GLU A  67     1555   1555  2.33  
LINK        CA    CA A 153                 OD2 ASP A  93     1555   1555  2.30  
LINK        CA    CA A 153                 OD1 ASP A  95     1555   1555  2.33  
LINK        CA    CA A 153                 OD1 ASN A  97     1555   1555  2.32  
LINK        CA    CA A 153                 O  ATYR A  99     1555   1555  2.31  
LINK        CA    CA A 153                 O  BTYR A  99     1555   1555  2.32  
LINK        CA    CA A 153                 OE1 GLU A 104     1555   1555  2.46  
LINK        CA    CA A 153                 OE2 GLU A 104     1555   1555  2.47  
LINK        CA    CA A 154                 OD1 ASP A 129     1555   1555  2.32  
LINK        CA    CA A 154                 OD2 ASP A 131     1555   1555  2.32  
LINK        CA    CA A 154                 OD2 ASP A 133     1555   1555  2.33  
LINK        CA    CA A 154                 O   GLN A 135     1555   1555  2.33  
LINK        CA    CA A 154                 OE1 GLU A 140     1555   1555  2.72  
LINK        CA    CA A 154                 OE2 GLU A 140     1555   1555  2.49  
LINK         CD  GLU A  31                CA    CA A 151     1555   1555  2.79  
LINK         CD  GLU A  67                CA    CA A 152     1555   1555  2.79  
LINK         CD  GLU A 104                CA    CA A 153     1555   1555  2.80  
LINK         CD  GLU A 140                CA    CA A 154     1555   1555  2.96  
LINK        CA    CA A 151                 O   HOH A5011     1555   1555  2.34  
LINK        CA    CA A 152                 O   HOH A5012     1555   1555  2.31  
LINK        CA    CA A 153                 O   HOH A5013     1555   1555  2.32  
LINK        CA    CA A 154                 O   HOH A5014     1555   1555  2.33  
SITE     1 AC1  6 ASP A  20  ASP A  22  ASP A  24  THR A  26                    
SITE     2 AC1  6 GLU A  31  HOH A5011                                          
SITE     1 AC2  6 ASP A  56  ASP A  58  ASN A  60  THR A  62                    
SITE     2 AC2  6 GLU A  67  HOH A5012                                          
SITE     1 AC3  6 ASP A  93  ASP A  95  ASN A  97  TYR A  99                    
SITE     2 AC3  6 GLU A 104  HOH A5013                                          
SITE     1 AC4  6 ASP A 129  ASP A 131  ASP A 133  GLN A 135                    
SITE     2 AC4  6 GLU A 140  HOH A5014                                          
CRYST1   66.070   33.710   75.890  90.00 111.16  90.00 C 1 2 1       4          
ORIGX1      1.000000  0.000000  0.000000        0.00000                         
ORIGX2      0.000000  1.000000  0.000000        0.00000                         
ORIGX3      0.000000  0.000000  1.000000        0.00000                         
SCALE1      0.015135  0.000000  0.005859        0.00000                         
SCALE2      0.000000  0.029665  0.000000        0.00000                         
SCALE3      0.000000  0.000000  0.014130        0.00000                         
ATOM      1  N   GLN A   3      22.945  -9.255  39.171  1.00 20.16           N  
ATOM      2  CA  GLN A   3      24.210  -8.624  38.632  1.00 19.97           C  
ATOM      3  C   GLN A   3      24.024  -8.160  37.182  1.00 17.59           C  
ATOM      4  O   GLN A   3      24.087  -8.963  36.244  1.00 19.14           O  
ATOM      5  CB  GLN A   3      25.413  -9.577  38.699  1.00 20.20           C  
ATOM      6  CG  GLN A   3      25.893 -10.021  40.112  1.00 23.46           C  
ATOM      7  CD  GLN A   3      27.414 -10.195  40.208  1.00 22.58           C  
ATOM      8  OE1 GLN A   3      28.166  -9.258  39.926  1.00 23.20           O  
ATOM      9  NE2 GLN A   3      27.875 -11.392  40.630  1.00 23.18           N  
ATOM     10  N   LEU A   4      23.832  -6.859  37.007  1.00 13.49           N  
ATOM     11  CA  LEU A   4      23.733  -6.251  35.688  1.00 12.54           C  
ATOM     12  C   LEU A   4      25.106  -6.288  35.005  1.00  9.75           C  
ATOM     13  O   LEU A   4      26.112  -6.034  35.621  1.00 11.53           O  
ATOM     14  CB  LEU A   4      23.278  -4.803  35.819  1.00 12.03           C  
ATOM     15  CG  LEU A   4      22.170  -4.235  34.934  1.00 14.38           C  
ATOM     16  CD1 LEU A   4      20.962  -5.135  34.874  1.00 12.06           C  
ATOM     17  CD2 LEU A   4      21.770  -2.885  35.494  1.00 13.89           C  
ATOM     18  N   THR A   5      25.131  -6.626  33.728  1.00  7.34           N  
ATOM     19  CA  THR A   5      26.343  -6.551  32.940  1.00  2.31           C  
ATOM     20  C   THR A   5      26.477  -5.155  32.392  1.00  2.00           C  
ATOM     21  O   THR A   5      25.508  -4.453  32.305  1.00  2.00           O  
ATOM     22  CB  THR A   5      26.360  -7.565  31.751  1.00  2.00           C  
ATOM     23  OG1 THR A   5      25.382  -7.185  30.773  1.00  2.35           O  
ATOM     24  CG2 THR A   5      26.061  -8.938  32.238  1.00  2.65           C  
ATOM     25  N   GLU A   6      27.689  -4.742  32.017  1.00  2.00           N  
ATOM     26  CA  GLU A   6      27.804  -3.457  31.314  1.00  2.00           C  
ATOM     27  C   GLU A   6      27.138  -3.473  29.930  1.00  2.00           C  
ATOM     28  O   GLU A   6      26.634  -2.428  29.425  1.00  2.00           O  
ATOM     29  CB  GLU A   6      29.268  -3.039  31.230  1.00  2.00           C  
ATOM     30  CG  GLU A   6      29.880  -2.907  32.604  1.00  2.39           C  
ATOM     31  CD  GLU A   6      31.055  -1.992  32.682  1.00  7.12           C  
ATOM     32  OE1 GLU A   6      31.822  -2.195  33.636  1.00  2.00           O  
ATOM     33  OE2 GLU A   6      31.205  -1.090  31.832  1.00  4.58           O  
ATOM     34  N   GLU A   7      27.042  -4.638  29.302  1.00  2.00           N  
ATOM     35  CA  GLU A   7      26.326  -4.673  27.989  1.00  2.00           C  
ATOM     36  C   GLU A   7      24.830  -4.400  28.169  1.00  2.00           C  
ATOM     37  O   GLU A   7      24.199  -3.598  27.403  1.00  2.00           O  
ATOM     38  CB  GLU A   7      26.568  -6.013  27.311  1.00  2.00           C  
ATOM     39  CG  GLU A   7      25.805  -6.274  25.984  1.00  2.00           C  
ATOM     40  CD  GLU A   7      25.801  -5.091  25.009  1.00  6.50           C  
ATOM     41  OE1 GLU A   7      24.759  -4.847  24.354  1.00  6.85           O  
ATOM     42  OE2 GLU A   7      26.827  -4.395  24.863  1.00  4.99           O  
ATOM     43  N   GLN A   8      24.262  -4.959  29.221  1.00  2.00           N  
ATOM     44  CA  GLN A   8      22.861  -4.667  29.551  1.00  2.00           C  
ATOM     45  C   GLN A   8      22.619  -3.179  29.774  1.00  2.00           C  
ATOM     46  O   GLN A   8      21.670  -2.566  29.274  1.00  2.26           O  
ATOM     47  CB  GLN A   8      22.465  -5.378  30.830  1.00  2.98           C  
ATOM     48  CG  GLN A   8      22.146  -6.821  30.674  1.00  3.96           C  
ATOM     49  CD  GLN A   8      21.795  -7.419  31.992  1.00  6.08           C  
ATOM     50  OE1 GLN A   8      22.634  -8.066  32.632  1.00  7.35           O  
ATOM     51  NE2 GLN A   8      20.551  -7.208  32.422  1.00 15.10           N  
ATOM     52  N   ILE A   9      23.510  -2.589  30.554  1.00  2.00           N  
ATOM     53  CA  ILE A   9      23.460  -1.184  30.870  1.00  2.00           C  
ATOM     54  C   ILE A   9      23.586  -0.364  29.612  1.00  3.62           C  
ATOM     55  O   ILE A   9      22.850   0.608  29.461  1.00  2.00           O  
ATOM     56  CB  ILE A   9      24.569  -0.789  31.917  1.00  2.16           C  
ATOM     57  CG1 ILE A   9      24.246  -1.470  33.233  1.00  2.00           C  
ATOM     58  CG2 ILE A   9      24.577   0.748  32.108  1.00  4.72           C  
ATOM     59  CD1 ILE A   9      25.416  -1.416  34.285  1.00  2.00           C  
ATOM     60  N   ALA A  10      24.525  -0.724  28.752  1.00  5.09           N  
ATOM     61  CA  ALA A  10      24.694  -0.049  27.465  1.00  5.63           C  
ATOM     62  C   ALA A  10      23.417  -0.133  26.635  1.00  4.82           C  
ATOM     63  O   ALA A  10      22.997   0.856  26.016  1.00  4.15           O  
ATOM     64  CB  ALA A  10      25.849  -0.670  26.717  1.00  6.68           C  
ATOM     65  N   GLU A  11      22.774  -1.289  26.634  1.00  2.54           N  
ATOM     66  CA  GLU A  11      21.483  -1.405  25.918  1.00  3.13           C  
ATOM     67  C   GLU A  11      20.407  -0.502  26.493  1.00  5.12           C  
ATOM     68  O   GLU A  11      19.692   0.165  25.742  1.00  4.53           O  
ATOM     69  CB  GLU A  11      21.044  -2.876  25.861  1.00  2.38           C  
ATOM     70  CG  GLU A  11      22.041  -3.750  25.089  1.00  4.44           C  
ATOM     71  CD  GLU A  11      21.779  -5.232  25.227  1.00  7.86           C  
ATOM     72  OE1 GLU A  11      22.636  -6.026  24.828  1.00  9.34           O  
ATOM     73  OE2 GLU A  11      20.691  -5.591  25.716  1.00 18.49           O  
ATOM     74  N   PHE A  12      20.318  -0.406  27.819  1.00  3.94           N  
ATOM     75  CA  PHE A  12      19.326   0.491  28.418  1.00  5.41           C  
ATOM     76  C   PHE A  12      19.624   1.952  28.034  1.00  3.84           C  
ATOM     77  O   PHE A  12      18.772   2.738  27.760  1.00  4.14           O  
ATOM     78  CB  PHE A  12      19.341   0.385  29.940  1.00  4.97           C  
ATOM     79  CG  PHE A  12      19.037  -0.989  30.507  1.00  7.97           C  
ATOM     80  CD1 PHE A  12      18.186  -1.874  29.875  1.00 13.16           C  
ATOM     81  CD2 PHE A  12      19.576  -1.345  31.747  1.00 11.29           C  
ATOM     82  CE1 PHE A  12      17.884  -3.115  30.461  1.00 14.89           C  
ATOM     83  CE2 PHE A  12      19.276  -2.550  32.336  1.00 13.52           C  
ATOM     84  CZ  PHE A  12      18.452  -3.464  31.679  1.00 12.41           C  
ATOM     85  N   LYS A  13      20.903   2.317  28.092  1.00  4.24           N  
ATOM     86  CA  LYS A  13      21.342   3.650  27.744  1.00  5.23           C  
ATOM     87  C   LYS A  13      20.979   3.976  26.311  1.00  4.55           C  
ATOM     88  O   LYS A  13      20.501   5.055  26.051  1.00  2.18           O  
ATOM     89  CB  LYS A  13      22.860   3.765  27.964  1.00  7.96           C  
ATOM     90  CG  LYS A  13      23.365   5.109  28.509  1.00 10.74           C  
ATOM     91  CD  LYS A  13      24.790   4.848  29.057  1.00 12.48           C  
ATOM     92  CE  LYS A  13      25.465   5.949  29.965  1.00 16.63           C  
ATOM     93  NZ  LYS A  13      26.647   5.395  30.889  1.00 18.39           N  
ATOM     94  N   GLU A  14      21.229   3.073  25.383  1.00  5.40           N  
ATOM     95  CA  GLU A  14      20.931   3.344  23.966  1.00  5.67           C  
ATOM     96  C   GLU A  14      19.457   3.575  23.790  1.00  6.21           C  
ATOM     97  O   GLU A  14      19.067   4.506  23.076  1.00  5.40           O  
ATOM     98  CB  GLU A  14      21.390   2.189  23.080  1.00  7.02           C  
ATOM     99  CG  GLU A  14      22.931   2.063  23.062  1.00  9.36           C  
ATOM    100  CD  GLU A  14      23.431   0.681  22.660  1.00 16.81           C  
ATOM    101  OE1 GLU A  14      22.677  -0.040  21.957  1.00 22.76           O  
ATOM    102  OE2 GLU A  14      24.588   0.327  23.037  1.00 18.47           O  
ATOM    103  N   ALA A  15      18.658   2.726  24.431  1.00  5.16           N  
ATOM    104  CA  ALA A  15      17.193   2.831  24.359  1.00  5.07           C  
ATOM    105  C   ALA A  15      16.810   4.154  24.954  1.00  5.10           C  
ATOM    106  O   ALA A  15      16.042   4.890  24.341  1.00  5.67           O  
ATOM    107  CB  ALA A  15      16.488   1.721  25.074  1.00  5.43           C  
ATOM    108  N   PHE A  16      17.389   4.514  26.102  1.00  4.72           N  
ATOM    109  CA  PHE A  16      17.030   5.780  26.727  1.00  6.21           C  
ATOM    110  C   PHE A  16      17.361   6.975  25.809  1.00  7.11           C  
ATOM    111  O   PHE A  16      16.555   7.903  25.639  1.00  4.60           O  
ATOM    112  CB  PHE A  16      17.678   5.921  28.115  1.00  6.80           C  
ATOM    113  CG  PHE A  16      17.258   7.173  28.879  1.00  5.05           C  
ATOM    114  CD1 PHE A  16      18.078   8.294  28.912  1.00 10.31           C  
ATOM    115  CD2 PHE A  16      16.055   7.207  29.600  1.00  6.58           C  
ATOM    116  CE1 PHE A  16      17.718   9.418  29.647  1.00 10.06           C  
ATOM    117  CE2 PHE A  16      15.670   8.346  30.336  1.00  4.50           C  
ATOM    118  CZ  PHE A  16      16.482   9.452  30.329  1.00 13.28           C  
ATOM    119  N   SER A  17      18.564   6.943  25.235  1.00  6.98           N  
ATOM    120  CA  SER A  17      19.042   8.032  24.384  1.00  7.97           C  
ATOM    121  C   SER A  17      18.238   8.193  23.098  1.00  7.13           C  
ATOM    122  O   SER A  17      18.178   9.294  22.557  1.00  8.83           O  
ATOM    123  CB  SER A  17      20.482   7.820  24.006  1.00 10.21           C  
ATOM    124  OG  SER A  17      21.235   7.566  25.176  1.00 12.16           O  
ATOM    125  N   LEU A  18      17.668   7.107  22.575  1.00  7.48           N  
ATOM    126  CA  LEU A  18      16.789   7.211  21.403  1.00  9.00           C  
ATOM    127  C   LEU A  18      15.624   8.160  21.645  1.00  7.93           C  
ATOM    128  O   LEU A  18      15.212   8.938  20.760  1.00  6.26           O  
ATOM    129  CB  LEU A  18      16.223   5.827  21.055  1.00 10.08           C  
ATOM    130  CG  LEU A  18      15.090   5.797  20.027  1.00 14.78           C  
ATOM    131  CD1 LEU A  18      15.608   6.149  18.660  1.00 17.89           C  
ATOM    132  CD2 LEU A  18      14.428   4.432  20.017  1.00 15.78           C  
ATOM    133  N   PHE A  19      15.048   8.067  22.842  1.00  6.61           N  
ATOM    134  CA  PHE A  19      13.970   8.965  23.254  1.00  3.44           C  
ATOM    135  C   PHE A  19      14.524  10.341  23.641  1.00  5.51           C  
ATOM    136  O   PHE A  19      14.011  11.379  23.223  1.00  6.11           O  
ATOM    137  CB  PHE A  19      13.207   8.366  24.415  1.00  4.01           C  
ATOM    138  CG  PHE A  19      12.389   7.193  24.047  1.00  2.30           C  
ATOM    139  CD1 PHE A  19      11.116   7.401  23.558  1.00  9.14           C  
ATOM    140  CD2 PHE A  19      12.861   5.906  24.159  1.00  6.71           C  
ATOM    141  CE1 PHE A  19      10.333   6.340  23.200  1.00  7.38           C  
ATOM    142  CE2 PHE A  19      12.082   4.834  23.803  1.00  6.83           C  
ATOM    143  CZ  PHE A  19      10.793   5.068  23.322  1.00  6.43           C  
ATOM    144  N   ASP A  20      15.543  10.336  24.474  1.00  4.53           N  
ATOM    145  CA  ASP A  20      16.158  11.551  25.013  1.00  5.06           C  
ATOM    146  C   ASP A  20      17.096  12.206  23.968  1.00  5.41           C  
ATOM    147  O   ASP A  20      18.311  12.260  24.128  1.00  7.47           O  
ATOM    148  CB  ASP A  20      16.867  11.241  26.356  1.00  3.50           C  
ATOM    149  CG  ASP A  20      17.492  12.463  26.983  1.00  5.29           C  
ATOM    150  OD1 ASP A  20      18.522  12.277  27.771  1.00  4.70           O  
ATOM    151  OD2 ASP A  20      17.088  13.604  26.633  1.00  4.96           O  
ATOM    152  N   LYS A  21      16.516  12.748  22.902  1.00  8.35           N  
ATOM    153  CA  LYS A  21      17.312  13.265  21.776  1.00  9.30           C  
ATOM    154  C   LYS A  21      18.216  14.450  22.135  1.00 10.49           C  
ATOM    155  O   LYS A  21      19.215  14.667  21.449  1.00 12.20           O  
ATOM    156  CB  LYS A  21      16.442  13.710  20.595  1.00 10.83           C  
ATOM    157  CG  LYS A  21      15.317  12.790  20.191  1.00 18.65           C  
ATOM    158  CD  LYS A  21      15.753  11.701  19.246  1.00 23.74           C  
ATOM    159  CE  LYS A  21      14.570  11.125  18.462  1.00 21.90           C  
ATOM    160  NZ  LYS A  21      14.824   9.695  18.077  1.00 27.75           N  
ATOM    161  N   ASP A  22      17.883  15.231  23.171  1.00 10.35           N  
ATOM    162  CA  ASP A  22      18.728  16.392  23.532  1.00  9.98           C  
ATOM    163  C   ASP A  22      19.700  16.057  24.654  1.00 10.21           C  
ATOM    164  O   ASP A  22      20.476  16.920  25.089  1.00 10.63           O  
ATOM    165  CB  ASP A  22      17.917  17.640  23.863  1.00 11.16           C  
ATOM    166  CG  ASP A  22      17.057  17.482  25.085  1.00 11.39           C  
ATOM    167  OD1 ASP A  22      16.283  18.418  25.363  1.00 14.13           O  
ATOM    168  OD2 ASP A  22      17.165  16.438  25.742  1.00  8.03           O  
ATOM    169  N   GLY A  23      19.663  14.807  25.100  1.00  8.93           N  
ATOM    170  CA  GLY A  23      20.648  14.301  26.041  1.00  9.95           C  
ATOM    171  C   GLY A  23      20.657  14.960  27.400  1.00 11.51           C  
ATOM    172  O   GLY A  23      21.666  14.890  28.122  1.00 10.61           O  
ATOM    173  N   ASP A  24      19.539  15.538  27.798  1.00 11.42           N  
ATOM    174  CA  ASP A  24      19.452  16.203  29.092  1.00 12.12           C  
ATOM    175  C   ASP A  24      19.113  15.319  30.295  1.00 11.09           C  
ATOM    176  O   ASP A  24      19.018  15.824  31.418  1.00 11.16           O  
ATOM    177  CB  ASP A  24      18.509  17.426  29.014  1.00 12.48           C  
ATOM    178  CG  ASP A  24      17.020  17.075  28.978  1.00 11.83           C  
ATOM    179  OD1 ASP A  24      16.582  15.968  28.607  1.00 10.91           O  
ATOM    180  OD2 ASP A  24      16.243  17.952  29.371  1.00 14.28           O  
ATOM    181  N   GLY A  25      18.910  14.024  30.070  1.00  9.38           N  
ATOM    182  CA  GLY A  25      18.620  13.092  31.144  1.00  9.47           C  
ATOM    183  C   GLY A  25      17.134  12.888  31.429  1.00  7.97           C  
ATOM    184  O   GLY A  25      16.754  12.116  32.308  1.00  6.95           O  
ATOM    185  N   THR A  26      16.275  13.580  30.693  1.00  7.17           N  
ATOM    186  CA  THR A  26      14.842  13.350  30.899  1.00  8.21           C  
ATOM    187  C   THR A  26      14.150  13.201  29.577  1.00  8.10           C  
ATOM    188  O   THR A  26      14.558  13.817  28.594  1.00  7.63           O  
ATOM    189  CB  THR A  26      14.136  14.454  31.701  1.00 11.49           C  
ATOM    190  OG1 THR A  26      13.691  15.504  30.852  1.00 16.41           O  
ATOM    191  CG2 THR A  26      15.030  15.099  32.668  1.00 11.35           C  
ATOM    192  N   ILE A  27      13.131  12.340  29.575  1.00  6.76           N  
ATOM    193  CA  ILE A  27      12.272  12.152  28.367  1.00  3.01           C  
ATOM    194  C   ILE A  27      11.013  12.972  28.605  1.00  4.61           C  
ATOM    195  O   ILE A  27      10.277  12.762  29.571  1.00  4.59           O  
ATOM    196  CB  ILE A  27      11.951  10.671  28.054  1.00  4.15           C  
ATOM    197  CG1 ILE A  27      13.193   9.853  27.730  1.00  8.03           C  
ATOM    198  CG2 ILE A  27      11.003  10.530  26.863  1.00  6.87           C  
ATOM    199  CD1 ILE A  27      12.868   8.393  27.687  1.00  5.23           C  
ATOM    200  N   THR A  28      10.756  13.901  27.686  1.00  5.54           N  
ATOM    201  CA  THR A  28       9.538  14.695  27.695  1.00  5.59           C  
ATOM    202  C   THR A  28       8.453  14.135  26.783  1.00  4.18           C  
ATOM    203  O   THR A  28       8.683  13.252  25.957  1.00  3.04           O  
ATOM    204  CB  THR A  28       9.832  16.103  27.176  1.00  7.09           C  
ATOM    205  OG1 THR A  28      10.264  15.980  25.819  1.00  7.62           O  
ATOM    206  CG2 THR A  28      11.012  16.733  27.981  1.00  7.80           C  
ATOM    207  N   THR A  29       7.256  14.677  26.947  1.00  6.48           N  
ATOM    208  CA  THR A  29       6.120  14.352  26.057  1.00  6.08           C  
ATOM    209  C   THR A  29       6.472  14.581  24.588  1.00  6.97           C  
ATOM    210  O   THR A  29       6.161  13.746  23.743  1.00 10.04           O  
ATOM    211  CB  THR A  29       4.852  15.134  26.466  1.00  8.08           C  
ATOM    212  OG1 THR A  29       5.121  16.547  26.351  1.00  8.72           O  
ATOM    213  CG2 THR A  29       4.407  14.723  27.891  1.00  6.60           C  
ATOM    214  N   LYS A  30       7.091  15.717  24.270  1.00  6.44           N  
ATOM    215  CA  LYS A  30       7.644  15.962  22.934  1.00  5.32           C  
ATOM    216  C   LYS A  30       8.562  14.853  22.438  1.00  5.11           C  
ATOM    217  O   LYS A  30       8.554  14.474  21.307  1.00  2.00           O  
ATOM    218  CB  LYS A  30       8.479  17.211  22.943  1.00  6.94           C  
ATOM    219  CG  LYS A  30       8.784  17.742  21.528  1.00 11.76           C  
ATOM    220  CD  LYS A  30      10.214  18.132  21.358  1.00 16.32           C  
ATOM    221  CE  LYS A  30      10.468  19.643  21.504  1.00 16.38           C  
ATOM    222  NZ  LYS A  30      11.874  20.013  21.084  1.00 12.63           N  
ATOM    223  N   GLU A  31       9.505  14.423  23.263  1.00  2.00           N  
ATOM    224  CA  GLU A  31      10.402  13.392  22.799  1.00  2.98           C  
ATOM    225  C   GLU A  31       9.760  11.994  22.651  1.00  4.00           C  
ATOM    226  O   GLU A  31      10.067  11.256  21.724  1.00  4.67           O  
ATOM    227  CB  GLU A  31      11.573  13.276  23.790  1.00  2.67           C  
ATOM    228  CG  GLU A  31      12.495  14.464  23.700  1.00  3.70           C  
ATOM    229  CD  GLU A  31      13.557  14.551  24.776  1.00  3.21           C  
ATOM    230  OE1 GLU A  31      13.304  14.162  25.918  1.00  5.59           O  
ATOM    231  OE2 GLU A  31      14.616  15.117  24.477  1.00  4.09           O  
ATOM    232  N   LEU A  32       8.897  11.627  23.587  1.00  5.61           N  
ATOM    233  CA  LEU A  32       8.115  10.406  23.491  1.00  5.49           C  
ATOM    234  C   LEU A  32       7.288  10.452  22.223  1.00  6.12           C  
ATOM    235  O   LEU A  32       7.296   9.523  21.416  1.00  5.57           O  
ATOM    236  CB  LEU A  32       7.183  10.299  24.690  1.00  5.85           C  
ATOM    237  CG  LEU A  32       6.662   8.946  25.126  1.00  7.72           C  
ATOM    238  CD1 LEU A  32       7.841   7.884  25.182  1.00  6.45           C  
ATOM    239  CD2 LEU A  32       6.071   9.100  26.529  1.00  7.63           C  
ATOM    240  N   GLY A  33       6.617  11.574  22.028  1.00  6.93           N  
ATOM    241  CA  GLY A  33       5.847  11.794  20.833  1.00  4.91           C  
ATOM    242  C   GLY A  33       6.653  11.642  19.553  1.00  6.07           C  
ATOM    243  O   GLY A  33       6.192  11.062  18.590  1.00  6.12           O  
ATOM    244  N   THR A  34       7.835  12.228  19.522  1.00  6.25           N  
ATOM    245  CA  THR A  34       8.657  12.191  18.334  1.00  6.89           C  
ATOM    246  C   THR A  34       8.953  10.761  17.927  1.00  5.87           C  
ATOM    247  O   THR A  34       8.871  10.433  16.736  1.00  4.67           O  
ATOM    248  CB  THR A  34       9.972  12.925  18.529  1.00  7.13           C  
ATOM    249  OG1 THR A  34       9.699  14.291  18.832  1.00  8.73           O  
ATOM    250  CG2 THR A  34      10.832  12.838  17.282  1.00  9.63           C  
ATOM    251  N   VAL A  35       9.290   9.917  18.902  1.00  4.87           N  
ATOM    252  CA  VAL A  35       9.613   8.525  18.580  1.00  5.50           C  
ATOM    253  C   VAL A  35       8.376   7.808  18.036  1.00  6.36           C  
ATOM    254  O   VAL A  35       8.446   7.118  17.036  1.00  6.78           O  
ATOM    255  CB  VAL A  35      10.237   7.796  19.773  1.00  7.07           C  
ATOM    256  CG1 VAL A  35      10.461   6.331  19.491  1.00  6.42           C  
ATOM    257  CG2 VAL A  35      11.530   8.459  20.125  1.00  4.61           C  
ATOM    258  N  AMET A  36       7.230   8.019  18.668  0.50  5.37           N  
ATOM    259  N  BMET A  36       7.242   7.998  18.710  0.50  5.82           N  
ATOM    260  CA AMET A  36       6.028   7.294  18.270  0.50  5.56           C  
ATOM    261  CA BMET A  36       5.989   7.358  18.305  0.50  6.35           C  
ATOM    262  C  AMET A  36       5.504   7.790  16.924  0.50  5.55           C  
ATOM    263  C  BMET A  36       5.647   7.753  16.885  0.50  5.77           C  
ATOM    264  O  AMET A  36       4.827   7.043  16.180  0.50  6.65           O  
ATOM    265  O  BMET A  36       5.254   6.905  16.061  0.50  6.52           O  
ATOM    266  CB AMET A  36       4.995   7.397  19.384  0.50  5.25           C  
ATOM    267  CB BMET A  36       4.860   7.781  19.241  0.50  6.47           C  
ATOM    268  CG AMET A  36       5.512   6.757  20.676  0.50  3.92           C  
ATOM    269  CG BMET A  36       5.045   7.312  20.666  0.50  7.91           C  
ATOM    270  SD AMET A  36       4.387   6.836  22.067  0.50  5.78           S  
ATOM    271  SD BMET A  36       4.289   5.700  20.932  0.50  9.11           S  
ATOM    272  CE AMET A  36       3.091   5.751  21.467  0.50  4.75           C  
ATOM    273  CE BMET A  36       4.673   5.495  22.673  0.50 10.12           C  
ATOM    274  N   ARG A  37       5.825   9.039  16.586  1.00  5.54           N  
ATOM    275  CA  ARG A  37       5.417   9.609  15.270  1.00  5.23           C  
ATOM    276  C   ARG A  37       6.354   9.085  14.183  1.00  5.57           C  
ATOM    277  O   ARG A  37       5.962   8.846  13.070  1.00  5.64           O  
ATOM    278  CB  ARG A  37       5.460  11.147  15.330  1.00  5.44           C  
ATOM    279  CG  ARG A  37       4.237  11.855  14.921  1.00  9.87           C  
ATOM    280  CD  ARG A  37       3.824  12.992  15.858  1.00  7.40           C  
ATOM    281  NE  ARG A  37       4.916  13.658  16.575  1.00  5.71           N  
ATOM    282  CZ  ARG A  37       4.804  14.116  17.818  1.00  5.49           C  
ATOM    283  NH1 ARG A  37       3.681  13.917  18.469  1.00  4.77           N  
ATOM    284  NH2 ARG A  37       5.839  14.689  18.451  1.00  5.93           N  
ATOM    285  N   SER A  38       7.620   8.867  14.532  1.00  5.82           N  
ATOM    286  CA  SER A  38       8.541   8.225  13.586  1.00  6.44           C  
ATOM    287  C   SER A  38       8.111   6.776  13.239  1.00  7.83           C  
ATOM    288  O   SER A  38       8.442   6.258  12.145  1.00  7.95           O  
ATOM    289  CB  SER A  38       9.963   8.234  14.128  1.00  5.05           C  
ATOM    290  OG  SER A  38      10.147   7.157  15.015  1.00  8.15           O  
ATOM    291  N   LEU A  39       7.378   6.133  14.155  1.00  7.89           N  
ATOM    292  CA  LEU A  39       6.787   4.807  13.908  1.00  8.71           C  
ATOM    293  C   LEU A  39       5.337   4.816  13.445  1.00  8.85           C  
ATOM    294  O   LEU A  39       4.664   3.793  13.554  1.00  8.85           O  
ATOM    295  CB  LEU A  39       6.845   3.945  15.156  1.00  9.15           C  
ATOM    296  CG  LEU A  39       8.174   3.858  15.854  1.00  8.10           C  
ATOM    297  CD1 LEU A  39       7.998   3.000  17.086  1.00 10.10           C  
ATOM    298  CD2 LEU A  39       9.224   3.255  14.952  1.00 12.78           C  
ATOM    299  N   GLY A  40       4.848   5.954  12.959  1.00  9.60           N  
ATOM    300  CA  GLY A  40       3.518   6.026  12.373  1.00  8.71           C  
ATOM    301  C   GLY A  40       2.381   6.303  13.340  1.00  8.84           C  
ATOM    302  O   GLY A  40       1.242   6.447  12.935  1.00  8.80           O  
ATOM    303  N   GLN A  41       2.674   6.390  14.632  1.00  9.43           N  
ATOM    304  CA  GLN A  41       1.609   6.578  15.613  1.00  9.39           C  
ATOM    305  C   GLN A  41       1.370   8.062  15.804  1.00  9.13           C  
ATOM    306  O   GLN A  41       2.215   8.877  15.435  1.00  9.37           O  
ATOM    307  CB  GLN A  41       1.971   5.850  16.899  1.00  9.54           C  
ATOM    308  CG  GLN A  41       2.419   4.432  16.562  1.00 14.07           C  
ATOM    309  CD  GLN A  41       2.283   3.459  17.700  1.00 18.80           C  
ATOM    310  OE1 GLN A  41       2.819   3.684  18.779  1.00 20.35           O  
ATOM    311  NE2 GLN A  41       1.577   2.345  17.455  1.00 17.18           N  
ATOM    312  N  AASN A  42       0.231   8.385  16.414  0.50  9.63           N  
ATOM    313  N  BASN A  42       0.186   8.444  16.265  0.50  9.56           N  
ATOM    314  CA AASN A  42      -0.258   9.764  16.526  0.50  9.56           C  
ATOM    315  CA BASN A  42      -0.052   9.855  16.581  0.50  9.39           C  
ATOM    316  C  AASN A  42      -0.822  10.081  17.924  0.50  9.06           C  
ATOM    317  C  BASN A  42      -0.783  10.024  17.900  0.50  9.08           C  
ATOM    318  O  AASN A  42      -1.901  10.652  18.051  0.50  9.46           O  
ATOM    319  O  BASN A  42      -1.952  10.401  17.949  0.50 10.22           O  
ATOM    320  CB AASN A  42      -1.321  10.018  15.455  0.50 10.42           C  
ATOM    321  CB BASN A  42      -0.746  10.624  15.467  0.50  9.34           C  
ATOM    322  CG AASN A  42      -0.762   9.927  14.049  0.50 10.25           C  
ATOM    323  CG BASN A  42      -0.695  12.128  15.703  0.50  8.10           C  
ATOM    324  OD1AASN A  42      -1.171   9.077  13.260  0.50 12.84           O  
ATOM    325  OD1BASN A  42       0.289  12.781  15.376  0.50  6.34           O  
ATOM    326  ND2AASN A  42       0.194  10.794  13.737  0.50 12.04           N  
ATOM    327  ND2BASN A  42      -1.743  12.671  16.315  0.50  6.21           N  
ATOM    328  N   PRO A  43      -0.076   9.749  18.986  1.00  8.50           N  
ATOM    329  CA  PRO A  43      -0.659   9.999  20.289  1.00  6.21           C  
ATOM    330  C   PRO A  43      -0.872  11.489  20.527  1.00  4.45           C  
ATOM    331  O   PRO A  43      -0.141  12.315  20.005  1.00  7.13           O  
ATOM    332  CB  PRO A  43       0.379   9.432  21.251  1.00  6.33           C  
ATOM    333  CG  PRO A  43       1.624   9.398  20.485  1.00  8.63           C  
ATOM    334  CD  PRO A  43       1.287   9.200  19.085  1.00  8.24           C  
ATOM    335  N   THR A  44      -1.852  11.811  21.346  1.00  4.83           N  
ATOM    336  CA  THR A  44      -2.121  13.176  21.729  1.00  3.51           C  
ATOM    337  C   THR A  44      -1.157  13.556  22.810  1.00  2.59           C  
ATOM    338  O   THR A  44      -0.504  12.659  23.431  1.00  2.00           O  
ATOM    339  CB  THR A  44      -3.534  13.341  22.313  1.00  3.90           C  
ATOM    340  OG1 THR A  44      -3.587  12.568  23.518  1.00  3.35           O  
ATOM    341  CG2 THR A  44      -4.596  12.860  21.313  1.00  3.21           C  
ATOM    342  N   GLU A  45      -1.054  14.848  23.102  1.00  2.00           N  
ATOM    343  CA  GLU A  45      -0.132  15.281  24.210  1.00  3.60           C  
ATOM    344  C   GLU A  45      -0.567  14.732  25.573  1.00  4.17           C  
ATOM    345  O   GLU A  45       0.243  14.320  26.414  1.00  5.52           O  
ATOM    346  CB  GLU A  45      -0.046  16.809  24.216  1.00  4.15           C  
ATOM    347  CG  GLU A  45       0.515  17.485  25.438  1.00  7.46           C  
ATOM    348  CD  GLU A  45       2.030  17.367  25.495  1.00  7.32           C  
ATOM    349  OE1 GLU A  45       2.640  17.082  24.443  1.00 16.78           O  
ATOM    350  OE2 GLU A  45       2.601  17.588  26.583  1.00 13.96           O  
ATOM    351  N   ALA A  46      -1.890  14.739  25.790  1.00  4.80           N  
ATOM    352  CA  ALA A  46      -2.484  14.154  27.004  1.00  3.98           C  
ATOM    353  C   ALA A  46      -2.222  12.651  27.127  1.00  2.82           C  
ATOM    354  O   ALA A  46      -1.832  12.125  28.208  1.00  4.64           O  
ATOM    355  CB  ALA A  46      -3.951  14.438  27.015  1.00  3.36           C  
ATOM    356  N  AGLU A  47      -2.413  11.943  26.015  0.50  3.31           N  
ATOM    357  N  BGLU A  47      -2.418  11.927  26.031  0.50  3.25           N  
ATOM    358  CA AGLU A  47      -2.071  10.505  25.962  0.50  4.28           C  
ATOM    359  CA BGLU A  47      -2.023  10.500  26.006  0.50  4.03           C  
ATOM    360  C  AGLU A  47      -0.591  10.237  26.280  0.50  2.08           C  
ATOM    361  C  BGLU A  47      -0.571  10.290  26.363  0.50  2.00           C  
ATOM    362  O  AGLU A  47      -0.265   9.355  27.094  0.50  3.49           O  
ATOM    363  O  BGLU A  47      -0.232   9.489  27.259  0.50  2.21           O  
ATOM    364  CB AGLU A  47      -2.474   9.933  24.603  0.50  3.25           C  
ATOM    365  CB BGLU A  47      -2.237   9.946  24.626  0.50  3.18           C  
ATOM    366  CG AGLU A  47      -3.956   9.637  24.583  0.50  3.27           C  
ATOM    367  CG BGLU A  47      -3.635   9.574  24.426  0.50  2.62           C  
ATOM    368  CD AGLU A  47      -4.560   9.508  23.188  0.50  4.25           C  
ATOM    369  CD BGLU A  47      -3.915   9.296  23.005  0.50  5.31           C  
ATOM    370  OE1AGLU A  47      -5.757   9.195  23.134  0.50  9.92           O  
ATOM    371  OE1BGLU A  47      -2.963   9.334  22.191  0.50  2.00           O  
ATOM    372  OE2AGLU A  47      -3.874   9.736  22.162  0.50  6.65           O  
ATOM    373  OE2BGLU A  47      -5.088   9.058  22.719  0.50  6.18           O  
ATOM    374  N   LEU A  48       0.308  11.010  25.681  1.00  2.12           N  
ATOM    375  CA  LEU A  48       1.765  10.952  26.072  1.00  2.61           C  
ATOM    376  C   LEU A  48       1.988  11.262  27.519  1.00  3.92           C  
ATOM    377  O   LEU A  48       2.775  10.549  28.213  1.00  2.59           O  
ATOM    378  CB  LEU A  48       2.552  11.911  25.175  1.00  5.42           C  
ATOM    379  CG  LEU A  48       2.529  11.617  23.638  1.00  4.58           C  
ATOM    380  CD1 LEU A  48       2.958  12.818  22.835  1.00  6.65           C  
ATOM    381  CD2 LEU A  48       3.451  10.427  23.349  1.00  5.37           C  
ATOM    382  N   GLN A  49       1.317  12.265  28.075  1.00  4.04           N  
ATOM    383  CA  GLN A  49       1.431  12.570  29.519  1.00  6.32           C  
ATOM    384  C   GLN A  49       0.956  11.445  30.422  1.00  4.43           C  
ATOM    385  O   GLN A  49       1.552  11.100  31.440  1.00  6.21           O  
ATOM    386  CB  GLN A  49       0.666  13.867  29.888  1.00  5.48           C  
ATOM    387  CG  GLN A  49       1.096  14.448  31.297  1.00  4.72           C  
ATOM    388  CD  GLN A  49       2.580  14.785  31.383  1.00  3.92           C  
ATOM    389  OE1 GLN A  49       3.079  15.589  30.612  1.00  7.05           O  
ATOM    390  NE2 GLN A  49       3.295  14.168  32.368  1.00  2.12           N  
ATOM    391  N   ASP A  50      -0.131  10.821  30.023  1.00  3.85           N  
ATOM    392  CA  ASP A  50      -0.631   9.649  30.715  1.00  5.51           C  
ATOM    393  C   ASP A  50       0.418   8.547  30.715  1.00  4.73           C  
ATOM    394  O   ASP A  50       0.527   7.761  31.697  1.00  3.05           O  
ATOM    395  CB  ASP A  50      -1.920   9.206  30.017  1.00  6.72           C  
ATOM    396  CG  ASP A  50      -3.147  10.007  30.458  1.00  3.36           C  
ATOM    397  OD1 ASP A  50      -4.130  10.216  29.632  1.00  3.77           O  
ATOM    398  OD2 ASP A  50      -3.184  10.421  31.651  1.00  2.00           O  
ATOM    399  N   MET A  51       1.164   8.423  29.622  1.00  4.95           N  
ATOM    400  CA  MET A  51       2.174   7.306  29.564  1.00  5.39           C  
ATOM    401  C   MET A  51       3.246   7.602  30.568  1.00  5.93           C  
ATOM    402  O   MET A  51       3.738   6.711  31.319  1.00  8.69           O  
ATOM    403  CB  MET A  51       2.805   7.223  28.188  1.00  6.81           C  
ATOM    404  CG  MET A  51       1.884   6.709  27.115  1.00  6.35           C  
ATOM    405  SD  MET A  51       2.670   7.037  25.526  1.00 10.13           S  
ATOM    406  CE  MET A  51       1.320   6.872  24.461  1.00 13.60           C  
ATOM    407  N   ILE A  52       3.632   8.862  30.597  1.00  7.65           N  
ATOM    408  CA  ILE A  52       4.668   9.275  31.567  1.00  4.46           C  
ATOM    409  C   ILE A  52       4.218   9.108  33.001  1.00  4.03           C  
ATOM    410  O   ILE A  52       4.944   8.542  33.860  1.00  3.57           O  
ATOM    411  CB  ILE A  52       5.069  10.726  31.339  1.00  6.21           C  
ATOM    412  CG1 ILE A  52       5.720  10.924  29.965  1.00  8.71           C  
ATOM    413  CG2 ILE A  52       5.981  11.174  32.473  1.00  7.56           C  
ATOM    414  CD1 ILE A  52       6.312  12.356  29.722  1.00  8.27           C  
ATOM    415  N   ASN A  53       3.014   9.542  33.293  1.00  2.63           N  
ATOM    416  CA  ASN A  53       2.441   9.504  34.634  1.00  2.00           C  
ATOM    417  C   ASN A  53       2.576   8.110  35.256  1.00  6.04           C  
ATOM    418  O   ASN A  53       2.700   7.972  36.455  1.00  3.59           O  
ATOM    419  CB  ASN A  53       0.993   9.997  34.657  1.00  9.04           C  
ATOM    420  CG  ASN A  53       0.891  11.464  34.434  1.00  3.69           C  
ATOM    421  OD1 ASN A  53       1.917  12.131  34.427  1.00  2.06           O  
ATOM    422  ND2 ASN A  53      -0.371  11.998  34.143  1.00  3.59           N  
ATOM    423  N   GLU A  54       2.414   7.067  34.434  1.00  5.74           N  
ATOM    424  CA  GLU A  54       2.335   5.719  34.969  1.00  2.00           C  
ATOM    425  C   GLU A  54       3.606   5.346  35.657  1.00  2.75           C  
ATOM    426  O   GLU A  54       3.503   4.535  36.491  1.00  4.80           O  
ATOM    427  CB  GLU A  54       2.069   4.687  33.908  1.00  2.00           C  
ATOM    428  CG  GLU A  54       0.747   5.067  33.158  1.00  5.28           C  
ATOM    429  CD  GLU A  54       0.122   3.843  32.514  1.00 15.98           C  
ATOM    430  OE1 GLU A  54       0.850   2.841  32.314  1.00 23.43           O  
ATOM    431  OE2 GLU A  54      -1.093   3.889  32.217  1.00 23.58           O  
ATOM    432  N   VAL A  55       4.729   5.953  35.267  1.00  2.00           N  
ATOM    433  CA  VAL A  55       6.066   5.460  35.764  1.00  3.29           C  
ATOM    434  C   VAL A  55       6.731   6.661  36.423  1.00  5.38           C  
ATOM    435  O   VAL A  55       7.882   6.606  36.836  1.00  3.32           O  
ATOM    436  CB  VAL A  55       6.881   4.898  34.592  1.00  4.63           C  
ATOM    437  CG1 VAL A  55       6.240   3.625  34.034  1.00  7.60           C  
ATOM    438  CG2 VAL A  55       7.176   5.937  33.536  1.00  6.66           C  
ATOM    439  N   ASP A  56       5.983   7.772  36.522  1.00  4.38           N  
ATOM    440  CA  ASP A  56       6.551   9.046  36.977  1.00  5.59           C  
ATOM    441  C   ASP A  56       6.616   9.125  38.479  1.00  9.10           C  
ATOM    442  O   ASP A  56       5.973   9.945  39.071  1.00 10.26           O  
ATOM    443  CB  ASP A  56       5.799  10.271  36.397  1.00  5.02           C  
ATOM    444  CG  ASP A  56       6.481  11.587  36.798  1.00  8.99           C  
ATOM    445  OD1 ASP A  56       7.710  11.554  37.076  1.00 10.72           O  
ATOM    446  OD2 ASP A  56       5.764  12.584  36.864  1.00 12.55           O  
ATOM    447  N   ALA A  57       7.489   8.298  39.068  1.00  9.17           N  
ATOM    448  CA  ALA A  57       7.573   8.091  40.511  1.00 12.52           C  
ATOM    449  C   ALA A  57       7.970   9.327  41.320  1.00 14.37           C  
ATOM    450  O   ALA A  57       7.479   9.489  42.439  1.00 15.13           O  
ATOM    451  CB  ALA A  57       8.513   6.944  40.826  1.00 12.36           C  
ATOM    452  N   ASP A  58       8.834  10.203  40.784  1.00 14.32           N  
ATOM    453  CA  ASP A  58       9.178  11.433  41.535  1.00 13.48           C  
ATOM    454  C   ASP A  58       8.263  12.586  41.248  1.00 13.08           C  
ATOM    455  O   ASP A  58       8.539  13.690  41.693  1.00 14.09           O  
ATOM    456  CB  ASP A  58      10.662  11.858  41.396  1.00 11.69           C  
ATOM    457  CG  ASP A  58      11.035  12.370  40.027  1.00 12.70           C  
ATOM    458  OD1 ASP A  58      10.136  12.467  39.163  1.00  9.36           O  
ATOM    459  OD2 ASP A  58      12.260  12.645  39.817  1.00  6.62           O  
ATOM    460  N   GLY A  59       7.183  12.358  40.489  1.00 13.64           N  
ATOM    461  CA  GLY A  59       6.197  13.372  40.281  1.00 12.80           C  
ATOM    462  C   GLY A  59       6.597  14.591  39.462  1.00 12.45           C  
ATOM    463  O   GLY A  59       5.801  15.520  39.376  1.00 11.32           O  
ATOM    464  N   ASN A  60       7.791  14.612  38.855  1.00 10.86           N  
ATOM    465  CA  ASN A  60       8.223  15.819  38.090  1.00 11.08           C  
ATOM    466  C   ASN A  60       7.657  16.026  36.670  1.00 11.89           C  
ATOM    467  O   ASN A  60       7.941  17.046  36.036  1.00 13.26           O  
ATOM    468  CB  ASN A  60       9.758  15.998  38.096  1.00 13.03           C  
ATOM    469  CG  ASN A  60      10.481  15.062  37.181  1.00 13.27           C  
ATOM    470  OD1 ASN A  60       9.934  14.074  36.679  1.00  9.09           O  
ATOM    471  ND2 ASN A  60      11.776  15.357  36.964  1.00  7.54           N  
ATOM    472  N   GLY A  61       6.834  15.097  36.194  1.00 11.65           N  
ATOM    473  CA  GLY A  61       6.141  15.232  34.904  1.00  9.60           C  
ATOM    474  C   GLY A  61       6.911  14.742  33.681  1.00  9.33           C  
ATOM    475  O   GLY A  61       6.395  14.749  32.566  1.00  7.68           O  
ATOM    476  N   THR A  62       8.144  14.293  33.882  1.00  6.58           N  
ATOM    477  CA  THR A  62       8.985  13.743  32.806  1.00  6.33           C  
ATOM    478  C   THR A  62       9.631  12.447  33.277  1.00  7.13           C  
ATOM    479  O   THR A  62       9.545  12.107  34.443  1.00  6.30           O  
ATOM    480  CB  THR A  62      10.069  14.710  32.405  1.00  7.99           C  
ATOM    481  OG1 THR A  62      10.980  14.922  33.514  1.00  9.62           O  
ATOM    482  CG2 THR A  62       9.435  16.032  31.863  1.00 11.55           C  
ATOM    483  N   ILE A  63      10.215  11.722  32.342  1.00  7.32           N  
ATOM    484  CA  ILE A  63      10.749  10.397  32.628  1.00  8.34           C  
ATOM    485  C   ILE A  63      12.266  10.457  32.747  1.00  8.66           C  
ATOM    486  O   ILE A  63      12.927  10.856  31.798  1.00  7.62           O  
ATOM    487  CB  ILE A  63      10.417   9.461  31.456  1.00  8.46           C  
ATOM    488  CG1 ILE A  63       8.906   9.288  31.269  1.00 10.06           C  
ATOM    489  CG2 ILE A  63      10.995   8.174  31.632  1.00  7.97           C  
ATOM    490  CD1 ILE A  63       8.538   8.501  30.049  1.00  9.28           C  
ATOM    491  N   ASP A  64      12.826  10.017  33.883  1.00  8.67           N  
ATOM    492  CA  ASP A  64      14.255   9.900  34.016  1.00  8.18           C  
ATOM    493  C   ASP A  64      14.716   8.416  33.868  1.00  5.74           C  
ATOM    494  O   ASP A  64      13.928   7.496  33.528  1.00  3.75           O  
ATOM    495  CB  ASP A  64      14.757  10.546  35.337  1.00  8.75           C  
ATOM    496  CG  ASP A  64      14.362   9.781  36.563  1.00  7.61           C  
ATOM    497  OD1 ASP A  64      13.792   8.723  36.426  1.00 11.33           O  
ATOM    498  OD2 ASP A  64      14.584  10.260  37.713  1.00  9.97           O  
ATOM    499  N   PHE A  65      16.008   8.191  34.018  1.00  6.48           N  
ATOM    500  CA  PHE A  65      16.556   6.912  33.685  1.00  6.44           C  
ATOM    501  C   PHE A  65      15.885   5.760  34.410  1.00  6.12           C  
ATOM    502  O   PHE A  65      15.389   4.851  33.725  1.00  4.44           O  
ATOM    503  CB  PHE A  65      18.095   6.870  33.797  1.00  5.02           C  
ATOM    504  CG  PHE A  65      18.714   5.756  33.029  1.00  5.00           C  
ATOM    505  CD1 PHE A  65      18.675   4.452  33.511  1.00  5.31           C  
ATOM    506  CD2 PHE A  65      19.285   5.977  31.823  1.00  7.40           C  
ATOM    507  CE1 PHE A  65      19.201   3.428  32.780  1.00  7.32           C  
ATOM    508  CE2 PHE A  65      19.812   4.946  31.095  1.00  6.56           C  
ATOM    509  CZ  PHE A  65      19.779   3.673  31.585  1.00  5.90           C  
ATOM    510  N   PRO A  66      15.915   5.732  35.787  1.00  5.59           N  
ATOM    511  CA  PRO A  66      15.252   4.680  36.500  1.00  3.90           C  
ATOM    512  C   PRO A  66      13.753   4.496  36.191  1.00  4.48           C  
ATOM    513  O   PRO A  66      13.231   3.400  36.181  1.00  6.66           O  
ATOM    514  CB  PRO A  66      15.290   5.167  37.930  1.00  6.57           C  
ATOM    515  CG  PRO A  66      15.722   6.503  37.912  1.00  2.24           C  
ATOM    516  CD  PRO A  66      16.411   6.763  36.696  1.00  3.70           C  
ATOM    517  N   GLU A  67      13.022   5.592  35.977  1.00  3.17           N  
ATOM    518  CA  GLU A  67      11.610   5.508  35.525  1.00  5.95           C  
ATOM    519  C   GLU A  67      11.450   4.857  34.135  1.00  6.62           C  
ATOM    520  O   GLU A  67      10.498   4.086  33.901  1.00  3.48           O  
ATOM    521  CB  GLU A  67      10.963   6.885  35.529  1.00  5.69           C  
ATOM    522  CG  GLU A  67      10.893   7.499  36.926  1.00  5.12           C  
ATOM    523  CD  GLU A  67      10.577   9.003  36.914  1.00  3.86           C  
ATOM    524  OE1 GLU A  67      10.303   9.539  38.003  1.00  5.11           O  
ATOM    525  OE2 GLU A  67      10.665   9.658  35.886  1.00  7.44           O  
ATOM    526  N   PHE A  68      12.399   5.134  33.246  1.00  6.05           N  
ATOM    527  CA  PHE A  68      12.435   4.482  31.960  1.00  4.52           C  
ATOM    528  C   PHE A  68      12.703   2.986  32.107  1.00  3.96           C  
ATOM    529  O   PHE A  68      12.125   2.145  31.465  1.00  5.29           O  
ATOM    530  CB  PHE A  68      13.466   5.164  31.078  1.00  4.53           C  
ATOM    531  CG  PHE A  68      13.515   4.596  29.692  1.00  2.68           C  
ATOM    532  CD1 PHE A  68      12.476   4.764  28.800  1.00  8.58           C  
ATOM    533  CD2 PHE A  68      14.570   3.799  29.300  1.00  2.58           C  
ATOM    534  CE1 PHE A  68      12.592   4.258  27.540  1.00  5.36           C  
ATOM    535  CE2 PHE A  68      14.664   3.289  28.075  1.00  7.42           C  
ATOM    536  CZ  PHE A  68      13.652   3.512  27.179  1.00  2.84           C  
ATOM    537  N   LEU A  69      13.637   2.607  32.979  1.00  3.21           N  
ATOM    538  CA  LEU A  69      13.754   1.201  33.266  1.00  2.17           C  
ATOM    539  C   LEU A  69      12.460   0.517  33.703  1.00  2.00           C  
ATOM    540  O   LEU A  69      12.166  -0.593  33.272  1.00  4.25           O  
ATOM    541  CB  LEU A  69      14.810   1.022  34.344  1.00  4.14           C  
ATOM    542  CG  LEU A  69      16.184   1.375  33.847  1.00  4.19           C  
ATOM    543  CD1 LEU A  69      17.119   1.135  35.075  1.00  3.81           C  
ATOM    544  CD2 LEU A  69      16.678   0.533  32.693  1.00  9.43           C  
ATOM    545  N   THR A  70      11.683   1.179  34.576  1.00  3.70           N  
ATOM    546  CA  THR A  70      10.389   0.680  35.035  1.00  5.12           C  
ATOM    547  C   THR A  70       9.409   0.521  33.846  1.00  5.47           C  
ATOM    548  O   THR A  70       8.762  -0.520  33.673  1.00  6.71           O  
ATOM    549  CB  THR A  70       9.843   1.648  36.127  1.00  6.65           C  
ATOM    550  OG1 THR A  70      10.825   1.670  37.196  1.00  7.41           O  
ATOM    551  CG2 THR A  70       8.569   1.150  36.657  1.00  7.53           C  
ATOM    552  N   MET A  71       9.405   1.520  33.003  1.00  4.38           N  
ATOM    553  CA  MET A  71       8.581   1.509  31.784  1.00  6.23           C  
ATOM    554  C   MET A  71       8.871   0.262  30.938  1.00  7.97           C  
ATOM    555  O   MET A  71       7.928  -0.445  30.494  1.00  7.91           O  
ATOM    556  CB  MET A  71       8.851   2.789  30.993  1.00  7.76           C  
ATOM    557  CG  MET A  71       7.987   2.823  29.719  1.00  9.30           C  
ATOM    558  SD  MET A  71       7.995   4.364  28.766  1.00 11.86           S  
ATOM    559  CE  MET A  71       6.617   5.243  29.497  1.00 11.60           C  
ATOM    560  N   MET A  72      10.154  -0.039  30.740  1.00  9.49           N  
ATOM    561  CA  MET A  72      10.542  -1.187  29.924  1.00  9.20           C  
ATOM    562  C   MET A  72      10.194  -2.476  30.655  1.00  8.73           C  
ATOM    563  O   MET A  72       9.749  -3.441  30.032  1.00  8.56           O  
ATOM    564  CB  MET A  72      12.019  -1.129  29.550  1.00 11.85           C  
ATOM    565  CG  MET A  72      12.362  -0.098  28.449  1.00 12.33           C  
ATOM    566  SD  MET A  72      14.004  -0.294  27.744  1.00 22.32           S  
ATOM    567  CE  MET A  72      14.997  -0.192  29.204  1.00 15.46           C  
ATOM    568  N   ALA A  73      10.402  -2.495  31.972  1.00  8.08           N  
ATOM    569  CA  ALA A  73      10.027  -3.665  32.788  1.00  7.41           C  
ATOM    570  C   ALA A  73       8.575  -4.019  32.613  1.00  8.06           C  
ATOM    571  O   ALA A  73       8.209  -5.183  32.412  1.00  5.90           O  
ATOM    572  CB  ALA A  73      10.358  -3.389  34.285  1.00  9.15           C  
ATOM    573  N   ARG A  74       7.731  -2.999  32.630  1.00  7.07           N  
ATOM    574  CA  ARG A  74       6.287  -3.195  32.466  1.00 10.51           C  
ATOM    575  C   ARG A  74       5.810  -3.367  31.048  1.00 13.70           C  
ATOM    576  O   ARG A  74       4.830  -4.088  30.802  1.00 13.80           O  
ATOM    577  CB  ARG A  74       5.560  -1.986  32.974  1.00  9.06           C  
ATOM    578  CG  ARG A  74       5.684  -1.800  34.403  1.00  8.61           C  
ATOM    579  CD  ARG A  74       4.797  -0.709  34.903  1.00  8.72           C  
ATOM    580  NE  ARG A  74       5.242  -0.384  36.239  1.00  7.70           N  
ATOM    581  CZ  ARG A  74       4.899   0.712  36.905  1.00 10.03           C  
ATOM    582  NH1 ARG A  74       4.073   1.593  36.393  1.00  9.17           N  
ATOM    583  NH2 ARG A  74       5.406   0.925  38.098  1.00 12.90           N  
ATOM    584  N   LYS A  75       6.432  -2.646  30.129  1.00 16.35           N  
ATOM    585  CA  LYS A  75       5.903  -2.543  28.775  1.00 20.00           C  
ATOM    586  C   LYS A  75       6.744  -3.293  27.748  1.00 24.09           C  
ATOM    587  O   LYS A  75       6.347  -3.379  26.585  1.00 25.18           O  
ATOM    588  CB  LYS A  75       5.761  -1.091  28.382  1.00 19.04           C  
ATOM    589  CG  LYS A  75       4.889  -0.293  29.329  1.00 19.89           C  
ATOM    590  CD  LYS A  75       3.400  -0.628  29.164  1.00 18.07           C  
ATOM    591  CE  LYS A  75       2.542   0.223  30.112  1.00 18.98           C  
ATOM    592  NZ  LYS A  75       1.095   0.375  29.678  1.00 19.67           N  
ATOM    593  N   MET A  76       7.909  -3.789  28.163  1.00 27.98           N  
ATOM    594  CA  MET A  76       8.624  -4.841  27.433  1.00 31.28           C  
ATOM    595  C   MET A  76       8.433  -6.114  28.248  1.00 33.28           C  
ATOM    596  O   MET A  76       9.393  -6.815  28.578  1.00 34.71           O  
ATOM    597  CB  MET A  76      10.110  -4.491  27.231  1.00 31.71           C  
ATOM    598  CG  MET A  76      10.448  -4.009  25.815  1.00 33.18           C  
ATOM    599  SD  MET A  76      11.790  -2.801  25.724  1.00 34.79           S  
ATOM    600  CE  MET A  76      13.253  -3.822  25.900  1.00 33.37           C  
ATOM    601  N   LYS A  77       7.171  -6.388  28.586  1.00 35.40           N  
ATOM    602  CA  LYS A  77       6.821  -7.545  29.403  1.00 36.50           C  
ATOM    603  C   LYS A  77       6.764  -8.767  28.520  1.00 37.55           C  
ATOM    604  O   LYS A  77       5.748  -9.055  27.875  1.00 37.57           O  
ATOM    605  CB  LYS A  77       5.506  -7.337  30.160  1.00 36.85           C  
ATOM    606  CG  LYS A  77       5.723  -7.131  31.648  1.00 37.43           C  
ATOM    607  CD  LYS A  77       5.756  -8.459  32.391  1.00 37.60           C  
ATOM    608  CE  LYS A  77       6.754  -8.468  33.534  1.00 37.65           C  
ATOM    609  NZ  LYS A  77       6.509  -9.616  34.463  1.00 35.44           N  
ATOM    610  N   ASP A  78       7.890  -9.475  28.509  1.00 38.44           N  
ATOM    611  CA  ASP A  78       8.109 -10.616  27.635  1.00 38.90           C  
ATOM    612  C   ASP A  78       7.949 -10.237  26.159  1.00 38.64           C  
ATOM    613  O   ASP A  78       8.605  -9.311  25.668  1.00 38.62           O  
ATOM    614  CB  ASP A  78       7.206 -11.810  28.010  1.00 39.45           C  
ATOM    615  CG  ASP A  78       7.604 -12.461  29.321  1.00 40.62           C  
ATOM    616  OD1 ASP A  78       7.512 -11.774  30.365  1.00 42.58           O  
ATOM    617  OD2 ASP A  78       7.988 -13.662  29.301  1.00 41.55           O  
ATOM    618  N   THR A  79       7.027 -10.912  25.486  1.00 38.19           N  
ATOM    619  CA  THR A  79       7.217 -11.257  24.093  1.00 37.86           C  
ATOM    620  C   THR A  79       6.171 -10.727  23.101  1.00 37.73           C  
ATOM    621  O   THR A  79       4.952 -10.790  23.317  1.00 37.97           O  
ATOM    622  CB  THR A  79       7.328 -12.790  23.968  1.00 37.85           C  
ATOM    623  OG1 THR A  79       8.661 -13.200  24.307  1.00 37.57           O  
ATOM    624  CG2 THR A  79       7.005 -13.259  22.571  1.00 38.40           C  
ATOM    625  N   ASP A  80       6.717 -10.174  22.026  1.00 36.93           N  
ATOM    626  CA  ASP A  80       6.071 -10.028  20.719  1.00 35.96           C  
ATOM    627  C   ASP A  80       5.072 -11.152  20.376  1.00 34.62           C  
ATOM    628  O   ASP A  80       5.473 -12.289  20.127  1.00 34.15           O  
ATOM    629  CB  ASP A  80       7.179 -10.005  19.651  1.00 36.21           C  
ATOM    630  CG  ASP A  80       8.548  -9.634  20.226  1.00 36.84           C  
ATOM    631  OD1 ASP A  80       9.444 -10.513  20.270  1.00 37.51           O  
ATOM    632  OD2 ASP A  80       8.708  -8.474  20.664  1.00 37.34           O  
ATOM    633  N   SER A  81       3.781 -10.831  20.353  1.00 33.12           N  
ATOM    634  CA  SER A  81       2.744 -11.821  20.036  1.00 32.50           C  
ATOM    635  C   SER A  81       2.770 -12.322  18.575  1.00 31.96           C  
ATOM    636  O   SER A  81       3.337 -13.381  18.290  1.00 32.51           O  
ATOM    637  CB  SER A  81       1.351 -11.286  20.401  1.00 32.54           C  
ATOM    638  OG  SER A  81       0.998 -10.159  19.619  1.00 31.58           O  
ATOM    639  N   GLU A  82       2.144 -11.579  17.666  1.00 30.82           N  
ATOM    640  CA  GLU A  82       2.061 -11.974  16.253  1.00 29.89           C  
ATOM    641  C   GLU A  82       1.751 -10.742  15.415  1.00 28.70           C  
ATOM    642  O   GLU A  82       2.539 -10.349  14.551  1.00 28.16           O  
ATOM    643  CB  GLU A  82       0.988 -13.060  16.054  1.00 30.37           C  
ATOM    644  CG  GLU A  82       0.614 -13.395  14.594  1.00 31.12           C  
ATOM    645  CD  GLU A  82       1.607 -14.317  13.906  1.00 32.64           C  
ATOM    646  OE1 GLU A  82       2.687 -13.839  13.498  1.00 34.28           O  
ATOM    647  OE2 GLU A  82       1.292 -15.518  13.749  1.00 32.86           O  
ATOM    648  N   GLU A  83       0.605 -10.126  15.693  1.00 27.40           N  
ATOM    649  CA  GLU A  83       0.213  -8.893  15.018  1.00 26.44           C  
ATOM    650  C   GLU A  83       1.186  -7.747  15.341  1.00 24.80           C  
ATOM    651  O   GLU A  83       1.382  -6.862  14.517  1.00 24.59           O  
ATOM    652  CB  GLU A  83      -1.231  -8.507  15.364  1.00 26.68           C  
ATOM    653  CG  GLU A  83      -2.296  -9.411  14.723  1.00 28.12           C  
ATOM    654  CD  GLU A  83      -2.608 -10.674  15.527  1.00 29.86           C  
ATOM    655  OE1 GLU A  83      -1.880 -10.983  16.499  1.00 30.91           O  
ATOM    656  OE2 GLU A  83      -3.592 -11.364  15.177  1.00 30.49           O  
ATOM    657  N   GLU A  84       1.809  -7.782  16.520  1.00 22.86           N  
ATOM    658  CA  GLU A  84       2.833  -6.789  16.869  1.00 21.10           C  
ATOM    659  C   GLU A  84       4.190  -7.108  16.233  1.00 19.58           C  
ATOM    660  O   GLU A  84       4.905  -6.196  15.817  1.00 18.69           O  
ATOM    661  CB  GLU A  84       2.955  -6.550  18.386  1.00 21.32           C  
ATOM    662  CG  GLU A  84       2.853  -7.752  19.285  1.00 21.26           C  
ATOM    663  CD  GLU A  84       2.870  -7.377  20.764  1.00 20.61           C  
ATOM    664  OE1 GLU A  84       1.794  -7.054  21.324  1.00 19.88           O  
ATOM    665  OE2 GLU A  84       3.963  -7.418  21.369  1.00 18.73           O  
ATOM    666  N   ILE A  85       4.538  -8.388  16.127  1.00 18.05           N  
ATOM    667  CA  ILE A  85       5.731  -8.781  15.357  1.00 17.24           C  
ATOM    668  C   ILE A  85       5.545  -8.325  13.910  1.00 15.64           C  
ATOM    669  O   ILE A  85       6.452  -7.750  13.291  1.00 14.56           O  
ATOM    670  CB  ILE A  85       5.992 -10.314  15.346  1.00 17.25           C  
ATOM    671  CG1 ILE A  85       6.063 -10.890  16.757  1.00 18.63           C  
ATOM    672  CG2 ILE A  85       7.316 -10.603  14.659  1.00 19.17           C  
ATOM    673  CD1 ILE A  85       5.994 -12.439  16.832  1.00 18.98           C  
ATOM    674  N   ARG A  86       4.347  -8.586  13.391  1.00 14.41           N  
ATOM    675  CA  ARG A  86       3.950  -8.223  12.031  1.00 13.90           C  
ATOM    676  C   ARG A  86       3.886  -6.701  11.861  1.00 12.70           C  
ATOM    677  O   ARG A  86       4.227  -6.172  10.806  1.00 11.99           O  
ATOM    678  CB  ARG A  86       2.598  -8.879  11.719  1.00 14.24           C  
ATOM    679  CG  ARG A  86       2.083  -8.702  10.303  1.00 17.61           C  
ATOM    680  CD  ARG A  86       2.807  -9.602   9.308  1.00 20.77           C  
ATOM    681  NE  ARG A  86       2.656  -9.087   7.945  1.00 24.52           N  
ATOM    682  CZ  ARG A  86       3.412  -9.435   6.907  1.00 25.58           C  
ATOM    683  NH1 ARG A  86       4.386 -10.321   7.049  1.00 26.77           N  
ATOM    684  NH2 ARG A  86       3.190  -8.889   5.718  1.00 26.85           N  
ATOM    685  N   GLU A  87       3.455  -5.998  12.908  1.00 11.87           N  
ATOM    686  CA  GLU A  87       3.486  -4.535  12.904  1.00 11.27           C  
ATOM    687  C   GLU A  87       4.927  -4.029  12.789  1.00 10.38           C  
ATOM    688  O   GLU A  87       5.206  -3.113  12.018  1.00  9.38           O  
ATOM    689  CB  GLU A  87       2.806  -3.961  14.151  1.00 11.16           C  
ATOM    690  CG  GLU A  87       1.293  -3.879  14.034  1.00 12.67           C  
ATOM    691  CD  GLU A  87       0.599  -3.593  15.363  1.00 13.78           C  
ATOM    692  OE1 GLU A  87       1.139  -2.808  16.175  1.00 15.83           O  
ATOM    693  OE2 GLU A  87      -0.500  -4.146  15.593  1.00 16.48           O  
ATOM    694  N   ALA A  88       5.838  -4.656  13.530  1.00  9.34           N  
ATOM    695  CA  ALA A  88       7.251  -4.272  13.508  1.00  9.01           C  
ATOM    696  C   ALA A  88       7.892  -4.506  12.150  1.00  8.92           C  
ATOM    697  O   ALA A  88       8.648  -3.653  11.666  1.00  8.79           O  
ATOM    698  CB  ALA A  88       8.033  -5.000  14.573  1.00  9.91           C  
ATOM    699  N   PHE A  89       7.573  -5.649  11.542  1.00  7.54           N  
ATOM    700  CA  PHE A  89       8.075  -6.002  10.224  1.00  7.23           C  
ATOM    701  C   PHE A  89       7.741  -4.894   9.220  1.00  8.19           C  
ATOM    702  O   PHE A  89       8.597  -4.433   8.460  1.00  8.53           O  
ATOM    703  CB  PHE A  89       7.466  -7.332   9.750  1.00  7.14           C  
ATOM    704  CG  PHE A  89       7.996  -7.768   8.434  1.00  5.05           C  
ATOM    705  CD1 PHE A  89       9.279  -8.272   8.340  1.00  4.80           C  
ATOM    706  CD2 PHE A  89       7.251  -7.607   7.282  1.00  5.56           C  
ATOM    707  CE1 PHE A  89       9.797  -8.657   7.123  1.00  7.76           C  
ATOM    708  CE2 PHE A  89       7.763  -7.963   6.068  1.00  2.16           C  
ATOM    709  CZ  PHE A  89       9.048  -8.480   5.975  1.00  6.19           C  
ATOM    710  N   ARG A  90       6.480  -4.480   9.246  1.00  8.03           N  
ATOM    711  CA  ARG A  90       5.954  -3.413   8.405  1.00  8.76           C  
ATOM    712  C   ARG A  90       6.729  -2.110   8.566  1.00  7.43           C  
ATOM    713  O   ARG A  90       6.880  -1.353   7.621  1.00  6.92           O  
ATOM    714  CB  ARG A  90       4.485  -3.206   8.785  1.00  8.74           C  
ATOM    715  CG  ARG A  90       3.684  -2.177   7.996  1.00 13.55           C  
ATOM    716  CD  ARG A  90       2.298  -1.941   8.643  1.00 14.45           C  
ATOM    717  NE  ARG A  90       1.775  -3.153   9.301  1.00 17.08           N  
ATOM    718  CZ  ARG A  90       0.890  -3.168  10.301  1.00 17.02           C  
ATOM    719  NH1 ARG A  90       0.382  -2.039  10.799  1.00 17.58           N  
ATOM    720  NH2 ARG A  90       0.506  -4.335  10.813  1.00 17.03           N  
ATOM    721  N   VAL A  91       7.208  -1.830   9.777  1.00  7.00           N  
ATOM    722  CA  VAL A  91       8.024  -0.647   9.985  1.00  6.43           C  
ATOM    723  C   VAL A  91       9.279  -0.739   9.121  1.00  6.80           C  
ATOM    724  O   VAL A  91       9.664   0.238   8.492  1.00  5.87           O  
ATOM    725  CB  VAL A  91       8.396  -0.449  11.491  1.00  6.46           C  
ATOM    726  CG1 VAL A  91       9.548   0.555  11.650  1.00  7.40           C  
ATOM    727  CG2 VAL A  91       7.173   0.035  12.273  1.00  7.82           C  
ATOM    728  N  APHE A  92       9.906  -1.912   9.091  0.50  6.80           N  
ATOM    729  N  BPHE A  92       9.907  -1.914   9.095  0.50  6.77           N  
ATOM    730  CA APHE A  92      11.175  -2.077   8.381  0.50  7.19           C  
ATOM    731  CA BPHE A  92      11.179  -2.091   8.393  0.50  7.12           C  
ATOM    732  C  APHE A  92      11.015  -2.306   6.891  0.50  7.93           C  
ATOM    733  C  BPHE A  92      11.014  -2.303   6.898  0.50  7.91           C  
ATOM    734  O  APHE A  92      11.777  -1.763   6.087  0.50  9.13           O  
ATOM    735  O  BPHE A  92      11.766  -1.742   6.098  0.50  9.11           O  
ATOM    736  CB APHE A  92      11.983  -3.191   9.004  0.50  7.15           C  
ATOM    737  CB BPHE A  92      11.961  -3.232   9.008  0.50  7.14           C  
ATOM    738  CG APHE A  92      12.543  -2.826  10.326  0.50  5.13           C  
ATOM    739  CG BPHE A  92      12.363  -2.967  10.411  0.50  4.87           C  
ATOM    740  CD1APHE A  92      13.560  -1.880  10.415  0.50  5.05           C  
ATOM    741  CD1BPHE A  92      11.594  -3.431  11.461  0.50  4.32           C  
ATOM    742  CD2APHE A  92      12.030  -3.375  11.488  0.50  5.55           C  
ATOM    743  CD2BPHE A  92      13.478  -2.196  10.686  0.50  6.96           C  
ATOM    744  CE1APHE A  92      14.083  -1.520  11.637  0.50  6.78           C  
ATOM    745  CE1BPHE A  92      11.944  -3.171  12.766  0.50  6.74           C  
ATOM    746  CE2APHE A  92      12.554  -3.018  12.714  0.50  6.68           C  
ATOM    747  CE2BPHE A  92      13.846  -1.940  12.002  0.50  5.48           C  
ATOM    748  CZ APHE A  92      13.580  -2.094  12.784  0.50  6.64           C  
ATOM    749  CZ BPHE A  92      13.068  -2.424  13.036  0.50  6.55           C  
ATOM    750  N   ASP A  93      10.041  -3.116   6.515  1.00  8.87           N  
ATOM    751  CA  ASP A  93       9.773  -3.327   5.094  1.00  8.42           C  
ATOM    752  C   ASP A  93       9.096  -2.093   4.502  1.00  8.51           C  
ATOM    753  O   ASP A  93       7.906  -2.133   4.184  1.00  8.68           O  
ATOM    754  CB  ASP A  93       8.906  -4.559   4.886  1.00  9.10           C  
ATOM    755  CG  ASP A  93       8.562  -4.778   3.440  1.00 10.79           C  
ATOM    756  OD1 ASP A  93       7.600  -5.518   3.172  1.00  7.32           O  
ATOM    757  OD2 ASP A  93       9.224  -4.161   2.566  1.00 11.11           O  
ATOM    758  N   LYS A  94       9.863  -1.011   4.314  1.00  9.41           N  
ATOM    759  CA  LYS A  94       9.307   0.301   3.951  1.00  9.18           C  
ATOM    760  C   LYS A  94       8.414   0.302   2.709  1.00  9.05           C  
ATOM    761  O   LYS A  94       7.367   0.985   2.692  1.00  7.14           O  
ATOM    762  CB  LYS A  94      10.438   1.344   3.784  1.00  9.58           C  
ATOM    763  CG  LYS A  94       9.980   2.674   3.235  1.00 10.67           C  
ATOM    764  CD  LYS A  94      11.060   3.760   3.333  1.00 11.93           C  
ATOM    765  CE  LYS A  94      10.504   5.128   2.972  1.00 14.25           C  
ATOM    766  NZ  LYS A  94       9.632   5.637   4.073  1.00 14.57           N  
ATOM    767  N   ASP A  95       8.832  -0.417   1.668  1.00  7.02           N  
ATOM    768  CA  ASP A  95       8.089  -0.425   0.399  1.00  7.13           C  
ATOM    769  C   ASP A  95       7.010  -1.510   0.341  1.00  6.43           C  
ATOM    770  O   ASP A  95       6.377  -1.692  -0.691  1.00  4.43           O  
ATOM    771  CB  ASP A  95       9.039  -0.482  -0.812  1.00  6.49           C  
ATOM    772  CG  ASP A  95       9.650  -1.849  -1.058  1.00  8.86           C  
ATOM    773  OD1 ASP A  95       9.616  -2.736  -0.182  1.00  6.70           O  
ATOM    774  OD2 ASP A  95      10.201  -2.018  -2.164  1.00 10.20           O  
ATOM    775  N   GLY A  96       6.814  -2.222   1.450  1.00  5.66           N  
ATOM    776  CA  GLY A  96       5.709  -3.172   1.592  1.00  5.97           C  
ATOM    777  C   GLY A  96       5.791  -4.399   0.699  1.00  6.08           C  
ATOM    778  O   GLY A  96       4.766  -5.048   0.426  1.00  6.24           O  
ATOM    779  N   ASN A  97       6.991  -4.735   0.232  1.00  6.39           N  
ATOM    780  CA  ASN A  97       7.127  -5.821  -0.745  1.00  5.87           C  
ATOM    781  C   ASN A  97       7.371  -7.203  -0.135  1.00  5.88           C  
ATOM    782  O   ASN A  97       7.434  -8.207  -0.870  1.00  5.75           O  
ATOM    783  CB  ASN A  97       8.178  -5.486  -1.809  1.00  5.90           C  
ATOM    784  CG  ASN A  97       9.599  -5.824  -1.371  1.00  4.39           C  
ATOM    785  OD1 ASN A  97       9.965  -5.680  -0.193  1.00  7.56           O  
ATOM    786  ND2 ASN A  97      10.415  -6.274  -2.339  1.00  7.07           N  
ATOM    787  N   GLY A  98       7.476  -7.258   1.195  1.00  6.14           N  
ATOM    788  CA  GLY A  98       7.620  -8.521   1.923  1.00  6.32           C  
ATOM    789  C   GLY A  98       9.051  -8.903   2.234  1.00  7.08           C  
ATOM    790  O   GLY A  98       9.318  -9.971   2.817  1.00  6.67           O  
ATOM    791  N  ATYR A  99       9.983  -8.040   1.843  0.50  7.41           N  
ATOM    792  N  BTYR A  99       9.979  -8.022   1.870  0.50  7.47           N  
ATOM    793  CA ATYR A  99      11.407  -8.286   2.033  0.50  7.50           C  
ATOM    794  CA BTYR A  99      11.410  -8.281   1.993  0.50  7.60           C  
ATOM    795  C  ATYR A  99      12.106  -7.032   2.497  0.50  7.41           C  
ATOM    796  C  BTYR A  99      12.128  -7.033   2.477  0.50  7.45           C  
ATOM    797  O  ATYR A  99      12.053  -6.001   1.844  0.50  7.71           O  
ATOM    798  O  BTYR A  99      12.090  -5.994   1.824  0.50  7.71           O  
ATOM    799  CB ATYR A  99      12.052  -8.724   0.732  0.50  7.57           C  
ATOM    800  CB BTYR A  99      11.983  -8.699   0.640  0.50  7.79           C  
ATOM    801  CG ATYR A  99      11.553 -10.034   0.231  0.50  7.06           C  
ATOM    802  CG BTYR A  99      11.285  -9.889   0.052  0.50  7.27           C  
ATOM    803  CD1ATYR A  99      12.186 -11.224   0.580  0.50  7.37           C  
ATOM    804  CD1BTYR A  99      10.137  -9.736  -0.716  0.50  6.58           C  
ATOM    805  CD2ATYR A  99      10.444 -10.094  -0.601  0.50  5.33           C  
ATOM    806  CD2BTYR A  99      11.757 -11.173   0.281  0.50  9.00           C  
ATOM    807  CE1ATYR A  99      11.714 -12.445   0.105  0.50  7.62           C  
ATOM    808  CE1BTYR A  99       9.475 -10.834  -1.240  0.50  6.90           C  
ATOM    809  CE2ATYR A  99       9.963 -11.301  -1.064  0.50  5.32           C  
ATOM    810  CE2BTYR A  99      11.107 -12.270  -0.241  0.50  5.79           C  
ATOM    811  CZ ATYR A  99      10.604 -12.468  -0.720  0.50  6.06           C  
ATOM    812  CZ BTYR A  99       9.973 -12.097  -0.999  0.50  6.97           C  
ATOM    813  OH ATYR A  99      10.114 -13.659  -1.204  0.50  3.99           O  
ATOM    814  OH BTYR A  99       9.343 -13.202  -1.513  0.50  5.02           O  
ATOM    815  N   ILE A 100      12.779  -7.127   3.630  1.00  6.94           N  
ATOM    816  CA  ILE A 100      13.546  -6.009   4.141  1.00  6.30           C  
ATOM    817  C   ILE A 100      14.927  -6.007   3.516  1.00  6.51           C  
ATOM    818  O   ILE A 100      15.699  -6.915   3.725  1.00  6.57           O  
ATOM    819  CB  ILE A 100      13.710  -6.093   5.676  1.00  5.54           C  
ATOM    820  CG1 ILE A 100      12.356  -5.995   6.394  1.00  9.03           C  
ATOM    821  CG2 ILE A 100      14.575  -4.988   6.184  1.00  4.76           C  
ATOM    822  CD1 ILE A 100      12.416  -6.370   7.868  1.00  9.29           C  
ATOM    823  N   SER A 101      15.254  -4.970   2.763  1.00  6.74           N  
ATOM    824  CA  SER A 101      16.574  -4.839   2.125  1.00  4.65           C  
ATOM    825  C   SER A 101      17.530  -4.220   3.125  1.00  3.97           C  
ATOM    826  O   SER A 101      17.099  -3.633   4.129  1.00  7.02           O  
ATOM    827  CB  SER A 101      16.480  -3.975   0.852  1.00  3.29           C  
ATOM    828  OG  SER A 101      16.352  -2.600   1.209  1.00  2.08           O  
ATOM    829  N   ALA A 102      18.825  -4.346   2.872  1.00  4.02           N  
ATOM    830  CA  ALA A 102      19.812  -3.611   3.698  1.00  4.82           C  
ATOM    831  C   ALA A 102      19.501  -2.124   3.684  1.00  5.07           C  
ATOM    832  O   ALA A 102      19.561  -1.446   4.722  1.00  6.41           O  
ATOM    833  CB  ALA A 102      21.247  -3.880   3.217  1.00  4.55           C  
ATOM    834  N   ALA A 103      19.187  -1.600   2.502  1.00  4.46           N  
ATOM    835  CA  ALA A 103      18.923  -0.167   2.332  1.00  3.90           C  
ATOM    836  C   ALA A 103      17.736   0.270   3.189  1.00  3.42           C  
ATOM    837  O   ALA A 103      17.787   1.274   3.869  1.00  5.01           O  
ATOM    838  CB  ALA A 103      18.640   0.130   0.876  1.00  4.16           C  
ATOM    839  N   GLU A 104      16.646  -0.485   3.112  1.00  2.38           N  
ATOM    840  CA  GLU A 104      15.484  -0.276   3.989  1.00  2.94           C  
ATOM    841  C   GLU A 104      15.798  -0.219   5.496  1.00  3.92           C  
ATOM    842  O   GLU A 104      15.381   0.714   6.194  1.00  4.76           O  
ATOM    843  CB  GLU A 104      14.408  -1.319   3.715  1.00  4.89           C  
ATOM    844  CG  GLU A 104      13.503  -0.912   2.563  1.00  2.54           C  
ATOM    845  CD  GLU A 104      12.599  -2.013   2.127  1.00  5.28           C  
ATOM    846  OE1 GLU A 104      11.553  -1.713   1.539  1.00  6.84           O  
ATOM    847  OE2 GLU A 104      12.937  -3.185   2.371  1.00  5.84           O  
ATOM    848  N   LEU A 105      16.535  -1.209   5.976  1.00  4.80           N  
ATOM    849  CA  LEU A 105      16.925  -1.297   7.375  1.00  3.86           C  
ATOM    850  C   LEU A 105      17.743  -0.069   7.819  1.00  4.38           C  
ATOM    851  O   LEU A 105      17.441   0.570   8.847  1.00  3.99           O  
ATOM    852  CB  LEU A 105      17.685  -2.609   7.597  1.00  3.53           C  
ATOM    853  CG  LEU A 105      18.135  -2.918   9.024  1.00  4.12           C  
ATOM    854  CD1 LEU A 105      17.007  -2.749  10.046  1.00  4.73           C  
ATOM    855  CD2 LEU A 105      18.813  -4.254   9.100  1.00  4.99           C  
ATOM    856  N   ARG A 106      18.761   0.272   7.032  1.00  3.11           N  
ATOM    857  CA  ARG A 106      19.600   1.453   7.262  1.00  5.25           C  
ATOM    858  C   ARG A 106      18.768   2.718   7.415  1.00  4.62           C  
ATOM    859  O   ARG A 106      19.029   3.541   8.296  1.00  4.29           O  
ATOM    860  CB  ARG A 106      20.568   1.593   6.084  1.00  5.02           C  
ATOM    861  CG  ARG A 106      21.524   2.759   6.142  1.00  5.93           C  
ATOM    862  CD  ARG A 106      22.361   2.802   4.880  1.00  8.89           C  
ATOM    863  NE  ARG A 106      23.239   3.969   4.853  1.00 11.71           N  
ATOM    864  CZ  ARG A 106      22.872   5.210   4.524  1.00 13.93           C  
ATOM    865  NH1 ARG A 106      21.618   5.490   4.164  1.00 15.02           N  
ATOM    866  NH2 ARG A 106      23.776   6.186   4.557  1.00 15.24           N  
ATOM    867  N   HIS A 107      17.779   2.878   6.548  1.00  5.92           N  
ATOM    868  CA  HIS A 107      16.961   4.091   6.514  1.00  8.12           C  
ATOM    869  C   HIS A 107      16.084   4.170   7.742  1.00  8.85           C  
ATOM    870  O   HIS A 107      16.059   5.158   8.445  1.00  9.30           O  
ATOM    871  CB  HIS A 107      16.063   4.086   5.275  1.00 10.37           C  
ATOM    872  CG  HIS A 107      15.118   5.248   5.210  1.00 10.94           C  
ATOM    873  ND1 HIS A 107      13.801   5.156   5.612  1.00 14.82           N  
ATOM    874  CD2 HIS A 107      15.303   6.531   4.813  1.00 14.65           C  
ATOM    875  CE1 HIS A 107      13.217   6.333   5.467  1.00 15.69           C  
ATOM    876  NE2 HIS A 107      14.105   7.183   4.979  1.00 15.65           N  
ATOM    877  N   VAL A 108      15.357   3.097   7.985  1.00  9.44           N  
ATOM    878  CA  VAL A 108      14.459   2.980   9.148  1.00  9.72           C  
ATOM    879  C   VAL A 108      15.232   3.247  10.456  1.00  9.70           C  
ATOM    880  O   VAL A 108      14.797   4.043  11.308  1.00 10.80           O  
ATOM    881  CB  VAL A 108      13.715   1.611   9.076  1.00  9.77           C  
ATOM    882  CG1 VAL A 108      12.974   1.260  10.348  1.00  8.84           C  
ATOM    883  CG2 VAL A 108      12.741   1.643   7.900  1.00 12.28           C  
ATOM    884  N  AMET A 109      16.398   2.623  10.582  0.50  9.61           N  
ATOM    885  N  BMET A 109      16.392   2.613  10.584  0.50  9.38           N  
ATOM    886  CA AMET A 109      17.271   2.808  11.748  0.50  9.72           C  
ATOM    887  CA BMET A 109      17.289   2.824  11.725  0.50  9.31           C  
ATOM    888  C  AMET A 109      17.768   4.253  11.909  0.50  9.72           C  
ATOM    889  C  BMET A 109      17.722   4.273  11.900  0.50  9.50           C  
ATOM    890  O  AMET A 109      17.816   4.778  13.025  0.50  9.78           O  
ATOM    891  O  BMET A 109      17.694   4.817  13.008  0.50  9.53           O  
ATOM    892  CB AMET A 109      18.457   1.832  11.663  0.50  9.34           C  
ATOM    893  CB BMET A 109      18.532   1.947  11.559  0.50  8.72           C  
ATOM    894  CG AMET A 109      18.069   0.355  11.740  0.50 10.36           C  
ATOM    895  CG BMET A 109      18.279   0.509  11.857  0.50  8.81           C  
ATOM    896  SD AMET A 109      17.353  -0.142  13.329  0.50 11.12           S  
ATOM    897  SD BMET A 109      17.762   0.300  13.576  0.50  6.87           S  
ATOM    898  CE AMET A 109      15.597   0.036  12.996  0.50 10.34           C  
ATOM    899  CE BMET A 109      18.166  -1.436  13.784  0.50  6.63           C  
ATOM    900  N   THR A 110      18.128   4.897  10.803  1.00 10.17           N  
ATOM    901  CA  THR A 110      18.516   6.301  10.824  1.00 11.15           C  
ATOM    902  C   THR A 110      17.295   7.131  11.246  1.00 11.87           C  
ATOM    903  O   THR A 110      17.399   7.989  12.114  1.00 11.30           O  
ATOM    904  CB  THR A 110      19.071   6.750   9.446  1.00 11.33           C  
ATOM    905  OG1 THR A 110      20.240   5.982   9.131  1.00  9.45           O  
ATOM    906  CG2 THR A 110      19.437   8.219   9.446  1.00 11.67           C  
ATOM    907  N   ASN A 111      16.132   6.815  10.674  1.00 13.42           N  
ATOM    908  CA  ASN A 111      14.882   7.508  11.009  1.00 14.75           C  
ATOM    909  C   ASN A 111      14.520   7.441  12.485  1.00 15.38           C  
ATOM    910  O   ASN A 111      14.065   8.431  13.056  1.00 14.61           O  
ATOM    911  CB  ASN A 111      13.712   6.978  10.175  1.00 15.43           C  
ATOM    912  CG  ASN A 111      13.089   8.053   9.317  1.00 16.39           C  
ATOM    913  OD1 ASN A 111      13.220   8.046   8.089  1.00 19.90           O  
ATOM    914  ND2 ASN A 111      12.418   9.002   9.964  1.00 21.65           N  
ATOM    915  N   LEU A 112      14.700   6.269  13.084  1.00 15.51           N  
ATOM    916  CA  LEU A 112      14.530   6.099  14.525  1.00 17.09           C  
ATOM    917  C   LEU A 112      15.497   6.999  15.280  1.00 17.64           C  
ATOM    918  O   LEU A 112      15.123   7.626  16.275  1.00 19.20           O  
ATOM    919  CB  LEU A 112      14.751   4.638  14.936  1.00 17.55           C  
ATOM    920  CG  LEU A 112      13.517   3.725  14.979  1.00 18.70           C  
ATOM    921  CD1 LEU A 112      12.730   4.006  16.245  1.00 19.41           C  
ATOM    922  CD2 LEU A 112      12.613   3.860  13.758  1.00 19.55           C  
ATOM    923  N   GLY A 113      16.735   7.062  14.794  1.00 18.31           N  
ATOM    924  CA  GLY A 113      17.775   7.900  15.388  1.00 18.73           C  
ATOM    925  C   GLY A 113      18.987   7.151  15.917  1.00 19.38           C  
ATOM    926  O   GLY A 113      19.641   7.610  16.841  1.00 19.66           O  
ATOM    927  N   GLU A 114      19.299   6.003  15.329  1.00 20.03           N  
ATOM    928  CA  GLU A 114      20.511   5.270  15.666  1.00 20.93           C  
ATOM    929  C   GLU A 114      21.240   4.947  14.379  1.00 21.67           C  
ATOM    930  O   GLU A 114      20.862   4.008  13.670  1.00 21.82           O  
ATOM    931  CB  GLU A 114      20.162   3.970  16.391  1.00 21.58           C  
ATOM    932  CG  GLU A 114      21.377   3.150  16.827  1.00 22.38           C  
ATOM    933  CD  GLU A 114      20.983   1.840  17.482  1.00 22.95           C  
ATOM    934  OE1 GLU A 114      21.578   1.495  18.526  1.00 25.55           O  
ATOM    935  OE2 GLU A 114      20.071   1.162  16.960  1.00 21.15           O  
ATOM    936  N   LYS A 115      22.270   5.720  14.056  1.00 21.94           N  
ATOM    937  CA  LYS A 115      23.042   5.426  12.851  1.00 21.97           C  
ATOM    938  C   LYS A 115      24.179   4.477  13.181  1.00 21.51           C  
ATOM    939  O   LYS A 115      24.818   4.574  14.231  1.00 21.04           O  
ATOM    940  CB  LYS A 115      23.564   6.689  12.160  1.00 22.09           C  
ATOM    941  CG  LYS A 115      22.818   7.012  10.860  1.00 22.07           C  
ATOM    942  CD  LYS A 115      23.571   8.017  10.000  1.00 22.17           C  
ATOM    943  CE  LYS A 115      24.876   7.441   9.469  1.00 22.19           C  
ATOM    944  NZ  LYS A 115      25.549   8.386   8.551  1.00 23.26           N  
ATOM    945  N   LEU A 116      24.405   3.553  12.260  1.00 20.82           N  
ATOM    946  CA  LEU A 116      25.429   2.544  12.403  1.00 20.59           C  
ATOM    947  C   LEU A 116      26.121   2.344  11.056  1.00 20.06           C  
ATOM    948  O   LEU A 116      25.556   2.673  10.008  1.00 20.89           O  
ATOM    949  CB  LEU A 116      24.812   1.252  12.953  1.00 21.31           C  
ATOM    950  CG  LEU A 116      23.282   1.146  13.086  1.00 21.00           C  
ATOM    951  CD1 LEU A 116      22.636   0.838  11.763  1.00 23.07           C  
ATOM    952  CD2 LEU A 116      22.903   0.085  14.117  1.00 20.55           C  
ATOM    953  N   THR A 117      27.351   1.839  11.086  1.00 19.20           N  
ATOM    954  CA  THR A 117      28.133   1.656   9.866  1.00 18.69           C  
ATOM    955  C   THR A 117      27.400   0.674   8.954  1.00 18.35           C  
ATOM    956  O   THR A 117      26.714  -0.232   9.428  1.00 17.96           O  
ATOM    957  CB  THR A 117      29.575   1.169  10.172  1.00 18.94           C  
ATOM    958  OG1 THR A 117      30.164   2.006  11.180  1.00 18.27           O  
ATOM    959  CG2 THR A 117      30.466   1.225   8.928  1.00 19.41           C  
ATOM    960  N   ASP A 118      27.526   0.868   7.647  1.00 17.78           N  
ATOM    961  CA  ASP A 118      26.818   0.016   6.693  1.00 17.28           C  
ATOM    962  C   ASP A 118      27.263  -1.436   6.846  1.00 16.94           C  
ATOM    963  O   ASP A 118      26.505  -2.363   6.561  1.00 16.90           O  
ATOM    964  CB  ASP A 118      27.030   0.523   5.264  1.00 17.45           C  
ATOM    965  CG  ASP A 118      26.534   1.949   5.076  1.00 17.24           C  
ATOM    966  OD1 ASP A 118      27.077   2.671   4.213  1.00 18.08           O  
ATOM    967  OD2 ASP A 118      25.610   2.352   5.808  1.00 16.95           O  
ATOM    968  N   GLU A 119      28.497  -1.609   7.312  1.00 16.47           N  
ATOM    969  CA  GLU A 119      29.023  -2.901   7.770  1.00 16.08           C  
ATOM    970  C   GLU A 119      28.141  -3.537   8.861  1.00 15.00           C  
ATOM    971  O   GLU A 119      27.910  -4.745   8.841  1.00 14.51           O  
ATOM    972  CB  GLU A 119      30.450  -2.704   8.312  1.00 16.34           C  
ATOM    973  CG  GLU A 119      31.219  -3.990   8.636  1.00 17.65           C  
ATOM    974  CD  GLU A 119      32.276  -4.333   7.595  1.00 18.58           C  
ATOM    975  OE1 GLU A 119      31.906  -4.536   6.419  1.00 20.16           O  
ATOM    976  OE2 GLU A 119      33.474  -4.408   7.957  1.00 18.43           O  
ATOM    977  N   GLU A 120      27.676  -2.720   9.810  1.00 14.19           N  
ATOM    978  CA  GLU A 120      26.794  -3.178  10.892  1.00 13.46           C  
ATOM    979  C   GLU A 120      25.427  -3.596  10.327  1.00 13.34           C  
ATOM    980  O   GLU A 120      24.921  -4.678  10.617  1.00 13.03           O  
ATOM    981  CB  GLU A 120      26.598  -2.091  11.968  1.00 13.02           C  
ATOM    982  CG  GLU A 120      27.883  -1.535  12.605  1.00 11.76           C  
ATOM    983  CD  GLU A 120      27.626  -0.398  13.595  1.00 11.68           C  
ATOM    984  OE1 GLU A 120      28.360   0.613  13.541  1.00 10.77           O  
ATOM    985  OE2 GLU A 120      26.711  -0.508  14.439  1.00  7.04           O  
ATOM    986  N   VAL A 121      24.845  -2.729   9.503  1.00 13.10           N  
ATOM    987  CA  VAL A 121      23.556  -3.008   8.859  1.00 12.97           C  
ATOM    988  C   VAL A 121      23.627  -4.296   8.044  1.00 12.84           C  
ATOM    989  O   VAL A 121      22.783  -5.170   8.178  1.00 13.10           O  
ATOM    990  CB  VAL A 121      23.101  -1.842   7.942  1.00 13.08           C  
ATOM    991  CG1 VAL A 121      21.885  -2.257   7.097  1.00 12.21           C  
ATOM    992  CG2 VAL A 121      22.767  -0.615   8.767  1.00 14.97           C  
ATOM    993  N   ASP A 122      24.649  -4.408   7.207  1.00 13.33           N  
ATOM    994  CA  ASP A 122      24.841  -5.610   6.407  1.00 13.39           C  
ATOM    995  C   ASP A 122      24.987  -6.857   7.286  1.00 12.24           C  
ATOM    996  O   ASP A 122      24.453  -7.922   6.943  1.00 11.31           O  
ATOM    997  CB  ASP A 122      26.057  -5.443   5.494  1.00 14.42           C  
ATOM    998  CG  ASP A 122      25.757  -4.576   4.282  1.00 16.19           C  
ATOM    999  OD1 ASP A 122      26.364  -3.496   4.165  1.00 19.51           O  
ATOM   1000  OD2 ASP A 122      24.914  -4.978   3.450  1.00 20.12           O  
ATOM   1001  N   GLU A 123      25.698  -6.714   8.409  1.00 11.13           N  
ATOM   1002  CA  GLU A 123      25.825  -7.781   9.424  1.00 10.29           C  
ATOM   1003  C   GLU A 123      24.436  -8.229   9.943  1.00  8.90           C  
ATOM   1004  O   GLU A 123      24.180  -9.437  10.069  1.00  7.96           O  
ATOM   1005  CB  GLU A 123      26.761  -7.349  10.585  1.00 10.26           C  
ATOM   1006  CG  GLU A 123      28.278  -7.498  10.297  1.00 12.28           C  
ATOM   1007  CD  GLU A 123      29.217  -6.705  11.259  1.00 13.69           C  
ATOM   1008  OE1 GLU A 123      30.454  -6.660  11.005  1.00 14.38           O  
ATOM   1009  OE2 GLU A 123      28.736  -6.131  12.266  1.00 15.72           O  
ATOM   1010  N  AMET A 124      23.554  -7.263  10.216  0.50  7.91           N  
ATOM   1011  N  BMET A 124      23.552  -7.263  10.199  0.50  8.41           N  
ATOM   1012  CA AMET A 124      22.179  -7.544  10.675  0.50  6.69           C  
ATOM   1013  CA BMET A 124      22.188  -7.547  10.673  0.50  7.66           C  
ATOM   1014  C  AMET A 124      21.385  -8.304   9.632  0.50  6.86           C  
ATOM   1015  C  BMET A 124      21.376  -8.294   9.634  0.50  7.37           C  
ATOM   1016  O  AMET A 124      20.684  -9.265   9.949  0.50  6.54           O  
ATOM   1017  O  BMET A 124      20.656  -9.241   9.957  0.50  7.04           O  
ATOM   1018  CB AMET A 124      21.426  -6.254  11.012  0.50  6.51           C  
ATOM   1019  CB BMET A 124      21.449  -6.261  11.047  0.50  7.67           C  
ATOM   1020  CG AMET A 124      21.963  -5.486  12.206  0.50  5.05           C  
ATOM   1021  CG BMET A 124      22.131  -5.438  12.124  0.50  7.34           C  
ATOM   1022  SD AMET A 124      21.460  -3.755  12.179  0.50  5.19           S  
ATOM   1023  SD BMET A 124      20.983  -4.446  13.090  0.50  9.25           S  
ATOM   1024  CE AMET A 124      19.900  -3.757  13.046  0.50  3.84           C  
ATOM   1025  CE BMET A 124      20.811  -2.987  12.072  0.50  9.75           C  
ATOM   1026  N   ILE A 125      21.469  -7.851   8.386  1.00  7.50           N  
ATOM   1027  CA  ILE A 125      20.798  -8.555   7.280  1.00  8.03           C  
ATOM   1028  C   ILE A 125      21.376  -9.954   7.152  1.00  8.46           C  
ATOM   1029  O   ILE A 125      20.641 -10.944   7.152  1.00  9.97           O  
ATOM   1030  CB  ILE A 125      20.951  -7.802   5.933  1.00  9.03           C  
ATOM   1031  CG1 ILE A 125      20.242  -6.451   6.005  1.00  8.72           C  
ATOM   1032  CG2 ILE A 125      20.414  -8.646   4.767  1.00  8.18           C  
ATOM   1033  CD1 ILE A 125      18.725  -6.519   5.952  1.00 11.99           C  
ATOM   1034  N   ARG A 126      22.691 -10.044   7.059  1.00 10.35           N  
ATOM   1035  CA  ARG A 126      23.347 -11.320   6.811  1.00 12.29           C  
ATOM   1036  C   ARG A 126      23.080 -12.363   7.909  1.00 12.05           C  
ATOM   1037  O   ARG A 126      22.804 -13.528   7.608  1.00 12.18           O  
ATOM   1038  CB  ARG A 126      24.843 -11.100   6.577  1.00 13.33           C  
ATOM   1039  CG  ARG A 126      25.112 -10.382   5.231  1.00 16.87           C  
ATOM   1040  CD  ARG A 126      26.591 -10.043   4.958  1.00 19.79           C  
ATOM   1041  NE  ARG A 126      27.149  -9.099   5.934  1.00 23.64           N  
ATOM   1042  CZ  ARG A 126      28.186  -8.288   5.717  1.00 25.37           C  
ATOM   1043  NH1 ARG A 126      28.603  -7.479   6.689  1.00 25.82           N  
ATOM   1044  NH2 ARG A 126      28.806  -8.264   4.538  1.00 27.23           N  
ATOM   1045  N   GLU A 127      23.099 -11.937   9.168  1.00 11.23           N  
ATOM   1046  CA  GLU A 127      22.798 -12.849  10.280  1.00 11.00           C  
ATOM   1047  C   GLU A 127      21.363 -13.378  10.223  1.00 10.05           C  
ATOM   1048  O   GLU A 127      21.114 -14.532  10.571  1.00 10.87           O  
ATOM   1049  CB  GLU A 127      23.037 -12.157  11.621  1.00 10.54           C  
ATOM   1050  CG  GLU A 127      24.508 -11.915  11.928  1.00 12.15           C  
ATOM   1051  CD  GLU A 127      24.727 -10.909  13.059  1.00 14.58           C  
ATOM   1052  OE1 GLU A 127      23.749 -10.250  13.495  1.00 15.50           O  
ATOM   1053  OE2 GLU A 127      25.891 -10.773  13.500  1.00 12.21           O  
ATOM   1054  N   ALA A 128      20.431 -12.550   9.750  1.00  9.88           N  
ATOM   1055  CA  ALA A 128      19.008 -12.916   9.755  1.00  9.79           C  
ATOM   1056  C   ALA A 128      18.598 -13.625   8.459  1.00  9.77           C  
ATOM   1057  O   ALA A 128      17.614 -14.377   8.429  1.00  9.01           O  
ATOM   1058  CB  ALA A 128      18.149 -11.691   9.986  1.00 10.50           C  
ATOM   1059  N   ASP A 129      19.356 -13.372   7.399  1.00  9.64           N  
ATOM   1060  CA  ASP A 129      19.060 -13.939   6.081  1.00  9.00           C  
ATOM   1061  C   ASP A 129      19.375 -15.436   6.031  1.00  8.76           C  
ATOM   1062  O   ASP A 129      20.476 -15.842   5.665  1.00 10.86           O  
ATOM   1063  CB  ASP A 129      19.827 -13.191   5.000  1.00  7.85           C  
ATOM   1064  CG  ASP A 129      19.525 -13.713   3.614  1.00  9.69           C  
ATOM   1065  OD1 ASP A 129      18.437 -14.316   3.446  1.00  9.05           O  
ATOM   1066  OD2 ASP A 129      20.378 -13.548   2.716  1.00  6.85           O  
ATOM   1067  N   ILE A 130      18.398 -16.258   6.385  1.00  7.88           N  
ATOM   1068  CA  ILE A 130      18.600 -17.709   6.426  1.00  5.73           C  
ATOM   1069  C   ILE A 130      18.592 -18.313   5.019  1.00  5.05           C  
ATOM   1070  O   ILE A 130      19.369 -19.228   4.708  1.00  5.02           O  
ATOM   1071  CB  ILE A 130      17.528 -18.374   7.294  1.00  6.80           C  
ATOM   1072  CG1 ILE A 130      17.772 -18.006   8.766  1.00  8.06           C  
ATOM   1073  CG2 ILE A 130      17.516 -19.917   7.119  1.00  4.19           C  
ATOM   1074  CD1 ILE A 130      16.583 -18.238   9.612  1.00 12.26           C  
ATOM   1075  N   ASP A 131      17.714 -17.801   4.173  1.00  3.37           N  
ATOM   1076  CA  ASP A 131      17.514 -18.407   2.850  1.00  3.41           C  
ATOM   1077  C   ASP A 131      18.465 -17.955   1.742  1.00  3.42           C  
ATOM   1078  O   ASP A 131      18.460 -18.552   0.646  1.00  5.27           O  
ATOM   1079  CB  ASP A 131      16.043 -18.323   2.430  1.00  3.12           C  
ATOM   1080  CG  ASP A 131      15.570 -16.930   2.155  1.00  5.63           C  
ATOM   1081  OD1 ASP A 131      14.332 -16.782   2.164  1.00  7.79           O  
ATOM   1082  OD2 ASP A 131      16.386 -15.993   1.962  1.00  5.83           O  
ATOM   1083  N   GLY A 132      19.259 -16.909   1.999  1.00  3.22           N  
ATOM   1084  CA  GLY A 132      20.380 -16.553   1.099  1.00  3.08           C  
ATOM   1085  C   GLY A 132      20.165 -15.438   0.065  1.00  3.63           C  
ATOM   1086  O   GLY A 132      21.117 -15.041  -0.630  1.00  3.93           O  
ATOM   1087  N   ASP A 133      18.943 -14.920  -0.037  1.00  3.43           N  
ATOM   1088  CA  ASP A 133      18.618 -13.902  -1.040  1.00  4.62           C  
ATOM   1089  C   ASP A 133      19.133 -12.508  -0.745  1.00  4.97           C  
ATOM   1090  O   ASP A 133      18.950 -11.613  -1.564  1.00  5.60           O  
ATOM   1091  CB  ASP A 133      17.105 -13.825  -1.353  1.00  4.81           C  
ATOM   1092  CG  ASP A 133      16.243 -13.318  -0.195  1.00  6.31           C  
ATOM   1093  OD1 ASP A 133      15.036 -13.161  -0.438  1.00  5.38           O  
ATOM   1094  OD2 ASP A 133      16.708 -13.066   0.937  1.00  9.56           O  
ATOM   1095  N   GLY A 134      19.779 -12.321   0.399  1.00  5.35           N  
ATOM   1096  CA  GLY A 134      20.305 -10.994   0.769  1.00  5.78           C  
ATOM   1097  C   GLY A 134      19.298 -10.033   1.374  1.00  6.89           C  
ATOM   1098  O   GLY A 134      19.622  -8.859   1.642  1.00  7.32           O  
ATOM   1099  N   GLN A 135      18.082 -10.504   1.605  1.00  8.76           N  
ATOM   1100  CA  GLN A 135      17.035  -9.704   2.222  1.00 10.22           C  
ATOM   1101  C   GLN A 135      16.417 -10.500   3.363  1.00 10.54           C  
ATOM   1102  O   GLN A 135      16.672 -11.712   3.517  1.00  9.45           O  
ATOM   1103  CB  GLN A 135      15.933  -9.396   1.203  1.00 11.41           C  
ATOM   1104  CG  GLN A 135      16.341  -8.699  -0.060  1.00 15.22           C  
ATOM   1105  CD  GLN A 135      15.183  -8.644  -1.031  1.00 14.99           C  
ATOM   1106  OE1 GLN A 135      14.537  -9.667  -1.309  1.00 22.05           O  
ATOM   1107  NE2 GLN A 135      14.883  -7.460  -1.526  1.00 21.85           N  
ATOM   1108  N   VAL A 136      15.557  -9.840   4.134  1.00 10.23           N  
ATOM   1109  CA  VAL A 136      14.934 -10.465   5.287  1.00  8.85           C  
ATOM   1110  C   VAL A 136      13.415 -10.517   5.123  1.00  7.34           C  
ATOM   1111  O   VAL A 136      12.748  -9.489   5.132  1.00  7.03           O  
ATOM   1112  CB  VAL A 136      15.336  -9.740   6.616  1.00  7.54           C  
ATOM   1113  CG1 VAL A 136      14.609 -10.315   7.807  1.00  8.16           C  
ATOM   1114  CG2 VAL A 136      16.848  -9.844   6.814  1.00 10.34           C  
ATOM   1115  N   ASN A 137      12.877 -11.714   4.934  1.00  6.53           N  
ATOM   1116  CA  ASN A 137      11.435 -11.893   4.861  1.00  7.00           C  
ATOM   1117  C   ASN A 137      10.835 -12.016   6.255  1.00  7.22           C  
ATOM   1118  O   ASN A 137      11.559 -12.014   7.264  1.00 10.52           O  
ATOM   1119  CB  ASN A 137      11.066 -13.087   3.958  1.00  6.31           C  
ATOM   1120  CG  ASN A 137      11.388 -14.420   4.567  1.00  7.74           C  
ATOM   1121  OD1 ASN A 137      11.764 -14.523   5.734  1.00 12.02           O  
ATOM   1122  ND2 ASN A 137      11.209 -15.484   3.778  1.00  9.78           N  
ATOM   1123  N  ATYR A 138       9.511 -12.108   6.318  0.50  8.02           N  
ATOM   1124  N  BTYR A 138       9.512 -12.108   6.315  0.50  8.14           N  
ATOM   1125  CA ATYR A 138       8.807 -12.123   7.593  0.50  7.75           C  
ATOM   1126  CA BTYR A 138       8.804 -12.120   7.585  0.50  7.95           C  
ATOM   1127  C  ATYR A 138       9.246 -13.279   8.480  0.50  8.63           C  
ATOM   1128  C  BTYR A 138       9.233 -13.279   8.479  0.50  8.75           C  
ATOM   1129  O  ATYR A 138       9.531 -13.084   9.656  0.50  8.49           O  
ATOM   1130  O  BTYR A 138       9.497 -13.084   9.661  0.50  8.62           O  
ATOM   1131  CB ATYR A 138       7.295 -12.187   7.393  0.50  7.53           C  
ATOM   1132  CB BTYR A 138       7.293 -12.166   7.372  0.50  7.85           C  
ATOM   1133  CG ATYR A 138       6.559 -12.272   8.710  0.50  6.19           C  
ATOM   1134  CG BTYR A 138       6.552 -12.362   8.671  0.50  6.95           C  
ATOM   1135  CD1ATYR A 138       6.418 -11.150   9.520  0.50  5.21           C  
ATOM   1136  CD1BTYR A 138       6.530 -11.360   9.633  0.50  6.52           C  
ATOM   1137  CD2ATYR A 138       6.030 -13.486   9.163  0.50  4.73           C  
ATOM   1138  CD2BTYR A 138       5.901 -13.566   8.954  0.50  5.59           C  
ATOM   1139  CE1ATYR A 138       5.757 -11.225  10.738  0.50  6.97           C  
ATOM   1140  CE1BTYR A 138       5.867 -11.541  10.840  0.50  7.79           C  
ATOM   1141  CE2ATYR A 138       5.373 -13.568  10.374  0.50  5.03           C  
ATOM   1142  CE2BTYR A 138       5.239 -13.753  10.149  0.50  5.99           C  
ATOM   1143  CZ ATYR A 138       5.237 -12.436  11.159  0.50  5.86           C  
ATOM   1144  CZ BTYR A 138       5.222 -12.739  11.089  0.50  6.26           C  
ATOM   1145  OH ATYR A 138       4.582 -12.504  12.364  0.50  6.55           O  
ATOM   1146  OH BTYR A 138       4.562 -12.921  12.279  0.50  6.33           O  
ATOM   1147  N   GLU A 139       9.285 -14.483   7.915  1.00  9.07           N  
ATOM   1148  CA  GLU A 139       9.703 -15.671   8.661  1.00 10.59           C  
ATOM   1149  C   GLU A 139      11.085 -15.481   9.274  1.00  9.77           C  
ATOM   1150  O   GLU A 139      11.298 -15.808  10.419  1.00 11.13           O  
ATOM   1151  CB  GLU A 139       9.698 -16.898   7.742  1.00 10.86           C  
ATOM   1152  CG  GLU A 139       9.820 -18.218   8.472  1.00 14.67           C  
ATOM   1153  CD  GLU A 139       9.800 -19.409   7.529  1.00 16.27           C  
ATOM   1154  OE1 GLU A 139       9.325 -20.498   7.939  1.00 22.33           O  
ATOM   1155  OE2 GLU A 139      10.252 -19.256   6.362  1.00 20.01           O  
ATOM   1156  N   GLU A 140      12.011 -14.912   8.516  1.00 10.22           N  
ATOM   1157  CA  GLU A 140      13.371 -14.614   9.013  1.00  8.98           C  
ATOM   1158  C   GLU A 140      13.428 -13.489  10.065  1.00  8.77           C  
ATOM   1159  O   GLU A 140      14.209 -13.539  11.022  1.00  8.82           O  
ATOM   1160  CB  GLU A 140      14.249 -14.238   7.829  1.00  9.71           C  
ATOM   1161  CG  GLU A 140      14.553 -15.405   6.911  1.00  8.70           C  
ATOM   1162  CD  GLU A 140      15.134 -14.986   5.592  1.00  9.57           C  
ATOM   1163  OE1 GLU A 140      15.789 -15.822   4.948  1.00 10.05           O  
ATOM   1164  OE2 GLU A 140      14.951 -13.831   5.188  1.00 13.45           O  
ATOM   1165  N   PHE A 141      12.632 -12.450   9.856  1.00  7.84           N  
ATOM   1166  CA  PHE A 141      12.427 -11.423  10.878  1.00  6.81           C  
ATOM   1167  C   PHE A 141      11.929 -12.018  12.203  1.00  7.49           C  
ATOM   1168  O   PHE A 141      12.403 -11.666  13.282  1.00  8.25           O  
ATOM   1169  CB  PHE A 141      11.423 -10.408  10.347  1.00  7.47           C  
ATOM   1170  CG  PHE A 141      11.315  -9.195  11.182  1.00  5.76           C  
ATOM   1171  CD1 PHE A 141      10.262  -9.041  12.063  1.00  4.85           C  
ATOM   1172  CD2 PHE A 141      12.239  -8.171  11.051  1.00  6.47           C  
ATOM   1173  CE1 PHE A 141      10.148  -7.926  12.831  1.00  4.27           C  
ATOM   1174  CE2 PHE A 141      12.147  -7.037  11.851  1.00  2.00           C  
ATOM   1175  CZ  PHE A 141      11.082  -6.907  12.716  1.00  2.00           C  
ATOM   1176  N   VAL A 142      10.959 -12.917  12.113  1.00  5.97           N  
ATOM   1177  CA  VAL A 142      10.414 -13.595  13.288  1.00  6.53           C  
ATOM   1178  C   VAL A 142      11.491 -14.427  13.967  1.00  5.16           C  
ATOM   1179  O   VAL A 142      11.650 -14.379  15.184  1.00  5.28           O  
ATOM   1180  CB  VAL A 142       9.212 -14.473  12.904  1.00  7.17           C  
ATOM   1181  CG1 VAL A 142       8.841 -15.422  14.023  1.00 10.15           C  
ATOM   1182  CG2 VAL A 142       8.014 -13.594  12.556  1.00  7.96           C  
ATOM   1183  N  AGLN A 143      12.231 -15.167  13.154  0.50  6.21           N  
ATOM   1184  N  BGLN A 143      12.264 -15.175  13.179  0.50  5.93           N  
ATOM   1185  CA AGLN A 143      13.220 -16.118  13.642  0.50  6.37           C  
ATOM   1186  CA BGLN A 143      13.269 -16.105  13.730  0.50  5.91           C  
ATOM   1187  C  AGLN A 143      14.461 -15.449  14.282  0.50  6.60           C  
ATOM   1188  C  BGLN A 143      14.402 -15.437  14.534  0.50  5.69           C  
ATOM   1189  O  AGLN A 143      15.071 -16.017  15.193  0.50  6.21           O  
ATOM   1190  O  BGLN A 143      14.769 -15.901  15.608  0.50  5.40           O  
ATOM   1191  CB AGLN A 143      13.607 -17.068  12.501  0.50  6.42           C  
ATOM   1192  CB BGLN A 143      13.877 -16.970  12.617  0.50  5.96           C  
ATOM   1193  CG AGLN A 143      12.750 -18.361  12.375  0.50  8.02           C  
ATOM   1194  CG BGLN A 143      14.916 -17.985  13.144  0.50  6.79           C  
ATOM   1195  CD AGLN A 143      11.275 -18.238  12.798  0.50  6.81           C  
ATOM   1196  CD BGLN A 143      15.132 -19.190  12.239  0.50  8.07           C  
ATOM   1197  OE1AGLN A 143      10.912 -18.533  13.952  0.50  7.20           O  
ATOM   1198  OE1BGLN A 143      14.386 -19.424  11.288  0.50  7.89           O  
ATOM   1199  NE2AGLN A 143      10.418 -17.830  11.854  0.50  5.06           N  
ATOM   1200  NE2BGLN A 143      16.165 -19.963  12.540  0.50  8.24           N  
ATOM   1201  N  AMET A 144      14.827 -14.250  13.824  0.50  7.50           N  
ATOM   1202  N  BMET A 144      14.980 -14.378  13.986  0.50  6.59           N  
ATOM   1203  CA AMET A 144      15.996 -13.556  14.385  0.50  7.13           C  
ATOM   1204  CA BMET A 144      16.090 -13.680  14.637  0.50  5.84           C  
ATOM   1205  C  AMET A 144      15.712 -13.108  15.809  0.50  6.30           C  
ATOM   1206  C  BMET A 144      15.716 -13.193  16.032  0.50  6.04           C  
ATOM   1207  O  AMET A 144      16.635 -12.818  16.571  0.50  7.08           O  
ATOM   1208  O  BMET A 144      16.580 -13.038  16.907  0.50  6.68           O  
ATOM   1209  CB AMET A 144      16.412 -12.346  13.531  0.50  7.25           C  
ATOM   1210  CB BMET A 144      16.518 -12.496  13.783  0.50  5.76           C  
ATOM   1211  CG AMET A 144      15.891 -10.987  14.039  0.50  7.34           C  
ATOM   1212  CG BMET A 144      15.436 -11.430  13.675  0.50  5.91           C  
ATOM   1213  SD AMET A 144      16.283  -9.533  13.042  0.50  9.99           S  
ATOM   1214  SD BMET A 144      15.831  -9.965  12.732  0.50  4.59           S  
ATOM   1215  CE AMET A 144      15.073  -8.390  13.665  0.50  5.47           C  
ATOM   1216  CE BMET A 144      17.357  -9.463  13.534  0.50  2.00           C  
ATOM   1217  N  AMET A 145      14.432 -13.022  16.159  0.50  5.88           N  
ATOM   1218  N  BMET A 145      14.425 -12.951  16.245  0.50  6.29           N  
ATOM   1219  CA AMET A 145      14.030 -12.543  17.478  0.50  6.00           C  
ATOM   1220  CA BMET A 145      13.939 -12.533  17.557  0.50  7.25           C  
ATOM   1221  C  AMET A 145      14.243 -13.571  18.589  0.50  6.62           C  
ATOM   1222  C  BMET A 145      14.268 -13.575  18.617  0.50  7.30           C  
ATOM   1223  O  AMET A 145      14.267 -13.221  19.759  0.50  5.89           O  
ATOM   1224  O  BMET A 145      14.400 -13.241  19.784  0.50  6.60           O  
ATOM   1225  CB AMET A 145      12.563 -12.098  17.464  0.50  5.37           C  
ATOM   1226  CB BMET A 145      12.423 -12.306  17.558  0.50  7.65           C  
ATOM   1227  CG AMET A 145      12.308 -10.896  16.595  0.50  5.20           C  
ATOM   1228  CG BMET A 145      11.904 -11.314  16.551  0.50  9.43           C  
ATOM   1229  SD AMET A 145      13.361  -9.530  17.084  0.50  2.00           S  
ATOM   1230  SD BMET A 145      12.422  -9.626  16.880  0.50 13.37           S  
ATOM   1231  CE AMET A 145      12.498  -8.986  18.564  0.50  2.00           C  
ATOM   1232  CE BMET A 145      14.001  -9.552  16.058  0.50 13.25           C  
ATOM   1233  N   THR A 146      14.382 -14.836  18.213  1.00  7.72           N  
ATOM   1234  CA  THR A 146      14.636 -15.915  19.168  1.00  9.13           C  
ATOM   1235  C   THR A 146      16.108 -16.036  19.588  1.00 10.78           C  
ATOM   1236  O   THR A 146      16.409 -16.667  20.608  1.00  9.16           O  
ATOM   1237  CB  THR A 146      14.244 -17.258  18.559  1.00 10.24           C  
ATOM   1238  OG1 THR A 146      15.032 -17.481  17.388  1.00  8.27           O  
ATOM   1239  CG2 THR A 146      12.775 -17.286  18.196  1.00 10.65           C  
ATOM   1240  N   ALA A 147      17.023 -15.452  18.810  1.00 12.23           N  
ATOM   1241  CA  ALA A 147      18.461 -15.724  18.974  1.00 14.56           C  
ATOM   1242  C   ALA A 147      19.099 -14.912  20.101  1.00 16.77           C  
ATOM   1243  O   ALA A 147      18.550 -13.888  20.545  1.00 18.52           O  
ATOM   1244  CB  ALA A 147      19.202 -15.497  17.665  1.00 15.29           C  
ATOM   1245  N   LYS A 148      20.260 -15.388  20.561  1.00 18.29           N  
ATOM   1246  CA  LYS A 148      20.960 -14.801  21.707  1.00 19.47           C  
ATOM   1247  C   LYS A 148      21.156 -13.290  21.541  1.00 20.05           C  
ATOM   1248  O   LYS A 148      20.914 -12.524  22.480  1.00 20.38           O  
ATOM   1249  CB  LYS A 148      22.315 -15.497  21.949  1.00 19.94           C  
ATOM   1250  CG  LYS A 148      22.760 -15.449  23.398  1.00 19.92           C  
ATOM   1251  CD  LYS A 148      24.249 -15.707  23.579  1.00 21.49           C  
ATOM   1252  CE  LYS A 148      24.589 -15.791  25.050  1.00 21.36           C  
ATOM   1253  NZ  LYS A 148      26.028 -16.066  25.319  1.00 23.42           N  
ATOM   1254  OXT LYS A 148      21.537 -12.806  20.467  1.00 20.68           O  
HETATM 1450 CA    CA A 151      15.328  15.170  26.845  1.00  7.93          CA  
HETATM 1451 CA    CA A 152      10.027  11.734  36.720  1.00  7.25          CA  
HETATM 1452 CA    CA A 153      11.008  -4.076   1.111  1.00  6.50          CA  
HETATM 1453 CA    CA A 154      16.187 -13.940   3.032  1.00  8.05          CA  
HETATM 1454  O   HOH A5011      14.161  17.190  26.691  1.00  9.86           O  
HETATM 1455  O   HOH A5012      12.273  12.155  37.038  1.00  5.88           O  
HETATM 1456  O   HOH A5013      12.443  -3.732  -0.678  1.00  6.95           O  
HETATM 1457  O   HOH A5014      14.023 -13.808   2.179  1.00  8.76           O  
HETATM 1458  O   HOH A5015      -1.860   7.156  27.142  1.00  2.00           O  
HETATM 1459  O   HOH A5016      -2.554   9.881  34.049  1.00  2.00           O  
HETATM 1460  O   HOH A5017      31.983  -0.223  29.145  1.00  2.00           O  
HETATM 1461  O   HOH A5018       9.305   4.443  38.136  1.00  2.00           O  
HETATM 1462  O   HOH A5019       4.732  15.146  21.114  1.00  8.51           O  
HETATM 1463  O   HOH A5020      14.072  -2.659  32.859  1.00 16.61           O  
HETATM 1464  O   HOH A5021      25.161   2.738  25.317  1.00 16.33           O  
HETATM 1465  O   HOH A5022       3.446  13.024  36.766  1.00  5.79           O  
HETATM 1466  O   HOH A5023       3.736 -13.222   5.721  1.00 34.91           O  
HETATM 1467  O   HOH A5024      16.513  12.317  38.193  1.00  5.63           O  
HETATM 1468  O   HOH A5025       7.082  -9.495  37.055  1.00  2.00           O  
HETATM 1469  O   HOH A5026       1.452  12.357  17.796  1.00  9.31           O  
HETATM 1470  O   HOH A5027      17.813  10.322  33.794  1.00  2.00           O  
HETATM 1471  O   HOH A5028       3.618   3.956  30.736  1.00  4.84           O  
HETATM 1472  O   HOH A5029       7.187  16.788  28.990  1.00  2.74           O  
HETATM 1473  O   HOH A5030      -4.336   7.944  28.047  1.00  2.00           O  
HETATM 1474  O   HOH A5031      14.746 -17.112  22.274  1.00  2.00           O  
HETATM 1475  O   HOH A5032       1.673  17.293  29.090  1.00  2.00           O  
HETATM 1476  O   HOH A5033      11.952  17.843  24.996  1.00  2.00           O  
HETATM 1477  O   HOH A5034      11.872   8.555  40.045  1.00  7.54           O  
HETATM 1478  O   HOH A5035      12.524   9.198  16.663  1.00 13.01           O  
HETATM 1479  O   HOH A5036      28.543  -7.310  35.875  1.00  4.18           O  
HETATM 1480  O   HOH A5037      27.219   2.746  27.149  1.00 12.58           O  
HETATM 1481  O   HOH A5038       2.007   1.005  34.025  1.00  8.64           O  
HETATM 1482  O   HOH A5039      18.138   9.501  38.033  1.00  2.00           O  
HETATM 1483  O   HOH A5040      14.183  11.755  41.274  1.00  2.00           O  
HETATM 1484  O   HOH A5041      20.681  11.178  28.175  1.00  2.00           O  
HETATM 1485  O   HOH A5042       5.401  16.554  31.206  1.00  4.32           O  
HETATM 1486  O   HOH A5043      -2.153  16.648  21.266  1.00 18.00           O  
HETATM 1487  O   HOH A5044       5.001  18.968  25.136  1.00 14.59           O  
HETATM 1488  O   HOH A5045      20.442   5.506  20.973  1.00 14.28           O  
HETATM 1489  O   HOH A5046      23.654   5.332  24.362  1.00 10.58           O  
HETATM 1490  O   HOH A5047      19.745  -4.506  28.583  1.00  9.61           O  
HETATM 1491  O   HOH A5048      13.996  18.482  29.075  1.00 12.21           O  
HETATM 1492  O   HOH A5049      27.616   0.409  29.414  1.00  6.60           O  
HETATM 1493  O   HOH A5050       8.912  12.008  14.505  1.00 11.08           O  
HETATM 1494  O   HOH A5051      11.657  17.583  34.174  1.00  4.81           O  
HETATM 1495  O   HOH A5052       8.044   3.357  40.145  1.00  4.91           O  
HETATM 1496  O   HOH A5053      19.558  -6.259   0.957  1.00  9.49           O  
HETATM 1497  O   HOH A5054      10.861  -0.408  -4.120  1.00 12.38           O  
HETATM 1498  O   HOH A5055       2.431  16.273  21.819  1.00  9.18           O  
HETATM 1499  O   HOH A5056      13.670 -20.630  14.723  1.00 23.32           O  
HETATM 1500  O   HOH A5057      13.451  13.926  35.037  1.00 11.37           O  
HETATM 1501  O   HOH A5058      23.507   7.389  25.715  1.00 20.31           O  
HETATM 1502  O   HOH A5059      12.664  11.931  21.164  1.00  7.81           O  
HETATM 1503  O   HOH A5060       0.783   3.631  28.876  1.00 12.91           O  
HETATM 1504  O   HOH A5061       7.251  18.198  26.107  1.00  6.18           O  
HETATM 1505  O   HOH A5062      26.345   2.541  29.748  1.00 18.91           O  
HETATM 1506  O   HOH A5063      26.441  -9.940  27.335  1.00  9.75           O  
HETATM 1507  O   HOH A5064      21.498   8.591  30.057  1.00  6.17           O  
HETATM 1508  O   HOH A5065       1.151  -4.413  21.631  1.00 27.82           O  
HETATM 1509  O   HOH A5066       3.930   2.627  39.826  1.00 15.53           O  
HETATM 1510  O   HOH A5067      21.929  12.381  29.881  1.00  7.43           O  
HETATM 1511  O   HOH A5068      27.444 -10.255  36.084  1.00 32.12           O  
HETATM 1512  O   HOH A5069       7.886 -11.612   3.863  1.00  9.00           O  
HETATM 1513  O   HOH A5070      -1.146   5.385  29.175  1.00 14.56           O  
HETATM 1514  O   HOH A5071      14.414   9.149  40.103  1.00  8.37           O  
HETATM 1515  O   HOH A5072      14.295  14.358  45.131  1.00 22.67           O  
HETATM 1516  O   HOH A5073       3.869  15.559  37.596  1.00 12.26           O  
HETATM 1517  O   HOH A5074       9.672  16.238  16.793  1.00  6.95           O  
HETATM 1518  O   HOH A5075       3.185  -1.340  11.699  1.00 30.08           O  
HETATM 1519  O   HOH A5076      24.454  -8.531  28.521  1.00 13.06           O  
HETATM 1520  O   HOH A5077      27.680   4.647  28.597  1.00 12.77           O  
HETATM 1521  O   HOH A5078      12.821  17.029  38.727  1.00 20.40           O  
HETATM 1522  O   HOH A5079      17.792  10.003  17.873  1.00 17.55           O  
HETATM 1523  O   HOH A5080      22.379  10.820  26.038  1.00 18.31           O  
HETATM 1524  O   HOH A5081       1.180  -0.256  15.933  1.00 31.89           O  
HETATM 1525  O   HOH A5082      13.658  11.397  43.729  1.00 13.33           O  
HETATM 1526  O   HOH A5083      13.924 -13.234  -2.958  1.00 12.48           O  
HETATM 1527  O   HOH A5084      16.388 -15.031  10.758  1.00 10.58           O  
HETATM 1528  O   HOH A5085       8.714   8.634   9.776  1.00 28.65           O  
HETATM 1529  O   HOH A5086      17.934  18.210  36.084  1.00 27.86           O  
HETATM 1530  O   HOH A5087      20.174  -9.928  12.540  1.00  9.53           O  
HETATM 1531  O   HOH A5088      25.900  -5.928  39.043  1.00 17.72           O  
HETATM 1532  O   HOH A5089      12.628  18.066  22.385  1.00 14.04           O  
HETATM 1533  O   HOH A5090       5.449  -5.607   4.460  1.00 17.40           O  
HETATM 1534  O   HOH A5091       4.311   1.689  31.679  1.00 14.65           O  
HETATM 1535  O   HOH A5092       1.183  14.868  20.125  1.00 15.04           O  
HETATM 1536  O   HOH A5093      19.972 -12.776  13.941  1.00 22.63           O  
HETATM 1537  O   HOH A5094      29.092   0.531  31.431  1.00 10.94           O  
HETATM 1538  O   HOH A5095      18.453  15.236  34.416  1.00 22.37           O  
HETATM 1539  O   HOH A5096      11.310 -13.260  26.385  1.00 12.70           O  
HETATM 1540  O   HOH A5097       7.196  13.964  14.762  1.00  2.75           O  
HETATM 1541  O   HOH A5098      -2.866  13.714  18.266  1.00 31.37           O  
HETATM 1542  O   HOH A5099      -2.039   6.825  22.281  1.00 18.60           O  
HETATM 1543  O   HOH A5100      28.724 -11.056  30.291  1.00  5.66           O  
HETATM 1544  O   HOH A5101      19.528  -2.669  -0.108  1.00 19.03           O  
HETATM 1545  O   HOH A5102      13.702  -3.942  30.281  1.00 18.12           O  
HETATM 1546  O   HOH A5103      29.015  -7.325  38.456  1.00 14.04           O  
HETATM 1547  O   HOH A5104       5.568  18.833  32.804  1.00 11.68           O  
HETATM 1548  O   HOH A5105       2.961   7.176  39.192  1.00 17.19           O  
HETATM 1549  O   HOH A5106      11.230   8.372  42.627  1.00 14.66           O  
HETATM 1550  O   HOH A5107      27.104 -14.616  39.756  1.00  9.82           O  
HETATM 1551  O   HOH A5108      17.511 -15.861  12.846  1.00 18.72           O  
HETATM 1552  O   HOH A5109       3.394  -5.820  32.704  1.00 25.88           O  
HETATM 1553  O   HOH A5110      23.072   6.084  21.965  1.00 25.44           O  
HETATM 1554  O   HOH A5111       7.887 -15.219   5.455  1.00 17.22           O  
HETATM 1555  O   HOH A5112      20.901  11.819  23.572  1.00 18.48           O  
HETATM 1556  O   HOH A5113      23.896  -7.309   3.911  1.00 26.83           O  
HETATM 1557  O   HOH A5114      23.433 -14.136   0.444  1.00 22.91           O  
HETATM 1558  O   HOH A5115       2.392  -7.236  30.532  1.00 24.66           O  
HETATM 1559  O   HOH A5116      21.596   2.995   9.518  1.00 21.68           O  
HETATM 1560  O   HOH A5117      -4.326   9.013  19.586  1.00 25.48           O  
HETATM 1561  O   HOH A5118       3.508  -7.239  27.903  1.00 29.02           O  
HETATM 1562  O   HOH A5119       7.980   5.992  44.334  1.00 21.18           O  
HETATM 1563  O   HOH A5120      13.378 -18.045   8.467  1.00 26.84           O  
HETATM 1564  O   HOH A5121      23.022 -11.695  40.203  1.00 31.40           O  
HETATM 1565  O   HOH A5122      25.908 -12.172  30.815  1.00 33.16           O  
HETATM 1566  O   HOH A5123       7.259 -21.137   4.922  1.00 28.09           O  
HETATM 1567  O   HOH A5124      29.109   3.015   6.946  1.00 31.62           O  
HETATM 1568  O   HOH A5125      -6.820   7.752  24.567  1.00 22.94           O  
HETATM 1569  O   HOH A5126      19.226 -11.957  16.595  1.00 24.71           O  
HETATM 1570  O   HOH A5127       2.485   9.807  12.433  1.00 27.46           O  
HETATM 1571  O   HOH A5128       5.285 -11.038   4.508  1.00 27.89           O  
HETATM 1572  O   HOH A5129      10.867  -7.945  24.869  1.00 30.30           O  
HETATM 1573  O   HOH A5130      17.057  20.618  27.032  1.00 27.58           O  
HETATM 1574  O   HOH A5131       5.045 -15.817  15.986  1.00 26.86           O  
HETATM 1575  O   HOH A5132       4.583 -11.787  25.959  1.00 29.05           O  
HETATM 1576  O   HOH A5133      24.784   6.747  15.452  1.00 35.45           O  
HETATM 1577  O   HOH A5134      23.900  -0.405   4.030  1.00 24.84           O  
HETATM 1578  O   HOH A5135       9.908 -14.981   1.067  1.00 24.37           O  
HETATM 1579  O   HOH A5136       5.637   4.045  39.360  1.00 23.68           O  
HETATM 1580  O   HOH A5137       7.048   4.384   5.941  1.00 30.60           O  
HETATM 1581  O   HOH A5138      -0.543  19.816  22.569  1.00 27.78           O  
HETATM 1582  O   HOH A5139      13.303 -18.129   4.449  1.00 24.62           O  
HETATM 1583  O   HOH A5140      24.450 -11.096  21.018  1.00 33.50           O  
HETATM 1584  O   HOH A5141      10.480 -15.313  17.433  1.00 20.35           O  
HETATM 1585  O   HOH B  33      -0.259  -2.489  26.821  1.00 29.46           O  
HETATM 1586  O   HOH B  38      -2.880   1.829  30.326  1.00 24.78           O  
HETATM 1587  O   HOH B  58      14.963 -14.139  23.217  1.00 17.36           O  
HETATM 1588  O   HOH B  67      20.941  -7.253  15.381  1.00 20.66           O  
HETATM 1589  O   HOH B  71      18.394  -9.270  23.493  1.00 27.24           O  
HETATM 1590  O   HOH B  85      19.008  -9.123  15.931  1.00 14.41           O  
HETATM 1591  O   HOH B  87      18.379  -1.323  23.359  1.00 15.19           O  
HETATM 1592  O   HOH B 102      17.577  -7.031  22.793  1.00 31.58           O  
HETATM 1593  O   HOH B 106      29.216  -0.425  24.265  1.00  8.80           O  
HETATM 1594  O   HOH B 111      29.000   1.617  25.524  1.00 19.02           O  
HETATM 1595  O   HOH B 112      -7.531  -1.848  30.326  1.00 24.00           O  
HETATM 1596  O   HOH B 118      16.869  -7.867  26.884  1.00 19.57           O  
HETATM 1597  O   HOH B 126      29.850   1.014  27.757  1.00 20.69           O  
CONECT  151 1450                                                                
CONECT  168 1450                                                                
CONECT  179 1450                                                                
CONECT  188 1450                                                                
CONECT  229 1450                                                                
CONECT  230 1450                                                                
CONECT  231 1450                                                                
CONECT  445 1451                                                                
CONECT  458 1451                                                                
CONECT  470 1451                                                                
CONECT  479 1451                                                                
CONECT  523 1451                                                                
CONECT  524 1451                                                                
CONECT  525 1451                                                                
CONECT  757 1452                                                                
CONECT  773 1452                                                                
CONECT  785 1452                                                                
CONECT  797 1452                                                                
CONECT  798 1452                                                                
CONECT  845 1452                                                                
CONECT  846 1452                                                                
CONECT  847 1452                                                                
CONECT 1065 1453                                                                
CONECT 1082 1453                                                                
CONECT 1094 1453                                                                
CONECT 1102 1453                                                                
CONECT 1162 1453                                                                
CONECT 1163 1453                                                                
CONECT 1164 1453                                                                
CONECT 1450  151  168  179  188                                                 
CONECT 1450  229  230  231 1454                                                 
CONECT 1451  445  458  470  479                                                 
CONECT 1451  523  524  525 1455                                                 
CONECT 1452  757  773  785  797                                                 
CONECT 1452  798  845  846  847                                                 
CONECT 1452 1456                                                                
CONECT 1453 1065 1082 1094 1102                                                 
CONECT 1453 1162 1163 1164 1457                                                 
CONECT 1454 1450                                                                
CONECT 1455 1451                                                                
CONECT 1456 1452                                                                
CONECT 1457 1453                                                                
MASTER      418    0    4    9    2    0    8    6 1595    2   42   14          
END                                                                             
