# Supplementary material for: Simultaneous use of solution NMR and X-ray data in REFMAC5 for joint refinement/detection of structural differences
Source: Acta Crystallogr D Biol Crystallogr. 2014 Mar 19;70(Pt 4):958–67. doi: 10.1107/S1399004713034160 (PMC4306559; doi:10.1107/S1399004713034160)
Supplement: Supplementary file 2 [file d-70-00958-sup2.zip › SI_computational/Calm1YR5/reference/1YR5_test.pdb]

HEADER    METAL BINDING PROTEIN/TRANSFERASE       03-FEB-05   1YR5              
COMPND    KINASE'                                                               
REMARK   3
REMARK   3 REFINEMENT.
REMARK   3   PROGRAM     : REFMAC 5.8.0025 
REMARK   3   AUTHORS     : MURSHUDOV,SKUBAK,LEBEDEV,PANNU,
REMARK   3                 STEINER,NICHOLLS,WINN,LONG,VAGIN
REMARK   3
REMARK   3    REFINEMENT TARGET : MAXIMUM LIKELIHOOD
REMARK   3
REMARK   3  DATA USED IN REFINEMENT.
REMARK   3   RESOLUTION RANGE HIGH (ANGSTROMS) :   1.70
REMARK   3   RESOLUTION RANGE LOW  (ANGSTROMS) :  70.77
REMARK   3   DATA CUTOFF            (SIGMA(F)) : NONE
REMARK   3   COMPLETENESS FOR RANGE        (%) :  96.09
REMARK   3   NUMBER OF REFLECTIONS             :   15923
REMARK   3
REMARK   3  FIT TO DATA USED IN REFINEMENT.
REMARK   3   CROSS-VALIDATION METHOD          : THROUGHOUT
REMARK   3   FREE R VALUE TEST SET SELECTION  : RANDOM
REMARK   3   R VALUE     (WORKING + TEST SET) : 0.25774
REMARK   3   R VALUE            (WORKING SET) :  0.25529
REMARK   3   FREE R VALUE                     :  0.30381
REMARK   3   FREE R VALUE TEST SET SIZE   (%) :  5.0
REMARK   3   FREE R VALUE TEST SET COUNT      :   846
REMARK   3
REMARK   3  FIT IN THE HIGHEST RESOLUTION BIN.
REMARK   3   TOTAL NUMBER OF BINS USED           :      20
REMARK   3   BIN RESOLUTION RANGE HIGH           :    1.700
REMARK   3   BIN RESOLUTION RANGE LOW            :    1.744
REMARK   3   REFLECTION IN BIN     (WORKING SET) :     1163
REMARK   3   BIN COMPLETENESS (WORKING+TEST) (%) :    94.61
REMARK   3   BIN R VALUE           (WORKING SET) :    0.352
REMARK   3   BIN FREE R VALUE SET COUNT          :       66
REMARK   3   BIN FREE R VALUE                    :    0.406
REMARK   3
REMARK   3  NUMBER OF NON-HYDROGEN ATOMS USED IN REFINEMENT.
REMARK   3   ALL ATOMS                :     1402
REMARK   3
REMARK   3  B VALUES.
REMARK   3   FROM WILSON PLOT           (A**2) : NULL
REMARK   3   MEAN B VALUE      (OVERALL, A**2) :  29.347
REMARK   3   OVERALL ANISOTROPIC B VALUE.
REMARK   3    B11 (A**2) :     0.82
REMARK   3    B22 (A**2) :    -0.67
REMARK   3    B33 (A**2) :    -0.17
REMARK   3    B12 (A**2) :     0.00
REMARK   3    B13 (A**2) :     0.18
REMARK   3    B23 (A**2) :     0.00
REMARK   3
REMARK   3  ESTIMATED OVERALL COORDINATE ERROR.
REMARK   3   ESU BASED ON R VALUE                            (A):   0.165
REMARK   3   ESU BASED ON FREE R VALUE                       (A):   0.158
REMARK   3   ESU BASED ON MAXIMUM LIKELIHOOD                 (A):   0.121
REMARK   3   ESU FOR B VALUES BASED ON MAXIMUM LIKELIHOOD (A**2):   3.540
REMARK   3
REMARK   3 CORRELATION COEFFICIENTS.
REMARK   3   CORRELATION COEFFICIENT FO-FC      :   0.913
REMARK   3   CORRELATION COEFFICIENT FO-FC FREE :   0.873
REMARK   3
REMARK   3  RMS DEVIATIONS FROM IDEAL VALUES        COUNT    RMS    WEIGHT
REMARK   3   BOND LENGTHS REFINED ATOMS        (A):  1304 ; 0.018 ; 0.020
REMARK   3   BOND LENGTHS OTHERS               (A):  1160 ; 0.001 ; 0.020
REMARK   3   BOND ANGLES REFINED ATOMS   (DEGREES):  1729 ; 1.828 ; 1.964
REMARK   3   BOND ANGLES OTHERS          (DEGREES):  2695 ; 0.918 ; 3.000
REMARK   3   TORSION ANGLES, PERIOD 1    (DEGREES):   165 ; 6.635 ; 5.000
REMARK   3   TORSION ANGLES, PERIOD 2    (DEGREES):    72 ;36.990 ;26.389
REMARK   3   TORSION ANGLES, PERIOD 3    (DEGREES):   244 ;18.057 ;15.000
REMARK   3   TORSION ANGLES, PERIOD 4    (DEGREES):     6 ;18.940 ;15.000
REMARK   3   CHIRAL-CENTER RESTRAINTS       (A**3):   182 ; 0.112 ; 0.200
REMARK   3   GENERAL PLANES REFINED ATOMS      (A):  1529 ; 0.008 ; 0.020
REMARK   3   GENERAL PLANES OTHERS             (A):   279 ; 0.001 ; 0.020
REMARK   3
REMARK   3  ISOTROPIC THERMAL FACTOR RESTRAINTS.     COUNT   RMS    WEIGHT
REMARK   3   MAIN-CHAIN BOND REFINED ATOMS  (A**2):   645 ; 2.471 ; 2.688
REMARK   3   MAIN-CHAIN BOND OTHER ATOMS    (A**2):   640 ; 2.474 ; 2.689
REMARK   3   MAIN-CHAIN ANGLE REFINED ATOMS (A**2):   809 ; 3.794 ; 4.030
REMARK   3   MAIN-CHAIN ANGLE OTHER ATOMS (A**2)  :   810 ; 3.792 ; 4.034
REMARK   3   SIDE-CHAIN BOND REFINED ATOMS  (A**2):   659 ; 2.713 ; 3.021
REMARK   3   SIDE-CHAIN BOND OTHER ATOMS  (A**2)  :   659 ; 2.712 ; 3.023
REMARK   3   SIDE-CHAIN ANGLE OTHER ATOMS (A**2)  :   920 ; 4.390 ; 4.439
REMARK   3   LONG RANGE B REFINED ATOMS (A**2)    :  1658 ; 7.796 ;21.854
REMARK   3   LONG RANGE B OTHER ATOMS (A**2)      :  1610 ; 7.540 ;21.579
REMARK   3
REMARK   3  NCS RESTRAINTS STATISTICS
REMARK   3   NUMBER OF NCS GROUPS : NULL
REMARK   3
REMARK   3  TWIN DETAILS
REMARK   3   NUMBER OF TWIN DOMAINS  : NULL
REMARK   3
REMARK   3
REMARK   3  TLS DETAILS
REMARK   3   NUMBER OF TLS GROUPS  : NULL
REMARK   3
REMARK   3
REMARK   3  BULK SOLVENT MODELLING.
REMARK   3   METHOD USED :  MASK
REMARK   3   PARAMETERS FOR MASK CALCULATION
REMARK   3   VDW PROBE RADIUS   :   1.20
REMARK   3   ION PROBE RADIUS   :   0.80
REMARK   3   SHRINKAGE RADIUS   :   0.80
REMARK   3
REMARK   3  OTHER REFINEMENT REMARKS:
REMARK   3  HYDROGENS HAVE BEEN ADDED IN THE RIDING POSITIONS
REMARK   3  U VALUES      : REFINED INDIVIDUALLY
REMARK   3
LINK        CA    CA A 151                 OD2 ASP A  20     1555   1555  2.37
LINK        CA    CA A 151                 OD2 ASP A  22     1555   1555  2.49
LINK        CA    CA A 151                 OD1 ASP A  24     1555   1555  2.31
LINKR       CA    CA A 151                 O   THR A  26                CA-THR
LINKR       CA    CA A 151                 OE1 GLU A  31                CA-GLU
LINKR       CA    CA A 151                 OE2 GLU A  31                CA-GLU1
LINK        CA    CA A 152                 OD1 ASP A  56     1555   1555  2.35
LINK        CA    CA A 152                 OD1 ASP A  58     1555   1555  2.55
LINK        CA    CA A 152                 OD1 ASN A  60     1555   1555  2.34
LINKR       CA    CA A 152                 O   THR A  62                CA-THR
LINKR       CA    CA A 152                 OE1 GLU A  67                CA-GLU
LINKR       CA    CA A 152                 OE2 GLU A  67                CA-GLU1
LINK        CA    CA A 153                 OD2 ASP A  93     1555   1555  2.30
LINK        CA    CA A 153                 OD1 ASP A  95     1555   1555  2.33
LINK        CA    CA A 153                 OD1 ASN A  97     1555   1555  2.32
LINK        CA    CA A 153                 O  ATYR A  99     1555   1555  2.31
LINK        CA    CA A 153                 O  BTYR A  99     1555   1555  2.32
LINKR       CA    CA A 153                 OE1 GLU A 104                CA-GLU
LINKR       CA    CA A 153                 OE2 GLU A 104                CA-GLU1
LINK        CA    CA A 154                 OD1 ASP A 129     1555   1555  2.32
LINK        CA    CA A 154                 OD2 ASP A 131     1555   1555  2.32
LINK        CA    CA A 154                 OD2 ASP A 133     1555   1555  2.33
LINK        CA    CA A 154                 O   GLN A 135     1555   1555  2.33
LINKR       CA    CA A 154                 OE1 GLU A 140                CA-GLU
LINKR       CA    CA A 154                 OE2 GLU A 140                CA-GLU1
LINK         CD  GLU A  31                CA    CA A 151     1555   1555  2.79
LINK         CD  GLU A  67                CA    CA A 152     1555   1555  2.79
LINK         CD  GLU A 104                CA    CA A 153     1555   1555  2.80
LINK         CD  GLU A 140                CA    CA A 154     1555   1555  2.96
LINKR       CA    CA A 151                 O   HOH A5011                CA-HOH
LINKR       CA    CA A 152                 O   HOH A5012                CA-HOH
LINKR       CA    CA A 153                 O   HOH A5013                CA-HOH
LINKR       CA    CA A 154                 O   HOH A5014                CA-HOH
CRYST1   66.070   33.710   75.890  90.00 111.16  90.00 C 1 2 1                  
SCALE1      0.015135  0.000000  0.005859        0.00000                         
SCALE2     -0.000000  0.029665  0.000000        0.00000                         
SCALE3      0.000000 -0.000000  0.014130        0.00000                         
ATOM      1  N   GLN A   3      23.069  -9.777  38.903  1.00 43.57           N
ATOM      2  CA  GLN A   3      24.128  -8.757  38.546  1.00 45.86           C
ATOM      3  HA  GLN A   3      24.027  -7.998  39.158  1.00 44.21           H
ATOM      4  CB  GLN A   3      25.552  -9.298  38.747  1.00 50.46           C
ATOM      5  HB3 GLN A   3      26.185  -8.654  38.392  1.00 49.66           H
ATOM      6  HB2 GLN A   3      25.638 -10.135  38.263  1.00 49.74           H
ATOM      7  CG  GLN A   3      25.929  -9.564  40.198  1.00 52.51           C
ATOM      8  HG3 GLN A   3      25.368 -10.274  40.542  1.00 53.53           H
ATOM      9  HG2 GLN A   3      25.791  -8.754  40.713  1.00 53.55           H
ATOM     10  CD  GLN A   3      27.387  -9.992  40.376  1.00 59.51           C
ATOM     11  OE1 GLN A   3      28.294  -9.150  40.446  1.00 56.01           O
ATOM     12  NE2 GLN A   3      27.616 -11.312  40.477  1.00 58.15           N
ATOM     13 HE21 GLN A   3      28.293 -11.662  40.078  1.00 58.53           H
ATOM     14 HE22 GLN A   3      27.089 -11.808  40.941  1.00 58.50           H
ATOM     15  C   GLN A   3      23.941  -8.234  37.113  1.00 36.91           C
ATOM     16  O   GLN A   3      23.893  -8.992  36.128  1.00 40.66           O
ATOM     17  H1  GLN A   3      23.449 -10.659  38.900  1.00 44.29           H
ATOM     18  H2  GLN A   3      22.725  -9.583  39.779  1.00 44.25           H
ATOM     19  H3  GLN A   3      22.351  -9.738  38.266  1.00 44.22           H
ATOM     20  N   LEU A   4      23.850  -6.918  37.010  1.00 28.99           N
ATOM     21  CA  LEU A   4      23.739  -6.276  35.702  1.00 26.94           C
ATOM     22  HA  LEU A   4      23.070  -6.736  35.157  1.00 26.41           H
ATOM     23  CB  LEU A   4      23.373  -4.818  35.845  1.00 29.76           C
ATOM     24  HB3 LEU A   4      24.138  -4.277  35.593  1.00 29.41           H
ATOM     25  HB2 LEU A   4      23.160  -4.641  36.775  1.00 29.47           H
ATOM     26  CG  LEU A   4      22.180  -4.316  35.014  1.00 31.57           C
ATOM     27  HG  LEU A   4      22.493  -4.141  34.112  1.00 30.69           H
ATOM     28  CD1 LEU A   4      20.975  -5.242  34.899  1.00 29.72           C
ATOM     29 HD11 LEU A   4      21.168  -5.931  34.260  1.00 30.34           H
ATOM     30 HD12 LEU A   4      20.213  -4.737  34.606  1.00 30.75           H
ATOM     31 HD13 LEU A   4      20.798  -5.632  35.758  1.00 30.38           H
ATOM     32  CD2 LEU A   4      21.723  -2.998  35.591  1.00 30.70           C
ATOM     33 HD21 LEU A   4      21.378  -3.150  36.471  1.00 30.95           H
ATOM     34 HD22 LEU A   4      21.041  -2.624  35.028  1.00 30.95           H
ATOM     35 HD23 LEU A   4      22.474  -2.400  35.634  1.00 30.95           H
ATOM     36  C   LEU A   4      25.103  -6.354  34.995  1.00 20.35           C
ATOM     37  O   LEU A   4      26.102  -6.111  35.601  1.00 25.84           O
ATOM     38  H   LEU A   4      23.857  -6.377  37.678  1.00 30.28           H
ATOM     39  N   THR A   5      25.104  -6.653  33.724  1.00 17.06           N
ATOM     40  CA  THR A   5      26.284  -6.525  32.837  1.00 17.62           C
ATOM     41  HA  THR A   5      27.082  -6.710  33.374  1.00 17.67           H
ATOM     42  CB  THR A   5      26.320  -7.527  31.682  1.00 17.75           C
ATOM     43  HB  THR A   5      27.208  -7.503  31.297  1.00 17.98           H
ATOM     44  OG1 THR A   5      25.366  -7.224  30.623  1.00 18.11           O
ATOM     45  HG1 THR A   5      25.389  -7.716  30.149  0.00  2.35           H
ATOM     46  CG2 THR A   5      26.137  -8.918  32.267  1.00 18.74           C
ATOM     47 HG21 THR A   5      26.663  -9.015  33.065  1.00 18.44           H
ATOM     48 HG22 THR A   5      26.419  -9.577  31.629  1.00 18.54           H
ATOM     49 HG23 THR A   5      25.213  -9.066  32.481  1.00 18.44           H
ATOM     50  C   THR A   5      26.442  -5.145  32.335  1.00 18.10           C
ATOM     51  O   THR A   5      25.480  -4.399  32.287  1.00 13.40           O
ATOM     52  H   THR A   5      24.409  -6.944  33.310  1.00 18.00           H
ATOM     53  N   GLU A   6      27.626  -4.772  31.890  1.00 14.34           N
ATOM     54  CA  GLU A   6      27.794  -3.496  31.250  1.00 16.01           C
ATOM     55  HA  GLU A   6      27.347  -2.818  31.799  1.00 15.42           H
ATOM     56  CB  GLU A   6      29.258  -3.066  31.161  1.00 16.42           C
ATOM     57  HB3 GLU A   6      29.307  -2.214  30.701  1.00 16.23           H
ATOM     58  HB2 GLU A   6      29.760  -3.739  30.676  1.00 16.23           H
ATOM     59  CG  GLU A   6      29.865  -2.919  32.526  1.00 16.05           C
ATOM     60  HG3 GLU A   6      30.181  -3.790  32.812  1.00 16.25           H
ATOM     61  HG2 GLU A   6      29.181  -2.608  33.140  1.00 16.26           H
ATOM     62  CD  GLU A   6      31.027  -1.958  32.637  1.00 16.61           C
ATOM     63  OE1 GLU A   6      31.849  -2.208  33.548  1.00 14.95           O
ATOM     64  OE2 GLU A   6      31.174  -1.019  31.847  1.00 17.47           O
ATOM     65  C   GLU A   6      27.125  -3.450  29.889  1.00 14.26           C
ATOM     66  O   GLU A   6      26.610  -2.394  29.489  1.00 16.61           O
ATOM     67  H   GLU A   6      28.342  -5.241  31.955  1.00 15.56           H
ATOM     68  N   GLU A   7      26.988  -4.623  29.248  1.00 13.47           N
ATOM     69  CA  GLU A   7      26.342  -4.667  27.960  1.00 16.25           C
ATOM     70  HA  GLU A   7      26.702  -3.960  27.391  1.00 15.92           H
ATOM     71  CB  GLU A   7      26.487  -5.996  27.252  1.00 18.07           C
ATOM     72  HB3 GLU A   7      26.148  -6.686  27.840  1.00 18.19           H
ATOM     73  HB2 GLU A   7      27.431  -6.149  27.095  1.00 18.16           H
ATOM     74  CG  GLU A   7      25.771  -6.157  25.904  1.00 20.49           C
ATOM     75  HG3 GLU A   7      24.836  -6.346  26.073  1.00 20.22           H
ATOM     76  HG2 GLU A   7      26.175  -6.902  25.441  1.00 20.21           H
ATOM     77  CD  GLU A   7      25.854  -4.943  24.979  1.00 21.90           C
ATOM     78  OE1 GLU A   7      24.894  -4.757  24.209  1.00 24.23           O
ATOM     79  OE2 GLU A   7      26.861  -4.164  24.984  1.00 20.25           O
ATOM     80  C   GLU A   7      24.844  -4.385  28.193  1.00 15.67           C
ATOM     81  O   GLU A   7      24.249  -3.607  27.360  1.00 13.28           O
ATOM     82  H   GLU A   7      27.262  -5.385  29.536  1.00 14.30           H
ATOM     83  N   GLN A   8      24.282  -4.909  29.268  1.00 13.66           N
ATOM     84  CA  GLN A   8      22.858  -4.634  29.597  1.00 16.52           C
ATOM     85  HA  GLN A   8      22.283  -4.929  28.861  1.00 15.84           H
ATOM     86  CB  GLN A   8      22.464  -5.349  30.833  1.00 17.59           C
ATOM     87  HB3 GLN A   8      21.636  -4.968  31.167  1.00 17.85           H
ATOM     88  HB2 GLN A   8      23.161  -5.250  31.498  1.00 17.81           H
ATOM     89  CG  GLN A   8      22.228  -6.825  30.618  1.00 19.93           C
ATOM     90  HG3 GLN A   8      23.047  -7.255  30.338  1.00 20.65           H
ATOM     91  HG2 GLN A   8      21.540  -6.944  29.945  1.00 20.67           H
ATOM     92  CD  GLN A   8      21.754  -7.476  31.900  1.00 26.05           C
ATOM     93  OE1 GLN A   8      22.567  -7.904  32.757  1.00 23.16           O
ATOM     94  NE2 GLN A   8      20.410  -7.489  32.094  1.00 27.05           N
ATOM     95 HE21 GLN A   8      20.062  -8.041  32.654  1.00 26.72           H
ATOM     96 HE22 GLN A   8      19.906  -6.945  31.659  1.00 26.65           H
ATOM     97  C   GLN A   8      22.638  -3.160  29.829  1.00 14.71           C
ATOM     98  O   GLN A   8      21.700  -2.576  29.297  1.00 15.13           O
ATOM     99  H   GLN A   8      24.681  -5.431  29.823  1.00 14.77           H
ATOM    100  N   ILE A   9      23.532  -2.529  30.589  1.00 14.59           N
ATOM    101  CA  ILE A   9      23.438  -1.161  30.864  1.00 15.54           C
ATOM    102  HA  ILE A   9      22.566  -0.974  31.271  1.00 15.18           H
ATOM    103  CB  ILE A   9      24.530  -0.770  31.881  1.00 15.04           C
ATOM    104  HB  ILE A   9      25.394  -1.078  31.565  1.00 15.26           H
ATOM    105  CG1 ILE A   9      24.214  -1.437  33.222  1.00 14.77           C
ATOM    106 HG13 ILE A   9      23.853  -2.324  33.076  1.00 15.09           H
ATOM    107 HG12 ILE A   9      23.561  -0.894  33.691  1.00 15.10           H
ATOM    108  CD1 ILE A   9      25.445  -1.582  34.142  1.00 15.92           C
ATOM    109 HD11 ILE A   9      26.106  -2.119  33.698  1.00 15.55           H
ATOM    110 HD12 ILE A   9      25.175  -2.007  34.960  1.00 15.55           H
ATOM    111 HD13 ILE A   9      25.802  -0.710  34.328  1.00 15.55           H
ATOM    112  CG2 ILE A   9      24.551   0.759  31.976  1.00 16.01           C
ATOM    113 HG21 ILE A   9      25.023   1.117  31.224  1.00 15.77           H
ATOM    114 HG22 ILE A   9      25.002   1.009  32.786  1.00 15.72           H
ATOM    115 HG23 ILE A   9      23.650   1.092  31.993  1.00 15.72           H
ATOM    116  C   ILE A   9      23.555  -0.317  29.575  1.00 15.15           C
ATOM    117  O   ILE A   9      22.873   0.715  29.438  1.00 16.39           O
ATOM    118  H   ILE A   9      24.214  -2.918  30.939  1.00 14.84           H
ATOM    119  N   ALA A  10      24.422  -0.726  28.655  1.00 14.08           N
ATOM    120  CA  ALA A  10      24.585  -0.045  27.384  1.00 15.56           C
ATOM    121  HA  ALA A  10      24.797   0.897  27.547  1.00 15.49           H
ATOM    122  CB  ALA A  10      25.722  -0.659  26.561  1.00 17.47           C
ATOM    123  HB1 ALA A  10      26.508  -0.723  27.106  1.00 16.87           H
ATOM    124  HB2 ALA A  10      25.895  -0.095  25.804  1.00 16.85           H
ATOM    125  HB3 ALA A  10      25.460  -1.533  26.263  1.00 16.83           H
ATOM    126  C   ALA A  10      23.308  -0.111  26.549  1.00 14.94           C
ATOM    127  O   ALA A  10      22.894   0.910  25.946  1.00 15.95           O
ATOM    128  H   ALA A  10      24.938  -1.408  28.750  1.00 14.69           H
ATOM    129  N   GLU A  11      22.670  -1.252  26.584  1.00 15.03           N
ATOM    130  CA  GLU A  11      21.426  -1.432  25.828  1.00 15.33           C
ATOM    131  HA  GLU A  11      21.582  -1.135  24.907  1.00 15.68           H
ATOM    132  CB  GLU A  11      21.000  -2.908  25.745  1.00 17.42           C
ATOM    133  HB3 GLU A  11      20.154  -2.976  25.277  1.00 17.21           H
ATOM    134  HB2 GLU A  11      20.919  -3.257  26.644  1.00 17.30           H
ATOM    135  CG  GLU A  11      22.059  -3.761  24.982  1.00 18.71           C
ATOM    136  HG3 GLU A  11      22.943  -3.520  25.289  1.00 19.76           H
ATOM    137  HG2 GLU A  11      21.982  -3.572  24.034  1.00 19.81           H
ATOM    138  CD  GLU A  11      21.887  -5.260  25.165  1.00 25.64           C
ATOM    139  OE1 GLU A  11      22.778  -6.038  24.704  1.00 27.28           O
ATOM    140  OE2 GLU A  11      20.864  -5.673  25.749  1.00 33.82           O
ATOM    141  C   GLU A  11      20.345  -0.525  26.416  1.00 15.49           C
ATOM    142  O   GLU A  11      19.640   0.123  25.635  1.00 16.82           O
ATOM    143  H   GLU A  11      22.920  -1.945  27.028  1.00 15.12           H
ATOM    144  N   PHE A  12      20.281  -0.428  27.740  1.00 14.33           N
ATOM    145  CA  PHE A  12      19.313   0.493  28.425  1.00 15.99           C
ATOM    146  HA  PHE A  12      18.408   0.311  28.095  1.00 15.74           H
ATOM    147  CB  PHE A  12      19.311   0.324  29.936  1.00 17.12           C
ATOM    148  HB3 PHE A  12      18.650   0.932  30.305  1.00 18.01           H
ATOM    149  HB2 PHE A  12      20.189   0.571  30.266  1.00 18.03           H
ATOM    150  CG  PHE A  12      19.001  -1.053  30.482  1.00 22.65           C
ATOM    151  CD1 PHE A  12      18.276  -1.992  29.803  1.00 23.31           C
ATOM    152  HD1 PHE A  12      17.985  -1.817  28.938  1.00 23.71           H
ATOM    153  CE1 PHE A  12      17.953  -3.231  30.399  1.00 26.33           C
ATOM    154  HE1 PHE A  12      17.478  -3.865  29.911  1.00 25.12           H
ATOM    155  CZ  PHE A  12      18.352  -3.522  31.666  1.00 24.24           C
ATOM    156  HZ  PHE A  12      18.149  -4.344  32.049  1.00 25.30           H
ATOM    157  CE2 PHE A  12      19.044  -2.572  32.373  1.00 26.81           C
ATOM    158  HE2 PHE A  12      19.340  -2.763  33.234  1.00 26.16           H
ATOM    159  CD2 PHE A  12      19.388  -1.359  31.779  1.00 26.87           C
ATOM    160  HD2 PHE A  12      19.850  -0.724  32.278  1.00 25.72           H
ATOM    161  C   PHE A  12      19.662   1.958  28.062  1.00 15.08           C
ATOM    162  O   PHE A  12      18.794   2.784  27.728  1.00 13.60           O
ATOM    163  H   PHE A  12      20.777  -0.876  28.281  1.00 15.02           H
ATOM    164  N   LYS A  13      20.960   2.332  28.109  1.00 14.85           N
ATOM    165  CA  LYS A  13      21.333   3.661  27.777  1.00 18.18           C
ATOM    166  HA  LYS A  13      20.872   4.295  28.362  1.00 18.00           H
ATOM    167  CB  LYS A  13      22.844   3.875  27.905  1.00 21.73           C
ATOM    168  HB3 LYS A  13      23.237   3.901  27.019  1.00 21.65           H
ATOM    169  HB2 LYS A  13      23.219   3.124  28.389  1.00 21.65           H
ATOM    170  CG  LYS A  13      23.292   5.132  28.616  1.00 25.87           C
ATOM    171  HG3 LYS A  13      22.746   5.286  29.403  1.00 25.20           H
ATOM    172  HG2 LYS A  13      23.261   5.889  28.013  1.00 25.28           H
ATOM    173  CD  LYS A  13      24.763   4.884  29.057  1.00 27.73           C
ATOM    174  HD3 LYS A  13      25.283   4.716  28.256  1.00 28.32           H
ATOM    175  HD2 LYS A  13      24.755   4.083  29.600  1.00 28.30           H
ATOM    176  CE  LYS A  13      25.532   5.942  29.880  1.00 32.53           C
ATOM    177  HE3 LYS A  13      24.886   6.480  30.363  1.00 31.71           H
ATOM    178  HE2 LYS A  13      26.029   6.504  29.266  1.00 31.73           H
ATOM    179  NZ  LYS A  13      26.527   5.378  30.912  1.00 34.25           N
ATOM    180  HZ1 LYS A  13      26.222   4.532  31.246  1.00 33.67           H
ATOM    181  HZ2 LYS A  13      26.615   5.989  31.647  1.00 33.69           H
ATOM    182  HZ3 LYS A  13      27.388   5.259  30.503  1.00 33.69           H
ATOM    183  C   LYS A  13      20.999   3.989  26.349  1.00 17.67           C
ATOM    184  O   LYS A  13      20.531   5.073  26.070  1.00 16.49           O
ATOM    185  H   LYS A  13      21.607   1.812  28.332  1.00 15.68           H
ATOM    186  N   GLU A  14      21.289   3.079  25.438  1.00 17.33           N
ATOM    187  CA  GLU A  14      20.990   3.321  24.019  1.00 18.37           C
ATOM    188  HA  GLU A  14      21.451   4.138  23.739  1.00 18.64           H
ATOM    189  CB  GLU A  14      21.500   2.195  23.143  1.00 22.34           C
ATOM    190  HB3 GLU A  14      21.147   2.308  22.246  1.00 21.98           H
ATOM    191  HB2 GLU A  14      21.197   1.351  23.513  1.00 22.06           H
ATOM    192  CG  GLU A  14      23.056   2.155  23.042  1.00 25.45           C
ATOM    193  HG3 GLU A  14      23.430   2.406  23.895  1.00 26.04           H
ATOM    194  HG2 GLU A  14      23.345   2.777  22.356  1.00 26.10           H
ATOM    195  CD  GLU A  14      23.567   0.769  22.670  1.00 32.37           C
ATOM    196  OE1 GLU A  14      22.849   0.128  21.885  1.00 37.02           O
ATOM    197  OE2 GLU A  14      24.674   0.307  23.126  1.00 31.08           O
ATOM    198  C   GLU A  14      19.499   3.549  23.821  1.00 17.10           C
ATOM    199  O   GLU A  14      19.173   4.519  23.125  1.00 16.56           O
ATOM    200  H   GLU A  14      21.659   2.320  25.602  1.00 17.67           H
ATOM    201  N   ALA A  15      18.674   2.668  24.410  1.00 16.17           N
ATOM    202  CA  ALA A  15      17.164   2.775  24.324  1.00 16.78           C
ATOM    203  HA  ALA A  15      16.912   2.761  23.377  1.00 16.87           H
ATOM    204  CB  ALA A  15      16.456   1.619  24.985  1.00 17.76           C
ATOM    205  HB1 ALA A  15      16.744   0.801  24.574  1.00 17.45           H
ATOM    206  HB2 ALA A  15      15.509   1.727  24.872  1.00 17.45           H
ATOM    207  HB3 ALA A  15      16.676   1.612  25.919  1.00 17.45           H
ATOM    208  C   ALA A  15      16.724   4.132  24.889  1.00 16.96           C
ATOM    209  O   ALA A  15      15.979   4.849  24.234  1.00 16.85           O
ATOM    210  H   ALA A  15      18.943   1.992  24.868  1.00 16.54           H
ATOM    211  N   PHE A  16      17.297   4.532  26.014  1.00 16.61           N
ATOM    212  CA  PHE A  16      16.969   5.773  26.676  1.00 16.17           C
ATOM    213  HA  PHE A  16      16.001   5.807  26.827  1.00 16.62           H
ATOM    214  CB  PHE A  16      17.666   5.883  28.044  1.00 16.52           C
ATOM    215  HB3 PHE A  16      18.627   5.884  27.909  1.00 16.28           H
ATOM    216  HB2 PHE A  16      17.410   5.124  28.591  1.00 16.28           H
ATOM    217  CG  PHE A  16      17.299   7.148  28.797  1.00 15.88           C
ATOM    218  CD1 PHE A  16      18.099   8.293  28.799  1.00 16.87           C
ATOM    219  HD1 PHE A  16      18.883   8.316  28.301  1.00 16.81           H
ATOM    220  CE1 PHE A  16      17.677   9.424  29.492  1.00 17.65           C
ATOM    221  HE1 PHE A  16      18.204  10.190  29.485  1.00 17.57           H
ATOM    222  CZ  PHE A  16      16.459   9.415  30.222  1.00 18.22           C
ATOM    223  HZ  PHE A  16      16.201  10.164  30.709  1.00 17.47           H
ATOM    224  CE2 PHE A  16      15.719   8.297  30.260  1.00 15.80           C
ATOM    225  HE2 PHE A  16      14.919   8.284  30.732  1.00 16.11           H
ATOM    226  CD2 PHE A  16      16.127   7.166  29.535  1.00 14.84           C
ATOM    227  HD2 PHE A  16      15.594   6.406  29.549  1.00 15.31           H
ATOM    228  C   PHE A  16      17.352   6.957  25.785  1.00 17.84           C
ATOM    229  O   PHE A  16      16.591   7.868  25.625  1.00 15.96           O
ATOM    230  H   PHE A  16      17.900   4.078  26.427  1.00 16.58           H
ATOM    231  N   SER A  17      18.557   6.914  25.170  1.00 16.73           N
ATOM    232  CA  SER A  17      19.069   8.013  24.358  1.00 18.69           C
ATOM    233  HA  SER A  17      19.021   8.844  24.877  1.00 18.56           H
ATOM    234  CB  SER A  17      20.528   7.798  23.937  1.00 20.19           C
ATOM    235  HB3 SER A  17      20.814   8.549  23.393  1.00 20.57           H
ATOM    236  HB2 SER A  17      20.590   6.976  23.427  1.00 20.58           H
ATOM    237  OG  SER A  17      21.367   7.704  25.063  1.00 23.67           O
ATOM    238  HG  SER A  17      22.023   7.449  24.983  0.00 12.16           H
ATOM    239  C   SER A  17      18.249   8.204  23.067  1.00 18.64           C
ATOM    240  O   SER A  17      18.148   9.337  22.609  1.00 19.50           O
ATOM    241  H   SER A  17      19.095   6.245  25.219  1.00 17.44           H
ATOM    242  N   LEU A  18      17.716   7.136  22.483  1.00 19.89           N
ATOM    243  CA  LEU A  18      16.775   7.233  21.334  1.00 20.49           C
ATOM    244  HA  LEU A  18      17.257   7.562  20.547  1.00 20.28           H
ATOM    245  CB  LEU A  18      16.173   5.859  20.995  1.00 21.34           C
ATOM    246  HB3 LEU A  18      15.920   5.441  21.830  1.00 22.02           H
ATOM    247  HB2 LEU A  18      16.875   5.331  20.585  1.00 22.02           H
ATOM    248  CG  LEU A  18      14.945   5.735  20.073  1.00 25.41           C
ATOM    249  HG  LEU A  18      14.302   6.410  20.337  1.00 25.88           H
ATOM    250  CD1 LEU A  18      15.284   6.018  18.646  1.00 28.73           C
ATOM    251 HD11 LEU A  18      15.603   6.921  18.587  1.00 27.77           H
ATOM    252 HD12 LEU A  18      14.492   5.902  18.117  1.00 27.78           H
ATOM    253 HD13 LEU A  18      15.966   5.407  18.358  1.00 27.70           H
ATOM    254  CD2 LEU A  18      14.214   4.399  20.199  1.00 29.70           C
ATOM    255 HD21 LEU A  18      14.819   3.690  19.967  1.00 28.30           H
ATOM    256 HD22 LEU A  18      13.461   4.395  19.604  1.00 28.30           H
ATOM    257 HD23 LEU A  18      13.916   4.291  21.105  1.00 28.30           H
ATOM    258  C   LEU A  18      15.654   8.218  21.659  1.00 19.22           C
ATOM    259  O   LEU A  18      15.340   9.145  20.877  1.00 20.12           O
ATOM    260  H   LEU A  18      17.883   6.328  22.724  1.00 19.73           H
ATOM    261  N   PHE A  19      15.075   8.090  22.843  1.00 15.43           N
ATOM    262  CA  PHE A  19      13.979   8.985  23.231  1.00 14.71           C
ATOM    263  HA  PHE A  19      13.360   9.117  22.482  1.00 15.64           H
ATOM    264  CB  PHE A  19      13.210   8.368  24.394  1.00 15.97           C
ATOM    265  HB3 PHE A  19      12.590   9.026  24.743  1.00 15.28           H
ATOM    266  HB2 PHE A  19      13.842   8.113  25.083  1.00 15.27           H
ATOM    267  CG  PHE A  19      12.434   7.163  24.022  1.00 14.35           C
ATOM    268  CD1 PHE A  19      11.172   7.342  23.419  1.00 15.10           C
ATOM    269  HD1 PHE A  19      10.863   8.205  23.261  1.00 14.97           H
ATOM    270  CE1 PHE A  19      10.407   6.291  23.050  1.00 15.23           C
ATOM    271  HE1 PHE A  19       9.574   6.438  22.662  1.00 15.36           H
ATOM    272  CZ  PHE A  19      10.833   4.991  23.310  1.00 15.92           C
ATOM    273  HZ  PHE A  19      10.317   4.264  23.043  1.00 15.70           H
ATOM    274  CE2 PHE A  19      12.109   4.794  23.881  1.00 15.69           C
ATOM    275  HE2 PHE A  19      12.412   3.932  24.054  1.00 15.65           H
ATOM    276  CD2 PHE A  19      12.870   5.875  24.255  1.00 15.34           C
ATOM    277  HD2 PHE A  19      13.697   5.738  24.652  1.00 15.20           H
ATOM    278  C   PHE A  19      14.571  10.365  23.654  1.00 17.64           C
ATOM    279  O   PHE A  19      14.079  11.439  23.270  1.00 19.24           O
ATOM    280  H   PHE A  19      15.290   7.503  23.434  1.00 16.09           H
ATOM    281  N   ASP A  20      15.581  10.339  24.504  1.00 16.97           N
ATOM    282  CA  ASP A  20      16.176  11.531  25.036  1.00 18.58           C
ATOM    283  HA  ASP A  20      15.468  12.173  25.252  1.00 18.00           H
ATOM    284  CB  ASP A  20      16.949  11.239  26.332  1.00 17.34           C
ATOM    285  HB3 ASP A  20      17.684  10.636  26.137  1.00 17.66           H
ATOM    286  HB2 ASP A  20      16.345  10.828  26.970  1.00 17.65           H
ATOM    287  CG  ASP A  20      17.505  12.459  26.955  1.00 17.48           C
ATOM    288  OD1 ASP A  20      18.526  12.382  27.714  1.00 18.23           O
ATOM    289  OD2 ASP A  20      17.104  13.582  26.681  1.00 18.37           O
ATOM    290  C   ASP A  20      17.105  12.181  23.975  1.00 18.42           C
ATOM    291  O   ASP A  20      18.355  12.302  24.208  1.00 18.59           O
ATOM    292  H   ASP A  20      15.944   9.615  24.793  1.00 17.46           H
ATOM    293  N   LYS A  21      16.503  12.701  22.908  1.00 22.88           N
ATOM    294  CA  LYS A  21      17.301  13.241  21.776  1.00 23.14           C
ATOM    295  HA  LYS A  21      17.856  12.511  21.430  1.00 24.38           H
ATOM    296  CB  LYS A  21      16.460  13.740  20.612  1.00 26.98           C
ATOM    297  HB3 LYS A  21      17.048  13.891  19.855  1.00 26.80           H
ATOM    298  HB2 LYS A  21      16.058  14.580  20.877  1.00 26.74           H
ATOM    299  CG  LYS A  21      15.315  12.855  20.134  1.00 30.28           C
ATOM    300  HG3 LYS A  21      14.623  13.417  19.753  1.00 30.57           H
ATOM    301  HG2 LYS A  21      14.960  12.365  20.887  1.00 30.42           H
ATOM    302  CD  LYS A  21      15.705  11.835  19.091  1.00 35.58           C
ATOM    303  HD3 LYS A  21      16.267  11.164  19.506  1.00 33.95           H
ATOM    304  HD2 LYS A  21      16.186  12.278  18.374  1.00 34.01           H
ATOM    305  CE  LYS A  21      14.487  11.138  18.486  1.00 34.76           C
ATOM    306  HE3 LYS A  21      14.263  11.563  17.644  1.00 35.47           H
ATOM    307  HE2 LYS A  21      13.739  11.192  19.097  1.00 35.39           H
ATOM    308  NZ  LYS A  21      14.762   9.695  18.220  1.00 37.08           N
ATOM    309  HZ1 LYS A  21      15.601   9.601  17.762  1.00 36.32           H
ATOM    310  HZ2 LYS A  21      14.065   9.323  17.675  1.00 36.32           H
ATOM    311  HZ3 LYS A  21      14.803   9.211  19.048  1.00 36.23           H
ATOM    312  C   LYS A  21      18.250  14.359  22.175  1.00 26.27           C
ATOM    313  O   LYS A  21      19.343  14.460  21.599  1.00 31.75           O
ATOM    314  H   LYS A  21      15.653  12.777  22.821  1.00 21.85           H
ATOM    315  N   ASP A  22      17.856  15.200  23.131  1.00 25.67           N
ATOM    316  CA  ASP A  22      18.670  16.354  23.520  1.00 23.04           C
ATOM    317  HA  ASP A  22      19.228  16.607  22.755  1.00 24.17           H
ATOM    318  CB  ASP A  22      17.783  17.597  23.817  1.00 23.56           C
ATOM    319  HB3 ASP A  22      17.165  17.724  23.080  1.00 23.14           H
ATOM    320  HB2 ASP A  22      18.354  18.375  23.907  1.00 23.14           H
ATOM    321  CG  ASP A  22      16.956  17.467  25.107  1.00 22.32           C
ATOM    322  OD1 ASP A  22      16.177  18.376  25.431  1.00 27.96           O
ATOM    323  OD2 ASP A  22      17.085  16.474  25.814  1.00 21.90           O
ATOM    324  C   ASP A  22      19.629  16.046  24.655  1.00 25.80           C
ATOM    325  O   ASP A  22      20.277  16.945  25.187  1.00 25.21           O
ATOM    326  H   ASP A  22      17.120  15.125  23.570  1.00 25.12           H
ATOM    327  N   GLY A  23      19.742  14.767  25.033  1.00 23.42           N
ATOM    328  CA  GLY A  23      20.644  14.371  26.130  1.00 22.21           C
ATOM    329  HA3 GLY A  23      21.552  14.480  25.805  1.00 23.39           H
ATOM    330  HA2 GLY A  23      20.515  13.421  26.278  1.00 23.37           H
ATOM    331  C   GLY A  23      20.607  15.023  27.495  1.00 26.29           C
ATOM    332  O   GLY A  23      21.568  14.927  28.254  1.00 25.45           O
ATOM    333  H   GLY A  23      19.317  14.107  24.686  1.00 23.68           H
ATOM    334  N   ASP A  24      19.478  15.608  27.892  1.00 26.43           N
ATOM    335  CA  ASP A  24      19.415  16.247  29.179  1.00 25.08           C
ATOM    336  HA  ASP A  24      20.305  16.613  29.363  1.00 24.46           H
ATOM    337  CB  ASP A  24      18.502  17.479  29.144  1.00 24.29           C
ATOM    338  HB3 ASP A  24      18.743  18.022  28.377  1.00 24.45           H
ATOM    339  HB2 ASP A  24      18.636  17.987  29.960  1.00 24.46           H
ATOM    340  CG  ASP A  24      17.017  17.153  29.032  1.00 24.19           C
ATOM    341  OD1 ASP A  24      16.544  16.092  28.498  1.00 22.21           O
ATOM    342  OD2 ASP A  24      16.285  18.019  29.526  1.00 26.76           O
ATOM    343  C   ASP A  24      19.112  15.331  30.369  1.00 21.50           C
ATOM    344  O   ASP A  24      19.091  15.797  31.530  1.00 24.29           O
ATOM    345  H   ASP A  24      18.752  15.639  27.432  1.00 26.03           H
ATOM    346  N   GLY A  25      18.906  14.034  30.112  1.00 21.41           N
ATOM    347  CA  GLY A  25      18.597  13.081  31.153  1.00 21.06           C
ATOM    348  HA3 GLY A  25      19.048  13.333  31.974  1.00 20.56           H
ATOM    349  HA2 GLY A  25      18.937  12.212  30.886  1.00 20.55           H
ATOM    350  C   GLY A  25      17.100  12.918  31.459  1.00 18.66           C
ATOM    351  O   GLY A  25      16.750  12.217  32.386  1.00 19.09           O
ATOM    352  H   GLY A  25      18.937  13.680  29.330  1.00 21.39           H
ATOM    353  N   THR A  26      16.252  13.534  30.645  1.00 18.95           N
ATOM    354  CA  THR A  26      14.769  13.414  30.859  1.00 19.46           C
ATOM    355  HA  THR A  26      14.622  12.577  31.345  1.00 19.53           H
ATOM    356  CB  THR A  26      14.076  14.501  31.716  1.00 23.71           C
ATOM    357  HB  THR A  26      13.455  14.071  32.322  1.00 23.59           H
ATOM    358  OG1 THR A  26      13.354  15.449  30.915  1.00 26.74           O
ATOM    359  HG1 THR A  26      13.317  16.084  31.296  0.00 16.41           H
ATOM    360  CG2 THR A  26      15.006  15.269  32.490  1.00 24.70           C
ATOM    361 HG21 THR A  26      15.528  14.688  33.048  1.00 24.35           H
ATOM    362 HG22 THR A  26      14.530  15.888  33.048  1.00 24.37           H
ATOM    363 HG23 THR A  26      15.592  15.761  31.912  1.00 24.35           H
ATOM    364  C   THR A  26      14.082  13.244  29.540  1.00 16.94           C
ATOM    365  O   THR A  26      14.579  13.718  28.510  1.00 18.79           O
ATOM    366  H   THR A  26      16.474  14.022  29.973  1.00 19.00           H
ATOM    367  N   ILE A  27      13.059  12.396  29.571  1.00 15.56           N
ATOM    368  CA  ILE A  27      12.273  12.151  28.369  1.00 13.19           C
ATOM    369  HA  ILE A  27      12.733  12.531  27.596  1.00 14.01           H
ATOM    370  CB  ILE A  27      12.006  10.700  28.036  1.00 14.52           C
ATOM    371  HB  ILE A  27      11.557  10.299  28.794  1.00 14.25           H
ATOM    372  CG1 ILE A  27      13.340   9.912  27.806  1.00 14.09           C
ATOM    373 HG13 ILE A  27      13.937  10.052  28.558  1.00 14.36           H
ATOM    374 HG12 ILE A  27      13.755  10.209  26.981  1.00 14.36           H
ATOM    375  CD1 ILE A  27      13.056   8.465  27.695  1.00 14.84           C
ATOM    376 HD11 ILE A  27      12.673   8.162  28.522  1.00 14.60           H
ATOM    377 HD12 ILE A  27      13.879   8.000  27.529  1.00 14.60           H
ATOM    378 HD13 ILE A  27      12.442   8.304  26.979  1.00 14.61           H
ATOM    379  CG2 ILE A  27      11.060  10.673  26.886  1.00 14.95           C
ATOM    380 HG21 ILE A  27      10.213  11.034  27.156  1.00 14.80           H
ATOM    381 HG22 ILE A  27      10.933   9.768  26.596  1.00 14.80           H
ATOM    382 HG23 ILE A  27      11.425  11.195  26.167  1.00 14.80           H
ATOM    383  C   ILE A  27      10.974  12.935  28.589  1.00 13.66           C
ATOM    384  O   ILE A  27      10.260  12.722  29.533  1.00 11.92           O
ATOM    385  H   ILE A  27      12.797  11.955  30.262  1.00 15.30           H
ATOM    386  N   THR A  28      10.705  13.873  27.680  1.00 13.64           N
ATOM    387  CA  THR A  28       9.500  14.697  27.721  1.00 13.97           C
ATOM    388  HA  THR A  28       9.161  14.797  28.635  1.00 13.62           H
ATOM    389  CB  THR A  28       9.791  16.085  27.125  1.00 13.42           C
ATOM    390  HB  THR A  28       8.987  16.623  27.152  1.00 14.50           H
ATOM    391  OG1 THR A  28      10.197  15.934  25.757  1.00 16.32           O
ATOM    392  HG1 THR A  28      10.431  16.721  25.510  0.00  7.62           H
ATOM    393  CG2 THR A  28      10.794  16.792  27.896  1.00 15.56           C
ATOM    394 HG21 THR A  28      10.611  16.705  28.835  1.00 14.86           H
ATOM    395 HG22 THR A  28      10.790  17.723  27.663  1.00 14.87           H
ATOM    396 HG23 THR A  28      11.664  16.430  27.713  1.00 14.86           H
ATOM    397  C   THR A  28       8.423  14.149  26.834  1.00 13.09           C
ATOM    398  O   THR A  28       8.656  13.244  26.070  1.00 11.15           O
ATOM    399  H   THR A  28      11.216  14.054  27.013  1.00 13.72           H
ATOM    400  N   THR A  29       7.244  14.747  26.884  1.00 14.96           N
ATOM    401  CA  THR A  29       6.151  14.295  26.061  1.00 15.17           C
ATOM    402  HA  THR A  29       6.006  13.334  26.189  1.00 15.41           H
ATOM    403  CB  THR A  29       4.840  15.059  26.442  1.00 17.65           C
ATOM    404  HB  THR A  29       4.129  14.803  25.835  1.00 17.61           H
ATOM    405  OG1 THR A  29       5.094  16.465  26.313  1.00 20.08           O
ATOM    406  HG1 THR A  29       4.457  16.977  26.566  0.00  8.72           H
ATOM    407  CG2 THR A  29       4.388  14.752  27.877  1.00 17.88           C
ATOM    408 HG21 THR A  29       4.357  13.803  28.014  1.00 17.78           H
ATOM    409 HG22 THR A  29       3.513  15.117  28.028  1.00 17.78           H
ATOM    410 HG23 THR A  29       5.000  15.139  28.506  1.00 17.78           H
ATOM    411  C   THR A  29       6.511  14.567  24.537  1.00 14.50           C
ATOM    412  O   THR A  29       6.148  13.796  23.663  1.00 16.55           O
ATOM    413  H   THR A  29       7.058  15.418  27.390  1.00 14.58           H
ATOM    414  N   LYS A  30       7.154  15.698  24.247  1.00 17.02           N
ATOM    415  CA  LYS A  30       7.672  15.993  22.906  1.00 18.40           C
ATOM    416  HA  LYS A  30       6.925  16.101  22.281  1.00 18.88           H
ATOM    417  CB  LYS A  30       8.456  17.289  22.963  1.00 22.00           C
ATOM    418  HB3 LYS A  30       9.305  17.124  23.401  1.00 21.80           H
ATOM    419  HB2 LYS A  30       7.954  17.945  23.465  1.00 21.77           H
ATOM    420  CG  LYS A  30       8.705  17.830  21.572  1.00 25.28           C
ATOM    421  HG3 LYS A  30       8.144  18.599  21.410  1.00 25.48           H
ATOM    422  HG2 LYS A  30       8.511  17.146  20.912  1.00 25.35           H
ATOM    423  CD  LYS A  30      10.139  18.245  21.385  1.00 29.86           C
ATOM    424  HD3 LYS A  30      10.376  18.114  20.453  1.00 29.54           H
ATOM    425  HD2 LYS A  30      10.700  17.685  21.940  1.00 29.49           H
ATOM    426  CE  LYS A  30      10.424  19.700  21.730  1.00 33.68           C
ATOM    427  HE3 LYS A  30      10.385  19.815  22.691  1.00 32.61           H
ATOM    428  HE2 LYS A  30       9.773  20.271  21.293  1.00 32.58           H
ATOM    429  NZ  LYS A  30      11.807  20.111  21.262  1.00 33.20           N
ATOM    430  HZ1 LYS A  30      12.477  19.656  21.777  1.00 33.35           H
ATOM    431  HZ2 LYS A  30      11.922  21.058  21.369  1.00 33.33           H
ATOM    432  HZ3 LYS A  30      11.922  19.886  20.335  1.00 33.32           H
ATOM    433  C   LYS A  30       8.607  14.852  22.384  1.00 18.80           C
ATOM    434  O   LYS A  30       8.453  14.296  21.290  1.00 15.67           O
ATOM    435  H   LYS A  30       7.301  16.320  24.822  1.00 16.73           H
ATOM    436  N   GLU A  31       9.543  14.434  23.242  1.00 16.53           N
ATOM    437  CA  GLU A  31      10.451  13.370  22.823  1.00 15.97           C
ATOM    438  HA  GLU A  31      10.841  13.621  21.960  1.00 15.64           H
ATOM    439  CB  GLU A  31      11.633  13.234  23.826  1.00 15.36           C
ATOM    440  HB3 GLU A  31      12.127  12.430  23.624  1.00 15.78           H
ATOM    441  HB2 GLU A  31      11.278  13.184  24.728  1.00 15.77           H
ATOM    442  CG  GLU A  31      12.584  14.424  23.761  1.00 16.44           C
ATOM    443  HG3 GLU A  31      12.058  15.237  23.813  1.00 16.62           H
ATOM    444  HG2 GLU A  31      13.043  14.396  22.907  1.00 16.63           H
ATOM    445  CD  GLU A  31      13.626  14.508  24.820  1.00 18.47           C
ATOM    446  OE1 GLU A  31      13.434  14.196  26.026  1.00 18.43           O
ATOM    447  OE2 GLU A  31      14.720  15.044  24.550  1.00 17.61           O
ATOM    448  C   GLU A  31       9.782  11.996  22.639  1.00 14.21           C
ATOM    449  O   GLU A  31      10.052  11.303  21.661  1.00 14.77           O
ATOM    450  H   GLU A  31       9.667  14.739  24.036  1.00 16.89           H
ATOM    451  N   LEU A  32       8.908  11.593  23.577  1.00 15.68           N
ATOM    452  CA  LEU A  32       8.114  10.377  23.451  1.00 16.31           C
ATOM    453  HA  LEU A  32       8.708   9.599  23.411  1.00 16.29           H
ATOM    454  CB  LEU A  32       7.163  10.231  24.593  1.00 15.34           C
ATOM    455  HB3 LEU A  32       6.341  10.684  24.358  1.00 15.95           H
ATOM    456  HB2 LEU A  32       7.557  10.708  25.340  1.00 15.92           H
ATOM    457  CG  LEU A  32       6.761   8.912  25.150  1.00 16.82           C
ATOM    458  HG  LEU A  32       6.072   8.525  24.587  1.00 16.26           H
ATOM    459  CD1 LEU A  32       7.927   7.916  25.237  1.00 15.15           C
ATOM    460 HD11 LEU A  32       8.077   7.534  24.369  1.00 15.65           H
ATOM    461 HD12 LEU A  32       7.703   7.225  25.864  1.00 15.65           H
ATOM    462 HD13 LEU A  32       8.714   8.381  25.530  1.00 15.64           H
ATOM    463  CD2 LEU A  32       6.166   9.180  26.499  1.00 17.16           C
ATOM    464 HD21 LEU A  32       6.869   9.409  27.113  1.00 17.04           H
ATOM    465 HD22 LEU A  32       5.717   8.387  26.802  1.00 17.04           H
ATOM    466 HD23 LEU A  32       5.538   9.904  26.434  1.00 17.03           H
ATOM    467  C   LEU A  32       7.326  10.456  22.165  1.00 17.95           C
ATOM    468  O   LEU A  32       7.302   9.501  21.361  1.00 17.10           O
ATOM    469  H   LEU A  32       8.766  12.032  24.302  1.00 15.47           H
ATOM    470  N   GLY A  33       6.647  11.598  22.026  1.00 19.18           N
ATOM    471  CA  GLY A  33       5.867  11.844  20.873  1.00 17.32           C
ATOM    472  HA3 GLY A  33       5.537  12.753  20.893  1.00 18.01           H
ATOM    473  HA2 GLY A  33       5.108  11.241  20.859  1.00 17.99           H
ATOM    474  C   GLY A  33       6.656  11.649  19.602  1.00 18.33           C
ATOM    475  O   GLY A  33       6.140  11.091  18.640  1.00 19.32           O
ATOM    476  H   GLY A  33       6.631  12.237  22.601  1.00 18.37           H
ATOM    477  N   THR A  34       7.887  12.139  19.589  1.00 18.88           N
ATOM    478  CA  THR A  34       8.667  12.191  18.345  1.00 20.61           C
ATOM    479  HA  THR A  34       8.126  12.611  17.644  1.00 20.28           H
ATOM    480  CB  THR A  34       9.966  12.981  18.476  1.00 20.68           C
ATOM    481  HB  THR A  34      10.516  12.574  19.163  1.00 21.47           H
ATOM    482  OG1 THR A  34       9.699  14.339  18.836  1.00 22.26           O
ATOM    483  HG1 THR A  34      10.402  14.700  18.940  0.00  8.73           H
ATOM    484  CG2 THR A  34      10.749  12.977  17.185  1.00 23.49           C
ATOM    485 HG21 THR A  34      11.274  12.175  17.119  1.00 22.57           H
ATOM    486 HG22 THR A  34      11.338  13.733  17.156  1.00 22.58           H
ATOM    487 HG23 THR A  34      10.151  13.022  16.437  1.00 22.58           H
ATOM    488  C   THR A  34       8.971  10.764  17.919  1.00 20.63           C
ATOM    489  O   THR A  34       8.865  10.397  16.731  1.00 21.01           O
ATOM    490  H   THR A  34       8.298  12.454  20.274  1.00 19.10           H
ATOM    491  N   VAL A  35       9.331   9.928  18.907  1.00 18.60           N
ATOM    492  CA  VAL A  35       9.577   8.547  18.610  1.00 21.29           C
ATOM    493  HA  VAL A  35      10.241   8.521  17.891  1.00 20.83           H
ATOM    494  CB  VAL A  35      10.219   7.784  19.802  1.00 20.80           C
ATOM    495  HB  VAL A  35       9.651   7.880  20.595  1.00 20.48           H
ATOM    496  CG1 VAL A  35      10.315   6.305  19.453  1.00 20.76           C
ATOM    497 HG11 VAL A  35       9.463   5.887  19.600  1.00 20.77           H
ATOM    498 HG12 VAL A  35      10.973   5.895  20.019  1.00 20.75           H
ATOM    499 HG13 VAL A  35      10.577   6.210  18.534  1.00 20.77           H
ATOM    500  CG2 VAL A  35      11.553   8.403  20.095  1.00 18.78           C
ATOM    501 HG21 VAL A  35      12.061   8.460  19.283  1.00 19.39           H
ATOM    502 HG22 VAL A  35      12.019   7.854  20.730  1.00 19.36           H
ATOM    503 HG23 VAL A  35      11.422   9.280  20.462  1.00 19.37           H
ATOM    504  C   VAL A  35       8.357   7.842  18.064  1.00 22.08           C
ATOM    505  O   VAL A  35       8.477   7.126  17.080  1.00 24.03           O
ATOM    506  H   VAL A  35       9.427  10.147  19.733  1.00 19.67           H
ATOM    507  N  AMET A  36       7.178   8.079  18.644  0.50 21.30           N
ATOM    508  N  BMET A  36       7.186   8.080  18.670  0.50 21.61           N
ATOM    509  CA AMET A  36       6.007   7.317  18.272  0.50 22.39           C
ATOM    510  CA BMET A  36       5.970   7.378  18.311  0.50 22.62           C
ATOM    511  HA AMET A  36       6.251   6.370  18.207  0.50 22.44           H
ATOM    512  HA BMET A  36       6.122   6.412  18.363  0.50 22.69           H
ATOM    513  CB AMET A  36       4.945   7.430  19.348  0.50 22.95           C
ATOM    514  CB BMET A  36       4.858   7.744  19.285  0.50 23.71           C
ATOM    515  HB3AMET A  36       4.155   6.942  19.070  0.50 22.71           H
ATOM    516  HB3BMET A  36       4.020   7.382  18.957  0.50 23.63           H
ATOM    517  HB2AMET A  36       4.729   8.366  19.486  0.50 22.68           H
ATOM    518  HB2BMET A  36       4.799   8.710  19.346  0.50 23.59           H
ATOM    519  CG AMET A  36       5.418   6.849  20.684  0.50 22.36           C
ATOM    520  CG BMET A  36       5.089   7.194  20.701  0.50 24.32           C
ATOM    521  HG3AMET A  36       6.231   7.303  20.950  0.50 22.47           H
ATOM    522  HG3BMET A  36       4.692   7.796  21.348  0.50 24.52           H
ATOM    523  HG2AMET A  36       5.608   5.907  20.551  0.50 22.49           H
ATOM    524  HG2BMET A  36       6.042   7.109  20.861  0.50 24.52           H
ATOM    525  SD AMET A  36       4.251   6.965  22.056  0.50 22.41           S
ATOM    526  SD BMET A  36       4.334   5.570  20.901  0.50 25.87           S
ATOM    527  CE AMET A  36       3.109   5.671  21.566  0.50 24.12           C
ATOM    528  CE BMET A  36       4.534   5.279  22.670  0.50 24.72           C
ATOM    529  HE1AMET A  36       2.599   5.975  20.812  0.50 23.56           H
ATOM    530  HE1BMET A  36       5.439   5.009  22.842  0.50 25.05           H
ATOM    531  HE2AMET A  36       2.523   5.477  22.302  0.50 23.54           H
ATOM    532  HE2BMET A  36       3.928   4.586  22.942  0.50 25.05           H
ATOM    533  HE3AMET A  36       3.609   4.887  21.330  0.50 23.56           H
ATOM    534  HE3BMET A  36       4.338   6.091  23.143  0.50 25.03           H
ATOM    535  C  AMET A  36       5.497   7.783  16.905  0.50 23.21           C
ATOM    536  C  BMET A  36       5.595   7.760  16.878  0.50 22.98           C
ATOM    537  O  AMET A  36       4.895   6.987  16.177  0.50 26.42           O
ATOM    538  O  BMET A  36       5.227   6.885  16.078  0.50 23.44           O
ATOM    539  H  AMET A  36       7.037   8.671  19.252  0.50 21.71           H
ATOM    540  H  BMET A  36       7.077   8.651  19.303  0.50 21.93           H
ATOM    541  N   ARG A  37       5.787   9.039  16.551  1.00 23.68           N
ATOM    542  CA  ARG A  37       5.400   9.597  15.203  1.00 24.64           C
ATOM    543  HA  ARG A  37       4.491   9.310  14.992  1.00 25.67           H
ATOM    544  CB  ARG A  37       5.418  11.147  15.180  1.00 26.77           C
ATOM    545  HB3 ARG A  37       5.738  11.459  14.316  1.00 26.06           H
ATOM    546  HB2 ARG A  37       6.000  11.471  15.889  1.00 26.02           H
ATOM    547  CG  ARG A  37       4.022  11.722  15.411  1.00 25.96           C
ATOM    548  HG3 ARG A  37       3.609  11.256  16.166  1.00 26.54           H
ATOM    549  HG2 ARG A  37       3.496  11.555  14.601  1.00 26.55           H
ATOM    550  CD  ARG A  37       3.953  13.215  15.686  1.00 27.73           C
ATOM    551  HD3 ARG A  37       3.085  13.411  16.075  1.00 27.03           H
ATOM    552  HD2 ARG A  37       4.004  13.665  14.824  1.00 27.08           H
ATOM    553  NE  ARG A  37       4.977  13.836  16.516  1.00 26.81           N
ATOM    554  HE  ARG A  37       5.812  14.065  16.078  1.00 26.13           H
ATOM    555  CZ  ARG A  37       4.874  14.122  17.815  1.00 23.34           C
ATOM    556  NH1 ARG A  37       3.803  13.754  18.508  1.00 24.23           N
ATOM    557 HH11 ARG A  37       3.144  13.356  18.129  1.00 24.01           H
ATOM    558 HH12 ARG A  37       3.757  13.932  19.348  1.00 23.98           H
ATOM    559  NH2 ARG A  37       5.867  14.765  18.453  1.00 24.72           N
ATOM    560 HH21 ARG A  37       6.577  14.992  18.025  1.00 24.31           H
ATOM    561 HH22 ARG A  37       5.813  14.914  19.298  1.00 24.30           H
ATOM    562  C   ARG A  37       6.317   9.030  14.114  1.00 29.10           C
ATOM    563  O   ARG A  37       5.874   8.778  12.993  1.00 34.54           O
ATOM    564  H   ARG A  37       6.166   9.616  17.061  1.00 23.62           H
ATOM    565  N   SER A  38       7.578   8.755  14.470  1.00 27.52           N
ATOM    566  CA  SER A  38       8.528   8.097  13.551  1.00 27.53           C
ATOM    567  HA  SER A  38       8.544   8.602  12.711  1.00 27.94           H
ATOM    568  CB  SER A  38       9.941   8.190  14.166  1.00 26.21           C
ATOM    569  HB3 SER A  38      10.035   9.024  14.652  1.00 26.69           H
ATOM    570  HB2 SER A  38      10.598   8.147  13.454  1.00 26.69           H
ATOM    571  OG  SER A  38      10.152   7.103  15.052  1.00 26.99           O
ATOM    572  HG  SER A  38      10.913   7.162  15.307  0.00  8.15           H
ATOM    573  C   SER A  38       8.097   6.625  13.202  1.00 31.17           C
ATOM    574  O   SER A  38       8.493   6.047  12.122  1.00 26.93           O
ATOM    575  H   SER A  38       7.908   8.939  15.241  1.00 27.82           H
ATOM    576  N   LEU A  39       7.281   6.040  14.078  1.00 30.16           N
ATOM    577  CA  LEU A  39       6.702   4.708  13.894  1.00 32.84           C
ATOM    578  HA  LEU A  39       7.176   4.248  13.170  1.00 31.77           H
ATOM    579  CB  LEU A  39       6.869   3.864  15.145  1.00 30.91           C
ATOM    580  HB3 LEU A  39       6.705   2.933  14.927  1.00 31.55           H
ATOM    581  HB2 LEU A  39       6.238   4.165  15.817  1.00 31.53           H
ATOM    582  CG  LEU A  39       8.267   3.965  15.727  1.00 31.62           C
ATOM    583  HG  LEU A  39       8.477   4.881  15.955  1.00 32.22           H
ATOM    584  CD1 LEU A  39       8.256   3.140  17.003  1.00 32.69           C
ATOM    585 HD11 LEU A  39       7.591   3.492  17.600  1.00 32.33           H
ATOM    586 HD12 LEU A  39       9.122   3.189  17.416  1.00 32.34           H
ATOM    587 HD13 LEU A  39       8.049   2.229  16.784  1.00 32.33           H
ATOM    588  CD2 LEU A  39       9.322   3.440  14.782  1.00 34.90           C
ATOM    589 HD21 LEU A  39       8.993   2.646  14.355  1.00 33.82           H
ATOM    590 HD22 LEU A  39      10.117   3.237  15.279  1.00 33.89           H
ATOM    591 HD23 LEU A  39       9.512   4.112  14.124  1.00 33.84           H
ATOM    592  C   LEU A  39       5.227   4.716  13.523  1.00 32.02           C
ATOM    593  O   LEU A  39       4.557   3.706  13.689  1.00 34.50           O
ATOM    594  H   LEU A  39       7.043   6.398  14.821  1.00 30.87           H
ATOM    595  N   GLY A  40       4.722   5.865  13.074  1.00 31.89           N
ATOM    596  CA  GLY A  40       3.422   5.941  12.398  1.00 35.00           C
ATOM    597  HA3 GLY A  40       3.220   5.095  11.968  1.00 33.98           H
ATOM    598  HA2 GLY A  40       3.458   6.628  11.714  1.00 33.99           H
ATOM    599  C   GLY A  40       2.295   6.279  13.347  1.00 33.97           C
ATOM    600  O   GLY A  40       1.156   6.543  12.923  1.00 32.16           O
ATOM    601  H   GLY A  40       5.110   6.627  13.147  1.00 32.58           H
ATOM    602  N   GLN A  41       2.608   6.267  14.644  1.00 33.74           N
ATOM    603  CA  GLN A  41       1.607   6.491  15.666  1.00 32.56           C
ATOM    604  HA  GLN A  41       0.748   6.121  15.374  1.00 32.77           H
ATOM    605  CB  GLN A  41       2.012   5.756  16.944  1.00 34.74           C
ATOM    606  HB3 GLN A  41       1.295   5.823  17.595  1.00 35.58           H
ATOM    607  HB2 GLN A  41       2.829   6.133  17.300  1.00 35.40           H
ATOM    608  CG  GLN A  41       2.245   4.294  16.629  1.00 41.03           C
ATOM    609  HG3 GLN A  41       3.160   4.184  16.324  1.00 40.79           H
ATOM    610  HG2 GLN A  41       1.632   4.021  15.928  1.00 40.83           H
ATOM    611  CD  GLN A  41       2.039   3.373  17.798  1.00 47.74           C
ATOM    612  OE1 GLN A  41       2.326   3.720  18.950  1.00 55.66           O
ATOM    613  NE2 GLN A  41       1.564   2.165  17.506  1.00 48.28           N
ATOM    614 HE21 GLN A  41       1.088   1.742  18.085  1.00 48.06           H
ATOM    615 HE22 GLN A  41       1.733   1.805  16.742  1.00 48.00           H
ATOM    616  C   GLN A  41       1.435   7.992  15.826  1.00 30.35           C
ATOM    617  O   GLN A  41       2.254   8.773  15.336  1.00 34.03           O
ATOM    618  H   GLN A  41       3.398   6.147  14.959  1.00 33.57           H
ATOM    619  N  AASN A  42       0.382   8.371  16.561  0.50 27.97           N
ATOM    620  N  BASN A  42       0.322   8.414  16.406  0.50 28.63           N
ATOM    621  CA AASN A  42      -0.150   9.741  16.567  0.50 28.11           C
ATOM    622  CA BASN A  42       0.083   9.830  16.632  0.50 28.31           C
ATOM    623  HA AASN A  42       0.566  10.371  16.346  0.50 28.02           H
ATOM    624  HA BASN A  42       0.929  10.294  16.786  0.50 28.18           H
ATOM    625  CB AASN A  42      -1.231   9.856  15.481  0.50 29.44           C
ATOM    626  CB BASN A  42      -0.604  10.528  15.452  0.50 28.85           C
ATOM    627  HB3AASN A  42      -1.744  10.667  15.630  0.50 29.51           H
ATOM    628  HB3BASN A  42      -1.533  10.250  15.417  0.50 28.82           H
ATOM    629  HB2AASN A  42      -1.813   9.082  15.529  0.50 29.51           H
ATOM    630  HB2BASN A  42      -0.152  10.280  14.631  0.50 28.82           H
ATOM    631  CG AASN A  42      -0.647   9.920  14.084  0.50 31.16           C
ATOM    632  CG BASN A  42      -0.573  12.049  15.567  0.50 29.31           C
ATOM    633  OD1AASN A  42      -0.949   9.086  13.233  0.50 31.33           O
ATOM    634  OD1BASN A  42       0.435  12.688  15.294  0.50 31.29           O
ATOM    635  ND2AASN A  42       0.223  10.905  13.849  0.50 33.71           N
ATOM    636  ND2BASN A  42      -1.681  12.627  15.978  0.50 31.49           N
ATOM    637 HD21AASN A  42       0.611  11.013  12.955  0.50 32.90           H
ATOM    638 HD21BASN A  42      -1.724  13.603  16.060  0.50 30.79           H
ATOM    639 HD22AASN A  42       0.473  11.521  14.569  0.50 32.90           H
ATOM    640 HD22BASN A  42      -2.463  12.082  16.204  0.50 30.79           H
ATOM    641  C  AASN A  42      -0.733  10.156  17.931  0.50 26.42           C
ATOM    642  C  BASN A  42      -0.744   9.869  17.890  0.50 27.03           C
ATOM    643  O  AASN A  42      -1.755  10.856  18.008  0.50 23.38           O
ATOM    644  O  BASN A  42      -1.972   9.909  17.848  0.50 27.69           O
ATOM    645  H  AASN A  42      -0.054   7.837  17.076  0.50 28.54           H
ATOM    646  H  BASN A  42      -0.312   7.900  16.679  0.50 28.96           H
ATOM    647  N   PRO A  43      -0.055   9.783  19.030  1.00 25.39           N
ATOM    648  CA  PRO A  43      -0.661  10.037  20.304  1.00 23.07           C
ATOM    649  HA  PRO A  43      -1.521   9.580  20.385  1.00 23.11           H
ATOM    650  CB  PRO A  43       0.368   9.462  21.313  1.00 22.95           C
ATOM    651  HB3 PRO A  43       0.180   8.525  21.481  1.00 23.21           H
ATOM    652  HB2 PRO A  43       0.357   9.972  22.137  1.00 23.19           H
ATOM    653  CG  PRO A  43       1.679   9.626  20.581  1.00 24.01           C
ATOM    654  HG3 PRO A  43       2.329   8.993  20.922  1.00 23.65           H
ATOM    655  HG2 PRO A  43       1.998  10.537  20.675  1.00 23.65           H
ATOM    656  CD  PRO A  43       1.337   9.323  19.155  1.00 23.59           C
ATOM    657  HD3 PRO A  43       1.397   8.369  18.993  1.00 24.12           H
ATOM    658  HD2 PRO A  43       1.929   9.822  18.572  1.00 24.15           H
ATOM    659  C   PRO A  43      -0.798  11.520  20.513  1.00 21.16           C
ATOM    660  O   PRO A  43       0.004  12.305  20.012  1.00 27.09           O
ATOM    661  N   THR A  44      -1.832  11.905  21.253  1.00 19.79           N
ATOM    662  CA  THR A  44      -2.027  13.246  21.689  1.00 19.77           C
ATOM    663  HA  THR A  44      -1.867  13.872  20.952  1.00 19.70           H
ATOM    664  CB  THR A  44      -3.480  13.464  22.230  1.00 22.69           C
ATOM    665  HB  THR A  44      -3.616  14.405  22.418  1.00 22.55           H
ATOM    666  OG1 THR A  44      -3.669  12.699  23.440  1.00 22.56           O
ATOM    667  HG1 THR A  44      -4.329  12.632  23.860  0.00  3.35           H
ATOM    668  CG2 THR A  44      -4.542  13.015  21.209  1.00 25.40           C
ATOM    669 HG21 THR A  44      -4.312  13.338  20.334  1.00 24.52           H
ATOM    670 HG22 THR A  44      -5.401  13.369  21.455  1.00 24.52           H
ATOM    671 HG23 THR A  44      -4.597  12.057  21.184  1.00 24.49           H
ATOM    672  C   THR A  44      -1.093  13.564  22.815  1.00 16.74           C
ATOM    673  O   THR A  44      -0.563  12.624  23.461  1.00 16.72           O
ATOM    674  H   THR A  44      -2.440  11.363  21.528  1.00 20.18           H
ATOM    675  N   GLU A  45      -0.950  14.849  23.115  1.00 18.63           N
ATOM    676  CA  GLU A  45      -0.140  15.312  24.211  1.00 16.59           C
ATOM    677  HA  GLU A  45       0.790  15.040  24.065  1.00 17.29           H
ATOM    678  CB  GLU A  45      -0.193  16.819  24.266  1.00 17.92           C
ATOM    679  HB3 GLU A  45      -1.126  17.083  24.283  1.00 17.98           H
ATOM    680  HB2 GLU A  45       0.217  17.166  23.458  1.00 18.00           H
ATOM    681  CG  GLU A  45       0.466  17.507  25.441  1.00 19.63           C
ATOM    682  HG3 GLU A  45       0.120  17.147  26.272  1.00 19.04           H
ATOM    683  HG2 GLU A  45       0.277  18.457  25.392  1.00 19.05           H
ATOM    684  CD  GLU A  45       1.994  17.333  25.439  1.00 18.98           C
ATOM    685  OE1 GLU A  45       2.595  17.070  24.372  1.00 26.06           O
ATOM    686  OE2 GLU A  45       2.563  17.529  26.501  1.00 23.34           O
ATOM    687  C   GLU A  45      -0.617  14.710  25.527  1.00 16.97           C
ATOM    688  O   GLU A  45       0.162  14.292  26.327  1.00 17.07           O
ATOM    689  H   GLU A  45      -1.330  15.482  22.672  1.00 17.69           H
ATOM    690  N   ALA A  46      -1.937  14.698  25.754  1.00 16.95           N
ATOM    691  CA  ALA A  46      -2.497  14.094  26.979  1.00 15.71           C
ATOM    692  HA  ALA A  46      -2.116  14.551  27.757  1.00 15.89           H
ATOM    693  CB  ALA A  46      -4.019  14.294  27.020  1.00 16.19           C
ATOM    694  HB1 ALA A  46      -4.212  15.234  27.006  1.00 16.03           H
ATOM    695  HB2 ALA A  46      -4.356  13.902  27.825  1.00 16.03           H
ATOM    696  HB3 ALA A  46      -4.408  13.868  26.255  1.00 16.03           H
ATOM    697  C   ALA A  46      -2.197  12.610  27.124  1.00 15.00           C
ATOM    698  O   ALA A  46      -1.893  12.094  28.242  1.00 15.81           O
ATOM    699  H   ALA A  46      -2.526  15.031  25.223  1.00 16.66           H
ATOM    700  N  AGLU A  47      -2.318  11.904  26.011  0.50 15.88           N
ATOM    701  N  BGLU A  47      -2.352  11.896  26.007  0.50 16.00           N
ATOM    702  CA AGLU A  47      -2.082  10.470  25.984  0.50 16.58           C
ATOM    703  CA BGLU A  47      -2.074  10.458  25.942  0.50 16.71           C
ATOM    704  HA AGLU A  47      -2.597  10.041  26.698  0.50 16.02           H
ATOM    705  HA BGLU A  47      -2.635   9.975  26.584  0.50 16.12           H
ATOM    706  CB AGLU A  47      -2.542   9.903  24.666  0.50 17.03           C
ATOM    707  CB BGLU A  47      -2.311   9.899  24.552  0.50 17.14           C
ATOM    708  HB3AGLU A  47      -2.144   9.028  24.534  0.50 17.01           H
ATOM    709  HB3BGLU A  47      -1.756   9.112  24.433  0.50 17.43           H
ATOM    710  HB2AGLU A  47      -2.287  10.502  23.947  0.50 17.03           H
ATOM    711  HB2BGLU A  47      -2.074  10.571  23.896  0.50 17.45           H
ATOM    712  CG AGLU A  47      -4.070   9.748  24.658  0.50 17.42           C
ATOM    713  CG BGLU A  47      -3.761   9.490  24.298  0.50 18.89           C
ATOM    714  HG3AGLU A  47      -4.465  10.511  25.108  0.50 17.58           H
ATOM    715  HG3BGLU A  47      -4.346  10.220  24.554  0.50 18.58           H
ATOM    716  HG2AGLU A  47      -4.310   8.928  25.118  0.50 17.58           H
ATOM    717  HG2BGLU A  47      -3.965   8.699  24.820  0.50 18.58           H
ATOM    718  CD AGLU A  47      -4.646   9.688  23.256  0.50 18.53           C
ATOM    719  CD BGLU A  47      -4.016   9.173  22.844  0.50 19.44           C
ATOM    720  OE1AGLU A  47      -5.885   9.591  23.147  0.50 18.57           O
ATOM    721  OE1BGLU A  47      -3.116   9.389  21.996  0.50 21.09           O
ATOM    722  OE2AGLU A  47      -3.870   9.729  22.286  0.50 21.85           O
ATOM    723  OE2BGLU A  47      -5.127   8.732  22.543  0.50 22.35           O
ATOM    724  C  AGLU A  47      -0.608  10.202  26.229  0.50 14.09           C
ATOM    725  C  BGLU A  47      -0.624  10.274  26.313  0.50 14.12           C
ATOM    726  O  AGLU A  47      -0.285   9.282  26.962  0.50 13.75           O
ATOM    727  O  BGLU A  47      -0.339   9.512  27.224  0.50 13.05           O
ATOM    728  H  AGLU A  47      -2.541  12.231  25.248  0.50 15.83           H
ATOM    729  H  BGLU A  47      -2.626  12.223  25.260  0.50 15.92           H
ATOM    730  N   LEU A  48       0.250  11.044  25.683  1.00 14.94           N
ATOM    731  CA  LEU A  48       1.716  11.025  26.083  1.00 15.37           C
ATOM    732  HA  LEU A  48       2.062  10.128  25.893  1.00 15.70           H
ATOM    733  CB  LEU A  48       2.488  11.998  25.178  1.00 16.14           C
ATOM    734  HB3 LEU A  48       3.402  12.055  25.498  1.00 16.57           H
ATOM    735  HB2 LEU A  48       2.072  12.871  25.242  1.00 16.57           H
ATOM    736  CG  LEU A  48       2.547  11.621  23.663  1.00 18.93           C
ATOM    737  HG  LEU A  48       1.657  11.395  23.356  1.00 18.53           H
ATOM    738  CD1 LEU A  48       3.027  12.844  22.869  1.00 20.38           C
ATOM    739 HD11 LEU A  48       2.326  13.501  22.857  1.00 19.90           H
ATOM    740 HD12 LEU A  48       3.240  12.577  21.972  1.00 19.90           H
ATOM    741 HD13 LEU A  48       3.803  13.206  23.298  1.00 19.89           H
ATOM    742  CD2 LEU A  48       3.442  10.416  23.415  1.00 18.62           C
ATOM    743 HD21 LEU A  48       4.232  10.499  23.951  1.00 18.69           H
ATOM    744 HD22 LEU A  48       3.678  10.379  22.486  1.00 18.73           H
ATOM    745 HD23 LEU A  48       2.965   9.620  23.661  1.00 18.71           H
ATOM    746  C   LEU A  48       1.981  11.284  27.553  1.00 16.90           C
ATOM    747  O   LEU A  48       2.822  10.584  28.184  1.00 14.65           O
ATOM    748  H   LEU A  48       0.055  11.604  25.061  1.00 14.76           H
ATOM    749  N   GLN A  49       1.263  12.234  28.151  1.00 14.72           N
ATOM    750  CA  GLN A  49       1.437  12.560  29.507  1.00 14.78           C
ATOM    751  HA  GLN A  49       2.400  12.652  29.663  1.00 14.41           H
ATOM    752  CB  GLN A  49       0.803  13.936  29.853  1.00 14.35           C
ATOM    753  HB3 GLN A  49      -0.160  13.872  29.761  1.00 14.20           H
ATOM    754  HB2 GLN A  49       1.149  14.610  29.247  1.00 14.23           H
ATOM    755  CG  GLN A  49       1.104  14.339  31.245  1.00 13.28           C
ATOM    756  HG3 GLN A  49       0.886  13.625  31.862  1.00 13.85           H
ATOM    757  HG2 GLN A  49       0.587  15.130  31.458  1.00 13.86           H
ATOM    758  CD  GLN A  49       2.554  14.700  31.400  1.00 14.74           C
ATOM    759  OE1 GLN A  49       3.080  15.531  30.668  1.00 15.14           O
ATOM    760  NE2 GLN A  49       3.231  14.031  32.388  1.00 13.54           N
ATOM    761 HE21 GLN A  49       4.050  13.796  32.266  1.00 13.89           H
ATOM    762 HE22 GLN A  49       2.837  13.847  33.131  1.00 13.89           H
ATOM    763  C   GLN A  49       0.966  11.432  30.412  1.00 13.34           C
ATOM    764  O   GLN A  49       1.529  11.128  31.460  1.00 13.26           O
ATOM    765  H   GLN A  49       0.659  12.701  27.755  1.00 15.21           H
ATOM    766  N   ASP A  50      -0.166  10.817  30.063  1.00 12.65           N
ATOM    767  CA  ASP A  50      -0.604   9.627  30.731  1.00 14.31           C
ATOM    768  HA  ASP A  50      -0.799   9.833  31.669  1.00 14.04           H
ATOM    769  CB  ASP A  50      -1.894   9.126  30.054  1.00 14.83           C
ATOM    770  HB3 ASP A  50      -2.084   8.226  30.361  1.00 15.17           H
ATOM    771  HB2 ASP A  50      -1.790   9.130  29.094  1.00 15.15           H
ATOM    772  CG  ASP A  50      -3.124  10.018  30.412  1.00 16.96           C
ATOM    773  OD1 ASP A  50      -4.083  10.106  29.560  1.00 17.73           O
ATOM    774  OD2 ASP A  50      -3.186  10.527  31.544  1.00 13.61           O
ATOM    775  C   ASP A  50       0.439   8.495  30.703  1.00 14.10           C
ATOM    776  O   ASP A  50       0.517   7.747  31.659  1.00 12.97           O
ATOM    777  H   ASP A  50      -0.689  11.091  29.438  1.00 13.23           H
ATOM    778  N   MET A  51       1.158   8.353  29.582  1.00 14.19           N
ATOM    779  CA  MET A  51       2.240   7.264  29.503  1.00 13.71           C
ATOM    780  HA  MET A  51       1.847   6.381  29.664  1.00 13.98           H
ATOM    781  CB  MET A  51       2.873   7.282  28.164  1.00 14.70           C
ATOM    782  HB3 MET A  51       3.668   6.726  28.182  1.00 14.63           H
ATOM    783  HB2 MET A  51       3.111   8.190  27.930  1.00 14.65           H
ATOM    784  CG  MET A  51       1.937   6.726  27.078  1.00 15.47           C
ATOM    785  HG3 MET A  51       1.071   7.157  27.129  1.00 16.24           H
ATOM    786  HG2 MET A  51       1.852   5.765  27.174  1.00 16.25           H
ATOM    787  SD  MET A  51       2.673   7.080  25.528  1.00 20.06           S
ATOM    788  CE  MET A  51       1.243   6.907  24.518  1.00 18.89           C
ATOM    789  HE1 MET A  51       0.958   5.990  24.535  1.00 19.24           H
ATOM    790  HE2 MET A  51       1.463   7.164  23.619  1.00 19.25           H
ATOM    791  HE3 MET A  51       0.547   7.473  24.858  1.00 19.23           H
ATOM    792  C   MET A  51       3.265   7.592  30.584  1.00 13.68           C
ATOM    793  O   MET A  51       3.690   6.737  31.401  1.00 15.69           O
ATOM    794  H   MET A  51       1.066   8.829  28.872  1.00 14.07           H
ATOM    795  N   ILE A  52       3.622   8.859  30.662  1.00 12.72           N
ATOM    796  CA  ILE A  52       4.662   9.262  31.606  1.00 11.29           C
ATOM    797  HA  ILE A  52       5.454   8.699  31.473  1.00 11.97           H
ATOM    798  CB  ILE A  52       5.077  10.715  31.365  1.00 13.02           C
ATOM    799  HB  ILE A  52       4.264  11.244  31.364  1.00 12.64           H
ATOM    800  CG1 ILE A  52       5.688  10.854  29.961  1.00 13.46           C
ATOM    801 HG13 ILE A  52       5.027  10.654  29.285  1.00 13.94           H
ATOM    802 HG12 ILE A  52       6.447  10.259  29.878  1.00 13.96           H
ATOM    803  CD1 ILE A  52       6.175  12.280  29.746  1.00 16.17           C
ATOM    804 HD11 ILE A  52       5.595  12.887  30.213  1.00 15.24           H
ATOM    805 HD12 ILE A  52       6.162  12.474  28.806  1.00 15.28           H
ATOM    806 HD13 ILE A  52       7.071  12.358  30.082  1.00 15.26           H
ATOM    807  CG2 ILE A  52       5.918  11.217  32.560  1.00 12.41           C
ATOM    808 HG21 ILE A  52       5.338  11.420  33.297  1.00 12.60           H
ATOM    809 HG22 ILE A  52       6.390  12.011  32.306  1.00 12.64           H
ATOM    810 HG23 ILE A  52       6.549  10.538  32.812  1.00 12.59           H
ATOM    811  C   ILE A  52       4.228   9.118  33.010  1.00 11.70           C
ATOM    812  O   ILE A  52       4.910   8.555  33.881  1.00 12.57           O
ATOM    813  H   ILE A  52       3.284   9.497  30.195  1.00 12.61           H
ATOM    814  N   ASN A  53       2.994   9.522  33.269  1.00 10.95           N
ATOM    815  CA  ASN A  53       2.453   9.491  34.638  1.00 11.18           C
ATOM    816  HA  ASN A  53       2.989  10.096  35.191  1.00 11.87           H
ATOM    817  CB  ASN A  53       1.023   9.978  34.684  1.00 14.29           C
ATOM    818  HB3 ASN A  53       0.667   9.812  35.568  1.00 13.79           H
ATOM    819  HB2 ASN A  53       0.505   9.495  34.021  1.00 13.79           H
ATOM    820  CG  ASN A  53       0.884  11.433  34.414  1.00 15.78           C
ATOM    821  OD1 ASN A  53       1.855  12.207  34.404  1.00 12.94           O
ATOM    822  ND2 ASN A  53      -0.406  11.829  34.108  1.00 15.16           N
ATOM    823 HD21 ASN A  53      -0.640  12.781  34.123  1.00 15.34           H
ATOM    824 HD22 ASN A  53      -1.087  11.164  33.875  1.00 15.33           H
ATOM    825  C   ASN A  53       2.570   8.101  35.273  1.00 12.09           C
ATOM    826  O   ASN A  53       2.723   7.986  36.432  1.00 13.60           O
ATOM    827  H   ASN A  53       2.444   9.820  32.679  1.00 11.23           H
ATOM    828  N   GLU A  54       2.326   7.061  34.477  1.00 12.90           N
ATOM    829  CA  GLU A  54       2.282   5.687  34.989  1.00 13.25           C
ATOM    830  HA  GLU A  54       1.562   5.581  35.644  1.00 14.16           H
ATOM    831  CB  GLU A  54       2.106   4.699  33.869  1.00 18.77           C
ATOM    832  HB3 GLU A  54       2.150   3.798  34.227  1.00 18.71           H
ATOM    833  HB2 GLU A  54       2.789   4.838  33.194  1.00 18.63           H
ATOM    834  CG  GLU A  54       0.729   4.932  33.236  1.00 25.88           C
ATOM    835  HG3 GLU A  54       0.814   5.600  32.543  1.00 25.51           H
ATOM    836  HG2 GLU A  54       0.104   5.229  33.915  1.00 25.52           H
ATOM    837  CD  GLU A  54       0.156   3.692  32.596  1.00 34.67           C
ATOM    838  OE1 GLU A  54       0.824   2.641  32.589  1.00 42.52           O
ATOM    839  OE2 GLU A  54      -0.990   3.746  32.113  1.00 43.22           O
ATOM    840  C   GLU A  54       3.597   5.312  35.627  1.00 13.43           C
ATOM    841  O   GLU A  54       3.561   4.465  36.450  1.00 12.54           O
ATOM    842  H   GLU A  54       2.186   7.127  33.632  1.00 12.88           H
ATOM    843  N   VAL A  55       4.673   5.967  35.243  1.00 13.14           N
ATOM    844  CA  VAL A  55       6.047   5.554  35.780  1.00 13.01           C
ATOM    845  HA  VAL A  55       5.939   4.846  36.448  1.00 13.88           H
ATOM    846  CB  VAL A  55       6.905   4.962  34.621  1.00 14.39           C
ATOM    847  HB  VAL A  55       7.786   4.733  34.984  1.00 14.43           H
ATOM    848  CG1 VAL A  55       6.300   3.661  34.091  1.00 15.95           C
ATOM    849 HG11 VAL A  55       6.182   3.051  34.823  1.00 15.45           H
ATOM    850 HG12 VAL A  55       6.896   3.282  33.441  1.00 15.45           H
ATOM    851 HG13 VAL A  55       5.452   3.853  33.685  1.00 15.44           H
ATOM    852  CG2 VAL A  55       7.136   5.951  33.502  1.00 14.61           C
ATOM    853 HG21 VAL A  55       6.293   6.194  33.114  1.00 14.53           H
ATOM    854 HG22 VAL A  55       7.690   5.537  32.837  1.00 14.54           H
ATOM    855 HG23 VAL A  55       7.576   6.730  33.848  1.00 14.55           H
ATOM    856  C   VAL A  55       6.755   6.686  36.455  1.00 16.39           C
ATOM    857  O   VAL A  55       7.957   6.574  36.842  1.00 13.28           O
ATOM    858  H   VAL A  55       4.690   6.612  34.676  1.00 13.21           H
ATOM    859  N   ASP A  56       6.076   7.839  36.511  1.00 15.98           N
ATOM    860  CA  ASP A  56       6.621   9.077  37.046  1.00 16.38           C
ATOM    861  HA  ASP A  56       7.555   9.149  36.758  1.00 16.27           H
ATOM    862  CB  ASP A  56       5.859  10.293  36.451  1.00 14.26           C
ATOM    863  HB3 ASP A  56       4.945  10.294  36.775  1.00 15.39           H
ATOM    864  HB2 ASP A  56       5.873  10.236  35.484  1.00 15.37           H
ATOM    865  CG  ASP A  56       6.532  11.644  36.858  1.00 17.11           C
ATOM    866  OD1 ASP A  56       7.763  11.633  37.100  1.00 16.26           O
ATOM    867  OD2 ASP A  56       5.846  12.673  37.010  1.00 16.62           O
ATOM    868  C   ASP A  56       6.612   9.102  38.574  1.00 18.78           C
ATOM    869  O   ASP A  56       5.917   9.888  39.208  1.00 21.41           O
ATOM    870  H   ASP A  56       5.265   7.932  36.249  1.00 16.08           H
ATOM    871  N   ALA A  57       7.445   8.243  39.165  1.00 19.15           N
ATOM    872  CA  ALA A  57       7.504   8.056  40.577  1.00 22.87           C
ATOM    873  HA  ALA A  57       6.623   7.758  40.884  1.00 22.64           H
ATOM    874  CB  ALA A  57       8.502   6.939  40.896  1.00 25.47           C
ATOM    875  HB1 ALA A  57       8.228   6.136  40.447  1.00 24.60           H
ATOM    876  HB2 ALA A  57       8.516   6.795  41.845  1.00 24.61           H
ATOM    877  HB3 ALA A  57       9.374   7.202  40.592  1.00 24.60           H
ATOM    878  C   ALA A  57       7.860   9.305  41.364  1.00 23.27           C
ATOM    879  O   ALA A  57       7.363   9.435  42.511  1.00 22.56           O
ATOM    880  H   ALA A  57       8.004   7.754  38.732  1.00 19.90           H
ATOM    881  N   ASP A  58       8.736  10.189  40.844  1.00 21.74           N
ATOM    882  CA  ASP A  58       9.118  11.409  41.588  1.00 24.82           C
ATOM    883  HA  ASP A  58       8.999  11.221  42.542  1.00 24.05           H
ATOM    884  CB  ASP A  58      10.620  11.799  41.444  1.00 24.62           C
ATOM    885  HB3 ASP A  58      11.160  11.011  41.613  1.00 24.55           H
ATOM    886  HB2 ASP A  58      10.835  12.484  42.096  1.00 24.55           H
ATOM    887  CG  ASP A  58      11.004  12.330  40.061  1.00 24.12           C
ATOM    888  OD1 ASP A  58      10.159  12.480  39.184  1.00 22.66           O
ATOM    889  OD2 ASP A  58      12.192  12.583  39.850  1.00 21.36           O
ATOM    890  C   ASP A  58       8.249  12.575  41.302  1.00 24.29           C
ATOM    891  O   ASP A  58       8.586  13.656  41.713  1.00 24.94           O
ATOM    892  H   ASP A  58       9.118  10.107  40.078  1.00 22.78           H
ATOM    893  N   GLY A  59       7.167  12.378  40.537  1.00 25.84           N
ATOM    894  CA  GLY A  59       6.191  13.431  40.273  1.00 25.39           C
ATOM    895  HA3 GLY A  59       5.867  13.758  41.127  1.00 25.86           H
ATOM    896  HA2 GLY A  59       5.436  13.028  39.815  1.00 25.86           H
ATOM    897  C   GLY A  59       6.598  14.643  39.464  1.00 26.99           C
ATOM    898  O   GLY A  59       5.764  15.545  39.271  1.00 27.61           O
ATOM    899  H   GLY A  59       6.971  11.638  40.149  1.00 25.32           H
ATOM    900  N   ASN A  60       7.825  14.698  38.927  1.00 21.46           N
ATOM    901  CA  ASN A  60       8.228  15.844  38.124  1.00 21.25           C
ATOM    902  HA  ASN A  60       7.931  16.633  38.624  1.00 22.34           H
ATOM    903  CB  ASN A  60       9.774  15.975  38.111  1.00 26.52           C
ATOM    904  HB3 ASN A  60      10.116  15.764  38.994  1.00 24.74           H
ATOM    905  HB2 ASN A  60      10.009  16.886  37.875  1.00 24.75           H
ATOM    906  CG  ASN A  60      10.444  15.043  37.113  1.00 24.71           C
ATOM    907  OD1 ASN A  60       9.860  14.074  36.600  1.00 20.72           O
ATOM    908  ND2 ASN A  60      11.669  15.368  36.795  1.00 25.39           N
ATOM    909 HD21 ASN A  60      12.120  14.906  36.058  1.00 25.15           H
ATOM    910 HD22 ASN A  60      12.140  16.069  37.293  1.00 25.17           H
ATOM    911  C   ASN A  60       7.651  16.058  36.721  1.00 21.72           C
ATOM    912  O   ASN A  60       7.981  17.027  36.091  1.00 24.84           O
ATOM    913  H   ASN A  60       8.428  14.090  39.006  1.00 22.66           H
ATOM    914  N   GLY A  61       6.765  15.191  36.235  1.00 21.49           N
ATOM    915  CA  GLY A  61       6.181  15.274  34.919  1.00 19.24           C
ATOM    916  HA3 GLY A  61       5.991  16.205  34.724  1.00 19.38           H
ATOM    917  HA2 GLY A  61       5.329  14.811  34.947  1.00 19.36           H
ATOM    918  C   GLY A  61       6.948  14.711  33.720  1.00 17.63           C
ATOM    919  O   GLY A  61       6.459  14.692  32.623  1.00 16.16           O
ATOM    920  H   GLY A  61       6.477  14.513  36.676  1.00 20.99           H
ATOM    921  N   THR A  62       8.179  14.257  33.926  1.00 16.23           N
ATOM    922  CA  THR A  62       9.031  13.734  32.826  1.00 15.37           C
ATOM    923  HA  THR A  62       8.490  13.546  32.031  1.00 15.37           H
ATOM    924  CB  THR A  62      10.157  14.683  32.427  1.00 16.86           C
ATOM    925  HB  THR A  62      10.678  14.262  31.726  1.00 17.35           H
ATOM    926  OG1 THR A  62      11.025  14.961  33.526  1.00 17.27           O
ATOM    927  HG1 THR A  62      11.570  15.448  33.297  0.00  9.62           H
ATOM    928  CG2 THR A  62       9.586  16.005  31.846  1.00 21.36           C
ATOM    929 HG21 THR A  62       9.018  15.815  31.095  1.00 19.85           H
ATOM    930 HG22 THR A  62      10.303  16.574  31.558  1.00 19.85           H
ATOM    931 HG23 THR A  62       9.074  16.463  32.516  1.00 19.85           H
ATOM    932  C   THR A  62       9.658  12.418  33.294  1.00 13.22           C
ATOM    933  O   THR A  62       9.556  12.094  34.428  1.00 12.58           O
ATOM    934  H   THR A  62       8.563  14.235  34.694  1.00 16.37           H
ATOM    935  N   ILE A  63      10.186  11.638  32.344  1.00 13.85           N
ATOM    936  CA  ILE A  63      10.761  10.337  32.651  1.00 14.15           C
ATOM    937  HA  ILE A  63      10.390   9.985  33.484  1.00 14.43           H
ATOM    938  CB  ILE A  63      10.401   9.368  31.536  1.00 14.49           C
ATOM    939  HB  ILE A  63      10.701   9.775  30.711  1.00 14.64           H
ATOM    940  CG1 ILE A  63       8.859   9.201  31.409  1.00 16.25           C
ATOM    941 HG13 ILE A  63       8.440  10.063  31.258  1.00 15.55           H
ATOM    942 HG12 ILE A  63       8.506   8.782  32.210  1.00 15.56           H
ATOM    943  CD1 ILE A  63       8.574   8.330  30.249  1.00 15.14           C
ATOM    944 HD11 ILE A  63       9.161   8.556  29.524  1.00 15.46           H
ATOM    945 HD12 ILE A  63       7.663   8.458  29.980  1.00 15.46           H
ATOM    946 HD13 ILE A  63       8.702   7.414  30.504  1.00 15.46           H
ATOM    947  CG2 ILE A  63      11.150   8.091  31.665  1.00 13.90           C
ATOM    948 HG21 ILE A  63      12.094   8.255  31.640  1.00 14.08           H
ATOM    949 HG22 ILE A  63      10.920   7.510  30.937  1.00 14.09           H
ATOM    950 HG23 ILE A  63      10.913   7.676  32.498  1.00 14.08           H
ATOM    951  C   ILE A  63      12.299  10.400  32.765  1.00 15.69           C
ATOM    952  O   ILE A  63      12.941  10.703  31.795  1.00 17.67           O
ATOM    953  H   ILE A  63      10.222  11.853  31.511  1.00 13.78           H
ATOM    954  N   ASP A  64      12.859  10.070  33.921  1.00 15.07           N
ATOM    955  CA  ASP A  64      14.294   9.965  34.047  1.00 14.90           C
ATOM    956  HA  ASP A  64      14.729  10.474  33.331  1.00 14.86           H
ATOM    957  CB  ASP A  64      14.776  10.590  35.399  1.00 16.33           C
ATOM    958  HB3 ASP A  64      14.370  11.465  35.502  1.00 16.15           H
ATOM    959  HB2 ASP A  64      15.741  10.677  35.381  1.00 16.10           H
ATOM    960  CG  ASP A  64      14.408   9.760  36.594  1.00 16.84           C
ATOM    961  OD1 ASP A  64      13.768   8.674  36.537  1.00 17.12           O
ATOM    962  OD2 ASP A  64      14.743  10.241  37.691  1.00 23.27           O
ATOM    963  C   ASP A  64      14.739   8.478  33.895  1.00 13.20           C
ATOM    964  O   ASP A  64      13.959   7.532  33.505  1.00  9.80           O
ATOM    965  H   ASP A  64      12.423   9.900  34.642  1.00 15.18           H
ATOM    966  N   PHE A  65      16.041   8.222  34.058  1.00 13.40           N
ATOM    967  CA  PHE A  65      16.536   6.909  33.667  1.00 13.98           C
ATOM    968  HA  PHE A  65      16.347   6.787  32.712  1.00 13.71           H
ATOM    969  CB  PHE A  65      18.098   6.825  33.832  1.00 14.71           C
ATOM    970  HB3 PHE A  65      18.314   6.694  34.767  1.00 14.46           H
ATOM    971  HB2 PHE A  65      18.492   7.654  33.518  1.00 14.48           H
ATOM    972  CG  PHE A  65      18.710   5.708  33.070  1.00 14.45           C
ATOM    973  CD1 PHE A  65      18.733   4.426  33.569  1.00 17.48           C
ATOM    974  HD1 PHE A  65      18.412   4.270  34.428  1.00 16.32           H
ATOM    975  CE1 PHE A  65      19.303   3.358  32.849  1.00 15.96           C
ATOM    976  HE1 PHE A  65      19.324   2.499  33.201  1.00 16.10           H
ATOM    977  CZ  PHE A  65      19.767   3.605  31.615  1.00 15.07           C
ATOM    978  HZ  PHE A  65      20.132   2.910  31.116  1.00 15.52           H
ATOM    979  CE2 PHE A  65      19.698   4.841  31.082  1.00 16.05           C
ATOM    980  HE2 PHE A  65      20.058   5.001  30.242  1.00 15.90           H
ATOM    981  CD2 PHE A  65      19.207   5.916  31.832  1.00 16.43           C
ATOM    982  HD2 PHE A  65      19.158   6.762  31.449  1.00 15.84           H
ATOM    983  C   PHE A  65      15.873   5.733  34.413  1.00 12.63           C
ATOM    984  O   PHE A  65      15.344   4.844  33.739  1.00 12.93           O
ATOM    985  H   PHE A  65      16.629   8.765  34.373  1.00 13.52           H
ATOM    986  N   PRO A  66      15.901   5.733  35.797  1.00 13.36           N
ATOM    987  CA  PRO A  66      15.256   4.656  36.502  1.00 13.45           C
ATOM    988  HA  PRO A  66      15.732   3.808  36.382  1.00 13.38           H
ATOM    989  CB  PRO A  66      15.299   5.089  37.964  1.00 13.54           C
ATOM    990  HB3 PRO A  66      15.954   4.547  38.432  1.00 13.14           H
ATOM    991  HB2 PRO A  66      14.426   4.976  38.372  1.00 13.14           H
ATOM    992  CG  PRO A  66      15.693   6.492  38.011  1.00 11.98           C
ATOM    993  HG3 PRO A  66      16.302   6.629  38.754  1.00 12.80           H
ATOM    994  HG2 PRO A  66      14.904   7.043  38.118  1.00 12.81           H
ATOM    995  CD  PRO A  66      16.376   6.791  36.725  1.00 14.01           C
ATOM    996  HD3 PRO A  66      17.336   6.724  36.842  1.00 13.36           H
ATOM    997  HD2 PRO A  66      16.126   7.668  36.410  1.00 13.38           H
ATOM    998  C   PRO A  66      13.776   4.488  36.201  1.00 13.10           C
ATOM    999  O   PRO A  66      13.277   3.381  36.164  1.00 15.28           O
ATOM   1000  N   GLU A  67      13.089   5.602  35.944  1.00 12.25           N
ATOM   1001  CA  GLU A  67      11.670   5.540  35.524  1.00 12.91           C
ATOM   1002  HA  GLU A  67      11.164   5.027  36.188  1.00 12.90           H
ATOM   1003  CB  GLU A  67      11.081   6.955  35.474  1.00 13.94           C
ATOM   1004  HB3 GLU A  67      10.215   6.924  35.036  1.00 13.71           H
ATOM   1005  HB2 GLU A  67      11.684   7.530  34.978  1.00 13.70           H
ATOM   1006  CG  GLU A  67      10.884   7.538  36.842  1.00 14.06           C
ATOM   1007  HG3 GLU A  67      11.718   7.472  37.331  1.00 14.13           H
ATOM   1008  HG2 GLU A  67      10.204   7.031  37.308  1.00 14.12           H
ATOM   1009  CD  GLU A  67      10.467   9.004  36.847  1.00 14.49           C
ATOM   1010  OE1 GLU A  67      10.231   9.646  37.895  1.00 16.99           O
ATOM   1011  OE2 GLU A  67      10.490   9.622  35.817  1.00 15.73           O
ATOM   1012  C   GLU A  67      11.471   4.863  34.144  1.00 12.54           C
ATOM   1013  O   GLU A  67      10.473   4.072  33.889  1.00 11.11           O
ATOM   1014  H   GLU A  67      13.408   6.398  36.007  1.00 12.62           H
ATOM   1015  N   PHE A  68      12.437   5.124  33.252  1.00 11.64           N
ATOM   1016  CA  PHE A  68      12.486   4.469  31.965  1.00 12.58           C
ATOM   1017  HA  PHE A  68      11.606   4.561  31.542  1.00 12.12           H
ATOM   1018  CB  PHE A  68      13.487   5.131  31.043  1.00 13.10           C
ATOM   1019  HB3 PHE A  68      14.372   5.058  31.430  1.00 13.14           H
ATOM   1020  HB2 PHE A  68      13.248   6.066  30.944  1.00 13.12           H
ATOM   1021  CG  PHE A  68      13.526   4.526  29.683  1.00 13.73           C
ATOM   1022  CD1 PHE A  68      12.466   4.690  28.802  1.00 16.67           C
ATOM   1023  HD1 PHE A  68      11.739   5.212  29.053  1.00 16.02           H
ATOM   1024  CE1 PHE A  68      12.537   4.207  27.517  1.00 17.14           C
ATOM   1025  HE1 PHE A  68      11.818   4.329  26.940  1.00 17.14           H
ATOM   1026  CZ  PHE A  68      13.623   3.463  27.104  1.00 17.74           C
ATOM   1027  HZ  PHE A  68      13.648   3.100  26.248  1.00 17.59           H
ATOM   1028  CE2 PHE A  68      14.673   3.273  27.977  1.00 17.81           C
ATOM   1029  HE2 PHE A  68      15.407   2.766  27.713  1.00 17.26           H
ATOM   1030  CD2 PHE A  68      14.608   3.764  29.272  1.00 15.76           C
ATOM   1031  HD2 PHE A  68      15.334   3.652  29.841  1.00 15.70           H
ATOM   1032  C   PHE A  68      12.761   2.988  32.100  1.00 10.72           C
ATOM   1033  O   PHE A  68      12.180   2.175  31.449  1.00 10.52           O
ATOM   1034  H   PHE A  68      13.073   5.688  33.380  1.00 12.08           H
ATOM   1035  N   LEU A  69      13.651   2.584  32.973  1.00 13.84           N
ATOM   1036  CA  LEU A  69      13.761   1.183  33.235  1.00 15.60           C
ATOM   1037  HA  LEU A  69      14.066   0.723  32.427  1.00 14.62           H
ATOM   1038  CB  LEU A  69      14.809   1.011  34.323  1.00 16.39           C
ATOM   1039  HB3 LEU A  69      14.829   0.079  34.590  1.00 16.85           H
ATOM   1040  HB2 LEU A  69      14.572   1.560  35.085  1.00 16.84           H
ATOM   1041  CG  LEU A  69      16.225   1.395  33.889  1.00 19.46           C
ATOM   1042  HG  LEU A  69      16.248   2.335  33.653  1.00 19.11           H
ATOM   1043  CD1 LEU A  69      17.219   1.184  35.042  1.00 20.83           C
ATOM   1044 HD11 LEU A  69      16.979   1.764  35.769  1.00 20.39           H
ATOM   1045 HD12 LEU A  69      18.105   1.390  34.739  1.00 20.37           H
ATOM   1046 HD13 LEU A  69      17.175   0.268  35.326  1.00 20.39           H
ATOM   1047  CD2 LEU A  69      16.610   0.602  32.661  1.00 20.13           C
ATOM   1048 HD21 LEU A  69      16.233  -0.279  32.719  1.00 19.88           H
ATOM   1049 HD22 LEU A  69      17.567   0.545  32.616  1.00 19.93           H
ATOM   1050 HD23 LEU A  69      16.278   1.052  31.881  1.00 19.86           H
ATOM   1051  C   LEU A  69      12.467   0.519  33.677  1.00 11.92           C
ATOM   1052  O   LEU A  69      12.089  -0.587  33.228  1.00 12.27           O
ATOM   1053  H   LEU A  69      14.178   3.100  33.414  1.00 13.47           H
ATOM   1054  N   THR A  70      11.737   1.209  34.592  1.00 13.77           N
ATOM   1055  CA  THR A  70      10.371   0.770  34.971  1.00 13.57           C
ATOM   1056  HA  THR A  70      10.471  -0.113  35.386  1.00 13.57           H
ATOM   1057  CB  THR A  70       9.847   1.693  36.071  1.00 14.19           C
ATOM   1058  HB  THR A  70       9.765   2.600  35.743  1.00 14.59           H
ATOM   1059  OG1 THR A  70      10.775   1.648  37.189  1.00 16.30           O
ATOM   1060  HG1 THR A  70      10.576   2.171  37.797  0.00  7.41           H
ATOM   1061  CG2 THR A  70       8.552   1.234  36.500  1.00 15.06           C
ATOM   1062 HG21 THR A  70       7.878   1.496  35.868  1.00 14.77           H
ATOM   1063 HG22 THR A  70       8.335   1.624  37.349  1.00 14.78           H
ATOM   1064 HG23 THR A  70       8.544   0.279  36.589  1.00 14.76           H
ATOM   1065  C   THR A  70       9.366   0.573  33.827  1.00 12.76           C
ATOM   1066  O   THR A  70       8.754  -0.507  33.668  1.00 12.70           O
ATOM   1067  H   THR A  70      12.009   1.918  34.997  1.00 13.28           H
ATOM   1068  N   MET A  71       9.314   1.562  32.967  1.00 12.96           N
ATOM   1069  CA  MET A  71       8.586   1.496  31.724  1.00 16.53           C
ATOM   1070  HA  MET A  71       7.630   1.459  31.939  1.00 16.48           H
ATOM   1071  CB  MET A  71       8.814   2.790  30.914  1.00 17.73           C
ATOM   1072  HB3 MET A  71       9.723   2.808  30.579  1.00 17.78           H
ATOM   1073  HB2 MET A  71       8.641   3.562  31.475  1.00 17.79           H
ATOM   1074  CG  MET A  71       7.872   2.837  29.744  1.00 19.46           C
ATOM   1075  HG3 MET A  71       6.960   2.782  30.069  1.00 19.71           H
ATOM   1076  HG2 MET A  71       8.058   2.093  29.149  1.00 19.71           H
ATOM   1077  SD  MET A  71       8.031   4.365  28.771  1.00 22.55           S
ATOM   1078  CE  MET A  71       6.549   5.218  29.262  1.00 22.69           C
ATOM   1079  HE1 MET A  71       5.787   4.692  29.009  1.00 22.65           H
ATOM   1080  HE2 MET A  71       6.520   6.071  28.822  1.00 22.65           H
ATOM   1081  HE3 MET A  71       6.561   5.341  30.214  1.00 22.65           H
ATOM   1082  C   MET A  71       8.931   0.253  30.933  1.00 19.23           C
ATOM   1083  O   MET A  71       8.010  -0.460  30.497  1.00 20.07           O
ATOM   1084  H   MET A  71       9.713   2.314  33.091  1.00 13.71           H
ATOM   1085  N   MET A  72      10.234  -0.016  30.752  1.00 19.84           N
ATOM   1086  CA  MET A  72      10.600  -1.198  29.951  1.00 20.90           C
ATOM   1087  HA  MET A  72      10.090  -1.168  29.114  1.00 21.37           H
ATOM   1088  CB  MET A  72      12.055  -1.166  29.561  1.00 24.90           C
ATOM   1089  HB3 MET A  72      12.271  -1.985  29.087  1.00 23.88           H
ATOM   1090  HB2 MET A  72      12.594  -1.098  30.365  1.00 23.87           H
ATOM   1091  CG  MET A  72      12.413   0.006  28.657  1.00 24.76           C
ATOM   1092  HG3 MET A  72      12.517   0.805  29.196  1.00 26.17           H
ATOM   1093  HG2 MET A  72      11.706   0.134  28.005  1.00 26.24           H
ATOM   1094  SD  MET A  72      13.943  -0.276  27.766  1.00 31.73           S
ATOM   1095  CE  MET A  72      15.021  -0.118  29.145  1.00 25.94           C
ATOM   1096  HE1 MET A  72      14.821   0.699  29.608  1.00 27.59           H
ATOM   1097  HE2 MET A  72      15.927  -0.101  28.830  1.00 27.59           H
ATOM   1098  HE3 MET A  72      14.892  -0.867  29.731  1.00 27.57           H
ATOM   1099  C   MET A  72      10.233  -2.483  30.669  1.00 20.74           C
ATOM   1100  O   MET A  72       9.825  -3.415  29.995  1.00 23.09           O
ATOM   1101  H   MET A  72      10.891   0.442  31.066  1.00 19.95           H
ATOM   1102  N   ALA A  73      10.403  -2.522  32.013  1.00 17.91           N
ATOM   1103  CA  ALA A  73      10.012  -3.692  32.849  1.00 17.87           C
ATOM   1104  HA  ALA A  73      10.529  -4.469  32.549  1.00 18.11           H
ATOM   1105  CB  ALA A  73      10.388  -3.436  34.348  1.00 17.11           C
ATOM   1106  HB1 ALA A  73      11.310  -3.175  34.399  1.00 17.33           H
ATOM   1107  HB2 ALA A  73      10.249  -4.245  34.847  1.00 17.33           H
ATOM   1108  HB3 ALA A  73       9.830  -2.737  34.696  1.00 17.31           H
ATOM   1109  C   ALA A  73       8.551  -4.017  32.641  1.00 19.90           C
ATOM   1110  O   ALA A  73       8.190  -5.160  32.288  1.00 21.22           O
ATOM   1111  H   ALA A  73      10.749  -1.879  32.468  1.00 18.52           H
ATOM   1112  N   ARG A  74       7.717  -2.999  32.663  1.00 20.41           N
ATOM   1113  CA  ARG A  74       6.260  -3.210  32.438  1.00 21.86           C
ATOM   1114  HA  ARG A  74       5.972  -3.981  32.970  1.00 22.22           H
ATOM   1115  CB  ARG A  74       5.552  -2.031  32.959  1.00 20.46           C
ATOM   1116  HB3 ARG A  74       4.604  -2.122  32.771  1.00 20.77           H
ATOM   1117  HB2 ARG A  74       5.896  -1.233  32.527  1.00 20.76           H
ATOM   1118  CG  ARG A  74       5.699  -1.858  34.432  1.00 20.38           C
ATOM   1119  HG3 ARG A  74       6.610  -1.603  34.639  1.00 20.00           H
ATOM   1120  HG2 ARG A  74       5.475  -2.691  34.876  1.00 20.05           H
ATOM   1121  CD  ARG A  74       4.773  -0.775  34.962  1.00 18.94           C
ATOM   1122  HD3 ARG A  74       3.869  -1.120  35.030  1.00 18.96           H
ATOM   1123  HD2 ARG A  74       4.806  -0.007  34.372  1.00 18.97           H
ATOM   1124  NE  ARG A  74       5.218  -0.375  36.276  1.00 17.69           N
ATOM   1125  HE  ARG A  74       5.553  -1.096  36.827  1.00 18.17           H
ATOM   1126  CZ  ARG A  74       4.869   0.727  36.923  1.00 18.37           C
ATOM   1127  NH1 ARG A  74       3.972   1.606  36.405  1.00 19.59           N
ATOM   1128 HH11 ARG A  74       3.619   1.469  35.634  1.00 19.21           H
ATOM   1129 HH12 ARG A  74       3.757   2.310  36.850  1.00 19.22           H
ATOM   1130  NH2 ARG A  74       5.409   0.964  38.091  1.00 21.44           N
ATOM   1131 HH21 ARG A  74       5.969   0.409  38.433  1.00 20.39           H
ATOM   1132 HH22 ARG A  74       5.179   1.663  38.538  1.00 20.39           H
ATOM   1133  C   ARG A  74       5.753  -3.429  31.016  1.00 27.47           C
ATOM   1134  O   ARG A  74       4.745  -4.143  30.776  1.00 29.85           O
ATOM   1135  H   ARG A  74       7.949  -2.181  32.797  1.00 20.58           H
ATOM   1136  N   LYS A  75       6.372  -2.738  30.083  1.00 27.89           N
ATOM   1137  CA  LYS A  75       5.845  -2.598  28.743  1.00 33.31           C
ATOM   1138  HA  LYS A  75       4.938  -2.962  28.692  1.00 33.38           H
ATOM   1139  CB  LYS A  75       5.781  -1.127  28.391  1.00 32.47           C
ATOM   1140  HB3 LYS A  75       5.421  -1.041  27.494  1.00 32.90           H
ATOM   1141  HB2 LYS A  75       6.674  -0.753  28.420  1.00 32.84           H
ATOM   1142  CG  LYS A  75       4.900  -0.323  29.312  1.00 33.52           C
ATOM   1143  HG3 LYS A  75       5.018   0.619  29.113  1.00 33.26           H
ATOM   1144  HG2 LYS A  75       5.153  -0.499  30.231  1.00 33.25           H
ATOM   1145  CD  LYS A  75       3.416  -0.651  29.159  1.00 33.47           C
ATOM   1146  HD3 LYS A  75       3.263  -1.585  29.369  1.00 34.40           H
ATOM   1147  HD2 LYS A  75       3.135  -0.457  28.252  1.00 34.41           H
ATOM   1148  CE  LYS A  75       2.571   0.193  30.117  1.00 37.62           C
ATOM   1149  HE3 LYS A  75       2.821   1.121  29.996  1.00 37.13           H
ATOM   1150  HE2 LYS A  75       2.763  -0.092  31.023  1.00 37.13           H
ATOM   1151  NZ  LYS A  75       1.094   0.132  29.943  1.00 40.02           N
ATOM   1152  HZ1 LYS A  75       0.807   0.829  29.347  1.00 39.25           H
ATOM   1153  HZ2 LYS A  75       0.658   0.248  30.791  1.00 39.25           H
ATOM   1154  HZ3 LYS A  75       0.842  -0.717  29.574  1.00 39.25           H
ATOM   1155  C   LYS A  75       6.708  -3.366  27.730  1.00 41.45           C
ATOM   1156  O   LYS A  75       6.322  -3.486  26.559  1.00 41.53           O
ATOM   1157  H   LYS A  75       7.110  -2.315  30.210  1.00 29.05           H
ATOM   1158  N   MET A  76       7.890  -3.818  28.172  1.00 46.14           N
ATOM   1159  CA  MET A  76       8.633  -4.905  27.524  1.00 54.38           C
ATOM   1160  HA  MET A  76       8.249  -5.096  26.643  1.00 54.40           H
ATOM   1161  CB  MET A  76      10.118  -4.554  27.332  1.00 57.03           C
ATOM   1162  HB3 MET A  76      10.665  -5.345  27.453  1.00 57.00           H
ATOM   1163  HB2 MET A  76      10.378  -3.880  27.973  1.00 56.65           H
ATOM   1164  CG  MET A  76      10.453  -3.998  25.959  1.00 59.55           C
ATOM   1165  HG3 MET A  76       9.722  -3.433  25.665  1.00 59.67           H
ATOM   1166  HG2 MET A  76      10.564  -4.738  25.342  1.00 59.67           H
ATOM   1167  SD  MET A  76      11.970  -3.009  25.910  1.00 62.77           S
ATOM   1168  CE  MET A  76      13.233  -4.171  26.440  1.00 62.80           C
ATOM   1169  HE1 MET A  76      12.935  -4.622  27.233  1.00 62.72           H
ATOM   1170  HE2 MET A  76      14.042  -3.687  26.623  1.00 62.76           H
ATOM   1171  HE3 MET A  76      13.385  -4.808  25.738  1.00 62.76           H
ATOM   1172  C   MET A  76       8.476  -6.129  28.411  1.00 61.92           C
ATOM   1173  O   MET A  76       9.451  -6.819  28.720  1.00 69.92           O
ATOM   1174  H   MET A  76       8.301  -3.502  28.855  1.00 46.40           H
ATOM   1175  N   LYS A  77       7.237  -6.373  28.847  1.00 69.96           N
ATOM   1176  CA  LYS A  77       6.903  -7.597  29.569  1.00 73.61           C
ATOM   1177  HA  LYS A  77       7.594  -7.775  30.241  1.00 72.96           H
ATOM   1178  CB  LYS A  77       5.549  -7.520  30.289  1.00 70.74           C
ATOM   1179  HB3 LYS A  77       5.002  -8.284  30.049  1.00 71.48           H
ATOM   1180  HB2 LYS A  77       5.094  -6.701  30.040  1.00 71.18           H
ATOM   1181  CG  LYS A  77       5.694  -7.528  31.798  1.00 71.18           C
ATOM   1182  HG3 LYS A  77       4.859  -7.240  32.182  1.00 70.05           H
ATOM   1183  HG2 LYS A  77       6.408  -6.926  32.054  1.00 69.77           H
ATOM   1184  CD  LYS A  77       5.993  -8.909  32.360  1.00 67.97           C
ATOM   1185  HD3 LYS A  77       6.548  -9.404  31.737  1.00 67.75           H
ATOM   1186  HD2 LYS A  77       5.154  -9.375  32.508  1.00 67.70           H
ATOM   1187  CE  LYS A  77       6.730  -8.812  33.687  1.00 63.91           C
ATOM   1188  HE3 LYS A  77       6.506  -7.977  34.124  1.00 64.21           H
ATOM   1189  HE2 LYS A  77       7.683  -8.842  33.513  1.00 64.17           H
ATOM   1190  NZ  LYS A  77       6.410  -9.924  34.619  1.00 61.10           N
ATOM   1191  HZ1 LYS A  77       5.752  -9.638  35.254  1.00 61.96           H
ATOM   1192  HZ2 LYS A  77       7.202 -10.186  35.094  1.00 61.96           H
ATOM   1193  HZ3 LYS A  77       6.076 -10.682  34.135  1.00 62.00           H
ATOM   1194  C   LYS A  77       6.891  -8.729  28.576  1.00 77.21           C
ATOM   1195  O   LYS A  77       5.922  -8.911  27.831  1.00 80.84           O
ATOM   1196  H   LYS A  77       6.568  -5.850  28.726  1.00 68.39           H
ATOM   1197  N   ASP A  78       7.988  -9.476  28.575  1.00 78.61           N
ATOM   1198  CA  ASP A  78       8.181 -10.584  27.662  1.00 82.17           C
ATOM   1199  HA  ASP A  78       9.101 -10.907  27.764  1.00 81.88           H
ATOM   1200  CB  ASP A  78       7.241 -11.762  27.994  1.00 87.48           C
ATOM   1201  HB3 ASP A  78       7.243 -12.395  27.260  1.00 86.64           H
ATOM   1202  HB2 ASP A  78       6.341 -11.437  28.149  1.00 86.64           H
ATOM   1203  CG  ASP A  78       7.676 -12.530  29.217  1.00 90.13           C
ATOM   1204  OD1 ASP A  78       7.601 -11.956  30.332  1.00 87.02           O
ATOM   1205  OD2 ASP A  78       8.075 -13.712  29.049  1.00 89.51           O
ATOM   1206  C   ASP A  78       8.011 -10.166  26.205  1.00 79.23           C
ATOM   1207  O   ASP A  78       8.682  -9.253  25.712  1.00 74.45           O
ATOM   1208  H   ASP A  78       8.653  -9.358  29.107  1.00 79.03           H
ATOM   1209  N   THR A  79       7.045 -10.797  25.554  1.00 77.10           N
ATOM   1210  CA  THR A  79       7.232 -11.222  24.197  1.00 75.01           C
ATOM   1211  HA  THR A  79       8.115 -10.915  23.902  1.00 75.84           H
ATOM   1212  CB  THR A  79       7.278 -12.766  24.155  1.00 74.53           C
ATOM   1213  HB  THR A  79       6.700 -13.117  24.846  1.00 74.80           H
ATOM   1214  OG1 THR A  79       8.621 -13.209  24.411  1.00 76.64           O
ATOM   1215  HG1 THR A  79       8.729 -14.015  24.244  0.00 37.57           H
ATOM   1216  CG2 THR A  79       6.806 -13.310  22.820  1.00 74.36           C
ATOM   1217 HG21 THR A  79       5.922 -12.996  22.630  1.00 74.33           H
ATOM   1218 HG22 THR A  79       6.766 -14.264  22.855  1.00 74.35           H
ATOM   1219 HG23 THR A  79       7.401 -13.040  22.116  1.00 74.37           H
ATOM   1220  C   THR A  79       6.211 -10.655  23.212  1.00 77.89           C
ATOM   1221  O   THR A  79       5.015 -10.496  23.495  1.00 77.81           O
ATOM   1222  H   THR A  79       6.260 -10.961  25.863  1.00 77.21           H
ATOM   1223  N   ASP A  80       6.754 -10.351  22.045  1.00 76.15           N
ATOM   1224  CA  ASP A  80       6.017  -9.981  20.859  1.00 75.00           C
ATOM   1225  HA  ASP A  80       5.587  -9.113  20.983  1.00 74.85           H
ATOM   1226  CB  ASP A  80       7.031  -9.879  19.719  1.00 81.15           C
ATOM   1227  HB3 ASP A  80       6.763  -9.177  19.105  1.00 80.26           H
ATOM   1228  HB2 ASP A  80       7.076 -10.731  19.261  1.00 80.00           H
ATOM   1229  CG  ASP A  80       8.443  -9.573  20.226  1.00 85.32           C
ATOM   1230  OD1 ASP A  80       9.291 -10.502  20.280  1.00 85.10           O
ATOM   1231  OD2 ASP A  80       8.674  -8.415  20.633  1.00 85.09           O
ATOM   1232  C   ASP A  80       4.967 -11.043  20.543  1.00 68.81           C
ATOM   1233  O   ASP A  80       5.298 -12.222  20.415  1.00 64.37           O
ATOM   1234  H   ASP A  80       7.603 -10.359  21.929  1.00 76.32           H
ATOM   1235  N   SER A  81       3.710 -10.632  20.426  1.00 61.66           N
ATOM   1236  CA  SER A  81       2.621 -11.559  20.090  1.00 64.93           C
ATOM   1237  HA  SER A  81       2.672 -12.315  20.711  1.00 64.75           H
ATOM   1238  CB  SER A  81       1.251 -10.894  20.322  1.00 63.68           C
ATOM   1239  HB3 SER A  81       1.183 -10.643  21.257  1.00 62.32           H
ATOM   1240  HB2 SER A  81       0.556 -11.535  20.105  1.00 62.32           H
ATOM   1241  OG  SER A  81       1.069  -9.734  19.524  1.00 57.06           O
ATOM   1242  HG  SER A  81       0.253  -9.892  19.832  0.00 31.58           H
ATOM   1243  C   SER A  81       2.692 -12.158  18.662  1.00 68.73           C
ATOM   1244  O   SER A  81       3.130 -13.302  18.475  1.00 73.96           O
ATOM   1245  H   SER A  81       3.453  -9.828  20.554  1.00 63.89           H
ATOM   1246  N   GLU A  82       2.248 -11.399  17.668  1.00 68.28           N
ATOM   1247  CA  GLU A  82       2.128 -11.907  16.301  1.00 69.31           C
ATOM   1248  HA  GLU A  82       2.992 -12.261  16.003  1.00 69.27           H
ATOM   1249  CB  GLU A  82       1.084 -13.039  16.233  1.00 75.40           C
ATOM   1250  HB3 GLU A  82       0.381 -12.842  16.871  1.00 75.38           H
ATOM   1251  HB2 GLU A  82       1.518 -13.870  16.481  1.00 75.44           H
ATOM   1252  CG  GLU A  82       0.410 -13.272  14.879  1.00 82.15           C
ATOM   1253  HG3 GLU A  82       0.151 -12.428  14.480  1.00 81.30           H
ATOM   1254  HG2 GLU A  82      -0.383 -13.811  15.026  1.00 81.46           H
ATOM   1255  CD  GLU A  82       1.281 -14.011  13.878  1.00 86.54           C
ATOM   1256  OE1 GLU A  82       2.462 -13.632  13.704  1.00 93.33           O
ATOM   1257  OE2 GLU A  82       0.767 -14.968  13.255  1.00 85.44           O
ATOM   1258  C   GLU A  82       1.749 -10.745  15.403  1.00 64.71           C
ATOM   1259  O   GLU A  82       2.494 -10.386  14.488  1.00 57.88           O
ATOM   1260  H   GLU A  82       2.016 -10.578  17.763  1.00 68.41           H
ATOM   1261  N   GLU A  83       0.592 -10.148  15.694  1.00 63.13           N
ATOM   1262  CA  GLU A  83       0.162  -8.918  15.025  1.00 64.39           C
ATOM   1263  HA  GLU A  83       0.133  -9.079  14.059  1.00 62.93           H
ATOM   1264  CB  GLU A  83      -1.242  -8.484  15.471  1.00 67.25           C
ATOM   1265  HB3 GLU A  83      -1.340  -7.533  15.305  1.00 68.00           H
ATOM   1266  HB2 GLU A  83      -1.345  -8.657  16.419  1.00 68.11           H
ATOM   1267  CG  GLU A  83      -2.374  -9.186  14.733  1.00 73.92           C
ATOM   1268  HG3 GLU A  83      -2.251  -9.066  13.778  1.00 73.97           H
ATOM   1269  HG2 GLU A  83      -3.219  -8.799  15.009  1.00 74.00           H
ATOM   1270  CD  GLU A  83      -2.430 -10.685  15.014  1.00 81.77           C
ATOM   1271  OE1 GLU A  83      -2.267 -11.074  16.195  1.00 91.61           O
ATOM   1272  OE2 GLU A  83      -2.635 -11.478  14.064  1.00 77.30           O
ATOM   1273  C   GLU A  83       1.164  -7.796  15.281  1.00 55.62           C
ATOM   1274  O   GLU A  83       1.341  -6.938  14.434  1.00 58.15           O
ATOM   1275  H   GLU A  83       0.041 -10.437  16.287  1.00 63.99           H
ATOM   1276  N   GLU A  84       1.825  -7.819  16.435  1.00 49.41           N
ATOM   1277  CA  GLU A  84       2.783  -6.775  16.771  1.00 47.97           C
ATOM   1278  HA  GLU A  84       2.508  -5.947  16.332  1.00 47.76           H
ATOM   1279  CB  GLU A  84       2.789  -6.466  18.277  1.00 50.42           C
ATOM   1280  HB3 GLU A  84       1.889  -6.217  18.543  1.00 49.35           H
ATOM   1281  HB2 GLU A  84       3.389  -5.719  18.432  1.00 49.34           H
ATOM   1282  CG  GLU A  84       3.235  -7.592  19.177  1.00 48.39           C
ATOM   1283  HG3 GLU A  84       4.172  -7.781  19.010  1.00 49.79           H
ATOM   1284  HG2 GLU A  84       2.705  -8.375  18.982  1.00 49.88           H
ATOM   1285  CD  GLU A  84       3.080  -7.269  20.664  1.00 52.55           C
ATOM   1286  OE1 GLU A  84       1.954  -6.940  21.112  1.00 52.48           O
ATOM   1287  OE2 GLU A  84       4.099  -7.367  21.395  1.00 49.45           O
ATOM   1288  C   GLU A  84       4.173  -7.124  16.260  1.00 43.60           C
ATOM   1289  O   GLU A  84       4.989  -6.224  16.036  1.00 37.01           O
ATOM   1290  H   GLU A  84       1.730  -8.420  17.039  1.00 50.63           H
ATOM   1291  N   ILE A  85       4.451  -8.418  16.077  1.00 41.91           N
ATOM   1292  CA  ILE A  85       5.671  -8.826  15.343  1.00 39.09           C
ATOM   1293  HA  ILE A  85       6.449  -8.376  15.734  1.00 38.91           H
ATOM   1294  CB  ILE A  85       5.942 -10.347  15.347  1.00 40.59           C
ATOM   1295  HB  ILE A  85       5.249 -10.793  14.836  1.00 41.40           H
ATOM   1296  CG1 ILE A  85       5.967 -10.920  16.759  1.00 45.23           C
ATOM   1297 HG13 ILE A  85       5.193 -10.614  17.254  1.00 44.41           H
ATOM   1298 HG12 ILE A  85       6.777 -10.604  17.183  1.00 44.71           H
ATOM   1299  CD1 ILE A  85       5.985 -12.444  16.829  1.00 46.47           C
ATOM   1300 HD11 ILE A  85       5.452 -12.792  16.111  1.00 46.14           H
ATOM   1301 HD12 ILE A  85       5.621 -12.721  17.673  1.00 46.18           H
ATOM   1302 HD13 ILE A  85       6.890 -12.753  16.748  1.00 46.08           H
ATOM   1303  CG2 ILE A  85       7.295 -10.635  14.706  1.00 42.10           C
ATOM   1304 HG21 ILE A  85       7.206 -10.581  13.752  1.00 41.56           H
ATOM   1305 HG22 ILE A  85       7.591 -11.513  14.950  1.00 41.55           H
ATOM   1306 HG23 ILE A  85       7.932  -9.984  15.011  1.00 41.57           H
ATOM   1307  C   ILE A  85       5.510  -8.344  13.904  1.00 34.22           C
ATOM   1308  O   ILE A  85       6.407  -7.735  13.334  1.00 32.63           O
ATOM   1309  H   ILE A  85       3.963  -9.069  16.352  1.00 41.77           H
ATOM   1310  N   ARG A  86       4.324  -8.584  13.363  1.00 35.64           N
ATOM   1311  CA  ARG A  86       3.943  -8.200  12.023  1.00 36.12           C
ATOM   1312  HA  ARG A  86       4.608  -8.524  11.387  1.00 36.37           H
ATOM   1313  CB  ARG A  86       2.603  -8.877  11.729  1.00 40.19           C
ATOM   1314  HB3 ARG A  86       1.934  -8.496  12.319  1.00 40.36           H
ATOM   1315  HB2 ARG A  86       2.695  -9.824  11.917  1.00 40.44           H
ATOM   1316  CG  ARG A  86       2.068  -8.766  10.321  1.00 45.66           C
ATOM   1317  HG3 ARG A  86       2.131  -7.844  10.028  1.00 44.87           H
ATOM   1318  HG2 ARG A  86       1.142  -9.057  10.311  1.00 44.84           H
ATOM   1319  CD  ARG A  86       2.846  -9.639   9.351  1.00 48.11           C
ATOM   1320  HD3 ARG A  86       2.425 -10.510   9.280  1.00 49.19           H
ATOM   1321  HD2 ARG A  86       3.756  -9.723   9.654  1.00 48.69           H
ATOM   1322  NE  ARG A  86       2.888  -9.022   8.022  1.00 56.16           N
ATOM   1323  HE  ARG A  86       2.206  -8.357   7.832  1.00 54.28           H
ATOM   1324  CZ  ARG A  86       3.533  -9.524   6.973  1.00 57.16           C
ATOM   1325  NH1 ARG A  86       4.186 -10.676   7.065  1.00 59.38           N
ATOM   1326 HH11 ARG A  86       4.200 -11.107   7.804  1.00 57.55           H
ATOM   1327 HH12 ARG A  86       4.595 -10.996   6.379  1.00 58.10           H
ATOM   1328  NH2 ARG A  86       3.515  -8.870   5.819  1.00 56.31           N
ATOM   1329 HH21 ARG A  86       3.090  -8.124   5.751  1.00 56.57           H
ATOM   1330 HH22 ARG A  86       3.921  -9.192   5.133  1.00 56.58           H
ATOM   1331  C   ARG A  86       3.908  -6.662  11.898  1.00 34.43           C
ATOM   1332  O   ARG A  86       4.355  -6.083  10.888  1.00 28.62           O
ATOM   1333  H   ARG A  86       3.696  -8.994  13.783  1.00 35.53           H
ATOM   1334  N   GLU A  87       3.420  -5.993  12.942  1.00 30.89           N
ATOM   1335  CA  GLU A  87       3.466  -4.537  12.989  1.00 32.33           C
ATOM   1336  HA  GLU A  87       2.971  -4.186  12.219  1.00 31.51           H
ATOM   1337  CB  GLU A  87       2.779  -4.002  14.259  1.00 35.37           C
ATOM   1338  HB3 GLU A  87       3.086  -3.095  14.417  1.00 35.60           H
ATOM   1339  HB2 GLU A  87       3.023  -4.558  15.010  1.00 35.73           H
ATOM   1340  CG  GLU A  87       1.267  -3.953  14.160  1.00 39.93           C
ATOM   1341  HG3 GLU A  87       0.942  -4.769  13.753  1.00 39.77           H
ATOM   1342  HG2 GLU A  87       1.025  -3.199  13.600  1.00 39.69           H
ATOM   1343  CD  GLU A  87       0.558  -3.765  15.505  1.00 43.92           C
ATOM   1344  OE1 GLU A  87       0.996  -2.915  16.334  1.00 44.11           O
ATOM   1345  OE2 GLU A  87      -0.462  -4.475  15.729  1.00 46.34           O
ATOM   1346  C   GLU A  87       4.911  -4.021  12.880  1.00 26.99           C
ATOM   1347  O   GLU A  87       5.220  -3.157  12.063  1.00 25.56           O
ATOM   1348  H   GLU A  87       3.055  -6.360  13.628  1.00 32.19           H
ATOM   1349  N   ALA A  88       5.815  -4.613  13.645  1.00 26.55           N
ATOM   1350  CA  ALA A  88       7.224  -4.256  13.568  1.00 26.07           C
ATOM   1351  HA  ALA A  88       7.313  -3.304  13.782  1.00 26.55           H
ATOM   1352  CB  ALA A  88       8.015  -5.022  14.588  1.00 28.24           C
ATOM   1353  HB1 ALA A  88       7.607  -4.910  15.450  1.00 27.54           H
ATOM   1354  HB2 ALA A  88       8.912  -4.681  14.605  1.00 27.54           H
ATOM   1355  HB3 ALA A  88       8.025  -5.951  14.348  1.00 27.56           H
ATOM   1356  C   ALA A  88       7.874  -4.482  12.186  1.00 26.06           C
ATOM   1357  O   ALA A  88       8.786  -3.737  11.795  1.00 22.51           O
ATOM   1358  H   ALA A  88       5.635  -5.228  14.219  1.00 26.60           H
ATOM   1359  N   PHE A  89       7.458  -5.553  11.514  1.00 23.54           N
ATOM   1360  CA  PHE A  89       8.024  -5.944  10.229  1.00 22.35           C
ATOM   1361  HA  PHE A  89       8.996  -6.045  10.304  1.00 23.17           H
ATOM   1362  CB  PHE A  89       7.419  -7.262   9.732  1.00 23.76           C
ATOM   1363  HB3 PHE A  89       6.459  -7.161   9.646  1.00 22.88           H
ATOM   1364  HB2 PHE A  89       7.618  -7.959  10.377  1.00 22.81           H
ATOM   1365  CG  PHE A  89       7.957  -7.698   8.414  1.00 21.20           C
ATOM   1366  CD1 PHE A  89       9.253  -8.203   8.330  1.00 21.77           C
ATOM   1367  HD1 PHE A  89       9.766  -8.282   9.099  1.00 21.61           H
ATOM   1368  CE1 PHE A  89       9.764  -8.641   7.108  1.00 21.49           C
ATOM   1369  HE1 PHE A  89      10.634  -8.965   7.058  1.00 22.22           H
ATOM   1370  CZ  PHE A  89       9.010  -8.509   5.958  1.00 24.49           C
ATOM   1371  HZ  PHE A  89       9.355  -8.794   5.144  1.00 23.13           H
ATOM   1372  CE2 PHE A  89       7.714  -8.003   6.024  1.00 21.97           C
ATOM   1373  HE2 PHE A  89       7.200  -7.941   5.252  1.00 23.38           H
ATOM   1374  CD2 PHE A  89       7.185  -7.613   7.236  1.00 25.78           C
ATOM   1375  HD2 PHE A  89       6.325  -7.260   7.271  1.00 23.69           H
ATOM   1376  C   PHE A  89       7.713  -4.853   9.227  1.00 24.16           C
ATOM   1377  O   PHE A  89       8.598  -4.378   8.500  1.00 20.98           O
ATOM   1378  H   PHE A  89       6.840  -6.083  11.791  1.00 23.83           H
ATOM   1379  N   ARG A  90       6.430  -4.502   9.187  1.00 29.24           N
ATOM   1380  CA  ARG A  90       5.910  -3.388   8.413  1.00 31.56           C
ATOM   1381  HA  ARG A  90       5.895  -3.625   7.462  1.00 31.34           H
ATOM   1382  CB  ARG A  90       4.476  -3.135   8.879  1.00 36.29           C
ATOM   1383  HB3 ARG A  90       4.502  -2.705   9.746  1.00 36.90           H
ATOM   1384  HB2 ARG A  90       4.027  -3.991   8.954  1.00 37.01           H
ATOM   1385  CG  ARG A  90       3.619  -2.263   7.974  1.00 45.32           C
ATOM   1386  HG3 ARG A  90       3.451  -2.732   7.141  1.00 43.93           H
ATOM   1387  HG2 ARG A  90       4.076  -1.425   7.802  1.00 43.87           H
ATOM   1388  CD  ARG A  90       2.259  -1.944   8.636  1.00 49.83           C
ATOM   1389  HD3 ARG A  90       1.649  -1.608   7.960  1.00 49.51           H
ATOM   1390  HD2 ARG A  90       2.409  -1.268   9.313  1.00 49.55           H
ATOM   1391  NE  ARG A  90       1.637  -3.130   9.268  1.00 53.41           N
ATOM   1392  HE  ARG A  90       1.680  -3.959   8.767  1.00 52.38           H
ATOM   1393  CZ  ARG A  90       0.859  -3.114  10.356  1.00 53.11           C
ATOM   1394  NH1 ARG A  90       0.566  -1.975  10.987  1.00 53.47           N
ATOM   1395 HH11 ARG A  90       0.868  -1.223  10.706  1.00 53.31           H
ATOM   1396 HH12 ARG A  90       0.063  -1.992  11.684  1.00 53.35           H
ATOM   1397  NH2 ARG A  90       0.374  -4.259  10.824  1.00 55.24           N
ATOM   1398 HH21 ARG A  90       0.554  -5.001  10.427  1.00 54.51           H
ATOM   1399 HH22 ARG A  90      -0.130  -4.262  11.521  1.00 54.51           H
ATOM   1400  C   ARG A  90       6.713  -2.119   8.582  1.00 28.58           C
ATOM   1401  O   ARG A  90       6.927  -1.358   7.639  1.00 33.92           O
ATOM   1402  H   ARG A  90       5.819  -4.921   9.623  1.00 28.41           H
ATOM   1403  N   VAL A  91       7.177  -1.849   9.785  1.00 26.40           N
ATOM   1404  CA  VAL A  91       8.022  -0.694   9.969  1.00 25.97           C
ATOM   1405  HA  VAL A  91       7.522   0.095   9.671  1.00 25.75           H
ATOM   1406  CB  VAL A  91       8.360  -0.451  11.470  1.00 26.94           C
ATOM   1407  HB  VAL A  91       8.601  -1.296  11.898  1.00 26.28           H
ATOM   1408  CG1 VAL A  91       9.527   0.493  11.605  1.00 27.70           C
ATOM   1409 HG11 VAL A  91      10.343   0.022  11.419  1.00 27.42           H
ATOM   1410 HG12 VAL A  91       9.550   0.826  12.505  1.00 27.41           H
ATOM   1411 HG13 VAL A  91       9.418   1.226  10.994  1.00 27.40           H
ATOM   1412  CG2 VAL A  91       7.134   0.117  12.185  1.00 23.98           C
ATOM   1413 HG21 VAL A  91       6.942   0.988  11.830  1.00 24.84           H
ATOM   1414 HG22 VAL A  91       7.322   0.180  13.124  1.00 24.85           H
ATOM   1415 HG23 VAL A  91       6.388  -0.469  12.038  1.00 24.84           H
ATOM   1416  C   VAL A  91       9.274  -0.766   9.108  1.00 23.41           C
ATOM   1417  O   VAL A  91       9.678   0.234   8.509  1.00 24.86           O
ATOM   1418  H   VAL A  91       7.016  -2.304  10.496  1.00 26.80           H
ATOM   1419  N  APHE A  92       9.914  -1.931   9.065  0.50 22.65           N
ATOM   1420  N  BPHE A  92       9.909  -1.932   9.058  0.50 22.74           N
ATOM   1421  CA APHE A  92      11.181  -2.081   8.362  0.50 21.60           C
ATOM   1422  CA BPHE A  92      11.173  -2.086   8.352  0.50 21.70           C
ATOM   1423  HA APHE A  92      11.714  -1.271   8.508  0.50 21.90           H
ATOM   1424  HA BPHE A  92      11.717  -1.285   8.510  0.50 22.01           H
ATOM   1425  CB APHE A  92      11.973  -3.223   8.956  0.50 21.96           C
ATOM   1426  CB BPHE A  92      11.940  -3.245   8.934  0.50 22.19           C
ATOM   1427  HB3APHE A  92      12.696  -3.452   8.351  0.50 21.59           H
ATOM   1428  HB3BPHE A  92      12.735  -3.401   8.402  0.50 21.84           H
ATOM   1429  HB2APHE A  92      11.386  -3.986   9.077  0.50 21.60           H
ATOM   1430  HB2BPHE A  92      11.375  -4.034   8.931  0.50 21.84           H
ATOM   1431  CG APHE A  92      12.567  -2.883  10.275  0.50 20.83           C
ATOM   1432  CG BPHE A  92      12.359  -2.985  10.324  0.50 21.29           C
ATOM   1433  CD1APHE A  92      13.667  -2.036  10.356  0.50 20.16           C
ATOM   1434  CD1BPHE A  92      11.601  -3.463  11.365  0.50 19.07           C
ATOM   1435  HD1APHE A  92      14.071  -1.729   9.576  0.50 20.45           H
ATOM   1436  HD1BPHE A  92      10.875  -4.010  11.186  0.50 20.06           H
ATOM   1437  CE1APHE A  92      14.202  -1.696  11.583  0.50 20.74           C
ATOM   1438  CE1BPHE A  92      11.948  -3.178  12.663  0.50 21.03           C
ATOM   1439  HE1APHE A  92      14.953  -1.149  11.631  0.50 20.61           H
ATOM   1440  HE1BPHE A  92      11.452  -3.533  13.365  0.50 20.47           H
ATOM   1441  CZ APHE A  92      13.607  -2.163  12.742  0.50 20.77           C
ATOM   1442  CZ BPHE A  92      13.033  -2.370  12.928  0.50 20.64           C
ATOM   1443  HZ APHE A  92      13.959  -1.930  13.571  0.50 20.66           H
ATOM   1444  HZ BPHE A  92      13.271  -2.185  13.807  0.50 20.88           H
ATOM   1445  CE2APHE A  92      12.484  -2.969  12.669  0.50 20.39           C
ATOM   1446  CE2BPHE A  92      13.782  -1.854  11.884  0.50 21.30           C
ATOM   1447  HE2APHE A  92      12.090  -3.288  13.449  0.50 20.20           H
ATOM   1448  HE2BPHE A  92      14.515  -1.309  12.059  0.50 21.10           H
ATOM   1449  CD2APHE A  92      11.959  -3.318  11.440  0.50 19.23           C
ATOM   1450  CD2BPHE A  92      13.425  -2.137  10.586  0.50 21.12           C
ATOM   1451  HD2APHE A  92      11.213  -3.867  11.393  0.50 19.89           H
ATOM   1452  HD2BPHE A  92      13.926  -1.792   9.882  0.50 21.19           H
ATOM   1453  C  APHE A  92      11.067  -2.264   6.861  0.50 21.69           C
ATOM   1454  C  BPHE A  92      11.051  -2.246   6.857  0.50 21.74           C
ATOM   1455  O  APHE A  92      11.887  -1.752   6.104  0.50 21.46           O
ATOM   1456  O  BPHE A  92      11.843  -1.692   6.100  0.50 21.59           O
ATOM   1457  H  APHE A  92       9.638  -2.653   9.440  0.50 22.61           H
ATOM   1458  H  BPHE A  92       9.630  -2.655   9.429  0.50 22.68           H
ATOM   1459  N   ASP A  93      10.081  -3.043   6.448  1.00 22.35           N
ATOM   1460  CA  ASP A  93       9.850  -3.295   5.036  1.00 24.89           C
ATOM   1461  HA  ASP A  93      10.700  -3.416   4.563  1.00 24.40           H
ATOM   1462  CB  ASP A  93       9.032  -4.563   4.890  1.00 26.08           C
ATOM   1463  HB3 ASP A  93       8.233  -4.495   5.436  1.00 25.86           H
ATOM   1464  HB2 ASP A  93       9.566  -5.321   5.172  1.00 25.87           H
ATOM   1465  CG  ASP A  93       8.604  -4.792   3.475  1.00 26.46           C
ATOM   1466  OD1 ASP A  93       7.577  -5.421   3.259  1.00 25.73           O
ATOM   1467  OD2 ASP A  93       9.272  -4.231   2.609  1.00 29.83           O
ATOM   1468  C   ASP A  93       9.142  -2.063   4.492  1.00 24.00           C
ATOM   1469  O   ASP A  93       7.914  -2.046   4.267  1.00 27.99           O
ATOM   1470  H   ASP A  93       9.533  -3.450   6.971  1.00 22.58           H
ATOM   1471  N   LYS A  94       9.919  -0.996   4.346  1.00 25.87           N
ATOM   1472  CA  LYS A  94       9.388   0.295   3.929  1.00 28.29           C
ATOM   1473  HA  LYS A  94       8.862   0.657   4.672  1.00 28.34           H
ATOM   1474  CB  LYS A  94      10.552   1.280   3.683  1.00 30.23           C
ATOM   1475  HB3 LYS A  94      11.117   0.922   2.985  1.00 30.69           H
ATOM   1476  HB2 LYS A  94      11.059   1.382   4.504  1.00 30.76           H
ATOM   1477  CG  LYS A  94      10.096   2.662   3.236  1.00 34.72           C
ATOM   1478  HG3 LYS A  94       9.367   2.945   3.808  1.00 34.30           H
ATOM   1479  HG2 LYS A  94       9.798   2.619   2.316  1.00 34.21           H
ATOM   1480  CD  LYS A  94      11.212   3.691   3.320  1.00 37.55           C
ATOM   1481  HD3 LYS A  94      11.925   3.444   2.712  1.00 37.23           H
ATOM   1482  HD2 LYS A  94      11.543   3.734   4.231  1.00 37.24           H
ATOM   1483  CE  LYS A  94      10.700   5.080   2.925  1.00 39.20           C
ATOM   1484  HE3 LYS A  94      10.415   5.067   1.998  1.00 39.35           H
ATOM   1485  HE2 LYS A  94      11.407   5.732   3.051  1.00 39.35           H
ATOM   1486  NZ  LYS A  94       9.532   5.482   3.768  1.00 41.69           N
ATOM   1487  HZ1 LYS A  94       8.715   5.160   3.379  1.00 40.79           H
ATOM   1488  HZ2 LYS A  94       9.489   6.439   3.829  1.00 40.84           H
ATOM   1489  HZ3 LYS A  94       9.622   5.121   4.655  1.00 40.77           H
ATOM   1490  C   LYS A  94       8.444   0.211   2.714  1.00 29.26           C
ATOM   1491  O   LYS A  94       7.318   0.746   2.752  1.00 29.31           O
ATOM   1492  H   LYS A  94      10.771  -0.996   4.461  1.00 25.92           H
ATOM   1493  N   ASP A  95       8.862  -0.494   1.666  1.00 25.87           N
ATOM   1494  CA  ASP A  95       8.136  -0.466   0.411  1.00 27.43           C
ATOM   1495  HA  ASP A  95       7.671   0.395   0.359  1.00 26.97           H
ATOM   1496  CB  ASP A  95       9.097  -0.466  -0.798  1.00 25.86           C
ATOM   1497  HB3 ASP A  95       9.785   0.202  -0.649  1.00 26.55           H
ATOM   1498  HB2 ASP A  95       8.593  -0.244  -1.596  1.00 26.55           H
ATOM   1499  CG  ASP A  95       9.796  -1.807  -1.046  1.00 27.33           C
ATOM   1500  OD1 ASP A  95       9.643  -2.752  -0.254  1.00 26.56           O
ATOM   1501  OD2 ASP A  95      10.541  -1.913  -2.043  1.00 29.46           O
ATOM   1502  C   ASP A  95       7.035  -1.525   0.310  1.00 28.20           C
ATOM   1503  O   ASP A  95       6.447  -1.699  -0.747  1.00 32.54           O
ATOM   1504  H   ASP A  95       9.561  -0.994   1.662  1.00 26.98           H
ATOM   1505  N   GLY A  96       6.748  -2.194   1.430  1.00 26.54           N
ATOM   1506  CA  GLY A  96       5.714  -3.205   1.548  1.00 26.61           C
ATOM   1507  HA3 GLY A  96       4.860  -2.792   1.345  1.00 26.91           H
ATOM   1508  HA2 GLY A  96       5.682  -3.504   2.470  1.00 26.91           H
ATOM   1509  C   GLY A  96       5.835  -4.439   0.678  1.00 28.01           C
ATOM   1510  O   GLY A  96       4.838  -5.136   0.470  1.00 29.38           O
ATOM   1511  H   GLY A  96       7.160  -2.078   2.173  1.00 26.94           H
ATOM   1512  N   ASN A  97       7.024  -4.726   0.151  1.00 29.19           N
ATOM   1513  CA  ASN A  97       7.124  -5.815  -0.828  1.00 28.72           C
ATOM   1514  HA  ASN A  97       6.274  -5.870  -1.313  1.00 28.65           H
ATOM   1515  CB  ASN A  97       8.171  -5.543  -1.888  1.00 29.76           C
ATOM   1516  HB3 ASN A  97       8.123  -4.608  -2.145  1.00 29.16           H
ATOM   1517  HB2 ASN A  97       7.993  -6.107  -2.657  1.00 29.17           H
ATOM   1518  CG  ASN A  97       9.567  -5.820  -1.419  1.00 28.31           C
ATOM   1519  OD1 ASN A  97       9.917  -5.620  -0.226  1.00 27.13           O
ATOM   1520  ND2 ASN A  97      10.398  -6.237  -2.355  1.00 31.76           N
ATOM   1521 HD21 ASN A  97      11.112  -6.869  -2.129  1.00 30.64           H
ATOM   1522 HD22 ASN A  97      10.303  -5.915  -3.276  1.00 30.63           H
ATOM   1523  C   ASN A  97       7.344  -7.185  -0.207  1.00 27.00           C
ATOM   1524  O   ASN A  97       7.482  -8.186  -0.936  1.00 23.96           O
ATOM   1525  H   ASN A  97       7.764  -4.330   0.334  1.00 28.78           H
ATOM   1526  N   GLY A  98       7.386  -7.234   1.137  1.00 26.62           N
ATOM   1527  CA  GLY A  98       7.593  -8.509   1.847  1.00 24.72           C
ATOM   1528  HA3 GLY A  98       7.218  -9.234   1.324  1.00 24.66           H
ATOM   1529  HA2 GLY A  98       7.099  -8.471   2.681  1.00 24.66           H
ATOM   1530  C   GLY A  98       9.022  -8.883   2.193  1.00 22.74           C
ATOM   1531  O   GLY A  98       9.263  -9.924   2.812  1.00 20.69           O
ATOM   1532  H   GLY A  98       7.300  -6.561   1.661  1.00 26.27           H
ATOM   1533  N  ATYR A  99       9.990  -8.075   1.763  0.50 21.99           N
ATOM   1534  N  BTYR A  99       9.962  -8.011   1.853  0.50 22.71           N
ATOM   1535  CA ATYR A  99      11.414  -8.324   2.011  0.50 20.67           C
ATOM   1536  CA BTYR A  99      11.383  -8.283   1.993  0.50 21.88           C
ATOM   1537  HA ATYR A  99      11.518  -9.015   2.697  0.50 21.19           H
ATOM   1538  HA BTYR A  99      11.529  -9.006   2.638  0.50 22.40           H
ATOM   1539  CB ATYR A  99      12.151  -8.801   0.740  0.50 20.63           C
ATOM   1540  CB BTYR A  99      11.959  -8.720   0.642  0.50 22.95           C
ATOM   1541  HB3ATYR A  99      13.093  -8.882   0.950  0.50 20.55           H
ATOM   1542  HB3BTYR A  99      12.893  -8.950   0.765  0.50 22.75           H
ATOM   1543  HB2ATYR A  99      12.026  -8.140   0.041  0.50 20.48           H
ATOM   1544  HB2BTYR A  99      11.880  -7.986   0.013  0.50 22.72           H
ATOM   1545  CG ATYR A  99      11.693 -10.127   0.202  0.50 19.90           C
ATOM   1546  CG BTYR A  99      11.271  -9.915   0.045  0.50 23.07           C
ATOM   1547  CD1ATYR A  99      12.346 -11.309   0.535  0.50 19.72           C
ATOM   1548  CD1BTYR A  99      10.100  -9.776  -0.699  0.50 24.01           C
ATOM   1549  HD1ATYR A  99      13.079 -11.288   1.108  0.50 19.86           H
ATOM   1550  HD1BTYR A  99       9.755  -8.927  -0.842  0.50 23.73           H
ATOM   1551  CE1ATYR A  99      11.909 -12.527   0.012  0.50 20.19           C
ATOM   1552  CE1BTYR A  99       9.449 -10.884  -1.226  0.50 23.84           C
ATOM   1553  HE1ATYR A  99      12.336 -13.318   0.248  0.50 19.79           H
ATOM   1554  HE1BTYR A  99       8.680 -10.780  -1.738  0.50 23.50           H
ATOM   1555  CZ ATYR A  99      10.799 -12.558  -0.831  0.50 18.90           C
ATOM   1556  CZ BTYR A  99       9.983 -12.139  -1.013  0.50 22.29           C
ATOM   1557  OH ATYR A  99      10.325 -13.750  -1.373  0.50 20.52           O
ATOM   1558  OH BTYR A  99       9.383 -13.250  -1.530  0.50 23.02           O
ATOM   1559  HH ATYR A  99       9.896 -14.146  -0.582  0.00  3.99           H
ATOM   1560  HH BTYR A  99       9.323 -13.158  -2.332  0.00  5.02           H
ATOM   1561  CE2ATYR A  99      10.165 -11.401  -1.161  0.50 19.69           C
ATOM   1562  CE2BTYR A  99      11.123 -12.296  -0.276  0.50 22.89           C
ATOM   1563  HE2ATYR A  99       9.438 -11.419  -1.739  0.50 19.51           H
ATOM   1564  HE2BTYR A  99      11.470 -13.147  -0.133  0.50 23.04           H
ATOM   1565  CD2ATYR A  99      10.628 -10.195  -0.671  0.50 19.70           C
ATOM   1566  CD2BTYR A  99      11.759 -11.189   0.264  0.50 24.16           C
ATOM   1567  HD2ATYR A  99      10.172  -9.414  -0.890  0.50 19.74           H
ATOM   1568  HD2BTYR A  99      12.538 -11.303   0.758  0.50 23.58           H
ATOM   1569  C  ATYR A  99      12.103  -7.054   2.507  0.50 22.14           C
ATOM   1570  C  BTYR A  99      12.134  -7.041   2.482  0.50 22.80           C
ATOM   1571  O  ATYR A  99      11.974  -5.990   1.907  0.50 23.81           O
ATOM   1572  O  BTYR A  99      12.069  -5.977   1.855  0.50 24.07           O
ATOM   1573  H  ATYR A  99       9.852  -7.356   1.314  0.50 21.90           H
ATOM   1574  H  BTYR A  99       9.803  -7.231   1.530  0.50 22.54           H
ATOM   1575  N   ILE A 100      12.856  -7.157   3.594  1.00 22.69           N
ATOM   1576  CA  ILE A 100      13.589  -6.010   4.126  1.00 19.04           C
ATOM   1577  HA  ILE A 100      13.129  -5.171   3.922  1.00 19.87           H
ATOM   1578  CB  ILE A 100      13.757  -6.076   5.694  1.00 18.89           C
ATOM   1579  HB  ILE A 100      14.220  -6.895   5.925  1.00 18.85           H
ATOM   1580  CG1 ILE A 100      12.419  -6.057   6.386  1.00 19.68           C
ATOM   1581 HG13 ILE A 100      11.823  -6.686   5.950  1.00 19.41           H
ATOM   1582 HG12 ILE A 100      12.043  -5.164   6.347  1.00 19.39           H
ATOM   1583  CD1 ILE A 100      12.538  -6.467   7.860  1.00 19.30           C
ATOM   1584 HD11 ILE A 100      13.025  -7.293   7.915  1.00 19.41           H
ATOM   1585 HD12 ILE A 100      11.655  -6.588   8.218  1.00 19.42           H
ATOM   1586 HD13 ILE A 100      12.996  -5.786   8.353  1.00 19.44           H
ATOM   1587  CG2 ILE A 100      14.548  -4.897   6.230  1.00 17.80           C
ATOM   1588 HG21 ILE A 100      15.408  -4.872   5.808  1.00 18.14           H
ATOM   1589 HG22 ILE A 100      14.667  -4.992   7.177  1.00 18.14           H
ATOM   1590 HG23 ILE A 100      14.070  -4.087   6.041  1.00 18.14           H
ATOM   1591  C   ILE A 100      14.974  -5.986   3.489  1.00 19.94           C
ATOM   1592  O   ILE A 100      15.780  -6.909   3.721  1.00 16.05           O
ATOM   1593  H   ILE A 100      12.951  -7.879   4.051  1.00 21.83           H
ATOM   1594  N   SER A 101      15.289  -4.963   2.681  1.00 18.59           N
ATOM   1595  CA  SER A 101      16.618  -4.854   2.095  1.00 17.43           C
ATOM   1596  HA  SER A 101      16.968  -5.737   1.854  1.00 17.37           H
ATOM   1597  CB  SER A 101      16.567  -3.977   0.822  1.00 17.04           C
ATOM   1598  HB3 SER A 101      15.839  -4.269   0.252  1.00 17.40           H
ATOM   1599  HB2 SER A 101      17.413  -4.028   0.354  1.00 17.44           H
ATOM   1600  OG  SER A 101      16.324  -2.638   1.275  1.00 18.22           O
ATOM   1601  HG  SER A 101      16.301  -2.138   0.533  0.00  2.08           H
ATOM   1602  C   SER A 101      17.533  -4.215   3.105  1.00 16.35           C
ATOM   1603  O   SER A 101      17.055  -3.586   4.112  1.00 19.37           O
ATOM   1604  H   SER A 101      14.751  -4.328   2.464  1.00 18.61           H
ATOM   1605  N   ALA A 102      18.831  -4.360   2.902  1.00 18.77           N
ATOM   1606  CA  ALA A 102      19.768  -3.577   3.713  1.00 20.18           C
ATOM   1607  HA  ALA A 102      19.661  -3.855   4.647  1.00 20.80           H
ATOM   1608  CB  ALA A 102      21.241  -3.837   3.344  1.00 22.64           C
ATOM   1609  HB1 ALA A 102      21.378  -4.783   3.255  1.00 21.84           H
ATOM   1610  HB2 ALA A 102      21.803  -3.489   4.041  1.00 21.84           H
ATOM   1611  HB3 ALA A 102      21.437  -3.397   2.514  1.00 21.84           H
ATOM   1612  C   ALA A 102      19.407  -2.086   3.651  1.00 22.73           C
ATOM   1613  O   ALA A 102      19.344  -1.427   4.676  1.00 23.72           O
ATOM   1614  H   ALA A 102      19.191  -4.885   2.323  1.00 18.51           H
ATOM   1615  N   ALA A 103      19.110  -1.579   2.459  1.00 19.72           N
ATOM   1616  CA  ALA A 103      18.869  -0.140   2.278  1.00 22.25           C
ATOM   1617  HA  ALA A 103      19.672   0.365   2.524  1.00 20.85           H
ATOM   1618  CB  ALA A 103      18.526   0.159   0.826  1.00 20.66           C
ATOM   1619  HB1 ALA A 103      19.301  -0.015   0.288  1.00 21.16           H
ATOM   1620  HB2 ALA A 103      18.271   1.081   0.746  1.00 21.13           H
ATOM   1621  HB3 ALA A 103      17.800  -0.409   0.559  1.00 21.13           H
ATOM   1622  C   ALA A 103      17.748   0.260   3.177  1.00 19.17           C
ATOM   1623  O   ALA A 103      17.860   1.217   3.920  1.00 23.36           O
ATOM   1624  H   ALA A 103      19.043  -2.042   1.738  1.00 20.96           H
ATOM   1625  N   GLU A 104      16.659  -0.502   3.127  1.00 18.92           N
ATOM   1626  CA  GLU A 104      15.501  -0.258   3.941  1.00 19.43           C
ATOM   1627  HA  GLU A 104      15.149   0.628   3.711  1.00 19.45           H
ATOM   1628  CB  GLU A 104      14.391  -1.266   3.690  1.00 19.00           C
ATOM   1629  HB3 GLU A 104      13.850  -1.346   4.488  1.00 19.32           H
ATOM   1630  HB2 GLU A 104      14.790  -2.125   3.479  1.00 19.31           H
ATOM   1631  CG  GLU A 104      13.462  -0.868   2.540  1.00 19.88           C
ATOM   1632  HG3 GLU A 104      13.996  -0.644   1.762  1.00 19.92           H
ATOM   1633  HG2 GLU A 104      12.934  -0.105   2.812  1.00 19.98           H
ATOM   1634  CD  GLU A 104      12.514  -2.004   2.158  1.00 20.93           C
ATOM   1635  OE1 GLU A 104      11.492  -1.779   1.525  1.00 22.39           O
ATOM   1636  OE2 GLU A 104      12.787  -3.189   2.442  1.00 19.95           O
ATOM   1637  C   GLU A 104      15.812  -0.245   5.459  1.00 20.44           C
ATOM   1638  O   GLU A 104      15.424   0.704   6.162  1.00 23.93           O
ATOM   1639  H   GLU A 104      16.576  -1.178   2.602  1.00 19.11           H
ATOM   1640  N   LEU A 105      16.467  -1.278   5.952  1.00 20.78           N
ATOM   1641  CA  LEU A 105      16.897  -1.311   7.369  1.00 21.30           C
ATOM   1642  HA  LEU A 105      16.093  -1.318   7.927  1.00 21.41           H
ATOM   1643  CB  LEU A 105      17.674  -2.583   7.636  1.00 19.71           C
ATOM   1644  HB3 LEU A 105      18.462  -2.587   7.071  1.00 20.43           H
ATOM   1645  HB2 LEU A 105      17.110  -3.340   7.412  1.00 20.44           H
ATOM   1646  CG  LEU A 105      18.144  -2.770   9.089  1.00 21.27           C
ATOM   1647  HG  LEU A 105      18.769  -2.065   9.319  1.00 20.69           H
ATOM   1648  CD1 LEU A 105      16.941  -2.658  10.026  1.00 19.90           C
ATOM   1649 HD11 LEU A 105      16.703  -1.736  10.130  1.00 20.36           H
ATOM   1650 HD12 LEU A 105      17.176  -3.032  10.878  1.00 20.32           H
ATOM   1651 HD13 LEU A 105      16.206  -3.146   9.648  1.00 20.31           H
ATOM   1652  CD2 LEU A 105      18.886  -4.080   9.204  1.00 21.19           C
ATOM   1653 HD21 LEU A 105      18.344  -4.779   8.832  1.00 21.22           H
ATOM   1654 HD22 LEU A 105      19.060  -4.261  10.130  1.00 21.25           H
ATOM   1655 HD23 LEU A 105      19.713  -4.017   8.722  1.00 21.26           H
ATOM   1656  C   LEU A 105      17.759  -0.096   7.798  1.00 24.31           C
ATOM   1657  O   LEU A 105      17.530   0.481   8.852  1.00 21.77           O
ATOM   1658  H   LEU A 105      16.680  -1.977   5.499  1.00 20.81           H
ATOM   1659  N   ARG A 106      18.750   0.248   6.980  1.00 24.42           N
ATOM   1660  CA  ARG A 106      19.609   1.423   7.179  1.00 27.65           C
ATOM   1661  HA  ARG A 106      20.132   1.308   8.000  1.00 27.21           H
ATOM   1662  CB  ARG A 106      20.585   1.535   5.992  1.00 29.90           C
ATOM   1663  HB3 ARG A 106      20.071   1.584   5.173  1.00 30.30           H
ATOM   1664  HB2 ARG A 106      21.143   0.741   5.976  1.00 30.35           H
ATOM   1665  CG  ARG A 106      21.514   2.745   6.015  1.00 34.58           C
ATOM   1666  HG3 ARG A 106      22.073   2.702   6.807  1.00 34.02           H
ATOM   1667  HG2 ARG A 106      20.990   3.560   6.020  1.00 34.05           H
ATOM   1668  CD  ARG A 106      22.428   2.774   4.792  1.00 37.34           C
ATOM   1669  HD3 ARG A 106      21.893   2.887   3.991  1.00 37.82           H
ATOM   1670  HD2 ARG A 106      22.917   1.938   4.746  1.00 37.85           H
ATOM   1671  NE  ARG A 106      23.409   3.863   4.859  1.00 42.32           N
ATOM   1672  HE  ARG A 106      24.252   3.656   5.289  1.00 41.81           H
ATOM   1673  CZ  ARG A 106      23.129   5.158   4.673  1.00 45.05           C
ATOM   1674  NH1 ARG A 106      21.877   5.577   4.399  1.00 44.60           N
ATOM   1675 HH11 ARG A 106      21.228   5.020   4.328  1.00 44.51           H
ATOM   1676 HH12 ARG A 106      21.724   6.416   4.284  1.00 44.67           H
ATOM   1677  NH2 ARG A 106      24.117   6.052   4.787  1.00 46.18           N
ATOM   1678 HH21 ARG A 106      24.919   5.793   4.961  1.00 45.74           H
ATOM   1679 HH22 ARG A 106      23.957   6.888   4.665  1.00 45.75           H
ATOM   1680  C   ARG A 106      18.775   2.678   7.316  1.00 26.59           C
ATOM   1681  O   ARG A 106      19.040   3.507   8.197  1.00 24.88           O
ATOM   1682  H   ARG A 106      18.952  -0.204   6.276  1.00 25.13           H
ATOM   1683  N   HIS A 107      17.757   2.832   6.478  1.00 25.26           N
ATOM   1684  CA  HIS A 107      16.986   4.066   6.463  1.00 31.65           C
ATOM   1685  HA  HIS A 107      17.669   4.925   6.408  1.00 31.08           H
ATOM   1686  CB  HIS A 107      16.070   4.113   5.258  1.00 34.34           C
ATOM   1687  HB3 HIS A 107      15.449   3.215   5.242  1.00 35.22           H
ATOM   1688  HB2 HIS A 107      16.684   4.150   4.356  1.00 35.35           H
ATOM   1689  CG  HIS A 107      15.146   5.311   5.230  1.00 42.33           C
ATOM   1690  ND1 HIS A 107      13.836   5.232   5.600  1.00 46.51           N
ATOM   1691  HD1 HIS A 107      13.361   4.377   5.953  1.00 45.63           H
ATOM   1692  CE1 HIS A 107      13.255   6.444   5.454  1.00 47.48           C
ATOM   1693  HE1 HIS A 107      12.224   6.688   5.680  1.00 47.24           H
ATOM   1694  NE2 HIS A 107      14.192   7.301   4.971  1.00 47.63           N
ATOM   1695  HE2 HIS A 107      14.038   8.307   4.760  1.00 46.50           H
ATOM   1696  CD2 HIS A 107      15.363   6.632   4.817  1.00 43.31           C
ATOM   1697  HD2 HIS A 107      16.295   7.045   4.452  1.00 44.02           H
ATOM   1698  C   HIS A 107      16.171   4.191   7.703  1.00 33.50           C
ATOM   1699  O   HIS A 107      16.269   5.182   8.429  1.00 35.82           O
ATOM   1700  H   HIS A 107      17.497   2.241   5.910  1.00 27.02           H
ATOM   1701  N   VAL A 108      15.375   3.158   7.952  1.00 29.76           N
ATOM   1702  CA  VAL A 108      14.498   3.042   9.104  1.00 29.73           C
ATOM   1703  HA  VAL A 108      13.847   3.773   9.053  1.00 29.40           H
ATOM   1704  CB  VAL A 108      13.695   1.720   9.019  1.00 29.34           C
ATOM   1705  HB  VAL A 108      14.298   0.993   8.760  1.00 29.46           H
ATOM   1706  CG1 VAL A 108      13.049   1.329  10.345  1.00 29.33           C
ATOM   1707 HG11 VAL A 108      13.723   0.996  10.940  1.00 29.27           H
ATOM   1708 HG12 VAL A 108      12.394   0.646  10.181  1.00 29.31           H
ATOM   1709 HG13 VAL A 108      12.625   2.101  10.726  1.00 29.30           H
ATOM   1710  CG2 VAL A 108      12.651   1.881   7.915  1.00 29.62           C
ATOM   1711 HG21 VAL A 108      12.046   2.585   8.156  1.00 29.51           H
ATOM   1712 HG22 VAL A 108      12.170   1.055   7.823  1.00 29.50           H
ATOM   1713 HG23 VAL A 108      13.090   2.094   7.088  1.00 29.52           H
ATOM   1714  C   VAL A 108      15.274   3.246  10.425  1.00 28.39           C
ATOM   1715  O   VAL A 108      14.818   4.040  11.279  1.00 31.51           O
ATOM   1716  H   VAL A 108      15.336   2.472   7.436  1.00 30.58           H
ATOM   1717  N  AMET A 109      16.426   2.588  10.583  0.50 27.81           N
ATOM   1718  N  BMET A 109      16.422   2.575  10.577  0.50 26.71           N
ATOM   1719  CA AMET A 109      17.251   2.763  11.786  0.50 30.12           C
ATOM   1720  CA BMET A 109      17.312   2.774  11.734  0.50 28.31           C
ATOM   1721  HA AMET A 109      16.699   2.538  12.565  0.50 29.65           H
ATOM   1722  HA BMET A 109      16.867   2.441  12.541  0.50 27.89           H
ATOM   1723  CB AMET A 109      18.437   1.778  11.778  0.50 29.36           C
ATOM   1724  CB BMET A 109      18.612   1.983  11.545  0.50 26.38           C
ATOM   1725  HB3AMET A 109      18.998   1.959  12.548  0.50 29.84           H
ATOM   1726  HB3BMET A 109      19.282   2.331  12.153  0.50 26.81           H
ATOM   1727  HB2AMET A 109      18.947   1.914  10.963  0.50 29.84           H
ATOM   1728  HB2BMET A 109      18.912   2.090  10.629  0.50 26.72           H
ATOM   1729  CG AMET A 109      18.029   0.301  11.831  0.50 30.71           C
ATOM   1730  CG BMET A 109      18.469   0.504  11.815  0.50 25.90           C
ATOM   1731  HG3AMET A 109      18.823  -0.246  11.719  0.50 30.38           H
ATOM   1732  HG3BMET A 109      19.338   0.077  11.749  0.50 25.63           H
ATOM   1733  HG2AMET A 109      17.408   0.130  11.112  0.50 30.30           H
ATOM   1734  HG2BMET A 109      17.848   0.112  11.185  0.50 25.62           H
ATOM   1735  SD AMET A 109      17.201  -0.226  13.369  0.50 30.80           S
ATOM   1736  SD BMET A 109      17.817   0.232  13.482  0.50 24.37           S
ATOM   1737  CE AMET A 109      15.740   0.800  13.339  0.50 29.94           C
ATOM   1738  CE BMET A 109      18.550  -1.369  13.802  0.50 22.81           C
ATOM   1739  HE1AMET A 109      15.953   1.634  12.914  0.50 30.19           H
ATOM   1740  HE1BMET A 109      18.103  -2.029  13.267  0.50 23.27           H
ATOM   1741  HE2AMET A 109      15.446   0.955  14.239  0.50 30.19           H
ATOM   1742  HE2BMET A 109      18.449  -1.578  14.733  0.50 23.27           H
ATOM   1743  HE3AMET A 109      15.053   0.346  12.843  0.50 30.19           H
ATOM   1744  HE3BMET A 109      19.482  -1.337  13.572  0.50 23.27           H
ATOM   1745  C  AMET A 109      17.740   4.215  11.956  0.50 30.85           C
ATOM   1746  C  BMET A 109      17.673   4.242  11.933  0.50 29.78           C
ATOM   1747  O  AMET A 109      17.760   4.743  13.087  0.50 30.34           O
ATOM   1748  O  BMET A 109      17.556   4.796  13.041  0.50 29.53           O
ATOM   1749  H  AMET A 109      16.753   2.036  10.011  0.50 28.47           H
ATOM   1750  H  BMET A 109      16.713   1.991  10.017  0.50 27.48           H
ATOM   1751  N   THR A 110      18.126   4.859  10.854  1.00 30.94           N
ATOM   1752  CA  THR A 110      18.610   6.258  10.892  1.00 35.76           C
ATOM   1753  HA  THR A 110      19.271   6.340  11.611  1.00 34.76           H
ATOM   1754  CB  THR A 110      19.322   6.666   9.557  1.00 33.24           C
ATOM   1755  HB  THR A 110      18.704   6.568   8.816  1.00 33.44           H
ATOM   1756  OG1 THR A 110      20.465   5.833   9.342  1.00 31.32           O
ATOM   1757  HG1 THR A 110      20.539   6.213   8.404  0.00  9.45           H
ATOM   1758  CG2 THR A 110      19.796   8.108   9.605  1.00 33.86           C
ATOM   1759 HG21 THR A 110      19.099   8.688   9.289  1.00 33.72           H
ATOM   1760 HG22 THR A 110      20.567   8.221   9.045  1.00 33.82           H
ATOM   1761 HG23 THR A 110      20.019   8.357  10.504  1.00 33.84           H
ATOM   1762  C   THR A 110      17.439   7.210  11.227  1.00 38.74           C
ATOM   1763  O   THR A 110      17.586   8.110  12.072  1.00 37.07           O
ATOM   1764  H   THR A 110      18.148   4.509  10.069  1.00 31.50           H
ATOM   1765  N   ASN A 111      16.294   6.975  10.579  1.00 42.45           N
ATOM   1766  CA  ASN A 111      15.003   7.583  10.917  1.00 45.28           C
ATOM   1767  HA  ASN A 111      15.030   8.531  10.669  1.00 46.03           H
ATOM   1768  CB  ASN A 111      13.864   6.910  10.129  1.00 49.18           C
ATOM   1769  HB3 ASN A 111      13.189   6.591  10.749  1.00 49.02           H
ATOM   1770  HB2 ASN A 111      14.206   6.163   9.616  1.00 48.91           H
ATOM   1771  CG  ASN A 111      13.179   7.855   9.166  1.00 52.70           C
ATOM   1772  OD1 ASN A 111      13.312   7.732   7.939  1.00 53.08           O
ATOM   1773  ND2 ASN A 111      12.445   8.817   9.718  1.00 57.00           N
ATOM   1774 HD21 ASN A 111      12.110   9.554   9.166  1.00 55.61           H
ATOM   1775 HD22 ASN A 111      12.239   8.791  10.676  1.00 55.55           H
ATOM   1776  C   ASN A 111      14.653   7.505  12.400  1.00 48.33           C
ATOM   1777  O   ASN A 111      14.216   8.506  12.996  1.00 47.57           O
ATOM   1778  H   ASN A 111      16.250   6.447   9.902  1.00 42.14           H
ATOM   1779  N   LEU A 112      14.787   6.304  12.967  1.00 42.82           N
ATOM   1780  CA  LEU A 112      14.530   6.065  14.382  1.00 46.90           C
ATOM   1781  HA  LEU A 112      13.606   6.311  14.592  1.00 47.20           H
ATOM   1782  CB  LEU A 112      14.762   4.588  14.752  1.00 49.39           C
ATOM   1783  HB3 LEU A 112      15.228   4.543  15.602  1.00 49.18           H
ATOM   1784  HB2 LEU A 112      15.306   4.167  14.071  1.00 48.94           H
ATOM   1785  CG  LEU A 112      13.488   3.765  14.879  1.00 51.30           C
ATOM   1786  HG  LEU A 112      13.722   2.823  14.890  1.00 51.33           H
ATOM   1787  CD1 LEU A 112      12.819   4.099  16.206  1.00 52.55           C
ATOM   1788 HD11 LEU A 112      13.470   4.057  16.911  1.00 52.07           H
ATOM   1789 HD12 LEU A 112      12.124   3.459  16.373  1.00 52.00           H
ATOM   1790 HD13 LEU A 112      12.445   4.982  16.159  1.00 52.07           H
ATOM   1791  CD2 LEU A 112      12.539   4.000  13.703  1.00 52.27           C
ATOM   1792 HD21 LEU A 112      12.004   4.779  13.876  1.00 51.86           H
ATOM   1793 HD22 LEU A 112      11.971   3.232  13.606  1.00 51.89           H
ATOM   1794 HD23 LEU A 112      13.050   4.128  12.904  1.00 51.77           H
ATOM   1795  C   LEU A 112      15.432   6.897  15.241  1.00 49.83           C
ATOM   1796  O   LEU A 112      15.027   7.313  16.321  1.00 53.70           O
ATOM   1797  H   LEU A 112      15.029   5.603  12.533  1.00 45.02           H
ATOM   1798  N   GLY A 113      16.659   7.107  14.760  1.00 50.85           N
ATOM   1799  CA  GLY A 113      17.652   7.893  15.474  1.00 51.30           C
ATOM   1800  HA3 GLY A 113      17.276   8.210  16.306  1.00 51.91           H
ATOM   1801  HA2 GLY A 113      17.885   8.666  14.936  1.00 52.04           H
ATOM   1802  C   GLY A 113      18.930   7.150  15.797  1.00 55.22           C
ATOM   1803  O   GLY A 113      19.840   7.721  16.394  1.00 60.54           O
ATOM   1804  H   GLY A 113      16.945   6.800  14.011  1.00 50.60           H
ATOM   1805  N   GLU A 114      19.020   5.880  15.417  1.00 55.85           N
ATOM   1806  CA  GLU A 114      20.268   5.135  15.568  1.00 58.55           C
ATOM   1807  HA  GLU A 114      20.869   5.605  16.182  1.00 59.79           H
ATOM   1808  CB  GLU A 114      20.002   3.752  16.166  1.00 60.56           C
ATOM   1809  HB3 GLU A 114      19.581   3.196  15.492  1.00 61.02           H
ATOM   1810  HB2 GLU A 114      19.412   3.849  16.930  1.00 60.99           H
ATOM   1811  CG  GLU A 114      21.271   3.045  16.639  1.00 64.71           C
ATOM   1812  HG3 GLU A 114      21.709   3.600  17.304  1.00 63.45           H
ATOM   1813  HG2 GLU A 114      21.863   2.912  15.882  1.00 63.46           H
ATOM   1814  CD  GLU A 114      21.014   1.684  17.265  1.00 63.78           C
ATOM   1815  OE1 GLU A 114      21.864   1.238  18.069  1.00 67.64           O
ATOM   1816  OE2 GLU A 114      19.974   1.052  16.962  1.00 61.23           O
ATOM   1817  C   GLU A 114      20.982   4.990  14.221  1.00 66.03           C
ATOM   1818  O   GLU A 114      20.423   4.461  13.247  1.00 62.63           O
ATOM   1819  H   GLU A 114      18.383   5.417  15.073  1.00 56.26           H
ATOM   1820  N   LYS A 115      22.226   5.450  14.158  1.00 69.62           N
ATOM   1821  CA  LYS A 115      23.020   5.236  12.960  1.00 68.47           C
ATOM   1822  HA  LYS A 115      22.480   4.738  12.312  1.00 68.56           H
ATOM   1823  CB  LYS A 115      23.426   6.546  12.293  1.00 72.33           C
ATOM   1824  HB3 LYS A 115      24.373   6.520  12.085  1.00 70.94           H
ATOM   1825  HB2 LYS A 115      23.249   7.278  12.905  1.00 70.93           H
ATOM   1826  CG  LYS A 115      22.650   6.819  11.014  1.00 70.45           C
ATOM   1827  HG3 LYS A 115      21.816   7.256  11.238  1.00 70.87           H
ATOM   1828  HG2 LYS A 115      22.487   5.981  10.558  1.00 71.04           H
ATOM   1829  CD  LYS A 115      23.431   7.712  10.066  1.00 72.93           C
ATOM   1830  HD3 LYS A 115      23.844   8.430  10.571  1.00 72.51           H
ATOM   1831  HD2 LYS A 115      22.832   8.074   9.396  1.00 72.28           H
ATOM   1832  CE  LYS A 115      24.526   6.933   9.351  1.00 73.96           C
ATOM   1833  HE3 LYS A 115      24.122   6.274   8.765  1.00 74.73           H
ATOM   1834  HE2 LYS A 115      25.100   6.498  10.000  1.00 74.71           H
ATOM   1835  NZ  LYS A 115      25.374   7.833   8.523  1.00 78.55           N
ATOM   1836  HZ1 LYS A 115      24.907   8.074   7.720  1.00 77.06           H
ATOM   1837  HZ2 LYS A 115      26.192   7.390   8.288  1.00 77.06           H
ATOM   1838  HZ3 LYS A 115      25.583   8.633   9.012  1.00 77.03           H
ATOM   1839  C   LYS A 115      24.226   4.384  13.252  1.00 64.59           C
ATOM   1840  O   LYS A 115      24.815   4.436  14.327  1.00 65.64           O
ATOM   1841  H   LYS A 115      22.629   5.884  14.782  1.00 68.36           H
ATOM   1842  N   LEU A 116      24.566   3.582  12.260  1.00 63.22           N
ATOM   1843  CA  LEU A 116      25.583   2.578  12.400  1.00 63.63           C
ATOM   1844  HA  LEU A 116      26.273   2.893  13.021  1.00 63.27           H
ATOM   1845  CB  LEU A 116      24.967   1.293  12.997  1.00 63.50           C
ATOM   1846  HB3 LEU A 116      25.376   1.164  13.864  1.00 62.46           H
ATOM   1847  HB2 LEU A 116      25.192   0.547  12.421  1.00 62.50           H
ATOM   1848  CG  LEU A 116      23.437   1.231  13.243  1.00 60.06           C
ATOM   1849  HG  LEU A 116      23.148   2.063  13.645  1.00 59.53           H
ATOM   1850  CD1 LEU A 116      22.651   1.064  11.950  1.00 58.65           C
ATOM   1851 HD11 LEU A 116      23.103   1.531  11.244  1.00 59.06           H
ATOM   1852 HD12 LEU A 116      21.770   1.426  12.071  1.00 59.01           H
ATOM   1853 HD13 LEU A 116      22.595   0.129  11.740  1.00 58.89           H
ATOM   1854  CD2 LEU A 116      23.059   0.136  14.241  1.00 55.51           C
ATOM   1855 HD21 LEU A 116      23.424  -0.700  13.941  1.00 56.82           H
ATOM   1856 HD22 LEU A 116      22.102   0.077  14.292  1.00 56.82           H
ATOM   1857 HD23 LEU A 116      23.419   0.361  15.102  1.00 56.82           H
ATOM   1858  C   LEU A 116      26.259   2.364  11.044  1.00 62.34           C
ATOM   1859  O   LEU A 116      25.725   2.738   9.993  1.00 58.77           O
ATOM   1860  H   LEU A 116      24.210   3.606  11.476  1.00 63.63           H
ATOM   1861  N   THR A 117      27.465   1.814  11.082  1.00 63.42           N
ATOM   1862  CA  THR A 117      28.234   1.578   9.871  1.00 63.68           C
ATOM   1863  HA  THR A 117      28.425   2.435   9.439  1.00 63.72           H
ATOM   1864  CB  THR A 117      29.578   0.873  10.183  1.00 64.86           C
ATOM   1865  HB  THR A 117      29.426  -0.074  10.316  1.00 64.70           H
ATOM   1866  OG1 THR A 117      30.146   1.435  11.370  1.00 64.72           O
ATOM   1867  HG1 THR A 117      30.925   1.752  11.345  0.00 18.27           H
ATOM   1868  CG2 THR A 117      30.582   1.036   9.041  1.00 66.36           C
ATOM   1869 HG21 THR A 117      30.171   0.839   8.200  1.00 65.57           H
ATOM   1870 HG22 THR A 117      31.321   0.437   9.172  1.00 65.75           H
ATOM   1871 HG23 THR A 117      30.913   1.937   9.024  1.00 65.63           H
ATOM   1872  C   THR A 117      27.395   0.726   8.922  1.00 63.86           C
ATOM   1873  O   THR A 117      26.578  -0.092   9.359  1.00 62.66           O
ATOM   1874  H   THR A 117      27.867   1.580  11.803  1.00 63.14           H
ATOM   1875  N   ASP A 118      27.575   0.937   7.624  1.00 60.95           N
ATOM   1876  CA  ASP A 118      26.917   0.093   6.651  1.00 60.40           C
ATOM   1877  HA  ASP A 118      25.954   0.071   6.836  1.00 60.97           H
ATOM   1878  CB  ASP A 118      27.115   0.636   5.238  1.00 62.62           C
ATOM   1879  HB3 ASP A 118      26.712   0.022   4.604  1.00 61.50           H
ATOM   1880  HB2 ASP A 118      28.064   0.723   5.060  1.00 61.50           H
ATOM   1881  CG  ASP A 118      26.470   2.002   5.045  1.00 60.27           C
ATOM   1882  OD1 ASP A 118      26.999   2.803   4.242  1.00 63.71           O
ATOM   1883  OD2 ASP A 118      25.442   2.281   5.699  1.00 57.12           O
ATOM   1884  C   ASP A 118      27.446  -1.325   6.791  1.00 60.79           C
ATOM   1885  O   ASP A 118      26.743  -2.280   6.484  1.00 61.85           O
ATOM   1886  H   ASP A 118      28.075   1.554   7.293  1.00 61.50           H
ATOM   1887  N   GLU A 119      28.682  -1.455   7.269  1.00 60.67           N
ATOM   1888  CA  GLU A 119      29.221  -2.738   7.778  1.00 60.54           C
ATOM   1889  HA  GLU A 119      29.323  -3.354   7.023  1.00 59.40           H
ATOM   1890  CB  GLU A 119      30.629  -2.500   8.382  1.00 62.72           C
ATOM   1891  HB3 GLU A 119      30.532  -1.925   9.156  1.00 62.77           H
ATOM   1892  HB2 GLU A 119      31.173  -2.050   7.716  1.00 62.78           H
ATOM   1893  CG  GLU A 119      31.402  -3.747   8.840  1.00 65.44           C
ATOM   1894  HG3 GLU A 119      30.790  -4.495   8.913  1.00 64.99           H
ATOM   1895  HG2 GLU A 119      31.799  -3.564   9.706  1.00 65.04           H
ATOM   1896  CD  GLU A 119      32.524  -4.168   7.894  1.00 66.79           C
ATOM   1897  OE1 GLU A 119      32.241  -4.475   6.707  1.00 68.66           O
ATOM   1898  OE2 GLU A 119      33.695  -4.216   8.353  1.00 67.26           O
ATOM   1899  C   GLU A 119      28.287  -3.422   8.817  1.00 52.93           C
ATOM   1900  O   GLU A 119      28.042  -4.637   8.736  1.00 53.69           O
ATOM   1901  H   GLU A 119      29.253  -0.816   7.293  1.00 60.73           H
ATOM   1902  N   GLU A 120      27.768  -2.644   9.771  1.00 49.58           N
ATOM   1903  CA  GLU A 120      26.895  -3.159  10.844  1.00 47.46           C
ATOM   1904  HA  GLU A 120      27.324  -3.940  11.249  1.00 47.28           H
ATOM   1905  CB  GLU A 120      26.687  -2.105  11.966  1.00 47.77           C
ATOM   1906  HB3 GLU A 120      26.147  -2.510  12.663  1.00 47.78           H
ATOM   1907  HB2 GLU A 120      26.207  -1.352  11.590  1.00 47.88           H
ATOM   1908  CG  GLU A 120      27.954  -1.555  12.638  1.00 48.15           C
ATOM   1909  HG3 GLU A 120      28.566  -1.240  11.958  1.00 48.68           H
ATOM   1910  HG2 GLU A 120      28.370  -2.268  13.148  1.00 48.63           H
ATOM   1911  CD  GLU A 120      27.681  -0.398  13.597  1.00 50.70           C
ATOM   1912  OE1 GLU A 120      28.226   0.718  13.391  1.00 45.69           O
ATOM   1913  OE2 GLU A 120      26.909  -0.593  14.561  1.00 45.24           O
ATOM   1914  C   GLU A 120      25.510  -3.613  10.303  1.00 44.05           C
ATOM   1915  O   GLU A 120      24.985  -4.667  10.675  1.00 43.38           O
ATOM   1916  H   GLU A 120      27.909  -1.800   9.820  1.00 49.96           H
ATOM   1917  N   VAL A 121      24.944  -2.801   9.415  1.00 41.83           N
ATOM   1918  CA  VAL A 121      23.617  -3.056   8.805  1.00 36.42           C
ATOM   1919  HA  VAL A 121      22.959  -3.194   9.518  1.00 37.39           H
ATOM   1920  CB  VAL A 121      23.171  -1.842   7.975  1.00 35.70           C
ATOM   1921  HB  VAL A 121      23.855  -1.645   7.302  1.00 35.76           H
ATOM   1922  CG1 VAL A 121      21.861  -2.129   7.249  1.00 34.97           C
ATOM   1923 HG11 VAL A 121      22.050  -2.584   6.424  1.00 35.16           H
ATOM   1924 HG12 VAL A 121      21.415  -1.300   7.062  1.00 35.14           H
ATOM   1925 HG13 VAL A 121      21.304  -2.675   7.806  1.00 35.10           H
ATOM   1926  CG2 VAL A 121      23.039  -0.625   8.883  1.00 35.98           C
ATOM   1927 HG21 VAL A 121      22.466  -0.851   9.619  1.00 36.00           H
ATOM   1928 HG22 VAL A 121      22.656   0.099   8.383  1.00 35.93           H
ATOM   1929 HG23 VAL A 121      23.904  -0.369   9.207  1.00 36.04           H
ATOM   1930  C   VAL A 121      23.625  -4.295   7.932  1.00 37.55           C
ATOM   1931  O   VAL A 121      22.665  -5.068   7.901  1.00 37.80           O
ATOM   1932  H   VAL A 121      25.319  -2.082   9.132  1.00 40.92           H
ATOM   1933  N   ASP A 122      24.731  -4.495   7.243  1.00 39.28           N
ATOM   1934  CA  ASP A 122      24.885  -5.660   6.407  1.00 41.68           C
ATOM   1935  HA  ASP A 122      24.088  -5.756   5.846  1.00 40.99           H
ATOM   1936  CB  ASP A 122      26.083  -5.468   5.480  1.00 45.10           C
ATOM   1937  HB3 ASP A 122      26.295  -6.315   5.057  1.00 44.80           H
ATOM   1938  HB2 ASP A 122      26.845  -5.154   5.992  1.00 44.70           H
ATOM   1939  CG  ASP A 122      25.792  -4.455   4.381  1.00 47.07           C
ATOM   1940  OD1 ASP A 122      25.964  -3.245   4.625  1.00 47.56           O
ATOM   1941  OD2 ASP A 122      25.358  -4.868   3.276  1.00 49.67           O
ATOM   1942  C   ASP A 122      24.995  -6.903   7.268  1.00 37.75           C
ATOM   1943  O   ASP A 122      24.419  -7.947   6.926  1.00 36.24           O
ATOM   1944  H   ASP A 122      25.407  -3.963   7.242  1.00 39.49           H
ATOM   1945  N   GLU A 123      25.699  -6.770   8.395  1.00 36.30           N
ATOM   1946  CA  GLU A 123      25.832  -7.844   9.395  1.00 35.07           C
ATOM   1947  HA  GLU A 123      26.235  -8.626   8.970  1.00 34.57           H
ATOM   1948  CB  GLU A 123      26.762  -7.434  10.559  1.00 36.14           C
ATOM   1949  HB3 GLU A 123      26.588  -8.023  11.310  1.00 37.20           H
ATOM   1950  HB2 GLU A 123      26.555  -6.524  10.813  1.00 37.33           H
ATOM   1951  CG  GLU A 123      28.264  -7.503  10.272  1.00 42.19           C
ATOM   1952  HG3 GLU A 123      28.415  -7.259   9.352  1.00 42.50           H
ATOM   1953  HG2 GLU A 123      28.566  -8.413  10.421  1.00 42.24           H
ATOM   1954  CD  GLU A 123      29.151  -6.567  11.133  1.00 49.26           C
ATOM   1955  OE1 GLU A 123      30.369  -6.448  10.819  1.00 52.50           O
ATOM   1956  OE2 GLU A 123      28.668  -5.943  12.123  1.00 54.48           O
ATOM   1957  C   GLU A 123      24.443  -8.273   9.910  1.00 30.15           C
ATOM   1958  O   GLU A 123      24.170  -9.496   9.988  1.00 25.69           O
ATOM   1959  H   GLU A 123      26.127  -6.055   8.608  1.00 36.37           H
ATOM   1960  N  AMET A 124      23.594  -7.286  10.240  0.50 27.56           N
ATOM   1961  N  BMET A 124      23.595  -7.284  10.234  0.50 28.66           N
ATOM   1962  CA AMET A 124      22.202  -7.497  10.676  0.50 26.51           C
ATOM   1963  CA BMET A 124      22.208  -7.494  10.674  0.50 28.19           C
ATOM   1964  HA AMET A 124      22.205  -7.997  11.519  0.50 26.44           H
ATOM   1965  HA BMET A 124      22.215  -7.997  11.515  0.50 28.14           H
ATOM   1966  CB AMET A 124      21.497  -6.145  10.925  0.50 25.53           C
ATOM   1967  CB BMET A 124      21.506  -6.144  10.935  0.50 28.56           C
ATOM   1968  HB3AMET A 124      20.546  -6.311  11.025  0.50 25.68           H
ATOM   1969  HB3BMET A 124      20.572  -6.319  11.130  0.50 28.65           H
ATOM   1970  HB2AMET A 124      21.644  -5.572  10.158  0.50 25.72           H
ATOM   1971  HB2BMET A 124      21.571  -5.601  10.136  0.50 28.68           H
ATOM   1972  CG AMET A 124      21.961  -5.377  12.167  0.50 25.21           C
ATOM   1973  CG BMET A 124      22.068  -5.323  12.096  0.50 29.35           C
ATOM   1974  HG3AMET A 124      22.927  -5.429  12.224  0.50 25.26           H
ATOM   1975  HG3BMET A 124      22.738  -4.714  11.753  0.50 29.56           H
ATOM   1976  HG2AMET A 124      21.563  -5.785  12.952  0.50 25.20           H
ATOM   1977  HG2BMET A 124      22.467  -5.924  12.744  0.50 29.52           H
ATOM   1978  SD AMET A 124      21.500  -3.629  12.162  0.50 24.85           S
ATOM   1979  SD BMET A 124      20.822  -4.328  12.948  0.50 30.92           S
ATOM   1980  CE AMET A 124      19.986  -3.584  13.082  0.50 24.28           C
ATOM   1981  CE BMET A 124      20.794  -2.841  11.965  0.50 31.42           C
ATOM   1982  HE1AMET A 124      19.348  -4.166  12.661  0.50 24.44           H
ATOM   1983  HE1BMET A 124      21.529  -2.281  12.229  0.50 31.22           H
ATOM   1984  HE2AMET A 124      19.653  -2.684  13.091  0.50 24.44           H
ATOM   1985  HE2BMET A 124      19.963  -2.383  12.116  0.50 31.22           H
ATOM   1986  HE3AMET A 124      20.158  -3.880  13.979  0.50 24.44           H
ATOM   1987  HE3BMET A 124      20.877  -3.076  11.038  0.50 31.13           H
ATOM   1988  C  AMET A 124      21.393  -8.272   9.645  0.50 26.18           C
ATOM   1989  C  BMET A 124      21.388  -8.264   9.648  0.50 27.14           C
ATOM   1990  O  AMET A 124      20.697  -9.258   9.974  0.50 24.97           O
ATOM   1991  O  BMET A 124      20.679  -9.237   9.982  0.50 25.97           O
ATOM   1992  H  AMET A 124      23.810  -6.454  10.223  0.50 27.95           H
ATOM   1993  H  BMET A 124      23.811  -6.452  10.210  0.50 28.95           H
ATOM   1994  N   ILE A 125      21.458  -7.809   8.395  1.00 25.73           N
ATOM   1995  CA  ILE A 125      20.779  -8.533   7.298  1.00 25.09           C
ATOM   1996  HA  ILE A 125      19.822  -8.588   7.504  1.00 25.19           H
ATOM   1997  CB  ILE A 125      20.923  -7.829   5.927  1.00 24.96           C
ATOM   1998  HB  ILE A 125      21.870  -7.732   5.737  1.00 24.21           H
ATOM   1999  CG1 ILE A 125      20.312  -6.438   5.992  1.00 23.16           C
ATOM   2000 HG13 ILE A 125      20.648  -5.939   5.231  1.00 23.45           H
ATOM   2001 HG12 ILE A 125      20.608  -6.002   6.802  1.00 23.53           H
ATOM   2002  CD1 ILE A 125      18.811  -6.302   5.962  1.00 22.70           C
ATOM   2003 HD11 ILE A 125      18.496  -6.493   5.075  1.00 22.84           H
ATOM   2004 HD12 ILE A 125      18.575  -5.404   6.206  1.00 22.84           H
ATOM   2005 HD13 ILE A 125      18.428  -6.922   6.587  1.00 22.84           H
ATOM   2006  CG2 ILE A 125      20.304  -8.701   4.821  1.00 22.85           C
ATOM   2007 HG21 ILE A 125      20.963  -9.319   4.497  1.00 23.48           H
ATOM   2008 HG22 ILE A 125      20.019  -8.128   4.106  1.00 23.47           H
ATOM   2009 HG23 ILE A 125      19.547  -9.176   5.173  1.00 23.49           H
ATOM   2010  C   ILE A 125      21.309  -9.947   7.187  1.00 25.11           C
ATOM   2011  O   ILE A 125      20.505 -10.882   7.070  1.00 28.89           O
ATOM   2012  H   ILE A 125      21.885  -7.102   8.157  1.00 25.95           H
ATOM   2013  N   ARG A 126      22.625 -10.090   7.217  1.00 32.05           N
ATOM   2014  CA  ARG A 126      23.321 -11.359   6.989  1.00 39.39           C
ATOM   2015  HA  ARG A 126      23.020 -11.714   6.126  1.00 39.26           H
ATOM   2016  CB  ARG A 126      24.838 -11.127   6.874  1.00 48.47           C
ATOM   2017  HB3 ARG A 126      25.299 -11.973   6.985  1.00 48.19           H
ATOM   2018  HB2 ARG A 126      25.122 -10.504   7.560  1.00 48.23           H
ATOM   2019  CG  ARG A 126      25.232 -10.558   5.506  1.00 58.48           C
ATOM   2020  HG3 ARG A 126      24.727  -9.748   5.341  1.00 58.06           H
ATOM   2021  HG2 ARG A 126      25.008 -11.215   4.829  1.00 58.16           H
ATOM   2022  CD  ARG A 126      26.723 -10.227   5.342  1.00 69.11           C
ATOM   2023  HD3 ARG A 126      26.876  -9.992   4.413  1.00 68.59           H
ATOM   2024  HD2 ARG A 126      27.250 -11.006   5.580  1.00 68.40           H
ATOM   2025  NE  ARG A 126      27.161  -9.103   6.186  1.00 78.03           N
ATOM   2026  HE  ARG A 126      26.836  -9.114   7.095  1.00 76.08           H
ATOM   2027  CZ  ARG A 126      28.227  -8.328   5.956  1.00 85.11           C
ATOM   2028  NH1 ARG A 126      28.516  -7.342   6.800  1.00 85.16           N
ATOM   2029 HH11 ARG A 126      28.018  -7.204   7.480  1.00 83.98           H
ATOM   2030 HH12 ARG A 126      29.197  -6.836   6.659  1.00 84.90           H
ATOM   2031  NH2 ARG A 126      29.010  -8.521   4.892  1.00 91.36           N
ATOM   2032 HH21 ARG A 126      28.848  -9.152   4.332  1.00 88.97           H
ATOM   2033 HH22 ARG A 126      29.690  -8.011   4.764  1.00 89.14           H
ATOM   2034  C   ARG A 126      23.025 -12.430   8.035  1.00 38.38           C
ATOM   2035  O   ARG A 126      22.759 -13.589   7.674  1.00 36.74           O
ATOM   2036  H   ARG A 126      23.161  -9.436   7.371  1.00 31.83           H
ATOM   2037  N   GLU A 127      23.000 -12.041   9.312  1.00 36.45           N
ATOM   2038  CA  GLU A 127      22.675 -13.007  10.385  1.00 32.05           C
ATOM   2039  HA  GLU A 127      23.243 -13.798  10.277  1.00 33.03           H
ATOM   2040  CB  GLU A 127      22.970 -12.418  11.763  1.00 37.26           C
ATOM   2041  HB3 GLU A 127      22.756 -13.078  12.441  1.00 36.70           H
ATOM   2042  HB2 GLU A 127      22.416 -11.631  11.882  1.00 36.76           H
ATOM   2043  CG  GLU A 127      24.424 -12.011  11.948  1.00 40.56           C
ATOM   2044  HG3 GLU A 127      24.748 -11.569  11.152  1.00 40.68           H
ATOM   2045  HG2 GLU A 127      24.947 -12.814  12.103  1.00 40.79           H
ATOM   2046  CD  GLU A 127      24.664 -11.086  13.127  1.00 45.36           C
ATOM   2047  OE1 GLU A 127      23.706 -10.437  13.588  1.00 46.53           O
ATOM   2048  OE2 GLU A 127      25.836 -10.982  13.571  1.00 46.40           O
ATOM   2049  C   GLU A 127      21.223 -13.463  10.287  1.00 28.26           C
ATOM   2050  O   GLU A 127      20.916 -14.635  10.533  1.00 29.82           O
ATOM   2051  H   GLU A 127      23.154 -11.239   9.581  1.00 35.82           H
ATOM   2052  N   ALA A 128      20.318 -12.565   9.901  1.00 26.05           N
ATOM   2053  CA  ALA A 128      18.913 -12.951   9.795  1.00 22.73           C
ATOM   2054  HA  ALA A 128      18.687 -13.558  10.531  1.00 24.36           H
ATOM   2055  CB  ALA A 128      18.041 -11.721   9.957  1.00 25.15           C
ATOM   2056  HB1 ALA A 128      18.248 -11.301  10.795  1.00 24.37           H
ATOM   2057  HB2 ALA A 128      17.119 -11.988   9.942  1.00 24.37           H
ATOM   2058  HB3 ALA A 128      18.219 -11.115   9.234  1.00 24.38           H
ATOM   2059  C   ALA A 128      18.567 -13.677   8.468  1.00 25.62           C
ATOM   2060  O   ALA A 128      17.573 -14.361   8.392  1.00 21.52           O
ATOM   2061  H   ALA A 128      20.485 -11.745   9.700  1.00 25.75           H
ATOM   2062  N   ASP A 129      19.322 -13.420   7.410  1.00 27.98           N
ATOM   2063  CA  ASP A 129      18.967 -13.965   6.087  1.00 23.59           C
ATOM   2064  HA  ASP A 129      17.998 -13.900   5.960  1.00 23.99           H
ATOM   2065  CB  ASP A 129      19.618 -13.150   4.983  1.00 21.90           C
ATOM   2066  HB3 ASP A 129      20.571 -13.088   5.156  1.00 22.36           H
ATOM   2067  HB2 ASP A 129      19.225 -12.264   4.972  1.00 22.34           H
ATOM   2068  CG  ASP A 129      19.430 -13.762   3.615  1.00 22.15           C
ATOM   2069  OD1 ASP A 129      18.277 -14.288   3.367  1.00 23.22           O
ATOM   2070  OD2 ASP A 129      20.417 -13.607   2.840  1.00 24.12           O
ATOM   2071  C   ASP A 129      19.364 -15.467   6.058  1.00 23.47           C
ATOM   2072  O   ASP A 129      20.536 -15.798   5.932  1.00 31.56           O
ATOM   2073  H   ASP A 129      20.035 -12.941   7.419  1.00 26.27           H
ATOM   2074  N   ILE A 130      18.383 -16.317   6.301  1.00 24.04           N
ATOM   2075  CA  ILE A 130      18.555 -17.763   6.424  1.00 25.94           C
ATOM   2076  HA  ILE A 130      19.404 -17.966   6.869  1.00 26.33           H
ATOM   2077  CB  ILE A 130      17.402 -18.404   7.241  1.00 30.40           C
ATOM   2078  HB  ILE A 130      16.560 -18.033   6.934  1.00 30.33           H
ATOM   2079  CG1 ILE A 130      17.577 -18.060   8.731  1.00 32.24           C
ATOM   2080 HG13 ILE A 130      17.722 -17.105   8.821  1.00 31.98           H
ATOM   2081 HG12 ILE A 130      18.341 -18.545   9.079  1.00 32.01           H
ATOM   2082  CD1 ILE A 130      16.384 -18.424   9.557  1.00 33.28           C
ATOM   2083 HD11 ILE A 130      15.588 -18.206   9.071  1.00 32.92           H
ATOM   2084 HD12 ILE A 130      16.420 -17.918  10.372  1.00 32.84           H
ATOM   2085 HD13 ILE A 130      16.411 -19.364   9.743  1.00 32.81           H
ATOM   2086  CG2 ILE A 130      17.347 -19.935   7.063  1.00 33.34           C
ATOM   2087 HG21 ILE A 130      16.929 -20.141   6.224  1.00 32.35           H
ATOM   2088 HG22 ILE A 130      16.838 -20.327   7.774  1.00 32.38           H
ATOM   2089 HG23 ILE A 130      18.242 -20.283   7.079  1.00 32.35           H
ATOM   2090  C   ILE A 130      18.575 -18.370   5.013  1.00 25.84           C
ATOM   2091  O   ILE A 130      19.369 -19.268   4.724  1.00 28.33           O
ATOM   2092  H   ILE A 130      17.566 -16.070   6.403  1.00 24.37           H
ATOM   2093  N   ASP A 131      17.690 -17.864   4.149  1.00 23.25           N
ATOM   2094  CA  ASP A 131      17.503 -18.450   2.807  1.00 22.70           C
ATOM   2095  HA  ASP A 131      17.692 -19.409   2.876  1.00 23.03           H
ATOM   2096  CB  ASP A 131      16.035 -18.359   2.387  1.00 22.61           C
ATOM   2097  HB3 ASP A 131      15.489 -18.759   3.080  1.00 22.44           H
ATOM   2098  HB2 ASP A 131      15.919 -18.846   1.558  1.00 22.39           H
ATOM   2099  CG  ASP A 131      15.539 -16.926   2.161  1.00 21.58           C
ATOM   2100  OD1 ASP A 131      14.319 -16.749   2.158  1.00 23.98           O
ATOM   2101  OD2 ASP A 131      16.379 -16.030   1.959  1.00 22.72           O
ATOM   2102  C   ASP A 131      18.426 -17.927   1.712  1.00 23.87           C
ATOM   2103  O   ASP A 131      18.363 -18.444   0.621  1.00 23.20           O
ATOM   2104  H   ASP A 131      17.185 -17.187   4.311  1.00 23.69           H
ATOM   2105  N   GLY A 132      19.206 -16.871   1.970  1.00 23.10           N
ATOM   2106  CA  GLY A 132      20.349 -16.510   1.143  1.00 23.85           C
ATOM   2107  HA3 GLY A 132      20.660 -17.295   0.666  1.00 23.02           H
ATOM   2108  HA2 GLY A 132      21.068 -16.222   1.727  1.00 23.02           H
ATOM   2109  C   GLY A 132      20.133 -15.412   0.124  1.00 21.22           C
ATOM   2110  O   GLY A 132      21.078 -15.027  -0.601  1.00 22.97           O
ATOM   2111  H   GLY A 132      19.087 -16.339   2.632  1.00 23.44           H
ATOM   2112  N   ASP A 133      18.903 -14.925   0.008  1.00 20.96           N
ATOM   2113  CA  ASP A 133      18.623 -13.919  -1.029  1.00 21.99           C
ATOM   2114  HA  ASP A 133      19.049 -14.217  -1.860  1.00 21.60           H
ATOM   2115  CB  ASP A 133      17.138 -13.821  -1.335  1.00 19.26           C
ATOM   2116  HB3 ASP A 133      16.816 -14.702  -1.582  1.00 19.58           H
ATOM   2117  HB2 ASP A 133      17.006 -13.207  -2.074  1.00 19.61           H
ATOM   2118  CG  ASP A 133      16.268 -13.320  -0.132  1.00 18.08           C
ATOM   2119  OD1 ASP A 133      15.062 -13.160  -0.321  1.00 20.98           O
ATOM   2120  OD2 ASP A 133      16.780 -13.037   0.972  1.00 23.34           O
ATOM   2121  C   ASP A 133      19.171 -12.518  -0.738  1.00 24.00           C
ATOM   2122  O   ASP A 133      19.056 -11.640  -1.579  1.00 25.34           O
ATOM   2123  H   ASP A 133      18.230 -15.146   0.494  1.00 21.23           H
ATOM   2124  N   GLY A 134      19.809 -12.311   0.416  1.00 25.82           N
ATOM   2125  CA  GLY A 134      20.318 -10.973   0.758  1.00 26.35           C
ATOM   2126  HA3 GLY A 134      20.693 -10.556  -0.034  1.00 25.59           H
ATOM   2127  HA2 GLY A 134      21.039 -11.078   1.399  1.00 25.59           H
ATOM   2128  C   GLY A 134      19.319 -10.008   1.361  1.00 23.79           C
ATOM   2129  O   GLY A 134      19.690  -8.875   1.673  1.00 23.55           O
ATOM   2130  H   GLY A 134      19.963 -12.904   1.016  1.00 25.43           H
ATOM   2131  N   GLN A 135      18.082 -10.439   1.540  1.00 23.51           N
ATOM   2132  CA  GLN A 135      17.038  -9.664   2.190  1.00 23.82           C
ATOM   2133  HA  GLN A 135      17.399  -8.822   2.538  1.00 23.92           H
ATOM   2134  CB  GLN A 135      15.935  -9.333   1.183  1.00 27.63           C
ATOM   2135  HB3 GLN A 135      15.316  -8.728   1.620  1.00 27.12           H
ATOM   2136  HB2 GLN A 135      15.472 -10.160   0.977  1.00 27.15           H
ATOM   2137  CG  GLN A 135      16.307  -8.686  -0.147  1.00 29.77           C
ATOM   2138  HG3 GLN A 135      16.976  -9.224  -0.598  1.00 29.68           H
ATOM   2139  HG2 GLN A 135      16.639  -7.787   0.008  1.00 29.72           H
ATOM   2140  CD  GLN A 135      15.075  -8.622  -1.019  1.00 31.81           C
ATOM   2141  OE1 GLN A 135      14.492  -9.658  -1.382  1.00 32.28           O
ATOM   2142  NE2 GLN A 135      14.610  -7.424  -1.287  1.00 32.24           N
ATOM   2143 HE21 GLN A 135      14.117  -7.304  -1.983  1.00 32.10           H
ATOM   2144 HE22 GLN A 135      14.792  -6.758  -0.771  1.00 32.08           H
ATOM   2145  C   GLN A 135      16.425 -10.453   3.377  1.00 21.32           C
ATOM   2146  O   GLN A 135      16.608 -11.686   3.521  1.00 19.88           O
ATOM   2147  H   GLN A 135      17.802 -11.210   1.287  1.00 23.65           H
ATOM   2148  N   VAL A 136      15.628  -9.775   4.195  1.00 21.52           N
ATOM   2149  CA  VAL A 136      14.924 -10.455   5.313  1.00 22.16           C
ATOM   2150  HA  VAL A 136      15.244 -11.376   5.373  1.00 21.22           H
ATOM   2151  CB  VAL A 136      15.280  -9.799   6.663  1.00 20.14           C
ATOM   2152  HB  VAL A 136      15.074  -8.845   6.605  1.00 20.71           H
ATOM   2153  CG1 VAL A 136      14.457 -10.370   7.827  1.00 20.99           C
ATOM   2154 HG11 VAL A 136      13.600  -9.938   7.849  1.00 20.71           H
ATOM   2155 HG12 VAL A 136      14.921 -10.205   8.651  1.00 20.71           H
ATOM   2156 HG13 VAL A 136      14.347 -11.315   7.701  1.00 20.72           H
ATOM   2157  CG2 VAL A 136      16.751  -9.917   6.895  1.00 20.38           C
ATOM   2158 HG21 VAL A 136      17.008 -10.838   6.819  1.00 20.30           H
ATOM   2159 HG22 VAL A 136      16.956  -9.592   7.775  1.00 20.30           H
ATOM   2160 HG23 VAL A 136      17.216  -9.391   6.241  1.00 20.30           H
ATOM   2161  C   VAL A 136      13.423 -10.520   5.140  1.00 20.11           C
ATOM   2162  O   VAL A 136      12.738  -9.502   5.167  1.00 21.35           O
ATOM   2163  H   VAL A 136      15.470  -8.932   4.137  1.00 21.62           H
ATOM   2164  N   ASN A 137      12.872 -11.715   4.904  1.00 19.75           N
ATOM   2165  CA  ASN A 137      11.446 -11.871   4.823  1.00 19.75           C
ATOM   2166  HA  ASN A 137      11.060 -11.078   4.396  1.00 19.94           H
ATOM   2167  CB  ASN A 137      11.060 -13.095   3.929  1.00 20.35           C
ATOM   2168  HB3 ASN A 137      11.522 -13.018   3.080  1.00 20.93           H
ATOM   2169  HB2 ASN A 137      10.102 -13.098   3.782  1.00 20.94           H
ATOM   2170  CG  ASN A 137      11.445 -14.418   4.544  1.00 23.61           C
ATOM   2171  OD1 ASN A 137      11.720 -14.496   5.751  1.00 23.85           O
ATOM   2172  ND2 ASN A 137      11.479 -15.500   3.705  1.00 24.84           N
ATOM   2173 HD21 ASN A 137      11.809 -16.363   4.032  1.00 24.44           H
ATOM   2174 HD22 ASN A 137      11.173 -15.411   2.778  1.00 24.42           H
ATOM   2175  C   ASN A 137      10.793 -12.008   6.208  1.00 20.15           C
ATOM   2176  O   ASN A 137      11.496 -12.102   7.218  1.00 21.21           O
ATOM   2177  H   ASN A 137      13.319 -12.440   4.789  1.00 19.86           H
ATOM   2178  N  ATYR A 138       9.467 -12.079   6.255  0.50 21.25           N
ATOM   2179  N  BTYR A 138       9.472 -12.086   6.231  0.50 21.81           N
ATOM   2180  CA ATYR A 138       8.758 -12.094   7.536  0.50 23.17           C
ATOM   2181  CA BTYR A 138       8.752 -12.098   7.484  0.50 24.33           C
ATOM   2182  HA ATYR A 138       8.968 -11.266   8.016  0.50 23.10           H
ATOM   2183  HA BTYR A 138       8.939 -11.261   7.958  0.50 24.23           H
ATOM   2184  CB ATYR A 138       7.253 -12.155   7.368  0.50 24.34           C
ATOM   2185  CB BTYR A 138       7.263 -12.182   7.278  0.50 26.60           C
ATOM   2186  HB3ATYR A 138       7.021 -12.959   6.876  0.50 24.24           H
ATOM   2187  HB3BTYR A 138       7.053 -12.912   6.675  0.50 26.57           H
ATOM   2188  HB2ATYR A 138       6.954 -11.369   6.884  0.50 24.25           H
ATOM   2189  HB2BTYR A 138       6.929 -11.339   6.932  0.50 26.66           H
ATOM   2190  CG ATYR A 138       6.525 -12.193   8.713  0.50 25.17           C
ATOM   2191  CG BTYR A 138       6.618 -12.448   8.610  0.50 28.91           C
ATOM   2192  CD1ATYR A 138       6.218 -11.018   9.406  0.50 24.41           C
ATOM   2193  CD1BTYR A 138       6.676 -11.503   9.628  0.50 29.86           C
ATOM   2194  HD1ATYR A 138       6.472 -10.197   9.052  0.50 24.95           H
ATOM   2195  HD1BTYR A 138       7.106 -10.692   9.478  0.50 30.02           H
ATOM   2196  CE1ATYR A 138       5.542 -11.061  10.616  0.50 25.88           C
ATOM   2197  CE1BTYR A 138       6.108 -11.756  10.862  0.50 31.61           C
ATOM   2198  HE1ATYR A 138       5.356 -10.280  11.074  0.50 26.04           H
ATOM   2199  HE1BTYR A 138       6.142 -11.115  11.536  0.50 30.81           H
ATOM   2200  CZ ATYR A 138       5.161 -12.280  11.150  0.50 27.29           C
ATOM   2201  CZ BTYR A 138       5.472 -12.967  11.081  0.50 30.10           C
ATOM   2202  OH ATYR A 138       4.493 -12.317  12.358  0.50 28.11           O
ATOM   2203  OH BTYR A 138       4.892 -13.241  12.290  0.50 29.55           O
ATOM   2204  HH ATYR A 138       3.935 -12.001  12.361  0.00  6.55           H
ATOM   2205  HH BTYR A 138       3.970 -12.359  12.361  0.00  6.33           H
ATOM   2206  CE2ATYR A 138       5.456 -13.448  10.484  0.50 26.95           C
ATOM   2207  CE2BTYR A 138       5.412 -13.916  10.089  0.50 31.19           C
ATOM   2208  HE2ATYR A 138       5.193 -14.266  10.840  0.50 26.86           H
ATOM   2209  HE2BTYR A 138       4.982 -14.727  10.242  0.50 30.83           H
ATOM   2210  CD2ATYR A 138       6.115 -13.401   9.273  0.50 26.33           C
ATOM   2211  CD2BTYR A 138       5.981 -13.656   8.864  0.50 30.85           C
ATOM   2212  HD2ATYR A 138       6.307 -14.196   8.829  0.50 26.18           H
ATOM   2213  HD2BTYR A 138       5.942 -14.301   8.195  0.50 30.43           H
ATOM   2214  C  ATYR A 138       9.169 -13.254   8.423  0.50 23.76           C
ATOM   2215  C  BTYR A 138       9.144 -13.246   8.405  0.50 24.39           C
ATOM   2216  O  ATYR A 138       9.417 -13.075   9.623  0.50 22.39           O
ATOM   2217  O  BTYR A 138       9.336 -13.048   9.611  0.50 23.11           O
ATOM   2218  H  ATYR A 138       8.952 -12.116   5.567  0.50 21.40           H
ATOM   2219  H  BTYR A 138       8.969 -12.128   5.536  0.50 21.93           H
ATOM   2220  N   GLU A 139       9.257 -14.441   7.840  1.00 25.63           N
ATOM   2221  CA  GLU A 139       9.675 -15.642   8.610  1.00 29.09           C
ATOM   2222  HA  GLU A 139       9.064 -15.752   9.368  1.00 29.11           H
ATOM   2223  CB  GLU A 139       9.555 -16.906   7.736  1.00 33.93           C
ATOM   2224  HB3 GLU A 139      10.130 -16.800   6.963  1.00 33.57           H
ATOM   2225  HB2 GLU A 139       8.633 -17.002   7.450  1.00 33.57           H
ATOM   2226  CG  GLU A 139       9.960 -18.200   8.452  1.00 37.75           C
ATOM   2227  HG3 GLU A 139       9.341 -18.349   9.184  1.00 37.73           H
ATOM   2228  HG2 GLU A 139      10.855 -18.106   8.805  1.00 37.72           H
ATOM   2229  CD  GLU A 139       9.937 -19.445   7.578  1.00 41.95           C
ATOM   2230  OE1 GLU A 139       9.748 -20.563   8.146  1.00 46.42           O
ATOM   2231  OE2 GLU A 139      10.113 -19.318   6.336  1.00 37.27           O
ATOM   2232  C   GLU A 139      11.094 -15.488   9.183  1.00 28.63           C
ATOM   2233  O   GLU A 139      11.360 -15.881  10.317  1.00 25.20           O
ATOM   2234  H   GLU A 139       9.091 -14.597   7.011  1.00 25.61           H
ATOM   2235  N   GLU A 140      11.997 -14.845   8.450  1.00 23.96           N
ATOM   2236  CA  GLU A 140      13.375 -14.665   8.944  1.00 23.56           C
ATOM   2237  HA  GLU A 140      13.710 -15.505   9.321  1.00 23.76           H
ATOM   2238  CB  GLU A 140      14.249 -14.294   7.745  1.00 24.06           C
ATOM   2239  HB3 GLU A 140      15.103 -13.979   8.075  1.00 23.93           H
ATOM   2240  HB2 GLU A 140      13.809 -13.579   7.260  1.00 23.93           H
ATOM   2241  CG  GLU A 140      14.521 -15.423   6.778  1.00 24.08           C
ATOM   2242  HG3 GLU A 140      13.702 -15.919   6.623  1.00 23.95           H
ATOM   2243  HG2 GLU A 140      15.193 -16.009   7.161  1.00 23.95           H
ATOM   2244  CD  GLU A 140      15.041 -14.930   5.439  1.00 23.58           C
ATOM   2245  OE1 GLU A 140      15.694 -15.705   4.694  1.00 23.47           O
ATOM   2246  OE2 GLU A 140      14.883 -13.727   5.072  1.00 23.87           O
ATOM   2247  C   GLU A 140      13.438 -13.562  10.048  1.00 23.58           C
ATOM   2248  O   GLU A 140      14.249 -13.613  11.013  1.00 23.38           O
ATOM   2249  H   GLU A 140      11.844 -14.510   7.674  1.00 24.88           H
ATOM   2250  N   PHE A 141      12.591 -12.558   9.885  1.00 21.81           N
ATOM   2251  CA  PHE A 141      12.445 -11.454  10.874  1.00 20.57           C
ATOM   2252  HA  PHE A 141      13.307 -11.011  11.021  1.00 21.31           H
ATOM   2253  CB  PHE A 141      11.443 -10.443  10.310  1.00 21.62           C
ATOM   2254  HB3 PHE A 141      10.576 -10.867  10.231  1.00 21.25           H
ATOM   2255  HB2 PHE A 141      11.748 -10.156   9.435  1.00 21.25           H
ATOM   2256  CG  PHE A 141      11.281  -9.225  11.153  1.00 21.11           C
ATOM   2257  CD1 PHE A 141      10.199  -9.098  11.995  1.00 20.30           C
ATOM   2258  HD1 PHE A 141       9.568  -9.779  12.042  1.00 20.08           H
ATOM   2259  CE1 PHE A 141      10.042  -7.977  12.764  1.00 18.64           C
ATOM   2260  HE1 PHE A 141       9.319  -7.914  13.346  1.00 19.12           H
ATOM   2261  CZ  PHE A 141      10.981  -7.001  12.751  1.00 19.01           C
ATOM   2262  HZ  PHE A 141      10.852  -6.235  13.262  1.00 19.21           H
ATOM   2263  CE2 PHE A 141      12.052  -7.066  11.881  1.00 20.23           C
ATOM   2264  HE2 PHE A 141      12.684  -6.385  11.859  1.00 20.11           H
ATOM   2265  CD2 PHE A 141      12.211  -8.201  11.091  1.00 21.03           C
ATOM   2266  HD2 PHE A 141      12.948  -8.276  10.529  1.00 20.84           H
ATOM   2267  C   PHE A 141      11.945 -12.069  12.214  1.00 22.26           C
ATOM   2268  O   PHE A 141      12.357 -11.689  13.291  1.00 24.80           O
ATOM   2269  H   PHE A 141      12.076 -12.474   9.201  1.00 21.92           H
ATOM   2270  N   VAL A 142      11.025 -12.998  12.105  1.00 22.19           N
ATOM   2271  CA  VAL A 142      10.456 -13.675  13.288  1.00 23.05           C
ATOM   2272  HA  VAL A 142      10.167 -12.995  13.933  1.00 22.95           H
ATOM   2273  CB  VAL A 142       9.221 -14.497  12.904  1.00 24.29           C
ATOM   2274  HB  VAL A 142       9.413 -15.049  12.117  1.00 24.42           H
ATOM   2275  CG1 VAL A 142       8.750 -15.402  14.038  1.00 26.40           C
ATOM   2276 HG11 VAL A 142       9.304 -16.186  14.067  1.00 25.69           H
ATOM   2277 HG12 VAL A 142       7.838 -15.657  13.880  1.00 25.71           H
ATOM   2278 HG13 VAL A 142       8.816 -14.924  14.868  1.00 25.69           H
ATOM   2279  CG2 VAL A 142       8.069 -13.547  12.576  1.00 24.31           C
ATOM   2280 HG21 VAL A 142       7.704 -13.197  13.392  1.00 24.39           H
ATOM   2281 HG22 VAL A 142       7.408 -14.061  12.116  1.00 24.39           H
ATOM   2282 HG23 VAL A 142       8.386 -12.831  12.024  1.00 24.33           H
ATOM   2283  C   VAL A 142      11.549 -14.491  13.942  1.00 22.16           C
ATOM   2284  O   VAL A 142      11.752 -14.432  15.194  1.00 21.56           O
ATOM   2285  H   VAL A 142      10.694 -13.267  11.359  1.00 22.41           H
ATOM   2286  N  AGLN A 143      12.295 -15.225  13.136  0.50 22.47           N
ATOM   2287  N  BGLN A 143      12.316 -15.221  13.135  0.50 22.14           N
ATOM   2288  CA AGLN A 143      13.310 -16.122  13.689  0.50 23.24           C
ATOM   2289  CA BGLN A 143      13.381 -16.089  13.689  0.50 22.66           C
ATOM   2290  HA AGLN A 143      12.893 -16.637  14.411  0.50 23.24           H
ATOM   2291  HA BGLN A 143      12.954 -16.762  14.259  0.50 22.71           H
ATOM   2292  CB AGLN A 143      13.690 -17.130  12.619  0.50 24.59           C
ATOM   2293  CB BGLN A 143      14.112 -16.839  12.584  0.50 23.26           C
ATOM   2294  HB3AGLN A 143      14.625 -17.365  12.726  0.50 24.43           H
ATOM   2295  HB3BGLN A 143      14.701 -16.224  12.124  0.50 23.31           H
ATOM   2296  HB2AGLN A 143      13.548 -16.731  11.746  0.50 24.43           H
ATOM   2297  HB2BGLN A 143      13.460 -17.201  11.963  0.50 23.31           H
ATOM   2298  CG AGLN A 143      12.873 -18.416  12.685  0.50 25.34           C
ATOM   2299  CG BGLN A 143      14.951 -17.996  13.110  0.50 24.10           C
ATOM   2300  HG3AGLN A 143      13.236 -18.967  13.389  0.50 25.34           H
ATOM   2301  HG3BGLN A 143      14.580 -18.285  13.957  0.50 24.43           H
ATOM   2302  HG2AGLN A 143      12.961 -18.877  11.836  0.50 25.29           H
ATOM   2303  HG2BGLN A 143      15.862 -17.697  13.242  0.50 24.42           H
ATOM   2304  CD AGLN A 143      11.370 -18.239  12.956  0.50 25.90           C
ATOM   2305  CD BGLN A 143      14.995 -19.197  12.188  0.50 26.16           C
ATOM   2306  OE1AGLN A 143      10.866 -18.594  14.055  0.50 27.92           O
ATOM   2307  OE1BGLN A 143      14.029 -19.508  11.478  0.50 24.88           O
ATOM   2308  NE2AGLN A 143      10.638 -17.713  11.967  0.50 23.53           N
ATOM   2309  NE2BGLN A 143      16.123 -19.890  12.207  0.50 25.56           N
ATOM   2310 HE21AGLN A 143       9.832 -17.452  12.120  0.50 24.24           H
ATOM   2311 HE21BGLN A 143      16.190 -20.615  11.751  0.50 25.77           H
ATOM   2312 HE22AGLN A 143      10.972 -17.636  11.179  0.50 24.26           H
ATOM   2313 HE22BGLN A 143      16.788 -19.615  12.678  0.50 25.74           H
ATOM   2314  C  AGLN A 143      14.544 -15.432  14.305  0.50 22.83           C
ATOM   2315  C  BGLN A 143      14.418 -15.376  14.543  0.50 22.86           C
ATOM   2316  O  AGLN A 143      15.243 -16.019  15.183  0.50 19.33           O
ATOM   2317  O  BGLN A 143      14.824 -15.888  15.610  0.50 20.12           O
ATOM   2318  H  AGLN A 143      12.241 -15.235  12.278  0.50 22.57           H
ATOM   2319  H  BGLN A 143      12.250 -15.245  12.278  0.50 22.26           H
ATOM   2320  N  AMET A 144      14.836 -14.197  13.889  0.50 20.56           N
ATOM   2321  N  BMET A 144      14.895 -14.229  14.060  0.50 21.27           N
ATOM   2322  CA AMET A 144      16.048 -13.554  14.389  0.50 20.40           C
ATOM   2323  CA BMET A 144      16.065 -13.601  14.657  0.50 21.43           C
ATOM   2324  HA AMET A 144      16.781 -14.200  14.394  0.50 20.31           H
ATOM   2325  HA BMET A 144      16.818 -14.225  14.675  0.50 21.33           H
ATOM   2326  CB AMET A 144      16.471 -12.374  13.516  0.50 19.86           C
ATOM   2327  CB BMET A 144      16.449 -12.387  13.847  0.50 20.67           C
ATOM   2328  HB3AMET A 144      16.107 -12.499  12.626  0.50 19.82           H
ATOM   2329  HB3BMET A 144      16.734 -12.668  12.963  0.50 20.76           H
ATOM   2330  HB2AMET A 144      17.439 -12.350  13.474  0.50 19.81           H
ATOM   2331  HB2BMET A 144      17.165 -11.912  14.297  0.50 20.76           H
ATOM   2332  CG AMET A 144      15.997 -11.029  14.024  0.50 19.14           C
ATOM   2333  CG BMET A 144      15.278 -11.454  13.694  0.50 20.33           C
ATOM   2334  HG3AMET A 144      16.372 -10.893  14.908  0.50 19.31           H
ATOM   2335  HG3BMET A 144      14.932 -11.228  14.572  0.50 20.28           H
ATOM   2336  HG2AMET A 144      15.030 -11.055  14.088  0.50 19.31           H
ATOM   2337  HG2BMET A 144      14.605 -11.913  13.175  0.50 20.30           H
ATOM   2338  SD AMET A 144      16.424  -9.579  13.038  0.50 19.15           S
ATOM   2339  SD BMET A 144      15.673  -9.939  12.839  0.50 19.80           S
ATOM   2340  CE AMET A 144      15.080  -8.536  13.630  0.50 16.90           C
ATOM   2341  CE BMET A 144      17.343  -9.633  13.440  0.50 18.88           C
ATOM   2342  HE1AMET A 144      14.243  -8.945  13.401  0.50 17.56           H
ATOM   2343  HE1BMET A 144      17.281  -9.231  14.308  0.50 19.22           H
ATOM   2344  HE2AMET A 144      15.148  -7.673  13.214  0.50 17.56           H
ATOM   2345  HE2BMET A 144      17.781  -9.035  12.832  0.50 19.19           H
ATOM   2346  HE3AMET A 144      15.151  -8.446  14.583  0.50 17.56           H
ATOM   2347  HE3BMET A 144      17.814 -10.468  13.493  0.50 19.19           H
ATOM   2348  C  AMET A 144      15.807 -13.108  15.825  0.50 20.04           C
ATOM   2349  C  BMET A 144      15.729 -13.175  16.075  0.50 21.56           C
ATOM   2350  O  AMET A 144      16.753 -12.797  16.559  0.50 23.91           O
ATOM   2351  O  BMET A 144      16.612 -13.039  16.927  0.50 24.42           O
ATOM   2352  H  AMET A 144      14.368 -13.728  13.341  0.50 21.03           H
ATOM   2353  H  BMET A 144      14.561 -13.800  13.393  0.50 21.67           H
ATOM   2354  N  AMET A 145      14.540 -13.094  16.217  0.50 18.45           N
ATOM   2355  N  BMET A 145      14.449 -12.968  16.332  0.50 21.06           N
ATOM   2356  CA AMET A 145      14.136 -12.583  17.526  0.50 18.98           C
ATOM   2357  CA BMET A 145      14.029 -12.531  17.648  0.50 22.47           C
ATOM   2358  HA AMET A 145      14.684 -11.799  17.739  0.50 19.14           H
ATOM   2359  HA BMET A 145      14.515 -11.713  17.880  0.50 22.48           H
ATOM   2360  CB AMET A 145      12.671 -12.134  17.493  0.50 17.99           C
ATOM   2361  CB BMET A 145      12.527 -12.209  17.675  0.50 22.86           C
ATOM   2362  HB3AMET A 145      12.392 -11.899  18.392  0.50 18.17           H
ATOM   2363  HB3BMET A 145      12.329 -11.720  18.489  0.50 23.05           H
ATOM   2364  HB2AMET A 145      12.121 -12.854  17.153  0.50 18.23           H
ATOM   2365  HB2BMET A 145      12.032 -13.040  17.665  0.50 23.09           H
ATOM   2366  CG AMET A 145      12.470 -10.937  16.619  0.50 17.75           C
ATOM   2367  CG BMET A 145      12.052 -11.375  16.510  0.50 24.07           C
ATOM   2368  HG3AMET A 145      11.533 -10.688  16.641  0.50 17.26           H
ATOM   2369  HG3BMET A 145      11.113 -11.562  16.357  0.50 23.69           H
ATOM   2370  HG2AMET A 145      12.726 -11.172  15.716  0.50 17.28           H
ATOM   2371  HG2BMET A 145      12.567 -11.631  15.732  0.50 23.69           H
ATOM   2372  SD AMET A 145      13.428  -9.502  17.091  0.50 15.54           S
ATOM   2373  SD BMET A 145      12.228  -9.586  16.706  0.50 23.70           S
ATOM   2374  CE AMET A 145      12.513  -8.955  18.533  0.50 16.71           C
ATOM   2375  CE BMET A 145      13.980  -9.354  16.449  0.50 23.48           C
ATOM   2376  HE1AMET A 145      11.628  -8.699  18.263  0.50 16.33           H
ATOM   2377  HE1BMET A 145      14.456 -10.075  16.869  0.50 23.54           H
ATOM   2378  HE2AMET A 145      12.966  -8.204  18.924  0.50 16.33           H
ATOM   2379  HE2BMET A 145      14.245  -8.517  16.837  0.50 23.54           H
ATOM   2380  HE3AMET A 145      12.467  -9.676  19.165  0.50 16.33           H
ATOM   2381  HE3BMET A 145      14.159  -9.350  15.505  0.50 23.54           H
ATOM   2382  C  AMET A 145      14.303 -13.612  18.632  0.50 21.57           C
ATOM   2383  C  BMET A 145      14.367 -13.613  18.672  0.50 23.63           C
ATOM   2384  O  AMET A 145      14.230 -13.273  19.806  0.50 20.06           O
ATOM   2385  O  BMET A 145      14.549 -13.307  19.837  0.50 22.44           O
ATOM   2386  H  AMET A 145      13.884 -13.379  15.739  0.50 18.93           H
ATOM   2387  H  BMET A 145      13.810 -13.071  15.766  0.50 21.50           H
ATOM   2388  N   THR A 146      14.474 -14.861  18.223  1.00 22.67           N
ATOM   2389  CA  THR A 146      14.731 -16.001  19.132  1.00 24.22           C
ATOM   2390  HA  THR A 146      14.220 -15.893  19.960  1.00 25.30           H
ATOM   2391  CB  THR A 146      14.319 -17.338  18.479  1.00 26.31           C
ATOM   2392  HB  THR A 146      14.359 -18.030  19.158  1.00 26.24           H
ATOM   2393  OG1 THR A 146      15.240 -17.680  17.436  1.00 27.87           O
ATOM   2394  HG1 THR A 146      14.833 -18.200  17.049  0.00  8.27           H
ATOM   2395  CG2 THR A 146      12.905 -17.293  17.976  1.00 26.62           C
ATOM   2396 HG21 THR A 146      12.346 -16.831  18.606  1.00 26.49           H
ATOM   2397 HG22 THR A 146      12.572 -18.185  17.862  1.00 26.50           H
ATOM   2398 HG23 THR A 146      12.866 -16.836  17.133  1.00 26.46           H
ATOM   2399  C   THR A 146      16.207 -16.087  19.475  1.00 30.43           C
ATOM   2400  O   THR A 146      16.565 -16.750  20.438  1.00 33.20           O
ATOM   2401  H   THR A 146      14.422 -15.104  17.403  1.00 22.89           H
ATOM   2402  N   ALA A 147      17.096 -15.423  18.726  1.00 33.94           N
ATOM   2403  CA  ALA A 147      18.541 -15.740  18.891  1.00 37.19           C
ATOM   2404  HA  ALA A 147      18.628 -16.682  19.149  1.00 37.88           H
ATOM   2405  CB  ALA A 147      19.295 -15.591  17.578  1.00 42.46           C
ATOM   2406  HB1 ALA A 147      18.892 -16.163  16.921  1.00 40.75           H
ATOM   2407  HB2 ALA A 147      20.211 -15.843  17.714  1.00 40.75           H
ATOM   2408  HB3 ALA A 147      19.244 -14.676  17.292  1.00 40.75           H
ATOM   2409  C   ALA A 147      19.188 -14.918  19.993  1.00 39.32           C
ATOM   2410  O   ALA A 147      18.692 -13.858  20.384  1.00 45.28           O
ATOM   2411  H   ALA A 147      16.922 -14.815  18.145  1.00 33.54           H
ATOM   2412  N   LYS A 148      20.306 -15.426  20.496  1.00 45.27           N
ATOM   2413  CA  LYS A 148      21.030 -14.781  21.584  1.00 50.51           C
ATOM   2414  HA  LYS A 148      20.449 -14.744  22.372  1.00 50.34           H
ATOM   2415  CB  LYS A 148      22.283 -15.600  21.957  1.00 55.49           C
ATOM   2416  HB3 LYS A 148      23.021 -15.327  21.389  1.00 55.20           H
ATOM   2417  HB2 LYS A 148      22.100 -16.543  21.827  1.00 55.14           H
ATOM   2418  CG  LYS A 148      22.711 -15.416  23.404  1.00 59.86           C
ATOM   2419  HG3 LYS A 148      22.174 -15.993  23.963  1.00 59.44           H
ATOM   2420  HG2 LYS A 148      22.581 -14.489  23.659  1.00 59.42           H
ATOM   2421  CD  LYS A 148      24.169 -15.772  23.643  1.00 62.61           C
ATOM   2422  HD3 LYS A 148      24.736 -15.075  23.277  1.00 62.38           H
ATOM   2423  HD2 LYS A 148      24.367 -16.625  23.227  1.00 62.38           H
ATOM   2424  CE  LYS A 148      24.442 -15.884  25.136  1.00 64.51           C
ATOM   2425  HE3 LYS A 148      23.930 -16.624  25.499  1.00 64.36           H
ATOM   2426  HE2 LYS A 148      24.184 -15.055  25.569  1.00 64.36           H
ATOM   2427  NZ  LYS A 148      25.880 -16.129  25.430  1.00 65.83           N
ATOM   2428  HZ1 LYS A 148      26.164 -16.950  25.022  1.00 65.42           H
ATOM   2429  HZ2 LYS A 148      26.016 -16.189  26.378  1.00 65.42           H
ATOM   2430  HZ3 LYS A 148      26.413 -15.409  25.084  1.00 65.42           H
ATOM   2431  C   LYS A 148      21.415 -13.337  21.215  1.00 50.29           C
ATOM   2432  O   LYS A 148      21.072 -12.369  21.907  1.00 53.18           O
ATOM   2433  H   LYS A 148      20.669 -16.154  20.213  1.00 44.94           H
ATOM   2434  OXT LYS A 148      22.059 -13.086  20.198  1.00 48.33           O
HETATM 2435 CA   CA  A 151      15.354  15.173  26.856  1.00 18.91          CA
HETATM 2436 CA   CA  A 152      10.029  11.744  36.741  1.00 16.29          CA
HETATM 2437 CA   CA  A 153      11.032  -4.067   1.097  1.00 23.20          CA
HETATM 2438 CA   CA  A 154      16.170 -13.988   3.104  1.00 22.05          CA
HETATM 2439  O   HOH A5011      14.186  17.232  26.788  1.00 20.52           O
HETATM 2440  O   HOH A5012      12.354  12.129  36.990  1.00 13.53           O
HETATM 2441  O   HOH A5013      12.604  -3.729  -0.560  1.00 22.92           O
HETATM 2442  O   HOH A5014      14.077 -13.792   2.175  1.00 23.88           O
HETATM 2443  O   HOH A5015      -1.813   7.078  27.031  1.00 15.73           O
HETATM 2444  O   HOH A5016      -2.521   9.938  34.012  1.00 15.03           O
HETATM 2445  O   HOH A5017      31.948  -0.158  29.057  1.00 22.02           O
HETATM 2446  O   HOH A5018       9.275   4.392  38.067  1.00 18.67           O
HETATM 2447  O   HOH A5019       4.629  15.057  21.123  1.00 25.55           O
HETATM 2448  O   HOH A5020      13.909  -2.720  32.576  1.00 35.28           O
HETATM 2449  O   HOH A5021      25.113   2.559  25.304  1.00 32.32           O
HETATM 2450  O   HOH A5022       3.439  12.927  36.765  1.00 24.00           O
HETATM 2451  O   HOH A5023       4.159 -13.311   6.427  1.00 65.07           O
HETATM 2452  O   HOH A5024      16.508  12.134  38.046  1.00 31.09           O
HETATM 2453  O   HOH A5025       7.107  -9.533  37.062  1.00 16.43           O
HETATM 2454  O   HOH A5026       1.490  12.422  17.778  1.00 25.21           O
HETATM 2455  O   HOH A5027      17.940  10.355  33.805  1.00 19.43           O
HETATM 2456  O   HOH A5028       3.706   3.927  30.717  1.00 23.45           O
HETATM 2457  O   HOH A5029       7.197  16.829  29.083  1.00 22.43           O
HETATM 2458  O   HOH A5030      -4.287   7.932  28.023  1.00 18.46           O
HETATM 2459  O   HOH A5031      14.633 -17.153  22.265  1.00 22.03           O
HETATM 2460  O   HOH A5032       1.751  17.217  29.294  1.00 24.71           O
HETATM 2461  O   HOH A5033      11.882  17.729  24.901  1.00 24.82           O
HETATM 2462  O   HOH A5034      12.062   8.548  39.968  1.00 26.80           O
HETATM 2463  O   HOH A5035      12.375   8.979  16.614  1.00 32.22           O
HETATM 2464  O   HOH A5036      28.417  -7.233  35.905  1.00 19.67           O
HETATM 2465  O   HOH A5037      27.142   2.763  27.028  1.00 33.54           O
HETATM 2466  O   HOH A5038       1.923   0.971  34.095  1.00 24.77           O
HETATM 2467  O   HOH A5039      18.182   9.438  38.025  1.00 23.01           O
HETATM 2468  O   HOH A5040      14.245  11.837  41.198  1.00 24.12           O
HETATM 2469  O   HOH A5041      20.635  11.233  28.114  1.00 19.29           O
HETATM 2470  O   HOH A5042       5.392  16.598  31.138  1.00 17.69           O
HETATM 2471  O   HOH A5043      -2.166  16.735  21.254  1.00 29.91           O
HETATM 2472  O   HOH A5044       4.932  18.963  25.333  1.00 48.13           O
HETATM 2473  O   HOH A5045      20.555   5.539  21.002  1.00 31.93           O
HETATM 2474  O   HOH A5046      23.732   5.212  24.316  1.00 35.82           O
HETATM 2475  O   HOH A5047      19.669  -4.312  28.514  1.00 33.94           O
HETATM 2476  O   HOH A5048      14.041  18.504  29.122  1.00 31.60           O
HETATM 2477  O   HOH A5049      27.583   0.074  29.295  1.00 26.67           O
HETATM 2478  O   HOH A5050       8.750  12.111  14.463  1.00 30.99           O
HETATM 2479  O   HOH A5051      11.627  17.585  34.144  1.00 22.54           O
HETATM 2480  O   HOH A5052       8.169   3.392  40.275  1.00 27.75           O
HETATM 2481  O   HOH A5053      19.443  -6.065   0.832  1.00 20.01           O
HETATM 2482  O   HOH A5054      10.885  -0.357  -4.067  1.00 32.95           O
HETATM 2483  O   HOH A5055       2.477  16.513  22.006  1.00 26.70           O
HETATM 2484  O   HOH A5056      13.503 -20.468  14.922  1.00 40.23           O
HETATM 2485  O   HOH A5057      13.419  13.911  34.818  1.00 36.99           O
HETATM 2486  O   HOH A5058      23.656   7.504  26.103  1.00 43.13           O
HETATM 2487  O   HOH A5059      12.650  11.890  21.096  1.00 22.88           O
HETATM 2488  O   HOH A5060       0.635   3.583  28.954  1.00 28.88           O
HETATM 2489  O   HOH A5061       7.171  18.148  26.123  1.00 24.09           O
HETATM 2490  O   HOH A5062      26.479   2.548  29.943  1.00 35.34           O
HETATM 2491  O   HOH A5063      26.398  -9.815  27.245  1.00 34.33           O
HETATM 2492  O   HOH A5064      21.426   8.597  30.102  1.00 25.58           O
HETATM 2493  O   HOH A5065       0.933  -4.310  21.196  1.00 45.13           O
HETATM 2494  O   HOH A5066       3.919   2.828  39.913  1.00 33.33           O
HETATM 2495  O   HOH A5067      22.053  12.560  29.797  1.00 29.78           O
HETATM 2496  O   HOH A5068      27.443 -10.025  36.000  1.00 41.06           O
HETATM 2497  O   HOH A5069       7.810 -11.654   3.938  1.00 21.05           O
HETATM 2498  O   HOH A5070      -1.225   5.624  29.423  1.00 33.17           O
HETATM 2499  O   HOH A5071      14.539   8.993  40.130  1.00 23.40           O
HETATM 2500  O   HOH A5072      14.283  14.343  45.016  1.00 49.85           O
HETATM 2501  O   HOH A5073       3.790  15.565  37.622  1.00 29.31           O
HETATM 2502  O   HOH A5074       9.552  16.314  16.770  1.00 26.48           O
HETATM 2503  O   HOH A5075       3.248  -1.205  11.952  1.00 36.81           O
HETATM 2504  O   HOH A5076      24.553  -8.539  28.530  1.00 30.86           O
HETATM 2505  O   HOH A5077      27.895   4.863  28.360  1.00 38.91           O
HETATM 2506  O   HOH A5078      12.611  17.171  38.705  1.00 43.98           O
HETATM 2507  O   HOH A5079      17.762   9.800  17.936  1.00 27.50           O
HETATM 2508  O   HOH A5080      22.470  10.641  25.884  1.00 42.02           O
HETATM 2509  O   HOH A5081       0.675   0.311  15.943  1.00 56.30           O
HETATM 2510  O   HOH A5082      13.564  11.676  43.900  1.00 36.85           O
HETATM 2511  O   HOH A5083      13.811 -13.369  -3.099  1.00 27.16           O
HETATM 2512  O   HOH A5084      16.500 -15.179  10.784  1.00 25.15           O
HETATM 2513  O   HOH A5085       9.107   8.242   9.599  1.00 44.45           O
HETATM 2514  O   HOH A5086      17.971  18.083  36.156  1.00 41.80           O
HETATM 2515  O   HOH A5087      20.107  -9.742  12.607  1.00 25.19           O
HETATM 2516  O   HOH A5088      26.040  -6.102  39.157  1.00 38.98           O
HETATM 2517  O   HOH A5089      12.856  18.193  22.219  1.00 39.95           O
HETATM 2518  O   HOH A5090       5.386  -5.721   4.400  1.00 33.14           O
HETATM 2519  O   HOH A5091       4.344   1.637  31.568  1.00 37.94           O
HETATM 2520  O   HOH A5092       1.248  15.023  20.382  1.00 31.21           O
HETATM 2521  O   HOH A5093      20.329 -12.721  14.354  1.00 44.25           O
HETATM 2522  O   HOH A5094      28.965   0.546  31.485  1.00 33.06           O
HETATM 2523  O   HOH A5095      18.090  15.321  34.080  1.00 34.03           O
HETATM 2524  O   HOH A5096      11.445 -13.294  26.368  1.00 28.24           O
HETATM 2525  O   HOH A5097       7.187  14.152  14.831  1.00 23.02           O
HETATM 2526  O   HOH A5098      -2.941  13.303  17.910  1.00 42.42           O
HETATM 2527  O   HOH A5099      -1.941   6.879  22.256  1.00 35.48           O
HETATM 2528  O   HOH A5100      28.610 -10.885  30.192  1.00 24.91           O
HETATM 2529  O   HOH A5101      19.314  -2.622  -0.285  1.00 29.35           O
HETATM 2530  O   HOH A5102      13.806  -4.038  30.052  1.00 32.33           O
HETATM 2531  O   HOH A5103      29.043  -7.357  38.401  1.00 34.23           O
HETATM 2532  O   HOH A5104       5.585  18.817  32.697  1.00 39.69           O
HETATM 2533  O   HOH A5105       3.264   7.214  39.103  1.00 27.07           O
HETATM 2534  O   HOH A5106      11.029   8.497  42.636  1.00 30.70           O
HETATM 2535  O   HOH A5107      27.133 -14.695  39.784  1.00 26.25           O
HETATM 2536  O   HOH A5108      17.253 -15.872  12.949  1.00 38.80           O
HETATM 2537  O   HOH A5109       3.826  -5.938  33.081  1.00 43.74           O
HETATM 2538  O   HOH A5110      22.982   6.115  22.042  1.00 38.75           O
HETATM 2539  O   HOH A5111       8.196 -15.320   5.363  1.00 38.58           O
HETATM 2540  O   HOH A5112      20.776  11.780  23.345  1.00 28.50           O
HETATM 2541  O   HOH A5113      23.807  -7.282   3.770  1.00 36.21           O
HETATM 2542  O   HOH A5114      23.160 -13.931   0.103  1.00 37.79           O
HETATM 2543  O   HOH A5115       2.341  -6.980  30.375  1.00 49.93           O
HETATM 2544  O   HOH A5116      21.424   3.076   9.570  1.00 32.70           O
HETATM 2545  O   HOH A5117      -4.105   9.133  19.409  1.00 34.88           O
HETATM 2546  O   HOH A5118       3.400  -7.297  27.672  1.00 42.38           O
HETATM 2547  O   HOH A5119       8.283   5.826  44.649  1.00 34.30           O
HETATM 2548  O   HOH A5120      13.118 -18.321   8.432  1.00 46.87           O
HETATM 2549  O   HOH A5121      23.050 -11.325  40.852  1.00 39.85           O
HETATM 2550  O   HOH A5122      26.045 -12.106  30.942  1.00 58.63           O
HETATM 2551  O   HOH A5123       7.205 -21.310   5.361  1.00 46.54           O
HETATM 2552  O   HOH A5124      29.385   2.968   7.099  1.00 40.24           O
HETATM 2553  O   HOH A5125      -7.249   7.770  24.478  1.00 41.09           O
HETATM 2554  O   HOH A5126      19.133 -11.771  16.920  1.00 27.91           O
HETATM 2555  O   HOH A5127       2.833  10.156  12.241  1.00 40.60           O
HETATM 2556  O   HOH A5128       4.987 -10.951   4.752  1.00 32.28           O
HETATM 2557  O   HOH A5129      11.041  -7.970  24.573  1.00 44.71           O
HETATM 2558  O   HOH A5130      17.133  20.674  27.410  1.00 43.81           O
HETATM 2559  O   HOH A5131       5.144 -15.389  16.069  1.00 62.92           O
HETATM 2560  O   HOH A5132       4.635 -11.999  25.996  1.00 45.87           O
HETATM 2561  O   HOH A5133      23.632   6.770  15.821  1.00 61.12           O
HETATM 2562  O   HOH A5134      23.558  -0.485   3.855  1.00 41.85           O
HETATM 2563  O   HOH A5135       9.804 -14.979   1.227  1.00 31.54           O
HETATM 2564  O   HOH A5136       5.761   3.986  39.449  1.00 41.72           O
HETATM 2565  O   HOH A5137       7.032   4.406   6.441  1.00 41.22           O
HETATM 2566  O   HOH A5138      -0.171  20.398  23.249  1.00 41.45           O
HETATM 2567  O   HOH A5139      13.433 -18.025   4.439  1.00 41.48           O
HETATM 2568  O   HOH A5140      24.311 -11.208  20.792  1.00 56.02           O
HETATM 2569  O   HOH A5141      10.664 -15.038  17.289  1.00 35.67           O
HETATM 2570  O   HOH B  33      -0.416  -2.627  26.813  1.00 44.75           O
HETATM 2571  O   HOH B  38      -2.913   2.080  30.493  1.00 50.39           O
HETATM 2572  O   HOH B  58      14.880 -14.009  23.204  1.00 34.23           O
HETATM 2573  O   HOH B  67      21.276  -7.089  15.387  1.00 33.66           O
HETATM 2574  O   HOH B  71      18.721  -9.246  23.696  1.00 50.69           O
HETATM 2575  O   HOH B  85      19.131  -9.146  15.872  1.00 36.06           O
HETATM 2576  O   HOH B  87      18.517  -1.087  23.331  1.00 28.73           O
HETATM 2577  O   HOH B 102      18.533  -5.937  22.570  1.00 45.70           O
HETATM 2578  O   HOH B 106      29.094  -0.486  24.127  1.00 19.83           O
HETATM 2579  O   HOH B 111      29.174   1.730  25.378  1.00 48.35           O
HETATM 2580  O   HOH B 112      -7.521  -1.703  30.408  1.00 32.46           O
HETATM 2581  O   HOH B 118      16.560  -7.834  27.132  1.00 44.61           O
HETATM 2582  O   HOH B 126      30.303   1.154  27.490  1.00 38.92           O
