# Supplementary material for: Simultaneous use of solution NMR and X-ray data in REFMAC5 for joint refinement/detection of structural differences
Source: Acta Crystallogr D Biol Crystallogr. 2014 Mar 19;70(Pt 4):958–67. doi: 10.1107/S1399004713034160 (PMC4306559; doi:10.1107/S1399004713034160)
Supplement: Supplementary file 2 [file d-70-00958-sup2.zip › SI_computational/Calm1YR5/refined/RDC_Yb_Tm_Tb_Calm.rdc]

  5  N    5  H      4.75     1  1.00     0.200 700
  6  N    6  H     -1.77     1  1.00     0.200 700
  7  N    7  H     -1.99     1  1.00     0.200 700
  8  N    8  H      1.56     1  1.00     0.200 700
  9  N    9  H     -0.28     1  1.00     0.200 700
 10  N   10  H     -4.97     1  1.00     0.200 700
 11  N   11  H     -1.92     1  1.00     0.200 700
 13  N   13  H     -3.40     1  1.00     0.200 700
 15  N   15  H     -2.48     1  1.00     0.200 700
 16  N   16  H     -1.70     1  1.00     0.200 700
 17  N   17  H     -4.47     1  1.00     0.200 700
 18  N   18  H     -3.19     1  1.00     0.200 700
 19  N   19  H     -1.56     1  1.00     0.200 700
 20  N   20  H     -3.12     1  1.00     0.200 700
 21  N   21  H     -2.98     1  1.00     0.200 700
 22  N   22  H     -4.04     1  1.00     0.200 700
 23  N   23  H      1.28     1  1.00     0.200 700
 25  N   25  H      6.95     1  1.00     0.200 700
 26  N   26  H     -1.70     1  1.00     0.200 700
 28  N   28  H     -2.70     1  1.00     0.200 700
 29  N   29  H      1.49     1  1.00     0.200 700
 30  N   30  H      5.61     1  1.00     0.200 700
 31  N   31  H      7.45     1  1.00     0.200 700
 32  N   32  H      1.99     1  1.00     0.200 700
 33  N   33  H      0.50     1  1.00     0.200 700
 36  N   36  H      5.18     1  1.00     0.200 700
 37  N   37  H      2.84     1  1.00     0.200 700
 38  N   38  H      4.33     1  1.00     0.200 700
 40  N   40  H     -2.34     1  1.00     0.200 700
 44  N   44  H     -4.54     1  1.00     0.200 700
 45  N   45  H     -0.07     1  1.00     0.200 700
 46  N   46  H      2.84     1  1.00     0.200 700
 47  N   47  H      3.48     1  1.00     0.200 700
 49  N   49  H      1.70     1  1.00     0.200 700
 50  N   50  H      4.89     1  1.00     0.200 700
 51  N   51  H      2.27     1  1.00     0.200 700
 52  N   52  H     -1.49     1  1.00     0.200 700
 53  N   53  H      3.40     1  1.00     0.200 700
 54  N   54  H      6.17     1  1.00     0.200 700
 69  N   69  H      0.64     1  1.00     0.200 700
 70  N   70  H      0.78     1  1.00     0.200 700
 71  N   71  H     -1.49     1  1.00     0.200 700
 73  N   73  H      2.13     1  1.00     0.200 700
 74  N   74  H     -0.42     1  1.00     0.200 700
 75  N   75  H     -1.28     1  1.00     0.200 700
 76  N   76  H      3.90     1  1.00     0.200 700
 83  N   83  H      0.78     1  1.00     0.200 700
 84  N   84  H      0.14     1  1.00     0.200 700
 85  N   85  H     -1.56     1  1.00     0.200 700
 87  N   87  H     -0.35     1  1.00     0.200 700
 88  N   88  H     -0.99     1  1.00     0.200 700
 89  N   89  H     -1.49     1  1.00     0.200 700
 90  N   90  H      0.35     1  1.00     0.200 700
 91  N   91  H     -0.50     1  1.00     0.200 700
 94  N   94  H     -2.84     1  1.00     0.200 700
 95  N   95  H     -4.61     1  1.00     0.200 700
 96  N   96  H      2.55     1  1.00     0.200 700
 97  N   97  H     -0.14     1  1.00     0.200 700
 98  N   98  H      1.35     1  1.00     0.200 700
 99  N   99  H     -2.62     1  1.00     0.200 700
100  N  100  H     -2.62     1  1.00     0.200 700
101  N  101  H     -3.48     1  1.00     0.200 700
102  N  102  H      3.76     1  1.00     0.200 700
104  N  104  H      4.33     1  1.00     0.200 700
105  N  105  H      3.55     1  1.00     0.200 700
106  N  106  H      5.89     1  1.00     0.200 700
108  N  108  H      2.91     1  1.00     0.200 700
109  N  109  H      5.18     1  1.00     0.200 700
111  N  111  H      4.54     1  1.00     0.200 700
114  N  114  H      1.56     1  1.00     0.200 700
117  N  117  H     -0.78     1  1.00     0.200 700
118  N  118  H     -3.19     1  1.00     0.200 700
119  N  119  H     -0.42     1  1.00     0.200 700
121  N  121  H     -4.19     1  1.00     0.200 700
124  N  124  H     -2.77     1  1.00     0.200 700
126  N  126  H     -1.28     1  1.00     0.200 700
128  N  128  H     -2.98     1  1.00     0.200 700
129  N  129  H     -0.50     1  1.00     0.200 700
131  N  131  H     -3.05     1  1.00     0.200 700
132  N  132  H      2.34     1  1.00     0.200 700
133  N  133  H      1.99     1  1.00     0.200 700
134  N  134  H     -0.99     1  1.00     0.200 700
135  N  135  H     -0.71     1  1.00     0.200 700
136  N  136  H     -2.62     1  1.00     0.200 700
137  N  137  H     -2.77     1  1.00     0.200 700
139  N  139  H      5.46     1  1.00     0.200 700
140  N  140  H      2.34     1  1.00     0.200 700
142  N  142  H      4.40     1  1.00     0.200 700
146  N  146  H      4.12     1  1.00     0.200 700
  5  N    5  H     15.25     2  2.00     0.040 700
  6  N    6  H     -5.96     2  2.00     0.040 700
  7  N    7  H     -6.17     2  2.00     0.040 700
  8  N    8  H      0.14     2  2.00     0.040 700
  9  N    9  H     -5.04     2  2.00     0.040 700
 10  N   10  H     -9.29     2  2.00     0.040 700
 11  N   11  H     -4.82     2  2.00     0.040 700
 13  N   13  H     -9.86     2  2.00     0.040 700
 14  N   14  H     -5.61     2  2.00     0.040 700
 15  N   15  H     -4.40     2  2.00     0.040 700
 18  N   18  H     -3.97     2  2.00     0.040 700
 20  N   20  H    -10.22     2  2.00     0.040 700
 22  N   22  H    -11.28     2  2.00     0.040 700
 23  N   23  H     12.06     2  2.00     0.040 700
 31  N   31  H     14.90     2  2.00     0.040 700
 32  N   32  H      5.82     2  2.00     0.040 700
 33  N   33  H      8.16     2  2.00     0.040 700
 35  N   35  H     13.55     2  2.00     0.040 700
 36  N   36  H     11.92     2  2.00     0.040 700
 37  N   37  H     14.83     2  2.00     0.040 700
 40  N   40  H      3.05     2  2.00     0.040 700
 44  N   44  H     -3.97     2  2.00     0.040 700
 45  N   45  H     -2.91     2  2.00     0.040 700
 46  N   46  H      3.83     2  2.00     0.040 700
 47  N   47  H      5.04     2  2.00     0.040 700
 49  N   49  H     -2.13     2  2.00     0.040 700
 50  N   50  H      9.51     2  2.00     0.040 700
 51  N   51  H      0.00     2  2.00     0.040 700
 85  N   85  H     -2.06     2  2.00     0.040 700
 86  N   86  H     -2.98     2  2.00     0.040 700
 88  N   88  H     -3.12     2  2.00     0.040 700
 89  N   89  H     -2.77     2  2.00     0.040 700
 90  N   90  H     -3.76     2  2.00     0.040 700
 91  N   91  H     -4.04     2  2.00     0.040 700
 94  N   94  H     -7.31     2  2.00     0.040 700
 95  N   95  H    -15.18     2  2.00     0.040 700
 96  N   96  H      8.09     2  2.00     0.040 700
 97  N   97  H      3.62     2  2.00     0.040 700
 98  N   98  H      9.44     2  2.00     0.040 700
 99  N   99  H     -9.29     2  2.00     0.040 700
100  N  100  H     -6.38     2  2.00     0.040 700
101  N  101  H    -13.27     2  2.00     0.040 700
102  N  102  H     11.71     2  2.00     0.040 700
103  N  103  H     14.12     2  2.00     0.040 700
108  N  108  H     11.56     2  2.00     0.040 700
109  N  109  H     13.48     2  2.00     0.040 700
111  N  111  H     16.46     2  2.00     0.040 700
112  N  112  H      7.88     2  2.00     0.040 700
114  N  114  H      4.47     2  2.00     0.040 700
117  N  117  H     -3.40     2  2.00     0.040 700
118  N  118  H     -3.69     2  2.00     0.040 700
119  N  119  H      4.61     2  2.00     0.040 700
120  N  120  H      0.64     2  2.00     0.040 700
124  N  124  H     -1.21     2  2.00     0.040 700
126  N  126  H      2.48     2  2.00     0.040 700
128  N  128  H     -2.27     2  2.00     0.040 700
129  N  129  H      3.55     2  2.00     0.040 700
132  N  132  H      8.23     2  2.00     0.040 700
133  N  133  H      0.28     2  2.00     0.040 700
134  N  134  H     -5.39     2  2.00     0.040 700
135  N  135  H      4.54     2  2.00     0.040 700
136  N  136  H     -3.62     2  2.00     0.040 700
137  N  137  H     -9.08     2  2.00     0.040 700
139  N  139  H     14.76     2  2.00     0.040 700
140  N  140  H      1.21     2  2.00     0.040 700
146  N  146  H     10.71     2  2.00     0.040 700
  5  N    5  H    -14.69     3  2.00     0.040 700
  6  N    6  H      9.29     3  2.00     0.040 700
  7  N    7  H      4.61     3  2.00     0.040 700
  8  N    8  H     -5.39     3  2.00     0.040 700
  9  N    9  H      7.31     3  2.00     0.040 700
 10  N   10  H      9.65     3  2.00     0.040 700
 12  N   12  H      2.06     3  2.00     0.040 700
 13  N   13  H     14.97     3  2.00     0.040 700
 14  N   14  H      5.61     3  2.00     0.040 700
 15  N   15  H     -1.99     3  2.00     0.040 700
 16  N   16  H      7.80     3  2.00     0.040 700
 17  N   17  H     14.47     3  2.00     0.040 700
 37  N   37  H    -21.85     3  2.00     0.040 700
 38  N   38  H    -23.77     3  2.00     0.040 700
 40  N   40  H     -9.01     3  2.00     0.040 700
 76  N   76  H    -21.99     3  2.00     0.040 700
 83  N   83  H     -5.32     3  2.00     0.040 700
 85  N   85  H     -2.41     3  2.00     0.040 700
 86  N   86  H     -2.98     3  2.00     0.040 700
 87  N   87  H     -9.01     3  2.00     0.040 700
 88  N   88  H      0.78     3  2.00     0.040 700
 89  N   89  H     -2.91     3  2.00     0.040 700
 90  N   90  H     -6.74     3  2.00     0.040 700
 91  N   91  H      2.06     3  2.00     0.040 700
 94  N   94  H     13.62     3  2.00     0.040 700
 95  N   95  H     25.19     3  2.00     0.040 700
 96  N   96  H     -9.01     3  2.00     0.040 700
 97  N   97  H     -3.83     3  2.00     0.040 700
 98  N   98  H    -12.91     3  2.00     0.040 700
 99  N   99  H     15.11     3  2.00     0.040 700
100  N  100  H     10.29     3  2.00     0.040 700
101  N  101  H     23.91     3  2.00     0.040 700
102  N  102  H    -12.06     3  2.00     0.040 700
103  N  103  H    -20.65     3  2.00     0.040 700
106  N  106  H    -19.37     3  2.00     0.040 700
108  N  108  H    -13.20     3  2.00     0.040 700
109  N  109  H    -14.83     3  2.00     0.040 700
111  N  111  H    -17.17     3  2.00     0.040 700
112  N  112  H     -9.29     3  2.00     0.040 700
114  N  114  H     -3.90     3  2.00     0.040 700
117  N  117  H      6.60     3  2.00     0.040 700
119  N  119  H     -7.88     3  2.00     0.040 700
120  N  120  H     -3.48     3  2.00     0.040 700
123  N  123  H     -8.80     3  2.00     0.040 700
126  N  126  H     -7.24     3  2.00     0.040 700
128  N  128  H     -1.92     3  2.00     0.040 700
129  N  129  H     -5.75     3  2.00     0.040 700
131  N  131  H     14.19     3  2.00     0.040 700
132  N  132  H    -17.52     3  2.00     0.040 700
133  N  133  H     -5.96     3  2.00     0.040 700
134  N  134  H      5.96     3  2.00     0.040 700
135  N  135  H     -5.75     3  2.00     0.040 700
136  N  136  H      7.38     3  2.00     0.040 700
137  N  137  H     20.79     3  2.00     0.040 700
139  N  139  H    -14.54     3  2.00     0.040 700
140  N  140  H     -4.75     3  2.00     0.040 700
142  N  142  H    -14.90     3  2.00     0.040 700
143  N  143  H     -0.28     3  2.00     0.040 700
146  N  146  H    -18.94     3  2.00     0.040 700
