# Supplementary material for: Simultaneous use of solution NMR and X-ray data in REFMAC5 for joint refinement/detection of structural differences
Source: Acta Crystallogr D Biol Crystallogr. 2014 Mar 19;70(Pt 4):958–67. doi: 10.1107/S1399004713034160 (PMC4306559; doi:10.1107/S1399004713034160)
Supplement: Supplementary file 2 [file d-70-00958-sup2.zip › SI_computational/Calm1YR5/refined/instr]

nmr metal 1 in PCS res 162 atom YB chain A
nmr metal 2 in PCS res 163 atom CA chain A
nmr metal 3 in PCS res 164 atom TB chain A
nmr metal 1 in RDC res 162 atom YB chain A
nmr metal 2 in RDC res 163 atom CA chain A
nmr metal 3 in RDC res 164 atom TB chain A

nmr visible only res 162
nmr visible only res 163
nmr visible only res 164

# choose estimation between SEPAR JOINT SCALE:
nmr estimation JOINT

nmr rtolerance 1.0
nmr weight for PCS 10.0
nmr weight for RDC 2.0
