# Supplementary material for: Simultaneous use of solution NMR and X-ray data in REFMAC5 for joint refinement/detection of structural differences
Source: Acta Crystallogr D Biol Crystallogr. 2014 Mar 19;70(Pt 4):958–67. doi: 10.1107/S1399004713034160 (PMC4306559; doi:10.1107/S1399004713034160)
Supplement: Supplementary file 2 [file d-70-00958-sup2.zip › SI_computational/MMP1/reference/3SHI.pdb]

HEADER    ----                                    XX-XXX-XX   xxxx
COMPND    ---
REMARK   3
REMARK   3 REFINEMENT.
REMARK   3   PROGRAM     : REFMAC 5.6.0109
REMARK   3   AUTHORS     : MURSHUDOV,VAGIN,DODSON
REMARK   3
REMARK   3    REFINEMENT TARGET : MAXIMUM LIKELIHOOD
REMARK   3
REMARK   3  DATA USED IN REFINEMENT.
REMARK   3   RESOLUTION RANGE HIGH (ANGSTROMS) :   2.20
REMARK   3   RESOLUTION RANGE LOW  (ANGSTROMS) :  81.65
REMARK   3   DATA CUTOFF            (SIGMA(F)) : NONE
REMARK   3   COMPLETENESS FOR RANGE        (%) :  98.87
REMARK   3   NUMBER OF REFLECTIONS             :   29931
REMARK   3
REMARK   3  FIT TO DATA USED IN REFINEMENT.
REMARK   3   CROSS-VALIDATION METHOD          : THROUGHOUT
REMARK   3   FREE R VALUE TEST SET SELECTION  : RANDOM
REMARK   3   R VALUE     (WORKING + TEST SET) : 0.21528
REMARK   3   R VALUE            (WORKING SET) :  0.20898
REMARK   3   FREE R VALUE                     :  0.27814
REMARK   3   FREE R VALUE TEST SET SIZE   (%) :  9.1
REMARK   3   FREE R VALUE TEST SET COUNT      :  2988
REMARK   3
REMARK   3  FIT IN THE HIGHEST RESOLUTION BIN.
REMARK   3   TOTAL NUMBER OF BINS USED           :      20
REMARK   3   BIN RESOLUTION RANGE HIGH           :    2.200
REMARK   3   BIN RESOLUTION RANGE LOW            :    2.257
REMARK   3   REFLECTION IN BIN     (WORKING SET) :     2212
REMARK   3   BIN COMPLETENESS (WORKING+TEST) (%) :    99.67
REMARK   3   BIN R VALUE           (WORKING SET) :    0.282
REMARK   3   BIN FREE R VALUE SET COUNT          :      223
REMARK   3   BIN FREE R VALUE                    :    0.368
REMARK   3
REMARK   3  NUMBER OF NON-HYDROGEN ATOMS USED IN REFINEMENT.
REMARK   3   ALL ATOMS                :     4038
REMARK   3
REMARK   3  B VALUES.
REMARK   3   FROM WILSON PLOT           (A**2) : NULL
REMARK   3   MEAN B VALUE      (OVERALL, A**2) :  38.576
REMARK   3   OVERALL ANISOTROPIC B VALUE.
REMARK   3    B11 (A**2) :    -0.43
REMARK   3    B22 (A**2) :     0.69
REMARK   3    B33 (A**2) :    -1.34
REMARK   3    B12 (A**2) :     0.00
REMARK   3    B13 (A**2) :    -1.05
REMARK   3    B23 (A**2) :     0.00
REMARK   3
REMARK   3  ESTIMATED OVERALL COORDINATE ERROR.
REMARK   3   ESU BASED ON R VALUE                            (A):   0.258
REMARK   3   ESU BASED ON FREE R VALUE                       (A):   0.233
REMARK   3   ESU BASED ON MAXIMUM LIKELIHOOD                 (A): NULL
REMARK   3   ESU FOR B VALUES BASED ON MAXIMUM LIKELIHOOD (A**2): NULL
REMARK   3
REMARK   3 CORRELATION COEFFICIENTS.
REMARK   3   CORRELATION COEFFICIENT FO-FC      :   0.944
REMARK   3   CORRELATION COEFFICIENT FO-FC FREE :   0.901
REMARK   3
REMARK   3  RMS DEVIATIONS FROM IDEAL VALUES        COUNT    RMS    WEIGHT
REMARK   3   BOND LENGTHS REFINED ATOMS        (A):  3831 ; 0.021 ; 0.021
REMARK   3   BOND ANGLES REFINED ATOMS   (DEGREES):  5217 ; 2.021 ; 1.918
REMARK   3   TORSION ANGLES, PERIOD 1    (DEGREES):   465 ; 7.881 ; 5.000
REMARK   3   TORSION ANGLES, PERIOD 2    (DEGREES):   219 ;36.027 ;23.973
REMARK   3   TORSION ANGLES, PERIOD 3    (DEGREES):   549 ;19.325 ;15.000
REMARK   3   TORSION ANGLES, PERIOD 4    (DEGREES):    27 ;17.056 ;15.000
REMARK   3   CHIRAL-CENTER RESTRAINTS       (A**3):   525 ; 0.187 ; 0.200
REMARK   3   GENERAL PLANES REFINED ATOMS      (A):  3135 ; 0.010 ; 0.021
REMARK   3
REMARK   3  ISOTROPIC THERMAL FACTOR RESTRAINTS.     COUNT   RMS    WEIGHT
REMARK   3
REMARK   3  NCS RESTRAINTS STATISTICS
REMARK   3   NUMBER OF NCS GROUPS : NULL
REMARK   3
REMARK   3  TWIN DETAILS
REMARK   3   NUMBER OF TWIN DOMAINS  : NULL
REMARK   3
REMARK   3
REMARK   3  TLS DETAILS
REMARK   3   NUMBER OF TLS GROUPS  : NULL
REMARK   3
REMARK   3
REMARK   3  BULK SOLVENT MODELLING.
REMARK   3   METHOD USED :  MASK
REMARK   3   PARAMETERS FOR MASK CALCULATION
REMARK   3   VDW PROBE RADIUS   :   1.20
REMARK   3   ION PROBE RADIUS   :   0.80
REMARK   3   SHRINKAGE RADIUS   :   0.80
REMARK   3
REMARK   3  OTHER REFINEMENT REMARKS:
REMARK   3  HYDROGENS HAVE BEEN USED IF PRESENT IN THE INPUT
REMARK   3  U VALUES      : REFINED INDIVIDUALLY
REMARK   3
CISPEP   1 GLU A  209    TYR A  210                    0.00
CISPEP   2 PRO G  107    ARG G  108                    0.00
CRYST1  147.694   54.528   94.905  90.00 120.69  90.00 C 1 2 1       4          
ORIGX1      1.000000  0.000000  0.000000        0.00000
ORIGX2      0.000000  1.000000  0.000000        0.00000
ORIGX3      0.000000  0.000000  1.000000        0.00000
SCALE1      0.006771  0.000000  0.004019        0.00000
SCALE2      0.000000  0.018339  0.000000        0.00000
SCALE3      0.000000  0.000000  0.012253        0.00000
ATOM      1  N   ASN A 106      16.796 -45.407   2.538  1.00 76.20           N
ATOM      2  CA  ASN A 106      17.498 -44.136   2.939  1.00 83.26           C
ATOM      3  CB  ASN A 106      17.317 -43.876   4.452  1.00 81.79           C
ATOM      4  CG  ASN A 106      17.860 -45.030   5.341  1.00 85.29           C
ATOM      5  OD1 ASN A 106      18.557 -44.782   6.323  1.00 83.56           O
ATOM      6  ND2 ASN A 106      17.547 -46.278   4.990  1.00 80.28           N
ATOM      7  C   ASN A 106      18.995 -44.064   2.501  1.00 78.97           C
ATOM      8  O   ASN A 106      19.882 -44.549   3.218  1.00 75.03           O
ATOM      9  N   PRO A 107      19.277 -43.488   1.302  1.00 79.81           N
ATOM     10  CA  PRO A 107      20.696 -43.414   0.890  1.00 77.21           C
ATOM     11  CB  PRO A 107      20.631 -43.497  -0.653  1.00 74.22           C
ATOM     12  CG  PRO A 107      19.123 -43.404  -1.022  1.00 70.32           C
ATOM     13  CD  PRO A 107      18.380 -43.013   0.227  1.00 75.62           C
ATOM     14  C   PRO A 107      21.442 -42.144   1.400  1.00 71.25           C
ATOM     15  O   PRO A 107      20.814 -41.107   1.666  1.00 66.08           O
ATOM     16  N   ARG A 108      22.761 -42.262   1.577  1.00 68.34           N
ATOM     17  CA  ARG A 108      23.614 -41.205   2.133  1.00 61.96           C
ATOM     18  CB  ARG A 108      24.428 -41.745   3.340  1.00 77.12           C
ATOM     19  CG  ARG A 108      23.647 -42.595   4.411  1.00 95.75           C
ATOM     20  CD  ARG A 108      22.197 -42.043   4.670  1.00110.02           C
ATOM     21  NE  ARG A 108      21.513 -42.484   5.904  1.00114.91           N
ATOM     22  CZ  ARG A 108      20.275 -42.109   6.270  1.00114.50           C
ATOM     23  NH1 ARG A 108      19.545 -41.289   5.504  1.00109.19           N
ATOM     24  NH2 ARG A 108      19.756 -42.559   7.410  1.00106.35           N
ATOM     25  C   ARG A 108      24.570 -40.848   1.001  1.00 55.63           C
ATOM     26  O   ARG A 108      24.813 -41.693   0.153  1.00 45.53           O
ATOM     27  N   TRP A 109      25.126 -39.635   0.953  1.00 49.00           N
ATOM     28  CA  TRP A 109      26.266 -39.431   0.036  1.00 49.47           C
ATOM     29  CB  TRP A 109      26.557 -37.969  -0.198  1.00 38.84           C
ATOM     30  CG  TRP A 109      25.503 -37.203  -0.937  1.00 33.50           C
ATOM     31  CD1 TRP A 109      24.594 -36.362  -0.389  1.00 28.73           C
ATOM     32  NE1 TRP A 109      23.806 -35.819  -1.370  1.00 30.63           N
ATOM     33  CE2 TRP A 109      24.219 -36.278  -2.597  1.00 28.22           C
ATOM     34  CD2 TRP A 109      25.305 -37.154  -2.363  1.00 30.90           C
ATOM     35  CE3 TRP A 109      25.913 -37.804  -3.459  1.00 30.12           C
ATOM     36  CZ3 TRP A 109      25.445 -37.513  -4.781  1.00 31.80           C
ATOM     37  CH2 TRP A 109      24.349 -36.604  -4.982  1.00 33.70           C
ATOM     38  CZ2 TRP A 109      23.725 -35.990  -3.899  1.00 28.88           C
ATOM     39  C   TRP A 109      27.524 -40.079   0.655  1.00 58.41           C
ATOM     40  O   TRP A 109      27.711 -40.022   1.890  1.00 64.97           O
ATOM     41  N   GLU A 110      28.383 -40.682  -0.166  1.00 54.99           N
ATOM     42  CA  GLU A 110      29.571 -41.361   0.390  1.00 64.37           C
ATOM     43  CB  GLU A 110      29.853 -42.716  -0.305  1.00 70.52           C
ATOM     44  CG  GLU A 110      28.920 -43.913   0.194  1.00 81.38           C
ATOM     45  CD  GLU A 110      28.478 -43.865   1.726  1.00 85.99           C
ATOM     46  OE1 GLU A 110      29.316 -44.026   2.652  1.00 80.58           O
ATOM     47  OE2 GLU A 110      27.266 -43.682   2.011  1.00 86.51           O
ATOM     48  C   GLU A 110      30.812 -40.462   0.529  1.00 66.72           C
ATOM     49  O   GLU A 110      31.737 -40.777   1.283  1.00 70.41           O
ATOM     50  N   GLN A 111      30.783 -39.314  -0.147  1.00 64.92           N
ATOM     51  CA  GLN A 111      31.848 -38.313  -0.105  1.00 60.63           C
ATOM     52  CB  GLN A 111      32.370 -38.045  -1.523  1.00 60.14           C
ATOM     53  CG  GLN A 111      31.395 -37.297  -2.480  1.00 67.39           C
ATOM     54  CD  GLN A 111      30.229 -38.159  -3.037  1.00 71.82           C
ATOM     55  OE1 GLN A 111      29.666 -39.013  -2.338  1.00 73.78           O
ATOM     56  NE2 GLN A 111      29.858 -37.912  -4.305  1.00 66.77           N
ATOM     57  C   GLN A 111      31.328 -37.027   0.570  1.00 59.35           C
ATOM     58  O   GLN A 111      30.213 -36.609   0.334  1.00 59.73           O
ATOM     59  N   THR A 112      32.116 -36.400   1.428  1.00 55.15           N
ATOM     60  CA  THR A 112      31.616 -35.257   2.148  1.00 47.86           C
ATOM     61  CB  THR A 112      32.261 -35.153   3.499  1.00 51.06           C
ATOM     62  OG1 THR A 112      33.689 -35.087   3.337  1.00 53.00           O
ATOM     63  CG2 THR A 112      31.885 -36.359   4.351  1.00 54.32           C
ATOM     64  C   THR A 112      31.815 -33.939   1.391  1.00 48.66           C
ATOM     65  O   THR A 112      31.413 -32.887   1.866  1.00 48.21           O
ATOM     66  N   HIS A 113      32.427 -33.979   0.220  1.00 45.21           N
ATOM     67  CA  HIS A 113      32.661 -32.743  -0.529  1.00 47.05           C
ATOM     68  CB  HIS A 113      34.164 -32.545  -0.840  1.00 50.74           C
ATOM     69  CG  HIS A 113      34.487 -31.306  -1.644  1.00 67.62           C
ATOM     70  ND1 HIS A 113      35.567 -31.237  -2.508  1.00 70.48           N
ATOM     71  CE1 HIS A 113      35.607 -30.043  -3.078  1.00 74.23           C
ATOM     72  NE2 HIS A 113      34.589 -29.332  -2.622  1.00 76.90           N
ATOM     73  CD2 HIS A 113      33.873 -30.095  -1.724  1.00 70.47           C
ATOM     74  C   HIS A 113      31.744 -32.801  -1.756  1.00 42.63           C
ATOM     75  O   HIS A 113      31.929 -33.629  -2.641  1.00 39.65           O
ATOM     76  N   LEU A 114      30.706 -31.960  -1.769  1.00 41.19           N
ATOM     77  CA  LEU A 114      29.681 -32.061  -2.813  1.00 36.09           C
ATOM     78  CB  LEU A 114      28.278 -32.263  -2.234  1.00 35.07           C
ATOM     79  CG  LEU A 114      27.557 -33.610  -1.911  1.00 34.48           C
ATOM     80  CD1 LEU A 114      28.221 -34.855  -2.475  1.00 31.68           C
ATOM     81  CD2 LEU A 114      27.263 -33.791  -0.440  1.00 35.74           C
ATOM     82  C   LEU A 114      29.722 -30.858  -3.757  1.00 35.74           C
ATOM     83  O   LEU A 114      30.235 -29.783  -3.424  1.00 36.71           O
ATOM     84  C   THR A 115      27.762 -29.682  -6.318  1.00 49.00           C
ATOM     85  N   THR A 115      29.191 -31.076  -4.947  1.00 49.00           N
ATOM     86  O   THR A 115      26.832 -30.490  -6.295  1.00 49.00           O
ATOM     87  CA  THR A 115      29.200 -30.122  -6.039  1.00 49.00           C
ATOM     88  CB  THR A 115      29.724 -30.862  -7.311  1.00 49.00           C
ATOM     89  CG2 THR A 115      30.323 -29.859  -8.285  1.00 49.00           C
ATOM     90  OG1 THR A 115      30.720 -31.836  -6.977  1.00 49.00           O
ATOM     91  N   TYR A 116      27.563 -28.431  -6.674  1.00 30.28           N
ATOM     92  CA  TYR A 116      26.234 -28.084  -7.120  1.00 30.71           C
ATOM     93  CB  TYR A 116      25.432 -27.558  -5.953  1.00 26.35           C
ATOM     94  CG  TYR A 116      25.743 -26.145  -5.486  1.00 29.44           C
ATOM     95  CD1 TYR A 116      24.966 -25.074  -5.901  1.00 32.23           C
ATOM     96  CE1 TYR A 116      25.177 -23.769  -5.386  1.00 32.43           C
ATOM     97  CZ  TYR A 116      26.140 -23.571  -4.437  1.00 30.20           C
ATOM     98  OH  TYR A 116      26.318 -22.306  -3.929  1.00 34.54           O
ATOM     99  CE2 TYR A 116      26.899 -24.605  -4.008  1.00 28.67           C
ATOM    100  CD2 TYR A 116      26.705 -25.892  -4.524  1.00 29.66           C
ATOM    101  C   TYR A 116      26.298 -27.080  -8.211  1.00 30.05           C
ATOM    102  O   TYR A 116      27.312 -26.345  -8.323  1.00 30.41           O
ATOM    103  N   ARG A 117      25.266 -27.081  -9.044  1.00 26.43           N
ATOM    104  CA  ARG A 117      25.170 -26.075 -10.076  1.00 26.97           C
ATOM    105  CB  ARG A 117      25.704 -26.612 -11.388  1.00 26.94           C
ATOM    106  CG  ARG A 117      25.014 -25.966 -12.547  1.00 35.29           C
ATOM    107  CD  ARG A 117      25.956 -25.498 -13.617  1.00 38.12           C
ATOM    108  NE  ARG A 117      26.041 -26.497 -14.629  1.00 38.44           N
ATOM    109  CZ  ARG A 117      25.512 -26.371 -15.837  1.00 41.64           C
ATOM    110  NH1 ARG A 117      24.898 -25.274 -16.178  1.00 44.45           N
ATOM    111  NH2 ARG A 117      25.617 -27.364 -16.702  1.00 43.66           N
ATOM    112  C   ARG A 117      23.747 -25.563 -10.255  1.00 28.93           C
ATOM    113  O   ARG A 117      22.794 -26.351 -10.278  1.00 30.28           O
ATOM    114  N   ILE A 118      23.600 -24.257 -10.402  1.00 27.41           N
ATOM    115  CA  ILE A 118      22.299 -23.698 -10.739  1.00 29.52           C
ATOM    116  CB  ILE A 118      22.116 -22.297 -10.126  1.00 25.25           C
ATOM    117  CG1 ILE A 118      22.269 -22.359  -8.615  1.00 26.31           C
ATOM    118  CD1 ILE A 118      22.365 -20.918  -7.947  1.00 27.00           C
ATOM    119  CG2 ILE A 118      20.758 -21.681 -10.506  1.00 23.78           C
ATOM    120  C   ILE A 118      22.128 -23.663 -12.278  1.00 32.80           C
ATOM    121  O   ILE A 118      22.659 -22.756 -12.943  1.00 36.40           O
ATOM    122  N   GLU A 119      21.382 -24.621 -12.841  1.00 31.20           N
ATOM    123  CA  GLU A 119      21.238 -24.726 -14.315  1.00 31.15           C
ATOM    124  CB  GLU A 119      20.423 -25.954 -14.758  1.00 31.78           C
ATOM    125  CG  GLU A 119      20.897 -27.249 -14.233  1.00 31.74           C
ATOM    126  CD  GLU A 119      20.135 -28.413 -14.818  1.00 36.79           C
ATOM    127  OE1 GLU A 119      20.146 -28.616 -16.061  1.00 41.08           O
ATOM    128  OE2 GLU A 119      19.526 -29.164 -14.024  1.00 39.60           O
ATOM    129  C   GLU A 119      20.569 -23.497 -14.910  1.00 31.98           C
ATOM    130  O   GLU A 119      20.892 -23.122 -16.035  1.00 38.58           O
ATOM    131  N   ASN A 120      19.645 -22.865 -14.181  1.00 27.99           N
ATOM    132  CA  ASN A 120      18.884 -21.721 -14.710  1.00 25.09           C
ATOM    133  CB  ASN A 120      17.806 -22.134 -15.762  1.00 26.20           C
ATOM    134  CG  ASN A 120      16.566 -22.816 -15.145  1.00 26.04           C
ATOM    135  OD1 ASN A 120      15.406 -22.631 -15.595  1.00 29.23           O
ATOM    136  ND2 ASN A 120      16.799 -23.603 -14.162  1.00 23.86           N
ATOM    137  C   ASN A 120      18.331 -20.902 -13.551  1.00 28.49           C
ATOM    138  O   ASN A 120      18.414 -21.336 -12.397  1.00 31.68           O
ATOM    139  N   TYR A 121      17.798 -19.725 -13.849  1.00 25.49           N
ATOM    140  CA  TYR A 121      17.485 -18.753 -12.864  1.00 26.84           C
ATOM    141  CB  TYR A 121      18.409 -17.535 -13.008  1.00 29.52           C
ATOM    142  CG  TYR A 121      19.787 -17.831 -12.502  1.00 27.64           C
ATOM    143  CD1 TYR A 121      20.693 -18.623 -13.266  1.00 30.69           C
ATOM    144  CE1 TYR A 121      21.991 -18.925 -12.778  1.00 29.50           C
ATOM    145  CZ  TYR A 121      22.364 -18.427 -11.531  1.00 31.34           C
ATOM    146  OH  TYR A 121      23.619 -18.685 -11.018  1.00 33.09           O
ATOM    147  CE2 TYR A 121      21.468 -17.650 -10.763  1.00 30.01           C
ATOM    148  CD2 TYR A 121      20.188 -17.372 -11.263  1.00 26.16           C
ATOM    149  C   TYR A 121      16.062 -18.367 -13.094  1.00 28.24           C
ATOM    150  O   TYR A 121      15.643 -18.239 -14.225  1.00 29.66           O
ATOM    151  N   THR A 122      15.292 -18.228 -12.020  1.00 25.21           N
ATOM    152  CA  THR A 122      13.967 -17.724 -12.161  1.00 24.35           C
ATOM    153  CB  THR A 122      13.157 -17.896 -10.876  1.00 23.03           C
ATOM    154  OG1 THR A 122      12.001 -17.093 -10.979  1.00 21.99           O
ATOM    155  CG2 THR A 122      13.926 -17.401  -9.706  1.00 22.83           C
ATOM    156  C   THR A 122      14.056 -16.251 -12.535  1.00 25.17           C
ATOM    157  O   THR A 122      15.024 -15.578 -12.166  1.00 24.45           O
ATOM    158  N   PRO A 123      13.054 -15.738 -13.279  1.00 27.14           N
ATOM    159  CA  PRO A 123      13.108 -14.308 -13.550  1.00 27.49           C
ATOM    160  CB  PRO A 123      12.359 -14.171 -14.885  1.00 29.40           C
ATOM    161  CG  PRO A 123      11.379 -15.266 -14.851  1.00 28.38           C
ATOM    162  CD  PRO A 123      12.006 -16.406 -14.073  1.00 26.60           C
ATOM    163  C   PRO A 123      12.407 -13.530 -12.457  1.00 26.75           C
ATOM    164  O   PRO A 123      12.392 -12.319 -12.526  1.00 23.04           O
ATOM    165  N   ASP A 124      11.789 -14.238 -11.490  1.00 25.98           N
ATOM    166  CA  ASP A 124      11.100 -13.626 -10.332  1.00 22.85           C
ATOM    167  CB  ASP A 124      10.493 -14.742  -9.422  1.00 24.32           C
ATOM    168  CG  ASP A 124       9.538 -15.632 -10.165  1.00 26.28           C
ATOM    169  OD1 ASP A 124       9.434 -15.434 -11.400  1.00 24.70           O
ATOM    170  OD2 ASP A 124       8.893 -16.539  -9.536  1.00 23.99           O
ATOM    171  C   ASP A 124      11.965 -12.735  -9.453  1.00 21.54           C
ATOM    172  O   ASP A 124      11.470 -11.853  -8.727  1.00 23.38           O
ATOM    173  N   LEU A 125      13.260 -13.037  -9.442  1.00 24.96           N
ATOM    174  CA  LEU A 125      14.258 -12.438  -8.572  1.00 28.03           C
ATOM    175  CB  LEU A 125      14.661 -13.479  -7.519  1.00 25.41           C
ATOM    176  CG  LEU A 125      14.151 -13.446  -6.081  1.00 28.84           C
ATOM    177  CD1 LEU A 125      13.077 -12.365  -5.729  1.00 25.73           C
ATOM    178  CD2 LEU A 125      13.755 -14.836  -5.676  1.00 28.50           C
ATOM    179  C   LEU A 125      15.517 -12.140  -9.374  1.00 27.08           C
ATOM    180  O   LEU A 125      15.849 -12.949 -10.254  1.00 24.32           O
ATOM    181  N   PRO A 126      16.258 -11.043  -9.027  1.00 27.63           N
ATOM    182  CA  PRO A 126      17.544 -10.797  -9.709  1.00 32.78           C
ATOM    183  CB  PRO A 126      18.116  -9.534  -9.014  1.00 28.74           C
ATOM    184  CG  PRO A 126      17.032  -8.917  -8.290  1.00 29.76           C
ATOM    185  CD  PRO A 126      16.003 -10.024  -7.989  1.00 33.19           C
ATOM    186  C   PRO A 126      18.490 -11.974  -9.478  1.00 33.26           C
ATOM    187  O   PRO A 126      18.436 -12.610  -8.415  1.00 37.02           O
ATOM    188  N   ARG A 127      19.338 -12.246 -10.458  1.00 33.24           N
ATOM    189  CA  ARG A 127      20.322 -13.301 -10.375  1.00 35.42           C
ATOM    190  CB  ARG A 127      21.306 -13.148 -11.528  1.00 40.26           C
ATOM    191  CG  ARG A 127      22.153 -14.366 -11.814  1.00 44.42           C
ATOM    192  CD  ARG A 127      22.907 -14.232 -13.149  1.00 44.24           C
ATOM    193  NE  ARG A 127      23.787 -15.394 -13.373  1.00 50.71           N
ATOM    194  CZ  ARG A 127      23.624 -16.301 -14.345  1.00 51.35           C
ATOM    195  NH1 ARG A 127      22.614 -16.194 -15.215  1.00 49.74           N
ATOM    196  NH2 ARG A 127      24.474 -17.328 -14.452  1.00 49.37           N
ATOM    197  C   ARG A 127      21.047 -13.363  -9.015  1.00 36.27           C
ATOM    198  O   ARG A 127      21.087 -14.412  -8.386  1.00 35.65           O
ATOM    199  N   ALA A 128      21.610 -12.249  -8.566  1.00 32.11           N
ATOM    200  CA  ALA A 128      22.475 -12.253  -7.406  1.00 36.39           C
ATOM    201  CB  ALA A 128      23.001 -10.810  -7.106  1.00 36.93           C
ATOM    202  C   ALA A 128      21.687 -12.858  -6.229  1.00 35.82           C
ATOM    203  O   ALA A 128      22.253 -13.585  -5.420  1.00 37.54           O
ATOM    204  N   ASP A 129      20.367 -12.616  -6.192  1.00 33.96           N
ATOM    205  CA  ASP A 129      19.552 -13.032  -5.065  1.00 34.86           C
ATOM    206  CB  ASP A 129      18.236 -12.278  -5.010  1.00 38.25           C
ATOM    207  CG  ASP A 129      18.397 -10.859  -4.540  1.00 41.20           C
ATOM    208  OD1 ASP A 129      19.505 -10.498  -4.144  1.00 49.66           O
ATOM    209  OD2 ASP A 129      17.418 -10.085  -4.583  1.00 46.72           O
ATOM    210  C   ASP A 129      19.297 -14.542  -5.120  1.00 31.57           C
ATOM    211  O   ASP A 129      19.256 -15.189  -4.089  1.00 31.75           O
ATOM    212  N   VAL A 130      19.135 -15.078  -6.322  1.00 27.93           N
ATOM    213  CA  VAL A 130      19.059 -16.502  -6.490  1.00 30.11           C
ATOM    214  CB  VAL A 130      18.798 -16.949  -7.960  1.00 26.84           C
ATOM    215  CG1 VAL A 130      18.993 -18.422  -8.125  1.00 24.91           C
ATOM    216  CG2 VAL A 130      17.333 -16.654  -8.294  1.00 29.91           C
ATOM    217  C   VAL A 130      20.305 -17.109  -5.902  1.00 31.59           C
ATOM    218  O   VAL A 130      20.209 -18.010  -5.049  1.00 32.02           O
ATOM    219  N   ASP A 131      21.459 -16.579  -6.307  1.00 29.75           N
ATOM    220  CA  ASP A 131      22.760 -17.152  -5.909  1.00 32.99           C
ATOM    221  CB  ASP A 131      23.902 -16.331  -6.539  1.00 33.76           C
ATOM    222  CG  ASP A 131      24.096 -16.654  -7.998  1.00 35.00           C
ATOM    223  OD1 ASP A 131      23.862 -17.823  -8.394  1.00 32.63           O
ATOM    224  OD2 ASP A 131      24.440 -15.737  -8.777  1.00 37.34           O
ATOM    225  C   ASP A 131      22.907 -17.228  -4.375  1.00 30.36           C
ATOM    226  O   ASP A 131      23.349 -18.231  -3.839  1.00 28.74           O
ATOM    227  N   HIS A 132      22.476 -16.166  -3.701  1.00 29.32           N
ATOM    228  CA  HIS A 132      22.649 -15.981  -2.268  1.00 27.42           C
ATOM    229  CB  HIS A 132      22.533 -14.492  -1.992  1.00 34.70           C
ATOM    230  CG  HIS A 132      22.736 -14.097  -0.556  1.00 42.64           C
ATOM    231  ND1 HIS A 132      21.686 -13.766   0.280  1.00 43.21           N
ATOM    232  CE1 HIS A 132      22.151 -13.434   1.476  1.00 45.43           C
ATOM    233  NE2 HIS A 132      23.468 -13.543   1.452  1.00 43.78           N
ATOM    234  CD2 HIS A 132      23.860 -13.953   0.192  1.00 48.91           C
ATOM    235  C   HIS A 132      21.583 -16.793  -1.489  1.00 28.29           C
ATOM    236  O   HIS A 132      21.853 -17.239  -0.414  1.00 26.19           O
ATOM    237  N   ALA A 133      20.387 -16.996  -2.066  1.00 23.91           N
ATOM    238  CA  ALA A 133      19.403 -17.792  -1.427  1.00 26.03           C
ATOM    239  CB  ALA A 133      18.027 -17.671  -2.136  1.00 26.17           C
ATOM    240  C   ALA A 133      19.909 -19.229  -1.397  1.00 24.02           C
ATOM    241  O   ALA A 133      19.863 -19.885  -0.359  1.00 25.23           O
ATOM    242  N   ILE A 134      20.429 -19.712  -2.518  1.00 23.03           N
ATOM    243  CA  ILE A 134      20.919 -21.076  -2.592  1.00 20.20           C
ATOM    244  CB  ILE A 134      21.153 -21.429  -4.039  1.00 22.40           C
ATOM    245  CG1 ILE A 134      19.768 -21.496  -4.815  1.00 23.61           C
ATOM    246  CD1 ILE A 134      18.875 -22.731  -4.318  1.00 21.27           C
ATOM    247  CG2 ILE A 134      22.012 -22.723  -4.202  1.00 20.38           C
ATOM    248  C   ILE A 134      22.162 -21.236  -1.707  1.00 25.94           C
ATOM    249  O   ILE A 134      22.249 -22.177  -0.870  1.00 26.78           O
ATOM    250  N   GLU A 135      23.099 -20.280  -1.829  1.00 26.11           N
ATOM    251  CA  GLU A 135      24.341 -20.353  -1.103  1.00 29.27           C
ATOM    252  CB  GLU A 135      25.201 -19.121  -1.402  1.00 37.76           C
ATOM    253  CG  GLU A 135      26.383 -18.885  -0.435  1.00 46.06           C
ATOM    254  CD  GLU A 135      27.034 -17.508  -0.635  1.00 50.96           C
ATOM    255  OE1 GLU A 135      26.376 -16.434  -0.425  1.00 44.33           O
ATOM    256  OE2 GLU A 135      28.219 -17.534  -1.002  1.00 56.54           O
ATOM    257  C   GLU A 135      24.088 -20.487   0.390  1.00 29.37           C
ATOM    258  O   GLU A 135      24.561 -21.429   1.012  1.00 31.28           O
ATOM    259  N   LYS A 136      23.314 -19.554   0.938  1.00 31.83           N
ATOM    260  CA  LYS A 136      23.049 -19.472   2.343  1.00 29.37           C
ATOM    261  CB  LYS A 136      22.248 -18.196   2.554  1.00 34.44           C
ATOM    262  CG  LYS A 136      22.304 -17.568   3.952  1.00 44.05           C
ATOM    263  CD  LYS A 136      21.750 -16.111   3.937  1.00 49.54           C
ATOM    264  CE  LYS A 136      20.206 -16.050   3.764  1.00 53.26           C
ATOM    265  NZ  LYS A 136      19.565 -14.657   3.713  1.00 51.37           N
ATOM    266  C   LYS A 136      22.305 -20.750   2.818  1.00 33.75           C
ATOM    267  O   LYS A 136      22.504 -21.202   3.955  1.00 33.56           O
ATOM    268  N   ALA A 137      21.462 -21.328   1.942  1.00 29.46           N
ATOM    269  CA  ALA A 137      20.775 -22.569   2.221  1.00 28.71           C
ATOM    270  CB  ALA A 137      19.625 -22.859   1.153  1.00 27.51           C
ATOM    271  C   ALA A 137      21.740 -23.783   2.319  1.00 29.29           C
ATOM    272  O   ALA A 137      21.543 -24.640   3.190  1.00 26.81           O
ATOM    273  N   PHE A 138      22.733 -23.900   1.444  1.00 28.19           N
ATOM    274  CA  PHE A 138      23.762 -24.972   1.635  1.00 31.23           C
ATOM    275  CB  PHE A 138      24.791 -25.036   0.498  1.00 28.17           C
ATOM    276  CG  PHE A 138      24.312 -25.788  -0.716  1.00 29.51           C
ATOM    277  CD1 PHE A 138      24.221 -27.189  -0.698  1.00 25.35           C
ATOM    278  CE1 PHE A 138      23.809 -27.894  -1.815  1.00 31.49           C
ATOM    279  CZ  PHE A 138      23.438 -27.226  -2.989  1.00 29.00           C
ATOM    280  CE2 PHE A 138      23.510 -25.808  -3.023  1.00 29.11           C
ATOM    281  CD2 PHE A 138      23.947 -25.089  -1.876  1.00 29.88           C
ATOM    282  C   PHE A 138      24.515 -24.748   2.946  1.00 31.77           C
ATOM    283  O   PHE A 138      24.843 -25.694   3.651  1.00 32.11           O
ATOM    284  N   GLN A 139      24.752 -23.477   3.264  1.00 32.83           N
ATOM    285  CA  GLN A 139      25.423 -23.078   4.505  1.00 34.48           C
ATOM    286  CB  GLN A 139      25.653 -21.566   4.506  1.00 32.73           C
ATOM    287  CG  GLN A 139      27.003 -21.257   3.975  1.00 36.25           C
ATOM    288  CD  GLN A 139      27.198 -19.834   3.552  1.00 47.04           C
ATOM    289  OE1 GLN A 139      28.087 -19.560   2.725  1.00 54.34           O
ATOM    290  NE2 GLN A 139      26.403 -18.903   4.113  1.00 43.14           N
ATOM    291  C   GLN A 139      24.763 -23.548   5.808  1.00 31.30           C
ATOM    292  O   GLN A 139      25.434 -23.926   6.762  1.00 33.01           O
ATOM    293  N   LEU A 140      23.440 -23.547   5.830  1.00 33.17           N
ATOM    294  CA  LEU A 140      22.682 -24.070   6.968  1.00 29.41           C
ATOM    295  CB  LEU A 140      21.177 -24.001   6.713  1.00 31.29           C
ATOM    296  CG  LEU A 140      20.546 -22.598   6.626  1.00 29.63           C
ATOM    297  CD1 LEU A 140      19.150 -22.701   5.932  1.00 27.54           C
ATOM    298  CD2 LEU A 140      20.381 -22.058   8.008  1.00 29.39           C
ATOM    299  C   LEU A 140      23.096 -25.489   7.242  1.00 26.89           C
ATOM    300  O   LEU A 140      23.248 -25.831   8.358  1.00 26.48           O
ATOM    301  N   TRP A 141      23.338 -26.277   6.203  1.00 29.86           N
ATOM    302  CA  TRP A 141      23.621 -27.683   6.323  1.00 28.95           C
ATOM    303  CB  TRP A 141      23.097 -28.384   5.084  1.00 27.83           C
ATOM    304  CG  TRP A 141      21.558 -28.301   4.996  1.00 30.06           C
ATOM    305  CD1 TRP A 141      20.824 -27.684   4.011  1.00 28.76           C
ATOM    306  NE1 TRP A 141      19.474 -27.815   4.262  1.00 26.63           N
ATOM    307  CE2 TRP A 141      19.304 -28.515   5.434  1.00 28.16           C
ATOM    308  CD2 TRP A 141      20.591 -28.825   5.938  1.00 27.90           C
ATOM    309  CE3 TRP A 141      20.683 -29.577   7.120  1.00 28.80           C
ATOM    310  CZ3 TRP A 141      19.523 -29.926   7.793  1.00 27.73           C
ATOM    311  CH2 TRP A 141      18.272 -29.577   7.281  1.00 28.22           C
ATOM    312  CZ2 TRP A 141      18.146 -28.884   6.093  1.00 25.33           C
ATOM    313  C   TRP A 141      25.113 -27.985   6.573  1.00 31.41           C
ATOM    314  O   TRP A 141      25.462 -28.830   7.441  1.00 30.19           O
ATOM    315  N   SER A 142      25.985 -27.292   5.840  1.00 27.06           N
ATOM    316  CA  SER A 142      27.427 -27.424   6.053  1.00 32.78           C
ATOM    317  CB  SER A 142      28.240 -26.806   4.888  1.00 30.96           C
ATOM    318  OG  SER A 142      27.823 -25.462   4.758  1.00 36.80           O
ATOM    319  C   SER A 142      27.894 -26.857   7.410  1.00 30.25           C
ATOM    320  O   SER A 142      28.841 -27.371   7.973  1.00 34.36           O
ATOM    321  N   ASN A 143      27.240 -25.834   7.946  1.00 31.56           N
ATOM    322  CA  ASN A 143      27.591 -25.335   9.279  1.00 30.80           C
ATOM    323  CB  ASN A 143      26.772 -24.115   9.670  1.00 26.31           C
ATOM    324  CG  ASN A 143      27.238 -22.821   8.970  1.00 31.08           C
ATOM    325  OD1 ASN A 143      28.392 -22.676   8.502  1.00 28.36           O
ATOM    326  ND2 ASN A 143      26.306 -21.885   8.854  1.00 29.48           N
ATOM    327  C   ASN A 143      27.519 -26.379  10.414  1.00 34.00           C
ATOM    328  O   ASN A 143      28.247 -26.267  11.440  1.00 32.76           O
ATOM    329  N   VAL A 144      26.656 -27.394  10.262  1.00 30.55           N
ATOM    330  CA  VAL A 144      26.392 -28.240  11.408  1.00 25.85           C
ATOM    331  CB  VAL A 144      24.893 -28.140  11.830  1.00 28.91           C
ATOM    332  CG1 VAL A 144      24.461 -26.660  12.031  1.00 25.47           C
ATOM    333  CG2 VAL A 144      23.991 -28.819  10.785  1.00 24.14           C
ATOM    334  C   VAL A 144      26.846 -29.650  11.118  1.00 28.80           C
ATOM    335  O   VAL A 144      26.569 -30.566  11.893  1.00 30.00           O
ATOM    336  N   THR A 145      27.538 -29.838   9.990  1.00 28.29           N
ATOM    337  CA  THR A 145      28.046 -31.171   9.583  1.00 31.79           C
ATOM    338  CB  THR A 145      27.237 -31.721   8.419  1.00 31.93           C
ATOM    339  OG1 THR A 145      27.260 -30.753   7.379  1.00 32.61           O
ATOM    340  CG2 THR A 145      25.806 -31.985   8.804  1.00 27.98           C
ATOM    341  C   THR A 145      29.458 -31.033   9.001  1.00 32.58           C
ATOM    342  O   THR A 145      29.917 -29.917   8.817  1.00 28.11           O
ATOM    343  N   PRO A 146      30.129 -32.157   8.636  1.00 37.36           N
ATOM    344  CA  PRO A 146      31.402 -31.939   7.900  1.00 38.76           C
ATOM    345  CB  PRO A 146      32.219 -33.220   8.189  1.00 38.17           C
ATOM    346  CG  PRO A 146      31.204 -34.272   8.473  1.00 37.00           C
ATOM    347  CD  PRO A 146      30.025 -33.545   9.140  1.00 39.31           C
ATOM    348  C   PRO A 146      31.280 -31.792   6.392  1.00 41.88           C
ATOM    349  O   PRO A 146      32.315 -31.904   5.717  1.00 49.20           O
ATOM    350  N   LEU A 147      30.056 -31.615   5.865  1.00 37.63           N
ATOM    351  CA  LEU A 147      29.806 -31.497   4.404  1.00 34.69           C
ATOM    352  CB  LEU A 147      28.275 -31.491   4.114  1.00 31.40           C
ATOM    353  CG  LEU A 147      27.429 -32.723   3.772  1.00 31.16           C
ATOM    354  CD1 LEU A 147      28.127 -34.084   3.915  1.00 31.32           C
ATOM    355  CD2 LEU A 147      26.096 -32.711   4.557  1.00 31.30           C
ATOM    356  C   LEU A 147      30.395 -30.171   3.921  1.00 32.00           C
ATOM    357  O   LEU A 147      30.384 -29.213   4.666  1.00 32.03           O
ATOM    358  N   THR A 148      30.927 -30.123   2.703  1.00 31.54           N
ATOM    359  CA  THR A 148      31.297 -28.846   2.067  1.00 34.57           C
ATOM    360  CB  THR A 148      32.843 -28.575   2.019  1.00 33.11           C
ATOM    361  OG1 THR A 148      33.474 -29.652   1.340  1.00 34.01           O
ATOM    362  CG2 THR A 148      33.422 -28.451   3.429  1.00 32.01           C
ATOM    363  C   THR A 148      30.732 -28.846   0.653  1.00 34.98           C
ATOM    364  O   THR A 148      30.534 -29.893   0.025  1.00 35.89           O
ATOM    365  N   PHE A 149      30.428 -27.661   0.169  1.00 38.02           N
ATOM    366  CA  PHE A 149      29.727 -27.562  -1.106  1.00 37.39           C
ATOM    367  CB  PHE A 149      28.305 -27.048  -0.846  1.00 31.55           C
ATOM    368  CG  PHE A 149      27.475 -28.007  -0.048  1.00 31.33           C
ATOM    369  CD1 PHE A 149      26.956 -29.155  -0.638  1.00 30.73           C
ATOM    370  CE1 PHE A 149      26.202 -30.051   0.083  1.00 31.91           C
ATOM    371  CZ  PHE A 149      25.981 -29.845   1.405  1.00 31.04           C
ATOM    372  CE2 PHE A 149      26.483 -28.701   2.005  1.00 32.45           C
ATOM    373  CD2 PHE A 149      27.221 -27.786   1.273  1.00 29.11           C
ATOM    374  C   PHE A 149      30.526 -26.627  -2.007  1.00 39.91           C
ATOM    375  O   PHE A 149      30.961 -25.577  -1.561  1.00 39.90           O
ATOM    376  N   THR A 150      30.747 -27.025  -3.251  1.00 37.99           N
ATOM    377  CA  THR A 150      31.387 -26.136  -4.216  1.00 40.07           C
ATOM    378  CB  THR A 150      32.649 -26.812  -4.771  1.00 44.07           C
ATOM    379  OG1 THR A 150      33.542 -27.107  -3.685  1.00 46.46           O
ATOM    380  CG2 THR A 150      33.340 -25.911  -5.803  1.00 40.46           C
ATOM    381  C   THR A 150      30.445 -25.889  -5.401  1.00 38.91           C
ATOM    382  O   THR A 150      30.044 -26.826  -6.074  1.00 35.85           O
ATOM    383  N   LYS A 151      30.123 -24.628  -5.677  1.00 39.64           N
ATOM    384  CA  LYS A 151      29.348 -24.269  -6.881  1.00 39.77           C
ATOM    385  CB  LYS A 151      28.917 -22.832  -6.713  1.00 39.96           C
ATOM    386  CG  LYS A 151      27.864 -22.349  -7.620  1.00 38.86           C
ATOM    387  CD  LYS A 151      27.627 -20.912  -7.226  1.00 39.17           C
ATOM    388  CE  LYS A 151      26.805 -20.195  -8.257  1.00 40.47           C
ATOM    389  NZ  LYS A 151      26.236 -19.039  -7.530  1.00 43.57           N
ATOM    390  C   LYS A 151      30.179 -24.349  -8.164  1.00 34.64           C
ATOM    391  O   LYS A 151      31.294 -23.858  -8.194  1.00 38.73           O
ATOM    392  N   VAL A 152      29.622 -24.919  -9.218  1.00 34.55           N
ATOM    393  CA  VAL A 152      30.236 -24.890 -10.529  1.00 40.70           C
ATOM    394  CB  VAL A 152      30.738 -26.291 -10.950  1.00 41.21           C
ATOM    395  CG1 VAL A 152      31.806 -26.820  -9.944  1.00 37.47           C
ATOM    396  CG2 VAL A 152      29.575 -27.274 -11.090  1.00 41.01           C
ATOM    397  C   VAL A 152      29.281 -24.331 -11.592  1.00 47.49           C
ATOM    398  O   VAL A 152      28.068 -24.530 -11.502  1.00 52.97           O
ATOM    399  N   SER A 153      29.819 -23.637 -12.596  1.00 46.35           N
ATOM    400  CA  SER A 153      29.002 -23.137 -13.701  1.00 47.14           C
ATOM    401  CB  SER A 153      29.460 -21.746 -14.122  1.00 45.83           C
ATOM    402  OG  SER A 153      29.964 -21.038 -13.013  1.00 51.00           O
ATOM    403  C   SER A 153      28.919 -24.030 -14.947  1.00 45.11           C
ATOM    404  O   SER A 153      28.212 -23.688 -15.866  1.00 45.33           O
ATOM    405  N   GLU A 154      29.637 -25.139 -15.013  1.00 45.73           N
ATOM    406  CA  GLU A 154      29.571 -25.972 -16.219  1.00 50.54           C
ATOM    407  CB  GLU A 154      30.758 -25.701 -17.146  1.00 58.29           C
ATOM    408  CG  GLU A 154      30.721 -24.336 -17.820  1.00 69.38           C
ATOM    409  CD  GLU A 154      32.109 -23.721 -17.989  1.00 80.80           C
ATOM    410  OE1 GLU A 154      32.934 -24.317 -18.732  1.00 73.74           O
ATOM    411  OE2 GLU A 154      32.357 -22.640 -17.382  1.00 83.35           O
ATOM    412  C   GLU A 154      29.586 -27.431 -15.871  1.00 49.38           C
ATOM    413  O   GLU A 154      30.087 -27.807 -14.816  1.00 44.12           O
ATOM    414  N   GLY A 155      29.061 -28.249 -16.782  1.00 52.82           N
ATOM    415  CA  GLY A 155      29.077 -29.705 -16.639  1.00 47.31           C
ATOM    416  C   GLY A 155      28.144 -30.146 -15.519  1.00 45.60           C
ATOM    417  O   GLY A 155      27.397 -29.320 -14.940  1.00 46.05           O
ATOM    418  N   GLN A 156      28.202 -31.434 -15.220  1.00 36.42           N
ATOM    419  CA  GLN A 156      27.334 -32.055 -14.224  1.00 39.78           C
ATOM    420  CB  GLN A 156      27.288 -33.549 -14.486  1.00 38.69           C
ATOM    421  CG  GLN A 156      26.784 -33.874 -15.858  1.00 47.47           C
ATOM    422  CD  GLN A 156      25.334 -33.362 -16.098  1.00 60.19           C
ATOM    423  OE1 GLN A 156      24.373 -33.755 -15.396  1.00 61.09           O
ATOM    424  NE2 GLN A 156      25.182 -32.493 -17.099  1.00 54.00           N
ATOM    425  C   GLN A 156      27.818 -31.810 -12.792  1.00 38.29           C
ATOM    426  O   GLN A 156      28.998 -31.971 -12.521  1.00 47.10           O
ATOM    427  N   ALA A 157      26.942 -31.410 -11.876  1.00 34.81           N
ATOM    428  CA  ALA A 157      27.331 -31.358 -10.443  1.00 31.60           C
ATOM    429  CB  ALA A 157      27.113 -29.989  -9.876  1.00 24.80           C
ATOM    430  C   ALA A 157      26.563 -32.415  -9.669  1.00 31.06           C
ATOM    431  O   ALA A 157      25.620 -33.018 -10.227  1.00 33.91           O
ATOM    432  N   ASP A 158      26.961 -32.707  -8.421  1.00 33.79           N
ATOM    433  CA  ASP A 158      26.179 -33.698  -7.591  1.00 28.94           C
ATOM    434  CB  ASP A 158      26.795 -33.847  -6.223  1.00 30.86           C
ATOM    435  CG  ASP A 158      28.150 -34.488  -6.262  1.00 30.64           C
ATOM    436  OD1 ASP A 158      28.313 -35.498  -6.972  1.00 29.95           O
ATOM    437  OD2 ASP A 158      29.053 -33.971  -5.579  1.00 34.16           O
ATOM    438  C   ASP A 158      24.694 -33.265  -7.485  1.00 30.59           C
ATOM    439  O   ASP A 158      23.762 -34.014  -7.893  1.00 27.98           O
ATOM    440  N   ILE A 159      24.513 -31.999  -7.086  1.00 26.59           N
ATOM    441  CA  ILE A 159      23.204 -31.375  -6.973  1.00 25.07           C
ATOM    442  CB  ILE A 159      23.044 -30.737  -5.550  1.00 22.18           C
ATOM    443  CG1 ILE A 159      23.142 -31.909  -4.549  1.00 24.05           C
ATOM    444  CD1 ILE A 159      23.478 -31.586  -3.116  1.00 21.27           C
ATOM    445  CG2 ILE A 159      21.678 -29.957  -5.450  1.00 18.87           C
ATOM    446  C   ILE A 159      22.970 -30.357  -8.091  1.00 27.61           C
ATOM    447  O   ILE A 159      23.541 -29.260  -8.098  1.00 31.94           O
ATOM    448  N   MET A 160      22.137 -30.738  -9.043  1.00 29.47           N
ATOM    449  CA  MET A 160      21.705 -29.880 -10.119  1.00 25.37           C
ATOM    450  CB  MET A 160      21.445 -30.751 -11.349  1.00 28.44           C
ATOM    451  CG  MET A 160      22.703 -31.493 -11.874  1.00 29.26           C
ATOM    452  SD  MET A 160      23.820 -30.215 -12.491  1.00 33.57           S
ATOM    453  CE  MET A 160      23.265 -30.125 -14.232  1.00 23.95           C
ATOM    454  C   MET A 160      20.416 -29.197  -9.681  1.00 26.89           C
ATOM    455  O   MET A 160      19.412 -29.862  -9.333  1.00 25.18           O
ATOM    456  N   ILE A 161      20.455 -27.864  -9.681  1.00 25.77           N
ATOM    457  CA  ILE A 161      19.308 -27.042  -9.271  1.00 26.34           C
ATOM    458  CB  ILE A 161      19.778 -25.994  -8.243  1.00 25.73           C
ATOM    459  CG1 ILE A 161      20.227 -26.696  -6.980  1.00 22.32           C
ATOM    460  CD1 ILE A 161      20.898 -25.827  -5.972  1.00 22.18           C
ATOM    461  CG2 ILE A 161      18.693 -24.968  -7.935  1.00 23.90           C
ATOM    462  C   ILE A 161      18.681 -26.371 -10.484  1.00 27.49           C
ATOM    463  O   ILE A 161      19.386 -25.751 -11.282  1.00 30.13           O
ATOM    464  N   SER A 162      17.369 -26.480 -10.632  1.00 26.28           N
ATOM    465  CA  SER A 162      16.692 -25.811 -11.709  1.00 25.78           C
ATOM    466  CB  SER A 162      16.642 -26.736 -12.928  1.00 25.38           C
ATOM    467  OG  SER A 162      15.936 -27.909 -12.646  1.00 25.67           O
ATOM    468  C   SER A 162      15.270 -25.328 -11.383  1.00 28.15           C
ATOM    469  O   SER A 162      14.640 -25.831 -10.461  1.00 23.43           O
ATOM    470  N   PHE A 163      14.769 -24.396 -12.209  1.00 25.27           N
ATOM    471  CA  PHE A 163      13.380 -23.924 -12.223  1.00 25.99           C
ATOM    472  CB  PHE A 163      13.368 -22.407 -12.226  1.00 23.53           C
ATOM    473  CG  PHE A 163      13.993 -21.834 -10.985  1.00 24.50           C
ATOM    474  CD1 PHE A 163      15.387 -21.742 -10.855  1.00 26.47           C
ATOM    475  CE1 PHE A 163      15.960 -21.227  -9.698  1.00 25.21           C
ATOM    476  CZ  PHE A 163      15.154 -20.851  -8.632  1.00 23.27           C
ATOM    477  CE2 PHE A 163      13.804 -20.987  -8.721  1.00 23.25           C
ATOM    478  CD2 PHE A 163      13.216 -21.483  -9.906  1.00 23.30           C
ATOM    479  C   PHE A 163      12.715 -24.425 -13.453  1.00 25.40           C
ATOM    480  O   PHE A 163      13.206 -24.191 -14.545  1.00 21.68           O
ATOM    481  N   VAL A 164      11.610 -25.135 -13.241  1.00 27.34           N
ATOM    482  CA  VAL A 164      10.849 -25.819 -14.254  1.00 25.79           C
ATOM    483  CB  VAL A 164      11.158 -27.344 -14.187  1.00 28.56           C
ATOM    484  CG1 VAL A 164      12.606 -27.635 -14.638  1.00 25.01           C
ATOM    485  CG2 VAL A 164      10.907 -27.882 -12.755  1.00 28.85           C
ATOM    486  C   VAL A 164       9.346 -25.675 -13.976  1.00 27.13           C
ATOM    487  O   VAL A 164       8.960 -25.361 -12.857  1.00 27.21           O
ATOM    488  N   ARG A 165       8.508 -25.905 -14.991  1.00 27.02           N
ATOM    489  CA  ARG A 165       7.063 -25.971 -14.833  1.00 26.93           C
ATOM    490  CB  ARG A 165       6.339 -24.667 -15.243  1.00 27.42           C
ATOM    491  CG  ARG A 165       6.783 -23.961 -16.490  1.00 32.42           C
ATOM    492  CD  ARG A 165       5.792 -22.862 -16.947  1.00 30.44           C
ATOM    493  NE  ARG A 165       5.727 -21.577 -16.201  1.00 30.97           N
ATOM    494  CZ  ARG A 165       6.600 -20.527 -16.218  1.00 31.24           C
ATOM    495  NH1 ARG A 165       7.759 -20.548 -16.856  1.00 26.02           N
ATOM    496  NH2 ARG A 165       6.305 -19.403 -15.567  1.00 28.01           N
ATOM    497  C   ARG A 165       6.413 -27.216 -15.442  1.00 26.59           C
ATOM    498  O   ARG A 165       7.045 -27.950 -16.218  1.00 27.97           O
ATOM    499  N   GLY A 166       5.176 -27.507 -15.026  1.00 29.61           N
ATOM    500  CA  GLY A 166       4.445 -28.739 -15.412  1.00 29.19           C
ATOM    501  C   GLY A 166       5.405 -29.906 -15.644  1.00 30.89           C
ATOM    502  O   GLY A 166       6.165 -30.274 -14.751  1.00 25.98           O
ATOM    503  N   ASP A 167       5.382 -30.486 -16.844  1.00 36.40           N
ATOM    504  CA  ASP A 167       6.099 -31.752 -17.072  1.00 33.96           C
ATOM    505  CB  ASP A 167       5.480 -32.697 -18.103  1.00 37.40           C
ATOM    506  CG  ASP A 167       6.093 -34.120 -17.986  1.00 54.58           C
ATOM    507  OD1 ASP A 167       5.670 -34.870 -17.063  1.00 61.62           O
ATOM    508  OD2 ASP A 167       7.065 -34.474 -18.731  1.00 54.81           O
ATOM    509  C   ASP A 167       7.499 -31.414 -17.417  1.00 31.82           C
ATOM    510  O   ASP A 167       7.744 -30.603 -18.314  1.00 31.84           O
ATOM    511  N   HIS A 168       8.435 -31.989 -16.684  1.00 29.10           N
ATOM    512  CA  HIS A 168       9.843 -31.592 -16.948  1.00 32.92           C
ATOM    513  CB  HIS A 168      10.315 -30.497 -15.982  1.00 23.86           C
ATOM    514  CG  HIS A 168      10.082 -30.847 -14.537  1.00 26.51           C
ATOM    515  ND1 HIS A 168       8.851 -30.697 -13.912  1.00 26.13           N
ATOM    516  CE1 HIS A 168       8.930 -31.149 -12.674  1.00 23.41           C
ATOM    517  NE2 HIS A 168      10.170 -31.554 -12.466  1.00 25.33           N
ATOM    518  CD2 HIS A 168      10.900 -31.406 -13.621  1.00 23.68           C
ATOM    519  C   HIS A 168      10.727 -32.846 -16.962  1.00 32.19           C
ATOM    520  O   HIS A 168      11.913 -32.815 -16.638  1.00 36.41           O
ATOM    521  N   ARG A 169      10.090 -33.950 -17.299  1.00 38.67           N
ATOM    522  CA  ARG A 169      10.786 -35.176 -17.727  1.00 47.27           C
ATOM    523  CB  ARG A 169      11.885 -34.892 -18.767  1.00 53.79           C
ATOM    524  CG  ARG A 169      11.328 -34.597 -20.162  1.00 67.18           C
ATOM    525  CD  ARG A 169      12.433 -34.430 -21.168  1.00 81.00           C
ATOM    526  NE  ARG A 169      13.236 -33.234 -20.895  1.00 93.03           N
ATOM    527  CZ  ARG A 169      14.334 -32.890 -21.571  1.00103.80           C
ATOM    528  NH1 ARG A 169      14.780 -33.648 -22.572  1.00106.07           N
ATOM    529  NH2 ARG A 169      14.993 -31.781 -21.247  1.00104.49           N
ATOM    530  C   ARG A 169      11.342 -35.974 -16.573  1.00 46.47           C
ATOM    531  O   ARG A 169      12.210 -36.822 -16.771  1.00 45.43           O
ATOM    532  N   ASP A 170      10.852 -35.712 -15.367  1.00 38.39           N
ATOM    533  CA  ASP A 170      11.168 -36.626 -14.286  1.00 37.15           C
ATOM    534  CB  ASP A 170      11.863 -35.949 -13.110  1.00 32.86           C
ATOM    535  CG  ASP A 170      11.042 -34.863 -12.472  1.00 28.86           C
ATOM    536  OD1 ASP A 170       9.801 -34.787 -12.704  1.00 24.69           O
ATOM    537  OD2 ASP A 170      11.668 -34.110 -11.715  1.00 25.25           O
ATOM    538  C   ASP A 170       9.850 -37.193 -13.977  1.00 34.80           C
ATOM    539  O   ASP A 170       8.893 -36.922 -14.677  1.00 41.37           O
ATOM    540  N   ASN A 171       9.688 -37.949 -12.947  1.00 37.16           N
ATOM    541  CA  ASN A 171       8.294 -38.368 -12.886  1.00 39.39           C
ATOM    542  CB  ASN A 171       8.204 -39.846 -12.717  1.00 47.88           C
ATOM    543  CG  ASN A 171       8.820 -40.600 -13.905  1.00 57.72           C
ATOM    544  OD1 ASN A 171       9.559 -41.547 -13.683  1.00 70.08           O
ATOM    545  ND2 ASN A 171       8.513 -40.192 -15.162  1.00 48.60           N
ATOM    546  C   ASN A 171       7.356 -37.628 -11.953  1.00 40.85           C
ATOM    547  O   ASN A 171       6.328 -38.172 -11.597  1.00 39.84           O
ATOM    548  N   SER A 172       7.678 -36.373 -11.601  1.00 35.74           N
ATOM    549  CA  SER A 172       6.794 -35.591 -10.746  1.00 28.57           C
ATOM    550  CB  SER A 172       7.489 -35.203  -9.470  1.00 32.86           C
ATOM    551  OG  SER A 172       7.984 -36.312  -8.789  1.00 35.68           O
ATOM    552  C   SER A 172       6.484 -34.286 -11.421  1.00 28.44           C
ATOM    553  O   SER A 172       7.148 -33.308 -11.133  1.00 26.05           O
ATOM    554  N   PRO A 173       5.492 -34.249 -12.319  1.00 28.78           N
ATOM    555  CA  PRO A 173       5.279 -32.957 -12.947  1.00 27.40           C
ATOM    556  CB  PRO A 173       4.157 -33.248 -13.978  1.00 28.20           C
ATOM    557  CG  PRO A 173       3.828 -34.703 -13.880  1.00 25.18           C
ATOM    558  CD  PRO A 173       4.387 -35.208 -12.594  1.00 27.81           C
ATOM    559  C   PRO A 173       4.797 -31.902 -11.888  1.00 27.77           C
ATOM    560  O   PRO A 173       4.200 -32.265 -10.870  1.00 22.73           O
ATOM    561  N   PHE A 174       5.107 -30.626 -12.108  1.00 23.38           N
ATOM    562  CA  PHE A 174       4.587 -29.574 -11.253  1.00 25.30           C
ATOM    563  CB  PHE A 174       5.553 -28.376 -11.160  1.00 24.11           C
ATOM    564  CG  PHE A 174       6.718 -28.599 -10.191  1.00 25.91           C
ATOM    565  CD1 PHE A 174       6.504 -29.115  -8.907  1.00 26.20           C
ATOM    566  CE1 PHE A 174       7.601 -29.301  -8.000  1.00 25.66           C
ATOM    567  CZ  PHE A 174       8.874 -28.949  -8.396  1.00 26.38           C
ATOM    568  CE2 PHE A 174       9.078 -28.468  -9.702  1.00 26.59           C
ATOM    569  CD2 PHE A 174       8.016 -28.323 -10.578  1.00 23.51           C
ATOM    570  C   PHE A 174       3.120 -29.175 -11.602  1.00 25.78           C
ATOM    571  O   PHE A 174       2.546 -29.708 -12.529  1.00 24.87           O
ATOM    572  N   ASP A 175       2.511 -28.276 -10.828  1.00 27.59           N
ATOM    573  CA  ASP A 175       1.068 -28.151 -10.867  1.00 26.13           C
ATOM    574  CB  ASP A 175       0.498 -28.856  -9.631  1.00 30.12           C
ATOM    575  CG  ASP A 175       1.237 -28.463  -8.359  1.00 27.43           C
ATOM    576  OD1 ASP A 175       2.197 -27.646  -8.416  1.00 26.46           O
ATOM    577  OD2 ASP A 175       0.824 -28.939  -7.311  1.00 26.58           O
ATOM    578  C   ASP A 175       0.600 -26.711 -10.905  1.00 25.25           C
ATOM    579  O   ASP A 175      -0.545 -26.417 -10.557  1.00 25.23           O
ATOM    580  N   GLY A 176       1.449 -25.796 -11.358  1.00 23.25           N
ATOM    581  CA  GLY A 176       0.938 -24.430 -11.486  1.00 21.68           C
ATOM    582  C   GLY A 176       1.104 -23.784 -10.142  1.00 20.89           C
ATOM    583  O   GLY A 176       1.629 -24.428  -9.246  1.00 22.34           O
ATOM    584  N   PRO A 177       0.693 -22.502  -9.995  1.00 23.83           N
ATOM    585  CA  PRO A 177       0.986 -21.751  -8.768  1.00 21.55           C
ATOM    586  CB  PRO A 177       0.179 -20.471  -8.957  1.00 20.68           C
ATOM    587  CG  PRO A 177      -0.793 -20.753 -10.007  1.00 23.35           C
ATOM    588  CD  PRO A 177      -0.119 -21.692 -10.939  1.00 23.18           C
ATOM    589  C   PRO A 177       0.450 -22.496  -7.531  1.00 22.69           C
ATOM    590  O   PRO A 177      -0.669 -23.036  -7.551  1.00 26.56           O
ATOM    591  N   GLY A 178       1.185 -22.517  -6.452  1.00 21.61           N
ATOM    592  CA  GLY A 178       0.643 -23.220  -5.236  1.00 23.05           C
ATOM    593  C   GLY A 178       0.861 -24.716  -5.290  1.00 23.41           C
ATOM    594  O   GLY A 178       1.722 -25.183  -6.069  1.00 25.58           O
ATOM    595  N   GLY A 179       0.112 -25.456  -4.467  1.00 21.05           N
ATOM    596  CA  GLY A 179       0.313 -26.859  -4.283  1.00 22.28           C
ATOM    597  C   GLY A 179       1.758 -27.257  -4.007  1.00 23.29           C
ATOM    598  O   GLY A 179       2.339 -26.836  -3.024  1.00 21.72           O
ATOM    599  N   ASN A 180       2.321 -28.112  -4.874  1.00 23.84           N
ATOM    600  CA  ASN A 180       3.681 -28.475  -4.757  1.00 22.55           C
ATOM    601  CB  ASN A 180       3.942 -29.727  -5.590  1.00 22.68           C
ATOM    602  CG  ASN A 180       3.322 -30.988  -4.964  1.00 26.32           C
ATOM    603  OD1 ASN A 180       3.573 -31.303  -3.806  1.00 29.22           O
ATOM    604  ND2 ASN A 180       2.517 -31.697  -5.725  1.00 21.72           N
ATOM    605  C   ASN A 180       4.516 -27.260  -5.241  1.00 22.67           C
ATOM    606  O   ASN A 180       4.285 -26.733  -6.342  1.00 23.74           O
ATOM    607  N   LEU A 181       5.491 -26.874  -4.424  1.00 22.20           N
ATOM    608  CA  LEU A 181       6.381 -25.716  -4.651  1.00 20.95           C
ATOM    609  CB  LEU A 181       6.663 -24.997  -3.352  1.00 19.19           C
ATOM    610  CG  LEU A 181       5.441 -24.644  -2.534  1.00 20.31           C
ATOM    611  CD1 LEU A 181       5.906 -23.895  -1.259  1.00 20.38           C
ATOM    612  CD2 LEU A 181       4.537 -23.794  -3.370  1.00 20.02           C
ATOM    613  C   LEU A 181       7.712 -26.065  -5.223  1.00 20.76           C
ATOM    614  O   LEU A 181       8.305 -25.288  -5.955  1.00 20.27           O
ATOM    615  N   ALA A 182       8.206 -27.219  -4.821  1.00 22.13           N
ATOM    616  CA  ALA A 182       9.541 -27.668  -5.234  1.00 24.41           C
ATOM    617  CB  ALA A 182      10.653 -26.804  -4.555  1.00 22.73           C
ATOM    618  C   ALA A 182       9.668 -29.141  -4.812  1.00 24.65           C
ATOM    619  O   ALA A 182       8.875 -29.606  -4.034  1.00 21.33           O
ATOM    620  N   HIS A 183      10.617 -29.873  -5.368  1.00 24.80           N
ATOM    621  CA  HIS A 183      10.901 -31.212  -4.856  1.00 22.17           C
ATOM    622  CB  HIS A 183      10.031 -32.296  -5.494  1.00 21.18           C
ATOM    623  CG  HIS A 183      10.018 -32.284  -7.001  1.00 24.46           C
ATOM    624  ND1 HIS A 183       8.848 -32.249  -7.734  1.00 24.15           N
ATOM    625  CE1 HIS A 183       9.137 -32.245  -9.021  1.00 24.36           C
ATOM    626  NE2 HIS A 183      10.451 -32.316  -9.157  1.00 24.82           N
ATOM    627  CD2 HIS A 183      11.027 -32.316  -7.912  1.00 24.71           C
ATOM    628  C   HIS A 183      12.397 -31.470  -5.096  1.00 24.29           C
ATOM    629  O   HIS A 183      13.109 -30.774  -5.897  1.00 21.67           O
ATOM    630  N   ALA A 184      12.888 -32.454  -4.377  1.00 22.62           N
ATOM    631  CA  ALA A 184      14.281 -32.780  -4.446  1.00 21.08           C
ATOM    632  CB  ALA A 184      15.002 -32.116  -3.307  1.00 21.84           C
ATOM    633  C   ALA A 184      14.418 -34.297  -4.447  1.00 22.98           C
ATOM    634  O   ALA A 184      13.514 -35.027  -3.909  1.00 22.76           O
ATOM    635  N   PHE A 185      15.454 -34.804  -5.113  1.00 22.41           N
ATOM    636  CA  PHE A 185      15.742 -36.254  -4.965  1.00 24.73           C
ATOM    637  CB  PHE A 185      16.139 -36.897  -6.298  1.00 23.50           C
ATOM    638  CG  PHE A 185      15.083 -36.735  -7.352  1.00 21.25           C
ATOM    639  CD1 PHE A 185      14.907 -35.506  -7.966  1.00 20.81           C
ATOM    640  CE1 PHE A 185      13.918 -35.297  -8.927  1.00 19.96           C
ATOM    641  CZ  PHE A 185      13.120 -36.385  -9.346  1.00 21.33           C
ATOM    642  CE2 PHE A 185      13.282 -37.629  -8.759  1.00 20.93           C
ATOM    643  CD2 PHE A 185      14.269 -37.805  -7.731  1.00 20.96           C
ATOM    644  C   PHE A 185      16.757 -36.556  -3.891  1.00 25.58           C
ATOM    645  O   PHE A 185      17.640 -35.731  -3.614  1.00 25.10           O
ATOM    646  N   GLN A 186      16.558 -37.728  -3.267  1.00 26.84           N
ATOM    647  CA  GLN A 186      17.440 -38.319  -2.280  1.00 28.57           C
ATOM    648  CB  GLN A 186      16.857 -39.677  -1.797  1.00 28.04           C
ATOM    649  CG  GLN A 186      15.665 -39.568  -0.841  1.00 30.70           C
ATOM    650  CD  GLN A 186      16.035 -38.871   0.461  1.00 35.96           C
ATOM    651  OE1 GLN A 186      15.582 -37.732   0.739  1.00 37.22           O
ATOM    652  NE2 GLN A 186      16.887 -39.530   1.257  1.00 38.67           N
ATOM    653  C   GLN A 186      18.870 -38.529  -2.883  1.00 28.08           C
ATOM    654  O   GLN A 186      19.004 -38.646  -4.107  1.00 24.07           O
ATOM    655  N   PRO A 187      19.909 -38.550  -2.022  1.00 27.65           N
ATOM    656  CA  PRO A 187      21.309 -38.759  -2.424  1.00 32.11           C
ATOM    657  CB  PRO A 187      21.996 -39.107  -1.098  1.00 31.62           C
ATOM    658  CG  PRO A 187      21.241 -38.273  -0.115  1.00 30.17           C
ATOM    659  CD  PRO A 187      19.799 -38.342  -0.565  1.00 26.58           C
ATOM    660  C   PRO A 187      21.528 -39.905  -3.412  1.00 33.45           C
ATOM    661  O   PRO A 187      20.900 -40.983  -3.296  1.00 34.35           O
ATOM    662  N   GLY A 188      22.443 -39.695  -4.351  1.00 36.67           N
ATOM    663  CA  GLY A 188      22.747 -40.748  -5.314  1.00 37.11           C
ATOM    664  C   GLY A 188      23.127 -40.173  -6.668  1.00 38.32           C
ATOM    665  O   GLY A 188      23.200 -38.953  -6.848  1.00 37.24           O
ATOM    666  N   PRO A 189      23.421 -41.067  -7.615  1.00 39.12           N
ATOM    667  CA  PRO A 189      23.903 -40.733  -8.949  1.00 38.16           C
ATOM    668  CB  PRO A 189      24.368 -42.103  -9.473  1.00 43.68           C
ATOM    669  CG  PRO A 189      23.440 -43.121  -8.716  1.00 46.28           C
ATOM    670  CD  PRO A 189      23.475 -42.526  -7.344  1.00 40.53           C
ATOM    671  C   PRO A 189      22.758 -40.225  -9.822  1.00 34.97           C
ATOM    672  O   PRO A 189      21.604 -40.564  -9.538  1.00 33.65           O
ATOM    673  N   GLY A 190      23.070 -39.434 -10.865  1.00 34.12           N
ATOM    674  CA  GLY A 190      22.064 -38.843 -11.797  1.00 28.88           C
ATOM    675  C   GLY A 190      21.115 -37.822 -11.134  1.00 26.79           C
ATOM    676  O   GLY A 190      21.578 -36.839 -10.522  1.00 25.95           O
ATOM    677  N   ILE A 191      19.801 -38.042 -11.244  1.00 28.30           N
ATOM    678  CA  ILE A 191      18.820 -37.105 -10.663  1.00 30.04           C
ATOM    679  CB  ILE A 191      17.302 -37.448 -10.921  1.00 33.02           C
ATOM    680  CG1 ILE A 191      17.118 -38.772 -11.566  1.00 31.62           C
ATOM    681  CD1 ILE A 191      16.797 -39.749 -10.536  1.00 34.92           C
ATOM    682  CG2 ILE A 191      16.457 -36.316 -11.555  1.00 34.92           C
ATOM    683  C   ILE A 191      18.994 -37.218  -9.157  1.00 28.72           C
ATOM    684  O   ILE A 191      18.597 -36.317  -8.447  1.00 26.09           O
ATOM    685  N   GLY A 192      19.623 -38.300  -8.669  1.00 28.27           N
ATOM    686  CA  GLY A 192      19.841 -38.410  -7.208  1.00 26.16           C
ATOM    687  C   GLY A 192      20.422 -37.078  -6.719  1.00 26.51           C
ATOM    688  O   GLY A 192      21.260 -36.497  -7.399  1.00 24.14           O
ATOM    689  N   GLY A 193      19.972 -36.549  -5.576  1.00 26.31           N
ATOM    690  CA  GLY A 193      20.395 -35.198  -5.179  1.00 25.86           C
ATOM    691  C   GLY A 193      19.833 -33.947  -5.845  1.00 27.82           C
ATOM    692  O   GLY A 193      19.969 -32.844  -5.277  1.00 28.80           O
ATOM    693  N   ASP A 194      19.217 -34.036  -7.028  1.00 27.72           N
ATOM    694  CA  ASP A 194      18.829 -32.772  -7.713  1.00 27.50           C
ATOM    695  CB  ASP A 194      18.452 -32.997  -9.160  1.00 27.80           C
ATOM    696  CG  ASP A 194      19.632 -33.562 -10.005  1.00 30.29           C
ATOM    697  OD1 ASP A 194      20.705 -33.821  -9.424  1.00 26.21           O
ATOM    698  OD2 ASP A 194      19.481 -33.670 -11.269  1.00 28.45           O
ATOM    699  C   ASP A 194      17.660 -32.073  -7.031  1.00 26.51           C
ATOM    700  O   ASP A 194      16.798 -32.723  -6.414  1.00 24.15           O
ATOM    701  N   ALA A 195      17.600 -30.752  -7.156  1.00 22.20           N
ATOM    702  CA  ALA A 195      16.387 -30.065  -6.676  1.00 22.51           C
ATOM    703  CB  ALA A 195      16.690 -29.284  -5.488  1.00 20.20           C
ATOM    704  C   ALA A 195      15.670 -29.209  -7.715  1.00 21.72           C
ATOM    705  O   ALA A 195      16.287 -28.463  -8.431  1.00 22.71           O
ATOM    706  N   HIS A 196      14.357 -29.301  -7.777  1.00 22.36           N
ATOM    707  CA  HIS A 196      13.612 -28.628  -8.841  1.00 22.07           C
ATOM    708  CB  HIS A 196      12.803 -29.621  -9.614  1.00 24.43           C
ATOM    709  CG  HIS A 196      13.625 -30.610 -10.385  1.00 25.44           C
ATOM    710  ND1 HIS A 196      13.086 -31.772 -10.915  1.00 26.26           N
ATOM    711  CE1 HIS A 196      14.057 -32.455 -11.534  1.00 27.17           C
ATOM    712  NE2 HIS A 196      15.200 -31.783 -11.406  1.00 21.96           N
ATOM    713  CD2 HIS A 196      14.956 -30.645 -10.662  1.00 24.21           C
ATOM    714  C   HIS A 196      12.640 -27.688  -8.222  1.00 23.57           C
ATOM    715  O   HIS A 196      11.953 -28.056  -7.270  1.00 25.65           O
ATOM    716  N   PHE A 197      12.558 -26.470  -8.731  1.00 22.45           N
ATOM    717  CA  PHE A 197      11.671 -25.463  -8.123  1.00 23.49           C
ATOM    718  CB  PHE A 197      12.436 -24.222  -7.706  1.00 22.90           C
ATOM    719  CG  PHE A 197      13.503 -24.498  -6.661  1.00 26.21           C
ATOM    720  CD1 PHE A 197      13.254 -24.226  -5.324  1.00 24.96           C
ATOM    721  CE1 PHE A 197      14.208 -24.522  -4.345  1.00 23.32           C
ATOM    722  CZ  PHE A 197      15.396 -25.102  -4.668  1.00 23.43           C
ATOM    723  CE2 PHE A 197      15.670 -25.411  -6.011  1.00 26.02           C
ATOM    724  CD2 PHE A 197      14.717 -25.094  -7.004  1.00 24.96           C
ATOM    725  C   PHE A 197      10.615 -25.159  -9.137  1.00 22.36           C
ATOM    726  O   PHE A 197      10.888 -24.991 -10.328  1.00 24.14           O
ATOM    727  N   ASP A 198       9.390 -25.151  -8.699  1.00 23.68           N
ATOM    728  CA  ASP A 198       8.296 -24.890  -9.631  1.00 23.34           C
ATOM    729  CB  ASP A 198       7.008 -25.305  -8.971  1.00 21.29           C
ATOM    730  CG  ASP A 198       5.813 -25.207  -9.890  1.00 23.07           C
ATOM    731  OD1 ASP A 198       5.913 -24.621 -11.010  1.00 21.54           O
ATOM    732  OD2 ASP A 198       4.713 -25.698  -9.481  1.00 25.73           O
ATOM    733  C   ASP A 198       8.272 -23.390 -10.077  1.00 25.11           C
ATOM    734  O   ASP A 198       7.979 -22.474  -9.273  1.00 25.36           O
ATOM    735  N   GLU A 199       8.527 -23.156 -11.354  1.00 23.69           N
ATOM    736  CA  GLU A 199       8.618 -21.829 -11.823  1.00 23.66           C
ATOM    737  CB  GLU A 199       9.193 -21.707 -13.243  1.00 26.90           C
ATOM    738  CG  GLU A 199       9.383 -20.161 -13.705  1.00 23.50           C
ATOM    739  CD  GLU A 199      10.280 -19.412 -12.709  1.00 26.02           C
ATOM    740  OE1 GLU A 199      11.496 -19.681 -12.748  1.00 27.68           O
ATOM    741  OE2 GLU A 199       9.793 -18.587 -11.870  1.00 24.15           O
ATOM    742  C   GLU A 199       7.271 -21.220 -11.801  1.00 25.20           C
ATOM    743  O   GLU A 199       7.206 -20.012 -11.972  1.00 25.72           O
ATOM    744  N   ASP A 200       6.194 -22.006 -11.590  1.00 22.94           N
ATOM    745  CA  ASP A 200       4.857 -21.389 -11.536  1.00 20.29           C
ATOM    746  CB  ASP A 200       3.712 -22.382 -11.844  1.00 22.29           C
ATOM    747  CG  ASP A 200       3.523 -22.583 -13.372  1.00 26.48           C
ATOM    748  OD1 ASP A 200       3.689 -21.613 -14.124  1.00 26.95           O
ATOM    749  OD2 ASP A 200       3.263 -23.677 -13.834  1.00 24.20           O
ATOM    750  C   ASP A 200       4.618 -20.655 -10.230  1.00 20.27           C
ATOM    751  O   ASP A 200       3.603 -20.001 -10.088  1.00 19.71           O
ATOM    752  N   GLU A 201       5.525 -20.796  -9.272  1.00 18.05           N
ATOM    753  CA  GLU A 201       5.449 -20.005  -8.062  1.00 20.57           C
ATOM    754  CB  GLU A 201       6.148 -20.653  -6.874  1.00 17.96           C
ATOM    755  CG  GLU A 201       5.829 -22.126  -6.657  1.00 20.87           C
ATOM    756  CD  GLU A 201       4.331 -22.456  -6.631  1.00 21.16           C
ATOM    757  OE1 GLU A 201       3.505 -21.548  -6.317  1.00 21.61           O
ATOM    758  OE2 GLU A 201       3.981 -23.664  -6.878  1.00 22.00           O
ATOM    759  C   GLU A 201       6.123 -18.649  -8.322  1.00 22.65           C
ATOM    760  O   GLU A 201       7.052 -18.583  -9.135  1.00 20.33           O
ATOM    761  N   ARG A 202       5.674 -17.632  -7.565  1.00 24.07           N
ATOM    762  CA  ARG A 202       6.317 -16.329  -7.438  1.00 24.58           C
ATOM    763  CB  ARG A 202       5.289 -15.253  -7.163  1.00 23.89           C
ATOM    764  CG  ARG A 202       5.861 -13.794  -7.134  1.00 23.28           C
ATOM    765  CD  ARG A 202       6.297 -13.304  -5.748  1.00 23.01           C
ATOM    766  NE  ARG A 202       5.368 -13.562  -4.666  1.00 22.49           N
ATOM    767  CZ  ARG A 202       4.424 -12.715  -4.280  1.00 23.05           C
ATOM    768  NH1 ARG A 202       4.284 -11.553  -4.918  1.00 22.85           N
ATOM    769  NH2 ARG A 202       3.653 -12.998  -3.266  1.00 19.99           N
ATOM    770  C   ARG A 202       7.346 -16.417  -6.307  1.00 26.53           C
ATOM    771  O   ARG A 202       6.996 -16.478  -5.101  1.00 26.66           O
ATOM    772  N   TRP A 203       8.614 -16.462  -6.702  1.00 24.86           N
ATOM    773  CA  TRP A 203       9.700 -16.673  -5.768  1.00 24.13           C
ATOM    774  CB  TRP A 203      10.907 -17.358  -6.467  1.00 22.00           C
ATOM    775  CG  TRP A 203      10.540 -18.780  -6.798  1.00 21.22           C
ATOM    776  CD1 TRP A 203      10.245 -19.294  -8.033  1.00 22.81           C
ATOM    777  NE1 TRP A 203       9.917 -20.631  -7.935  1.00 22.38           N
ATOM    778  CE2 TRP A 203       9.943 -20.986  -6.604  1.00 20.97           C
ATOM    779  CD2 TRP A 203      10.338 -19.842  -5.865  1.00 21.56           C
ATOM    780  CE3 TRP A 203      10.475 -19.949  -4.473  1.00 22.54           C
ATOM    781  CZ3 TRP A 203      10.196 -21.161  -3.875  1.00 22.76           C
ATOM    782  CH2 TRP A 203       9.813 -22.265  -4.638  1.00 22.12           C
ATOM    783  CZ2 TRP A 203       9.661 -22.186  -6.006  1.00 18.63           C
ATOM    784  C   TRP A 203      10.049 -15.346  -5.096  1.00 26.58           C
ATOM    785  O   TRP A 203      10.147 -14.348  -5.791  1.00 24.67           O
ATOM    786  N   THR A 204      10.219 -15.319  -3.756  1.00 26.18           N
ATOM    787  CA  THR A 204      10.638 -14.041  -3.124  1.00 27.98           C
ATOM    788  CB  THR A 204       9.586 -13.515  -2.187  1.00 28.15           C
ATOM    789  OG1 THR A 204       9.539 -14.346  -1.027  1.00 28.24           O
ATOM    790  CG2 THR A 204       8.210 -13.551  -2.892  1.00 25.56           C
ATOM    791  C   THR A 204      12.003 -14.052  -2.410  1.00 29.46           C
ATOM    792  O   THR A 204      12.679 -15.122  -2.296  1.00 22.77           O
ATOM    793  N   ASN A 205      12.407 -12.847  -1.986  1.00 28.34           N
ATOM    794  CA  ASN A 205      13.479 -12.681  -1.002  1.00 31.27           C
ATOM    795  CB  ASN A 205      14.701 -12.030  -1.633  1.00 36.52           C
ATOM    796  CG  ASN A 205      14.393 -10.646  -2.226  1.00 46.76           C
ATOM    797  OD1 ASN A 205      13.219 -10.167  -2.248  1.00 47.56           O
ATOM    798  ND2 ASN A 205      15.445  -9.992  -2.714  1.00 46.02           N
ATOM    799  C   ASN A 205      13.010 -11.881   0.212  1.00 30.28           C
ATOM    800  O   ASN A 205      13.812 -11.243   0.857  1.00 36.67           O
ATOM    801  N   ASN A 206      11.711 -11.940   0.510  1.00 29.40           N
ATOM    802  CA  ASN A 206      11.094 -11.353   1.710  1.00 29.97           C
ATOM    803  CB  ASN A 206      10.381 -10.007   1.363  1.00 30.32           C
ATOM    804  CG  ASN A 206       9.273 -10.172   0.305  1.00 36.02           C
ATOM    805  OD1 ASN A 206       8.662 -11.232   0.184  1.00 34.19           O
ATOM    806  ND2 ASN A 206       9.031  -9.123  -0.480  1.00 42.20           N
ATOM    807  C   ASN A 206      10.135 -12.386   2.358  1.00 28.82           C
ATOM    808  O   ASN A 206      10.228 -13.605   2.053  1.00 26.70           O
ATOM    809  N   PHE A 207       9.216 -11.900   3.199  1.00 24.24           N
ATOM    810  CA  PHE A 207       8.415 -12.731   4.110  1.00 26.88           C
ATOM    811  CB  PHE A 207       7.958 -11.942   5.347  1.00 29.24           C
ATOM    812  CG  PHE A 207       7.186 -10.695   5.039  1.00 29.06           C
ATOM    813  CD1 PHE A 207       5.915 -10.760   4.529  1.00 29.10           C
ATOM    814  CE1 PHE A 207       5.207  -9.616   4.222  1.00 32.30           C
ATOM    815  CZ  PHE A 207       5.740  -8.356   4.490  1.00 34.54           C
ATOM    816  CE2 PHE A 207       6.983  -8.256   5.070  1.00 34.42           C
ATOM    817  CD2 PHE A 207       7.719  -9.450   5.339  1.00 36.35           C
ATOM    818  C   PHE A 207       7.195 -13.256   3.364  1.00 26.96           C
ATOM    819  O   PHE A 207       6.499 -14.207   3.760  1.00 29.22           O
ATOM    820  N   ARG A 208       6.996 -12.644   2.240  1.00 23.75           N
ATOM    821  CA  ARG A 208       5.963 -12.964   1.268  1.00 25.70           C
ATOM    822  CB  ARG A 208       6.040 -11.678   0.421  1.00 30.14           C
ATOM    823  CG  ARG A 208       5.060 -11.314  -0.550  1.00 35.03           C
ATOM    824  CD  ARG A 208       4.142 -10.129  -0.174  1.00 33.32           C
ATOM    825  NE  ARG A 208       4.516  -8.687  -0.101  1.00 25.92           N
ATOM    826  CZ  ARG A 208       3.539  -7.837   0.267  1.00 26.11           C
ATOM    827  NH1 ARG A 208       2.318  -8.377   0.427  1.00 23.94           N
ATOM    828  NH2 ARG A 208       3.662  -6.505   0.421  1.00 24.39           N
ATOM    829  C   ARG A 208       6.205 -14.362   0.511  1.00 22.61           C
ATOM    830  O   ARG A 208       7.350 -14.837   0.337  1.00 20.08           O
ATOM    831  N   GLU A 209       5.108 -15.047   0.154  1.00 21.57           N
ATOM    832  CA  GLU A 209       5.132 -16.423  -0.381  1.00 23.79           C
ATOM    833  CB  GLU A 209       3.708 -17.020  -0.335  1.00 22.84           C
ATOM    834  CG  GLU A 209       3.281 -17.453   1.056  1.00 22.86           C
ATOM    835  CD  GLU A 209       1.925 -18.118   1.084  1.00 25.86           C
ATOM    836  OE1 GLU A 209       1.268 -18.182   0.028  1.00 27.71           O
ATOM    837  OE2 GLU A 209       1.491 -18.586   2.163  1.00 28.92           O
ATOM    838  C   GLU A 209       5.599 -16.351  -1.841  1.00 24.25           C
ATOM    839  O   GLU A 209       5.080 -15.518  -2.577  1.00 22.78           O
ATOM    840  N   TYR A 210       6.599 -17.127  -2.269  1.00 23.75           N
ATOM    841  CA  TYR A 210       7.338 -18.076  -1.488  1.00 23.57           C
ATOM    842  CB  TYR A 210       7.166 -19.476  -2.056  1.00 21.63           C
ATOM    843  CG  TYR A 210       5.778 -19.960  -1.859  1.00 22.06           C
ATOM    844  CD1 TYR A 210       5.391 -20.404  -0.590  1.00 24.99           C
ATOM    845  CE1 TYR A 210       4.155 -20.845  -0.349  1.00 23.94           C
ATOM    846  CZ  TYR A 210       3.243 -20.813  -1.368  1.00 27.51           C
ATOM    847  OH  TYR A 210       1.999 -21.216  -1.021  1.00 21.24           O
ATOM    848  CE2 TYR A 210       3.592 -20.331  -2.687  1.00 21.71           C
ATOM    849  CD2 TYR A 210       4.844 -19.917  -2.882  1.00 21.01           C
ATOM    850  C   TYR A 210       8.797 -17.717  -1.447  1.00 24.84           C
ATOM    851  O   TYR A 210       9.431 -17.507  -2.474  1.00 25.80           O
ATOM    852  N   ASN A 211       9.322 -17.638  -0.233  1.00 24.77           N
ATOM    853  CA  ASN A 211      10.742 -17.327  -0.016  1.00 23.82           C
ATOM    854  CB  ASN A 211      10.986 -17.058   1.460  1.00 20.15           C
ATOM    855  CG  ASN A 211      12.356 -16.468   1.719  1.00 19.40           C
ATOM    856  OD1 ASN A 211      13.322 -17.175   1.778  1.00 22.01           O
ATOM    857  ND2 ASN A 211      12.434 -15.163   1.798  1.00 19.52           N
ATOM    858  C   ASN A 211      11.674 -18.409  -0.513  1.00 24.61           C
ATOM    859  O   ASN A 211      11.639 -19.570  -0.038  1.00 22.17           O
ATOM    860  N   LEU A 212      12.504 -18.044  -1.489  1.00 25.61           N
ATOM    861  CA  LEU A 212      13.340 -19.051  -2.195  1.00 24.05           C
ATOM    862  CB  LEU A 212      14.079 -18.428  -3.400  1.00 23.00           C
ATOM    863  CG  LEU A 212      15.003 -19.453  -4.146  1.00 23.80           C
ATOM    864  CD1 LEU A 212      14.279 -20.770  -4.504  1.00 21.25           C
ATOM    865  CD2 LEU A 212      15.761 -18.825  -5.392  1.00 20.93           C
ATOM    866  C   LEU A 212      14.359 -19.706  -1.226  1.00 25.65           C
ATOM    867  O   LEU A 212      14.478 -20.946  -1.127  1.00 25.67           O
ATOM    868  N   HIS A 213      15.093 -18.856  -0.507  1.00 24.38           N
ATOM    869  CA  HIS A 213      16.072 -19.329   0.445  1.00 24.87           C
ATOM    870  CB  HIS A 213      16.724 -18.150   1.198  1.00 25.44           C
ATOM    871  CG  HIS A 213      17.535 -18.587   2.365  1.00 24.54           C
ATOM    872  ND1 HIS A 213      18.575 -19.483   2.249  1.00 26.07           N
ATOM    873  CE1 HIS A 213      19.073 -19.727   3.450  1.00 29.12           C
ATOM    874  NE2 HIS A 213      18.386 -19.020   4.333  1.00 28.47           N
ATOM    875  CD2 HIS A 213      17.427 -18.294   3.679  1.00 24.60           C
ATOM    876  C   HIS A 213      15.414 -20.363   1.398  1.00 25.04           C
ATOM    877  O   HIS A 213      15.946 -21.454   1.602  1.00 23.19           O
ATOM    878  N   ARG A 214      14.208 -20.057   1.859  1.00 23.64           N
ATOM    879  CA  ARG A 214      13.494 -20.946   2.791  1.00 25.35           C
ATOM    880  CB  ARG A 214      12.343 -20.188   3.418  1.00 24.09           C
ATOM    881  CG  ARG A 214      11.274 -21.088   4.176  1.00 24.52           C
ATOM    882  CD  ARG A 214      11.799 -21.586   5.491  1.00 21.32           C
ATOM    883  NE  ARG A 214      10.887 -22.503   6.169  1.00 18.86           N
ATOM    884  CZ  ARG A 214      10.751 -23.802   5.970  1.00 19.26           C
ATOM    885  NH1 ARG A 214      11.462 -24.505   5.044  1.00 19.17           N
ATOM    886  NH2 ARG A 214       9.862 -24.415   6.720  1.00 18.70           N
ATOM    887  C   ARG A 214      13.027 -22.291   2.219  1.00 26.22           C
ATOM    888  O   ARG A 214      13.005 -23.306   2.932  1.00 28.20           O
ATOM    889  N   VAL A 215      12.611 -22.302   0.960  1.00 24.00           N
ATOM    890  CA  VAL A 215      12.245 -23.535   0.312  1.00 21.86           C
ATOM    891  CB  VAL A 215      11.435 -23.280  -0.962  1.00 21.46           C
ATOM    892  CG1 VAL A 215      11.192 -24.617  -1.724  1.00 19.08           C
ATOM    893  CG2 VAL A 215      10.094 -22.576  -0.606  1.00 20.22           C
ATOM    894  C   VAL A 215      13.485 -24.347  -0.011  1.00 22.16           C
ATOM    895  O   VAL A 215      13.482 -25.579   0.137  1.00 24.08           O
ATOM    896  N   ALA A 216      14.541 -23.659  -0.444  1.00 19.99           N
ATOM    897  CA  ALA A 216      15.828 -24.300  -0.763  1.00 22.24           C
ATOM    898  CB  ALA A 216      16.821 -23.285  -1.290  1.00 21.80           C
ATOM    899  C   ALA A 216      16.420 -25.012   0.433  1.00 20.81           C
ATOM    900  O   ALA A 216      16.971 -26.113   0.303  1.00 22.70           O
ATOM    901  N   ALA A 217      16.340 -24.373   1.583  1.00 17.83           N
ATOM    902  CA  ALA A 217      16.816 -24.982   2.851  1.00 18.51           C
ATOM    903  CB  ALA A 217      16.397 -24.084   4.094  1.00 17.82           C
ATOM    904  C   ALA A 217      16.218 -26.364   3.021  1.00 19.55           C
ATOM    905  O   ALA A 217      16.972 -27.326   3.320  1.00 19.04           O
ATOM    906  N   HIS A 218      14.878 -26.467   2.827  1.00 17.39           N
ATOM    907  CA  HIS A 218      14.110 -27.762   2.914  1.00 17.73           C
ATOM    908  CB  HIS A 218      12.593 -27.466   2.739  1.00 18.22           C
ATOM    909  CG  HIS A 218      11.678 -28.662   2.870  1.00 19.74           C
ATOM    910  ND1 HIS A 218      11.061 -28.995   4.048  1.00 20.24           N
ATOM    911  CE1 HIS A 218      10.273 -30.043   3.866  1.00 20.30           C
ATOM    912  NE2 HIS A 218      10.403 -30.453   2.616  1.00 23.92           N
ATOM    913  CD2 HIS A 218      11.251 -29.584   1.962  1.00 24.04           C
ATOM    914  C   HIS A 218      14.496 -28.743   1.827  1.00 18.98           C
ATOM    915  O   HIS A 218      14.673 -29.960   2.111  1.00 18.67           O
ATOM    916  N   GLU A 219      14.573 -28.268   0.566  1.00 19.43           N
ATOM    917  CA  GLU A 219      14.706 -29.221  -0.565  1.00 20.54           C
ATOM    918  CB  GLU A 219      14.625 -28.481  -1.909  1.00 21.29           C
ATOM    919  CG  GLU A 219      13.286 -28.080  -2.451  1.00 22.05           C
ATOM    920  CD  GLU A 219      12.148 -29.033  -1.962  1.00 24.85           C
ATOM    921  OE1 GLU A 219      12.222 -30.251  -2.157  1.00 22.70           O
ATOM    922  OE2 GLU A 219      11.170 -28.515  -1.421  1.00 23.09           O
ATOM    923  C   GLU A 219      16.098 -29.910  -0.450  1.00 23.47           C
ATOM    924  O   GLU A 219      16.272 -31.129  -0.656  1.00 22.46           O
ATOM    925  N   LEU A 220      17.074 -29.088  -0.073  1.00 24.41           N
ATOM    926  CA  LEU A 220      18.452 -29.511   0.110  1.00 25.62           C
ATOM    927  CB  LEU A 220      19.322 -28.279   0.213  1.00 23.00           C
ATOM    928  CG  LEU A 220      20.037 -27.610  -0.972  1.00 27.86           C
ATOM    929  CD1 LEU A 220      19.680 -28.024  -2.414  1.00 30.98           C
ATOM    930  CD2 LEU A 220      20.009 -26.170  -0.817  1.00 28.32           C
ATOM    931  C   LEU A 220      18.592 -30.455   1.315  1.00 24.55           C
ATOM    932  O   LEU A 220      19.471 -31.356   1.331  1.00 24.62           O
ATOM    933  N   GLY A 221      17.707 -30.292   2.303  1.00 24.99           N
ATOM    934  CA  GLY A 221      17.569 -31.322   3.350  1.00 22.24           C
ATOM    935  C   GLY A 221      17.392 -32.664   2.684  1.00 25.05           C
ATOM    936  O   GLY A 221      18.080 -33.650   3.020  1.00 27.19           O
ATOM    937  N   HIS A 222      16.468 -32.719   1.725  1.00 22.59           N
ATOM    938  CA  HIS A 222      16.217 -33.953   0.998  1.00 23.41           C
ATOM    939  CB  HIS A 222      15.058 -33.789   0.054  1.00 24.14           C
ATOM    940  CG  HIS A 222      13.750 -33.726   0.730  1.00 26.74           C
ATOM    941  ND1 HIS A 222      13.319 -34.706   1.602  1.00 30.26           N
ATOM    942  CE1 HIS A 222      12.097 -34.407   2.023  1.00 26.31           C
ATOM    943  NE2 HIS A 222      11.718 -33.295   1.431  1.00 26.14           N
ATOM    944  CD2 HIS A 222      12.744 -32.840   0.629  1.00 25.29           C
ATOM    945  C   HIS A 222      17.372 -34.400   0.126  1.00 25.57           C
ATOM    946  O   HIS A 222      17.656 -35.622   0.077  1.00 26.41           O
ATOM    947  N   SER A 223      17.951 -33.435  -0.622  1.00 21.80           N
ATOM    948  CA  SER A 223      19.123 -33.648  -1.409  1.00 24.05           C
ATOM    949  CB  SER A 223      19.646 -32.324  -1.970  1.00 25.26           C
ATOM    950  OG  SER A 223      18.782 -31.843  -3.005  1.00 23.43           O
ATOM    951  C   SER A 223      20.239 -34.310  -0.599  1.00 23.75           C
ATOM    952  O   SER A 223      21.001 -35.086  -1.153  1.00 22.95           O
ATOM    953  N   LEU A 224      20.314 -34.031   0.699  1.00 23.25           N
ATOM    954  CA  LEU A 224      21.317 -34.663   1.553  1.00 23.81           C
ATOM    955  CB  LEU A 224      21.813 -33.656   2.574  1.00 25.23           C
ATOM    956  CG  LEU A 224      22.359 -32.372   1.881  1.00 26.96           C
ATOM    957  CD1 LEU A 224      22.586 -31.256   2.851  1.00 23.46           C
ATOM    958  CD2 LEU A 224      23.604 -32.672   1.067  1.00 25.07           C
ATOM    959  C   LEU A 224      20.860 -35.923   2.278  1.00 23.96           C
ATOM    960  O   LEU A 224      21.655 -36.532   3.004  1.00 22.97           O
ATOM    961  N   GLY A 225      19.594 -36.319   2.114  1.00 23.47           N
ATOM    962  CA  GLY A 225      19.104 -37.623   2.703  1.00 22.63           C
ATOM    963  C   GLY A 225      18.087 -37.480   3.844  1.00 23.52           C
ATOM    964  O   GLY A 225      17.728 -38.446   4.484  1.00 23.10           O
ATOM    965  N   LEU A 226      17.619 -36.274   4.140  1.00 26.26           N
ATOM    966  CA  LEU A 226      16.618 -36.126   5.217  1.00 23.22           C
ATOM    967  CB  LEU A 226      16.646 -34.717   5.716  1.00 27.83           C
ATOM    968  CG  LEU A 226      17.859 -34.325   6.551  1.00 30.50           C
ATOM    969  CD1 LEU A 226      17.605 -32.956   7.125  1.00 32.20           C
ATOM    970  CD2 LEU A 226      18.035 -35.350   7.679  1.00 33.19           C
ATOM    971  C   LEU A 226      15.249 -36.425   4.678  1.00 25.79           C
ATOM    972  O   LEU A 226      14.937 -36.089   3.479  1.00 26.04           O
ATOM    973  N   SER A 227      14.415 -37.048   5.512  1.00 23.55           N
ATOM    974  CA  SER A 227      12.951 -37.030   5.232  1.00 26.84           C
ATOM    975  CB  SER A 227      12.294 -38.408   5.237  1.00 27.83           C
ATOM    976  OG  SER A 227      13.017 -39.272   6.021  1.00 33.75           O
ATOM    977  C   SER A 227      12.201 -35.991   6.114  1.00 26.50           C
ATOM    978  O   SER A 227      12.857 -35.195   6.763  1.00 23.88           O
ATOM    979  N   HIS A 228      10.864 -35.960   6.053  1.00 23.44           N
ATOM    980  CA  HIS A 228      10.084 -34.971   6.791  1.00 24.01           C
ATOM    981  CB  HIS A 228       8.616 -34.877   6.278  1.00 21.57           C
ATOM    982  CG  HIS A 228       8.516 -34.354   4.880  1.00 21.37           C
ATOM    983  ND1 HIS A 228       7.585 -34.802   3.968  1.00 20.09           N
ATOM    984  CE1 HIS A 228       7.806 -34.216   2.795  1.00 22.34           C
ATOM    985  NE2 HIS A 228       8.822 -33.376   2.928  1.00 21.47           N
ATOM    986  CD2 HIS A 228       9.267 -33.424   4.226  1.00 20.63           C
ATOM    987  C   HIS A 228      10.156 -35.123   8.302  1.00 24.66           C
ATOM    988  O   HIS A 228      10.405 -36.220   8.836  1.00 25.26           O
ATOM    989  N   SER A 229       9.959 -34.004   8.975  1.00 23.24           N
ATOM    990  CA  SER A 229       9.891 -33.981  10.400  1.00 25.20           C
ATOM    991  CB  SER A 229      10.729 -32.809  10.878  1.00 24.44           C
ATOM    992  OG  SER A 229      10.679 -32.643  12.247  1.00 28.40           O
ATOM    993  C   SER A 229       8.451 -33.741  10.768  1.00 28.20           C
ATOM    994  O   SER A 229       7.721 -33.046  10.024  1.00 30.70           O
ATOM    995  N   THR A 230       8.044 -34.266  11.921  1.00 28.94           N
ATOM    996  CA  THR A 230       6.766 -33.915  12.566  1.00 26.59           C
ATOM    997  CB  THR A 230       6.292 -35.069  13.490  1.00 30.03           C
ATOM    998  OG1 THR A 230       7.216 -35.225  14.579  1.00 35.08           O
ATOM    999  CG2 THR A 230       6.199 -36.398  12.734  1.00 28.96           C
ATOM   1000  C   THR A 230       6.799 -32.620  13.406  1.00 27.30           C
ATOM   1001  O   THR A 230       5.802 -32.184  13.890  1.00 28.44           O
ATOM   1002  N   ASP A 231       7.946 -31.980  13.563  1.00 31.92           N
ATOM   1003  CA  ASP A 231       8.081 -30.812  14.403  1.00 29.24           C
ATOM   1004  CB  ASP A 231       9.483 -30.821  15.003  1.00 34.63           C
ATOM   1005  CG  ASP A 231       9.885 -29.528  15.767  1.00 42.78           C
ATOM   1006  OD1 ASP A 231      10.944 -29.605  16.454  1.00 53.05           O
ATOM   1007  OD2 ASP A 231       9.249 -28.454  15.704  1.00 39.45           O
ATOM   1008  C   ASP A 231       7.841 -29.597  13.537  1.00 34.07           C
ATOM   1009  O   ASP A 231       8.575 -29.298  12.540  1.00 31.86           O
ATOM   1010  N   ILE A 232       6.871 -28.817  14.003  1.00 32.36           N
ATOM   1011  CA  ILE A 232       6.314 -27.749  13.235  1.00 28.95           C
ATOM   1012  CB  ILE A 232       5.005 -27.323  13.800  1.00 26.15           C
ATOM   1013  CG1 ILE A 232       4.352 -26.327  12.857  1.00 32.53           C
ATOM   1014  CD1 ILE A 232       2.880 -26.084  13.169  1.00 30.13           C
ATOM   1015  CG2 ILE A 232       5.164 -26.743  15.238  1.00 28.11           C
ATOM   1016  C   ILE A 232       7.305 -26.615  13.110  1.00 28.78           C
ATOM   1017  O   ILE A 232       7.148 -25.770  12.242  1.00 31.22           O
ATOM   1018  N   GLY A 233       8.298 -26.579  13.986  1.00 28.05           N
ATOM   1019  CA  GLY A 233       9.334 -25.535  13.937  1.00 27.53           C
ATOM   1020  C   GLY A 233      10.543 -25.869  13.083  1.00 25.88           C
ATOM   1021  O   GLY A 233      11.469 -25.081  13.029  1.00 26.54           O
ATOM   1022  N   ALA A 234      10.522 -27.032  12.428  1.00 24.04           N
ATOM   1023  CA  ALA A 234      11.647 -27.597  11.717  1.00 22.66           C
ATOM   1024  CB  ALA A 234      11.695 -29.132  11.890  1.00 21.07           C
ATOM   1025  C   ALA A 234      11.543 -27.274  10.237  1.00 24.37           C
ATOM   1026  O   ALA A 234      10.459 -27.243   9.676  1.00 24.52           O
ATOM   1027  N   LEU A 235      12.688 -27.003   9.620  1.00 23.88           N
ATOM   1028  CA  LEU A 235      12.760 -26.725   8.208  1.00 23.37           C
ATOM   1029  CB  LEU A 235      14.208 -26.437   7.851  1.00 21.99           C
ATOM   1030  CG  LEU A 235      14.500 -24.950   7.734  1.00 23.79           C
ATOM   1031  CD1 LEU A 235      13.605 -24.074   8.604  1.00 23.37           C
ATOM   1032  CD2 LEU A 235      15.977 -24.574   7.791  1.00 19.74           C
ATOM   1033  C   LEU A 235      12.223 -27.918   7.443  1.00 23.59           C
ATOM   1034  O   LEU A 235      11.617 -27.756   6.358  1.00 21.35           O
ATOM   1035  N   MET A 236      12.414 -29.128   7.996  1.00 25.04           N
ATOM   1036  CA  MET A 236      11.935 -30.316   7.290  1.00 23.66           C
ATOM   1037  CB  MET A 236      12.791 -31.556   7.535  1.00 24.58           C
ATOM   1038  CG  MET A 236      14.213 -31.469   7.122  1.00 22.16           C
ATOM   1039  SD  MET A 236      14.483 -30.703   5.486  1.00 25.79           S
ATOM   1040  CE  MET A 236      13.566 -31.876   4.390  1.00 20.20           C
ATOM   1041  C   MET A 236      10.436 -30.625   7.452  1.00 24.17           C
ATOM   1042  O   MET A 236       9.990 -31.664   7.036  1.00 25.97           O
ATOM   1043  N   TYR A 237       9.636 -29.742   8.006  1.00 23.99           N
ATOM   1044  CA  TYR A 237       8.210 -30.072   8.192  1.00 25.36           C
ATOM   1045  CB  TYR A 237       7.562 -28.867   8.863  1.00 25.54           C
ATOM   1046  CG  TYR A 237       6.196 -29.038   9.436  1.00 26.67           C
ATOM   1047  CD1 TYR A 237       5.917 -29.995  10.456  1.00 28.30           C
ATOM   1048  CE1 TYR A 237       4.610 -30.136  10.962  1.00 27.84           C
ATOM   1049  CZ  TYR A 237       3.597 -29.258  10.477  1.00 32.45           C
ATOM   1050  OH  TYR A 237       2.296 -29.279  10.955  1.00 35.14           O
ATOM   1051  CE2 TYR A 237       3.876 -28.291   9.494  1.00 28.77           C
ATOM   1052  CD2 TYR A 237       5.163 -28.194   9.001  1.00 29.29           C
ATOM   1053  C   TYR A 237       7.672 -30.214   6.781  1.00 22.81           C
ATOM   1054  O   TYR A 237       8.100 -29.442   5.976  1.00 25.48           O
ATOM   1055  N   PRO A 238       6.726 -31.142   6.478  1.00 22.23           N
ATOM   1056  CA  PRO A 238       6.265 -31.370   5.037  1.00 22.36           C
ATOM   1057  CB  PRO A 238       5.033 -32.275   5.154  1.00 21.09           C
ATOM   1058  CG  PRO A 238       5.096 -32.842   6.619  1.00 20.50           C
ATOM   1059  CD  PRO A 238       5.903 -31.896   7.466  1.00 21.64           C
ATOM   1060  C   PRO A 238       5.798 -30.133   4.319  1.00 23.15           C
ATOM   1061  O   PRO A 238       5.883 -30.041   3.106  1.00 24.55           O
ATOM   1062  N   SER A 239       5.359 -29.161   5.086  1.00 22.80           N
ATOM   1063  CA  SER A 239       4.529 -28.072   4.628  1.00 22.31           C
ATOM   1064  CB  SER A 239       3.446 -28.063   5.708  1.00 23.60           C
ATOM   1065  OG  SER A 239       2.334 -27.537   5.184  1.00 32.22           O
ATOM   1066  C   SER A 239       5.313 -26.726   4.734  1.00 20.78           C
ATOM   1067  O   SER A 239       6.011 -26.516   5.732  1.00 19.30           O
ATOM   1068  N   TYR A 240       5.187 -25.800   3.792  1.00 20.41           N
ATOM   1069  CA  TYR A 240       5.930 -24.501   3.860  1.00 18.95           C
ATOM   1070  CB  TYR A 240       5.562 -23.656   2.645  1.00 19.67           C
ATOM   1071  CG  TYR A 240       6.219 -22.234   2.550  1.00 20.86           C
ATOM   1072  CD1 TYR A 240       7.532 -22.062   2.118  1.00 18.95           C
ATOM   1073  CE1 TYR A 240       8.106 -20.785   2.033  1.00 17.38           C
ATOM   1074  CZ  TYR A 240       7.345 -19.679   2.372  1.00 18.03           C
ATOM   1075  OH  TYR A 240       7.833 -18.382   2.207  1.00 15.27           O
ATOM   1076  CE2 TYR A 240       6.045 -19.837   2.810  1.00 18.75           C
ATOM   1077  CD2 TYR A 240       5.496 -21.090   2.897  1.00 19.31           C
ATOM   1078  C   TYR A 240       5.502 -23.686   5.066  1.00 22.09           C
ATOM   1079  O   TYR A 240       4.290 -23.418   5.186  1.00 18.07           O
ATOM   1080  N   THR A 241       6.468 -23.246   5.910  1.00 20.40           N
ATOM   1081  CA  THR A 241       6.195 -22.238   6.944  1.00 22.02           C
ATOM   1082  CB  THR A 241       6.276 -22.794   8.365  1.00 21.26           C
ATOM   1083  OG1 THR A 241       7.563 -23.339   8.516  1.00 20.74           O
ATOM   1084  CG2 THR A 241       5.235 -23.930   8.582  1.00 22.78           C
ATOM   1085  C   THR A 241       7.263 -21.167   6.901  1.00 22.80           C
ATOM   1086  O   THR A 241       8.456 -21.446   6.647  1.00 23.21           O
ATOM   1087  N   PHE A 242       6.860 -19.944   7.201  1.00 19.82           N
ATOM   1088  CA  PHE A 242       7.783 -18.892   7.102  1.00 23.05           C
ATOM   1089  CB  PHE A 242       8.203 -18.659   5.625  1.00 22.41           C
ATOM   1090  CG  PHE A 242       9.412 -17.748   5.485  1.00 24.19           C
ATOM   1091  CD1 PHE A 242      10.563 -18.002   6.187  1.00 22.82           C
ATOM   1092  CE1 PHE A 242      11.692 -17.182   6.018  1.00 25.87           C
ATOM   1093  CZ  PHE A 242      11.637 -16.044   5.145  1.00 27.03           C
ATOM   1094  CE2 PHE A 242      10.486 -15.763   4.472  1.00 24.77           C
ATOM   1095  CD2 PHE A 242       9.367 -16.627   4.647  1.00 26.98           C
ATOM   1096  C   PHE A 242       7.231 -17.601   7.692  1.00 24.68           C
ATOM   1097  O   PHE A 242       6.057 -17.236   7.413  1.00 25.58           O
ATOM   1098  N   SER A 243       8.099 -16.937   8.463  1.00 24.80           N
ATOM   1099  CA  SER A 243       7.825 -15.624   9.029  1.00 29.94           C
ATOM   1100  CB  SER A 243       7.578 -15.729  10.548  1.00 32.83           C
ATOM   1101  OG  SER A 243       6.414 -16.526  10.807  1.00 31.06           O
ATOM   1102  C   SER A 243       8.958 -14.625   8.736  1.00 31.60           C
ATOM   1103  O   SER A 243       8.840 -13.457   9.147  1.00 31.88           O
ATOM   1104  N   GLY A 244      10.047 -15.065   8.069  1.00 27.91           N
ATOM   1105  CA  GLY A 244      11.058 -14.115   7.562  1.00 28.96           C
ATOM   1106  C   GLY A 244      12.524 -14.383   7.955  1.00 32.38           C
ATOM   1107  O   GLY A 244      13.435 -13.883   7.303  1.00 33.09           O
ATOM   1108  N   ASP A 245      12.725 -15.231   8.961  1.00 32.80           N
ATOM   1109  CA  ASP A 245      14.011 -15.786   9.383  1.00 32.16           C
ATOM   1110  CB  ASP A 245      14.077 -15.555  10.896  1.00 35.41           C
ATOM   1111  CG  ASP A 245      15.318 -16.074  11.512  1.00 38.54           C
ATOM   1112  OD1 ASP A 245      15.204 -17.035  12.306  1.00 40.89           O
ATOM   1113  OD2 ASP A 245      16.408 -15.542  11.189  1.00 42.85           O
ATOM   1114  C   ASP A 245      14.073 -17.310   9.097  1.00 30.48           C
ATOM   1115  O   ASP A 245      13.095 -17.997   9.273  1.00 37.33           O
ATOM   1116  N   VAL A 246      15.210 -17.836   8.652  1.00 32.53           N
ATOM   1117  CA  VAL A 246      15.393 -19.275   8.473  1.00 31.89           C
ATOM   1118  CB  VAL A 246      15.397 -19.692   6.955  1.00 32.83           C
ATOM   1119  CG1 VAL A 246      15.717 -18.528   6.098  1.00 35.60           C
ATOM   1120  CG2 VAL A 246      16.321 -20.885   6.621  1.00 26.06           C
ATOM   1121  C   VAL A 246      16.601 -19.759   9.251  1.00 32.94           C
ATOM   1122  O   VAL A 246      17.714 -19.286   9.046  1.00 33.55           O
ATOM   1123  N   GLN A 247      16.338 -20.698  10.164  1.00 37.44           N
ATOM   1124  CA  GLN A 247      17.326 -21.325  11.042  1.00 41.85           C
ATOM   1125  CB  GLN A 247      17.217 -20.723  12.466  1.00 43.40           C
ATOM   1126  CG  GLN A 247      17.730 -19.266  12.647  1.00 53.78           C
ATOM   1127  CD  GLN A 247      19.070 -18.915  11.897  1.00 67.16           C
ATOM   1128  OE1 GLN A 247      19.261 -17.778  11.386  1.00 69.18           O
ATOM   1129  NE2 GLN A 247      19.991 -19.881  11.846  1.00 73.79           N
ATOM   1130  C   GLN A 247      17.026 -22.836  11.090  1.00 36.17           C
ATOM   1131  O   GLN A 247      15.864 -23.196  11.000  1.00 33.74           O
ATOM   1132  N   LEU A 248      18.032 -23.717  11.168  1.00 31.50           N
ATOM   1133  CA  LEU A 248      17.739 -25.128  11.449  1.00 29.14           C
ATOM   1134  CB  LEU A 248      18.997 -25.984  11.488  1.00 29.42           C
ATOM   1135  CG  LEU A 248      19.782 -26.112  10.193  1.00 27.63           C
ATOM   1136  CD1 LEU A 248      20.810 -27.180  10.291  1.00 24.57           C
ATOM   1137  CD2 LEU A 248      18.855 -26.347   9.001  1.00 25.56           C
ATOM   1138  C   LEU A 248      17.148 -25.164  12.836  1.00 29.55           C
ATOM   1139  O   LEU A 248      17.581 -24.401  13.695  1.00 31.78           O
ATOM   1140  N   ALA A 249      16.127 -25.985  13.040  1.00 26.80           N
ATOM   1141  CA  ALA A 249      15.715 -26.412  14.392  1.00 27.07           C
ATOM   1142  CB  ALA A 249      14.196 -26.845  14.445  1.00 25.02           C
ATOM   1143  C   ALA A 249      16.569 -27.577  14.835  1.00 28.51           C
ATOM   1144  O   ALA A 249      17.349 -28.185  14.023  1.00 29.32           O
ATOM   1145  N   GLN A 250      16.414 -27.885  16.126  1.00 31.78           N
ATOM   1146  CA  GLN A 250      17.222 -28.894  16.778  1.00 33.37           C
ATOM   1147  CB  GLN A 250      17.017 -28.945  18.306  1.00 34.41           C
ATOM   1148  CG  GLN A 250      18.143 -29.689  19.148  1.00 29.86           C
ATOM   1149  CD  GLN A 250      19.637 -29.389  18.767  1.00 32.28           C
ATOM   1150  OE1 GLN A 250      20.171 -28.280  19.006  1.00 32.51           O
ATOM   1151  NE2 GLN A 250      20.335 -30.427  18.244  1.00 26.72           N
ATOM   1152  C   GLN A 250      16.882 -30.185  16.066  1.00 29.68           C
ATOM   1153  O   GLN A 250      17.773 -31.003  15.789  1.00 31.16           O
ATOM   1154  N   ASP A 251      15.623 -30.334  15.686  1.00 26.33           N
ATOM   1155  CA  ASP A 251      15.283 -31.526  14.997  1.00 26.85           C
ATOM   1156  CB  ASP A 251      13.759 -31.688  14.775  1.00 29.29           C
ATOM   1157  CG  ASP A 251      13.418 -33.044  14.160  1.00 34.64           C
ATOM   1158  OD1 ASP A 251      13.721 -34.052  14.817  1.00 36.87           O
ATOM   1159  OD2 ASP A 251      12.935 -33.137  13.008  1.00 38.27           O
ATOM   1160  C   ASP A 251      16.056 -31.676  13.690  1.00 24.57           C
ATOM   1161  O   ASP A 251      16.405 -32.780  13.329  1.00 25.43           O
ATOM   1162  N   ASP A 252      16.364 -30.572  13.000  1.00 25.23           N
ATOM   1163  CA  ASP A 252      17.032 -30.618  11.730  1.00 24.46           C
ATOM   1164  CB  ASP A 252      16.933 -29.283  11.008  1.00 25.74           C
ATOM   1165  CG  ASP A 252      15.513 -28.890  10.695  1.00 27.93           C
ATOM   1166  OD1 ASP A 252      14.722 -29.737  10.174  1.00 25.08           O
ATOM   1167  OD2 ASP A 252      15.184 -27.717  11.004  1.00 27.84           O
ATOM   1168  C   ASP A 252      18.491 -30.948  11.980  1.00 26.36           C
ATOM   1169  O   ASP A 252      19.133 -31.769  11.254  1.00 26.08           O
ATOM   1170  N   ILE A 253      19.026 -30.312  12.996  1.00 26.57           N
ATOM   1171  CA  ILE A 253      20.445 -30.527  13.347  1.00 28.63           C
ATOM   1172  CB  ILE A 253      20.861 -29.609  14.526  1.00 28.49           C
ATOM   1173  CG1 ILE A 253      20.962 -28.145  14.080  1.00 29.32           C
ATOM   1174  CD1 ILE A 253      20.683 -27.179  15.251  1.00 30.15           C
ATOM   1175  CG2 ILE A 253      22.177 -29.970  15.047  1.00 30.87           C
ATOM   1176  C   ILE A 253      20.629 -31.991  13.709  1.00 27.07           C
ATOM   1177  O   ILE A 253      21.513 -32.683  13.199  1.00 26.78           O
ATOM   1178  N   ASP A 254      19.723 -32.515  14.530  1.00 31.22           N
ATOM   1179  CA  ASP A 254      19.869 -33.921  14.930  1.00 28.00           C
ATOM   1180  CB  ASP A 254      18.847 -34.334  16.016  1.00 32.36           C
ATOM   1181  CG  ASP A 254      18.971 -33.506  17.303  1.00 33.52           C
ATOM   1182  OD1 ASP A 254      19.953 -32.749  17.519  1.00 32.05           O
ATOM   1183  OD2 ASP A 254      18.031 -33.580  18.100  1.00 36.30           O
ATOM   1184  C   ASP A 254      19.803 -34.852  13.737  1.00 25.36           C
ATOM   1185  O   ASP A 254      20.620 -35.781  13.633  1.00 28.68           O
ATOM   1186  N   GLY A 255      18.859 -34.629  12.829  1.00 23.43           N
ATOM   1187  CA  GLY A 255      18.747 -35.539  11.702  1.00 22.32           C
ATOM   1188  C   GLY A 255      19.923 -35.438  10.742  1.00 23.35           C
ATOM   1189  O   GLY A 255      20.387 -36.471  10.204  1.00 21.02           O
ATOM   1190  N   ILE A 256      20.429 -34.221  10.479  1.00 22.93           N
ATOM   1191  CA  ILE A 256      21.541 -34.186   9.523  1.00 24.89           C
ATOM   1192  CB  ILE A 256      21.715 -32.776   8.814  1.00 25.67           C
ATOM   1193  CG1 ILE A 256      22.544 -32.879   7.522  1.00 22.86           C
ATOM   1194  CD1 ILE A 256      21.858 -33.831   6.448  1.00 24.63           C
ATOM   1195  CG2 ILE A 256      22.229 -31.706   9.761  1.00 22.26           C
ATOM   1196  C   ILE A 256      22.812 -34.769  10.218  1.00 25.75           C
ATOM   1197  O   ILE A 256      23.553 -35.548   9.621  1.00 24.46           O
ATOM   1198  N   GLN A 257      23.003 -34.476  11.508  1.00 25.36           N
ATOM   1199  CA  GLN A 257      24.158 -35.087  12.204  1.00 28.65           C
ATOM   1200  CB  GLN A 257      24.392 -34.387  13.535  1.00 29.24           C
ATOM   1201  CG  GLN A 257      24.910 -32.976  13.313  1.00 25.69           C
ATOM   1202  CD  GLN A 257      25.046 -32.203  14.545  1.00 29.10           C
ATOM   1203  OE1 GLN A 257      25.602 -31.067  14.535  1.00 28.12           O
ATOM   1204  NE2 GLN A 257      24.573 -32.776  15.658  1.00 29.79           N
ATOM   1205  C   GLN A 257      24.075 -36.644  12.338  1.00 33.06           C
ATOM   1206  O   GLN A 257      25.119 -37.324  12.308  1.00 33.18           O
ATOM   1207  N   ALA A 258      22.856 -37.215  12.415  1.00 29.95           N
ATOM   1208  CA  ALA A 258      22.745 -38.690  12.547  1.00 32.43           C
ATOM   1209  CB  ALA A 258      21.307 -39.160  12.876  1.00 28.24           C
ATOM   1210  C   ALA A 258      23.194 -39.304  11.246  1.00 31.23           C
ATOM   1211  O   ALA A 258      23.582 -40.461  11.211  1.00 33.63           O
ATOM   1212  N   ILE A 259      23.079 -38.542  10.163  1.00 31.16           N
ATOM   1213  CA  ILE A 259      23.588 -39.019   8.891  1.00 31.27           C
ATOM   1214  CB  ILE A 259      22.780 -38.489   7.672  1.00 31.32           C
ATOM   1215  CG1 ILE A 259      21.306 -38.861   7.751  1.00 30.39           C
ATOM   1216  CD1 ILE A 259      20.506 -38.177   6.630  1.00 31.31           C
ATOM   1217  CG2 ILE A 259      23.370 -39.021   6.355  1.00 35.49           C
ATOM   1218  C   ILE A 259      25.084 -38.733   8.707  1.00 29.62           C
ATOM   1219  O   ILE A 259      25.844 -39.640   8.332  1.00 29.64           O
ATOM   1220  N   TYR A 260      25.514 -37.479   8.904  1.00 29.00           N
ATOM   1221  CA  TYR A 260      26.921 -37.112   8.554  1.00 30.84           C
ATOM   1222  CB  TYR A 260      26.993 -35.882   7.615  1.00 29.21           C
ATOM   1223  CG  TYR A 260      26.253 -36.190   6.333  1.00 33.27           C
ATOM   1224  CD1 TYR A 260      26.796 -37.049   5.392  1.00 32.04           C
ATOM   1225  CE1 TYR A 260      26.098 -37.387   4.243  1.00 35.28           C
ATOM   1226  CZ  TYR A 260      24.798 -36.861   4.045  1.00 34.67           C
ATOM   1227  OH  TYR A 260      24.073 -37.169   2.904  1.00 31.77           O
ATOM   1228  CE2 TYR A 260      24.257 -36.033   4.978  1.00 29.98           C
ATOM   1229  CD2 TYR A 260      24.961 -35.703   6.115  1.00 31.15           C
ATOM   1230  C   TYR A 260      27.949 -37.039   9.715  1.00 31.53           C
ATOM   1231  O   TYR A 260      29.155 -36.938   9.487  1.00 32.89           O
ATOM   1232  N   GLY A 261      27.476 -37.093  10.949  1.00 34.93           N
ATOM   1233  CA  GLY A 261      28.396 -37.052  12.105  1.00 38.10           C
ATOM   1234  C   GLY A 261      28.655 -35.610  12.451  1.00 38.35           C
ATOM   1235  O   GLY A 261      27.978 -34.748  11.875  1.00 35.09           O
ATOM   1236  OXT GLY A 261      29.495 -35.282  13.306  1.00 38.24           O
TER    1237      GLY A 261 
HETATM 1238 ZN   ZN  A 301       9.759 -32.185   1.516  1.00 26.36          ZN
HETATM 1239 ZN   ZN  A 302      11.186 -32.449 -10.967  1.00 25.92          ZN
HETATM 1240 CA   CA  A 303       3.183 -25.514  -7.777  1.00 24.32          CA
HETATM 1241 CA   CA  A 304       7.687 -17.581 -11.209  1.00 25.58          CA
HETATM 1242 CA   CA  A 305      22.480 -35.340  -9.108  1.00 32.74          CA
ATOM   1243  N   ASN G 106      53.640 -13.973  36.107  1.00 61.74           N
ATOM   1244  CA  ASN G 106      52.438 -14.082  35.221  1.00 75.35           C
ATOM   1245  CB  ASN G 106      51.751 -15.452  35.439  1.00 72.34           C
ATOM   1246  CG  ASN G 106      52.399 -16.600  34.636  1.00 73.45           C
ATOM   1247  OD1 ASN G 106      53.123 -16.371  33.650  1.00 78.37           O
ATOM   1248  ND2 ASN G 106      52.108 -17.843  35.046  1.00 58.70           N
ATOM   1249  C   ASN G 106      51.416 -12.896  35.365  1.00 83.49           C
ATOM   1250  O   ASN G 106      50.903 -12.660  36.468  1.00 75.30           O
ATOM   1251  N   PRO G 107      51.108 -12.177  34.237  1.00 89.42           N
ATOM   1252  CA  PRO G 107      50.232 -11.012  33.926  1.00 78.77           C
ATOM   1253  CB  PRO G 107      49.192 -11.629  33.015  1.00 86.16           C
ATOM   1254  CG  PRO G 107      50.189 -12.498  32.067  1.00 80.24           C
ATOM   1255  CD  PRO G 107      51.466 -12.786  32.934  1.00 85.73           C
ATOM   1256  C   PRO G 107      49.853  -9.770  34.797  1.00 71.94           C
ATOM   1257  O   PRO G 107      50.742  -8.915  34.815  1.00 67.67           O
ATOM   1258  N   ARG G 108      48.677  -9.529  35.442  1.00 65.94           N
ATOM   1259  CA  ARG G 108      47.427 -10.336  35.672  1.00 62.00           C
ATOM   1260  CB  ARG G 108      47.577 -11.280  36.873  1.00 66.21           C
ATOM   1261  CG  ARG G 108      46.458 -12.334  37.012  1.00 70.55           C
ATOM   1262  CD  ARG G 108      46.946 -13.657  36.468  1.00 71.72           C
ATOM   1263  NE  ARG G 108      47.977 -14.231  37.342  1.00 85.88           N
ATOM   1264  CZ  ARG G 108      48.661 -15.360  37.115  1.00 86.32           C
ATOM   1265  NH1 ARG G 108      48.455 -16.084  36.007  1.00 74.29           N
ATOM   1266  NH2 ARG G 108      49.562 -15.770  38.013  1.00 77.47           N
ATOM   1267  C   ARG G 108      46.186  -9.423  35.964  1.00 53.42           C
ATOM   1268  O   ARG G 108      46.292  -8.192  35.918  1.00 50.09           O
ATOM   1269  N   TRP G 109      45.009 -10.014  36.257  1.00 47.14           N
ATOM   1270  CA  TRP G 109      43.797  -9.206  36.532  1.00 42.63           C
ATOM   1271  CB  TRP G 109      42.511 -10.032  36.442  1.00 43.12           C
ATOM   1272  CG  TRP G 109      42.186 -10.629  35.072  1.00 40.88           C
ATOM   1273  CD1 TRP G 109      42.038 -11.946  34.782  1.00 38.48           C
ATOM   1274  NE1 TRP G 109      41.735 -12.122  33.446  1.00 36.99           N
ATOM   1275  CE2 TRP G 109      41.702 -10.895  32.836  1.00 39.67           C
ATOM   1276  CD2 TRP G 109      41.980  -9.921  33.832  1.00 42.45           C
ATOM   1277  CE3 TRP G 109      42.014  -8.561  33.461  1.00 42.54           C
ATOM   1278  CZ3 TRP G 109      41.774  -8.218  32.092  1.00 40.22           C
ATOM   1279  CH2 TRP G 109      41.496  -9.220  31.141  1.00 37.26           C
ATOM   1280  CZ2 TRP G 109      41.461 -10.556  31.490  1.00 39.52           C
ATOM   1281  C   TRP G 109      43.894  -8.502  37.901  1.00 46.12           C
ATOM   1282  O   TRP G 109      44.429  -9.075  38.815  1.00 40.78           O
ATOM   1283  N   GLU G 110      43.412  -7.264  38.023  1.00 47.74           N
ATOM   1284  CA  GLU G 110      43.570  -6.487  39.263  1.00 55.24           C
ATOM   1285  CB  GLU G 110      44.144  -5.064  39.000  1.00 58.32           C
ATOM   1286  CG  GLU G 110      45.536  -5.029  38.276  1.00 58.74           C
ATOM   1287  CD  GLU G 110      46.729  -5.615  39.089  1.00 64.58           C
ATOM   1288  OE1 GLU G 110      47.881  -5.201  38.849  1.00 67.06           O
ATOM   1289  OE2 GLU G 110      46.552  -6.496  39.961  1.00 67.51           O
ATOM   1290  C   GLU G 110      42.291  -6.472  40.123  1.00 54.88           C
ATOM   1291  O   GLU G 110      42.343  -6.622  41.356  1.00 70.46           O
ATOM   1292  N   GLN G 111      41.148  -6.371  39.465  1.00 51.06           N
ATOM   1293  CA  GLN G 111      39.859  -6.681  40.079  1.00 46.38           C
ATOM   1294  CB  GLN G 111      38.715  -5.995  39.333  1.00 48.88           C
ATOM   1295  CG  GLN G 111      38.925  -4.549  38.987  1.00 60.17           C
ATOM   1296  CD  GLN G 111      38.695  -3.648  40.167  1.00 66.18           C
ATOM   1297  OE1 GLN G 111      38.028  -4.033  41.139  1.00 69.31           O
ATOM   1298  NE2 GLN G 111      39.240  -2.431  40.099  1.00 65.60           N
ATOM   1299  C   GLN G 111      39.568  -8.177  40.039  1.00 45.67           C
ATOM   1300  O   GLN G 111      40.030  -8.906  39.144  1.00 44.99           O
ATOM   1301  N   THR G 112      38.750  -8.621  40.988  1.00 39.65           N
ATOM   1302  CA  THR G 112      38.134  -9.945  40.921  1.00 39.51           C
ATOM   1303  CB  THR G 112      37.733 -10.506  42.326  1.00 39.70           C
ATOM   1304  OG1 THR G 112      36.710  -9.664  42.890  1.00 41.63           O
ATOM   1305  CG2 THR G 112      38.936 -10.564  43.284  1.00 40.74           C
ATOM   1306  C   THR G 112      36.841  -9.860  40.117  1.00 33.95           C
ATOM   1307  O   THR G 112      36.363 -10.884  39.652  1.00 30.49           O
ATOM   1308  N   HIS G 113      36.248  -8.671  40.017  1.00 35.04           N
ATOM   1309  CA  HIS G 113      35.047  -8.477  39.156  1.00 42.45           C
ATOM   1310  CB  HIS G 113      34.026  -7.490  39.739  1.00 42.64           C
ATOM   1311  CG  HIS G 113      32.764  -7.448  38.941  1.00 47.08           C
ATOM   1312  ND1 HIS G 113      32.356  -6.331  38.246  1.00 54.70           N
ATOM   1313  CE1 HIS G 113      31.241  -6.604  37.587  1.00 54.73           C
ATOM   1314  NE2 HIS G 113      30.926  -7.867  37.805  1.00 51.43           N
ATOM   1315  CD2 HIS G 113      31.880  -8.425  38.627  1.00 49.33           C
ATOM   1316  C   HIS G 113      35.354  -8.116  37.663  1.00 41.82           C
ATOM   1317  O   HIS G 113      35.933  -7.067  37.363  1.00 42.96           O
ATOM   1318  N   LEU G 114      34.921  -8.971  36.745  1.00 36.07           N
ATOM   1319  CA  LEU G 114      35.414  -8.935  35.373  1.00 35.68           C
ATOM   1320  CB  LEU G 114      36.286 -10.166  35.094  1.00 32.88           C
ATOM   1321  CG  LEU G 114      37.816 -10.091  35.109  1.00 36.56           C
ATOM   1322  CD1 LEU G 114      38.526  -8.868  35.781  1.00 31.27           C
ATOM   1323  CD2 LEU G 114      38.346 -11.405  35.627  1.00 31.71           C
ATOM   1324  C   LEU G 114      34.265  -8.905  34.373  1.00 37.42           C
ATOM   1325  O   LEU G 114      33.164  -9.417  34.682  1.00 35.74           O
ATOM   1326  C   THR G 115      33.957  -9.083  30.926  1.00 49.00           C
ATOM   1327  N   THR G 115      34.553  -8.290  33.202  1.00 49.00           N
ATOM   1328  O   THR G 115      35.119  -9.364  30.614  1.00 49.00           O
ATOM   1329  CA  THR G 115      33.657  -8.111  32.039  1.00 49.00           C
ATOM   1330  CB  THR G 115      33.832  -6.681  31.437  1.00 49.00           C
ATOM   1331  CG2 THR G 115      32.480  -6.112  31.037  1.00 49.00           C
ATOM   1332  OG1 THR G 115      34.436  -5.810  32.401  1.00 49.00           O
ATOM   1333  N   TYR G 116      32.901  -9.548  30.288  1.00 28.38           N
ATOM   1334  CA  TYR G 116      33.067 -10.302  29.070  1.00 30.08           C
ATOM   1335  CB  TYR G 116      33.103 -11.804  29.347  1.00 26.80           C
ATOM   1336  CG  TYR G 116      31.828 -12.551  29.545  1.00 29.76           C
ATOM   1337  CD1 TYR G 116      31.142 -13.058  28.468  1.00 30.17           C
ATOM   1338  CE1 TYR G 116      30.001 -13.829  28.636  1.00 30.10           C
ATOM   1339  CZ  TYR G 116      29.491 -14.084  29.930  1.00 35.00           C
ATOM   1340  OH  TYR G 116      28.320 -14.828  30.060  1.00 34.77           O
ATOM   1341  CE2 TYR G 116      30.143 -13.585  31.026  1.00 31.84           C
ATOM   1342  CD2 TYR G 116      31.326 -12.830  30.839  1.00 31.54           C
ATOM   1343  C   TYR G 116      32.034  -9.932  28.013  1.00 32.81           C
ATOM   1344  O   TYR G 116      30.920  -9.465  28.347  1.00 29.61           O
ATOM   1345  N   ARG G 117      32.369 -10.184  26.748  1.00 31.90           N
ATOM   1346  CA  ARG G 117      31.391  -9.927  25.700  1.00 32.85           C
ATOM   1347  CB  ARG G 117      31.527  -8.507  25.158  1.00 40.03           C
ATOM   1348  CG  ARG G 117      31.011  -8.407  23.730  1.00 43.93           C
ATOM   1349  CD  ARG G 117      30.242  -7.183  23.512  1.00 47.75           C
ATOM   1350  NE  ARG G 117      31.070  -6.128  22.958  1.00 54.06           N
ATOM   1351  CZ  ARG G 117      30.977  -5.687  21.706  1.00 52.70           C
ATOM   1352  NH1 ARG G 117      30.111  -6.229  20.850  1.00 52.59           N
ATOM   1353  NH2 ARG G 117      31.777  -4.709  21.311  1.00 53.46           N
ATOM   1354  C   ARG G 117      31.541 -10.874  24.553  1.00 33.42           C
ATOM   1355  O   ARG G 117      32.665 -11.174  24.092  1.00 36.28           O
ATOM   1356  N   ILE G 118      30.413 -11.368  24.081  1.00 30.11           N
ATOM   1357  CA  ILE G 118      30.453 -12.204  22.912  1.00 31.39           C
ATOM   1358  CB  ILE G 118      29.376 -13.315  22.976  1.00 28.63           C
ATOM   1359  CG1 ILE G 118      29.509 -14.044  24.329  1.00 25.42           C
ATOM   1360  CD1 ILE G 118      28.552 -15.252  24.544  1.00 23.03           C
ATOM   1361  CG2 ILE G 118      29.521 -14.263  21.817  1.00 25.10           C
ATOM   1362  C   ILE G 118      30.368 -11.269  21.697  1.00 34.67           C
ATOM   1363  O   ILE G 118      29.302 -10.742  21.403  1.00 37.45           O
ATOM   1364  N   GLU G 119      31.508 -11.010  21.038  1.00 36.16           N
ATOM   1365  CA  GLU G 119      31.512 -10.121  19.854  1.00 37.76           C
ATOM   1366  CB  GLU G 119      32.903  -9.924  19.293  1.00 37.73           C
ATOM   1367  CG  GLU G 119      33.888  -9.347  20.275  1.00 40.82           C
ATOM   1368  CD  GLU G 119      35.072  -8.751  19.575  1.00 44.97           C
ATOM   1369  OE1 GLU G 119      34.849  -7.867  18.694  1.00 45.20           O
ATOM   1370  OE2 GLU G 119      36.215  -9.160  19.916  1.00 45.45           O
ATOM   1371  C   GLU G 119      30.574 -10.576  18.744  1.00 39.14           C
ATOM   1372  O   GLU G 119      29.802  -9.777  18.185  1.00 37.73           O
ATOM   1373  N   ASN G 120      30.644 -11.854  18.405  1.00 33.02           N
ATOM   1374  CA  ASN G 120      29.850 -12.353  17.300  1.00 31.16           C
ATOM   1375  CB  ASN G 120      30.618 -12.187  15.978  1.00 32.48           C
ATOM   1376  CG  ASN G 120      31.837 -13.141  15.844  1.00 31.81           C
ATOM   1377  OD1 ASN G 120      32.166 -13.592  14.750  1.00 33.76           O
ATOM   1378  ND2 ASN G 120      32.506 -13.421  16.939  1.00 31.68           N
ATOM   1379  C   ASN G 120      29.593 -13.794  17.656  1.00 30.55           C
ATOM   1380  O   ASN G 120      30.212 -14.310  18.593  1.00 30.21           O
ATOM   1381  N   TYR G 121      28.676 -14.412  16.951  1.00 26.85           N
ATOM   1382  CA  TYR G 121      28.186 -15.743  17.248  1.00 30.55           C
ATOM   1383  CB  TYR G 121      26.664 -15.679  17.526  1.00 30.94           C
ATOM   1384  CG  TYR G 121      26.325 -15.053  18.875  1.00 31.06           C
ATOM   1385  CD1 TYR G 121      26.406 -13.667  19.062  1.00 30.06           C
ATOM   1386  CE1 TYR G 121      26.114 -13.056  20.346  1.00 32.26           C
ATOM   1387  CZ  TYR G 121      25.716 -13.864  21.416  1.00 29.87           C
ATOM   1388  OH  TYR G 121      25.423 -13.274  22.649  1.00 35.78           O
ATOM   1389  CE2 TYR G 121      25.613 -15.231  21.239  1.00 33.11           C
ATOM   1390  CD2 TYR G 121      25.948 -15.843  19.961  1.00 27.13           C
ATOM   1391  C   TYR G 121      28.421 -16.725  16.093  1.00 33.16           C
ATOM   1392  O   TYR G 121      28.051 -16.451  14.945  1.00 33.72           O
ATOM   1393  N   THR G 122      29.006 -17.879  16.391  1.00 32.20           N
ATOM   1394  CA  THR G 122      29.045 -18.945  15.411  1.00 30.19           C
ATOM   1395  CB  THR G 122      29.617 -20.224  15.966  1.00 27.33           C
ATOM   1396  OG1 THR G 122      29.505 -21.250  14.973  1.00 29.58           O
ATOM   1397  CG2 THR G 122      28.866 -20.686  17.294  1.00 25.69           C
ATOM   1398  C   THR G 122      27.647 -19.192  14.863  1.00 31.99           C
ATOM   1399  O   THR G 122      26.668 -19.154  15.624  1.00 34.41           O
ATOM   1400  N   PRO G 123      27.545 -19.409  13.541  1.00 30.09           N
ATOM   1401  CA  PRO G 123      26.275 -19.791  12.947  1.00 31.88           C
ATOM   1402  CB  PRO G 123      26.467 -19.511  11.422  1.00 29.93           C
ATOM   1403  CG  PRO G 123      27.920 -19.598  11.211  1.00 29.88           C
ATOM   1404  CD  PRO G 123      28.549 -19.053  12.513  1.00 31.66           C
ATOM   1405  C   PRO G 123      25.997 -21.265  13.171  1.00 35.07           C
ATOM   1406  O   PRO G 123      24.948 -21.741  12.777  1.00 28.81           O
ATOM   1407  N   ASP G 124      26.905 -21.986  13.832  1.00 36.34           N
ATOM   1408  CA  ASP G 124      26.707 -23.439  13.988  1.00 36.47           C
ATOM   1409  CB  ASP G 124      28.019 -24.117  14.399  1.00 41.48           C
ATOM   1410  CG  ASP G 124      29.176 -23.775  13.461  1.00 43.31           C
ATOM   1411  OD1 ASP G 124      28.946 -23.236  12.341  1.00 39.96           O
ATOM   1412  OD2 ASP G 124      30.329 -24.040  13.849  1.00 42.09           O
ATOM   1413  C   ASP G 124      25.585 -23.855  14.961  1.00 34.56           C
ATOM   1414  O   ASP G 124      25.061 -24.979  14.891  1.00 30.55           O
ATOM   1415  N   LEU G 125      25.244 -22.940  15.860  1.00 29.82           N
ATOM   1416  CA  LEU G 125      24.414 -23.226  16.976  1.00 31.83           C
ATOM   1417  CB  LEU G 125      25.291 -23.199  18.206  1.00 29.09           C
ATOM   1418  CG  LEU G 125      25.695 -24.463  18.932  1.00 32.88           C
ATOM   1419  CD1 LEU G 125      25.302 -25.839  18.293  1.00 29.31           C
ATOM   1420  CD2 LEU G 125      27.218 -24.362  19.273  1.00 27.59           C
ATOM   1421  C   LEU G 125      23.357 -22.120  17.176  1.00 34.15           C
ATOM   1422  O   LEU G 125      23.632 -20.938  16.867  1.00 30.88           O
ATOM   1423  N   PRO G 126      22.170 -22.472  17.741  1.00 32.04           N
ATOM   1424  CA  PRO G 126      21.272 -21.358  18.183  1.00 35.42           C
ATOM   1425  CB  PRO G 126      20.149 -22.058  18.960  1.00 33.36           C
ATOM   1426  CG  PRO G 126      20.150 -23.477  18.432  1.00 38.22           C
ATOM   1427  CD  PRO G 126      21.573 -23.796  17.955  1.00 34.90           C
ATOM   1428  C   PRO G 126      22.041 -20.426  19.107  1.00 34.75           C
ATOM   1429  O   PRO G 126      22.899 -20.845  19.880  1.00 40.69           O
ATOM   1430  N   ARG G 127      21.755 -19.159  18.988  1.00 33.65           N
ATOM   1431  CA  ARG G 127      22.330 -18.145  19.825  1.00 39.74           C
ATOM   1432  CB  ARG G 127      21.556 -16.888  19.562  1.00 37.18           C
ATOM   1433  CG  ARG G 127      22.389 -15.702  19.638  1.00 39.83           C
ATOM   1434  CD  ARG G 127      21.559 -14.563  19.167  1.00 44.19           C
ATOM   1435  NE  ARG G 127      21.876 -13.405  19.965  1.00 48.53           N
ATOM   1436  CZ  ARG G 127      22.641 -12.428  19.523  1.00 46.14           C
ATOM   1437  NH1 ARG G 127      23.119 -12.510  18.276  1.00 42.43           N
ATOM   1438  NH2 ARG G 127      22.908 -11.399  20.318  1.00 37.58           N
ATOM   1439  C   ARG G 127      22.230 -18.459  21.325  1.00 43.08           C
ATOM   1440  O   ARG G 127      23.195 -18.255  22.100  1.00 46.46           O
ATOM   1441  N   ALA G 128      21.048 -18.903  21.736  1.00 42.51           N
ATOM   1442  CA  ALA G 128      20.810 -19.336  23.114  1.00 42.79           C
ATOM   1443  CB  ALA G 128      19.411 -20.044  23.206  1.00 41.59           C
ATOM   1444  C   ALA G 128      21.962 -20.271  23.600  1.00 38.50           C
ATOM   1445  O   ALA G 128      22.556 -20.034  24.664  1.00 36.55           O
ATOM   1446  N   ASP G 129      22.280 -21.278  22.769  1.00 33.72           N
ATOM   1447  CA  ASP G 129      23.223 -22.321  23.091  1.00 33.21           C
ATOM   1448  CB  ASP G 129      23.254 -23.396  21.995  1.00 35.10           C
ATOM   1449  CG  ASP G 129      22.029 -24.298  22.018  1.00 43.30           C
ATOM   1450  OD1 ASP G 129      21.064 -24.003  22.763  1.00 47.23           O
ATOM   1451  OD2 ASP G 129      22.018 -25.314  21.288  1.00 43.59           O
ATOM   1452  C   ASP G 129      24.617 -21.786  23.276  1.00 32.65           C
ATOM   1453  O   ASP G 129      25.332 -22.314  24.102  1.00 37.24           O
ATOM   1454  N   VAL G 130      25.009 -20.777  22.485  1.00 29.06           N
ATOM   1455  CA  VAL G 130      26.335 -20.153  22.577  1.00 25.40           C
ATOM   1456  CB  VAL G 130      26.662 -19.265  21.351  1.00 23.44           C
ATOM   1457  CG1 VAL G 130      27.907 -18.329  21.578  1.00 24.22           C
ATOM   1458  CG2 VAL G 130      26.720 -20.126  20.012  1.00 19.61           C
ATOM   1459  C   VAL G 130      26.398 -19.380  23.873  1.00 29.14           C
ATOM   1460  O   VAL G 130      27.346 -19.539  24.654  1.00 34.65           O
ATOM   1461  N   ASP G 131      25.407 -18.529  24.109  1.00 28.21           N
ATOM   1462  CA  ASP G 131      25.249 -17.837  25.370  1.00 30.14           C
ATOM   1463  CB  ASP G 131      23.873 -17.174  25.405  1.00 33.22           C
ATOM   1464  CG  ASP G 131      23.852 -15.867  24.692  1.00 35.24           C
ATOM   1465  OD1 ASP G 131      24.904 -15.325  24.392  1.00 37.49           O
ATOM   1466  OD2 ASP G 131      22.775 -15.320  24.480  1.00 44.40           O
ATOM   1467  C   ASP G 131      25.366 -18.766  26.606  1.00 33.28           C
ATOM   1468  O   ASP G 131      26.118 -18.461  27.516  1.00 33.12           O
ATOM   1469  N   HIS G 132      24.627 -19.873  26.626  1.00 32.46           N
ATOM   1470  CA  HIS G 132      24.674 -20.782  27.755  1.00 40.68           C
ATOM   1471  CB  HIS G 132      23.522 -21.805  27.659  1.00 47.61           C
ATOM   1472  CG  HIS G 132      23.209 -22.492  28.964  1.00 62.87           C
ATOM   1473  ND1 HIS G 132      23.359 -23.857  29.151  1.00 64.21           N
ATOM   1474  CE1 HIS G 132      23.020 -24.173  30.391  1.00 65.06           C
ATOM   1475  NE2 HIS G 132      22.653 -23.065  31.017  1.00 64.74           N
ATOM   1476  CD2 HIS G 132      22.768 -21.997  30.152  1.00 62.20           C
ATOM   1477  C   HIS G 132      26.058 -21.487  27.909  1.00 42.60           C
ATOM   1478  O   HIS G 132      26.577 -21.588  29.027  1.00 40.36           O
ATOM   1479  N   ALA G 133      26.641 -21.989  26.799  1.00 34.50           N
ATOM   1480  CA  ALA G 133      27.948 -22.644  26.855  1.00 34.81           C
ATOM   1481  CB  ALA G 133      28.407 -23.208  25.431  1.00 34.01           C
ATOM   1482  C   ALA G 133      28.998 -21.711  27.432  1.00 34.37           C
ATOM   1483  O   ALA G 133      29.860 -22.173  28.207  1.00 42.14           O
ATOM   1484  N   ILE G 134      28.950 -20.415  27.078  1.00 30.60           N
ATOM   1485  CA  ILE G 134      29.899 -19.430  27.670  1.00 32.62           C
ATOM   1486  CB  ILE G 134      29.960 -18.043  26.882  1.00 30.27           C
ATOM   1487  CG1 ILE G 134      30.512 -18.162  25.442  1.00 29.24           C
ATOM   1488  CD1 ILE G 134      31.572 -19.131  25.209  1.00 27.91           C
ATOM   1489  CG2 ILE G 134      30.742 -17.012  27.656  1.00 27.61           C
ATOM   1490  C   ILE G 134      29.562 -19.107  29.149  1.00 36.24           C
ATOM   1491  O   ILE G 134      30.471 -18.934  30.013  1.00 34.94           O
ATOM   1492  N   GLU G 135      28.270 -18.970  29.444  1.00 38.02           N
ATOM   1493  CA  GLU G 135      27.882 -18.595  30.801  1.00 40.10           C
ATOM   1494  CB  GLU G 135      26.388 -18.392  30.929  1.00 43.49           C
ATOM   1495  CG  GLU G 135      25.927 -18.066  32.386  1.00 48.01           C
ATOM   1496  CD  GLU G 135      24.439 -17.813  32.450  1.00 54.51           C
ATOM   1497  OE1 GLU G 135      23.670 -18.765  32.118  1.00 57.40           O
ATOM   1498  OE2 GLU G 135      24.054 -16.660  32.798  1.00 56.00           O
ATOM   1499  C   GLU G 135      28.329 -19.666  31.772  1.00 37.42           C
ATOM   1500  O   GLU G 135      28.960 -19.367  32.781  1.00 35.48           O
ATOM   1501  N   LYS G 136      27.964 -20.896  31.433  1.00 36.38           N
ATOM   1502  CA  LYS G 136      28.308 -22.080  32.176  1.00 41.96           C
ATOM   1503  CB  LYS G 136      27.703 -23.311  31.457  1.00 44.45           C
ATOM   1504  CG  LYS G 136      26.500 -24.007  32.137  1.00 55.27           C
ATOM   1505  CD  LYS G 136      25.579 -23.009  32.935  1.00 61.46           C
ATOM   1506  CE  LYS G 136      24.584 -23.725  33.897  1.00 64.35           C
ATOM   1507  NZ  LYS G 136      25.048 -25.087  34.377  1.00 62.94           N
ATOM   1508  C   LYS G 136      29.834 -22.225  32.333  1.00 39.55           C
ATOM   1509  O   LYS G 136      30.296 -22.662  33.384  1.00 36.37           O
ATOM   1510  N   ALA G 137      30.610 -21.846  31.301  1.00 36.70           N
ATOM   1511  CA  ALA G 137      32.076 -22.057  31.328  1.00 34.73           C
ATOM   1512  CB  ALA G 137      32.732 -21.898  29.939  1.00 30.65           C
ATOM   1513  C   ALA G 137      32.680 -21.099  32.331  1.00 35.07           C
ATOM   1514  O   ALA G 137      33.479 -21.507  33.150  1.00 33.77           O
ATOM   1515  N   PHE G 138      32.268 -19.830  32.288  1.00 30.97           N
ATOM   1516  CA  PHE G 138      32.680 -18.903  33.290  1.00 30.56           C
ATOM   1517  CB  PHE G 138      32.052 -17.517  33.088  1.00 31.20           C
ATOM   1518  CG  PHE G 138      32.781 -16.648  32.063  1.00 32.38           C
ATOM   1519  CD1 PHE G 138      34.089 -16.193  32.319  1.00 31.23           C
ATOM   1520  CE1 PHE G 138      34.768 -15.414  31.400  1.00 33.39           C
ATOM   1521  CZ  PHE G 138      34.139 -15.064  30.176  1.00 29.54           C
ATOM   1522  CE2 PHE G 138      32.847 -15.533  29.902  1.00 32.21           C
ATOM   1523  CD2 PHE G 138      32.180 -16.333  30.848  1.00 28.01           C
ATOM   1524  C   PHE G 138      32.322 -19.456  34.700  1.00 34.92           C
ATOM   1525  O   PHE G 138      33.101 -19.302  35.628  1.00 31.73           O
ATOM   1526  N   GLN G 139      31.148 -20.079  34.839  1.00 35.86           N
ATOM   1527  CA  GLN G 139      30.650 -20.609  36.137  1.00 37.37           C
ATOM   1528  CB  GLN G 139      29.222 -21.109  36.053  1.00 38.39           C
ATOM   1529  CG  GLN G 139      28.209 -20.227  36.775  1.00 43.69           C
ATOM   1530  CD  GLN G 139      26.789 -20.732  36.561  1.00 53.30           C
ATOM   1531  OE1 GLN G 139      25.841 -19.934  36.447  1.00 57.48           O
ATOM   1532  NE2 GLN G 139      26.630 -22.077  36.498  1.00 48.65           N
ATOM   1533  C   GLN G 139      31.459 -21.705  36.751  1.00 31.80           C
ATOM   1534  O   GLN G 139      31.504 -21.801  37.959  1.00 36.88           O
ATOM   1535  N   LEU G 140      32.098 -22.520  35.932  1.00 31.78           N
ATOM   1536  CA  LEU G 140      33.073 -23.496  36.442  1.00 32.63           C
ATOM   1537  CB  LEU G 140      33.644 -24.375  35.344  1.00 27.49           C
ATOM   1538  CG  LEU G 140      32.658 -25.282  34.641  1.00 30.75           C
ATOM   1539  CD1 LEU G 140      33.325 -25.831  33.404  1.00 25.03           C
ATOM   1540  CD2 LEU G 140      32.162 -26.394  35.622  1.00 28.79           C
ATOM   1541  C   LEU G 140      34.202 -22.832  37.252  1.00 37.86           C
ATOM   1542  O   LEU G 140      34.551 -23.334  38.326  1.00 38.49           O
ATOM   1543  N   TRP G 141      34.718 -21.697  36.766  1.00 30.55           N
ATOM   1544  CA  TRP G 141      35.830 -21.036  37.383  1.00 31.04           C
ATOM   1545  CB  TRP G 141      36.630 -20.218  36.355  1.00 31.17           C
ATOM   1546  CG  TRP G 141      37.214 -21.069  35.284  1.00 31.75           C
ATOM   1547  CD1 TRP G 141      36.838 -21.120  33.974  1.00 30.13           C
ATOM   1548  NE1 TRP G 141      37.622 -22.040  33.287  1.00 34.37           N
ATOM   1549  CE2 TRP G 141      38.514 -22.600  34.173  1.00 33.14           C
ATOM   1550  CD2 TRP G 141      38.279 -22.014  35.441  1.00 32.03           C
ATOM   1551  CE3 TRP G 141      39.066 -22.408  36.525  1.00 32.75           C
ATOM   1552  CZ3 TRP G 141      40.027 -23.377  36.322  1.00 38.18           C
ATOM   1553  CH2 TRP G 141      40.238 -23.940  35.036  1.00 37.27           C
ATOM   1554  CZ2 TRP G 141      39.507 -23.552  33.962  1.00 31.30           C
ATOM   1555  C   TRP G 141      35.377 -20.138  38.497  1.00 33.11           C
ATOM   1556  O   TRP G 141      36.119 -19.948  39.478  1.00 34.52           O
ATOM   1557  N   SER G 142      34.191 -19.555  38.387  1.00 31.64           N
ATOM   1558  CA  SER G 142      33.812 -18.582  39.430  1.00 32.91           C
ATOM   1559  CB  SER G 142      32.860 -17.495  38.903  1.00 29.06           C
ATOM   1560  OG  SER G 142      31.655 -18.074  38.486  1.00 29.88           O
ATOM   1561  C   SER G 142      33.233 -19.268  40.698  1.00 37.34           C
ATOM   1562  O   SER G 142      33.157 -18.654  41.785  1.00 41.19           O
ATOM   1563  N   ASN G 143      32.853 -20.534  40.558  1.00 41.18           N
ATOM   1564  CA  ASN G 143      32.324 -21.330  41.686  1.00 41.45           C
ATOM   1565  CB  ASN G 143      31.686 -22.629  41.190  1.00 38.82           C
ATOM   1566  CG  ASN G 143      30.258 -22.450  40.633  1.00 41.62           C
ATOM   1567  OD1 ASN G 143      29.527 -21.528  40.984  1.00 38.34           O
ATOM   1568  ND2 ASN G 143      29.853 -23.393  39.760  1.00 43.91           N
ATOM   1569  C   ASN G 143      33.407 -21.657  42.762  1.00 44.06           C
ATOM   1570  O   ASN G 143      33.088 -21.739  43.964  1.00 38.31           O
ATOM   1571  N   VAL G 144      34.659 -21.823  42.311  1.00 40.80           N
ATOM   1572  CA  VAL G 144      35.828 -22.163  43.143  1.00 36.30           C
ATOM   1573  CB  VAL G 144      36.667 -23.369  42.512  1.00 37.07           C
ATOM   1574  CG1 VAL G 144      35.818 -24.649  42.311  1.00 33.84           C
ATOM   1575  CG2 VAL G 144      37.274 -22.983  41.216  1.00 31.11           C
ATOM   1576  C   VAL G 144      36.813 -20.995  43.377  1.00 39.83           C
ATOM   1577  O   VAL G 144      37.961 -21.231  43.762  1.00 42.75           O
ATOM   1578  N   THR G 145      36.394 -19.748  43.151  1.00 36.44           N
ATOM   1579  CA  THR G 145      37.320 -18.585  43.245  1.00 33.32           C
ATOM   1580  CB  THR G 145      37.917 -18.183  41.879  1.00 37.93           C
ATOM   1581  OG1 THR G 145      36.845 -17.978  40.926  1.00 34.88           O
ATOM   1582  CG2 THR G 145      38.875 -19.231  41.384  1.00 32.41           C
ATOM   1583  C   THR G 145      36.506 -17.419  43.703  1.00 31.36           C
ATOM   1584  O   THR G 145      35.289 -17.509  43.731  1.00 32.42           O
ATOM   1585  N   PRO G 146      37.148 -16.309  44.061  1.00 31.51           N
ATOM   1586  CA  PRO G 146      36.237 -15.178  44.239  1.00 34.50           C
ATOM   1587  CB  PRO G 146      36.974 -14.281  45.244  1.00 32.28           C
ATOM   1588  CG  PRO G 146      38.418 -14.490  44.901  1.00 36.09           C
ATOM   1589  CD  PRO G 146      38.517 -15.996  44.535  1.00 32.64           C
ATOM   1590  C   PRO G 146      35.965 -14.376  42.929  1.00 36.63           C
ATOM   1591  O   PRO G 146      35.408 -13.267  43.008  1.00 33.19           O
ATOM   1592  N   LEU G 147      36.325 -14.923  41.767  1.00 35.46           N
ATOM   1593  CA  LEU G 147      36.119 -14.181  40.498  1.00 37.33           C
ATOM   1594  CB  LEU G 147      36.682 -15.014  39.331  1.00 33.98           C
ATOM   1595  CG  LEU G 147      38.049 -14.759  38.741  1.00 38.48           C
ATOM   1596  CD1 LEU G 147      38.836 -13.669  39.468  1.00 39.18           C
ATOM   1597  CD2 LEU G 147      38.780 -16.100  38.676  1.00 40.12           C
ATOM   1598  C   LEU G 147      34.629 -14.009  40.289  1.00 32.73           C
ATOM   1599  O   LEU G 147      33.885 -14.948  40.561  1.00 36.23           O
ATOM   1600  N   THR G 148      34.168 -12.830  39.843  1.00 31.44           N
ATOM   1601  CA  THR G 148      32.800 -12.735  39.246  1.00 31.15           C
ATOM   1602  CB  THR G 148      31.768 -11.940  40.104  1.00 30.17           C
ATOM   1603  OG1 THR G 148      32.330 -10.687  40.489  1.00 28.63           O
ATOM   1604  CG2 THR G 148      31.283 -12.757  41.365  1.00 31.10           C
ATOM   1605  C   THR G 148      32.772 -12.155  37.799  1.00 33.87           C
ATOM   1606  O   THR G 148      33.628 -11.337  37.403  1.00 31.85           O
ATOM   1607  N   PHE G 149      31.731 -12.512  37.060  1.00 38.18           N
ATOM   1608  CA  PHE G 149      31.603 -12.048  35.670  1.00 42.14           C
ATOM   1609  CB  PHE G 149      31.905 -13.159  34.695  1.00 37.15           C
ATOM   1610  CG  PHE G 149      33.133 -13.910  35.025  1.00 37.86           C
ATOM   1611  CD1 PHE G 149      34.378 -13.451  34.597  1.00 37.15           C
ATOM   1612  CE1 PHE G 149      35.538 -14.154  34.903  1.00 33.37           C
ATOM   1613  CZ  PHE G 149      35.453 -15.337  35.678  1.00 32.46           C
ATOM   1614  CE2 PHE G 149      34.207 -15.801  36.115  1.00 32.88           C
ATOM   1615  CD2 PHE G 149      33.059 -15.087  35.794  1.00 36.23           C
ATOM   1616  C   PHE G 149      30.259 -11.439  35.299  1.00 43.93           C
ATOM   1617  O   PHE G 149      29.168 -11.955  35.646  1.00 41.90           O
ATOM   1618  N   THR G 150      30.388 -10.327  34.588  1.00 43.02           N
ATOM   1619  CA  THR G 150      29.294  -9.643  33.940  1.00 46.07           C
ATOM   1620  CB  THR G 150      29.188  -8.207  34.434  1.00 46.40           C
ATOM   1621  OG1 THR G 150      29.252  -8.209  35.872  1.00 50.52           O
ATOM   1622  CG2 THR G 150      27.857  -7.582  33.945  1.00 47.33           C
ATOM   1623  C   THR G 150      29.443  -9.623  32.414  1.00 39.65           C
ATOM   1624  O   THR G 150      30.416  -9.124  31.854  1.00 37.46           O
ATOM   1625  N   LYS G 151      28.429 -10.170  31.779  1.00 39.28           N
ATOM   1626  CA  LYS G 151      28.259 -10.096  30.358  1.00 42.46           C
ATOM   1627  CB  LYS G 151      27.223 -11.112  29.946  1.00 41.22           C
ATOM   1628  CG  LYS G 151      27.159 -11.323  28.471  1.00 40.87           C
ATOM   1629  CD  LYS G 151      26.219 -12.456  28.214  1.00 40.13           C
ATOM   1630  CE  LYS G 151      25.938 -12.582  26.731  1.00 37.66           C
ATOM   1631  NZ  LYS G 151      25.237 -13.883  26.635  1.00 44.68           N
ATOM   1632  C   LYS G 151      27.815  -8.703  29.929  1.00 46.09           C
ATOM   1633  O   LYS G 151      26.791  -8.204  30.419  1.00 47.80           O
ATOM   1634  N   VAL G 152      28.582  -8.084  29.023  1.00 45.23           N
ATOM   1635  CA  VAL G 152      28.151  -6.854  28.387  1.00 45.77           C
ATOM   1636  CB  VAL G 152      29.128  -5.714  28.591  1.00 47.68           C
ATOM   1637  CG1 VAL G 152      29.134  -5.277  30.076  1.00 46.66           C
ATOM   1638  CG2 VAL G 152      30.511  -6.103  28.126  1.00 48.01           C
ATOM   1639  C   VAL G 152      27.833  -7.065  26.919  1.00 48.85           C
ATOM   1640  O   VAL G 152      28.484  -7.863  26.231  1.00 45.58           O
ATOM   1641  N   SER G 153      26.787  -6.365  26.470  1.00 54.95           N
ATOM   1642  CA  SER G 153      26.326  -6.392  25.092  1.00 53.42           C
ATOM   1643  CB  SER G 153      24.859  -6.039  25.011  1.00 59.69           C
ATOM   1644  OG  SER G 153      24.149  -7.210  24.724  1.00 64.29           O
ATOM   1645  C   SER G 153      27.055  -5.469  24.158  1.00 55.47           C
ATOM   1646  O   SER G 153      26.828  -5.549  22.951  1.00 55.37           O
ATOM   1647  N   GLU G 154      27.868  -4.556  24.695  1.00 54.06           N
ATOM   1648  CA  GLU G 154      28.759  -3.757  23.848  1.00 54.93           C
ATOM   1649  CB  GLU G 154      28.008  -2.791  22.906  1.00 67.48           C
ATOM   1650  CG  GLU G 154      26.530  -2.540  23.202  1.00 78.00           C
ATOM   1651  CD  GLU G 154      26.319  -1.848  24.524  1.00 80.55           C
ATOM   1652  OE1 GLU G 154      26.815  -0.709  24.666  1.00 82.74           O
ATOM   1653  OE2 GLU G 154      25.669  -2.450  25.413  1.00 80.94           O
ATOM   1654  C   GLU G 154      29.908  -3.061  24.544  1.00 52.81           C
ATOM   1655  O   GLU G 154      29.890  -2.840  25.754  1.00 52.62           O
ATOM   1656  N   GLY G 155      30.925  -2.755  23.753  1.00 57.25           N
ATOM   1657  CA  GLY G 155      31.979  -1.832  24.146  1.00 62.23           C
ATOM   1658  C   GLY G 155      33.118  -2.423  24.946  1.00 63.75           C
ATOM   1659  O   GLY G 155      33.782  -3.372  24.531  1.00 59.92           O
ATOM   1660  N   GLN G 156      33.343  -1.815  26.101  1.00 81.52           N
ATOM   1661  CA  GLN G 156      34.472  -2.126  26.995  1.00 92.48           C
ATOM   1662  CB  GLN G 156      34.630  -0.973  28.045  1.00 98.76           C
ATOM   1663  CG  GLN G 156      36.055  -0.335  28.238  1.00 95.22           C
ATOM   1664  CD  GLN G 156      37.074  -1.219  28.997  1.00 89.86           C
ATOM   1665  OE1 GLN G 156      38.271  -1.180  28.704  1.00 82.02           O
ATOM   1666  NE2 GLN G 156      36.600  -2.000  29.970  1.00 84.15           N
ATOM   1667  C   GLN G 156      34.346  -3.502  27.712  1.00 83.67           C
ATOM   1668  O   GLN G 156      33.756  -3.579  28.816  1.00 97.44           O
ATOM   1669  N   ALA G 157      34.897  -4.581  27.145  1.00 57.85           N
ATOM   1670  CA  ALA G 157      35.038  -5.774  28.008  1.00 47.18           C
ATOM   1671  CB  ALA G 157      34.011  -6.801  27.737  1.00 41.63           C
ATOM   1672  C   ALA G 157      36.405  -6.398  28.078  1.00 42.25           C
ATOM   1673  O   ALA G 157      37.089  -6.554  27.070  1.00 41.59           O
ATOM   1674  N   ASP G 158      36.759  -6.742  29.308  1.00 36.67           N
ATOM   1675  CA  ASP G 158      37.934  -7.523  29.678  1.00 36.86           C
ATOM   1676  CB  ASP G 158      37.804  -7.968  31.171  1.00 35.21           C
ATOM   1677  CG  ASP G 158      37.785  -6.779  32.168  1.00 38.31           C
ATOM   1678  OD1 ASP G 158      38.586  -5.810  31.989  1.00 35.56           O
ATOM   1679  OD2 ASP G 158      36.971  -6.814  33.144  1.00 35.80           O
ATOM   1680  C   ASP G 158      38.185  -8.752  28.785  1.00 32.59           C
ATOM   1681  O   ASP G 158      39.269  -8.921  28.226  1.00 32.35           O
ATOM   1682  N   ILE G 159      37.174  -9.604  28.675  1.00 30.18           N
ATOM   1683  CA  ILE G 159      37.271 -10.870  27.986  1.00 26.20           C
ATOM   1684  CB  ILE G 159      36.955 -12.040  28.963  1.00 25.29           C
ATOM   1685  CG1 ILE G 159      38.064 -12.202  30.006  1.00 23.83           C
ATOM   1686  CD1 ILE G 159      37.660 -13.271  31.032  1.00 29.07           C
ATOM   1687  CG2 ILE G 159      36.846 -13.407  28.238  1.00 20.02           C
ATOM   1688  C   ILE G 159      36.356 -10.824  26.721  1.00 29.11           C
ATOM   1689  O   ILE G 159      35.142 -11.145  26.768  1.00 28.20           O
ATOM   1690  N   MET G 160      36.950 -10.363  25.608  1.00 31.92           N
ATOM   1691  CA  MET G 160      36.332 -10.342  24.269  1.00 28.28           C
ATOM   1692  CB  MET G 160      37.045  -9.311  23.396  1.00 29.67           C
ATOM   1693  CG  MET G 160      36.952  -7.896  23.979  1.00 34.25           C
ATOM   1694  SD  MET G 160      35.291  -7.126  24.038  1.00 42.62           S
ATOM   1695  CE  MET G 160      35.246  -6.330  22.410  1.00 48.75           C
ATOM   1696  C   MET G 160      36.438 -11.703  23.640  1.00 28.43           C
ATOM   1697  O   MET G 160      37.538 -12.258  23.445  1.00 28.24           O
ATOM   1698  N   ILE G 161      35.277 -12.255  23.342  1.00 27.98           N
ATOM   1699  CA  ILE G 161      35.162 -13.572  22.791  1.00 27.98           C
ATOM   1700  CB  ILE G 161      34.118 -14.361  23.584  1.00 26.53           C
ATOM   1701  CG1 ILE G 161      34.538 -14.555  25.026  1.00 26.32           C
ATOM   1702  CD1 ILE G 161      33.400 -15.184  25.866  1.00 26.43           C
ATOM   1703  CG2 ILE G 161      33.810 -15.664  22.914  1.00 27.78           C
ATOM   1704  C   ILE G 161      34.649 -13.441  21.337  1.00 29.82           C
ATOM   1705  O   ILE G 161      33.689 -12.700  21.065  1.00 26.58           O
ATOM   1706  N   SER G 162      35.256 -14.165  20.401  1.00 26.86           N
ATOM   1707  CA  SER G 162      34.791 -14.070  19.044  1.00 25.03           C
ATOM   1708  CB  SER G 162      35.526 -12.934  18.327  1.00 27.13           C
ATOM   1709  OG  SER G 162      36.902 -13.165  18.455  1.00 30.12           O
ATOM   1710  C   SER G 162      35.080 -15.331  18.323  1.00 25.43           C
ATOM   1711  O   SER G 162      35.983 -16.055  18.709  1.00 27.28           O
ATOM   1712  N   PHE G 163      34.312 -15.564  17.250  1.00 25.12           N
ATOM   1713  CA  PHE G 163      34.520 -16.657  16.357  1.00 25.85           C
ATOM   1714  CB  PHE G 163      33.158 -17.314  16.057  1.00 23.63           C
ATOM   1715  CG  PHE G 163      32.559 -17.996  17.253  1.00 23.03           C
ATOM   1716  CD1 PHE G 163      31.847 -17.254  18.200  1.00 23.71           C
ATOM   1717  CE1 PHE G 163      31.285 -17.880  19.348  1.00 26.26           C
ATOM   1718  CZ  PHE G 163      31.424 -19.269  19.528  1.00 25.50           C
ATOM   1719  CE2 PHE G 163      32.113 -20.048  18.551  1.00 24.83           C
ATOM   1720  CD2 PHE G 163      32.699 -19.378  17.429  1.00 24.23           C
ATOM   1721  C   PHE G 163      35.183 -16.142  15.102  1.00 27.25           C
ATOM   1722  O   PHE G 163      34.678 -15.196  14.520  1.00 27.46           O
ATOM   1723  N   VAL G 164      36.325 -16.727  14.711  1.00 25.36           N
ATOM   1724  CA  VAL G 164      37.079 -16.187  13.592  1.00 27.22           C
ATOM   1725  CB  VAL G 164      38.132 -15.173  14.082  1.00 26.25           C
ATOM   1726  CG1 VAL G 164      37.450 -13.859  14.615  1.00 24.33           C
ATOM   1727  CG2 VAL G 164      38.938 -15.770  15.141  1.00 25.14           C
ATOM   1728  C   VAL G 164      37.704 -17.323  12.799  1.00 29.84           C
ATOM   1729  O   VAL G 164      37.694 -18.429  13.298  1.00 28.71           O
ATOM   1730  N   ARG G 165      38.211 -17.077  11.574  1.00 30.24           N
ATOM   1731  CA  ARG G 165      38.930 -18.125  10.806  1.00 34.36           C
ATOM   1732  CB  ARG G 165      38.061 -18.729   9.664  1.00 33.98           C
ATOM   1733  CG  ARG G 165      37.353 -17.687   8.819  1.00 40.83           C
ATOM   1734  CD  ARG G 165      36.725 -18.221   7.488  1.00 41.07           C
ATOM   1735  NE  ARG G 165      35.832 -19.371   7.680  1.00 44.50           N
ATOM   1736  CZ  ARG G 165      34.571 -19.267   8.116  1.00 47.15           C
ATOM   1737  NH1 ARG G 165      34.058 -18.067   8.396  1.00 43.50           N
ATOM   1738  NH2 ARG G 165      33.825 -20.357   8.285  1.00 44.80           N
ATOM   1739  C   ARG G 165      40.310 -17.671  10.236  1.00 35.64           C
ATOM   1740  O   ARG G 165      40.578 -16.458  10.088  1.00 30.42           O
ATOM   1741  N   GLY G 166      41.152 -18.653   9.899  1.00 34.33           N
ATOM   1742  CA  GLY G 166      42.509 -18.404   9.379  1.00 35.21           C
ATOM   1743  C   GLY G 166      43.185 -17.200  10.023  1.00 38.58           C
ATOM   1744  O   GLY G 166      43.291 -17.125  11.274  1.00 31.49           O
ATOM   1745  N   ASP G 167      43.650 -16.260   9.187  1.00 34.22           N
ATOM   1746  CA  ASP G 167      44.278 -15.072   9.709  1.00 32.59           C
ATOM   1747  CB  ASP G 167      45.251 -14.498   8.686  1.00 37.24           C
ATOM   1748  CG  ASP G 167      45.910 -13.218   9.170  1.00 43.91           C
ATOM   1749  OD1 ASP G 167      46.278 -12.385   8.336  1.00 46.28           O
ATOM   1750  OD2 ASP G 167      46.081 -13.036  10.392  1.00 46.47           O
ATOM   1751  C   ASP G 167      43.191 -14.059  10.137  1.00 33.55           C
ATOM   1752  O   ASP G 167      42.290 -13.715   9.375  1.00 30.61           O
ATOM   1753  N   HIS G 168      43.217 -13.624  11.393  1.00 33.64           N
ATOM   1754  CA  HIS G 168      42.128 -12.743  11.859  1.00 31.86           C
ATOM   1755  CB  HIS G 168      41.144 -13.512  12.757  1.00 30.87           C
ATOM   1756  CG  HIS G 168      41.829 -14.432  13.705  1.00 25.51           C
ATOM   1757  ND1 HIS G 168      42.474 -15.555  13.269  1.00 22.81           N
ATOM   1758  CE1 HIS G 168      43.031 -16.167  14.302  1.00 25.75           C
ATOM   1759  NE2 HIS G 168      42.781 -15.460  15.390  1.00 25.15           N
ATOM   1760  CD2 HIS G 168      42.033 -14.365  15.040  1.00 24.87           C
ATOM   1761  C   HIS G 168      42.735 -11.615  12.621  1.00 35.40           C
ATOM   1762  O   HIS G 168      42.079 -10.961  13.458  1.00 32.83           O
ATOM   1763  N   ARG G 169      44.014 -11.396  12.313  1.00 39.78           N
ATOM   1764  CA  ARG G 169      44.743 -10.171  12.669  1.00 36.08           C
ATOM   1765  CB  ARG G 169      43.919  -8.939  12.344  1.00 39.74           C
ATOM   1766  CG  ARG G 169      44.161  -8.481  10.898  1.00 43.65           C
ATOM   1767  CD  ARG G 169      43.143  -7.442  10.466  1.00 46.89           C
ATOM   1768  NE  ARG G 169      43.146  -7.333   9.014  1.00 54.07           N
ATOM   1769  CZ  ARG G 169      42.100  -6.945   8.300  1.00 54.53           C
ATOM   1770  NH1 ARG G 169      40.964  -6.606   8.905  1.00 54.64           N
ATOM   1771  NH2 ARG G 169      42.194  -6.911   6.984  1.00 54.11           N
ATOM   1772  C   ARG G 169      45.336 -10.133  14.077  1.00 32.46           C
ATOM   1773  O   ARG G 169      45.449  -9.088  14.686  1.00 29.06           O
ATOM   1774  N   ASP G 170      45.724 -11.309  14.562  1.00 34.65           N
ATOM   1775  CA  ASP G 170      46.642 -11.451  15.681  1.00 34.52           C
ATOM   1776  CB  ASP G 170      45.957 -11.984  16.959  1.00 32.01           C
ATOM   1777  CG  ASP G 170      45.369 -13.429  16.830  1.00 32.99           C
ATOM   1778  OD1 ASP G 170      45.906 -14.315  16.112  1.00 32.77           O
ATOM   1779  OD2 ASP G 170      44.373 -13.703  17.555  1.00 37.51           O
ATOM   1780  C   ASP G 170      47.670 -12.390  15.119  1.00 37.44           C
ATOM   1781  O   ASP G 170      47.574 -12.773  13.946  1.00 36.68           O
ATOM   1782  N   ASN G 171      48.618 -12.806  15.947  1.00 39.24           N
ATOM   1783  CA  ASN G 171      49.784 -13.535  15.448  1.00 38.91           C
ATOM   1784  CB  ASN G 171      51.041 -13.071  16.224  1.00 39.20           C
ATOM   1785  CG  ASN G 171      51.225 -11.516  16.165  1.00 42.74           C
ATOM   1786  OD1 ASN G 171      51.817 -10.894  17.070  1.00 43.47           O
ATOM   1787  ND2 ASN G 171      50.673 -10.888  15.107  1.00 37.51           N
ATOM   1788  C   ASN G 171      49.612 -15.021  15.544  1.00 38.71           C
ATOM   1789  O   ASN G 171      50.584 -15.740  15.545  1.00 39.71           O
ATOM   1790  N   SER G 172      48.366 -15.474  15.656  1.00 39.34           N
ATOM   1791  CA  SER G 172      48.074 -16.904  15.728  1.00 35.60           C
ATOM   1792  CB  SER G 172      47.689 -17.296  17.132  1.00 35.48           C
ATOM   1793  OG  SER G 172      48.843 -17.337  17.917  1.00 40.29           O
ATOM   1794  C   SER G 172      46.960 -17.270  14.753  1.00 36.82           C
ATOM   1795  O   SER G 172      45.849 -17.549  15.164  1.00 38.76           O
ATOM   1796  N   PRO G 173      47.252 -17.251  13.442  1.00 37.31           N
ATOM   1797  CA  PRO G 173      46.220 -17.574  12.482  1.00 34.69           C
ATOM   1798  CB  PRO G 173      46.987 -17.512  11.138  1.00 37.13           C
ATOM   1799  CG  PRO G 173      48.432 -17.857  11.550  1.00 35.38           C
ATOM   1800  CD  PRO G 173      48.557 -17.021  12.788  1.00 34.15           C
ATOM   1801  C   PRO G 173      45.666 -18.994  12.726  1.00 32.46           C
ATOM   1802  O   PRO G 173      46.426 -19.860  13.096  1.00 31.20           O
ATOM   1803  N   PHE G 174      44.360 -19.220  12.507  1.00 32.89           N
ATOM   1804  CA  PHE G 174      43.778 -20.583  12.600  1.00 31.83           C
ATOM   1805  CB  PHE G 174      42.262 -20.547  12.931  1.00 30.38           C
ATOM   1806  CG  PHE G 174      41.981 -20.330  14.402  1.00 29.70           C
ATOM   1807  CD1 PHE G 174      42.667 -21.077  15.384  1.00 27.42           C
ATOM   1808  CE1 PHE G 174      42.410 -20.880  16.725  1.00 30.16           C
ATOM   1809  CZ  PHE G 174      41.474 -19.911  17.119  1.00 29.66           C
ATOM   1810  CE2 PHE G 174      40.811 -19.181  16.172  1.00 29.47           C
ATOM   1811  CD2 PHE G 174      41.062 -19.390  14.807  1.00 29.73           C
ATOM   1812  C   PHE G 174      44.070 -21.430  11.363  1.00 32.49           C
ATOM   1813  O   PHE G 174      44.691 -20.960  10.424  1.00 29.07           O
ATOM   1814  N   ASP G 175      43.596 -22.667  11.358  1.00 36.21           N
ATOM   1815  CA  ASP G 175      44.145 -23.666  10.440  1.00 40.40           C
ATOM   1816  CB  ASP G 175      45.104 -24.579  11.237  1.00 39.99           C
ATOM   1817  CG  ASP G 175      44.486 -25.060  12.524  1.00 40.01           C
ATOM   1818  OD1 ASP G 175      43.368 -24.607  12.800  1.00 47.66           O
ATOM   1819  OD2 ASP G 175      45.069 -25.858  13.265  1.00 37.57           O
ATOM   1820  C   ASP G 175      43.087 -24.509   9.716  1.00 39.15           C
ATOM   1821  O   ASP G 175      43.378 -25.612   9.249  1.00 36.83           O
ATOM   1822  N   GLY G 176      41.858 -24.004   9.627  1.00 40.90           N
ATOM   1823  CA  GLY G 176      40.784 -24.760   8.981  1.00 37.51           C
ATOM   1824  C   GLY G 176      40.270 -25.842   9.932  1.00 38.73           C
ATOM   1825  O   GLY G 176      40.733 -25.924  11.097  1.00 32.48           O
ATOM   1826  N   PRO G 177      39.309 -26.669   9.450  1.00 38.21           N
ATOM   1827  CA  PRO G 177      38.755 -27.775  10.268  1.00 37.83           C
ATOM   1828  CB  PRO G 177      38.091 -28.727   9.234  1.00 35.34           C
ATOM   1829  CG  PRO G 177      37.789 -27.824   8.013  1.00 39.81           C
ATOM   1830  CD  PRO G 177      38.773 -26.640   8.064  1.00 36.95           C
ATOM   1831  C   PRO G 177      39.869 -28.519  10.969  1.00 39.77           C
ATOM   1832  O   PRO G 177      40.900 -28.799  10.349  1.00 37.77           O
ATOM   1833  N   GLY G 178      39.650 -28.849  12.237  1.00 38.26           N
ATOM   1834  CA  GLY G 178      40.603 -29.642  12.969  1.00 40.29           C
ATOM   1835  C   GLY G 178      41.797 -28.837  13.499  1.00 44.27           C
ATOM   1836  O   GLY G 178      41.856 -27.587  13.409  1.00 39.09           O
ATOM   1837  N   GLY G 179      42.759 -29.564  14.055  1.00 43.97           N
ATOM   1838  CA  GLY G 179      44.013 -28.963  14.479  1.00 41.05           C
ATOM   1839  C   GLY G 179      43.742 -28.062  15.653  1.00 37.71           C
ATOM   1840  O   GLY G 179      43.164 -28.484  16.656  1.00 39.86           O
ATOM   1841  N   ASN G 180      44.164 -26.814  15.549  1.00 36.14           N
ATOM   1842  CA  ASN G 180      43.794 -25.857  16.603  1.00 37.12           C
ATOM   1843  CB  ASN G 180      44.647 -24.588  16.552  1.00 38.16           C
ATOM   1844  CG  ASN G 180      46.120 -24.875  16.812  1.00 41.41           C
ATOM   1845  OD1 ASN G 180      46.496 -25.481  17.832  1.00 42.11           O
ATOM   1846  ND2 ASN G 180      46.954 -24.467  15.882  1.00 41.12           N
ATOM   1847  C   ASN G 180      42.288 -25.524  16.566  1.00 33.47           C
ATOM   1848  O   ASN G 180      41.777 -25.179  15.517  1.00 29.87           O
ATOM   1849  N   LEU G 181      41.613 -25.662  17.709  1.00 29.16           N
ATOM   1850  CA  LEU G 181      40.216 -25.295  17.852  1.00 30.67           C
ATOM   1851  CB  LEU G 181      39.541 -26.286  18.800  1.00 25.87           C
ATOM   1852  CG  LEU G 181      39.896 -27.745  18.459  1.00 28.15           C
ATOM   1853  CD1 LEU G 181      39.133 -28.648  19.411  1.00 26.24           C
ATOM   1854  CD2 LEU G 181      39.639 -28.183  16.965  1.00 24.15           C
ATOM   1855  C   LEU G 181      39.899 -23.836  18.269  1.00 27.78           C
ATOM   1856  O   LEU G 181      38.859 -23.329  17.940  1.00 26.93           O
ATOM   1857  N   ALA G 182      40.791 -23.198  19.012  1.00 26.46           N
ATOM   1858  CA  ALA G 182      40.480 -22.013  19.796  1.00 28.10           C
ATOM   1859  CB  ALA G 182      39.389 -22.317  20.788  1.00 24.30           C
ATOM   1860  C   ALA G 182      41.754 -21.648  20.566  1.00 30.34           C
ATOM   1861  O   ALA G 182      42.599 -22.507  20.793  1.00 28.23           O
ATOM   1862  N   HIS G 183      41.871 -20.385  20.969  1.00 27.27           N
ATOM   1863  CA  HIS G 183      42.987 -19.941  21.781  1.00 28.93           C
ATOM   1864  CB  HIS G 183      44.294 -19.624  20.954  1.00 27.38           C
ATOM   1865  CG  HIS G 183      44.134 -18.669  19.799  1.00 22.23           C
ATOM   1866  ND1 HIS G 183      44.494 -19.010  18.508  1.00 22.64           N
ATOM   1867  CE1 HIS G 183      44.304 -17.975  17.704  1.00 23.12           C
ATOM   1868  NE2 HIS G 183      43.831 -16.965  18.419  1.00 21.44           N
ATOM   1869  CD2 HIS G 183      43.722 -17.377  19.738  1.00 23.05           C
ATOM   1870  C   HIS G 183      42.515 -18.748  22.568  1.00 31.05           C
ATOM   1871  O   HIS G 183      41.504 -18.093  22.186  1.00 29.28           O
ATOM   1872  N   ALA G 184      43.213 -18.482  23.674  1.00 29.75           N
ATOM   1873  CA  ALA G 184      42.905 -17.344  24.490  1.00 32.38           C
ATOM   1874  CB  ALA G 184      41.987 -17.760  25.652  1.00 36.53           C
ATOM   1875  C   ALA G 184      44.200 -16.766  25.009  1.00 33.81           C
ATOM   1876  O   ALA G 184      45.214 -17.481  25.179  1.00 31.38           O
ATOM   1877  N   PHE G 185      44.170 -15.473  25.287  1.00 34.85           N
ATOM   1878  CA  PHE G 185      45.365 -14.793  25.790  1.00 37.08           C
ATOM   1879  CB  PHE G 185      45.506 -13.426  25.133  1.00 39.31           C
ATOM   1880  CG  PHE G 185      45.602 -13.488  23.654  1.00 39.00           C
ATOM   1881  CD1 PHE G 185      44.472 -13.692  22.880  1.00 39.70           C
ATOM   1882  CE1 PHE G 185      44.548 -13.753  21.488  1.00 37.55           C
ATOM   1883  CZ  PHE G 185      45.739 -13.609  20.883  1.00 37.80           C
ATOM   1884  CE2 PHE G 185      46.916 -13.425  21.654  1.00 41.76           C
ATOM   1885  CD2 PHE G 185      46.831 -13.352  23.027  1.00 42.81           C
ATOM   1886  C   PHE G 185      45.307 -14.588  27.281  1.00 35.39           C
ATOM   1887  O   PHE G 185      44.223 -14.340  27.835  1.00 36.44           O
ATOM   1888  N   GLN G 186      46.490 -14.630  27.913  1.00 33.85           N
ATOM   1889  CA  GLN G 186      46.655 -14.383  29.336  1.00 33.06           C
ATOM   1890  CB  GLN G 186      48.137 -14.411  29.730  1.00 35.68           C
ATOM   1891  CG  GLN G 186      48.801 -15.771  29.527  1.00 36.41           C
ATOM   1892  CD  GLN G 186      48.171 -16.832  30.401  1.00 40.90           C
ATOM   1893  OE1 GLN G 186      47.756 -17.876  29.904  1.00 44.57           O
ATOM   1894  NE2 GLN G 186      48.103 -16.575  31.723  1.00 39.93           N
ATOM   1895  C   GLN G 186      46.060 -13.054  29.734  1.00 34.64           C
ATOM   1896  O   GLN G 186      45.856 -12.173  28.874  1.00 33.98           O
ATOM   1897  N   PRO G 187      45.767 -12.900  31.043  1.00 34.03           N
ATOM   1898  CA  PRO G 187      45.207 -11.686  31.607  1.00 35.40           C
ATOM   1899  CB  PRO G 187      45.392 -11.915  33.092  1.00 35.83           C
ATOM   1900  CG  PRO G 187      45.273 -13.438  33.227  1.00 36.97           C
ATOM   1901  CD  PRO G 187      45.946 -13.969  32.056  1.00 35.28           C
ATOM   1902  C   PRO G 187      45.984 -10.420  31.177  1.00 37.90           C
ATOM   1903  O   PRO G 187      47.210 -10.439  31.119  1.00 38.06           O
ATOM   1904  N   GLY G 188      45.284  -9.329  30.892  1.00 36.55           N
ATOM   1905  CA  GLY G 188      45.955  -8.065  30.565  1.00 38.76           C
ATOM   1906  C   GLY G 188      45.008  -7.195  29.776  1.00 39.75           C
ATOM   1907  O   GLY G 188      43.967  -7.698  29.331  1.00 36.64           O
ATOM   1908  N   PRO G 189      45.346  -5.889  29.608  1.00 39.48           N
ATOM   1909  CA  PRO G 189      44.560  -4.928  28.781  1.00 39.07           C
ATOM   1910  CB  PRO G 189      45.330  -3.590  28.963  1.00 37.91           C
ATOM   1911  CG  PRO G 189      46.742  -3.983  29.203  1.00 39.66           C
ATOM   1912  CD  PRO G 189      46.704  -5.378  29.914  1.00 42.57           C
ATOM   1913  C   PRO G 189      44.619  -5.359  27.294  1.00 39.46           C
ATOM   1914  O   PRO G 189      45.490  -6.195  26.974  1.00 34.79           O
ATOM   1915  N   GLY G 190      43.749  -4.798  26.415  1.00 37.11           N
ATOM   1916  CA  GLY G 190      43.829  -5.057  24.958  1.00 35.31           C
ATOM   1917  C   GLY G 190      43.503  -6.524  24.696  1.00 37.24           C
ATOM   1918  O   GLY G 190      42.581  -7.039  25.321  1.00 36.80           O
ATOM   1919  N   ILE G 191      44.238  -7.210  23.810  1.00 38.05           N
ATOM   1920  CA  ILE G 191      43.974  -8.639  23.591  1.00 38.38           C
ATOM   1921  CB  ILE G 191      44.915  -9.366  22.566  1.00 40.35           C
ATOM   1922  CG1 ILE G 191      46.275  -8.742  22.536  1.00 38.97           C
ATOM   1923  CD1 ILE G 191      47.265  -9.628  23.339  1.00 45.44           C
ATOM   1924  CG2 ILE G 191      44.254  -9.713  21.190  1.00 38.72           C
ATOM   1925  C   ILE G 191      44.085  -9.499  24.851  1.00 35.41           C
ATOM   1926  O   ILE G 191      43.564 -10.624  24.853  1.00 37.66           O
ATOM   1927  N   GLY G 192      44.814  -9.070  25.890  1.00 29.94           N
ATOM   1928  CA  GLY G 192      44.837  -9.900  27.101  1.00 27.93           C
ATOM   1929  C   GLY G 192      43.401 -10.363  27.426  1.00 28.67           C
ATOM   1930  O   GLY G 192      42.453  -9.549  27.357  1.00 34.15           O
ATOM   1931  N   GLY G 193      43.209 -11.640  27.749  1.00 29.81           N
ATOM   1932  CA  GLY G 193      41.893 -12.171  28.236  1.00 26.75           C
ATOM   1933  C   GLY G 193      41.095 -12.792  27.087  1.00 28.11           C
ATOM   1934  O   GLY G 193      40.353 -13.744  27.245  1.00 26.16           O
ATOM   1935  N   ASP G 194      41.282 -12.250  25.896  1.00 26.49           N
ATOM   1936  CA  ASP G 194      40.431 -12.572  24.793  1.00 27.53           C
ATOM   1937  CB  ASP G 194      40.735 -11.622  23.628  1.00 30.22           C
ATOM   1938  CG  ASP G 194      40.518 -10.146  24.010  1.00 34.42           C
ATOM   1939  OD1 ASP G 194      40.063  -9.837  25.167  1.00 36.68           O
ATOM   1940  OD2 ASP G 194      40.775  -9.295  23.150  1.00 36.16           O
ATOM   1941  C   ASP G 194      40.554 -14.010  24.360  1.00 27.20           C
ATOM   1942  O   ASP G 194      41.629 -14.664  24.462  1.00 29.19           O
ATOM   1943  N   ALA G 195      39.453 -14.466  23.806  1.00 25.50           N
ATOM   1944  CA  ALA G 195      39.341 -15.837  23.365  1.00 27.42           C
ATOM   1945  CB  ALA G 195      38.452 -16.629  24.293  1.00 26.18           C
ATOM   1946  C   ALA G 195      38.778 -15.883  22.006  1.00 25.81           C
ATOM   1947  O   ALA G 195      37.771 -15.215  21.725  1.00 25.81           O
ATOM   1948  N   HIS G 196      39.387 -16.742  21.194  1.00 24.65           N
ATOM   1949  CA  HIS G 196      39.083 -16.773  19.809  1.00 25.58           C
ATOM   1950  CB  HIS G 196      40.289 -16.284  19.003  1.00 24.41           C
ATOM   1951  CG  HIS G 196      40.605 -14.832  19.216  1.00 27.90           C
ATOM   1952  ND1 HIS G 196      41.810 -14.259  18.836  1.00 30.10           N
ATOM   1953  CE1 HIS G 196      41.792 -12.964  19.097  1.00 29.01           C
ATOM   1954  NE2 HIS G 196      40.618 -12.666  19.614  1.00 29.42           N
ATOM   1955  CD2 HIS G 196      39.854 -13.819  19.706  1.00 29.10           C
ATOM   1956  C   HIS G 196      38.751 -18.190  19.451  1.00 25.47           C
ATOM   1957  O   HIS G 196      39.594 -19.108  19.632  1.00 24.64           O
ATOM   1958  N   PHE G 197      37.554 -18.373  18.874  1.00 22.34           N
ATOM   1959  CA  PHE G 197      37.123 -19.728  18.498  1.00 26.25           C
ATOM   1960  CB  PHE G 197      35.712 -20.037  19.090  1.00 25.13           C
ATOM   1961  CG  PHE G 197      35.693 -20.020  20.617  1.00 26.57           C
ATOM   1962  CD1 PHE G 197      35.793 -21.224  21.355  1.00 26.96           C
ATOM   1963  CE1 PHE G 197      35.846 -21.199  22.757  1.00 27.31           C
ATOM   1964  CZ  PHE G 197      35.758 -19.977  23.434  1.00 26.52           C
ATOM   1965  CE2 PHE G 197      35.652 -18.793  22.718  1.00 28.82           C
ATOM   1966  CD2 PHE G 197      35.622 -18.816  21.309  1.00 26.57           C
ATOM   1967  C   PHE G 197      37.199 -19.906  16.983  1.00 24.44           C
ATOM   1968  O   PHE G 197      36.624 -19.100  16.222  1.00 23.04           O
ATOM   1969  N   ASP G 198      37.903 -20.954  16.547  1.00 25.06           N
ATOM   1970  CA  ASP G 198      38.073 -21.210  15.117  1.00 23.69           C
ATOM   1971  CB  ASP G 198      39.099 -22.351  14.937  1.00 24.83           C
ATOM   1972  CG  ASP G 198      39.517 -22.588  13.452  1.00 26.43           C
ATOM   1973  OD1 ASP G 198      39.047 -21.865  12.524  1.00 26.97           O
ATOM   1974  OD2 ASP G 198      40.322 -23.528  13.210  1.00 24.97           O
ATOM   1975  C   ASP G 198      36.714 -21.506  14.428  1.00 25.33           C
ATOM   1976  O   ASP G 198      36.052 -22.506  14.709  1.00 26.24           O
ATOM   1977  N   GLU G 199      36.261 -20.625  13.557  1.00 25.66           N
ATOM   1978  CA  GLU G 199      34.959 -20.855  12.933  1.00 26.08           C
ATOM   1979  CB  GLU G 199      34.360 -19.576  12.309  1.00 26.12           C
ATOM   1980  CG  GLU G 199      32.855 -19.710  11.835  1.00 25.81           C
ATOM   1981  CD  GLU G 199      31.912 -20.155  12.963  1.00 29.61           C
ATOM   1982  OE1 GLU G 199      31.641 -19.247  13.794  1.00 30.30           O
ATOM   1983  OE2 GLU G 199      31.445 -21.374  13.003  1.00 22.91           O
ATOM   1984  C   GLU G 199      34.980 -22.005  11.953  1.00 29.63           C
ATOM   1985  O   GLU G 199      33.929 -22.513  11.636  1.00 32.41           O
ATOM   1986  N   ASP G 200      36.144 -22.448  11.466  1.00 29.58           N
ATOM   1987  CA  ASP G 200      36.098 -23.581  10.515  1.00 29.18           C
ATOM   1988  CB  ASP G 200      37.352 -23.677   9.626  1.00 30.86           C
ATOM   1989  CG  ASP G 200      37.506 -22.504   8.671  1.00 32.23           C
ATOM   1990  OD1 ASP G 200      36.510 -21.988   8.115  1.00 35.72           O
ATOM   1991  OD2 ASP G 200      38.663 -22.127   8.438  1.00 33.43           O
ATOM   1992  C   ASP G 200      35.861 -24.920  11.221  1.00 28.54           C
ATOM   1993  O   ASP G 200      35.765 -25.971  10.575  1.00 28.39           O
ATOM   1994  N   GLU G 201      35.780 -24.879  12.546  1.00 25.42           N
ATOM   1995  CA  GLU G 201      35.342 -25.994  13.313  1.00 25.46           C
ATOM   1996  CB  GLU G 201      35.660 -25.774  14.790  1.00 25.99           C
ATOM   1997  CG  GLU G 201      37.031 -26.153  15.276  1.00 28.06           C
ATOM   1998  CD  GLU G 201      37.888 -26.905  14.274  1.00 29.26           C
ATOM   1999  OE1 GLU G 201      37.600 -28.050  13.936  1.00 30.25           O
ATOM   2000  OE2 GLU G 201      38.929 -26.368  13.862  1.00 31.83           O
ATOM   2001  C   GLU G 201      33.813 -26.075  13.208  1.00 27.38           C
ATOM   2002  O   GLU G 201      33.124 -25.032  13.138  1.00 25.14           O
ATOM   2003  N   ARG G 202      33.283 -27.294  13.274  1.00 28.93           N
ATOM   2004  CA  ARG G 202      31.820 -27.466  13.489  1.00 28.39           C
ATOM   2005  CB  ARG G 202      31.338 -28.772  12.803  1.00 27.60           C
ATOM   2006  CG  ARG G 202      29.782 -29.020  12.716  1.00 26.57           C
ATOM   2007  CD  ARG G 202      29.186 -29.615  14.022  1.00 28.35           C
ATOM   2008  NE  ARG G 202      29.883 -30.862  14.405  1.00 32.03           N
ATOM   2009  CZ  ARG G 202      29.661 -32.078  13.904  1.00 32.42           C
ATOM   2010  NH1 ARG G 202      28.715 -32.310  12.964  1.00 35.34           N
ATOM   2011  NH2 ARG G 202      30.410 -33.078  14.319  1.00 33.43           N
ATOM   2012  C   ARG G 202      31.584 -27.483  15.027  1.00 27.09           C
ATOM   2013  O   ARG G 202      31.896 -28.464  15.692  1.00 25.15           O
ATOM   2014  N   TRP G 203      31.025 -26.418  15.589  1.00 26.44           N
ATOM   2015  CA  TRP G 203      30.768 -26.330  17.025  1.00 27.86           C
ATOM   2016  CB  TRP G 203      30.774 -24.854  17.410  1.00 28.65           C
ATOM   2017  CG  TRP G 203      32.148 -24.253  17.211  1.00 28.72           C
ATOM   2018  CD1 TRP G 203      32.518 -23.385  16.265  1.00 28.69           C
ATOM   2019  NE1 TRP G 203      33.842 -23.077  16.400  1.00 28.13           N
ATOM   2020  CE2 TRP G 203      34.352 -23.764  17.454  1.00 27.19           C
ATOM   2021  CD2 TRP G 203      33.308 -24.545  17.977  1.00 28.38           C
ATOM   2022  CE3 TRP G 203      33.560 -25.361  19.106  1.00 27.13           C
ATOM   2023  CZ3 TRP G 203      34.827 -25.366  19.656  1.00 26.91           C
ATOM   2024  CH2 TRP G 203      35.875 -24.593  19.080  1.00 25.85           C
ATOM   2025  CZ2 TRP G 203      35.661 -23.804  17.976  1.00 26.81           C
ATOM   2026  C   TRP G 203      29.452 -26.947  17.461  1.00 29.99           C
ATOM   2027  O   TRP G 203      28.443 -26.750  16.793  1.00 30.08           O
ATOM   2028  N   THR G 204      29.447 -27.668  18.580  1.00 28.83           N
ATOM   2029  CA  THR G 204      28.254 -28.430  19.024  1.00 28.70           C
ATOM   2030  CB  THR G 204      28.434 -29.977  18.899  1.00 28.60           C
ATOM   2031  OG1 THR G 204      29.231 -30.508  19.988  1.00 29.50           O
ATOM   2032  CG2 THR G 204      29.109 -30.326  17.608  1.00 24.42           C
ATOM   2033  C   THR G 204      27.818 -28.103  20.414  1.00 29.11           C
ATOM   2034  O   THR G 204      28.497 -27.405  21.178  1.00 31.93           O
ATOM   2035  N   ASN G 205      26.668 -28.630  20.749  1.00 33.75           N
ATOM   2036  CA  ASN G 205      26.098 -28.540  22.097  1.00 33.02           C
ATOM   2037  CB  ASN G 205      24.845 -27.671  22.092  1.00 34.39           C
ATOM   2038  CG  ASN G 205      23.734 -28.194  21.124  1.00 47.98           C
ATOM   2039  OD1 ASN G 205      23.964 -29.048  20.224  1.00 45.85           O
ATOM   2040  ND2 ASN G 205      22.520 -27.653  21.303  1.00 51.09           N
ATOM   2041  C   ASN G 205      25.745 -29.971  22.478  1.00 32.74           C
ATOM   2042  O   ASN G 205      24.756 -30.222  23.202  1.00 34.05           O
ATOM   2043  N   ASN G 206      26.521 -30.911  21.954  1.00 29.11           N
ATOM   2044  CA  ASN G 206      26.213 -32.348  22.135  1.00 33.27           C
ATOM   2045  CB  ASN G 206      25.267 -32.876  21.030  1.00 34.84           C
ATOM   2046  CG  ASN G 206      25.868 -32.721  19.583  1.00 36.42           C
ATOM   2047  OD1 ASN G 206      27.081 -32.868  19.345  1.00 32.98           O
ATOM   2048  ND2 ASN G 206      25.015 -32.403  18.650  1.00 31.79           N
ATOM   2049  C   ASN G 206      27.483 -33.154  22.196  1.00 32.92           C
ATOM   2050  O   ASN G 206      28.553 -32.585  22.260  1.00 39.89           O
ATOM   2051  N   PHE G 207      27.377 -34.469  22.187  1.00 35.85           N
ATOM   2052  CA  PHE G 207      28.530 -35.326  22.329  1.00 39.86           C
ATOM   2053  CB  PHE G 207      28.071 -36.794  22.509  1.00 44.38           C
ATOM   2054  CG  PHE G 207      27.635 -37.501  21.229  1.00 45.99           C
ATOM   2055  CD1 PHE G 207      26.302 -37.387  20.761  1.00 46.13           C
ATOM   2056  CE1 PHE G 207      25.868 -38.107  19.592  1.00 46.26           C
ATOM   2057  CZ  PHE G 207      26.775 -38.957  18.886  1.00 45.02           C
ATOM   2058  CE2 PHE G 207      28.115 -39.093  19.368  1.00 50.44           C
ATOM   2059  CD2 PHE G 207      28.524 -38.375  20.547  1.00 47.26           C
ATOM   2060  C   PHE G 207      29.550 -35.206  21.213  1.00 38.62           C
ATOM   2061  O   PHE G 207      30.738 -35.576  21.365  1.00 34.22           O
ATOM   2062  N   ARG G 208      29.079 -34.670  20.090  1.00 35.36           N
ATOM   2063  CA  ARG G 208      29.831 -34.745  18.862  1.00 33.22           C
ATOM   2064  CB  ARG G 208      28.923 -34.567  17.629  1.00 31.23           C
ATOM   2065  CG  ARG G 208      27.944 -35.638  17.472  1.00 33.02           C
ATOM   2066  CD  ARG G 208      26.958 -35.346  16.360  1.00 40.33           C
ATOM   2067  NE  ARG G 208      26.279 -36.575  15.957  1.00 42.94           N
ATOM   2068  CZ  ARG G 208      24.995 -36.845  16.138  1.00 51.37           C
ATOM   2069  NH1 ARG G 208      24.179 -35.932  16.717  1.00 57.51           N
ATOM   2070  NH2 ARG G 208      24.528 -38.028  15.704  1.00 48.40           N
ATOM   2071  C   ARG G 208      30.913 -33.710  18.812  1.00 32.05           C
ATOM   2072  O   ARG G 208      30.860 -32.669  19.459  1.00 27.80           O
ATOM   2073  N   GLU G 209      31.849 -33.990  17.937  1.00 35.96           N
ATOM   2074  CA  GLU G 209      33.021 -33.204  17.814  1.00 38.82           C
ATOM   2075  CB  GLU G 209      34.081 -33.845  16.917  1.00 38.97           C
ATOM   2076  CG  GLU G 209      34.994 -34.718  17.760  1.00 41.75           C
ATOM   2077  CD  GLU G 209      36.162 -35.234  16.994  1.00 44.89           C
ATOM   2078  OE1 GLU G 209      36.336 -34.872  15.805  1.00 47.22           O
ATOM   2079  OE2 GLU G 209      36.913 -36.013  17.594  1.00 60.75           O
ATOM   2080  C   GLU G 209      32.842 -31.746  17.550  1.00 43.44           C
ATOM   2081  O   GLU G 209      32.312 -31.300  16.532  1.00 37.34           O
ATOM   2082  N   TYR G 210      33.521 -31.142  18.523  1.00 43.87           N
ATOM   2083  CA  TYR G 210      33.651 -29.840  19.084  1.00 33.85           C
ATOM   2084  CB  TYR G 210      34.843 -29.004  18.581  1.00 32.13           C
ATOM   2085  CG  TYR G 210      35.844 -29.893  17.879  1.00 29.52           C
ATOM   2086  CD1 TYR G 210      36.566 -30.880  18.577  1.00 31.53           C
ATOM   2087  CE1 TYR G 210      37.471 -31.751  17.905  1.00 30.33           C
ATOM   2088  CZ  TYR G 210      37.628 -31.612  16.533  1.00 30.36           C
ATOM   2089  OH  TYR G 210      38.477 -32.414  15.835  1.00 34.50           O
ATOM   2090  CE2 TYR G 210      36.906 -30.654  15.824  1.00 31.49           C
ATOM   2091  CD2 TYR G 210      36.019 -29.801  16.504  1.00 29.42           C
ATOM   2092  C   TYR G 210      32.563 -29.205  19.865  1.00 32.58           C
ATOM   2093  O   TYR G 210      31.944 -28.236  19.492  1.00 27.85           O
ATOM   2094  N   ASN G 211      32.437 -29.737  21.065  1.00 29.79           N
ATOM   2095  CA  ASN G 211      31.514 -29.192  22.027  1.00 28.89           C
ATOM   2096  CB  ASN G 211      31.356 -30.175  23.190  1.00 31.44           C
ATOM   2097  CG  ASN G 211      30.341 -29.730  24.156  1.00 31.35           C
ATOM   2098  OD1 ASN G 211      30.647 -28.956  25.024  1.00 33.51           O
ATOM   2099  ND2 ASN G 211      29.095 -30.239  24.026  1.00 39.40           N
ATOM   2100  C   ASN G 211      31.956 -27.819  22.501  1.00 27.27           C
ATOM   2101  O   ASN G 211      32.994 -27.680  23.146  1.00 28.26           O
ATOM   2102  N   LEU G 212      31.205 -26.787  22.142  1.00 27.19           N
ATOM   2103  CA  LEU G 212      31.656 -25.439  22.434  1.00 27.93           C
ATOM   2104  CB  LEU G 212      30.723 -24.383  21.861  1.00 29.15           C
ATOM   2105  CG  LEU G 212      30.970 -22.913  22.255  1.00 29.03           C
ATOM   2106  CD1 LEU G 212      32.333 -22.341  21.717  1.00 23.57           C
ATOM   2107  CD2 LEU G 212      29.756 -22.052  21.782  1.00 26.78           C
ATOM   2108  C   LEU G 212      31.876 -25.201  23.929  1.00 27.87           C
ATOM   2109  O   LEU G 212      32.867 -24.544  24.314  1.00 25.65           O
ATOM   2110  N   HIS G 213      30.982 -25.737  24.758  1.00 25.17           N
ATOM   2111  CA  HIS G 213      31.118 -25.569  26.195  1.00 30.00           C
ATOM   2112  CB  HIS G 213      29.924 -26.181  26.947  1.00 33.59           C
ATOM   2113  CG  HIS G 213      30.101 -26.193  28.438  1.00 33.54           C
ATOM   2114  ND1 HIS G 213      30.179 -25.043  29.185  1.00 32.31           N
ATOM   2115  CE1 HIS G 213      30.344 -25.354  30.459  1.00 33.75           C
ATOM   2116  NE2 HIS G 213      30.390 -26.667  30.560  1.00 37.40           N
ATOM   2117  CD2 HIS G 213      30.238 -27.218  29.312  1.00 33.81           C
ATOM   2118  C   HIS G 213      32.457 -26.136  26.732  1.00 31.17           C
ATOM   2119  O   HIS G 213      33.167 -25.436  27.477  1.00 32.58           O
ATOM   2120  N   ARG G 214      32.795 -27.370  26.331  1.00 29.68           N
ATOM   2121  CA  ARG G 214      34.070 -28.008  26.710  1.00 32.73           C
ATOM   2122  CB  ARG G 214      34.152 -29.432  26.161  1.00 34.25           C
ATOM   2123  CG  ARG G 214      35.498 -30.156  26.258  1.00 32.24           C
ATOM   2124  CD  ARG G 214      36.028 -30.327  27.718  1.00 36.63           C
ATOM   2125  NE  ARG G 214      37.330 -31.004  27.667  1.00 43.66           N
ATOM   2126  CZ  ARG G 214      38.482 -30.370  27.419  1.00 51.78           C
ATOM   2127  NH1 ARG G 214      38.477 -29.048  27.216  1.00 48.78           N
ATOM   2128  NH2 ARG G 214      39.647 -31.033  27.345  1.00 46.76           N
ATOM   2129  C   ARG G 214      35.309 -27.184  26.305  1.00 32.81           C
ATOM   2130  O   ARG G 214      36.161 -26.901  27.155  1.00 35.21           O
ATOM   2131  N   VAL G 215      35.383 -26.760  25.036  1.00 30.91           N
ATOM   2132  CA  VAL G 215      36.454 -25.882  24.582  1.00 27.55           C
ATOM   2133  CB  VAL G 215      36.408 -25.703  23.077  1.00 27.17           C
ATOM   2134  CG1 VAL G 215      37.566 -24.797  22.617  1.00 22.60           C
ATOM   2135  CG2 VAL G 215      36.445 -27.091  22.394  1.00 23.80           C
ATOM   2136  C   VAL G 215      36.460 -24.555  25.325  1.00 27.88           C
ATOM   2137  O   VAL G 215      37.514 -24.100  25.784  1.00 32.25           O
ATOM   2138  N   ALA G 216      35.308 -23.936  25.514  1.00 25.53           N
ATOM   2139  CA  ALA G 216      35.350 -22.614  26.146  1.00 26.06           C
ATOM   2140  CB  ALA G 216      34.001 -21.901  26.031  1.00 24.71           C
ATOM   2141  C   ALA G 216      35.747 -22.739  27.627  1.00 26.99           C
ATOM   2142  O   ALA G 216      36.296 -21.803  28.198  1.00 21.78           O
ATOM   2143  N   ALA G 217      35.400 -23.852  28.276  1.00 26.32           N
ATOM   2144  CA  ALA G 217      35.799 -23.977  29.687  1.00 28.46           C
ATOM   2145  CB  ALA G 217      35.290 -25.319  30.304  1.00 27.96           C
ATOM   2146  C   ALA G 217      37.334 -23.860  29.834  1.00 28.12           C
ATOM   2147  O   ALA G 217      37.832 -23.129  30.720  1.00 31.02           O
ATOM   2148  N   HIS G 218      38.037 -24.590  28.964  1.00 29.83           N
ATOM   2149  CA  HIS G 218      39.506 -24.627  28.816  1.00 33.07           C
ATOM   2150  CB  HIS G 218      39.871 -25.595  27.654  1.00 35.38           C
ATOM   2151  CG  HIS G 218      41.345 -25.731  27.362  1.00 35.21           C
ATOM   2152  ND1 HIS G 218      42.128 -26.715  27.930  1.00 32.85           N
ATOM   2153  CE1 HIS G 218      43.370 -26.605  27.481  1.00 33.01           C
ATOM   2154  NE2 HIS G 218      43.425 -25.596  26.632  1.00 31.78           N
ATOM   2155  CD2 HIS G 218      42.164 -25.046  26.521  1.00 34.70           C
ATOM   2156  C   HIS G 218      40.049 -23.219  28.545  1.00 34.26           C
ATOM   2157  O   HIS G 218      40.889 -22.707  29.291  1.00 34.41           O
ATOM   2158  N   GLU G 219      39.524 -22.566  27.522  1.00 31.48           N
ATOM   2159  CA  GLU G 219      40.078 -21.276  27.101  1.00 30.08           C
ATOM   2160  CB  GLU G 219      39.385 -20.779  25.835  1.00 29.74           C
ATOM   2161  CG  GLU G 219      39.474 -21.790  24.657  1.00 30.88           C
ATOM   2162  CD  GLU G 219      40.876 -22.176  24.298  1.00 31.44           C
ATOM   2163  OE1 GLU G 219      41.847 -21.482  24.690  1.00 36.35           O
ATOM   2164  OE2 GLU G 219      41.042 -23.202  23.617  1.00 35.51           O
ATOM   2165  C   GLU G 219      39.977 -20.239  28.165  1.00 30.49           C
ATOM   2166  O   GLU G 219      40.863 -19.414  28.347  1.00 36.34           O
ATOM   2167  N   LEU G 220      38.878 -20.253  28.872  1.00 29.70           N
ATOM   2168  CA  LEU G 220      38.676 -19.205  29.824  1.00 29.53           C
ATOM   2169  CB  LEU G 220      37.258 -19.243  30.345  1.00 28.83           C
ATOM   2170  CG  LEU G 220      36.245 -18.362  29.604  1.00 34.98           C
ATOM   2171  CD1 LEU G 220      36.839 -17.402  28.528  1.00 32.75           C
ATOM   2172  CD2 LEU G 220      35.019 -19.105  29.118  1.00 31.91           C
ATOM   2173  C   LEU G 220      39.694 -19.417  30.934  1.00 28.28           C
ATOM   2174  O   LEU G 220      40.033 -18.476  31.627  1.00 22.25           O
ATOM   2175  N   GLY G 221      40.182 -20.663  31.040  1.00 27.03           N
ATOM   2176  CA  GLY G 221      41.240 -21.012  31.936  1.00 30.10           C
ATOM   2177  C   GLY G 221      42.429 -20.154  31.602  1.00 31.18           C
ATOM   2178  O   GLY G 221      42.963 -19.481  32.472  1.00 34.00           O
ATOM   2179  N   HIS G 222      42.793 -20.109  30.324  1.00 34.28           N
ATOM   2180  CA  HIS G 222      43.861 -19.231  29.870  1.00 31.89           C
ATOM   2181  CB  HIS G 222      44.201 -19.433  28.375  1.00 36.54           C
ATOM   2182  CG  HIS G 222      44.654 -20.812  28.009  1.00 36.06           C
ATOM   2183  ND1 HIS G 222      45.688 -21.464  28.657  1.00 36.17           N
ATOM   2184  CE1 HIS G 222      45.876 -22.651  28.098  1.00 35.60           C
ATOM   2185  NE2 HIS G 222      45.006 -22.792  27.106  1.00 38.43           N
ATOM   2186  CD2 HIS G 222      44.243 -21.649  27.018  1.00 36.76           C
ATOM   2187  C   HIS G 222      43.451 -17.796  30.140  1.00 33.33           C
ATOM   2188  O   HIS G 222      44.242 -17.014  30.705  1.00 37.73           O
ATOM   2189  N   SER G 223      42.224 -17.436  29.760  1.00 30.52           N
ATOM   2190  CA  SER G 223      41.782 -16.025  29.891  1.00 30.38           C
ATOM   2191  CB  SER G 223      40.300 -15.797  29.541  1.00 26.49           C
ATOM   2192  OG  SER G 223      40.010 -16.147  28.176  1.00 31.17           O
ATOM   2193  C   SER G 223      42.022 -15.564  31.301  1.00 30.48           C
ATOM   2194  O   SER G 223      42.310 -14.379  31.536  1.00 29.46           O
ATOM   2195  N   LEU G 224      41.988 -16.534  32.220  1.00 30.24           N
ATOM   2196  CA  LEU G 224      42.066 -16.270  33.648  1.00 30.07           C
ATOM   2197  CB  LEU G 224      41.077 -17.173  34.387  1.00 24.18           C
ATOM   2198  CG  LEU G 224      39.663 -16.694  34.166  1.00 25.05           C
ATOM   2199  CD1 LEU G 224      38.603 -17.555  34.936  1.00 24.63           C
ATOM   2200  CD2 LEU G 224      39.531 -15.229  34.556  1.00 21.13           C
ATOM   2201  C   LEU G 224      43.495 -16.398  34.243  1.00 34.73           C
ATOM   2202  O   LEU G 224      43.751 -16.025  35.425  1.00 38.50           O
ATOM   2203  N   GLY G 225      44.418 -16.931  33.448  1.00 35.51           N
ATOM   2204  CA  GLY G 225      45.818 -17.008  33.859  1.00 36.90           C
ATOM   2205  C   GLY G 225      46.448 -18.371  33.957  1.00 38.83           C
ATOM   2206  O   GLY G 225      47.582 -18.512  34.419  1.00 43.91           O
ATOM   2207  N   LEU G 226      45.715 -19.390  33.568  1.00 37.95           N
ATOM   2208  CA  LEU G 226      46.270 -20.729  33.556  1.00 36.37           C
ATOM   2209  CB  LEU G 226      45.135 -21.719  33.742  1.00 36.16           C
ATOM   2210  CG  LEU G 226      44.371 -21.561  35.047  1.00 37.47           C
ATOM   2211  CD1 LEU G 226      43.555 -22.737  35.094  1.00 37.50           C
ATOM   2212  CD2 LEU G 226      45.349 -21.599  36.246  1.00 37.13           C
ATOM   2213  C   LEU G 226      47.006 -21.049  32.253  1.00 40.22           C
ATOM   2214  O   LEU G 226      46.797 -20.394  31.211  1.00 39.53           O
ATOM   2215  N   SER G 227      47.871 -22.058  32.314  1.00 40.72           N
ATOM   2216  CA  SER G 227      48.401 -22.705  31.119  1.00 39.29           C
ATOM   2217  CB  SER G 227      49.874 -22.395  30.923  1.00 45.05           C
ATOM   2218  OG  SER G 227      50.433 -21.916  32.114  1.00 44.79           O
ATOM   2219  C   SER G 227      48.170 -24.175  31.260  1.00 39.39           C
ATOM   2220  O   SER G 227      47.437 -24.597  32.147  1.00 47.55           O
ATOM   2221  N   HIS G 228      48.780 -24.979  30.408  1.00 47.52           N
ATOM   2222  CA  HIS G 228      48.422 -26.393  30.356  1.00 46.71           C
ATOM   2223  CB  HIS G 228      48.928 -26.988  29.075  1.00 48.84           C
ATOM   2224  CG  HIS G 228      48.391 -26.313  27.867  1.00 56.68           C
ATOM   2225  ND1 HIS G 228      49.171 -25.527  27.048  1.00 62.89           N
ATOM   2226  CE1 HIS G 228      48.429 -25.048  26.064  1.00 61.10           C
ATOM   2227  NE2 HIS G 228      47.193 -25.487  26.227  1.00 59.56           N
ATOM   2228  CD2 HIS G 228      47.140 -26.273  27.352  1.00 54.69           C
ATOM   2229  C   HIS G 228      48.861 -27.234  31.550  1.00 49.81           C
ATOM   2230  O   HIS G 228      49.861 -26.933  32.192  1.00 54.47           O
ATOM   2231  N   SER G 229      48.074 -28.268  31.842  1.00 50.33           N
ATOM   2232  CA  SER G 229      48.294 -29.224  32.929  1.00 49.90           C
ATOM   2233  CB  SER G 229      47.097 -29.214  33.890  1.00 52.35           C
ATOM   2234  OG  SER G 229      46.875 -30.474  34.519  1.00 48.53           O
ATOM   2235  C   SER G 229      48.456 -30.600  32.314  1.00 52.27           C
ATOM   2236  O   SER G 229      47.777 -30.943  31.348  1.00 54.08           O
ATOM   2237  N   THR G 230      49.350 -31.397  32.870  1.00 56.73           N
ATOM   2238  CA  THR G 230      49.693 -32.676  32.271  1.00 53.51           C
ATOM   2239  CB  THR G 230      51.223 -32.941  32.365  1.00 59.54           C
ATOM   2240  OG1 THR G 230      51.597 -33.066  33.740  1.00 55.37           O
ATOM   2241  CG2 THR G 230      52.048 -31.776  31.747  1.00 60.55           C
ATOM   2242  C   THR G 230      48.856 -33.825  32.878  1.00 59.58           C
ATOM   2243  O   THR G 230      49.047 -34.998  32.524  1.00 68.64           O
ATOM   2244  N   ASP G 231      47.911 -33.504  33.765  1.00 58.96           N
ATOM   2245  CA  ASP G 231      46.949 -34.514  34.230  1.00 62.10           C
ATOM   2246  CB  ASP G 231      46.097 -33.996  35.405  1.00 65.73           C
ATOM   2247  CG  ASP G 231      46.863 -33.892  36.721  1.00 72.60           C
ATOM   2248  OD1 ASP G 231      48.098 -34.126  36.748  1.00 69.18           O
ATOM   2249  OD2 ASP G 231      46.206 -33.564  37.744  1.00 72.48           O
ATOM   2250  C   ASP G 231      46.023 -34.875  33.053  1.00 69.80           C
ATOM   2251  O   ASP G 231      45.308 -34.007  32.525  1.00 70.00           O
ATOM   2252  N   ILE G 232      46.044 -36.144  32.634  1.00 75.14           N
ATOM   2253  CA  ILE G 232      45.207 -36.625  31.513  1.00 64.92           C
ATOM   2254  CB  ILE G 232      45.272 -38.231  31.320  1.00 71.61           C
ATOM   2255  CG1 ILE G 232      44.664 -38.685  29.981  1.00 62.04           C
ATOM   2256  CD1 ILE G 232      45.703 -39.030  28.927  1.00 65.91           C
ATOM   2257  CG2 ILE G 232      44.660 -39.028  32.521  1.00 63.60           C
ATOM   2258  C   ILE G 232      43.761 -36.090  31.607  1.00 57.40           C
ATOM   2259  O   ILE G 232      43.196 -35.707  30.586  1.00 54.77           O
ATOM   2260  N   GLY G 233      43.193 -36.044  32.825  1.00 51.61           N
ATOM   2261  CA  GLY G 233      41.783 -35.686  33.049  1.00 47.52           C
ATOM   2262  C   GLY G 233      41.575 -34.263  33.574  1.00 51.50           C
ATOM   2263  O   GLY G 233      40.526 -33.952  34.148  1.00 49.86           O
ATOM   2264  N   ALA G 234      42.579 -33.398  33.391  1.00 52.88           N
ATOM   2265  CA  ALA G 234      42.440 -31.954  33.694  1.00 61.96           C
ATOM   2266  CB  ALA G 234      43.798 -31.305  33.974  1.00 57.57           C
ATOM   2267  C   ALA G 234      41.768 -31.230  32.537  1.00 57.81           C
ATOM   2268  O   ALA G 234      42.102 -31.462  31.370  1.00 59.05           O
ATOM   2269  N   LEU G 235      40.825 -30.360  32.866  1.00 56.91           N
ATOM   2270  CA  LEU G 235      40.250 -29.437  31.885  1.00 54.71           C
ATOM   2271  CB  LEU G 235      39.293 -28.478  32.590  1.00 55.43           C
ATOM   2272  CG  LEU G 235      38.529 -27.525  31.686  1.00 55.47           C
ATOM   2273  CD1 LEU G 235      37.615 -28.271  30.715  1.00 54.27           C
ATOM   2274  CD2 LEU G 235      37.738 -26.616  32.557  1.00 55.96           C
ATOM   2275  C   LEU G 235      41.334 -28.661  31.092  1.00 52.47           C
ATOM   2276  O   LEU G 235      41.155 -28.393  29.897  1.00 53.00           O
ATOM   2277  N   MET G 236      42.471 -28.366  31.732  1.00 43.80           N
ATOM   2278  CA  MET G 236      43.571 -27.629  31.094  1.00 41.17           C
ATOM   2279  CB  MET G 236      44.243 -26.706  32.100  1.00 39.27           C
ATOM   2280  CG  MET G 236      43.326 -25.629  32.687  1.00 38.40           C
ATOM   2281  SD  MET G 236      42.494 -24.612  31.429  1.00 32.82           S
ATOM   2282  CE  MET G 236      43.843 -24.002  30.364  1.00 31.10           C
ATOM   2283  C   MET G 236      44.634 -28.486  30.378  1.00 44.29           C
ATOM   2284  O   MET G 236      45.640 -27.945  29.833  1.00 43.43           O
ATOM   2285  N   TYR G 237      44.423 -29.806  30.361  1.00 46.41           N
ATOM   2286  CA  TYR G 237      45.208 -30.689  29.506  1.00 50.87           C
ATOM   2287  CB  TYR G 237      44.692 -32.123  29.592  1.00 58.61           C
ATOM   2288  CG  TYR G 237      45.634 -33.126  28.944  1.00 68.18           C
ATOM   2289  CD1 TYR G 237      46.775 -33.580  29.621  1.00 73.60           C
ATOM   2290  CE1 TYR G 237      47.648 -34.496  29.039  1.00 80.42           C
ATOM   2291  CZ  TYR G 237      47.388 -34.966  27.764  1.00 80.41           C
ATOM   2292  OH  TYR G 237      48.250 -35.859  27.191  1.00 75.76           O
ATOM   2293  CE2 TYR G 237      46.262 -34.535  27.067  1.00 79.92           C
ATOM   2294  CD2 TYR G 237      45.393 -33.615  27.664  1.00 70.44           C
ATOM   2295  C   TYR G 237      45.078 -30.151  28.076  1.00 55.55           C
ATOM   2296  O   TYR G 237      43.969 -29.785  27.664  1.00 52.61           O
ATOM   2297  N   PRO G 238      46.204 -30.055  27.329  1.00 53.00           N
ATOM   2298  CA  PRO G 238      46.223 -29.352  26.039  1.00 53.01           C
ATOM   2299  CB  PRO G 238      47.708 -29.372  25.650  1.00 52.96           C
ATOM   2300  CG  PRO G 238      48.240 -30.520  26.356  1.00 48.18           C
ATOM   2301  CD  PRO G 238      47.529 -30.592  27.657  1.00 49.66           C
ATOM   2302  C   PRO G 238      45.362 -29.966  24.920  1.00 55.37           C
ATOM   2303  O   PRO G 238      45.138 -29.301  23.928  1.00 49.76           O
ATOM   2304  N   SER G 239      44.876 -31.201  25.096  1.00 54.67           N
ATOM   2305  CA  SER G 239      44.111 -31.909  24.059  1.00 52.73           C
ATOM   2306  CB  SER G 239      44.652 -33.329  23.828  1.00 53.73           C
ATOM   2307  OG  SER G 239      45.790 -33.296  22.994  1.00 57.98           O
ATOM   2308  C   SER G 239      42.643 -32.032  24.378  1.00 50.55           C
ATOM   2309  O   SER G 239      42.256 -32.364  25.521  1.00 49.60           O
ATOM   2310  N   TYR G 240      41.834 -31.820  23.339  1.00 47.19           N
ATOM   2311  CA  TYR G 240      40.381 -31.958  23.429  1.00 39.22           C
ATOM   2312  CB  TYR G 240      39.735 -31.508  22.091  1.00 41.73           C
ATOM   2313  CG  TYR G 240      38.237 -31.694  22.065  1.00 38.44           C
ATOM   2314  CD1 TYR G 240      37.394 -30.673  22.491  1.00 38.94           C
ATOM   2315  CE1 TYR G 240      35.987 -30.832  22.489  1.00 35.72           C
ATOM   2316  CZ  TYR G 240      35.429 -32.032  22.081  1.00 37.16           C
ATOM   2317  OH  TYR G 240      34.052 -32.183  22.118  1.00 35.36           O
ATOM   2318  CE2 TYR G 240      36.258 -33.097  21.690  1.00 38.81           C
ATOM   2319  CD2 TYR G 240      37.662 -32.923  21.696  1.00 36.92           C
ATOM   2320  C   TYR G 240      39.986 -33.404  23.693  1.00 36.86           C
ATOM   2321  O   TYR G 240      40.430 -34.290  22.989  1.00 37.18           O
ATOM   2322  N   THR G 241      39.137 -33.640  24.686  1.00 36.96           N
ATOM   2323  CA  THR G 241      38.424 -34.922  24.847  1.00 38.51           C
ATOM   2324  CB  THR G 241      39.091 -35.871  25.885  1.00 42.31           C
ATOM   2325  OG1 THR G 241      39.348 -35.133  27.088  1.00 47.70           O
ATOM   2326  CG2 THR G 241      40.381 -36.485  25.363  1.00 40.01           C
ATOM   2327  C   THR G 241      37.062 -34.541  25.404  1.00 42.03           C
ATOM   2328  O   THR G 241      36.908 -33.477  26.056  1.00 46.12           O
ATOM   2329  N   PHE G 242      36.063 -35.387  25.188  1.00 44.36           N
ATOM   2330  CA  PHE G 242      34.744 -35.095  25.765  1.00 46.93           C
ATOM   2331  CB  PHE G 242      33.917 -34.185  24.826  1.00 45.75           C
ATOM   2332  CG  PHE G 242      32.641 -33.652  25.438  1.00 44.48           C
ATOM   2333  CD1 PHE G 242      32.648 -33.017  26.678  1.00 42.30           C
ATOM   2334  CE1 PHE G 242      31.465 -32.502  27.215  1.00 43.65           C
ATOM   2335  CZ  PHE G 242      30.255 -32.606  26.495  1.00 42.80           C
ATOM   2336  CE2 PHE G 242      30.238 -33.230  25.266  1.00 38.84           C
ATOM   2337  CD2 PHE G 242      31.423 -33.758  24.745  1.00 46.08           C
ATOM   2338  C   PHE G 242      33.975 -36.375  26.078  1.00 49.97           C
ATOM   2339  O   PHE G 242      33.771 -37.184  25.191  1.00 51.53           O
ATOM   2340  N   SER G 243      33.546 -36.526  27.336  1.00 54.27           N
ATOM   2341  CA  SER G 243      32.821 -37.695  27.811  1.00 52.57           C
ATOM   2342  CB  SER G 243      33.319 -38.044  29.203  1.00 58.54           C
ATOM   2343  OG  SER G 243      32.893 -37.027  30.109  1.00 63.33           O
ATOM   2344  C   SER G 243      31.338 -37.374  27.915  1.00 54.74           C
ATOM   2345  O   SER G 243      30.490 -38.254  27.798  1.00 63.39           O
ATOM   2346  N   GLY G 244      31.015 -36.114  28.166  1.00 51.12           N
ATOM   2347  CA  GLY G 244      29.625 -35.742  28.368  1.00 52.11           C
ATOM   2348  C   GLY G 244      29.511 -34.788  29.531  1.00 57.83           C
ATOM   2349  O   GLY G 244      28.554 -33.992  29.620  1.00 58.38           O
ATOM   2350  N   ASP G 245      30.484 -34.851  30.431  1.00 50.01           N
ATOM   2351  CA  ASP G 245      30.511 -33.888  31.520  1.00 52.57           C
ATOM   2352  CB  ASP G 245      30.560 -34.589  32.881  1.00 50.44           C
ATOM   2353  CG  ASP G 245      29.857 -33.787  33.970  1.00 53.05           C
ATOM   2354  OD1 ASP G 245      29.308 -32.713  33.650  1.00 53.33           O
ATOM   2355  OD2 ASP G 245      29.846 -34.219  35.145  1.00 50.16           O
ATOM   2356  C   ASP G 245      31.708 -32.984  31.342  1.00 50.62           C
ATOM   2357  O   ASP G 245      32.760 -33.431  30.860  1.00 54.96           O
ATOM   2358  N   VAL G 246      31.565 -31.713  31.702  1.00 45.93           N
ATOM   2359  CA  VAL G 246      32.760 -30.889  31.775  1.00 44.52           C
ATOM   2360  CB  VAL G 246      32.965 -29.848  30.582  1.00 40.41           C
ATOM   2361  CG1 VAL G 246      31.794 -29.817  29.653  1.00 39.46           C
ATOM   2362  CG2 VAL G 246      33.338 -28.481  31.072  1.00 35.92           C
ATOM   2363  C   VAL G 246      32.877 -30.323  33.154  1.00 39.34           C
ATOM   2364  O   VAL G 246      31.931 -29.762  33.659  1.00 40.08           O
ATOM   2365  N   GLN G 247      34.045 -30.535  33.761  1.00 41.39           N
ATOM   2366  CA  GLN G 247      34.269 -30.258  35.189  1.00 43.40           C
ATOM   2367  CB  GLN G 247      33.766 -31.411  36.055  1.00 43.06           C
ATOM   2368  CG  GLN G 247      32.220 -31.521  36.099  1.00 49.35           C
ATOM   2369  CD  GLN G 247      31.542 -30.269  36.683  1.00 52.06           C
ATOM   2370  OE1 GLN G 247      30.463 -29.884  36.251  1.00 54.35           O
ATOM   2371  NE2 GLN G 247      32.170 -29.646  37.671  1.00 54.68           N
ATOM   2372  C   GLN G 247      35.731 -30.009  35.495  1.00 38.79           C
ATOM   2373  O   GLN G 247      36.603 -30.571  34.880  1.00 39.00           O
ATOM   2374  N   LEU G 248      35.984 -29.133  36.440  1.00 39.11           N
ATOM   2375  CA  LEU G 248      37.330 -28.893  36.916  1.00 40.97           C
ATOM   2376  CB  LEU G 248      37.320 -27.717  37.882  1.00 37.35           C
ATOM   2377  CG  LEU G 248      36.792 -26.363  37.367  1.00 38.57           C
ATOM   2378  CD1 LEU G 248      37.061 -25.267  38.398  1.00 36.44           C
ATOM   2379  CD2 LEU G 248      37.422 -26.046  36.022  1.00 35.28           C
ATOM   2380  C   LEU G 248      37.807 -30.121  37.672  1.00 45.64           C
ATOM   2381  O   LEU G 248      37.082 -30.643  38.549  1.00 44.66           O
ATOM   2382  N   ALA G 249      38.999 -30.588  37.308  1.00 45.51           N
ATOM   2383  CA  ALA G 249      39.732 -31.609  38.065  1.00 47.39           C
ATOM   2384  CB  ALA G 249      40.624 -32.427  37.145  1.00 39.98           C
ATOM   2385  C   ALA G 249      40.563 -30.885  39.137  1.00 53.49           C
ATOM   2386  O   ALA G 249      40.693 -29.625  39.113  1.00 46.42           O
ATOM   2387  N   GLN G 250      41.113 -31.673  40.069  1.00 51.70           N
ATOM   2388  CA  GLN G 250      41.832 -31.125  41.211  1.00 52.47           C
ATOM   2389  CB  GLN G 250      42.377 -32.221  42.159  1.00 56.07           C
ATOM   2390  CG  GLN G 250      42.784 -31.686  43.562  1.00 50.41           C
ATOM   2391  CD  GLN G 250      41.618 -31.047  44.329  1.00 53.63           C
ATOM   2392  OE1 GLN G 250      40.591 -31.690  44.565  1.00 54.40           O
ATOM   2393  NE2 GLN G 250      41.776 -29.775  44.720  1.00 50.92           N
ATOM   2394  C   GLN G 250      42.929 -30.190  40.745  1.00 50.83           C
ATOM   2395  O   GLN G 250      43.068 -29.079  41.285  1.00 52.69           O
ATOM   2396  N   ASP G 251      43.671 -30.594  39.723  1.00 46.02           N
ATOM   2397  CA  ASP G 251      44.707 -29.693  39.193  1.00 52.57           C
ATOM   2398  CB  ASP G 251      45.633 -30.367  38.166  1.00 49.40           C
ATOM   2399  CG  ASP G 251      46.906 -29.559  37.934  1.00 53.86           C
ATOM   2400  OD1 ASP G 251      47.534 -29.105  38.935  1.00 65.14           O
ATOM   2401  OD2 ASP G 251      47.283 -29.350  36.761  1.00 55.91           O
ATOM   2402  C   ASP G 251      44.203 -28.306  38.676  1.00 50.31           C
ATOM   2403  O   ASP G 251      44.894 -27.298  38.875  1.00 47.46           O
ATOM   2404  N   ASP G 252      43.009 -28.275  38.057  1.00 46.23           N
ATOM   2405  CA  ASP G 252      42.358 -27.015  37.622  1.00 41.63           C
ATOM   2406  CB  ASP G 252      41.056 -27.303  36.840  1.00 36.50           C
ATOM   2407  CG  ASP G 252      41.235 -28.399  35.801  1.00 36.73           C
ATOM   2408  OD1 ASP G 252      42.114 -28.280  34.902  1.00 34.93           O
ATOM   2409  OD2 ASP G 252      40.477 -29.379  35.864  1.00 38.44           O
ATOM   2410  C   ASP G 252      42.045 -26.157  38.807  1.00 37.34           C
ATOM   2411  O   ASP G 252      42.352 -24.959  38.828  1.00 43.90           O
ATOM   2412  N   ILE G 253      41.447 -26.784  39.810  1.00 36.92           N
ATOM   2413  CA  ILE G 253      41.045 -26.102  41.046  1.00 40.21           C
ATOM   2414  CB  ILE G 253      40.203 -27.037  41.953  1.00 42.48           C
ATOM   2415  CG1 ILE G 253      39.078 -27.675  41.118  1.00 41.51           C
ATOM   2416  CD1 ILE G 253      38.417 -28.908  41.740  1.00 40.69           C
ATOM   2417  CG2 ILE G 253      39.657 -26.301  43.205  1.00 38.57           C
ATOM   2418  C   ILE G 253      42.235 -25.513  41.822  1.00 44.59           C
ATOM   2419  O   ILE G 253      42.077 -24.436  42.441  1.00 43.04           O
ATOM   2420  N   ASP G 254      43.407 -26.192  41.743  1.00 44.88           N
ATOM   2421  CA  ASP G 254      44.684 -25.749  42.378  1.00 40.05           C
ATOM   2422  CB  ASP G 254      45.683 -26.924  42.583  1.00 40.19           C
ATOM   2423  CG  ASP G 254      45.105 -28.104  43.469  1.00 44.70           C
ATOM   2424  OD1 ASP G 254      44.159 -27.890  44.279  1.00 41.50           O
ATOM   2425  OD2 ASP G 254      45.613 -29.259  43.356  1.00 42.73           O
ATOM   2426  C   ASP G 254      45.362 -24.607  41.595  1.00 42.17           C
ATOM   2427  O   ASP G 254      45.791 -23.600  42.203  1.00 41.63           O
ATOM   2428  N   GLY G 255      45.464 -24.768  40.261  1.00 40.31           N
ATOM   2429  CA  GLY G 255      45.933 -23.689  39.348  1.00 37.49           C
ATOM   2430  C   GLY G 255      45.185 -22.392  39.666  1.00 38.97           C
ATOM   2431  O   GLY G 255      45.789 -21.366  39.979  1.00 40.92           O
ATOM   2432  N   ILE G 256      43.864 -22.432  39.659  1.00 35.95           N
ATOM   2433  CA  ILE G 256      43.112 -21.171  39.688  1.00 36.08           C
ATOM   2434  CB  ILE G 256      41.653 -21.304  39.098  1.00 34.31           C
ATOM   2435  CG1 ILE G 256      41.121 -19.929  38.678  1.00 30.27           C
ATOM   2436  CD1 ILE G 256      41.890 -19.388  37.543  1.00 32.12           C
ATOM   2437  CG2 ILE G 256      40.678 -22.079  40.030  1.00 27.19           C
ATOM   2438  C   ILE G 256      43.095 -20.511  41.041  1.00 39.85           C
ATOM   2439  O   ILE G 256      43.340 -19.297  41.158  1.00 44.72           O
ATOM   2440  N   GLN G 257      42.818 -21.302  42.075  1.00 41.88           N
ATOM   2441  CA  GLN G 257      42.948 -20.800  43.458  1.00 41.75           C
ATOM   2442  CB  GLN G 257      42.494 -21.860  44.463  1.00 41.50           C
ATOM   2443  CG  GLN G 257      41.194 -22.514  44.038  1.00 43.01           C
ATOM   2444  CD  GLN G 257      40.567 -23.290  45.142  1.00 45.92           C
ATOM   2445  OE1 GLN G 257      39.358 -23.187  45.399  1.00 41.20           O
ATOM   2446  NE2 GLN G 257      41.389 -24.037  45.854  1.00 43.73           N
ATOM   2447  C   GLN G 257      44.351 -20.251  43.799  1.00 40.03           C
ATOM   2448  O   GLN G 257      44.441 -19.206  44.477  1.00 46.36           O
ATOM   2449  N   ALA G 258      45.417 -20.903  43.318  1.00 31.26           N
ATOM   2450  CA  ALA G 258      46.778 -20.436  43.596  1.00 36.96           C
ATOM   2451  CB  ALA G 258      47.836 -21.253  42.805  1.00 34.77           C
ATOM   2452  C   ALA G 258      46.884 -18.977  43.194  1.00 39.68           C
ATOM   2453  O   ALA G 258      47.595 -18.214  43.866  1.00 43.40           O
ATOM   2454  N   ILE G 259      46.196 -18.600  42.092  1.00 37.07           N
ATOM   2455  CA  ILE G 259      46.251 -17.225  41.547  1.00 34.76           C
ATOM   2456  CB  ILE G 259      45.875 -17.157  40.043  1.00 36.05           C
ATOM   2457  CG1 ILE G 259      46.857 -17.938  39.180  1.00 32.18           C
ATOM   2458  CD1 ILE G 259      46.298 -18.203  37.802  1.00 32.76           C
ATOM   2459  CG2 ILE G 259      45.861 -15.711  39.577  1.00 38.83           C
ATOM   2460  C   ILE G 259      45.287 -16.314  42.285  1.00 33.76           C
ATOM   2461  O   ILE G 259      45.614 -15.149  42.517  1.00 34.00           O
ATOM   2462  N   TYR G 260      44.090 -16.805  42.600  1.00 33.72           N
ATOM   2463  CA  TYR G 260      43.012 -15.899  43.091  1.00 38.53           C
ATOM   2464  CB  TYR G 260      41.723 -15.964  42.215  1.00 36.36           C
ATOM   2465  CG  TYR G 260      41.999 -15.470  40.792  1.00 37.50           C
ATOM   2466  CD1 TYR G 260      42.090 -14.093  40.500  1.00 37.69           C
ATOM   2467  CE1 TYR G 260      42.423 -13.641  39.179  1.00 36.61           C
ATOM   2468  CZ  TYR G 260      42.679 -14.587  38.184  1.00 39.36           C
ATOM   2469  OH  TYR G 260      42.981 -14.183  36.918  1.00 44.62           O
ATOM   2470  CE2 TYR G 260      42.594 -15.958  38.452  1.00 39.33           C
ATOM   2471  CD2 TYR G 260      42.272 -16.387  39.751  1.00 38.57           C
ATOM   2472  C   TYR G 260      42.691 -16.013  44.586  1.00 38.52           C
ATOM   2473  O   TYR G 260      41.888 -15.240  45.122  1.00 38.77           O
ATOM   2474  N   GLY G 261      43.335 -16.959  45.258  1.00 41.55           N
ATOM   2475  CA  GLY G 261      43.038 -17.221  46.680  1.00 42.52           C
ATOM   2476  C   GLY G 261      41.866 -18.173  46.779  1.00 44.60           C
ATOM   2477  O   GLY G 261      41.472 -18.801  45.775  1.00 41.91           O
ATOM   2478  OXT GLY G 261      41.277 -18.349  47.837  1.00 45.74           O
TER    2479      GLY G 261 
HETATM 2480 ZN   ZN  G 301      44.972 -24.416  25.735  1.00 40.42          ZN
HETATM 2481 ZN   ZN  G 302      43.257 -15.313  17.616  1.00 32.95          ZN
HETATM 2482 CA   CA  G 303      41.106 -25.450  13.342  1.00 32.39          CA
HETATM 2483 CA   CA  G 304      31.647 -23.420  11.989  1.00 31.84          CA
HETATM 2484 CA   CA  G 305      40.805  -8.063  26.617  1.00 32.79          CA
ATOM   2485  N   ASN M 106      -7.428   3.948  -3.586  1.00 64.92           N
ATOM   2486  CA  ASN M 106      -7.017   3.729  -5.019  1.00 78.97           C
ATOM   2487  CB  ASN M 106      -5.482   3.535  -5.183  1.00 74.56           C
ATOM   2488  CG  ASN M 106      -4.653   4.031  -3.970  1.00 74.80           C
ATOM   2489  OD1 ASN M 106      -4.322   3.257  -3.047  1.00 66.30           O
ATOM   2490  ND2 ASN M 106      -4.301   5.312  -3.988  1.00 70.99           N
ATOM   2491  C   ASN M 106      -7.748   2.504  -5.596  1.00 73.03           C
ATOM   2492  O   ASN M 106      -7.827   1.463  -4.938  1.00 70.26           O
ATOM   2493  N   PRO M 107      -8.266   2.611  -6.831  1.00 73.40           N
ATOM   2494  CA  PRO M 107      -9.011   1.458  -7.389  1.00 66.14           C
ATOM   2495  CB  PRO M 107      -9.630   2.008  -8.687  1.00 64.04           C
ATOM   2496  CG  PRO M 107      -9.212   3.496  -8.756  1.00 72.90           C
ATOM   2497  CD  PRO M 107      -8.047   3.676  -7.828  1.00 72.79           C
ATOM   2498  C   PRO M 107      -8.087   0.266  -7.692  1.00 60.90           C
ATOM   2499  O   PRO M 107      -6.901   0.464  -8.027  1.00 55.90           O
ATOM   2500  N   ARG M 108      -8.625  -0.949  -7.549  1.00 54.93           N
ATOM   2501  CA  ARG M 108      -7.910  -2.177  -7.902  1.00 47.58           C
ATOM   2502  CB  ARG M 108      -7.336  -2.858  -6.668  1.00 55.57           C
ATOM   2503  CG  ARG M 108      -5.846  -2.886  -6.759  1.00 65.13           C
ATOM   2504  CD  ARG M 108      -5.275  -1.486  -7.124  1.00 78.07           C
ATOM   2505  NE  ARG M 108      -4.767  -0.757  -5.950  1.00 90.79           N
ATOM   2506  CZ  ARG M 108      -4.421   0.534  -5.920  1.00 88.87           C
ATOM   2507  NH1 ARG M 108      -4.548   1.301  -6.999  1.00 89.61           N
ATOM   2508  NH2 ARG M 108      -3.953   1.061  -4.788  1.00 86.65           N
ATOM   2509  C   ARG M 108      -8.745  -3.142  -8.671  1.00 40.26           C
ATOM   2510  O   ARG M 108      -9.979  -3.009  -8.687  1.00 39.36           O
ATOM   2511  N   TRP M 109      -8.076  -4.108  -9.326  1.00 38.38           N
ATOM   2512  CA  TRP M 109      -8.813  -5.194  -9.974  1.00 33.37           C
ATOM   2513  CB  TRP M 109      -7.987  -5.914 -11.073  1.00 34.48           C
ATOM   2514  CG  TRP M 109      -7.619  -4.993 -12.298  1.00 31.85           C
ATOM   2515  CD1 TRP M 109      -6.436  -4.344 -12.498  1.00 32.80           C
ATOM   2516  NE1 TRP M 109      -6.460  -3.611 -13.664  1.00 30.68           N
ATOM   2517  CE2 TRP M 109      -7.703  -3.736 -14.227  1.00 35.58           C
ATOM   2518  CD2 TRP M 109      -8.467  -4.604 -13.389  1.00 34.28           C
ATOM   2519  CE3 TRP M 109      -9.801  -4.906 -13.755  1.00 37.87           C
ATOM   2520  CZ3 TRP M 109     -10.335  -4.317 -14.947  1.00 35.87           C
ATOM   2521  CH2 TRP M 109      -9.536  -3.451 -15.735  1.00 38.46           C
ATOM   2522  CZ2 TRP M 109      -8.228  -3.148 -15.383  1.00 32.80           C
ATOM   2523  C   TRP M 109      -9.298  -6.124  -8.857  1.00 38.18           C
ATOM   2524  O   TRP M 109      -8.559  -6.396  -7.893  1.00 31.28           O
ATOM   2525  N   GLU M 110     -10.563  -6.545  -8.939  1.00 38.82           N
ATOM   2526  CA  GLU M 110     -11.072  -7.485  -7.944  1.00 42.17           C
ATOM   2527  CB  GLU M 110     -12.608  -7.310  -7.703  1.00 50.42           C
ATOM   2528  CG  GLU M 110     -13.013  -6.014  -6.871  1.00 55.29           C
ATOM   2529  CD  GLU M 110     -12.140  -5.744  -5.566  1.00 72.10           C
ATOM   2530  OE1 GLU M 110     -12.089  -6.623  -4.664  1.00 73.72           O
ATOM   2531  OE2 GLU M 110     -11.504  -4.651  -5.426  1.00 74.44           O
ATOM   2532  C   GLU M 110     -10.623  -8.949  -8.287  1.00 40.25           C
ATOM   2533  O   GLU M 110     -10.724  -9.828  -7.449  1.00 40.33           O
ATOM   2534  N   GLN M 111     -10.071  -9.164  -9.487  1.00 34.27           N
ATOM   2535  CA  GLN M 111      -9.492 -10.439  -9.938  1.00 33.66           C
ATOM   2536  CB  GLN M 111     -10.100 -10.741 -11.272  1.00 37.24           C
ATOM   2537  CG  GLN M 111     -10.663 -12.086 -11.363  1.00 44.42           C
ATOM   2538  CD  GLN M 111     -12.155 -12.036 -11.323  1.00 44.08           C
ATOM   2539  OE1 GLN M 111     -12.806 -12.188 -12.336  1.00 42.71           O
ATOM   2540  NE2 GLN M 111     -12.712 -11.787 -10.146  1.00 51.86           N
ATOM   2541  C   GLN M 111      -7.986 -10.345 -10.219  1.00 34.23           C
ATOM   2542  O   GLN M 111      -7.556  -9.318 -10.699  1.00 34.43           O
ATOM   2543  N   THR M 112      -7.183 -11.394  -9.993  1.00 30.57           N
ATOM   2544  CA  THR M 112      -5.784 -11.353 -10.414  1.00 28.64           C
ATOM   2545  CB  THR M 112      -4.890 -12.064  -9.411  1.00 28.25           C
ATOM   2546  OG1 THR M 112      -5.337 -13.411  -9.322  1.00 31.39           O
ATOM   2547  CG2 THR M 112      -5.014 -11.410  -7.976  1.00 29.63           C
ATOM   2548  C   THR M 112      -5.511 -11.927 -11.825  1.00 29.66           C
ATOM   2549  O   THR M 112      -4.370 -11.858 -12.298  1.00 28.43           O
ATOM   2550  N   HIS M 113      -6.538 -12.499 -12.476  1.00 33.86           N
ATOM   2551  CA  HIS M 113      -6.438 -12.947 -13.882  1.00 34.09           C
ATOM   2552  CB  HIS M 113      -6.949 -14.366 -14.104  1.00 36.18           C
ATOM   2553  CG  HIS M 113      -6.901 -14.783 -15.542  1.00 37.52           C
ATOM   2554  ND1 HIS M 113      -8.015 -14.801 -16.350  1.00 42.82           N
ATOM   2555  CE1 HIS M 113      -7.671 -15.193 -17.565  1.00 43.50           C
ATOM   2556  NE2 HIS M 113      -6.367 -15.404 -17.579  1.00 44.40           N
ATOM   2557  CD2 HIS M 113      -5.862 -15.150 -16.327  1.00 36.09           C
ATOM   2558  C   HIS M 113      -7.169 -11.979 -14.834  1.00 36.73           C
ATOM   2559  O   HIS M 113      -8.403 -11.780 -14.784  1.00 33.15           O
ATOM   2560  N   LEU M 114      -6.394 -11.368 -15.711  1.00 35.30           N
ATOM   2561  CA  LEU M 114      -6.924 -10.242 -16.463  1.00 35.37           C
ATOM   2562  CB  LEU M 114      -6.161  -8.984 -16.066  1.00 33.84           C
ATOM   2563  CG  LEU M 114      -6.612  -8.011 -14.971  1.00 33.09           C
ATOM   2564  CD1 LEU M 114      -7.724  -8.483 -14.078  1.00 32.71           C
ATOM   2565  CD2 LEU M 114      -5.462  -7.379 -14.209  1.00 34.48           C
ATOM   2566  C   LEU M 114      -6.741 -10.549 -17.936  1.00 36.71           C
ATOM   2567  O   LEU M 114      -5.803 -11.274 -18.280  1.00 31.86           O
ATOM   2568  C   THR M 115      -7.030  -8.780 -20.795  1.00 49.00           C
ATOM   2569  N   THR M 115      -7.640  -9.991 -18.775  1.00 49.00           N
ATOM   2570  O   THR M 115      -7.275  -7.675 -20.266  1.00 49.00           O
ATOM   2571  CA  THR M 115      -7.600 -10.071 -20.234  1.00 49.00           C
ATOM   2572  CB  THR M 115      -9.040 -10.228 -20.795  1.00 49.00           C
ATOM   2573  CG2 THR M 115      -9.399 -11.702 -20.896  1.00 49.00           C
ATOM   2574  OG1 THR M 115      -9.991  -9.576 -19.944  1.00 49.00           O
ATOM   2575  N   TYR M 116      -6.313  -8.916 -21.897  1.00 33.65           N
ATOM   2576  CA  TYR M 116      -5.921  -7.746 -22.683  1.00 35.01           C
ATOM   2577  CB  TYR M 116      -4.496  -7.271 -22.371  1.00 29.83           C
ATOM   2578  CG  TYR M 116      -3.336  -8.118 -22.895  1.00 29.62           C
ATOM   2579  CD1 TYR M 116      -2.731  -7.809 -24.124  1.00 30.97           C
ATOM   2580  CE1 TYR M 116      -1.687  -8.524 -24.600  1.00 28.65           C
ATOM   2581  CZ  TYR M 116      -1.184  -9.560 -23.859  1.00 29.54           C
ATOM   2582  OH  TYR M 116      -0.112 -10.239 -24.363  1.00 31.88           O
ATOM   2583  CE2 TYR M 116      -1.749  -9.905 -22.626  1.00 30.88           C
ATOM   2584  CD2 TYR M 116      -2.817  -9.168 -22.158  1.00 27.68           C
ATOM   2585  C   TYR M 116      -6.148  -7.929 -24.169  1.00 36.22           C
ATOM   2586  O   TYR M 116      -6.205  -9.072 -24.690  1.00 35.56           O
ATOM   2587  N   ARG M 117      -6.306  -6.793 -24.842  1.00 41.24           N
ATOM   2588  CA  ARG M 117      -6.342  -6.777 -26.300  1.00 40.32           C
ATOM   2589  CB  ARG M 117      -7.767  -6.903 -26.880  1.00 43.94           C
ATOM   2590  CG  ARG M 117      -7.766  -6.687 -28.429  1.00 48.70           C
ATOM   2591  CD  ARG M 117      -8.849  -7.411 -29.192  1.00 53.51           C
ATOM   2592  NE  ARG M 117     -10.159  -6.785 -29.080  1.00 59.27           N
ATOM   2593  CZ  ARG M 117     -10.774  -6.135 -30.066  1.00 56.40           C
ATOM   2594  NH1 ARG M 117     -10.209  -6.014 -31.268  1.00 54.57           N
ATOM   2595  NH2 ARG M 117     -11.966  -5.611 -29.836  1.00 47.55           N
ATOM   2596  C   ARG M 117      -5.636  -5.562 -26.870  1.00 37.78           C
ATOM   2597  O   ARG M 117      -5.846  -4.396 -26.418  1.00 30.28           O
ATOM   2598  N   ILE M 118      -4.780  -5.852 -27.849  1.00 34.75           N
ATOM   2599  CA  ILE M 118      -4.223  -4.774 -28.701  1.00 37.49           C
ATOM   2600  CB  ILE M 118      -2.786  -5.099 -29.212  1.00 35.69           C
ATOM   2601  CG1 ILE M 118      -1.903  -5.624 -28.055  1.00 34.32           C
ATOM   2602  CD1 ILE M 118      -0.526  -6.308 -28.497  1.00 32.26           C
ATOM   2603  CG2 ILE M 118      -2.113  -3.827 -29.744  1.00 34.94           C
ATOM   2604  C   ILE M 118      -5.292  -4.532 -29.820  1.00 35.79           C
ATOM   2605  O   ILE M 118      -5.475  -5.369 -30.709  1.00 35.33           O
ATOM   2606  N   GLU M 119      -6.065  -3.454 -29.696  1.00 35.27           N
ATOM   2607  CA  GLU M 119      -7.111  -3.171 -30.689  1.00 41.94           C
ATOM   2608  CB  GLU M 119      -7.958  -1.955 -30.343  1.00 43.52           C
ATOM   2609  CG  GLU M 119      -8.299  -1.753 -28.886  1.00 53.56           C
ATOM   2610  CD  GLU M 119      -9.452  -0.743 -28.697  1.00 52.98           C
ATOM   2611  OE1 GLU M 119     -10.380  -0.772 -29.546  1.00 56.01           O
ATOM   2612  OE2 GLU M 119      -9.432   0.051 -27.710  1.00 51.89           O
ATOM   2613  C   GLU M 119      -6.406  -2.928 -32.019  1.00 40.50           C
ATOM   2614  O   GLU M 119      -6.684  -3.607 -32.976  1.00 45.66           O
ATOM   2615  N   ASN M 120      -5.443  -2.023 -32.050  1.00 42.36           N
ATOM   2616  CA  ASN M 120      -4.747  -1.732 -33.302  1.00 51.11           C
ATOM   2617  CB  ASN M 120      -5.280  -0.429 -33.943  1.00 51.89           C
ATOM   2618  CG  ASN M 120      -5.009   0.789 -33.095  1.00 55.80           C
ATOM   2619  OD1 ASN M 120      -4.550   1.820 -33.593  1.00 61.70           O
ATOM   2620  ND2 ASN M 120      -5.300   0.688 -31.808  1.00 56.12           N
ATOM   2621  C   ASN M 120      -3.250  -1.635 -33.119  1.00 51.72           C
ATOM   2622  O   ASN M 120      -2.756  -1.609 -31.993  1.00 58.02           O
ATOM   2623  N   TYR M 121      -2.549  -1.524 -34.238  1.00 44.13           N
ATOM   2624  CA  TYR M 121      -1.112  -1.560 -34.268  1.00 39.98           C
ATOM   2625  CB  TYR M 121      -0.691  -2.792 -35.020  1.00 39.65           C
ATOM   2626  CG  TYR M 121      -0.876  -4.071 -34.243  1.00 41.07           C
ATOM   2627  CD1 TYR M 121      -2.124  -4.690 -34.165  1.00 41.12           C
ATOM   2628  CE1 TYR M 121      -2.293  -5.869 -33.462  1.00 43.09           C
ATOM   2629  CZ  TYR M 121      -1.186  -6.461 -32.849  1.00 41.23           C
ATOM   2630  OH  TYR M 121      -1.356  -7.625 -32.155  1.00 42.58           O
ATOM   2631  CE2 TYR M 121       0.067  -5.891 -32.931  1.00 38.51           C
ATOM   2632  CD2 TYR M 121       0.217  -4.689 -33.626  1.00 39.80           C
ATOM   2633  C   TYR M 121      -0.458  -0.343 -34.929  1.00 45.48           C
ATOM   2634  O   TYR M 121      -0.728  -0.065 -36.108  1.00 43.76           O
ATOM   2635  N   THR M 122       0.411   0.366 -34.185  1.00 43.28           N
ATOM   2636  CA  THR M 122       1.353   1.321 -34.790  1.00 39.12           C
ATOM   2637  CB  THR M 122       2.531   1.698 -33.860  1.00 38.64           C
ATOM   2638  OG1 THR M 122       3.435   2.585 -34.552  1.00 40.85           O
ATOM   2639  CG2 THR M 122       3.310   0.465 -33.449  1.00 32.99           C
ATOM   2640  C   THR M 122       1.997   0.759 -36.055  1.00 41.38           C
ATOM   2641  O   THR M 122       2.427  -0.392 -36.059  1.00 44.43           O
ATOM   2642  N   PRO M 123       2.091   1.588 -37.127  1.00 45.27           N
ATOM   2643  CA  PRO M 123       2.832   1.246 -38.328  1.00 40.19           C
ATOM   2644  CB  PRO M 123       2.411   2.324 -39.315  1.00 41.24           C
ATOM   2645  CG  PRO M 123       1.881   3.422 -38.501  1.00 44.77           C
ATOM   2646  CD  PRO M 123       1.214   2.743 -37.358  1.00 44.50           C
ATOM   2647  C   PRO M 123       4.323   1.305 -38.119  1.00 39.69           C
ATOM   2648  O   PRO M 123       5.084   0.696 -38.897  1.00 42.74           O
ATOM   2649  N   ASP M 124       4.733   1.990 -37.058  1.00 36.71           N
ATOM   2650  CA  ASP M 124       6.151   2.203 -36.741  1.00 33.58           C
ATOM   2651  CB  ASP M 124       6.265   2.963 -35.441  1.00 37.60           C
ATOM   2652  CG  ASP M 124       5.610   4.328 -35.458  1.00 40.66           C
ATOM   2653  OD1 ASP M 124       4.668   4.650 -36.249  1.00 42.48           O
ATOM   2654  OD2 ASP M 124       6.059   5.128 -34.614  1.00 36.28           O
ATOM   2655  C   ASP M 124       7.010   0.942 -36.601  1.00 32.49           C
ATOM   2656  O   ASP M 124       8.221   0.994 -36.761  1.00 39.55           O
ATOM   2657  N   LEU M 125       6.405  -0.203 -36.309  1.00 32.98           N
ATOM   2658  CA  LEU M 125       7.170  -1.402 -35.975  1.00 35.94           C
ATOM   2659  CB  LEU M 125       7.074  -1.631 -34.467  1.00 37.01           C
ATOM   2660  CG  LEU M 125       8.148  -1.270 -33.461  1.00 35.57           C
ATOM   2661  CD1 LEU M 125       9.270  -0.579 -34.060  1.00 37.47           C
ATOM   2662  CD2 LEU M 125       7.471  -0.402 -32.359  1.00 38.92           C
ATOM   2663  C   LEU M 125       6.500  -2.581 -36.585  1.00 31.34           C
ATOM   2664  O   LEU M 125       5.317  -2.542 -36.721  1.00 30.80           O
ATOM   2665  N   PRO M 126       7.242  -3.648 -36.901  1.00 30.24           N
ATOM   2666  CA  PRO M 126       6.575  -4.880 -37.330  1.00 35.76           C
ATOM   2667  CB  PRO M 126       7.717  -5.889 -37.505  1.00 37.59           C
ATOM   2668  CG  PRO M 126       8.938  -5.059 -37.668  1.00 33.25           C
ATOM   2669  CD  PRO M 126       8.696  -3.794 -36.834  1.00 31.97           C
ATOM   2670  C   PRO M 126       5.652  -5.406 -36.242  1.00 43.27           C
ATOM   2671  O   PRO M 126       5.898  -5.171 -35.043  1.00 37.58           O
ATOM   2672  N   ARG M 127       4.614  -6.131 -36.657  1.00 43.49           N
ATOM   2673  CA  ARG M 127       3.520  -6.479 -35.783  1.00 47.39           C
ATOM   2674  CB  ARG M 127       2.447  -7.169 -36.619  1.00 48.22           C
ATOM   2675  CG  ARG M 127       1.082  -7.230 -36.002  1.00 56.62           C
ATOM   2676  CD  ARG M 127       0.103  -7.922 -36.946  1.00 59.80           C
ATOM   2677  NE  ARG M 127      -0.851  -8.706 -36.177  1.00 64.29           N
ATOM   2678  CZ  ARG M 127      -2.117  -8.364 -35.973  1.00 62.92           C
ATOM   2679  NH1 ARG M 127      -2.602  -7.253 -36.502  1.00 66.14           N
ATOM   2680  NH2 ARG M 127      -2.899  -9.145 -35.236  1.00 56.99           N
ATOM   2681  C   ARG M 127       4.036  -7.359 -34.602  1.00 46.17           C
ATOM   2682  O   ARG M 127       3.670  -7.146 -33.434  1.00 47.55           O
ATOM   2683  N   ALA M 128       4.911  -8.302 -34.941  1.00 40.04           N
ATOM   2684  CA  ALA M 128       5.534  -9.205 -34.006  1.00 47.34           C
ATOM   2685  CB  ALA M 128       6.468 -10.184 -34.760  1.00 43.95           C
ATOM   2686  C   ALA M 128       6.286  -8.451 -32.891  1.00 45.36           C
ATOM   2687  O   ALA M 128       6.351  -8.935 -31.783  1.00 48.38           O
ATOM   2688  N   ASP M 129       6.836  -7.275 -33.191  1.00 46.70           N
ATOM   2689  CA  ASP M 129       7.517  -6.465 -32.180  1.00 46.78           C
ATOM   2690  CB  ASP M 129       8.532  -5.513 -32.784  1.00 44.95           C
ATOM   2691  CG  ASP M 129       9.626  -6.245 -33.454  1.00 50.56           C
ATOM   2692  OD1 ASP M 129       9.309  -7.028 -34.350  1.00 52.21           O
ATOM   2693  OD2 ASP M 129      10.797  -6.083 -33.075  1.00 63.52           O
ATOM   2694  C   ASP M 129       6.602  -5.706 -31.268  1.00 47.48           C
ATOM   2695  O   ASP M 129       6.989  -5.422 -30.152  1.00 52.22           O
ATOM   2696  N   VAL M 130       5.392  -5.398 -31.710  1.00 42.06           N
ATOM   2697  CA  VAL M 130       4.440  -4.794 -30.841  1.00 39.31           C
ATOM   2698  CB  VAL M 130       3.334  -4.091 -31.634  1.00 40.80           C
ATOM   2699  CG1 VAL M 130       2.450  -3.237 -30.706  1.00 36.01           C
ATOM   2700  CG2 VAL M 130       3.956  -3.216 -32.706  1.00 38.73           C
ATOM   2701  C   VAL M 130       3.886  -5.854 -29.868  1.00 43.02           C
ATOM   2702  O   VAL M 130       3.699  -5.578 -28.690  1.00 44.98           O
ATOM   2703  N   ASP M 131       3.648  -7.058 -30.370  1.00 40.21           N
ATOM   2704  CA  ASP M 131       3.106  -8.162 -29.601  1.00 38.00           C
ATOM   2705  CB  ASP M 131       2.886  -9.386 -30.528  1.00 32.14           C
ATOM   2706  CG  ASP M 131       1.617  -9.271 -31.384  1.00 33.81           C
ATOM   2707  OD1 ASP M 131       0.669  -8.516 -31.042  1.00 33.15           O
ATOM   2708  OD2 ASP M 131       1.539  -9.958 -32.406  1.00 32.50           O
ATOM   2709  C   ASP M 131       4.074  -8.508 -28.440  1.00 40.48           C
ATOM   2710  O   ASP M 131       3.666  -8.562 -27.287  1.00 43.73           O
ATOM   2711  N   HIS M 132       5.338  -8.734 -28.784  1.00 40.04           N
ATOM   2712  CA  HIS M 132       6.469  -8.913 -27.858  1.00 43.20           C
ATOM   2713  CB  HIS M 132       7.736  -9.194 -28.681  1.00 45.43           C
ATOM   2714  CG  HIS M 132       8.909  -9.674 -27.876  1.00 57.97           C
ATOM   2715  ND1 HIS M 132       9.798  -8.814 -27.255  1.00 55.52           N
ATOM   2716  CE1 HIS M 132      10.730  -9.516 -26.637  1.00 59.16           C
ATOM   2717  NE2 HIS M 132      10.486 -10.801 -26.839  1.00 63.98           N
ATOM   2718  CD2 HIS M 132       9.354 -10.928 -27.609  1.00 63.56           C
ATOM   2719  C   HIS M 132       6.686  -7.732 -26.862  1.00 40.36           C
ATOM   2720  O   HIS M 132       6.880  -7.928 -25.663  1.00 41.16           O
ATOM   2721  N   ALA M 133       6.627  -6.502 -27.326  1.00 39.63           N
ATOM   2722  CA  ALA M 133       6.790  -5.387 -26.378  1.00 38.75           C
ATOM   2723  CB  ALA M 133       6.802  -4.012 -27.098  1.00 33.43           C
ATOM   2724  C   ALA M 133       5.689  -5.443 -25.333  1.00 34.15           C
ATOM   2725  O   ALA M 133       5.923  -5.234 -24.184  1.00 35.52           O
ATOM   2726  N   ILE M 134       4.470  -5.705 -25.745  1.00 31.81           N
ATOM   2727  CA  ILE M 134       3.385  -5.716 -24.820  1.00 33.63           C
ATOM   2728  CB  ILE M 134       2.034  -5.600 -25.559  1.00 34.19           C
ATOM   2729  CG1 ILE M 134       1.919  -4.203 -26.213  1.00 35.30           C
ATOM   2730  CD1 ILE M 134       2.056  -3.050 -25.265  1.00 32.24           C
ATOM   2731  CG2 ILE M 134       0.840  -5.888 -24.628  1.00 28.14           C
ATOM   2732  C   ILE M 134       3.489  -6.964 -23.919  1.00 37.11           C
ATOM   2733  O   ILE M 134       3.447  -6.841 -22.708  1.00 32.90           O
ATOM   2734  N   GLU M 135       3.688  -8.139 -24.528  1.00 35.44           N
ATOM   2735  CA  GLU M 135       3.868  -9.374 -23.802  1.00 38.11           C
ATOM   2736  CB  GLU M 135       4.235 -10.477 -24.771  1.00 39.78           C
ATOM   2737  CG  GLU M 135       4.354 -11.794 -24.114  1.00 48.58           C
ATOM   2738  CD  GLU M 135       4.735 -12.873 -25.105  1.00 53.44           C
ATOM   2739  OE1 GLU M 135       5.861 -12.842 -25.679  1.00 52.28           O
ATOM   2740  OE2 GLU M 135       3.884 -13.742 -25.313  1.00 51.87           O
ATOM   2741  C   GLU M 135       4.933  -9.235 -22.676  1.00 37.30           C
ATOM   2742  O   GLU M 135       4.618  -9.493 -21.493  1.00 31.55           O
ATOM   2743  N   LYS M 136       6.154  -8.819 -23.038  1.00 33.00           N
ATOM   2744  CA  LYS M 136       7.205  -8.564 -22.056  1.00 33.42           C
ATOM   2745  CB  LYS M 136       8.541  -8.262 -22.679  1.00 37.25           C
ATOM   2746  CG  LYS M 136       9.407  -9.519 -22.803  1.00 48.80           C
ATOM   2747  CD  LYS M 136       8.792 -10.531 -23.810  1.00 54.26           C
ATOM   2748  CE  LYS M 136       8.984 -12.057 -23.434  1.00 54.62           C
ATOM   2749  NZ  LYS M 136      10.109 -12.793 -24.135  1.00 53.59           N
ATOM   2750  C   LYS M 136       6.822  -7.569 -20.964  1.00 34.79           C
ATOM   2751  O   LYS M 136       7.129  -7.788 -19.783  1.00 37.49           O
ATOM   2752  N   ALA M 137       6.054  -6.548 -21.320  1.00 31.95           N
ATOM   2753  CA  ALA M 137       5.688  -5.540 -20.355  1.00 28.34           C
ATOM   2754  CB  ALA M 137       4.887  -4.416 -21.010  1.00 27.03           C
ATOM   2755  C   ALA M 137       4.866  -6.201 -19.283  1.00 28.46           C
ATOM   2756  O   ALA M 137       5.143  -6.003 -18.110  1.00 29.14           O
ATOM   2757  N   PHE M 138       3.812  -6.914 -19.684  1.00 27.07           N
ATOM   2758  CA  PHE M 138       2.990  -7.652 -18.719  1.00 29.79           C
ATOM   2759  CB  PHE M 138       1.879  -8.411 -19.410  1.00 28.91           C
ATOM   2760  CG  PHE M 138       0.713  -7.545 -19.785  1.00 30.35           C
ATOM   2761  CD1 PHE M 138      -0.060  -6.925 -18.795  1.00 30.32           C
ATOM   2762  CE1 PHE M 138      -1.156  -6.106 -19.127  1.00 30.20           C
ATOM   2763  CZ  PHE M 138      -1.472  -5.901 -20.478  1.00 28.04           C
ATOM   2764  CE2 PHE M 138      -0.685  -6.497 -21.486  1.00 30.32           C
ATOM   2765  CD2 PHE M 138       0.398  -7.325 -21.137  1.00 28.66           C
ATOM   2766  C   PHE M 138       3.786  -8.574 -17.811  1.00 29.98           C
ATOM   2767  O   PHE M 138       3.575  -8.568 -16.596  1.00 33.34           O
ATOM   2768  N   GLN M 139       4.694  -9.345 -18.399  1.00 29.80           N
ATOM   2769  CA  GLN M 139       5.569 -10.252 -17.669  1.00 33.59           C
ATOM   2770  CB  GLN M 139       6.523 -10.898 -18.615  1.00 35.62           C
ATOM   2771  CG  GLN M 139       5.980 -12.070 -19.300  1.00 40.45           C
ATOM   2772  CD  GLN M 139       7.039 -12.760 -20.155  1.00 44.52           C
ATOM   2773  OE1 GLN M 139       6.712 -13.602 -20.972  1.00 49.01           O
ATOM   2774  NE2 GLN M 139       8.313 -12.425 -19.940  1.00 47.38           N
ATOM   2775  C   GLN M 139       6.436  -9.633 -16.565  1.00 35.44           C
ATOM   2776  O   GLN M 139       6.675 -10.303 -15.561  1.00 32.88           O
ATOM   2777  N   LEU M 140       6.939  -8.401 -16.759  1.00 28.35           N
ATOM   2778  CA  LEU M 140       7.618  -7.710 -15.689  1.00 27.86           C
ATOM   2779  CB  LEU M 140       7.900  -6.229 -15.993  1.00 28.37           C
ATOM   2780  CG  LEU M 140       8.890  -6.004 -17.133  1.00 26.40           C
ATOM   2781  CD1 LEU M 140       9.098  -4.512 -17.380  1.00 24.20           C
ATOM   2782  CD2 LEU M 140      10.225  -6.785 -16.907  1.00 27.69           C
ATOM   2783  C   LEU M 140       6.746  -7.744 -14.458  1.00 28.86           C
ATOM   2784  O   LEU M 140       7.285  -7.949 -13.371  1.00 26.32           O
ATOM   2785  N   TRP M 141       5.433  -7.526 -14.614  1.00 26.46           N
ATOM   2786  CA  TRP M 141       4.560  -7.376 -13.454  1.00 27.60           C
ATOM   2787  CB  TRP M 141       3.364  -6.465 -13.732  1.00 30.48           C
ATOM   2788  CG  TRP M 141       3.748  -5.091 -14.093  1.00 37.17           C
ATOM   2789  CD1 TRP M 141       3.651  -4.505 -15.344  1.00 37.47           C
ATOM   2790  NE1 TRP M 141       4.152  -3.213 -15.292  1.00 38.37           N
ATOM   2791  CE2 TRP M 141       4.572  -2.940 -14.011  1.00 37.41           C
ATOM   2792  CD2 TRP M 141       4.341  -4.105 -13.226  1.00 35.00           C
ATOM   2793  CE3 TRP M 141       4.704  -4.094 -11.874  1.00 34.44           C
ATOM   2794  CZ3 TRP M 141       5.241  -2.952 -11.327  1.00 33.68           C
ATOM   2795  CH2 TRP M 141       5.470  -1.781 -12.136  1.00 37.85           C
ATOM   2796  CZ2 TRP M 141       5.125  -1.761 -13.467  1.00 37.85           C
ATOM   2797  C   TRP M 141       4.017  -8.716 -13.001  1.00 28.02           C
ATOM   2798  O   TRP M 141       3.687  -8.883 -11.827  1.00 26.07           O
ATOM   2799  N   SER M 142       3.829  -9.638 -13.931  1.00 24.76           N
ATOM   2800  CA  SER M 142       3.241 -10.875 -13.519  1.00 26.92           C
ATOM   2801  CB  SER M 142       2.556 -11.604 -14.664  1.00 27.50           C
ATOM   2802  OG  SER M 142       3.564 -12.015 -15.542  1.00 30.80           O
ATOM   2803  C   SER M 142       4.344 -11.755 -12.891  1.00 25.86           C
ATOM   2804  O   SER M 142       4.048 -12.628 -12.054  1.00 25.64           O
ATOM   2805  N   ASN M 143       5.598 -11.535 -13.262  1.00 24.29           N
ATOM   2806  CA  ASN M 143       6.652 -12.306 -12.602  1.00 27.43           C
ATOM   2807  CB  ASN M 143       8.013 -12.156 -13.247  1.00 27.40           C
ATOM   2808  CG  ASN M 143       8.098 -12.909 -14.545  1.00 30.05           C
ATOM   2809  OD1 ASN M 143       7.414 -13.920 -14.743  1.00 32.31           O
ATOM   2810  ND2 ASN M 143       8.895 -12.392 -15.457  1.00 27.60           N
ATOM   2811  C   ASN M 143       6.841 -12.096 -11.100  1.00 27.98           C
ATOM   2812  O   ASN M 143       7.526 -12.928 -10.496  1.00 26.96           O
ATOM   2813  N   VAL M 144       6.306 -10.985 -10.538  1.00 24.73           N
ATOM   2814  CA  VAL M 144       6.516 -10.658  -9.114  1.00 22.20           C
ATOM   2815  CB  VAL M 144       7.321  -9.333  -8.905  1.00 24.84           C
ATOM   2816  CG1 VAL M 144       8.612  -9.382  -9.643  1.00 21.61           C
ATOM   2817  CG2 VAL M 144       6.520  -8.088  -9.315  1.00 22.77           C
ATOM   2818  C   VAL M 144       5.229 -10.619  -8.306  1.00 25.55           C
ATOM   2819  O   VAL M 144       5.253 -10.250  -7.129  1.00 25.12           O
ATOM   2820  N   THR M 145       4.165 -11.156  -8.891  1.00 23.49           N
ATOM   2821  CA  THR M 145       2.832 -11.163  -8.323  1.00 25.46           C
ATOM   2822  CB  THR M 145       2.042  -9.974  -8.902  1.00 26.11           C
ATOM   2823  OG1 THR M 145       2.061 -10.045 -10.336  1.00 23.57           O
ATOM   2824  CG2 THR M 145       2.674  -8.678  -8.457  1.00 26.38           C
ATOM   2825  C   THR M 145       2.102 -12.425  -8.774  1.00 24.76           C
ATOM   2826  O   THR M 145       2.655 -13.212  -9.522  1.00 24.96           O
ATOM   2827  N   PRO M 146       0.854 -12.595  -8.345  1.00 26.27           N
ATOM   2828  CA  PRO M 146      -0.068 -13.656  -8.761  1.00 26.30           C
ATOM   2829  CB  PRO M 146      -1.061 -13.775  -7.597  1.00 24.19           C
ATOM   2830  CG  PRO M 146      -0.719 -12.669  -6.633  1.00 27.26           C
ATOM   2831  CD  PRO M 146       0.315 -11.787  -7.234  1.00 26.26           C
ATOM   2832  C   PRO M 146      -0.837 -13.241 -10.025  1.00 26.99           C
ATOM   2833  O   PRO M 146      -1.745 -13.974 -10.491  1.00 22.57           O
ATOM   2834  N   LEU M 147      -0.474 -12.076 -10.546  1.00 26.96           N
ATOM   2835  CA  LEU M 147      -1.148 -11.528 -11.730  1.00 29.10           C
ATOM   2836  CB  LEU M 147      -0.590 -10.137 -12.068  1.00 28.47           C
ATOM   2837  CG  LEU M 147      -1.386  -8.871 -11.702  1.00 28.20           C
ATOM   2838  CD1 LEU M 147      -2.441  -9.015 -10.637  1.00 29.15           C
ATOM   2839  CD2 LEU M 147      -0.435  -7.748 -11.373  1.00 24.95           C
ATOM   2840  C   LEU M 147      -0.927 -12.452 -12.912  1.00 27.03           C
ATOM   2841  O   LEU M 147       0.176 -12.896 -13.109  1.00 26.54           O
ATOM   2842  N   THR M 148      -1.992 -12.780 -13.645  1.00 26.18           N
ATOM   2843  CA  THR M 148      -1.831 -13.445 -14.947  1.00 28.28           C
ATOM   2844  CB  THR M 148      -2.185 -14.936 -14.901  1.00 24.97           C
ATOM   2845  OG1 THR M 148      -3.506 -15.093 -14.391  1.00 24.58           O
ATOM   2846  CG2 THR M 148      -1.224 -15.674 -14.034  1.00 25.70           C
ATOM   2847  C   THR M 148      -2.687 -12.761 -16.020  1.00 28.07           C
ATOM   2848  O   THR M 148      -3.700 -12.127 -15.713  1.00 27.62           O
ATOM   2849  N   PHE M 149      -2.279 -12.949 -17.275  1.00 31.29           N
ATOM   2850  CA  PHE M 149      -2.788 -12.178 -18.415  1.00 29.52           C
ATOM   2851  CB  PHE M 149      -1.736 -11.156 -18.797  1.00 28.94           C
ATOM   2852  CG  PHE M 149      -1.519 -10.158 -17.720  1.00 30.60           C
ATOM   2853  CD1 PHE M 149      -2.512  -9.216 -17.440  1.00 28.35           C
ATOM   2854  CE1 PHE M 149      -2.339  -8.285 -16.416  1.00 28.94           C
ATOM   2855  CZ  PHE M 149      -1.146  -8.306 -15.663  1.00 26.22           C
ATOM   2856  CE2 PHE M 149      -0.180  -9.244 -15.917  1.00 25.29           C
ATOM   2857  CD2 PHE M 149      -0.358 -10.182 -16.936  1.00 28.87           C
ATOM   2858  C   PHE M 149      -3.068 -13.054 -19.591  1.00 30.58           C
ATOM   2859  O   PHE M 149      -2.239 -13.892 -19.963  1.00 27.66           O
ATOM   2860  N   THR M 150      -4.280 -12.909 -20.136  1.00 31.87           N
ATOM   2861  CA  THR M 150      -4.649 -13.660 -21.327  1.00 32.52           C
ATOM   2862  CB  THR M 150      -5.913 -14.554 -21.143  1.00 34.24           C
ATOM   2863  OG1 THR M 150      -5.643 -15.543 -20.130  1.00 34.95           O
ATOM   2864  CG2 THR M 150      -6.256 -15.308 -22.478  1.00 29.30           C
ATOM   2865  C   THR M 150      -4.880 -12.643 -22.415  1.00 31.26           C
ATOM   2866  O   THR M 150      -5.663 -11.660 -22.235  1.00 31.48           O
ATOM   2867  N   LYS M 151      -4.195 -12.856 -23.534  1.00 30.19           N
ATOM   2868  CA  LYS M 151      -4.383 -11.972 -24.708  1.00 35.71           C
ATOM   2869  CB  LYS M 151      -3.125 -11.977 -25.544  1.00 35.93           C
ATOM   2870  CG  LYS M 151      -3.145 -11.089 -26.782  1.00 40.21           C
ATOM   2871  CD  LYS M 151      -1.968 -11.511 -27.619  1.00 35.15           C
ATOM   2872  CE  LYS M 151      -1.594 -10.417 -28.544  1.00 39.37           C
ATOM   2873  NZ  LYS M 151      -0.135 -10.426 -28.704  1.00 36.76           N
ATOM   2874  C   LYS M 151      -5.563 -12.470 -25.525  1.00 35.56           C
ATOM   2875  O   LYS M 151      -5.594 -13.637 -25.872  1.00 37.83           O
ATOM   2876  N   VAL M 152      -6.544 -11.610 -25.770  1.00 36.07           N
ATOM   2877  CA  VAL M 152      -7.600 -11.919 -26.733  1.00 39.49           C
ATOM   2878  CB  VAL M 152      -8.975 -11.888 -26.117  1.00 40.44           C
ATOM   2879  CG1 VAL M 152      -9.016 -12.761 -24.859  1.00 36.38           C
ATOM   2880  CG2 VAL M 152      -9.403 -10.442 -25.823  1.00 39.21           C
ATOM   2881  C   VAL M 152      -7.561 -10.977 -27.971  1.00 46.79           C
ATOM   2882  O   VAL M 152      -7.058  -9.827 -27.901  1.00 44.71           O
ATOM   2883  N   SER M 153      -8.081 -11.483 -29.091  1.00 50.24           N
ATOM   2884  CA  SER M 153      -7.967 -10.822 -30.403  1.00 51.97           C
ATOM   2885  CB  SER M 153      -7.490 -11.799 -31.466  1.00 52.97           C
ATOM   2886  OG  SER M 153      -6.084 -11.782 -31.548  1.00 53.28           O
ATOM   2887  C   SER M 153      -9.258 -10.160 -30.863  1.00 57.80           C
ATOM   2888  O   SER M 153      -9.233  -9.375 -31.804  1.00 68.35           O
ATOM   2889  N   GLU M 154     -10.368 -10.471 -30.197  1.00 60.43           N
ATOM   2890  CA  GLU M 154     -11.676  -9.894 -30.516  1.00 65.78           C
ATOM   2891  CB  GLU M 154     -12.512 -10.830 -31.402  1.00 70.58           C
ATOM   2892  CG  GLU M 154     -11.740 -11.694 -32.417  1.00 83.26           C
ATOM   2893  CD  GLU M 154     -11.348 -13.059 -31.845  1.00 93.49           C
ATOM   2894  OE1 GLU M 154     -12.257 -13.888 -31.620  1.00 97.69           O
ATOM   2895  OE2 GLU M 154     -10.140 -13.308 -31.618  1.00 92.36           O
ATOM   2896  C   GLU M 154     -12.399  -9.660 -29.200  1.00 64.79           C
ATOM   2897  O   GLU M 154     -11.990 -10.200 -28.190  1.00 68.93           O
ATOM   2898  N   GLY M 155     -13.454  -8.851 -29.199  1.00 62.72           N
ATOM   2899  CA  GLY M 155     -14.263  -8.656 -28.001  1.00 56.10           C
ATOM   2900  C   GLY M 155     -13.624  -7.602 -27.138  1.00 59.86           C
ATOM   2901  O   GLY M 155     -12.612  -6.999 -27.533  1.00 60.78           O
ATOM   2902  N   GLN M 156     -14.225  -7.354 -25.975  1.00 54.97           N
ATOM   2903  CA  GLN M 156     -13.655  -6.425 -25.006  1.00 58.55           C
ATOM   2904  CB  GLN M 156     -14.741  -5.761 -24.132  1.00 59.23           C
ATOM   2905  CG  GLN M 156     -15.809  -4.913 -24.862  1.00 53.71           C
ATOM   2906  CD  GLN M 156     -15.246  -4.001 -25.942  1.00 55.20           C
ATOM   2907  OE1 GLN M 156     -14.342  -3.181 -25.715  1.00 53.72           O
ATOM   2908  NE2 GLN M 156     -15.785  -4.144 -27.138  1.00 58.84           N
ATOM   2909  C   GLN M 156     -12.670  -7.214 -24.116  1.00 56.89           C
ATOM   2910  O   GLN M 156     -12.814  -8.417 -23.947  1.00 53.96           O
ATOM   2911  N   ALA M 157     -11.658  -6.539 -23.590  1.00 48.46           N
ATOM   2912  CA  ALA M 157     -10.787  -7.112 -22.583  1.00 40.29           C
ATOM   2913  CB  ALA M 157      -9.457  -7.285 -23.129  1.00 35.29           C
ATOM   2914  C   ALA M 157     -10.748  -6.149 -21.414  1.00 40.83           C
ATOM   2915  O   ALA M 157     -11.013  -4.951 -21.560  1.00 45.74           O
ATOM   2916  N   ASP M 158     -10.409  -6.642 -20.238  1.00 39.80           N
ATOM   2917  CA  ASP M 158     -10.070  -5.720 -19.165  1.00 39.63           C
ATOM   2918  CB  ASP M 158      -9.355  -6.480 -18.041  1.00 36.97           C
ATOM   2919  CG  ASP M 158     -10.169  -7.656 -17.546  1.00 36.62           C
ATOM   2920  OD1 ASP M 158     -11.380  -7.473 -17.436  1.00 31.48           O
ATOM   2921  OD2 ASP M 158      -9.620  -8.761 -17.302  1.00 37.28           O
ATOM   2922  C   ASP M 158      -9.195  -4.538 -19.658  1.00 38.31           C
ATOM   2923  O   ASP M 158      -9.533  -3.353 -19.463  1.00 38.52           O
ATOM   2924  N   ILE M 159      -8.063  -4.857 -20.260  1.00 32.57           N
ATOM   2925  CA  ILE M 159      -7.090  -3.815 -20.608  1.00 30.17           C
ATOM   2926  CB  ILE M 159      -5.700  -4.118 -19.982  1.00 28.31           C
ATOM   2927  CG1 ILE M 159      -5.712  -4.044 -18.449  1.00 29.75           C
ATOM   2928  CD1 ILE M 159      -4.380  -4.690 -17.736  1.00 25.27           C
ATOM   2929  CG2 ILE M 159      -4.607  -3.160 -20.480  1.00 24.98           C
ATOM   2930  C   ILE M 159      -7.041  -3.708 -22.152  1.00 32.63           C
ATOM   2931  O   ILE M 159      -6.416  -4.545 -22.816  1.00 33.44           O
ATOM   2932  N   MET M 160      -7.746  -2.723 -22.724  1.00 32.46           N
ATOM   2933  CA  MET M 160      -7.763  -2.563 -24.194  1.00 33.04           C
ATOM   2934  CB  MET M 160      -9.056  -1.887 -24.672  1.00 36.08           C
ATOM   2935  CG  MET M 160     -10.328  -2.695 -24.411  1.00 36.08           C
ATOM   2936  SD  MET M 160     -10.302  -4.068 -25.552  1.00 54.12           S
ATOM   2937  CE  MET M 160     -11.231  -3.397 -26.949  1.00 52.20           C
ATOM   2938  C   MET M 160      -6.562  -1.703 -24.520  1.00 33.12           C
ATOM   2939  O   MET M 160      -6.394  -0.624 -23.944  1.00 31.84           O
ATOM   2940  N   ILE M 161      -5.673  -2.172 -25.391  1.00 32.84           N
ATOM   2941  CA  ILE M 161      -4.517  -1.316 -25.743  1.00 35.04           C
ATOM   2942  CB  ILE M 161      -3.203  -2.104 -25.673  1.00 35.53           C
ATOM   2943  CG1 ILE M 161      -2.860  -2.469 -24.221  1.00 36.83           C
ATOM   2944  CD1 ILE M 161      -2.084  -3.763 -24.162  1.00 30.70           C
ATOM   2945  CG2 ILE M 161      -2.030  -1.326 -26.256  1.00 34.29           C
ATOM   2946  C   ILE M 161      -4.744  -0.768 -27.168  1.00 38.67           C
ATOM   2947  O   ILE M 161      -5.211  -1.516 -28.029  1.00 37.90           O
ATOM   2948  N   SER M 162      -4.429   0.509 -27.423  1.00 39.89           N
ATOM   2949  CA  SER M 162      -4.655   1.070 -28.761  1.00 40.75           C
ATOM   2950  CB  SER M 162      -6.099   1.545 -28.894  1.00 39.53           C
ATOM   2951  OG  SER M 162      -6.234   2.750 -28.156  1.00 39.52           O
ATOM   2952  C   SER M 162      -3.723   2.252 -29.013  1.00 46.81           C
ATOM   2953  O   SER M 162      -3.354   2.960 -28.071  1.00 50.29           O
ATOM   2954  N   PHE M 163      -3.318   2.442 -30.274  1.00 46.86           N
ATOM   2955  CA  PHE M 163      -2.500   3.605 -30.674  1.00 42.68           C
ATOM   2956  CB  PHE M 163      -1.450   3.192 -31.660  1.00 40.51           C
ATOM   2957  CG  PHE M 163      -0.427   2.286 -31.103  1.00 41.93           C
ATOM   2958  CD1 PHE M 163      -0.615   0.899 -31.122  1.00 39.66           C
ATOM   2959  CE1 PHE M 163       0.324   0.065 -30.611  1.00 39.40           C
ATOM   2960  CZ  PHE M 163       1.475   0.585 -30.063  1.00 41.14           C
ATOM   2961  CE2 PHE M 163       1.678   1.953 -30.018  1.00 45.42           C
ATOM   2962  CD2 PHE M 163       0.731   2.804 -30.548  1.00 45.04           C
ATOM   2963  C   PHE M 163      -3.402   4.596 -31.356  1.00 43.40           C
ATOM   2964  O   PHE M 163      -4.076   4.238 -32.327  1.00 44.45           O
ATOM   2965  N   VAL M 164      -3.417   5.821 -30.840  1.00 41.82           N
ATOM   2966  CA  VAL M 164      -4.347   6.861 -31.239  1.00 41.66           C
ATOM   2967  CB  VAL M 164      -5.545   7.017 -30.248  1.00 48.27           C
ATOM   2968  CG1 VAL M 164      -6.496   5.835 -30.324  1.00 50.04           C
ATOM   2969  CG2 VAL M 164      -5.074   7.286 -28.818  1.00 48.63           C
ATOM   2970  C   VAL M 164      -3.629   8.213 -31.382  1.00 44.90           C
ATOM   2971  O   VAL M 164      -2.446   8.331 -31.027  1.00 43.97           O
ATOM   2972  N   ARG M 165      -4.357   9.221 -31.888  1.00 45.33           N
ATOM   2973  CA  ARG M 165      -3.804  10.568 -32.154  1.00 51.06           C
ATOM   2974  CB  ARG M 165      -3.702  10.826 -33.654  1.00 50.75           C
ATOM   2975  CG  ARG M 165      -2.324  10.624 -34.172  1.00 53.20           C
ATOM   2976  CD  ARG M 165      -2.301  10.631 -35.695  1.00 49.49           C
ATOM   2977  NE  ARG M 165      -0.928  10.390 -36.104  1.00 46.22           N
ATOM   2978  CZ  ARG M 165      -0.520   9.363 -36.848  1.00 50.31           C
ATOM   2979  NH1 ARG M 165      -1.403   8.480 -37.339  1.00 42.72           N
ATOM   2980  NH2 ARG M 165       0.785   9.234 -37.129  1.00 46.66           N
ATOM   2981  C   ARG M 165      -4.597  11.704 -31.558  1.00 49.31           C
ATOM   2982  O   ARG M 165      -5.834  11.656 -31.502  1.00 51.48           O
ATOM   2983  N   GLY M 166      -3.886  12.751 -31.159  1.00 49.14           N
ATOM   2984  CA  GLY M 166      -4.533  13.955 -30.632  1.00 52.67           C
ATOM   2985  C   GLY M 166      -5.786  13.653 -29.841  1.00 59.96           C
ATOM   2986  O   GLY M 166      -5.730  12.924 -28.850  1.00 66.08           O
ATOM   2987  N   ASP M 167      -6.916  14.196 -30.297  1.00 65.91           N
ATOM   2988  CA  ASP M 167      -8.207  14.071 -29.623  1.00 67.27           C
ATOM   2989  CB  ASP M 167      -8.999  15.375 -29.805  1.00 68.50           C
ATOM   2990  CG  ASP M 167     -10.420  15.290 -29.288  1.00 76.81           C
ATOM   2991  OD1 ASP M 167     -11.178  16.239 -29.531  1.00 71.00           O
ATOM   2992  OD2 ASP M 167     -10.802  14.291 -28.640  1.00 90.34           O
ATOM   2993  C   ASP M 167      -8.976  12.830 -30.118  1.00 67.09           C
ATOM   2994  O   ASP M 167      -9.294  12.733 -31.297  1.00 58.77           O
ATOM   2995  N   HIS M 168      -9.272  11.899 -29.196  1.00 68.52           N
ATOM   2996  CA  HIS M 168      -9.773  10.537 -29.533  1.00 71.13           C
ATOM   2997  CB  HIS M 168      -8.617   9.524 -29.530  1.00 64.21           C
ATOM   2998  CG  HIS M 168      -7.737   9.640 -28.326  1.00 65.92           C
ATOM   2999  ND1 HIS M 168      -6.596  10.412 -28.310  1.00 63.24           N
ATOM   3000  CE1 HIS M 168      -6.039  10.348 -27.113  1.00 60.44           C
ATOM   3001  NE2 HIS M 168      -6.781   9.571 -26.350  1.00 60.83           N
ATOM   3002  CD2 HIS M 168      -7.849   9.112 -27.083  1.00 64.76           C
ATOM   3003  C   HIS M 168     -10.939  10.024 -28.648  1.00 74.54           C
ATOM   3004  O   HIS M 168     -11.048   8.823 -28.361  1.00 67.38           O
ATOM   3005  N   ARG M 169     -11.808  10.945 -28.232  1.00 80.21           N
ATOM   3006  CA  ARG M 169     -13.136  10.611 -27.688  1.00 80.68           C
ATOM   3007  CB  ARG M 169     -13.926   9.661 -28.624  1.00 88.12           C
ATOM   3008  CG  ARG M 169     -14.137  10.154 -30.085  1.00 87.30           C
ATOM   3009  CD  ARG M 169     -14.574   8.991 -30.977  1.00 97.18           C
ATOM   3010  NE  ARG M 169     -13.845   7.754 -30.657  1.00102.01           N
ATOM   3011  CZ  ARG M 169     -14.328   6.515 -30.799  1.00110.57           C
ATOM   3012  NH1 ARG M 169     -15.554   6.308 -31.271  1.00113.60           N
ATOM   3013  NH2 ARG M 169     -13.582   5.466 -30.463  1.00113.06           N
ATOM   3014  C   ARG M 169     -13.116  10.094 -26.247  1.00 73.24           C
ATOM   3015  O   ARG M 169     -14.139   9.666 -25.715  1.00 66.34           O
ATOM   3016  N   ASP M 170     -11.945  10.123 -25.624  1.00 72.38           N
ATOM   3017  CA  ASP M 170     -11.878  10.117 -24.169  1.00 72.50           C
ATOM   3018  CB  ASP M 170     -10.861   9.074 -23.668  1.00 69.30           C
ATOM   3019  CG  ASP M 170      -9.408   9.484 -23.882  1.00 63.68           C
ATOM   3020  OD1 ASP M 170      -9.072  10.676 -23.707  1.00 64.40           O
ATOM   3021  OD2 ASP M 170      -8.580   8.585 -24.177  1.00 61.34           O
ATOM   3022  C   ASP M 170     -11.551  11.570 -23.791  1.00 70.30           C
ATOM   3023  O   ASP M 170     -11.311  12.369 -24.690  1.00 77.85           O
ATOM   3024  N   ASN M 171     -11.541  11.944 -22.515  1.00 67.04           N
ATOM   3025  CA  ASN M 171     -11.293  13.364 -22.192  1.00 64.55           C
ATOM   3026  CB  ASN M 171     -12.254  13.858 -21.121  1.00 69.45           C
ATOM   3027  CG  ASN M 171     -13.431  14.598 -21.716  1.00 75.28           C
ATOM   3028  OD1 ASN M 171     -13.938  14.225 -22.780  1.00 74.65           O
ATOM   3029  ND2 ASN M 171     -13.866  15.667 -21.045  1.00 71.55           N
ATOM   3030  C   ASN M 171      -9.844  13.811 -21.914  1.00 68.91           C
ATOM   3031  O   ASN M 171      -9.593  14.815 -21.241  1.00 67.60           O
ATOM   3032  N   SER M 172      -8.891  13.078 -22.471  1.00 70.95           N
ATOM   3033  CA  SER M 172      -7.489  13.394 -22.291  1.00 73.88           C
ATOM   3034  CB  SER M 172      -6.881  12.425 -21.282  1.00 72.97           C
ATOM   3035  OG  SER M 172      -5.802  13.043 -20.621  1.00 72.09           O
ATOM   3036  C   SER M 172      -6.777  13.313 -23.655  1.00 76.44           C
ATOM   3037  O   SER M 172      -6.283  12.253 -24.037  1.00 71.29           O
ATOM   3038  N   PRO M 173      -6.757  14.430 -24.413  1.00 76.55           N
ATOM   3039  CA  PRO M 173      -6.282  14.356 -25.803  1.00 68.71           C
ATOM   3040  CB  PRO M 173      -6.989  15.545 -26.489  1.00 73.28           C
ATOM   3041  CG  PRO M 173      -7.918  16.147 -25.438  1.00 78.62           C
ATOM   3042  CD  PRO M 173      -7.334  15.752 -24.111  1.00 79.42           C
ATOM   3043  C   PRO M 173      -4.766  14.482 -25.921  1.00 60.32           C
ATOM   3044  O   PRO M 173      -4.146  15.230 -25.158  1.00 57.03           O
ATOM   3045  N   PHE M 174      -4.186  13.748 -26.870  1.00 55.70           N
ATOM   3046  CA  PHE M 174      -2.747  13.801 -27.150  1.00 58.79           C
ATOM   3047  CB  PHE M 174      -2.267  12.556 -27.930  1.00 67.80           C
ATOM   3048  CG  PHE M 174      -2.106  11.288 -27.075  1.00 74.13           C
ATOM   3049  CD1 PHE M 174      -1.103  11.192 -26.102  1.00 70.75           C
ATOM   3050  CE1 PHE M 174      -0.953  10.026 -25.339  1.00 65.29           C
ATOM   3051  CZ  PHE M 174      -1.799   8.935 -25.537  1.00 61.92           C
ATOM   3052  CE2 PHE M 174      -2.810   8.994 -26.504  1.00 69.57           C
ATOM   3053  CD2 PHE M 174      -2.949  10.174 -27.277  1.00 80.86           C
ATOM   3054  C   PHE M 174      -2.321  15.113 -27.852  1.00 58.63           C
ATOM   3055  O   PHE M 174      -3.105  16.050 -27.954  1.00 52.83           O
ATOM   3056  N   ASP M 175      -1.084  15.167 -28.335  1.00 55.94           N
ATOM   3057  CA  ASP M 175      -0.388  16.437 -28.463  1.00 57.84           C
ATOM   3058  CB  ASP M 175       0.155  16.816 -27.075  1.00 53.49           C
ATOM   3059  CG  ASP M 175       1.245  15.877 -26.634  1.00 57.83           C
ATOM   3060  OD1 ASP M 175       1.255  14.743 -27.189  1.00 50.20           O
ATOM   3061  OD2 ASP M 175       2.108  16.255 -25.807  1.00 52.52           O
ATOM   3062  C   ASP M 175       0.782  16.384 -29.449  1.00 55.54           C
ATOM   3063  O   ASP M 175       1.867  16.883 -29.146  1.00 62.01           O
ATOM   3064  N   GLY M 176       0.589  15.765 -30.608  1.00 57.81           N
ATOM   3065  CA  GLY M 176       1.670  15.676 -31.600  1.00 61.36           C
ATOM   3066  C   GLY M 176       2.909  14.953 -31.083  1.00 64.10           C
ATOM   3067  O   GLY M 176       2.832  14.275 -30.081  1.00 65.89           O
ATOM   3068  N   PRO M 177       4.058  15.069 -31.780  1.00 63.03           N
ATOM   3069  CA  PRO M 177       5.260  14.362 -31.328  1.00 61.28           C
ATOM   3070  CB  PRO M 177       6.245  14.548 -32.493  1.00 63.80           C
ATOM   3071  CG  PRO M 177       5.422  14.980 -33.640  1.00 60.46           C
ATOM   3072  CD  PRO M 177       4.298  15.768 -33.049  1.00 62.03           C
ATOM   3073  C   PRO M 177       5.856  14.971 -30.079  1.00 60.11           C
ATOM   3074  O   PRO M 177       5.741  16.190 -29.872  1.00 58.65           O
ATOM   3075  N   GLY M 178       6.522  14.129 -29.281  1.00 61.87           N
ATOM   3076  CA  GLY M 178       7.053  14.518 -27.956  1.00 55.40           C
ATOM   3077  C   GLY M 178       5.964  14.755 -26.918  1.00 50.07           C
ATOM   3078  O   GLY M 178       4.791  14.372 -27.129  1.00 46.16           O
ATOM   3079  N   GLY M 179       6.338  15.391 -25.802  1.00 44.99           N
ATOM   3080  CA  GLY M 179       5.386  15.719 -24.758  1.00 46.84           C
ATOM   3081  C   GLY M 179       4.882  14.464 -24.038  1.00 50.92           C
ATOM   3082  O   GLY M 179       5.675  13.707 -23.431  1.00 41.42           O
ATOM   3083  N   ASN M 180       3.569  14.242 -24.128  1.00 45.26           N
ATOM   3084  CA  ASN M 180       2.942  13.057 -23.551  1.00 49.17           C
ATOM   3085  CB  ASN M 180       1.516  13.408 -23.115  1.00 45.73           C
ATOM   3086  CG  ASN M 180       1.502  14.344 -21.904  1.00 49.63           C
ATOM   3087  OD1 ASN M 180       2.528  14.554 -21.225  1.00 47.52           O
ATOM   3088  ND2 ASN M 180       0.350  14.919 -21.635  1.00 47.39           N
ATOM   3089  C   ASN M 180       2.994  11.839 -24.486  1.00 50.21           C
ATOM   3090  O   ASN M 180       2.387  11.873 -25.558  1.00 55.03           O
ATOM   3091  N   LEU M 181       3.706  10.772 -24.098  1.00 44.51           N
ATOM   3092  CA  LEU M 181       3.866   9.606 -24.997  1.00 39.14           C
ATOM   3093  CB  LEU M 181       5.161   8.878 -24.708  1.00 34.80           C
ATOM   3094  CG  LEU M 181       6.242   9.893 -24.466  1.00 40.68           C
ATOM   3095  CD1 LEU M 181       7.478   9.174 -23.919  1.00 38.40           C
ATOM   3096  CD2 LEU M 181       6.563  10.765 -25.749  1.00 38.95           C
ATOM   3097  C   LEU M 181       2.724   8.598 -25.012  1.00 39.35           C
ATOM   3098  O   LEU M 181       2.488   7.909 -26.025  1.00 41.28           O
ATOM   3099  N   ALA M 182       2.003   8.502 -23.904  1.00 47.54           N
ATOM   3100  CA  ALA M 182       1.030   7.422 -23.726  1.00 46.66           C
ATOM   3101  CB  ALA M 182       1.780   6.168 -23.508  1.00 46.97           C
ATOM   3102  C   ALA M 182       0.235   7.763 -22.487  1.00 49.66           C
ATOM   3103  O   ALA M 182       0.672   8.618 -21.747  1.00 45.23           O
ATOM   3104  N   HIS M 183      -0.930   7.143 -22.264  1.00 49.44           N
ATOM   3105  CA  HIS M 183      -1.644   7.286 -20.984  1.00 47.71           C
ATOM   3106  CB  HIS M 183      -2.454   8.619 -20.880  1.00 48.87           C
ATOM   3107  CG  HIS M 183      -3.466   8.833 -21.975  1.00 48.55           C
ATOM   3108  ND1 HIS M 183      -3.521   9.994 -22.717  1.00 50.61           N
ATOM   3109  CE1 HIS M 183      -4.488   9.900 -23.615  1.00 50.50           C
ATOM   3110  NE2 HIS M 183      -5.090   8.735 -23.464  1.00 45.26           N
ATOM   3111  CD2 HIS M 183      -4.475   8.053 -22.435  1.00 49.18           C
ATOM   3112  C   HIS M 183      -2.510   6.043 -20.681  1.00 48.26           C
ATOM   3113  O   HIS M 183      -2.911   5.305 -21.612  1.00 43.26           O
ATOM   3114  N   ALA M 184      -2.773   5.780 -19.396  1.00 48.32           N
ATOM   3115  CA  ALA M 184      -3.646   4.646 -19.015  1.00 43.81           C
ATOM   3116  CB  ALA M 184      -2.843   3.354 -18.833  1.00 43.65           C
ATOM   3117  C   ALA M 184      -4.558   4.911 -17.821  1.00 45.05           C
ATOM   3118  O   ALA M 184      -4.273   5.734 -16.954  1.00 49.14           O
ATOM   3119  N   PHE M 185      -5.677   4.207 -17.790  1.00 44.20           N
ATOM   3120  CA  PHE M 185      -6.677   4.411 -16.767  1.00 45.89           C
ATOM   3121  CB  PHE M 185      -8.090   4.418 -17.394  1.00 48.83           C
ATOM   3122  CG  PHE M 185      -8.304   5.603 -18.314  1.00 57.26           C
ATOM   3123  CD1 PHE M 185      -8.020   5.508 -19.673  1.00 58.40           C
ATOM   3124  CE1 PHE M 185      -8.174   6.609 -20.500  1.00 64.20           C
ATOM   3125  CZ  PHE M 185      -8.594   7.834 -19.973  1.00 63.84           C
ATOM   3126  CE2 PHE M 185      -8.865   7.952 -18.629  1.00 62.33           C
ATOM   3127  CD2 PHE M 185      -8.708   6.842 -17.801  1.00 61.89           C
ATOM   3128  C   PHE M 185      -6.519   3.414 -15.639  1.00 42.97           C
ATOM   3129  O   PHE M 185      -6.268   2.249 -15.866  1.00 38.53           O
ATOM   3130  N   GLN M 186      -6.614   3.911 -14.419  1.00 45.19           N
ATOM   3131  CA  GLN M 186      -6.598   3.076 -13.237  1.00 44.71           C
ATOM   3132  CB  GLN M 186      -6.938   3.930 -12.007  1.00 49.11           C
ATOM   3133  CG  GLN M 186      -5.821   4.854 -11.542  1.00 59.66           C
ATOM   3134  CD  GLN M 186      -4.552   4.107 -11.110  1.00 61.03           C
ATOM   3135  OE1 GLN M 186      -3.594   3.987 -11.882  1.00 57.82           O
ATOM   3136  NE2 GLN M 186      -4.551   3.602  -9.871  1.00 63.86           N
ATOM   3137  C   GLN M 186      -7.619   1.933 -13.400  1.00 45.85           C
ATOM   3138  O   GLN M 186      -8.566   2.070 -14.192  1.00 41.54           O
ATOM   3139  N   PRO M 187      -7.427   0.805 -12.665  1.00 42.01           N
ATOM   3140  CA  PRO M 187      -8.368  -0.312 -12.749  1.00 38.99           C
ATOM   3141  CB  PRO M 187      -7.977  -1.192 -11.556  1.00 36.99           C
ATOM   3142  CG  PRO M 187      -6.537  -0.894 -11.271  1.00 37.44           C
ATOM   3143  CD  PRO M 187      -6.235   0.471 -11.858  1.00 40.05           C
ATOM   3144  C   PRO M 187      -9.848   0.085 -12.624  1.00 40.67           C
ATOM   3145  O   PRO M 187     -10.227   0.911 -11.796  1.00 38.34           O
ATOM   3146  N   GLY M 188     -10.685  -0.542 -13.435  1.00 46.57           N
ATOM   3147  CA  GLY M 188     -12.123  -0.348 -13.326  1.00 50.02           C
ATOM   3148  C   GLY M 188     -12.801  -0.852 -14.567  1.00 50.10           C
ATOM   3149  O   GLY M 188     -12.116  -1.322 -15.489  1.00 49.79           O
ATOM   3150  N   PRO M 189     -14.144  -0.764 -14.604  1.00 51.81           N
ATOM   3151  CA  PRO M 189     -14.869  -1.173 -15.809  1.00 52.73           C
ATOM   3152  CB  PRO M 189     -16.340  -1.174 -15.351  1.00 56.78           C
ATOM   3153  CG  PRO M 189     -16.389  -0.123 -14.258  1.00 57.01           C
ATOM   3154  CD  PRO M 189     -15.039  -0.238 -13.557  1.00 52.11           C
ATOM   3155  C   PRO M 189     -14.635  -0.173 -16.955  1.00 50.99           C
ATOM   3156  O   PRO M 189     -14.200   0.964 -16.713  1.00 46.45           O
ATOM   3157  N   GLY M 190     -14.883  -0.621 -18.187  1.00 50.73           N
ATOM   3158  CA  GLY M 190     -14.900   0.271 -19.350  1.00 52.08           C
ATOM   3159  C   GLY M 190     -13.530   0.815 -19.673  1.00 49.93           C
ATOM   3160  O   GLY M 190     -12.624   0.021 -19.991  1.00 43.92           O
ATOM   3161  N   ILE M 191     -13.367   2.148 -19.583  1.00 47.94           N
ATOM   3162  CA  ILE M 191     -12.041   2.745 -19.879  1.00 48.33           C
ATOM   3163  CB  ILE M 191     -11.947   4.342 -19.922  1.00 47.45           C
ATOM   3164  CG1 ILE M 191     -13.106   5.009 -19.198  1.00 54.72           C
ATOM   3165  CD1 ILE M 191     -12.646   6.159 -18.272  1.00 55.30           C
ATOM   3166  CG2 ILE M 191     -11.626   4.876 -21.328  1.00 46.44           C
ATOM   3167  C   ILE M 191     -11.011   2.293 -18.860  1.00 43.53           C
ATOM   3168  O   ILE M 191      -9.803   2.499 -19.056  1.00 38.87           O
ATOM   3169  N   GLY M 192     -11.490   1.715 -17.756  1.00 44.45           N
ATOM   3170  CA  GLY M 192     -10.602   1.335 -16.682  1.00 38.39           C
ATOM   3171  C   GLY M 192      -9.508   0.446 -17.225  1.00 33.47           C
ATOM   3172  O   GLY M 192      -9.759  -0.432 -18.077  1.00 36.20           O
ATOM   3173  N   GLY M 193      -8.293   0.708 -16.773  1.00 31.47           N
ATOM   3174  CA  GLY M 193      -7.143  -0.076 -17.192  1.00 37.40           C
ATOM   3175  C   GLY M 193      -6.689   0.055 -18.635  1.00 41.64           C
ATOM   3176  O   GLY M 193      -5.580  -0.404 -18.977  1.00 39.09           O
ATOM   3177  N   ASP M 194      -7.523   0.651 -19.501  1.00 39.82           N
ATOM   3178  CA  ASP M 194      -7.164   0.740 -20.930  1.00 37.96           C
ATOM   3179  CB  ASP M 194      -8.316   1.312 -21.782  1.00 39.02           C
ATOM   3180  CG  ASP M 194      -9.546   0.410 -21.791  1.00 45.86           C
ATOM   3181  OD1 ASP M 194      -9.547  -0.662 -21.123  1.00 42.71           O
ATOM   3182  OD2 ASP M 194     -10.539   0.765 -22.475  1.00 50.96           O
ATOM   3183  C   ASP M 194      -5.896   1.567 -21.060  1.00 34.97           C
ATOM   3184  O   ASP M 194      -5.651   2.465 -20.265  1.00 39.24           O
ATOM   3185  N   ALA M 195      -5.062   1.235 -22.035  1.00 36.98           N
ATOM   3186  CA  ALA M 195      -3.840   1.987 -22.266  1.00 37.96           C
ATOM   3187  CB  ALA M 195      -2.619   1.095 -22.121  1.00 29.77           C
ATOM   3188  C   ALA M 195      -3.880   2.594 -23.679  1.00 38.13           C
ATOM   3189  O   ALA M 195      -4.305   1.924 -24.618  1.00 40.06           O
ATOM   3190  N   HIS M 196      -3.369   3.823 -23.808  1.00 36.81           N
ATOM   3191  CA  HIS M 196      -3.441   4.617 -25.040  1.00 38.66           C
ATOM   3192  CB  HIS M 196      -4.418   5.805 -24.864  1.00 36.40           C
ATOM   3193  CG  HIS M 196      -5.849   5.384 -24.822  1.00 34.71           C
ATOM   3194  ND1 HIS M 196      -6.883   6.253 -24.536  1.00 38.28           N
ATOM   3195  CE1 HIS M 196      -8.025   5.589 -24.546  1.00 34.95           C
ATOM   3196  NE2 HIS M 196      -7.776   4.334 -24.886  1.00 37.82           N
ATOM   3197  CD2 HIS M 196      -6.422   4.181 -25.068  1.00 34.94           C
ATOM   3198  C   HIS M 196      -2.097   5.161 -25.363  1.00 37.47           C
ATOM   3199  O   HIS M 196      -1.584   5.933 -24.587  1.00 38.71           O
ATOM   3200  N   PHE M 197      -1.536   4.752 -26.505  1.00 44.30           N
ATOM   3201  CA  PHE M 197      -0.228   5.249 -27.006  1.00 45.49           C
ATOM   3202  CB  PHE M 197       0.620   4.072 -27.490  1.00 43.34           C
ATOM   3203  CG  PHE M 197       0.925   3.096 -26.399  1.00 45.79           C
ATOM   3204  CD1 PHE M 197       2.049   3.249 -25.610  1.00 46.37           C
ATOM   3205  CE1 PHE M 197       2.302   2.380 -24.554  1.00 45.84           C
ATOM   3206  CZ  PHE M 197       1.403   1.339 -24.260  1.00 43.98           C
ATOM   3207  CE2 PHE M 197       0.269   1.196 -25.031  1.00 46.08           C
ATOM   3208  CD2 PHE M 197       0.028   2.085 -26.096  1.00 40.56           C
ATOM   3209  C   PHE M 197      -0.339   6.328 -28.111  1.00 49.73           C
ATOM   3210  O   PHE M 197      -1.177   6.189 -29.011  1.00 49.72           O
ATOM   3211  N   ASP M 198       0.514   7.367 -28.047  1.00 47.90           N
ATOM   3212  CA  ASP M 198       0.490   8.512 -29.010  1.00 45.28           C
ATOM   3213  CB  ASP M 198       1.250   9.733 -28.444  1.00 46.42           C
ATOM   3214  CG  ASP M 198       0.817  11.071 -29.088  1.00 49.77           C
ATOM   3215  OD1 ASP M 198       0.029  11.011 -30.048  1.00 47.93           O
ATOM   3216  OD2 ASP M 198       1.272  12.179 -28.642  1.00 43.50           O
ATOM   3217  C   ASP M 198       1.156   8.069 -30.300  1.00 41.68           C
ATOM   3218  O   ASP M 198       2.384   7.897 -30.321  1.00 35.26           O
ATOM   3219  N   GLU M 199       0.366   7.860 -31.362  1.00 38.45           N
ATOM   3220  CA  GLU M 199       0.927   7.360 -32.661  1.00 39.53           C
ATOM   3221  CB  GLU M 199      -0.181   6.911 -33.574  1.00 35.64           C
ATOM   3222  CG  GLU M 199       0.350   6.367 -34.865  1.00 38.15           C
ATOM   3223  CD  GLU M 199       1.113   5.127 -34.612  1.00 43.40           C
ATOM   3224  OE1 GLU M 199       0.439   4.066 -34.419  1.00 44.80           O
ATOM   3225  OE2 GLU M 199       2.356   5.227 -34.568  1.00 34.70           O
ATOM   3226  C   GLU M 199       1.809   8.406 -33.407  1.00 41.01           C
ATOM   3227  O   GLU M 199       2.685   8.059 -34.318  1.00 31.86           O
ATOM   3228  N   ASP M 200       1.570   9.664 -32.997  1.00 36.97           N
ATOM   3229  CA  ASP M 200       2.393  10.815 -33.409  1.00 42.44           C
ATOM   3230  CB  ASP M 200       1.824  12.189 -32.919  1.00 41.05           C
ATOM   3231  CG  ASP M 200       0.644  12.701 -33.782  1.00 44.48           C
ATOM   3232  OD1 ASP M 200       0.543  12.315 -34.958  1.00 45.60           O
ATOM   3233  OD2 ASP M 200      -0.203  13.472 -33.280  1.00 47.88           O
ATOM   3234  C   ASP M 200       3.801  10.655 -32.891  1.00 43.90           C
ATOM   3235  O   ASP M 200       4.676  11.420 -33.291  1.00 43.74           O
ATOM   3236  N   GLU M 201       4.033   9.704 -31.975  1.00 37.23           N
ATOM   3237  CA  GLU M 201       5.392   9.502 -31.525  1.00 37.83           C
ATOM   3238  CB  GLU M 201       5.567   8.908 -30.096  1.00 39.20           C
ATOM   3239  CG  GLU M 201       4.846   9.608 -28.972  1.00 39.34           C
ATOM   3240  CD  GLU M 201       5.193  11.057 -28.800  1.00 40.62           C
ATOM   3241  OE1 GLU M 201       6.355  11.411 -29.081  1.00 41.48           O
ATOM   3242  OE2 GLU M 201       4.295  11.840 -28.349  1.00 39.50           O
ATOM   3243  C   GLU M 201       5.863   8.504 -32.494  1.00 37.54           C
ATOM   3244  O   GLU M 201       5.072   7.799 -33.126  1.00 34.92           O
ATOM   3245  N   ARG M 202       7.174   8.432 -32.577  1.00 39.19           N
ATOM   3246  CA  ARG M 202       7.838   7.424 -33.304  1.00 36.75           C
ATOM   3247  CB  ARG M 202       9.058   8.098 -33.944  1.00 36.10           C
ATOM   3248  CG  ARG M 202       9.838   7.191 -34.801  1.00 37.88           C
ATOM   3249  CD  ARG M 202      10.737   6.357 -33.936  1.00 44.77           C
ATOM   3250  NE  ARG M 202      12.017   6.387 -34.559  1.00 50.19           N
ATOM   3251  CZ  ARG M 202      13.015   7.178 -34.208  1.00 48.91           C
ATOM   3252  NH1 ARG M 202      12.953   7.988 -33.151  1.00 43.62           N
ATOM   3253  NH2 ARG M 202      14.108   7.109 -34.933  1.00 58.62           N
ATOM   3254  C   ARG M 202       8.262   6.359 -32.282  1.00 40.54           C
ATOM   3255  O   ARG M 202       9.052   6.655 -31.382  1.00 46.32           O
ATOM   3256  N   TRP M 203       7.726   5.145 -32.421  1.00 44.05           N
ATOM   3257  CA  TRP M 203       7.962   4.020 -31.516  1.00 40.60           C
ATOM   3258  CB  TRP M 203       6.682   3.191 -31.282  1.00 40.06           C
ATOM   3259  CG  TRP M 203       5.591   4.018 -30.679  1.00 38.54           C
ATOM   3260  CD1 TRP M 203       4.518   4.559 -31.332  1.00 40.91           C
ATOM   3261  NE1 TRP M 203       3.767   5.319 -30.470  1.00 36.72           N
ATOM   3262  CE2 TRP M 203       4.332   5.269 -29.227  1.00 33.60           C
ATOM   3263  CD2 TRP M 203       5.492   4.461 -29.319  1.00 35.42           C
ATOM   3264  CE3 TRP M 203       6.278   4.268 -28.174  1.00 34.05           C
ATOM   3265  CZ3 TRP M 203       5.884   4.882 -27.002  1.00 33.61           C
ATOM   3266  CH2 TRP M 203       4.708   5.666 -26.938  1.00 35.44           C
ATOM   3267  CZ2 TRP M 203       3.928   5.872 -28.043  1.00 34.53           C
ATOM   3268  C   TRP M 203       9.072   3.124 -32.016  1.00 42.26           C
ATOM   3269  O   TRP M 203       9.182   2.836 -33.215  1.00 43.77           O
ATOM   3270  N   THR M 204       9.910   2.687 -31.082  1.00 36.73           N
ATOM   3271  CA  THR M 204      10.999   1.787 -31.429  1.00 39.07           C
ATOM   3272  CB  THR M 204      12.314   2.434 -31.198  1.00 44.18           C
ATOM   3273  OG1 THR M 204      12.416   2.739 -29.799  1.00 45.42           O
ATOM   3274  CG2 THR M 204      12.444   3.726 -32.037  1.00 39.04           C
ATOM   3275  C   THR M 204      11.032   0.527 -30.583  1.00 39.60           C
ATOM   3276  O   THR M 204      10.281   0.372 -29.632  1.00 40.78           O
ATOM   3277  N   ASN M 205      11.935  -0.346 -30.980  1.00 40.01           N
ATOM   3278  CA  ASN M 205      12.276  -1.595 -30.363  1.00 40.21           C
ATOM   3279  CB  ASN M 205      11.921  -2.695 -31.340  1.00 43.08           C
ATOM   3280  CG  ASN M 205      12.467  -2.388 -32.775  1.00 54.64           C
ATOM   3281  OD1 ASN M 205      12.695  -1.207 -33.153  1.00 51.53           O
ATOM   3282  ND2 ASN M 205      12.682  -3.442 -33.563  1.00 58.57           N
ATOM   3283  C   ASN M 205      13.789  -1.552 -30.344  1.00 36.40           C
ATOM   3284  O   ASN M 205      14.451  -2.541 -30.696  1.00 42.59           O
ATOM   3285  N   ASN M 206      14.350  -0.403 -30.004  1.00 36.94           N
ATOM   3286  CA  ASN M 206      15.810  -0.246 -29.997  1.00 38.71           C
ATOM   3287  CB  ASN M 206      16.351   0.129 -31.386  1.00 39.80           C
ATOM   3288  CG  ASN M 206      15.648   1.376 -31.992  1.00 42.26           C
ATOM   3289  OD1 ASN M 206      15.291   2.332 -31.299  1.00 41.75           O
ATOM   3290  ND2 ASN M 206      15.424   1.330 -33.291  1.00 46.79           N
ATOM   3291  C   ASN M 206      16.218   0.795 -29.009  1.00 37.03           C
ATOM   3292  O   ASN M 206      15.396   1.237 -28.230  1.00 39.89           O
ATOM   3293  N   PHE M 207      17.469   1.240 -29.085  1.00 46.62           N
ATOM   3294  CA  PHE M 207      17.994   2.314 -28.205  1.00 50.81           C
ATOM   3295  CB  PHE M 207      19.483   2.446 -28.465  1.00 59.46           C
ATOM   3296  CG  PHE M 207      20.239   1.116 -28.319  1.00 77.48           C
ATOM   3297  CD1 PHE M 207      20.498   0.298 -29.447  1.00 76.84           C
ATOM   3298  CE1 PHE M 207      21.200  -0.933 -29.316  1.00 75.35           C
ATOM   3299  CZ  PHE M 207      21.639  -1.361 -28.038  1.00 76.64           C
ATOM   3300  CE2 PHE M 207      21.368  -0.560 -26.899  1.00 78.04           C
ATOM   3301  CD2 PHE M 207      20.668   0.667 -27.046  1.00 75.94           C
ATOM   3302  C   PHE M 207      17.296   3.658 -28.340  1.00 48.12           C
ATOM   3303  O   PHE M 207      17.147   4.431 -27.377  1.00 44.87           O
ATOM   3304  N   ARG M 208      16.791   3.912 -29.537  1.00 44.51           N
ATOM   3305  CA  ARG M 208      16.345   5.247 -29.866  1.00 43.78           C
ATOM   3306  CB  ARG M 208      16.342   5.464 -31.370  1.00 45.08           C
ATOM   3307  CG  ARG M 208      17.711   5.377 -31.984  1.00 41.34           C
ATOM   3308  CD  ARG M 208      17.564   5.380 -33.469  1.00 42.46           C
ATOM   3309  NE  ARG M 208      18.856   5.239 -34.067  1.00 40.33           N
ATOM   3310  CZ  ARG M 208      19.803   6.160 -33.960  1.00 40.00           C
ATOM   3311  NH1 ARG M 208      19.555   7.279 -33.270  1.00 37.16           N
ATOM   3312  NH2 ARG M 208      20.989   5.948 -34.528  1.00 40.61           N
ATOM   3313  C   ARG M 208      15.004   5.527 -29.303  1.00 42.89           C
ATOM   3314  O   ARG M 208      14.224   4.610 -29.063  1.00 43.93           O
ATOM   3315  N   GLU M 209      14.739   6.816 -29.141  1.00 41.25           N
ATOM   3316  CA  GLU M 209      13.546   7.283 -28.525  1.00 42.04           C
ATOM   3317  CB  GLU M 209      13.572   8.792 -28.318  1.00 45.64           C
ATOM   3318  CG  GLU M 209      14.607   9.259 -27.287  1.00 49.91           C
ATOM   3319  CD  GLU M 209      14.224  10.581 -26.638  1.00 53.82           C
ATOM   3320  OE1 GLU M 209      13.250  11.216 -27.069  1.00 52.39           O
ATOM   3321  OE2 GLU M 209      14.876  10.981 -25.653  1.00 58.40           O
ATOM   3322  C   GLU M 209      12.278   6.877 -29.256  1.00 51.53           C
ATOM   3323  O   GLU M 209      12.242   6.773 -30.488  1.00 44.21           O
ATOM   3324  N   TYR M 210      11.232   7.051 -28.467  1.00 51.58           N
ATOM   3325  CA  TYR M 210      10.379   6.068 -27.762  1.00 46.30           C
ATOM   3326  CB  TYR M 210       9.082   6.792 -27.380  1.00 46.92           C
ATOM   3327  CG  TYR M 210       9.440   8.252 -27.119  1.00 47.81           C
ATOM   3328  CD1 TYR M 210      10.037   8.635 -25.918  1.00 51.59           C
ATOM   3329  CE1 TYR M 210      10.420   9.952 -25.667  1.00 50.63           C
ATOM   3330  CZ  TYR M 210      10.240  10.909 -26.658  1.00 55.05           C
ATOM   3331  OH  TYR M 210      10.621  12.200 -26.406  1.00 53.17           O
ATOM   3332  CE2 TYR M 210       9.678  10.559 -27.883  1.00 54.98           C
ATOM   3333  CD2 TYR M 210       9.285   9.223 -28.112  1.00 50.43           C
ATOM   3334  C   TYR M 210      10.239   4.548 -27.938  1.00 43.35           C
ATOM   3335  O   TYR M 210       9.338   4.080 -28.639  1.00 42.89           O
ATOM   3336  N   ASN M 211      11.099   3.799 -27.207  1.00 40.49           N
ATOM   3337  CA  ASN M 211      11.039   2.310 -27.033  1.00 38.83           C
ATOM   3338  CB  ASN M 211      12.195   1.743 -26.205  1.00 39.23           C
ATOM   3339  CG  ASN M 211      12.122   0.235 -26.051  1.00 42.00           C
ATOM   3340  OD1 ASN M 211      11.229  -0.312 -25.376  1.00 41.42           O
ATOM   3341  ND2 ASN M 211      13.086  -0.453 -26.639  1.00 40.83           N
ATOM   3342  C   ASN M 211       9.717   1.926 -26.416  1.00 36.01           C
ATOM   3343  O   ASN M 211       9.374   2.351 -25.313  1.00 34.83           O
ATOM   3344  N   LEU M 212       8.933   1.207 -27.196  1.00 32.65           N
ATOM   3345  CA  LEU M 212       7.560   0.937 -26.779  1.00 35.75           C
ATOM   3346  CB  LEU M 212       6.757   0.390 -27.941  1.00 28.36           C
ATOM   3347  CG  LEU M 212       5.408  -0.250 -27.718  1.00 31.91           C
ATOM   3348  CD1 LEU M 212       4.322   0.836 -27.535  1.00 34.03           C
ATOM   3349  CD2 LEU M 212       5.113  -1.094 -28.949  1.00 29.68           C
ATOM   3350  C   LEU M 212       7.510  -0.047 -25.609  1.00 34.94           C
ATOM   3351  O   LEU M 212       6.636   0.047 -24.751  1.00 36.03           O
ATOM   3352  N   HIS M 213       8.417  -1.000 -25.586  1.00 34.92           N
ATOM   3353  CA  HIS M 213       8.443  -1.909 -24.447  1.00 40.49           C
ATOM   3354  CB  HIS M 213       9.544  -2.927 -24.619  1.00 37.15           C
ATOM   3355  CG  HIS M 213       9.724  -3.800 -23.418  1.00 40.27           C
ATOM   3356  ND1 HIS M 213       8.661  -4.372 -22.752  1.00 37.69           N
ATOM   3357  CE1 HIS M 213       9.109  -5.088 -21.744  1.00 38.34           C
ATOM   3358  NE2 HIS M 213      10.430  -5.017 -21.742  1.00 42.99           N
ATOM   3359  CD2 HIS M 213      10.841  -4.206 -22.770  1.00 38.56           C
ATOM   3360  C   HIS M 213       8.616  -1.133 -23.105  1.00 41.68           C
ATOM   3361  O   HIS M 213       7.790  -1.265 -22.184  1.00 43.24           O
ATOM   3362  N   ARG M 214       9.648  -0.283 -23.062  1.00 41.17           N
ATOM   3363  CA  ARG M 214       9.912   0.607 -21.942  1.00 39.65           C
ATOM   3364  CB  ARG M 214      11.150   1.497 -22.187  1.00 42.75           C
ATOM   3365  CG  ARG M 214      11.275   2.670 -21.166  1.00 45.90           C
ATOM   3366  CD  ARG M 214      11.678   2.229 -19.710  1.00 39.88           C
ATOM   3367  NE  ARG M 214      11.801   3.402 -18.851  1.00 39.03           N
ATOM   3368  CZ  ARG M 214      10.793   4.004 -18.239  1.00 39.70           C
ATOM   3369  NH1 ARG M 214       9.572   3.512 -18.351  1.00 41.56           N
ATOM   3370  NH2 ARG M 214      10.995   5.121 -17.534  1.00 42.90           N
ATOM   3371  C   ARG M 214       8.716   1.438 -21.540  1.00 40.05           C
ATOM   3372  O   ARG M 214       8.448   1.535 -20.354  1.00 41.06           O
ATOM   3373  N   VAL M 215       7.956   1.971 -22.498  1.00 34.53           N
ATOM   3374  CA  VAL M 215       6.838   2.864 -22.174  1.00 34.99           C
ATOM   3375  CB  VAL M 215       6.494   3.845 -23.359  1.00 35.22           C
ATOM   3376  CG1 VAL M 215       5.244   4.645 -23.051  1.00 29.80           C
ATOM   3377  CG2 VAL M 215       7.662   4.774 -23.665  1.00 40.34           C
ATOM   3378  C   VAL M 215       5.551   2.087 -21.760  1.00 38.00           C
ATOM   3379  O   VAL M 215       4.788   2.538 -20.870  1.00 35.59           O
ATOM   3380  N   ALA M 216       5.316   0.951 -22.435  1.00 33.70           N
ATOM   3381  CA  ALA M 216       4.276  -0.048 -22.066  1.00 35.52           C
ATOM   3382  CB  ALA M 216       4.386  -1.285 -23.028  1.00 33.32           C
ATOM   3383  C   ALA M 216       4.376  -0.507 -20.572  1.00 31.34           C
ATOM   3384  O   ALA M 216       3.386  -0.481 -19.823  1.00 29.86           O
ATOM   3385  N   ALA M 217       5.582  -0.922 -20.179  1.00 31.36           N
ATOM   3386  CA  ALA M 217       5.895  -1.274 -18.769  1.00 32.48           C
ATOM   3387  CB  ALA M 217       7.386  -1.510 -18.606  1.00 29.32           C
ATOM   3388  C   ALA M 217       5.379  -0.198 -17.795  1.00 35.22           C
ATOM   3389  O   ALA M 217       4.662  -0.526 -16.811  1.00 31.58           O
ATOM   3390  N   HIS M 218       5.671   1.082 -18.096  1.00 31.22           N
ATOM   3391  CA  HIS M 218       5.215   2.153 -17.263  1.00 31.07           C
ATOM   3392  CB  HIS M 218       5.862   3.500 -17.662  1.00 33.84           C
ATOM   3393  CG  HIS M 218       5.380   4.695 -16.865  1.00 27.05           C
ATOM   3394  ND1 HIS M 218       6.005   5.112 -15.714  1.00 26.93           N
ATOM   3395  CE1 HIS M 218       5.393   6.202 -15.239  1.00 28.73           C
ATOM   3396  NE2 HIS M 218       4.424   6.538 -16.074  1.00 26.56           N
ATOM   3397  CD2 HIS M 218       4.379   5.586 -17.086  1.00 30.21           C
ATOM   3398  C   HIS M 218       3.714   2.236 -17.309  1.00 35.73           C
ATOM   3399  O   HIS M 218       3.077   2.238 -16.241  1.00 36.20           O
ATOM   3400  N   GLU M 219       3.121   2.290 -18.508  1.00 32.93           N
ATOM   3401  CA  GLU M 219       1.682   2.514 -18.570  1.00 36.01           C
ATOM   3402  CB  GLU M 219       1.186   2.572 -20.022  1.00 41.16           C
ATOM   3403  CG  GLU M 219       1.439   3.875 -20.803  1.00 43.00           C
ATOM   3404  CD  GLU M 219       1.464   5.094 -19.950  1.00 39.45           C
ATOM   3405  OE1 GLU M 219       0.491   5.434 -19.216  1.00 48.20           O
ATOM   3406  OE2 GLU M 219       2.501   5.724 -20.018  1.00 36.64           O
ATOM   3407  C   GLU M 219       0.929   1.386 -17.899  1.00 33.48           C
ATOM   3408  O   GLU M 219      -0.078   1.582 -17.219  1.00 36.20           O
ATOM   3409  N   LEU M 220       1.391   0.178 -18.149  1.00 31.24           N
ATOM   3410  CA  LEU M 220       0.659  -0.972 -17.696  1.00 27.92           C
ATOM   3411  CB  LEU M 220       1.267  -2.190 -18.362  1.00 26.99           C
ATOM   3412  CG  LEU M 220       0.465  -2.745 -19.541  1.00 28.40           C
ATOM   3413  CD1 LEU M 220      -0.682  -1.945 -20.128  1.00 26.54           C
ATOM   3414  CD2 LEU M 220       1.267  -3.458 -20.579  1.00 27.33           C
ATOM   3415  C   LEU M 220       0.649  -1.004 -16.136  1.00 28.01           C
ATOM   3416  O   LEU M 220      -0.319  -1.454 -15.547  1.00 30.42           O
ATOM   3417  N   GLY M 221       1.678  -0.465 -15.477  1.00 28.76           N
ATOM   3418  CA  GLY M 221       1.656  -0.217 -13.995  1.00 32.48           C
ATOM   3419  C   GLY M 221       0.418   0.581 -13.581  1.00 38.38           C
ATOM   3420  O   GLY M 221      -0.230   0.259 -12.598  1.00 40.68           O
ATOM   3421  N   HIS M 222       0.077   1.622 -14.353  1.00 38.19           N
ATOM   3422  CA  HIS M 222      -1.144   2.411 -14.112  1.00 40.33           C
ATOM   3423  CB  HIS M 222      -1.194   3.661 -15.032  1.00 41.89           C
ATOM   3424  CG  HIS M 222      -0.200   4.727 -14.672  1.00 41.15           C
ATOM   3425  ND1 HIS M 222      -0.145   5.300 -13.418  1.00 43.84           N
ATOM   3426  CE1 HIS M 222       0.821   6.201 -13.386  1.00 41.96           C
ATOM   3427  NE2 HIS M 222       1.392   6.237 -14.574  1.00 42.60           N
ATOM   3428  CD2 HIS M 222       0.770   5.327 -15.400  1.00 35.48           C
ATOM   3429  C   HIS M 222      -2.399   1.585 -14.319  1.00 36.73           C
ATOM   3430  O   HIS M 222      -3.358   1.711 -13.536  1.00 35.61           O
ATOM   3431  N   SER M 223      -2.406   0.757 -15.379  1.00 35.09           N
ATOM   3432  CA  SER M 223      -3.543  -0.135 -15.626  1.00 34.57           C
ATOM   3433  CB  SER M 223      -3.299  -1.021 -16.848  1.00 34.87           C
ATOM   3434  OG  SER M 223      -3.178  -0.293 -18.041  1.00 40.41           O
ATOM   3435  C   SER M 223      -3.795  -1.091 -14.431  1.00 34.73           C
ATOM   3436  O   SER M 223      -4.903  -1.623 -14.292  1.00 34.79           O
ATOM   3437  N   LEU M 224      -2.750  -1.343 -13.636  1.00 32.25           N
ATOM   3438  CA  LEU M 224      -2.763  -2.367 -12.569  1.00 33.75           C
ATOM   3439  CB  LEU M 224      -1.428  -3.112 -12.498  1.00 24.23           C
ATOM   3440  CG  LEU M 224      -1.225  -3.960 -13.766  1.00 23.10           C
ATOM   3441  CD1 LEU M 224       0.073  -4.743 -13.769  1.00 18.00           C
ATOM   3442  CD2 LEU M 224      -2.357  -4.913 -13.981  1.00 23.25           C
ATOM   3443  C   LEU M 224      -3.022  -1.663 -11.253  1.00 38.22           C
ATOM   3444  O   LEU M 224      -3.350  -2.309 -10.234  1.00 42.64           O
ATOM   3445  N   GLY M 225      -2.887  -0.336 -11.275  1.00 37.82           N
ATOM   3446  CA  GLY M 225      -3.233   0.485 -10.124  1.00 35.08           C
ATOM   3447  C   GLY M 225      -2.095   1.201  -9.435  1.00 34.51           C
ATOM   3448  O   GLY M 225      -2.252   1.728  -8.332  1.00 40.66           O
ATOM   3449  N   LEU M 226      -0.930   1.244 -10.034  1.00 35.51           N
ATOM   3450  CA  LEU M 226       0.115   2.049  -9.417  1.00 35.73           C
ATOM   3451  CB  LEU M 226       1.491   1.533  -9.816  1.00 35.53           C
ATOM   3452  CG  LEU M 226       1.815   0.117  -9.304  1.00 33.37           C
ATOM   3453  CD1 LEU M 226       3.060  -0.405  -9.941  1.00 29.86           C
ATOM   3454  CD2 LEU M 226       1.959   0.105  -7.773  1.00 34.60           C
ATOM   3455  C   LEU M 226       0.025   3.532  -9.776  1.00 42.40           C
ATOM   3456  O   LEU M 226      -0.496   3.893 -10.849  1.00 40.43           O
ATOM   3457  N   SER M 227       0.534   4.375  -8.865  1.00 45.20           N
ATOM   3458  CA  SER M 227       0.742   5.827  -9.096  1.00 42.82           C
ATOM   3459  CB  SER M 227       0.469   6.657  -7.844  1.00 39.26           C
ATOM   3460  OG  SER M 227      -0.865   6.460  -7.425  1.00 47.42           O
ATOM   3461  C   SER M 227       2.179   6.018  -9.493  1.00 43.22           C
ATOM   3462  O   SER M 227       2.906   5.043  -9.561  1.00 40.59           O
ATOM   3463  N   HIS M 228       2.576   7.261  -9.793  1.00 41.43           N
ATOM   3464  CA  HIS M 228       3.939   7.540 -10.165  1.00 42.55           C
ATOM   3465  CB  HIS M 228       4.106   8.977 -10.750  1.00 50.51           C
ATOM   3466  CG  HIS M 228       3.459   9.178 -12.089  1.00 48.82           C
ATOM   3467  ND1 HIS M 228       2.388  10.027 -12.276  1.00 52.07           N
ATOM   3468  CE1 HIS M 228       2.015   9.990 -13.549  1.00 56.52           C
ATOM   3469  NE2 HIS M 228       2.802   9.143 -14.192  1.00 50.71           N
ATOM   3470  CD2 HIS M 228       3.716   8.624 -13.302  1.00 54.71           C
ATOM   3471  C   HIS M 228       4.742   7.369  -8.902  1.00 39.02           C
ATOM   3472  O   HIS M 228       4.215   7.486  -7.803  1.00 48.11           O
ATOM   3473  N   SER M 229       6.003   7.050  -9.053  1.00 35.90           N
ATOM   3474  CA  SER M 229       6.925   6.997  -7.948  1.00 38.31           C
ATOM   3475  CB  SER M 229       7.839   5.799  -8.219  1.00 34.46           C
ATOM   3476  OG  SER M 229       8.876   5.720  -7.250  1.00 33.20           O
ATOM   3477  C   SER M 229       7.791   8.307  -7.894  1.00 44.93           C
ATOM   3478  O   SER M 229       8.109   8.873  -8.937  1.00 43.97           O
ATOM   3479  N   THR M 230       8.196   8.766  -6.705  1.00 48.04           N
ATOM   3480  CA  THR M 230       9.243   9.805  -6.593  1.00 54.52           C
ATOM   3481  CB  THR M 230       9.240  10.456  -5.215  1.00 55.73           C
ATOM   3482  OG1 THR M 230       9.056   9.427  -4.233  1.00 46.74           O
ATOM   3483  CG2 THR M 230       8.136  11.526  -5.115  1.00 53.72           C
ATOM   3484  C   THR M 230      10.645   9.233  -6.812  1.00 56.70           C
ATOM   3485  O   THR M 230      11.596   9.962  -7.113  1.00 65.38           O
ATOM   3486  N   ASP M 231      10.771   7.923  -6.647  1.00 55.19           N
ATOM   3487  CA  ASP M 231      12.006   7.204  -6.910  1.00 55.06           C
ATOM   3488  CB  ASP M 231      11.805   5.730  -6.528  1.00 61.21           C
ATOM   3489  CG  ASP M 231      13.107   4.995  -6.373  1.00 67.08           C
ATOM   3490  OD1 ASP M 231      13.318   4.498  -5.251  1.00 66.41           O
ATOM   3491  OD2 ASP M 231      13.923   4.954  -7.343  1.00 68.49           O
ATOM   3492  C   ASP M 231      12.417   7.281  -8.382  1.00 57.74           C
ATOM   3493  O   ASP M 231      11.676   6.797  -9.259  1.00 46.28           O
ATOM   3494  N   ILE M 232      13.610   7.822  -8.645  1.00 58.31           N
ATOM   3495  CA  ILE M 232      14.025   8.139 -10.006  1.00 53.39           C
ATOM   3496  CB  ILE M 232      15.051   9.305 -10.041  1.00 64.09           C
ATOM   3497  CG1 ILE M 232      15.221   9.789 -11.497  1.00 68.67           C
ATOM   3498  CD1 ILE M 232      15.313  11.310 -11.707  1.00 74.36           C
ATOM   3499  CG2 ILE M 232      16.405   8.877  -9.394  1.00 60.84           C
ATOM   3500  C   ILE M 232      14.531   6.954 -10.834  1.00 54.87           C
ATOM   3501  O   ILE M 232      14.508   6.986 -12.082  1.00 52.81           O
ATOM   3502  N   GLY M 233      15.003   5.909 -10.173  1.00 53.11           N
ATOM   3503  CA  GLY M 233      15.414   4.708 -10.924  1.00 48.47           C
ATOM   3504  C   GLY M 233      14.279   3.715 -11.037  1.00 44.93           C
ATOM   3505  O   GLY M 233      14.459   2.627 -11.574  1.00 45.47           O
ATOM   3506  N   ALA M 234      13.112   4.101 -10.532  1.00 42.41           N
ATOM   3507  CA  ALA M 234      11.925   3.259 -10.594  1.00 48.04           C
ATOM   3508  CB  ALA M 234      11.005   3.558  -9.444  1.00 49.55           C
ATOM   3509  C   ALA M 234      11.163   3.407 -11.896  1.00 48.17           C
ATOM   3510  O   ALA M 234      10.941   4.536 -12.363  1.00 48.99           O
ATOM   3511  N   LEU M 235      10.731   2.266 -12.450  1.00 45.41           N
ATOM   3512  CA  LEU M 235       9.967   2.218 -13.714  1.00 39.93           C
ATOM   3513  CB  LEU M 235       9.522   0.812 -14.003  1.00 39.41           C
ATOM   3514  CG  LEU M 235       9.232   0.438 -15.442  1.00 40.93           C
ATOM   3515  CD1 LEU M 235      10.487   0.594 -16.279  1.00 45.59           C
ATOM   3516  CD2 LEU M 235       8.784  -1.019 -15.477  1.00 43.83           C
ATOM   3517  C   LEU M 235       8.761   3.114 -13.693  1.00 39.50           C
ATOM   3518  O   LEU M 235       8.330   3.642 -14.725  1.00 41.50           O
ATOM   3519  N   MET M 236       8.228   3.309 -12.499  1.00 36.22           N
ATOM   3520  CA  MET M 236       7.117   4.188 -12.327  1.00 35.43           C
ATOM   3521  CB  MET M 236       6.186   3.685 -11.242  1.00 34.52           C
ATOM   3522  CG  MET M 236       5.501   2.314 -11.549  1.00 35.25           C
ATOM   3523  SD  MET M 236       4.762   2.205 -13.207  1.00 37.34           S
ATOM   3524  CE  MET M 236       3.359   3.285 -12.995  1.00 32.54           C
ATOM   3525  C   MET M 236       7.459   5.692 -12.118  1.00 39.75           C
ATOM   3526  O   MET M 236       6.515   6.482 -11.958  1.00 37.74           O
ATOM   3527  N   TYR M 237       8.744   6.093 -12.126  1.00 37.03           N
ATOM   3528  CA  TYR M 237       9.084   7.551 -12.231  1.00 46.41           C
ATOM   3529  CB  TYR M 237      10.589   7.810 -12.440  1.00 46.62           C
ATOM   3530  CG  TYR M 237      10.993   9.242 -12.029  1.00 53.86           C
ATOM   3531  CD1 TYR M 237      10.691   9.724 -10.739  1.00 54.78           C
ATOM   3532  CE1 TYR M 237      11.027  11.022 -10.331  1.00 62.74           C
ATOM   3533  CZ  TYR M 237      11.705  11.882 -11.213  1.00 66.01           C
ATOM   3534  OH  TYR M 237      12.009  13.173 -10.767  1.00 62.09           O
ATOM   3535  CE2 TYR M 237      12.035  11.432 -12.518  1.00 58.55           C
ATOM   3536  CD2 TYR M 237      11.664  10.108 -12.918  1.00 55.95           C
ATOM   3537  C   TYR M 237       8.301   8.193 -13.388  1.00 45.69           C
ATOM   3538  O   TYR M 237       8.187   7.545 -14.428  1.00 53.59           O
ATOM   3539  N   PRO M 238       7.751   9.439 -13.225  1.00 47.56           N
ATOM   3540  CA  PRO M 238       6.928   9.997 -14.331  1.00 49.72           C
ATOM   3541  CB  PRO M 238       6.424  11.334 -13.785  1.00 44.19           C
ATOM   3542  CG  PRO M 238       6.499  11.195 -12.322  1.00 44.21           C
ATOM   3543  CD  PRO M 238       7.713  10.326 -12.051  1.00 44.76           C
ATOM   3544  C   PRO M 238       7.668  10.234 -15.645  1.00 54.64           C
ATOM   3545  O   PRO M 238       7.016  10.250 -16.693  1.00 57.66           O
ATOM   3546  N   SER M 239       8.998  10.397 -15.598  1.00 52.51           N
ATOM   3547  CA  SER M 239       9.808  10.640 -16.814  1.00 55.33           C
ATOM   3548  CB  SER M 239      11.175  11.218 -16.446  1.00 54.36           C
ATOM   3549  OG  SER M 239      11.013  12.561 -16.085  1.00 59.96           O
ATOM   3550  C   SER M 239      10.067   9.426 -17.682  1.00 55.52           C
ATOM   3551  O   SER M 239       9.863   8.286 -17.285  1.00 58.36           O
ATOM   3552  N   TYR M 240      10.567   9.696 -18.874  1.00 52.85           N
ATOM   3553  CA  TYR M 240      11.039   8.658 -19.727  1.00 45.94           C
ATOM   3554  CB  TYR M 240      10.451   8.833 -21.117  1.00 42.99           C
ATOM   3555  CG  TYR M 240      11.074   7.894 -22.104  1.00 41.59           C
ATOM   3556  CD1 TYR M 240      10.444   6.707 -22.461  1.00 42.28           C
ATOM   3557  CE1 TYR M 240      11.034   5.836 -23.390  1.00 40.87           C
ATOM   3558  CZ  TYR M 240      12.250   6.153 -23.935  1.00 39.80           C
ATOM   3559  OH  TYR M 240      12.886   5.294 -24.828  1.00 43.99           O
ATOM   3560  CE2 TYR M 240      12.882   7.331 -23.579  1.00 43.12           C
ATOM   3561  CD2 TYR M 240      12.295   8.190 -22.679  1.00 40.55           C
ATOM   3562  C   TYR M 240      12.571   8.621 -19.762  1.00 47.18           C
ATOM   3563  O   TYR M 240      13.232   9.655 -19.909  1.00 53.34           O
ATOM   3564  N   THR M 241      13.126   7.419 -19.599  1.00 44.03           N
ATOM   3565  CA  THR M 241      14.565   7.145 -19.697  1.00 40.42           C
ATOM   3566  CB  THR M 241      15.255   7.164 -18.338  1.00 42.46           C
ATOM   3567  OG1 THR M 241      14.403   6.519 -17.368  1.00 44.91           O
ATOM   3568  CG2 THR M 241      15.507   8.646 -17.895  1.00 43.67           C
ATOM   3569  C   THR M 241      14.667   5.732 -20.200  1.00 43.01           C
ATOM   3570  O   THR M 241      13.743   4.912 -20.021  1.00 43.83           O
ATOM   3571  N   PHE M 242      15.773   5.414 -20.825  1.00 37.34           N
ATOM   3572  CA  PHE M 242      15.886   4.089 -21.352  1.00 44.80           C
ATOM   3573  CB  PHE M 242      15.312   4.002 -22.787  1.00 41.70           C
ATOM   3574  CG  PHE M 242      15.442   2.642 -23.396  1.00 42.79           C
ATOM   3575  CD1 PHE M 242      15.075   1.503 -22.684  1.00 42.02           C
ATOM   3576  CE1 PHE M 242      15.211   0.228 -23.235  1.00 45.57           C
ATOM   3577  CZ  PHE M 242      15.692   0.067 -24.528  1.00 45.43           C
ATOM   3578  CE2 PHE M 242      16.067   1.178 -25.238  1.00 43.19           C
ATOM   3579  CD2 PHE M 242      15.936   2.481 -24.668  1.00 40.72           C
ATOM   3580  C   PHE M 242      17.342   3.765 -21.305  1.00 48.77           C
ATOM   3581  O   PHE M 242      18.089   4.153 -22.192  1.00 50.29           O
ATOM   3582  N   SER M 243      17.740   3.065 -20.253  1.00 55.75           N
ATOM   3583  CA  SER M 243      19.135   2.708 -20.050  1.00 60.11           C
ATOM   3584  CB  SER M 243      19.376   2.408 -18.574  1.00 58.49           C
ATOM   3585  OG  SER M 243      19.060   1.045 -18.307  1.00 56.86           O
ATOM   3586  C   SER M 243      19.560   1.500 -20.906  1.00 64.93           C
ATOM   3587  O   SER M 243      20.677   1.020 -20.768  1.00 74.20           O
ATOM   3588  N   GLY M 244      18.684   0.996 -21.777  1.00 64.04           N
ATOM   3589  CA  GLY M 244      19.033  -0.151 -22.637  1.00 61.78           C
ATOM   3590  C   GLY M 244      18.332  -1.463 -22.270  1.00 69.82           C
ATOM   3591  O   GLY M 244      17.993  -2.278 -23.149  1.00 68.82           O
ATOM   3592  N   ASP M 245      18.115  -1.675 -20.971  1.00 65.40           N
ATOM   3593  CA  ASP M 245      17.382  -2.838 -20.478  1.00 59.73           C
ATOM   3594  CB  ASP M 245      18.321  -3.801 -19.765  1.00 60.69           C
ATOM   3595  CG  ASP M 245      17.581  -4.967 -19.128  1.00 65.89           C
ATOM   3596  OD1 ASP M 245      16.541  -5.386 -19.680  1.00 64.84           O
ATOM   3597  OD2 ASP M 245      18.047  -5.462 -18.077  1.00 63.39           O
ATOM   3598  C   ASP M 245      16.331  -2.339 -19.514  1.00 55.03           C
ATOM   3599  O   ASP M 245      16.595  -1.421 -18.745  1.00 66.72           O
ATOM   3600  N   VAL M 246      15.143  -2.919 -19.544  1.00 42.83           N
ATOM   3601  CA  VAL M 246      14.085  -2.417 -18.670  1.00 45.15           C
ATOM   3602  CB  VAL M 246      12.867  -1.865 -19.486  1.00 47.43           C
ATOM   3603  CG1 VAL M 246      13.008  -2.152 -20.988  1.00 45.60           C
ATOM   3604  CG2 VAL M 246      11.576  -2.387 -18.935  1.00 39.91           C
ATOM   3605  C   VAL M 246      13.661  -3.450 -17.601  1.00 41.87           C
ATOM   3606  O   VAL M 246      13.386  -4.583 -17.933  1.00 43.86           O
ATOM   3607  N   GLN M 247      13.679  -3.066 -16.324  1.00 42.33           N
ATOM   3608  CA  GLN M 247      13.347  -3.970 -15.207  1.00 42.43           C
ATOM   3609  CB  GLN M 247      14.601  -4.574 -14.582  1.00 45.40           C
ATOM   3610  CG  GLN M 247      15.430  -5.497 -15.468  1.00 51.56           C
ATOM   3611  CD  GLN M 247      14.695  -6.791 -15.949  1.00 58.23           C
ATOM   3612  OE1 GLN M 247      15.048  -7.340 -17.011  1.00 51.29           O
ATOM   3613  NE2 GLN M 247      13.694  -7.280 -15.167  1.00 49.44           N
ATOM   3614  C   GLN M 247      12.639  -3.187 -14.123  1.00 37.64           C
ATOM   3615  O   GLN M 247      12.778  -1.977 -14.036  1.00 34.26           O
ATOM   3616  N   LEU M 248      11.904  -3.877 -13.261  1.00 34.23           N
ATOM   3617  CA  LEU M 248      11.316  -3.214 -12.119  1.00 30.94           C
ATOM   3618  CB  LEU M 248      10.386  -4.155 -11.410  1.00 32.85           C
ATOM   3619  CG  LEU M 248       9.241  -4.627 -12.295  1.00 33.01           C
ATOM   3620  CD1 LEU M 248       8.268  -5.318 -11.405  1.00 34.02           C
ATOM   3621  CD2 LEU M 248       8.609  -3.451 -12.969  1.00 30.92           C
ATOM   3622  C   LEU M 248      12.373  -2.792 -11.126  1.00 30.86           C
ATOM   3623  O   LEU M 248      13.373  -3.504 -10.928  1.00 25.92           O
ATOM   3624  N   ALA M 249      12.137  -1.646 -10.482  1.00 31.75           N
ATOM   3625  CA  ALA M 249      12.955  -1.276  -9.329  1.00 34.21           C
ATOM   3626  CB  ALA M 249      13.107   0.260  -9.259  1.00 32.16           C
ATOM   3627  C   ALA M 249      12.293  -1.829  -8.056  1.00 30.27           C
ATOM   3628  O   ALA M 249      11.081  -2.130  -8.046  1.00 33.62           O
ATOM   3629  N   GLN M 250      13.046  -1.879  -6.967  1.00 31.95           N
ATOM   3630  CA  GLN M 250      12.498  -2.290  -5.653  1.00 30.52           C
ATOM   3631  CB  GLN M 250      13.545  -2.145  -4.525  1.00 33.99           C
ATOM   3632  CG  GLN M 250      13.263  -2.928  -3.211  1.00 36.14           C
ATOM   3633  CD  GLN M 250      12.861  -4.379  -3.436  1.00 38.14           C
ATOM   3634  OE1 GLN M 250      13.648  -5.187  -3.963  1.00 40.76           O
ATOM   3635  NE2 GLN M 250      11.603  -4.716  -3.062  1.00 38.49           N
ATOM   3636  C   GLN M 250      11.221  -1.560  -5.337  1.00 33.31           C
ATOM   3637  O   GLN M 250      10.264  -2.201  -4.837  1.00 33.92           O
ATOM   3638  N   ASP M 251      11.154  -0.255  -5.686  1.00 35.08           N
ATOM   3639  CA  ASP M 251       9.938   0.567  -5.408  1.00 32.62           C
ATOM   3640  CB  ASP M 251      10.074   2.071  -5.727  1.00 33.59           C
ATOM   3641  CG  ASP M 251       8.969   2.905  -5.044  1.00 36.56           C
ATOM   3642  OD1 ASP M 251       8.864   2.790  -3.815  1.00 43.32           O
ATOM   3643  OD2 ASP M 251       8.178   3.644  -5.668  1.00 36.09           O
ATOM   3644  C   ASP M 251       8.768   0.037  -6.224  1.00 31.26           C
ATOM   3645  O   ASP M 251       7.666  -0.053  -5.708  1.00 33.61           O
ATOM   3646  N   ASP M 252       9.011  -0.347  -7.477  1.00 24.28           N
ATOM   3647  CA  ASP M 252       7.907  -0.882  -8.276  1.00 28.12           C
ATOM   3648  CB  ASP M 252       8.311  -1.057  -9.739  1.00 27.97           C
ATOM   3649  CG  ASP M 252       9.117   0.135 -10.272  1.00 29.28           C
ATOM   3650  OD1 ASP M 252       8.637   1.261 -10.131  1.00 29.19           O
ATOM   3651  OD2 ASP M 252      10.230  -0.092 -10.776  1.00 31.46           O
ATOM   3652  C   ASP M 252       7.439  -2.237  -7.733  1.00 25.79           C
ATOM   3653  O   ASP M 252       6.270  -2.486  -7.704  1.00 26.28           O
ATOM   3654  N   ILE M 253       8.394  -3.106  -7.395  1.00 28.23           N
ATOM   3655  CA  ILE M 253       8.138  -4.447  -6.811  1.00 29.54           C
ATOM   3656  CB  ILE M 253       9.473  -5.189  -6.558  1.00 27.87           C
ATOM   3657  CG1 ILE M 253      10.171  -5.418  -7.864  1.00 24.21           C
ATOM   3658  CD1 ILE M 253      11.479  -6.039  -7.694  1.00 26.00           C
ATOM   3659  CG2 ILE M 253       9.245  -6.546  -5.800  1.00 26.81           C
ATOM   3660  C   ILE M 253       7.333  -4.342  -5.516  1.00 31.61           C
ATOM   3661  O   ILE M 253       6.288  -4.987  -5.377  1.00 37.86           O
ATOM   3662  N   ASP M 254       7.810  -3.499  -4.587  1.00 36.52           N
ATOM   3663  CA  ASP M 254       7.047  -3.097  -3.365  1.00 33.84           C
ATOM   3664  CB  ASP M 254       7.798  -2.020  -2.579  1.00 38.28           C
ATOM   3665  CG  ASP M 254       9.090  -2.543  -1.953  1.00 39.12           C
ATOM   3666  OD1 ASP M 254       9.310  -3.770  -1.955  1.00 29.42           O
ATOM   3667  OD2 ASP M 254       9.910  -1.698  -1.500  1.00 53.94           O
ATOM   3668  C   ASP M 254       5.638  -2.615  -3.602  1.00 31.70           C
ATOM   3669  O   ASP M 254       4.674  -3.072  -2.912  1.00 30.78           O
ATOM   3670  N   GLY M 255       5.471  -1.730  -4.585  1.00 28.40           N
ATOM   3671  CA  GLY M 255       4.143  -1.099  -4.794  1.00 22.82           C
ATOM   3672  C   GLY M 255       3.128  -2.097  -5.347  1.00 27.22           C
ATOM   3673  O   GLY M 255       1.984  -2.117  -4.945  1.00 26.71           O
ATOM   3674  N   ILE M 256       3.548  -2.949  -6.290  1.00 29.36           N
ATOM   3675  CA  ILE M 256       2.629  -3.927  -6.881  1.00 26.62           C
ATOM   3676  CB  ILE M 256       3.199  -4.446  -8.293  1.00 25.09           C
ATOM   3677  CG1 ILE M 256       2.124  -5.097  -9.143  1.00 25.18           C
ATOM   3678  CD1 ILE M 256       1.131  -4.085  -9.802  1.00 26.60           C
ATOM   3679  CG2 ILE M 256       4.402  -5.317  -8.127  1.00 23.67           C
ATOM   3680  C   ILE M 256       2.275  -5.088  -5.900  1.00 26.03           C
ATOM   3681  O   ILE M 256       1.138  -5.568  -5.882  1.00 29.73           O
ATOM   3682  N   GLN M 257       3.247  -5.520  -5.102  1.00 26.27           N
ATOM   3683  CA  GLN M 257       3.040  -6.571  -4.061  1.00 25.55           C
ATOM   3684  CB  GLN M 257       4.404  -7.074  -3.517  1.00 22.39           C
ATOM   3685  CG  GLN M 257       5.038  -8.065  -4.528  1.00 20.21           C
ATOM   3686  CD  GLN M 257       6.392  -8.546  -4.124  1.00 21.21           C
ATOM   3687  OE1 GLN M 257       7.029  -9.318  -4.835  1.00 24.43           O
ATOM   3688  NE2 GLN M 257       6.843  -8.124  -2.996  1.00 19.79           N
ATOM   3689  C   GLN M 257       2.105  -6.062  -2.970  1.00 27.34           C
ATOM   3690  O   GLN M 257       1.292  -6.831  -2.400  1.00 26.30           O
ATOM   3691  N   ALA M 258       2.149  -4.753  -2.728  1.00 24.60           N
ATOM   3692  CA  ALA M 258       1.208  -4.134  -1.771  1.00 23.64           C
ATOM   3693  CB  ALA M 258       1.533  -2.606  -1.581  1.00 23.30           C
ATOM   3694  C   ALA M 258      -0.244  -4.292  -2.232  1.00 25.61           C
ATOM   3695  O   ALA M 258      -1.116  -4.522  -1.421  1.00 25.40           O
ATOM   3696  N   ILE M 259      -0.512  -4.134  -3.543  1.00 25.45           N
ATOM   3697  CA  ILE M 259      -1.862  -4.251  -4.109  1.00 25.07           C
ATOM   3698  CB  ILE M 259      -1.933  -3.554  -5.486  1.00 27.64           C
ATOM   3699  CG1 ILE M 259      -1.501  -2.088  -5.380  1.00 31.21           C
ATOM   3700  CD1 ILE M 259      -1.574  -1.291  -6.734  1.00 29.45           C
ATOM   3701  CG2 ILE M 259      -3.343  -3.706  -6.103  1.00 28.96           C
ATOM   3702  C   ILE M 259      -2.331  -5.713  -4.291  1.00 28.89           C
ATOM   3703  O   ILE M 259      -3.452  -6.053  -3.944  1.00 29.14           O
ATOM   3704  N   TYR M 260      -1.469  -6.558  -4.866  1.00 28.14           N
ATOM   3705  CA  TYR M 260      -1.874  -7.897  -5.237  1.00 31.06           C
ATOM   3706  CB  TYR M 260      -1.527  -8.131  -6.692  1.00 26.66           C
ATOM   3707  CG  TYR M 260      -2.308  -7.172  -7.543  1.00 30.68           C
ATOM   3708  CD1 TYR M 260      -3.652  -7.373  -7.732  1.00 28.59           C
ATOM   3709  CE1 TYR M 260      -4.403  -6.504  -8.461  1.00 32.77           C
ATOM   3710  CZ  TYR M 260      -3.816  -5.384  -9.015  1.00 31.74           C
ATOM   3711  OH  TYR M 260      -4.656  -4.574  -9.734  1.00 31.29           O
ATOM   3712  CE2 TYR M 260      -2.465  -5.119  -8.810  1.00 28.26           C
ATOM   3713  CD2 TYR M 260      -1.718  -6.006  -8.079  1.00 29.14           C
ATOM   3714  C   TYR M 260      -1.302  -9.012  -4.378  1.00 28.91           C
ATOM   3715  O   TYR M 260      -1.741 -10.165  -4.478  1.00 27.00           O
ATOM   3716  N   GLY M 261      -0.301  -8.674  -3.585  1.00 26.74           N
ATOM   3717  CA  GLY M 261       0.281  -9.629  -2.672  1.00 26.70           C
ATOM   3718  C   GLY M 261       1.487 -10.349  -3.233  1.00 28.56           C
ATOM   3719  O   GLY M 261       2.071  -9.990  -4.286  1.00 28.94           O
ATOM   3720  OXT GLY M 261       1.921 -11.346  -2.630  1.00 28.65           O
TER    3721      GLY M 261 
HETATM 3722 ZN   ZN  M 301       2.806   7.621 -15.694  1.00 45.46          ZN
HETATM 3723 ZN   ZN  M 302      -6.645   8.285 -24.206  1.00 53.37          ZN
HETATM 3724 CA   CA  M 303       3.037  13.365 -27.650  1.00 49.03          CA
HETATM 3725 CA   CA  M 304       4.161   6.713 -35.188  1.00 41.09          CA
HETATM 3726 CA   CA  M 305     -11.039  -1.680 -19.695  1.00 38.53          CA
HETATM 3727  OW0 HOH Z   1       5.846 -15.680 -10.719  1.00 21.10           O
HETATM 3728  OW0 HOH Z   2       5.297 -28.193  -0.504  1.00 31.56           O
HETATM 3729  OW0 HOH Z   3       0.000  -7.266   0.000  0.50 27.50           O
HETATM 3730  OW0 HOH Z   4       1.189 -11.509   0.241  0.50 13.94           O
HETATM 3731  OW0 HOH Z   5       6.332 -16.653   2.905  1.00 23.12           O
HETATM 3732  OW0 HOH Z   6       2.336 -13.769   0.969  1.00 25.52           O
HETATM 3733  OW0 HOH Z   7       3.384 -26.656   0.434  1.00 28.42           O
HETATM 3734  OW0 HOH Z   8      37.747 -11.803  20.702  1.00 24.63           O
HETATM 3735  OW0 HOH Z   9       8.187 -33.710 -14.573  1.00 27.42           O
HETATM 3736  OW0 HOH Z  10       2.730 -11.455 -20.619  1.00 33.87           O
HETATM 3737  OW0 HOH Z  11      -4.213 -15.092 -11.686  1.00 25.48           O
HETATM 3738  OW0 HOH Z  12      14.902 -15.981  -1.022  1.00 22.59           O
HETATM 3739  OW0 HOH Z  13       8.009 -28.782  -0.071  1.00 24.86           O
HETATM 3740  OW0 HOH Z  14       8.657 -27.073   5.770  1.00 27.42           O
HETATM 3741  OW0 HOH Z  15      17.841 -29.572 -11.894  1.00 24.35           O
HETATM 3742  OW0 HOH Z  16      31.031 -25.581  10.491  1.00 27.68           O
HETATM 3743  OW0 HOH Z  17      24.052 -37.202  -8.600  1.00 20.19           O
HETATM 3744  OW0 HOH Z  18      20.877 -22.617  11.251  1.00 25.99           O
HETATM 3745  OW0 HOH Z  19       6.087 -23.295  12.183  1.00 31.54           O
HETATM 3746  OW0 HOH Z  20      11.874  -6.492 -13.240  1.00 24.00           O
HETATM 3747  OW0 HOH Z  21      49.615 -29.168  40.795  0.50 40.79           O
HETATM 3748  OW0 HOH Z  22      40.574 -21.496  10.275  1.00 31.47           O
HETATM 3749  OW0 HOH Z  23      35.560 -29.477  13.022  1.00 32.91           O
HETATM 3750  OW0 HOH Z  24      -9.645 -14.133 -28.974  1.00 41.89           O
HETATM 3751  OW0 HOH Z  25      37.959 -14.252  10.933  1.00 32.79           O
HETATM 3752  OW0 HOH Z  26       4.610 -17.387   4.952  1.00 23.04           O
HETATM 3753  OW0 HOH Z  27       3.412 -18.789  -6.081  1.00 23.35           O
HETATM 3754  OW0 HOH Z  28      30.792 -25.454   2.183  1.00 39.80           O
HETATM 3755  OW0 HOH Z  29       5.545 -36.520   5.118  1.00 39.22           O
HETATM 3756  OW0 HOH Z  30      13.851 -39.513  -4.207  1.00 37.66           O
HETATM 3757  OW0 HOH Z  31       5.469   9.017 -36.118  1.00 26.23           O
HETATM 3758  OW0 HOH Z  32       4.065 -25.834 -13.021  1.00 22.78           O
HETATM 3759  OW0 HOH Z  33      25.883 -22.598 -10.550  1.00 27.49           O
HETATM 3760  OW0 HOH Z  34      13.097 -23.652  11.985  1.00 29.49           O
HETATM 3761  OW0 HOH Z  35      -4.176 -15.228  -7.556  1.00 24.47           O
HETATM 3762  OW0 HOH Z  36      17.197 -14.635 -11.419  1.00 32.24           O
HETATM 3763  OW0 HOH Z  37      -1.271 -30.145  -6.783  1.00 18.56           O
HETATM 3764  OW0 HOH Z  38       1.826 -14.411 -11.980  1.00 26.59           O
HETATM 3765  OW0 HOH Z  39      28.639 -17.334  34.367  1.00 35.44           O
HETATM 3766  OW0 HOH Z  40      14.798  12.478  -8.873  1.00 56.93           O
HETATM 3767  OW0 HOH Z  41      12.989   1.793  -5.986  1.00 39.91           O
HETATM 3768  OW0 HOH Z  42      14.013 -32.247  10.720  1.00 25.68           O
HETATM 3769  OW0 HOH Z  43      10.159   2.838 -35.833  1.00 41.08           O
HETATM 3770  OW0 HOH Z  44      45.189 -14.328  13.154  1.00 28.33           O
HETATM 3771  OW0 HOH Z  45       2.371 -12.556 -18.285  1.00 27.15           O
HETATM 3772  OW0 HOH Z  46      -2.153 -24.067  -9.667  1.00 27.30           O
HETATM 3773  OW0 HOH Z  47       3.033 -15.772 -14.182  1.00 20.54           O
HETATM 3774  OW0 HOH Z  48       0.698 -14.203 -17.865  1.00 32.46           O
HETATM 3775  OW0 HOH Z  49      12.576 -20.089 -15.251  1.00 26.44           O
HETATM 3776  OW0 HOH Z  50      14.235 -32.082 -14.935  1.00 24.62           O
HETATM 3777  OW0 HOH Z  51      40.334 -28.128  24.722  1.00 42.43           O
HETATM 3778  OW0 HOH Z  52      -1.638 -16.637 -10.211  1.00 20.90           O
HETATM 3779  OW0 HOH Z  53      27.030 -15.933  27.901  1.00 30.71           O
HETATM 3780  OW0 HOH Z  54      43.347 -16.695   6.309  1.00 36.36           O
HETATM 3781  OW0 HOH Z  55       0.865 -12.012 -22.682  1.00 38.47           O
HETATM 3782  OW0 HOH Z  56      15.357 -34.101 -14.654  1.00 38.35           O
HETATM 3783  OW0 HOH Z  57      -0.408   9.059 -10.707  1.00 39.71           O
HETATM 3784  OW0 HOH Z  58      10.086 -26.546 -17.666  1.00 33.46           O
HETATM 3785  OW0 HOH Z  59       8.326 -25.523   9.815  1.00 29.05           O
HETATM 3786  OW0 HOH Z  60      26.034 -16.027 -11.125  1.00 37.09           O
HETATM 3787  OW0 HOH Z  61      31.388 -16.660  12.686  1.00 29.33           O
HETATM 3788  OW0 HOH Z  62       9.327 -12.104  -7.208  1.00 30.99           O
HETATM 3789  OW0 HOH Z  63      49.549 -15.115  33.532  1.00 46.37           O
HETATM 3790  OW0 HOH Z  64       2.959  -3.081 -35.990  1.00 39.41           O
HETATM 3791  OW0 HOH Z  65      17.133 -15.839   7.617  1.00 45.77           O
HETATM 3792  OW0 HOH Z  66       9.842  -8.391 -13.124  1.00 24.38           O
HETATM 3793  OW0 HOH Z  67       2.069 -25.623   6.867  1.00 40.02           O
HETATM 3794  OW0 HOH Z  68      22.193  -9.799 -10.088  1.00 32.38           O
HETATM 3795  OW0 HOH Z  69      29.463 -23.953   6.365  1.00 35.47           O
HETATM 3796  OW0 HOH Z  70       1.665   7.782 -17.783  1.00 41.86           O
HETATM 3797  OW0 HOH Z  71      15.825  -1.594  -7.003  1.00 37.48           O
HETATM 3798  OW0 HOH Z  72      -4.527  -8.607 -29.038  1.00 34.73           O
HETATM 3799  OW0 HOH Z  73      13.528 -20.878  10.713  1.00 27.85           O
HETATM 3800  OW0 HOH Z  74       4.228 -18.415 -13.881  1.00 32.52           O
HETATM 3801  OW0 HOH Z  75      10.484 -18.025   9.593  1.00 31.04           O
HETATM 3802  OW0 HOH Z  76      27.135 -12.601  15.283  1.00 40.47           O
HETATM 3803  OW0 HOH Z  77      32.964 -15.958  42.761  1.00 37.37           O
HETATM 3804  OW0 HOH Z  78      37.965  -4.567  34.857  1.00 46.76           O
HETATM 3805  OW0 HOH Z  79       1.240 -25.530   0.059  1.00 39.14           O
HETATM 3806  OW0 HOH Z  80      36.346  -3.337  33.256  1.00 45.66           O
HETATM 3807  OW0 HOH Z  81       4.829  -4.315  -0.552  1.00 19.90           O
HETATM 3808  OW0 HOH Z  82       2.639 -17.380   7.816  1.00 18.61           O
HETATM 3809  OW0 HOH Z  83       0.829 -16.524 -10.496  1.00 26.57           O
HETATM 3810  OW0 HOH Z  84       9.652 -10.388  -5.214  1.00 39.75           O
HETATM 3811  OW0 HOH Z  85      20.193 -23.591  14.545  1.00 31.92           O
HETATM 3812  OW0 HOH Z  86      28.228 -26.339  23.704  1.00 31.80           O
HETATM 3813  OW0 HOH Z  87       3.999 -14.270   4.970  1.00 29.22           O
HETATM 3814  OW0 HOH Z  88      18.297 -41.079  -5.638  1.00 49.39           O
HETATM 3815  OW0 HOH Z  89       4.376 -20.381  10.272  1.00 27.02           O
HETATM 3816  OW0 HOH Z  90      18.954 -40.652 -13.077  1.00 39.74           O
HETATM 3817  OW0 HOH Z  91       4.051 -19.623   7.642  1.00 30.89           O
HETATM 3818  OW0 HOH Z  92      29.527 -14.542  13.221  1.00 35.28           O
HETATM 3819  OW0 HOH Z  93      -0.539 -17.434  -6.036  1.00 21.79           O
HETATM 3820  OW0 HOH Z  94      30.709 -22.103   9.905  1.00 34.37           O
HETATM 3821  OW0 HOH Z  95      38.642 -36.479  15.055  1.00 54.23           O
HETATM 3822  OW0 HOH Z  96      14.865   1.438 -18.885  1.00 44.78           O
HETATM 3823  OW0 HOH Z  97      32.039 -22.644  -4.734  1.00 43.45           O
HETATM 3824  OW0 HOH Z  98       2.795 -19.373   4.274  1.00 22.82           O
HETATM 3825  OW0 HOH Z  99      -3.152 -12.172  -3.581  1.00 27.26           O
HETATM 3826  OW0 HOH Z 100      32.313 -35.105  11.768  1.00 55.50           O
HETATM 3827  OW0 HOH Z 101       7.002 -19.110  10.619  1.00 29.89           O
HETATM 3828  OW0 HOH Z 102       5.666 -32.718   0.583  1.00 35.37           O
HETATM 3829  OW0 HOH Z 103      25.660  -5.958  31.439  1.00 35.12           O
HETATM 3830  OW0 HOH Z 104      34.322   0.734  25.492  1.00 61.00           O
HETATM 3831  OW0 HOH Z 105      -2.982 -18.165 -11.963  1.00 32.17           O
HETATM 3832  OW0 HOH Z 106       9.282 -37.769   4.267  1.00 34.25           O
HETATM 3833  OW0 HOH Z 107      32.508 -24.337 -13.293  1.00 46.40           O
HETATM 3834  OW0 HOH Z 108      50.182 -29.768  30.233  1.00 63.56           O
HETATM 3835  OW0 HOH Z 109      40.332 -10.215  20.430  1.00 27.86           O
HETATM 3836  OW0 HOH Z 110      24.395 -12.293  -2.788  1.00 48.50           O
HETATM 3837  OW0 HOH Z 111      29.856 -37.450  15.108  1.00 35.76           O
HETATM 3838  OW0 HOH Z 112      11.017 -37.230   2.223  1.00 50.11           O
HETATM 3839  OW0 HOH Z 113      45.778  -6.168  33.772  1.00 40.01           O
HETATM 3840  OW0 HOH Z 114      -3.783   6.896 -14.231  1.00 38.46           O
HETATM 3841  OW0 HOH Z 115       8.280  -5.183   4.074  1.00 37.22           O
HETATM 3842  OW0 HOH Z 116       1.138  -9.318 -26.787  1.00 30.30           O
HETATM 3843  OW0 HOH Z 117      -1.265   8.170 -14.203  1.00 38.21           O
HETATM 3844  OW0 HOH Z 118     -11.021   3.866 -13.837  1.00 56.07           O
HETATM 3845  OW0 HOH Z 119      31.739 -25.717   5.612  1.00 36.90           O
HETATM 3846  OW0 HOH Z 120      47.968 -11.425  11.377  1.00 29.92           O
HETATM 3847  OW0 HOH Z 121      11.062 -33.675  -2.418  1.00 45.94           O
HETATM 3848  OW0 HOH Z 122      18.075 -19.102 -16.740  1.00 31.51           O
HETATM 3849  OW0 HOH Z 123       4.025   8.965 -17.654  1.00 43.44           O
HETATM 3850  OW0 HOH Z 124       7.880 -33.577  16.569  1.00 44.09           O
HETATM 3851  OW0 HOH Z 125      -8.242   6.495 -14.282  1.00 52.21           O
HETATM 3852  OW0 HOH Z 126      10.556  14.094 -29.212  1.00 52.57           O
HETATM 3853  OW0 HOH Z 127       9.805 -22.524  10.101  1.00 27.85           O
HETATM 3854  OW0 HOH Z 128      48.064 -20.914  39.311  1.00 38.21           O
HETATM 3855  OW0 HOH Z 129      25.867 -13.614  -7.968  1.00 44.91           O
HETATM 3856  OW0 HOH Z 130       6.510   2.253  -8.431  1.00 31.29           O
HETATM 3857  OW0 HOH Z 131      23.623   6.386 -35.060  1.00 48.28           O
HETATM 3858  OW0 HOH Z 132      45.635 -21.515  17.709  1.00 38.41           O
HETATM 3859  OW0 HOH Z 133       3.910 -22.900  11.502  1.00 29.42           O
HETATM 3860  OW0 HOH Z 134       2.655 -21.409   5.853  1.00 24.83           O
HETATM 3861  OW0 HOH Z 135      28.008  -8.003  21.688  1.00 52.64           O
HETATM 3862  OW0 HOH Z 136      -3.825  -8.739 -31.534  1.00 52.20           O
HETATM 3863  OW0 HOH Z 137      25.078 -22.898 -14.209  1.00 46.21           O
HETATM 3864  OW0 HOH Z 138      -2.522 -15.197 -23.885  1.00 30.55           O
HETATM 3865  OW0 HOH Z 139      19.596 -10.894 -12.582  1.00 44.50           O
HETATM 3866  OW0 HOH Z 140      27.689 -10.688  24.722  1.00 32.30           O
HETATM 3867  OW0 HOH Z 141      -0.985 -16.955   2.854  1.00 61.21           O
HETATM 3868  OW0 HOH Z 142      26.177 -11.054  33.231  1.00 38.35           O
HETATM 3869  OW0 HOH Z 143      31.493 -28.494   6.741  1.00 33.49           O
HETATM 3870  OW0 HOH Z 144      21.566 -34.594 -12.887  1.00 39.51           O
HETATM 3871  OW0 HOH Z 145       9.681 -13.740 -17.867  1.00 38.80           O
HETATM 3872  OW0 HOH Z 146       2.267 -30.085  13.772  1.00 43.31           O
HETATM 3873  OW0 HOH Z 147       4.461  10.746 -21.186  1.00 46.29           O
HETATM 3874  OW0 HOH Z 148      -9.068  12.482 -26.212  1.00 43.94           O
HETATM 3875  OW0 HOH Z 149      -0.848   8.075 -17.554  1.00 50.03           O
HETATM 3876  OW0 HOH Z 150       7.689 -16.694 -13.632  1.00 25.26           O
HETATM 3877  OW0 HOH Z 151      33.427 -25.929  39.367  1.00 30.68           O
HETATM 3878  OW0 HOH Z 152      53.719 -10.316  34.633  1.00 46.95           O
HETATM 3879  OW0 HOH Z 153      25.453 -20.190 -11.752  1.00 37.52           O
HETATM 3880  OW0 HOH Z 154      35.954 -32.385   1.261  1.00 55.81           O
HETATM 3881  OW0 HOH Z 155       5.776 -11.177 -30.638  1.00 61.49           O
HETATM 3882  OW0 HOH Z 156     -15.774  -3.250 -18.395  1.00 59.96           O
HETATM 3883  OW0 HOH Z 157      13.257  -3.234 -27.431  1.00 52.39           O
HETATM 3884  OW0 HOH Z 158      14.975 -32.113  18.584  1.00 41.39           O
HETATM 3885  OW0 HOH Z 159      23.211 -41.863  12.954  1.00 35.15           O
HETATM 3886  OW0 HOH Z 160      47.352 -37.954  34.367  1.00 62.23           O
HETATM 3887  OW0 HOH Z 161      54.639 -12.720  33.976  1.00 44.53           O
HETATM 3888  OW0 HOH Z 162      -9.151 -15.801 -20.105  1.00 44.38           O
HETATM 3889  OW0 HOH Z 163      41.767  -6.899  28.348  1.00 28.49           O
HETATM 3890  OW0 HOH Z 164      41.116  -5.116  35.249  1.00 22.60           O
HETATM 3891  OW0 HOH Z 165     -11.896  -9.875 -15.680  1.00 36.64           O
HETATM 3892  OW0 HOH Z 166      32.062 -36.299  16.432  1.00 35.39           O
HETATM 3893  OW0 HOH Z 167       3.206 -16.812  -4.362  1.00 23.10           O
HETATM 3894  OW0 HOH Z 168       2.537 -29.744   0.576  1.00 40.19           O
HETATM 3895  OW0 HOH Z 169       0.160 -15.017   1.476  1.00 30.20           O
HETATM 3896  OW0 HOH Z 170     -12.092 -10.551 -22.047  1.00 34.96           O
HETATM 3897  OW0 HOH Z 171      47.845  -8.666  40.889  1.00 49.62           O
HETATM 3898  OW0 HOH Z 172      21.983 -36.764  15.846  1.00 30.80           O
HETATM 3899  OW0 HOH Z 173      44.588 -25.836  23.629  1.00 39.76           O
HETATM 3900  OW0 HOH Z 174      24.624 -19.936  -4.975  1.00 38.57           O
HETATM 3901  OW0 HOH Z 175       0.272 -14.057  -3.820  1.00 37.52           O
HETATM 3902  OW0 HOH Z 176      33.336 -34.470  20.980  1.00 39.01           O
HETATM 3903  OW0 HOH Z 177      47.442 -20.670  25.872  1.00 31.49           O
HETATM 3904  OW0 HOH Z 178       1.921 -14.730  -6.121  1.00 39.76           O
HETATM 3905  OW0 HOH Z 179      29.827 -14.401  38.003  1.00 36.73           O
HETATM 3906  OW0 HOH Z 180      33.707 -31.356  14.171  1.00 34.32           O
HETATM 3907  OW0 HOH Z 181       4.491  12.623 -35.557  1.00 38.99           O
HETATM 3908  OW0 HOH Z 182      29.887  -5.380  35.278  1.00 45.93           O
HETATM 3909  OW0 HOH Z 183      50.240 -23.240  27.887  1.00 53.93           O
HETATM 3910  OW0 HOH Z 184       8.495 -37.993  14.420  1.00 50.32           O
HETATM 3911  OW0 HOH Z 185      13.635  -9.751 -10.813  1.00 48.77           O
HETATM 3912  OW0 HOH Z 186       2.086   3.573  -6.715  1.00 39.66           O
HETATM 3913  OW0 HOH Z 187      25.841 -10.783  23.193  1.00 32.22           O
HETATM 3914  OW0 HOH Z 188      14.581  -0.016 -16.207  1.00 38.82           O
HETATM 3915  OW0 HOH Z 189      22.659 -24.023  10.400  1.00 30.47           O
HETATM 3916  OW0 HOH Z 190      12.550 -36.591  -1.096  1.00 47.24           O
HETATM 3917  OW0 HOH Z 191      24.012 -34.502 -10.800  1.00 33.02           O
HETATM 3918  OW0 HOH Z 192      11.143 -36.349  -5.773  1.00 29.91           O
HETATM 3919  OW0 HOH Z 193       1.274 -16.696 -16.357  1.00 42.63           O
HETATM 3920  OW0 HOH Z 194      45.705 -20.665  23.861  1.00 41.22           O
HETATM 3921  OW0 HOH Z 195      11.527 -20.711   8.778  1.00 40.32           O
HETATM 3922  OW0 HOH Z 196      48.526 -12.906  40.282  1.00 45.66           O
HETATM 3923  OW0 HOH Z 197      17.632 -33.032 -12.583  1.00 29.87           O
HETATM 3924  OW0 HOH Z 198      19.098 -15.126   6.253  1.00 57.95           O
HETATM 3925  OW0 HOH Z 199      -2.124 -22.377 -13.942  1.00 37.52           O
HETATM 3926  OW0 HOH Z 200      30.206 -16.964  10.228  1.00 35.72           O
HETATM 3927  OW0 HOH Z 201      32.828 -32.136  11.610  1.00 47.21           O
HETATM 3928  OW0 HOH Z 202      10.743 -15.645  11.069  1.00 49.08           O
HETATM 3929  OW0 HOH Z 203      -8.557  16.292 -32.420  1.00 51.52           O
HETATM 3930  OW0 HOH Z 204       8.482 -17.657 -16.131  1.00 37.91           O
HETATM 3931  OW0 HOH Z 205      29.960 -28.245  32.901  1.00 35.83           O
HETATM 3932  OW0 HOH Z 206      28.558 -24.457   2.366  1.00 36.13           O
HETATM 3933  OW0 HOH Z 207      10.496  -2.630 -28.175  1.00 49.29           O
HETATM 3934  OW0 HOH Z 208      -8.209   1.399 -25.892  1.00 43.97           O
HETATM 3935  OW0 HOH Z 209      30.259 -16.627  36.743  1.00 36.26           O
HETATM 3936  OW0 HOH Z 210       1.821 -19.150 -11.700  1.00 36.93           O
HETATM 3937  OW0 HOH Z 211      10.596   9.831 -31.378  1.00 38.99           O
HETATM 3938  OW0 HOH Z 212      -7.342 -15.809 -25.893  1.00 44.71           O
HETATM 3939  OW0 HOH Z 213      46.886 -25.697  34.466  1.00 35.33           O
HETATM 3940  OW0 HOH Z 214      -0.063 -10.633 -34.377  1.00 54.23           O
HETATM 3941  OW0 HOH Z 215      20.300 -16.463  25.605  1.00 40.38           O
HETATM 3942  OW0 HOH Z 216      24.730 -18.582  17.112  1.00 43.17           O
HETATM 3943  OW0 HOH Z 217      27.128 -17.229  -4.989  1.00 42.80           O
HETATM 3944  OW0 HOH Z 218      43.075 -26.593  20.348  1.00 37.52           O
HETATM 3945  OW0 HOH Z 219      26.778 -29.398  25.772  1.00 43.72           O
HETATM 3946  OW0 HOH Z 220      41.960 -28.011   7.740  1.00 48.85           O
HETATM 3947  OW0 HOH Z 221       3.724 -29.549 -18.756  1.00 44.17           O
HETATM 3948  OW0 HOH Z 222       4.987 -29.927  16.093  1.00 41.84           O
HETATM 3949  OW0 HOH Z 223      28.943 -29.319  27.379  1.00 48.86           O
HETATM 3950  OW0 HOH Z 224       0.626 -20.725   2.313  1.00 41.80           O
HETATM 3951  OW0 HOH Z 225      27.852 -21.626  -1.881  1.00 42.20           O
HETATM 3952  OW0 HOH Z 226       0.388   6.798 -38.281  1.00 49.46           O
HETATM 3953  OW0 HOH Z 227      34.207 -28.141  38.185  1.00 43.81           O
HETATM 3954  OW0 HOH Z 228      25.492 -29.407  17.117  1.00 39.89           O
HETATM 3955  OW0 HOH Z 229      43.347 -34.930  36.647  1.00 50.13           O
HETATM 3956  OW0 HOH Z 230       4.298  -7.103 -39.340  1.00 40.37           O
HETATM 3957  OW0 HOH Z 231      30.182 -37.449   6.760  1.00 47.12           O
HETATM 3958  OW0 HOH Z 233      14.614 -34.549   9.326  1.00 40.71           O
HETATM 3959  OW0 HOH Z 234       2.523  10.688 -36.931  1.00 50.78           O
HETATM 3960  OW0 HOH Z 235      14.841 -19.554 -16.502  1.00 39.89           O
HETATM 3961  OW0 HOH Z 236      47.682 -26.540  12.332  1.00 43.60           O
HETATM 3962  OW0 HOH Z 237     -11.086  17.578 -32.350  1.00 50.34           O
HETATM 3963  OW0 HOH Z 238      12.488 -12.401   4.821  1.00 43.48           O
HETATM 3964  OW0 HOH Z 239      27.920 -40.650   5.848  1.00 50.27           O
HETATM 3965  OW0 HOH Z 240      26.237 -27.385  15.099  1.00 34.83           O
HETATM 3966  OW0 HOH Z 241      13.417 -36.451  11.688  1.00 48.01           O
HETATM 3967  OW0 HOH Z 242      27.350 -22.363   0.543  1.00 43.34           O
HETATM 3968  OW0 HOH Z 243      15.409 -36.400 -15.183  1.00 43.43           O
HETATM 3969  OW0 HOH Z 244      31.466 -19.934 -16.331  1.00 47.49           O
HETATM 3970  OW0 HOH Z 245      12.169  -6.001 -20.018  1.00 39.78           O
HETATM 3971  OW0 HOH Z 246      35.025 -29.738  10.793  1.00 53.41           O
HETATM 3972  OW0 HOH Z 247      12.011  -7.830  -3.853  1.00 49.52           O
HETATM 3973  OW0 HOH Z 248      27.360 -38.402  15.070  1.00 46.72           O
HETATM 3974  OW0 HOH Z 249      -5.282 -17.667 -13.859  1.00 46.08           O
HETATM 3975  OW0 HOH Z 250      14.359  -7.948  -5.622  1.00 52.20           O
HETATM 3976  OW0 HOH Z 251      17.215 -14.489   1.591  1.00 49.96           O
HETATM 3977  OW0 HOH Z 252      30.935 -19.683   8.808  1.00 40.93           O
HETATM 3978  OW0 HOH Z 253      35.866  -5.620  41.571  1.00 51.26           O
HETATM 3979  OW0 HOH Z 254      54.921  -7.997  35.352  1.00 50.18           O
HETATM 3980  OW0 HOH Z 255      14.109 -22.661  14.958  1.00 49.39           O
HETATM 3981  OW0 HOH Z 256      43.925 -28.907  20.108  1.00 55.51           O
HETATM 3982  OW0 HOH Z 257      10.660 -32.557  17.385  1.00 58.92           O
HETATM 3983  OW0 HOH Z 258      39.080 -20.206   6.308  1.00 49.99           O
HETATM 3984  OW0 HOH Z 259      11.820   9.428  -4.117  1.00 54.67           O
HETATM 3985  OW0 HOH Z 260       5.036 -17.637 -11.344  1.00 24.82           O
HETATM 3986  OW0 HOH Z 261      47.442 -17.482  21.580  1.00 33.22           O
HETATM 3987  OW0 HOH Z 262      27.022 -40.884  12.976  1.00 45.95           O
HETATM 3988  OW0 HOH Z 263      35.857  -2.483  24.811  1.00 57.86           O
HETATM 3989  OW0 HOH Z 264       6.188 -32.209  -6.218  1.00 49.61           O
HETATM 3990  OW0 HOH Z 265       1.787 -16.846  -7.843  1.00 43.56           O
HETATM 3991  OW0 HOH Z 266       3.045 -17.641 -17.745  1.00 46.87           O
HETATM 3992  OW0 HOH Z 267      26.481 -27.137  26.716  1.00 49.80           O
HETATM 3993  OW0 HOH Z 268      48.245  -8.936  38.542  1.00 57.87           O
HETATM 3994  OW0 HOH Z 269      -1.379  -5.527 -37.861  1.00 59.08           O
HETATM 3995  OW0 HOH Z 270      19.111 -18.113   6.869  1.00 48.41           O
HETATM 3996  OW0 HOH Z 271       9.107  13.767  -9.231  1.00 50.04           O
HETATM 3997  OW0 HOH Z 272      49.138 -20.362  15.196  1.00 49.25           O
HETATM 3998  OW0 HOH Z 273      34.402  -7.672  42.724  1.00 55.89           O
HETATM 3999  OW0 HOH Z 274      11.873  -3.878  -0.042  1.00 50.16           O
HETATM 4000  OW0 HOH Z 275       1.988 -15.768   4.311  1.00 45.56           O
HETATM 4001  OW0 HOH Z 276       0.584 -19.651  -4.971  1.00 55.82           O
HETATM 4002  OW0 HOH Z 277       5.259 -15.756 -18.243  1.00 47.97           O
HETATM 4003  OW0 HOH Z 278      36.768  -3.006  22.439  1.00 54.57           O
HETATM 4004  OW0 HOH Z 279       0.209  12.952 -37.781  1.00 49.18           O
HETATM 4005  OW0 HOH Z 280      47.726  -6.450  42.584  1.00 51.18           O
HETATM 4006  OW0 HOH Z 281      42.670  -8.194  42.973  1.00 50.83           O
HETATM 4007  OW0 HOH Z 282      -3.498 -18.418 -16.607  1.00 52.93           O
HETATM 4008  OW0 HOH Z 283      20.284   4.610 -30.430  1.00 59.27           O
HETATM 4009  OW0 HOH Z 284      50.368 -19.865  28.701  1.00 54.89           O
HETATM 4010  OW0 HOH Z 285      33.447 -26.835 -13.048  1.00 58.38           O
HETATM 4011  OW0 HOH Z 286     -12.633  -8.409 -13.096  1.00 38.48           O
HETATM 4012  OW0 HOH Z 287       9.803 -30.875  -0.547  1.00 47.16           O
HETATM 4013  OW0 HOH Z 288      16.785 -25.575 -17.196  1.00 53.50           O
HETATM 4014  OW0 HOH Z 290       9.035 -21.088  11.770  1.00 52.87           O
HETATM 4015  OW0 HOH Z 291      32.517 -19.492  44.812  1.00 68.16           O
HETATM 4016  OW0 HOH Z 292      25.568  -9.197  27.490  1.00 65.26           O
HETATM 4017  OW0 HOH Z 293     -10.515 -13.733 -13.456  1.00 63.06           O
HETATM 4018  OW0 HOH Z 294      50.128 -18.611  32.892  1.00 55.10           O
HETATM 4019  OW0 HOH Z 295       8.395 -27.047   0.501  1.00 56.00           O
HETATM 4020  OW0 HOH Z 296      -1.151  13.649 -30.862  1.00 61.99           O
HETATM 4021  OW0 HOH Z 297     -14.402  -5.626 -19.689  1.00 56.00           O
HETATM 4022  OW0 HOH Z 298      33.814  -5.751  45.306  1.00 57.83           O
HETATM 4023  OW0 HOH Z 299      10.899 -18.431 -17.037  1.00 57.00           O
HETATM 4024  OW0 HOH Z 300      17.810   7.214 -11.436  1.00 63.71           O
HETATM 4025  OW0 HOH Z 301      -4.833 -14.115 -28.749  1.00 57.00           O
HETATM 4026  OW0 HOH Z 302      41.166  -4.959  30.011  1.00 57.00           O
HETATM 4027  OW0 HOH Z 303     -11.267  -9.968  -4.773  1.00 57.00           O
TER
TER
TER
END
