# Supplementary material for: Simultaneous use of solution NMR and X-ray data in REFMAC5 for joint refinement/detection of structural differences
Source: Acta Crystallogr D Biol Crystallogr. 2014 Mar 19;70(Pt 4):958–67. doi: 10.1107/S1399004713034160 (PMC4306559; doi:10.1107/S1399004713034160)
Supplement: Supplementary file 2 [file d-70-00958-sup2.zip › SI_computational/MMP1/reference/MMP1_test.pdb]

HEADER    ----                                    XX-XXX-XX   xxxx              
COMPND    ---                                                                   
REMARK   3
REMARK   3 REFINEMENT.
REMARK   3   PROGRAM     : REFMAC 5.8.0025 
REMARK   3   AUTHORS     : MURSHUDOV,SKUBAK,LEBEDEV,PANNU,
REMARK   3                 STEINER,NICHOLLS,WINN,LONG,VAGIN
REMARK   3
REMARK   3    REFINEMENT TARGET : MAXIMUM LIKELIHOOD
REMARK   3
REMARK   3  DATA USED IN REFINEMENT.
REMARK   3   RESOLUTION RANGE HIGH (ANGSTROMS) :   2.20
REMARK   3   RESOLUTION RANGE LOW  (ANGSTROMS) :  81.61
REMARK   3   DATA CUTOFF            (SIGMA(F)) : NONE
REMARK   3   COMPLETENESS FOR RANGE        (%) :  98.87
REMARK   3   NUMBER OF REFLECTIONS             :   29930
REMARK   3
REMARK   3  FIT TO DATA USED IN REFINEMENT.
REMARK   3   CROSS-VALIDATION METHOD          : THROUGHOUT
REMARK   3   FREE R VALUE TEST SET SELECTION  : RANDOM
REMARK   3   R VALUE     (WORKING + TEST SET) : 0.21831
REMARK   3   R VALUE            (WORKING SET) :  0.21372
REMARK   3   FREE R VALUE                     :  0.26403
REMARK   3   FREE R VALUE TEST SET SIZE   (%) :  9.1
REMARK   3   FREE R VALUE TEST SET COUNT      :  2988
REMARK   3
REMARK   3  FIT IN THE HIGHEST RESOLUTION BIN.
REMARK   3   TOTAL NUMBER OF BINS USED           :      20
REMARK   3   BIN RESOLUTION RANGE HIGH           :    2.200
REMARK   3   BIN RESOLUTION RANGE LOW            :    2.257
REMARK   3   REFLECTION IN BIN     (WORKING SET) :     2213
REMARK   3   BIN COMPLETENESS (WORKING+TEST) (%) :    99.67
REMARK   3   BIN R VALUE           (WORKING SET) :    0.288
REMARK   3   BIN FREE R VALUE SET COUNT          :      223
REMARK   3   BIN FREE R VALUE                    :    0.362
REMARK   3
REMARK   3  NUMBER OF NON-HYDROGEN ATOMS USED IN REFINEMENT.
REMARK   3   ALL ATOMS                :     4024
REMARK   3
REMARK   3  B VALUES.
REMARK   3   FROM WILSON PLOT           (A**2) : NULL
REMARK   3   MEAN B VALUE      (OVERALL, A**2) :  38.199
REMARK   3   OVERALL ANISOTROPIC B VALUE.
REMARK   3    B11 (A**2) :     0.21
REMARK   3    B22 (A**2) :     1.67
REMARK   3    B33 (A**2) :    -0.83
REMARK   3    B12 (A**2) :    -0.00
REMARK   3    B13 (A**2) :    -0.80
REMARK   3    B23 (A**2) :    -0.00
REMARK   3
REMARK   3  ESTIMATED OVERALL COORDINATE ERROR.
REMARK   3   ESU BASED ON R VALUE                            (A):   0.263
REMARK   3   ESU BASED ON FREE R VALUE                       (A):   0.221
REMARK   3   ESU BASED ON MAXIMUM LIKELIHOOD                 (A):   0.174
REMARK   3   ESU FOR B VALUES BASED ON MAXIMUM LIKELIHOOD (A**2):   7.228
REMARK   3
REMARK   3 CORRELATION COEFFICIENTS.
REMARK   3   CORRELATION COEFFICIENT FO-FC      :   0.942
REMARK   3   CORRELATION COEFFICIENT FO-FC FREE :   0.911
REMARK   3
REMARK   3  RMS DEVIATIONS FROM IDEAL VALUES        COUNT    RMS    WEIGHT
REMARK   3   BOND LENGTHS REFINED ATOMS        (A):  3819 ; 0.015 ; 0.020
REMARK   3   BOND LENGTHS OTHERS               (A):  3348 ; 0.007 ; 0.020
REMARK   3   BOND ANGLES REFINED ATOMS   (DEGREES):  5205 ; 1.751 ; 1.918
REMARK   3   BOND ANGLES OTHERS          (DEGREES):  7689 ; 1.351 ; 3.000
REMARK   3   TORSION ANGLES, PERIOD 1    (DEGREES):   465 ; 7.975 ; 5.000
REMARK   3   TORSION ANGLES, PERIOD 2    (DEGREES):   216 ;35.375 ;24.167
REMARK   3   TORSION ANGLES, PERIOD 3    (DEGREES):   543 ;18.380 ;15.000
REMARK   3   TORSION ANGLES, PERIOD 4    (DEGREES):    24 ;15.345 ;15.000
REMARK   3   CHIRAL-CENTER RESTRAINTS       (A**3):   528 ; 0.129 ; 0.200
REMARK   3   GENERAL PLANES REFINED ATOMS      (A):  4524 ; 0.009 ; 0.021
REMARK   3   GENERAL PLANES OTHERS             (A):   978 ; 0.007 ; 0.020
REMARK   3
REMARK   3  ISOTROPIC THERMAL FACTOR RESTRAINTS.     COUNT   RMS    WEIGHT
REMARK   3   MAIN-CHAIN BOND REFINED ATOMS  (A**2):  1869 ; 3.179 ; 3.639
REMARK   3   MAIN-CHAIN BOND OTHER ATOMS    (A**2):  1868 ; 3.180 ; 3.639
REMARK   3   MAIN-CHAIN ANGLE REFINED ATOMS (A**2):  2330 ; 4.795 ; 5.445
REMARK   3   MAIN-CHAIN ANGLE OTHER ATOMS (A**2)  :  2331 ; 4.794 ; 5.444
REMARK   3   SIDE-CHAIN BOND REFINED ATOMS  (A**2):  1950 ; 3.486 ; 3.989
REMARK   3   SIDE-CHAIN BOND OTHER ATOMS  (A**2)  :  1950 ; 3.486 ; 3.989
REMARK   3   SIDE-CHAIN ANGLE OTHER ATOMS (A**2)  :  2874 ; 5.525 ; 5.853
REMARK   3   LONG RANGE B REFINED ATOMS (A**2)    :  4634 ; 8.167 ;29.563
REMARK   3   LONG RANGE B OTHER ATOMS (A**2)      :  4532 ; 8.142 ;29.490
REMARK   3
REMARK   3  NCS RESTRAINTS STATISTICS
REMARK   3   NCS TYPE: LOCAL
REMARK   3   NUMBER OF DIFFERENT NCS PAIRS  :   3
REMARK   3  GROUP  CHAIN1    RANGE     CHAIN2     RANGE    COUNT RMS  WEIGHT
REMARK   3    1     A   106    261       G   106    261    8758  0.11  0.05
REMARK   3    2     A   106    261       M   106    261    8775  0.11  0.05
REMARK   3    3     G   106    261       M   106    261    8836  0.11  0.05
REMARK   3
REMARK   3  TWIN DETAILS
REMARK   3   NUMBER OF TWIN DOMAINS  : NULL
REMARK   3
REMARK   3
REMARK   3  TLS DETAILS
REMARK   3   NUMBER OF TLS GROUPS  : NULL
REMARK   3
REMARK   3
REMARK   3  BULK SOLVENT MODELLING.
REMARK   3   METHOD USED :  MASK
REMARK   3   PARAMETERS FOR MASK CALCULATION
REMARK   3   VDW PROBE RADIUS   :   1.20
REMARK   3   ION PROBE RADIUS   :   0.80
REMARK   3   SHRINKAGE RADIUS   :   0.80
REMARK   3
REMARK   3  OTHER REFINEMENT REMARKS:
REMARK   3  HYDROGENS HAVE BEEN ADDED IN THE RIDING POSITIONS
REMARK   3  U VALUES      : REFINED INDIVIDUALLY
REMARK   3
CISPEP   1 GLU A  209    TYR A  210                    0.00
CISPEP   2 PRO G  107    ARG G  108                    0.00
CRYST1  147.694   54.528   94.905  90.00 120.69  90.00 C 1 2 1                  
SCALE1      0.006771  0.000000  0.004019        0.00000                         
SCALE2     -0.000000  0.018339  0.000000        0.00000                         
SCALE3      0.000000 -0.000000  0.012253        0.00000                         
ATOM      1  N   ASN A 106      17.122 -45.619   2.832  1.00 74.78           N
ATOM      2  CA  ASN A 106      17.657 -44.266   3.193  1.00 77.34           C
ATOM      3  HA  ASN A 106      17.102 -43.590   2.746  1.00 75.77           H
ATOM      4  CB  ASN A 106      17.508 -44.029   4.725  1.00 78.06           C
ATOM      5  HB3 ASN A 106      16.570 -44.067   4.965  1.00 78.40           H
ATOM      6  HB2 ASN A 106      17.852 -43.162   4.964  1.00 78.79           H
ATOM      7  CG  ASN A 106      18.211 -45.101   5.581  1.00 79.96           C
ATOM      8  OD1 ASN A 106      19.126 -44.793   6.351  1.00 77.75           O
ATOM      9  ND2 ASN A 106      17.777 -46.356   5.458  1.00 72.82           N
ATOM     10 HD21 ASN A 106      18.417 -47.100   5.414  1.00 74.94           H
ATOM     11 HD22 ASN A 106      16.809 -46.529   5.409  1.00 74.94           H
ATOM     12  C   ASN A 106      19.116 -44.126   2.672  1.00 71.28           C
ATOM     13  O   ASN A 106      20.054 -44.561   3.346  1.00 67.52           O
ATOM     14  H1  ASN A 106      16.544 -45.893   3.530  1.00 75.57           H
ATOM     15  H2  ASN A 106      16.618 -45.580   2.024  1.00 75.55           H
ATOM     16  H3  ASN A 106      17.847 -46.252   2.734  1.00 75.53           H
ATOM     17  N   PRO A 107      19.295 -43.599   1.430  1.00 71.86           N
ATOM     18  CA  PRO A 107      20.642 -43.453   0.840  1.00 73.17           C
ATOM     19  HA  PRO A 107      21.163 -44.271   0.994  1.00 71.74           H
ATOM     20  CB  PRO A 107      20.373 -43.286  -0.676  1.00 70.88           C
ATOM     21  HB3 PRO A 107      20.784 -44.004  -1.182  1.00 71.37           H
ATOM     22  HB2 PRO A 107      20.733 -42.427  -0.970  1.00 71.37           H
ATOM     23  CG  PRO A 107      18.879 -43.287  -0.853  1.00 70.73           C
ATOM     24  HG3 PRO A 107      18.585 -44.127  -1.244  1.00 71.61           H
ATOM     25  HG2 PRO A 107      18.619 -42.545  -1.433  1.00 71.61           H
ATOM     26  CD  PRO A 107      18.255 -43.108   0.501  1.00 74.43           C
ATOM     27  HD3 PRO A 107      17.424 -43.628   0.550  1.00 72.96           H
ATOM     28  HD2 PRO A 107      18.108 -42.166   0.667  1.00 72.93           H
ATOM     29  C   PRO A 107      21.407 -42.223   1.383  1.00 69.51           C
ATOM     30  O   PRO A 107      20.782 -41.225   1.770  1.00 61.11           O
ATOM     31  N   ARG A 108      22.740 -42.323   1.413  1.00 68.06           N
ATOM     32  CA  ARG A 108      23.630 -41.307   1.980  1.00 65.41           C
ATOM     33  HA  ARG A 108      23.141 -40.538   2.263  1.00 66.47           H
ATOM     34  CB  ARG A 108      24.440 -41.885   3.141  1.00 79.17           C
ATOM     35  HB3 ARG A 108      25.064 -41.189   3.381  1.00 79.66           H
ATOM     36  HB2 ARG A 108      24.931 -42.629   2.751  1.00 79.66           H
ATOM     37  CG  ARG A 108      23.633 -42.396   4.375  1.00 99.16           C
ATOM     38  HG3 ARG A 108      24.014 -42.128   5.218  1.00 97.54           H
ATOM     39  HG2 ARG A 108      23.540 -43.350   4.337  1.00 97.54           H
ATOM     40  CD  ARG A 108      22.202 -41.881   4.452  1.00115.87           C
ATOM     41  HD3 ARG A 108      21.734 -42.252   3.714  1.00112.35           H
ATOM     42  HD2 ARG A 108      22.228 -40.942   4.377  1.00112.77           H
ATOM     43  NE  ARG A 108      21.443 -42.163   5.684  1.00124.21           N
ATOM     44  HE  ARG A 108      21.815 -42.845   6.273  1.00122.28           H
ATOM     45  CZ  ARG A 108      20.153 -41.839   5.871  1.00124.58           C
ATOM     46  NH1 ARG A 108      19.431 -41.248   4.907  1.00118.96           N
ATOM     47 HH11 ARG A 108      19.789 -41.045   4.151  1.00120.57           H
ATOM     48 HH12 ARG A 108      18.602 -41.065   5.042  1.00120.42           H
ATOM     49  NH2 ARG A 108      19.574 -42.124   7.035  1.00121.58           N
ATOM     50 HH21 ARG A 108      20.038 -42.492   7.661  1.00122.46           H
ATOM     51 HH22 ARG A 108      18.748 -41.935   7.163  1.00122.45           H
ATOM     52  C   ARG A 108      24.595 -40.909   0.888  1.00 55.15           C
ATOM     53  O   ARG A 108      24.863 -41.727   0.048  1.00 48.84           O
ATOM     54  H   ARG A 108      23.162 -42.996   1.085  1.00 67.74           H
ATOM     55  N   TRP A 109      25.144 -39.697   0.871  1.00 47.77           N
ATOM     56  CA  TRP A 109      26.306 -39.449  -0.015  1.00 47.73           C
ATOM     57  HA  TRP A 109      26.154 -39.862  -1.013  1.00 47.54           H
ATOM     58  CB  TRP A 109      26.591 -37.986  -0.178  1.00 38.93           C
ATOM     59  HB3 TRP A 109      27.545 -37.814  -0.705  1.00 39.62           H
ATOM     60  HB2 TRP A 109      26.669 -37.515   0.821  1.00 39.65           H
ATOM     61  CG  TRP A 109      25.525 -37.249  -0.945  1.00 34.16           C
ATOM     62  CD1 TRP A 109      24.573 -36.412  -0.415  1.00 29.50           C
ATOM     63  HD1 TRP A 109      24.432 -36.247   0.639  1.00 30.84           H
ATOM     64  NE1 TRP A 109      23.790 -35.888  -1.387  1.00 30.65           N
ATOM     65  HE1 TRP A 109      22.979 -35.239  -1.227  1.00 30.10           H
ATOM     66  CE2 TRP A 109      24.180 -36.288  -2.595  1.00 29.47           C
ATOM     67  CD2 TRP A 109      25.318 -37.181  -2.402  1.00 31.39           C
ATOM     68  CE3 TRP A 109      25.908 -37.779  -3.521  1.00 30.53           C
ATOM     69  HE3 TRP A 109      26.767 -38.440  -3.440  1.00 31.34           H
ATOM     70  CZ3 TRP A 109      25.399 -37.456  -4.800  1.00 32.92           C
ATOM     71  HZ3 TRP A 109      25.856 -37.856  -5.697  1.00 32.57           H
ATOM     72  CH2 TRP A 109      24.295 -36.585  -4.963  1.00 34.01           C
ATOM     73  HH2 TRP A 109      23.925 -36.357  -5.966  1.00 32.94           H
ATOM     74  CZ2 TRP A 109      23.673 -35.982  -3.856  1.00 31.32           C
ATOM     75  HZ2 TRP A 109      22.822 -35.317  -3.984  1.00 31.44           H
ATOM     76  C   TRP A 109      27.501 -40.126   0.613  1.00 56.99           C
ATOM     77  O   TRP A 109      27.631 -40.119   1.855  1.00 62.81           O
ATOM     78  H   TRP A 109      24.918 -39.033   1.346  1.00 49.29           H
ATOM     79  N   GLU A 110      28.359 -40.744  -0.193  1.00 56.31           N
ATOM     80  CA  GLU A 110      29.519 -41.447   0.378  1.00 67.12           C
ATOM     81  HA  GLU A 110      29.291 -41.728   1.294  1.00 66.21           H
ATOM     82  CB  GLU A 110      29.850 -42.739  -0.408  1.00 74.88           C
ATOM     83  HB3 GLU A 110      30.732 -43.037  -0.142  1.00 75.06           H
ATOM     84  HB2 GLU A 110      29.851 -42.539  -1.351  1.00 75.03           H
ATOM     85  CG  GLU A 110      28.867 -43.918  -0.170  1.00 84.70           C
ATOM     86  HG3 GLU A 110      29.282 -44.716  -0.535  1.00 83.91           H
ATOM     87  HG2 GLU A 110      28.038 -43.743  -0.638  1.00 83.91           H
ATOM     88  CD  GLU A 110      28.530 -44.200   1.330  1.00 92.11           C
ATOM     89  OE1 GLU A 110      29.471 -44.430   2.119  1.00 93.50           O
ATOM     90  OE2 GLU A 110      27.333 -44.208   1.744  1.00 87.48           O
ATOM     91  C   GLU A 110      30.726 -40.518   0.516  1.00 66.59           C
ATOM     92  O   GLU A 110      31.688 -40.849   1.190  1.00 70.53           O
ATOM     93  H   GLU A 110      28.292 -40.779  -1.044  1.00 58.94           H
ATOM     94  N   GLN A 111      30.638 -39.329  -0.077  1.00 65.49           N
ATOM     95  CA  GLN A 111      31.700 -38.322  -0.033  1.00 61.00           C
ATOM     96  HA  GLN A 111      32.474 -38.616   0.468  1.00 61.93           H
ATOM     97  CB  GLN A 111      32.173 -38.015  -1.453  1.00 61.63           C
ATOM     98  HB3 GLN A 111      32.376 -38.862  -1.910  1.00 62.13           H
ATOM     99  HB2 GLN A 111      32.956 -37.463  -1.379  1.00 62.09           H
ATOM    100  CG  GLN A 111      31.149 -37.266  -2.305  1.00 64.25           C
ATOM    101  HG3 GLN A 111      31.604 -36.735  -2.956  1.00 64.03           H
ATOM    102  HG2 GLN A 111      30.662 -36.685  -1.697  1.00 63.79           H
ATOM    103  CD  GLN A 111      30.159 -38.192  -3.027  1.00 66.30           C
ATOM    104  OE1 GLN A 111      29.770 -39.208  -2.469  1.00 68.56           O
ATOM    105  NE2 GLN A 111      29.746 -37.847  -4.260  1.00 63.95           N
ATOM    106 HE21 GLN A 111      28.921 -38.009  -4.467  1.00 64.68           H
ATOM    107 HE22 GLN A 111      30.280 -37.502  -4.852  1.00 64.66           H
ATOM    108  C   GLN A 111      31.140 -37.082   0.690  1.00 60.78           C
ATOM    109  O   GLN A 111      29.958 -36.802   0.585  1.00 67.70           O
ATOM    110  H   GLN A 111      29.939 -39.055  -0.506  1.00 64.56           H
ATOM    111  N   THR A 112      31.940 -36.378   1.482  1.00 55.38           N
ATOM    112  CA  THR A 112      31.426 -35.232   2.176  1.00 49.69           C
ATOM    113  HA  THR A 112      30.456 -35.337   2.344  1.00 51.25           H
ATOM    114  CB  THR A 112      32.080 -35.063   3.539  1.00 54.22           C
ATOM    115  HB  THR A 112      31.696 -34.276   3.992  1.00 53.89           H
ATOM    116  OG1 THR A 112      33.489 -34.894   3.349  1.00 53.80           O
ATOM    117  HG1 THR A 112      34.053 -35.030   4.070  0.00 53.00           H
ATOM    118  CG2 THR A 112      31.801 -36.269   4.453  1.00 58.15           C
ATOM    119 HG21 THR A 112      30.936 -36.641   4.256  1.00 56.73           H
ATOM    120 HG22 THR A 112      31.813 -35.985   5.384  1.00 56.78           H
ATOM    121 HG23 THR A 112      32.473 -36.942   4.308  1.00 56.85           H
ATOM    122  C   THR A 112      31.632 -33.920   1.420  1.00 47.48           C
ATOM    123  O   THR A 112      31.071 -32.917   1.846  1.00 45.47           O
ATOM    124  H   THR A 112      32.762 -36.555   1.658  1.00 55.20           H
ATOM    125  N   HIS A 113      32.426 -33.911   0.351  1.00 44.30           N
ATOM    126  CA  HIS A 113      32.608 -32.699  -0.472  1.00 46.05           C
ATOM    127  HA  HIS A 113      32.235 -31.836   0.096  1.00 45.37           H
ATOM    128  CB  HIS A 113      34.084 -32.430  -0.793  1.00 51.03           C
ATOM    129  HB3 HIS A 113      34.487 -33.300  -1.314  1.00 53.42           H
ATOM    130  HB2 HIS A 113      34.585 -32.237   0.143  1.00 53.41           H
ATOM    131  CG  HIS A 113      34.318 -31.201  -1.684  1.00 68.55           C
ATOM    132  ND1 HIS A 113      35.018 -31.248  -2.848  1.00 72.55           N
ATOM    133  HD1 HIS A 113      35.451 -32.100  -3.245  1.00 72.34           H
ATOM    134  CE1 HIS A 113      35.032 -30.021  -3.418  1.00 76.19           C
ATOM    135  HE1 HIS A 113      35.498 -29.753  -4.353  1.00 75.66           H
ATOM    136  NE2 HIS A 113      34.347 -29.184  -2.618  1.00 77.95           N
ATOM    137  HE2 HIS A 113      34.166 -28.174  -2.795  1.00 76.16           H
ATOM    138  CD2 HIS A 113      33.889 -29.875  -1.549  1.00 74.36           C
ATOM    139  HD2 HIS A 113      33.326 -29.474  -0.732  1.00 73.03           H
ATOM    140  C   HIS A 113      31.768 -32.819  -1.719  1.00 40.42           C
ATOM    141  O   HIS A 113      31.972 -33.691  -2.554  1.00 37.78           O
ATOM    142  H   HIS A 113      32.883 -34.592   0.087  1.00 45.49           H
ATOM    143  N   LEU A 114      30.785 -31.934  -1.861  1.00 39.36           N
ATOM    144  CA  LEU A 114      29.749 -32.106  -2.887  1.00 37.75           C
ATOM    145  HA  LEU A 114      29.946 -32.908  -3.427  1.00 37.34           H
ATOM    146  CB  LEU A 114      28.385 -32.297  -2.223  1.00 37.91           C
ATOM    147  HB3 LEU A 114      27.754 -31.796  -2.756  1.00 37.82           H
ATOM    148  HB2 LEU A 114      28.447 -31.871  -1.354  1.00 37.85           H
ATOM    149  CG  LEU A 114      27.702 -33.673  -1.988  1.00 37.76           C
ATOM    150  HG  LEU A 114      26.983 -33.741  -2.617  1.00 38.31           H
ATOM    151  CD1 LEU A 114      28.566 -34.882  -2.229  1.00 39.19           C
ATOM    152 HD11 LEU A 114      28.824 -34.922  -3.145  1.00 38.72           H
ATOM    153 HD12 LEU A 114      28.090 -35.674  -1.974  1.00 38.75           H
ATOM    154 HD13 LEU A 114      29.369 -34.809  -1.689  1.00 38.82           H
ATOM    155  CD2 LEU A 114      27.090 -33.737  -0.601  1.00 39.15           C
ATOM    156 HD21 LEU A 114      27.781 -33.644   0.063  1.00 38.68           H
ATOM    157 HD22 LEU A 114      26.644 -34.574  -0.498  1.00 38.63           H
ATOM    158 HD23 LEU A 114      26.453 -33.018  -0.521  1.00 38.65           H
ATOM    159  C   LEU A 114      29.737 -30.892  -3.811  1.00 34.20           C
ATOM    160  O   LEU A 114      30.152 -29.813  -3.424  1.00 32.75           O
ATOM    161  H   LEU A 114      30.700 -31.216  -1.414  1.00 39.25           H
ATOM    162  N   THR A 115      29.316 -31.114  -5.048  1.00 33.67           N
ATOM    163  CA  THR A 115      29.215 -30.064  -6.055  1.00 35.31           C
ATOM    164  HA  THR A 115      29.700 -29.255  -5.802  1.00 34.82           H
ATOM    165  CB  THR A 115      29.633 -30.554  -7.474  1.00 38.35           C
ATOM    166  HB  THR A 115      28.857 -30.731  -8.001  1.00 41.86           H
ATOM    167  OG1 THR A 115      30.355 -31.763  -7.464  1.00 52.55           O
ATOM    168  HG1 THR A 115      30.983 -32.213  -7.656  0.00 49.00           H
ATOM    169  CG2 THR A 115      30.469 -29.569  -8.134  1.00 50.03           C
ATOM    170 HG21 THR A 115      30.030 -28.720  -8.069  1.00 45.97           H
ATOM    171 HG22 THR A 115      30.558 -29.815  -9.056  1.00 46.06           H
ATOM    172 HG23 THR A 115      31.352 -29.509  -7.748  1.00 46.06           H
ATOM    173  C   THR A 115      27.755 -29.701  -6.265  1.00 31.44           C
ATOM    174  O   THR A 115      26.866 -30.576  -6.251  1.00 28.92           O
ATOM    175  H   THR A 115      29.120 -31.902  -5.360  1.00 34.20           H
ATOM    176  N   TYR A 116      27.519 -28.444  -6.588  1.00 30.98           N
ATOM    177  CA  TYR A 116      26.212 -28.053  -7.065  1.00 30.84           C
ATOM    178  HA  TYR A 116      25.743 -28.842  -7.389  1.00 30.38           H
ATOM    179  CB  TYR A 116      25.393 -27.493  -5.923  1.00 28.82           C
ATOM    180  HB3 TYR A 116      25.486 -28.081  -5.155  1.00 29.56           H
ATOM    181  HB2 TYR A 116      24.454 -27.495  -6.196  1.00 29.58           H
ATOM    182  CG  TYR A 116      25.717 -26.085  -5.454  1.00 29.98           C
ATOM    183  CD1 TYR A 116      25.014 -24.997  -5.940  1.00 32.95           C
ATOM    184  HD1 TYR A 116      24.375 -25.131  -6.603  1.00 31.77           H
ATOM    185  CE1 TYR A 116      25.229 -23.707  -5.455  1.00 31.15           C
ATOM    186  HE1 TYR A 116      24.750 -22.995  -5.819  1.00 31.40           H
ATOM    187  CZ  TYR A 116      26.139 -23.505  -4.453  1.00 30.54           C
ATOM    188  OH  TYR A 116      26.329 -22.219  -3.985  1.00 32.16           O
ATOM    189  HH  TYR A 116      25.627 -22.047  -3.573  0.00 34.54           H
ATOM    190  CE2 TYR A 116      26.840 -24.565  -3.952  1.00 29.29           C
ATOM    191  HE2 TYR A 116      27.445 -24.443  -3.252  1.00 29.95           H
ATOM    192  CD2 TYR A 116      26.628 -25.847  -4.453  1.00 30.78           C
ATOM    193  HD2 TYR A 116      27.061 -26.577  -4.055  1.00 30.24           H
ATOM    194  C   TYR A 116      26.287 -27.073  -8.201  1.00 30.49           C
ATOM    195  O   TYR A 116      27.301 -26.342  -8.362  1.00 29.18           O
ATOM    196  H   TYR A 116      28.095 -27.806  -6.532  1.00 31.09           H
ATOM    197  N   ARG A 117      25.240 -27.085  -9.017  1.00 27.49           N
ATOM    198  CA  ARG A 117      25.110 -26.089 -10.077  1.00 28.62           C
ATOM    199  HA  ARG A 117      25.662 -25.305  -9.858  1.00 28.71           H
ATOM    200  CB  ARG A 117      25.585 -26.634 -11.407  1.00 30.28           C
ATOM    201  HB3 ARG A 117      25.214 -27.525 -11.522  1.00 31.30           H
ATOM    202  HB2 ARG A 117      26.551 -26.675 -11.398  1.00 31.44           H
ATOM    203  CG  ARG A 117      25.121 -25.769 -12.588  1.00 36.72           C
ATOM    204  HG3 ARG A 117      24.974 -24.855 -12.292  1.00 35.50           H
ATOM    205  HG2 ARG A 117      24.299 -26.135 -12.954  1.00 35.60           H
ATOM    206  CD  ARG A 117      26.135 -25.672 -13.718  1.00 39.24           C
ATOM    207  HD3 ARG A 117      27.029 -25.747 -13.344  1.00 38.91           H
ATOM    208  HD2 ARG A 117      26.044 -24.822 -14.156  1.00 39.00           H
ATOM    209  NE  ARG A 117      25.998 -26.743 -14.656  1.00 40.52           N
ATOM    210  HE  ARG A 117      26.255 -27.643 -14.365  1.00 40.83           H
ATOM    211  CZ  ARG A 117      25.439 -26.635 -15.848  1.00 42.96           C
ATOM    212  NH1 ARG A 117      24.940 -25.498 -16.272  1.00 43.54           N
ATOM    213 HH11 ARG A 117      24.955 -24.786 -15.797  1.00 43.34           H
ATOM    214 HH12 ARG A 117      24.574 -25.457 -17.056  1.00 43.38           H
ATOM    215  NH2 ARG A 117      25.383 -27.713 -16.622  1.00 47.21           N
ATOM    216 HH21 ARG A 117      25.696 -28.469 -16.347  1.00 45.75           H
ATOM    217 HH22 ARG A 117      25.014 -27.670 -17.401  1.00 45.76           H
ATOM    218  C   ARG A 117      23.689 -25.598 -10.225  1.00 28.60           C
ATOM    219  O   ARG A 117      22.730 -26.386 -10.186  1.00 30.46           O
ATOM    220  H   ARG A 117      24.570 -27.620  -8.950  1.00 28.46           H
ATOM    221  N   ILE A 118      23.555 -24.295 -10.401  1.00 28.32           N
ATOM    222  CA  ILE A 118      22.267 -23.699 -10.747  1.00 29.53           C
ATOM    223  HA  ILE A 118      21.541 -24.248 -10.396  1.00 29.25           H
ATOM    224  CB  ILE A 118      22.114 -22.302 -10.129  1.00 26.98           C
ATOM    225  HB  ILE A 118      22.766 -21.702 -10.534  1.00 27.72           H
ATOM    226  CG1 ILE A 118      22.359 -22.378  -8.632  1.00 28.15           C
ATOM    227 HG13 ILE A 118      23.216 -22.798  -8.459  1.00 28.11           H
ATOM    228 HG12 ILE A 118      21.655 -22.906  -8.223  1.00 28.10           H
ATOM    229  CD1 ILE A 118      22.381 -21.027  -7.924  1.00 29.16           C
ATOM    230 HD11 ILE A 118      22.948 -20.423  -8.412  1.00 28.84           H
ATOM    231 HD12 ILE A 118      22.732 -21.147  -7.032  1.00 28.84           H
ATOM    232 HD13 ILE A 118      21.490 -20.674  -7.871  1.00 28.83           H
ATOM    233  CG2 ILE A 118      20.732 -21.738 -10.386  1.00 27.06           C
ATOM    234 HG21 ILE A 118      20.556 -21.732 -11.323  1.00 27.08           H
ATOM    235 HG22 ILE A 118      20.672 -20.849 -10.039  1.00 27.06           H
ATOM    236 HG23 ILE A 118      20.086 -22.307  -9.934  1.00 27.05           H
ATOM    237  C   ILE A 118      22.160 -23.684 -12.282  1.00 31.98           C
ATOM    238  O   ILE A 118      22.817 -22.884 -12.962  1.00 36.67           O
ATOM    239  H   ILE A 118      24.198 -23.724 -10.331  1.00 28.68           H
ATOM    240  N   GLU A 119      21.382 -24.610 -12.835  1.00 31.11           N
ATOM    241  CA  GLU A 119      21.270 -24.744 -14.301  1.00 30.77           C
ATOM    242  HA  GLU A 119      22.168 -24.862 -14.695  1.00 31.05           H
ATOM    243  CB  GLU A 119      20.413 -25.936 -14.713  1.00 30.83           C
ATOM    244  HB3 GLU A 119      20.387 -25.984 -15.674  1.00 30.95           H
ATOM    245  HB2 GLU A 119      19.514 -25.793 -14.361  1.00 30.91           H
ATOM    246  CG  GLU A 119      20.888 -27.265 -14.189  1.00 31.20           C
ATOM    247  HG3 GLU A 119      20.720 -27.319 -13.229  1.00 31.51           H
ATOM    248  HG2 GLU A 119      21.836 -27.358 -14.359  1.00 31.50           H
ATOM    249  CD  GLU A 119      20.163 -28.411 -14.842  1.00 32.89           C
ATOM    250  OE1 GLU A 119      20.225 -28.532 -16.090  1.00 39.79           O
ATOM    251  OE2 GLU A 119      19.554 -29.217 -14.104  1.00 35.58           O
ATOM    252  C   GLU A 119      20.618 -23.522 -14.904  1.00 31.64           C
ATOM    253  O   GLU A 119      21.005 -23.117 -15.978  1.00 36.39           O
ATOM    254  H   GLU A 119      20.935 -25.188 -12.392  1.00 31.21           H
ATOM    255  N   ASN A 120      19.638 -22.928 -14.219  1.00 28.56           N
ATOM    256  CA  ASN A 120      18.898 -21.772 -14.750  1.00 25.10           C
ATOM    257  HA  ASN A 120      19.533 -21.201 -15.228  1.00 26.49           H
ATOM    258  CB  ASN A 120      17.814 -22.172 -15.765  1.00 25.85           C
ATOM    259  HB3 ASN A 120      18.194 -22.803 -16.413  1.00 25.68           H
ATOM    260  HB2 ASN A 120      17.499 -21.386 -16.233  1.00 25.68           H
ATOM    261  CG  ASN A 120      16.605 -22.842 -15.126  1.00 25.81           C
ATOM    262  OD1 ASN A 120      15.448 -22.645 -15.547  1.00 29.53           O
ATOM    263  ND2 ASN A 120      16.863 -23.688 -14.195  1.00 24.32           N
ATOM    264 HD21 ASN A 120      16.680 -24.648 -14.358  1.00 24.79           H
ATOM    265 HD22 ASN A 120      17.236 -23.411 -13.337  1.00 24.83           H
ATOM    266  C   ASN A 120      18.320 -20.980 -13.604  1.00 28.13           C
ATOM    267  O   ASN A 120      18.339 -21.447 -12.470  1.00 32.14           O
ATOM    268  H   ASN A 120      19.365 -23.205 -13.453  1.00 28.36           H
ATOM    269  N   TYR A 121      17.830 -19.793 -13.912  1.00 25.76           N
ATOM    270  CA  TYR A 121      17.471 -18.818 -12.944  1.00 26.46           C
ATOM    271  HA  TYR A 121      17.561 -19.200 -12.045  1.00 26.56           H
ATOM    272  CB  TYR A 121      18.413 -17.619 -13.049  1.00 28.07           C
ATOM    273  HB3 TYR A 121      18.017 -16.885 -12.562  1.00 27.30           H
ATOM    274  HB2 TYR A 121      18.499 -17.387 -13.988  1.00 27.30           H
ATOM    275  CG  TYR A 121      19.796 -17.889 -12.501  1.00 26.50           C
ATOM    276  CD1 TYR A 121      20.737 -18.661 -13.228  1.00 27.78           C
ATOM    277  HD1 TYR A 121      20.499 -18.991 -14.054  1.00 27.33           H
ATOM    278  CE1 TYR A 121      22.014 -18.915 -12.711  1.00 27.17           C
ATOM    279  HE1 TYR A 121      22.627 -19.413 -13.189  1.00 27.54           H
ATOM    280  CZ  TYR A 121      22.361 -18.396 -11.477  1.00 28.11           C
ATOM    281  OH  TYR A 121      23.606 -18.637 -10.916  1.00 29.80           O
ATOM    282  HH  TYR A 121      24.194 -18.386 -11.520  0.00 33.09           H
ATOM    283  CE2 TYR A 121      21.438 -17.647 -10.751  1.00 27.58           C
ATOM    284  HE2 TYR A 121      21.664 -17.319  -9.905  1.00 27.14           H
ATOM    285  CD2 TYR A 121      20.167 -17.403 -11.280  1.00 25.17           C
ATOM    286  HD2 TYR A 121      19.553 -16.912 -10.773  1.00 26.09           H
ATOM    287  C   TYR A 121      16.041 -18.355 -13.160  1.00 26.11           C
ATOM    288  O   TYR A 121      15.635 -18.088 -14.263  1.00 26.84           O
ATOM    289  H   TYR A 121      17.755 -19.525 -14.729  1.00 26.46           H
ATOM    290  N   THR A 122      15.258 -18.323 -12.089  1.00 24.49           N
ATOM    291  CA  THR A 122      13.941 -17.741 -12.155  1.00 23.82           C
ATOM    292  HA  THR A 122      13.414 -18.217 -12.837  1.00 23.58           H
ATOM    293  CB  THR A 122      13.203 -17.865 -10.831  1.00 21.52           C
ATOM    294  HB  THR A 122      13.006 -18.809 -10.648  1.00 22.25           H
ATOM    295  OG1 THR A 122      11.997 -17.125 -10.900  1.00 20.99           O
ATOM    296  HG1 THR A 122      11.547 -17.167 -10.300  0.00 21.99           H
ATOM    297  CG2 THR A 122      14.018 -17.340  -9.694  1.00 23.68           C
ATOM    298 HG21 THR A 122      14.859 -17.821  -9.596  1.00 23.01           H
ATOM    299 HG22 THR A 122      13.546 -17.438  -8.858  1.00 23.00           H
ATOM    300 HG23 THR A 122      14.220 -16.409  -9.800  1.00 23.01           H
ATOM    301  C   THR A 122      14.069 -16.272 -12.524  1.00 24.03           C
ATOM    302  O   THR A 122      15.020 -15.634 -12.101  1.00 24.26           O
ATOM    303  H   THR A 122      15.455 -18.734 -11.352  1.00 24.69           H
ATOM    304  N   PRO A 123      13.105 -15.742 -13.297  1.00 24.96           N
ATOM    305  CA  PRO A 123      13.077 -14.318 -13.574  1.00 26.41           C
ATOM    306  HA  PRO A 123      13.979 -13.973 -13.717  1.00 26.31           H
ATOM    307  CB  PRO A 123      12.288 -14.232 -14.894  1.00 27.46           C
ATOM    308  HB3 PRO A 123      12.890 -14.326 -15.644  1.00 27.12           H
ATOM    309  HB2 PRO A 123      11.791 -13.407 -14.931  1.00 27.10           H
ATOM    310  CG  PRO A 123      11.369 -15.390 -14.831  1.00 27.07           C
ATOM    311  HG3 PRO A 123      11.146 -15.684 -15.730  1.00 26.97           H
ATOM    312  HG2 PRO A 123      10.563 -15.143 -14.347  1.00 26.97           H
ATOM    313  CD  PRO A 123      12.103 -16.471 -14.096  1.00 26.25           C
ATOM    314  HD3 PRO A 123      12.545 -17.078 -14.724  1.00 26.11           H
ATOM    315  HD2 PRO A 123      11.501 -16.974 -13.518  1.00 26.07           H
ATOM    316  C   PRO A 123      12.396 -13.548 -12.468  1.00 26.44           C
ATOM    317  O   PRO A 123      12.392 -12.337 -12.514  1.00 23.83           O
ATOM    318  N   ASP A 124      11.813 -14.254 -11.482  1.00 25.92           N
ATOM    319  CA  ASP A 124      11.119 -13.614 -10.352  1.00 22.93           C
ATOM    320  HA  ASP A 124      10.408 -13.055 -10.711  1.00 23.41           H
ATOM    321  CB  ASP A 124      10.469 -14.696  -9.453  1.00 24.15           C
ATOM    322  HB3 ASP A 124       9.965 -14.255  -8.760  1.00 24.22           H
ATOM    323  HB2 ASP A 124      11.168 -15.238  -9.054  1.00 24.23           H
ATOM    324  CG  ASP A 124       9.527 -15.622 -10.217  1.00 25.84           C
ATOM    325  OD1 ASP A 124       9.399 -15.480 -11.462  1.00 24.04           O
ATOM    326  OD2 ASP A 124       8.914 -16.534  -9.572  1.00 22.85           O
ATOM    327  C   ASP A 124      12.007 -12.746  -9.468  1.00 21.47           C
ATOM    328  O   ASP A 124      11.539 -11.870  -8.752  1.00 23.41           O
ATOM    329  H   ASP A 124      11.835 -15.124 -11.431  1.00 25.28           H
ATOM    330  N   LEU A 125      13.307 -13.010  -9.491  1.00 24.69           N
ATOM    331  CA  LEU A 125      14.283 -12.403  -8.613  1.00 26.52           C
ATOM    332  HA  LEU A 125      13.930 -11.586  -8.194  1.00 26.01           H
ATOM    333  CB  LEU A 125      14.690 -13.438  -7.584  1.00 25.70           C
ATOM    334  HB3 LEU A 125      15.662 -13.380  -7.517  1.00 26.13           H
ATOM    335  HB2 LEU A 125      14.481 -14.292  -7.985  1.00 26.13           H
ATOM    336  CG  LEU A 125      14.193 -13.473  -6.162  1.00 26.70           C
ATOM    337  HG  LEU A 125      14.955 -13.260  -5.594  1.00 26.90           H
ATOM    338  CD1 LEU A 125      13.114 -12.460  -5.827  1.00 27.33           C
ATOM    339 HD11 LEU A 125      13.475 -11.574  -5.921  1.00 27.12           H
ATOM    340 HD12 LEU A 125      12.844 -12.597  -4.914  1.00 27.13           H
ATOM    341 HD13 LEU A 125      12.371 -12.592  -6.417  1.00 27.11           H
ATOM    342  CD2 LEU A 125      13.775 -14.882  -5.832  1.00 28.19           C
ATOM    343 HD21 LEU A 125      13.030 -15.131  -6.397  1.00 27.71           H
ATOM    344 HD22 LEU A 125      13.509 -14.919  -4.914  1.00 27.72           H
ATOM    345 HD23 LEU A 125      14.514 -15.479  -6.005  1.00 27.70           H
ATOM    346  C   LEU A 125      15.561 -12.072  -9.379  1.00 26.37           C
ATOM    347  O   LEU A 125      15.942 -12.823 -10.272  1.00 22.29           O
ATOM    348  H   LEU A 125      13.688 -13.523 -10.077  1.00 24.32           H
ATOM    349  N   PRO A 126      16.278 -10.995  -8.980  1.00 28.40           N
ATOM    350  CA  PRO A 126      17.584 -10.776  -9.608  1.00 32.04           C
ATOM    351  HA  PRO A 126      17.505 -10.572 -10.559  1.00 31.31           H
ATOM    352  CB  PRO A 126      18.166  -9.563  -8.863  1.00 30.59           C
ATOM    353  HB3 PRO A 126      18.599  -8.973  -9.493  1.00 30.83           H
ATOM    354  HB2 PRO A 126      18.814  -9.871  -8.192  1.00 30.84           H
ATOM    355  CG  PRO A 126      17.031  -8.892  -8.199  1.00 30.20           C
ATOM    356  HG3 PRO A 126      16.686  -8.198  -8.775  1.00 30.98           H
ATOM    357  HG2 PRO A 126      17.316  -8.534  -7.343  1.00 30.98           H
ATOM    358  CD  PRO A 126      15.973  -9.961  -7.974  1.00 33.24           C
ATOM    359  HD3 PRO A 126      15.089  -9.593  -8.129  1.00 31.29           H
ATOM    360  HD2 PRO A 126      16.042 -10.339  -7.084  1.00 31.31           H
ATOM    361  C   PRO A 126      18.499 -11.981  -9.403  1.00 33.26           C
ATOM    362  O   PRO A 126      18.429 -12.652  -8.372  1.00 35.96           O
ATOM    363  N   ARG A 127      19.368 -12.204 -10.365  1.00 32.62           N
ATOM    364  CA  ARG A 127      20.290 -13.304 -10.345  1.00 36.62           C
ATOM    365  HA  ARG A 127      19.786 -14.136 -10.468  1.00 36.31           H
ATOM    366  CB  ARG A 127      21.227 -13.139 -11.520  1.00 39.57           C
ATOM    367  HB3 ARG A 127      21.951 -12.547 -11.271  1.00 40.04           H
ATOM    368  HB2 ARG A 127      20.749 -12.759 -12.272  1.00 40.03           H
ATOM    369  CG  ARG A 127      21.837 -14.419 -12.010  1.00 45.07           C
ATOM    370  HG3 ARG A 127      21.132 -15.029 -12.285  1.00 43.93           H
ATOM    371  HG2 ARG A 127      22.383 -14.817 -11.315  1.00 44.04           H
ATOM    372  CD  ARG A 127      22.714 -14.150 -13.211  1.00 46.54           C
ATOM    373  HD3 ARG A 127      23.201 -13.321 -13.070  1.00 47.01           H
ATOM    374  HD2 ARG A 127      22.171 -14.071 -14.011  1.00 47.10           H
ATOM    375  NE  ARG A 127      23.697 -15.229 -13.360  1.00 50.47           N
ATOM    376  HE  ARG A 127      24.537 -15.111 -12.889  1.00 49.59           H
ATOM    377  CZ  ARG A 127      23.622 -16.219 -14.258  1.00 50.80           C
ATOM    378  NH1 ARG A 127      22.605 -16.293 -15.115  1.00 49.17           N
ATOM    379 HH11 ARG A 127      21.972 -15.709 -15.103  1.00 49.64           H
ATOM    380 HH12 ARG A 127      22.574 -16.935 -15.678  1.00 49.67           H
ATOM    381  NH2 ARG A 127      24.587 -17.133 -14.300  1.00 49.49           N
ATOM    382 HH21 ARG A 127      25.252 -17.073 -13.749  1.00 49.89           H
ATOM    383 HH22 ARG A 127      24.556 -17.770 -14.865  1.00 49.89           H
ATOM    384  C   ARG A 127      21.088 -13.410  -9.033  1.00 36.32           C
ATOM    385  O   ARG A 127      21.268 -14.496  -8.479  1.00 38.39           O
ATOM    386  H   ARG A 127      19.455 -11.686 -11.043  1.00 33.71           H
ATOM    387  N   ALA A 128      21.588 -12.282  -8.563  1.00 33.11           N
ATOM    388  CA  ALA A 128      22.387 -12.241  -7.359  1.00 36.76           C
ATOM    389  HA  ALA A 128      23.199 -12.767  -7.480  1.00 35.92           H
ATOM    390  CB  ALA A 128      22.808 -10.797  -7.061  1.00 37.30           C
ATOM    391  HB1 ALA A 128      23.266 -10.439  -7.823  1.00 37.08           H
ATOM    392  HB2 ALA A 128      23.387 -10.789  -6.297  1.00 37.12           H
ATOM    393  HB3 ALA A 128      22.015 -10.271  -6.873  1.00 37.12           H
ATOM    394  C   ALA A 128      21.593 -12.860  -6.188  1.00 35.45           C
ATOM    395  O   ALA A 128      22.152 -13.596  -5.382  1.00 36.30           O
ATOM    396  H   ALA A 128      21.483 -11.515  -8.948  1.00 34.71           H
ATOM    397  N   ASP A 129      20.291 -12.567  -6.108  1.00 33.13           N
ATOM    398  CA  ASP A 129      19.476 -13.027  -4.998  1.00 33.72           C
ATOM    399  HA  ASP A 129      19.925 -12.840  -4.152  1.00 33.41           H
ATOM    400  CB  ASP A 129      18.128 -12.322  -4.949  1.00 36.32           C
ATOM    401  HB3 ASP A 129      17.526 -12.752  -4.304  1.00 36.12           H
ATOM    402  HB2 ASP A 129      17.729 -12.363  -5.834  1.00 36.13           H
ATOM    403  CG  ASP A 129      18.241 -10.879  -4.572  1.00 38.35           C
ATOM    404  OD1 ASP A 129      19.354 -10.415  -4.370  1.00 45.07           O
ATOM    405  OD2 ASP A 129      17.196 -10.192  -4.528  1.00 46.76           O
ATOM    406  C   ASP A 129      19.259 -14.535  -5.060  1.00 30.03           C
ATOM    407  O   ASP A 129      19.144 -15.159  -4.030  1.00 30.71           O
ATOM    408  H   ASP A 129      19.870 -12.072  -6.661  1.00 33.84           H
ATOM    409  N   VAL A 130      19.156 -15.095  -6.252  1.00 27.89           N
ATOM    410  CA  VAL A 130      19.031 -16.527  -6.392  1.00 30.20           C
ATOM    411  HA  VAL A 130      18.292 -16.853  -5.825  1.00 29.61           H
ATOM    412  CB  VAL A 130      18.731 -16.942  -7.849  1.00 28.69           C
ATOM    413  HB  VAL A 130      19.382 -16.531  -8.435  1.00 29.66           H
ATOM    414  CG1 VAL A 130      18.777 -18.444  -8.039  1.00 28.93           C
ATOM    415 HG11 VAL A 130      19.681 -18.744  -7.972  1.00 28.87           H
ATOM    416 HG12 VAL A 130      18.410 -18.660  -8.894  1.00 28.88           H
ATOM    417 HG13 VAL A 130      18.243 -18.863  -7.347  1.00 28.86           H
ATOM    418  CG2 VAL A 130      17.349 -16.422  -8.227  1.00 32.32           C
ATOM    419 HG21 VAL A 130      16.695 -16.716  -7.587  1.00 31.14           H
ATOM    420 HG22 VAL A 130      17.116 -16.738  -9.099  1.00 31.14           H
ATOM    421 HG23 VAL A 130      17.362 -15.456  -8.231  1.00 31.13           H
ATOM    422  C   VAL A 130      20.312 -17.145  -5.884  1.00 30.92           C
ATOM    423  O   VAL A 130      20.278 -18.103  -5.085  1.00 30.89           O
ATOM    424  H   VAL A 130      19.155 -14.665  -6.991  1.00 28.99           H
ATOM    425  N   ASP A 131      21.448 -16.622  -6.347  1.00 29.23           N
ATOM    426  CA  ASP A 131      22.756 -17.178  -5.936  1.00 32.41           C
ATOM    427  HA  ASP A 131      22.842 -18.110  -6.270  1.00 31.63           H
ATOM    428  CB  ASP A 131      23.908 -16.348  -6.538  1.00 34.39           C
ATOM    429  HB3 ASP A 131      24.731 -16.574  -6.091  1.00 34.01           H
ATOM    430  HB2 ASP A 131      23.704 -15.409  -6.428  1.00 34.01           H
ATOM    431  CG  ASP A 131      24.119 -16.608  -8.026  1.00 34.82           C
ATOM    432  OD1 ASP A 131      23.865 -17.735  -8.500  1.00 32.40           O
ATOM    433  OD2 ASP A 131      24.513 -15.664  -8.740  1.00 36.16           O
ATOM    434  C   ASP A 131      22.884 -17.230  -4.403  1.00 29.72           C
ATOM    435  O   ASP A 131      23.328 -18.216  -3.845  1.00 26.53           O
ATOM    436  H   ASP A 131      21.502 -16.000  -6.923  1.00 30.39           H
ATOM    437  N   HIS A 132      22.503 -16.142  -3.750  1.00 29.89           N
ATOM    438  CA  HIS A 132      22.633 -15.973  -2.299  1.00 29.02           C
ATOM    439  HA  HIS A 132      23.644 -16.288  -1.996  1.00 29.91           H
ATOM    440  CB  HIS A 132      22.501 -14.480  -2.009  1.00 33.69           C
ATOM    441  HB3 HIS A 132      21.490 -14.169  -2.271  1.00 33.94           H
ATOM    442  HB2 HIS A 132      23.226 -13.950  -2.630  1.00 33.96           H
ATOM    443  CG  HIS A 132      22.727 -14.092  -0.566  1.00 40.42           C
ATOM    444  ND1 HIS A 132      21.716 -13.738   0.278  1.00 42.63           N
ATOM    445  HD1 HIS A 132      20.705 -13.696   0.037  1.00 42.23           H
ATOM    446  CE1 HIS A 132      22.221 -13.424   1.494  1.00 43.13           C
ATOM    447  HE1 HIS A 132      21.657 -13.118   2.366  1.00 43.86           H
ATOM    448  NE2 HIS A 132      23.552 -13.599   1.442  1.00 46.51           N
ATOM    449  HE2 HIS A 132      24.219 -13.449   2.222  1.00 46.14           H
ATOM    450  CD2 HIS A 132      23.896 -14.006   0.179  1.00 48.78           C
ATOM    451  HD2 HIS A 132      24.886 -14.220  -0.192  1.00 46.03           H
ATOM    452  C   HIS A 132      21.612 -16.810  -1.518  1.00 28.50           C
ATOM    453  O   HIS A 132      21.928 -17.349  -0.496  1.00 27.66           O
ATOM    454  H   HIS A 132      22.206 -15.445  -4.154  1.00 29.72           H
ATOM    455  N   ALA A 133      20.393 -16.962  -2.037  1.00 25.97           N
ATOM    456  CA  ALA A 133      19.435 -17.812  -1.413  1.00 25.86           C
ATOM    457  HA  ALA A 133      19.339 -17.542  -0.474  1.00 25.89           H
ATOM    458  CB  ALA A 133      18.076 -17.707  -2.085  1.00 27.19           C
ATOM    459  HB1 ALA A 133      17.736 -16.820  -1.963  1.00 26.76           H
ATOM    460  HB2 ALA A 133      17.480 -18.348  -1.672  1.00 26.73           H
ATOM    461  HB3 ALA A 133      18.164 -17.912  -3.012  1.00 26.76           H
ATOM    462  C   ALA A 133      19.925 -19.251  -1.431  1.00 24.56           C
ATOM    463  O   ALA A 133      19.810 -19.948  -0.430  1.00 25.80           O
ATOM    464  H   ALA A 133      20.128 -16.573  -2.762  1.00 26.54           H
ATOM    465  N   ILE A 134      20.473 -19.714  -2.547  1.00 22.40           N
ATOM    466  CA  ILE A 134      20.964 -21.078  -2.604  1.00 20.79           C
ATOM    467  HA  ILE A 134      20.300 -21.687  -2.236  1.00 22.48           H
ATOM    468  CB  ILE A 134      21.245 -21.467  -4.035  1.00 22.84           C
ATOM    469  HB  ILE A 134      21.804 -20.778  -4.441  1.00 22.78           H
ATOM    470  CG1 ILE A 134      19.904 -21.501  -4.840  1.00 25.98           C
ATOM    471 HG13 ILE A 134      20.109 -21.769  -5.754  1.00 24.97           H
ATOM    472 HG12 ILE A 134      19.518 -20.625  -4.833  1.00 24.98           H
ATOM    473  CD1 ILE A 134      18.880 -22.490  -4.305  1.00 25.04           C
ATOM    474 HD11 ILE A 134      19.325 -23.302  -4.046  1.00 25.29           H
ATOM    475 HD12 ILE A 134      18.243 -22.657  -4.990  1.00 25.31           H
ATOM    476 HD13 ILE A 134      18.458 -22.090  -3.541  1.00 25.28           H
ATOM    477  CG2 ILE A 134      22.023 -22.780  -4.160  1.00 21.76           C
ATOM    478 HG21 ILE A 134      22.957 -22.624  -3.979  1.00 22.11           H
ATOM    479 HG22 ILE A 134      21.934 -23.132  -5.050  1.00 22.11           H
ATOM    480 HG23 ILE A 134      21.680 -23.421  -3.528  1.00 22.11           H
ATOM    481  C   ILE A 134      22.211 -21.233  -1.731  1.00 26.10           C
ATOM    482  O   ILE A 134      22.346 -22.223  -0.969  1.00 26.51           O
ATOM    483  H   ILE A 134      20.612 -19.244  -3.245  1.00 22.54           H
ATOM    484  N   GLU A 135      23.140 -20.270  -1.827  1.00 26.08           N
ATOM    485  CA  GLU A 135      24.369 -20.346  -1.080  1.00 29.88           C
ATOM    486  HA  GLU A 135      24.897 -21.134  -1.350  1.00 30.56           H
ATOM    487  CB  GLU A 135      25.233 -19.109  -1.367  1.00 39.14           C
ATOM    488  HB3 GLU A 135      24.698 -18.321  -1.193  1.00 38.22           H
ATOM    489  HB2 GLU A 135      25.504 -19.117  -2.300  1.00 38.21           H
ATOM    490  CG  GLU A 135      26.516 -18.962  -0.535  1.00 46.32           C
ATOM    491  HG3 GLU A 135      27.123 -19.673  -0.771  1.00 45.49           H
ATOM    492  HG2 GLU A 135      26.309 -19.031   0.402  1.00 45.41           H
ATOM    493  CD  GLU A 135      27.198 -17.607  -0.760  1.00 50.82           C
ATOM    494  OE1 GLU A 135      26.577 -16.528  -0.483  1.00 44.65           O
ATOM    495  OE2 GLU A 135      28.351 -17.643  -1.221  1.00 56.77           O
ATOM    496  C   GLU A 135      24.091 -20.466   0.400  1.00 29.40           C
ATOM    497  O   GLU A 135      24.639 -21.352   1.045  1.00 29.42           O
ATOM    498  H   GLU A 135      23.088 -19.584  -2.340  1.00 27.01           H
ATOM    499  N   LYS A 136      23.293 -19.537   0.929  1.00 30.59           N
ATOM    500  CA  LYS A 136      22.969 -19.509   2.327  1.00 30.04           C
ATOM    501  HA  LYS A 136      23.774 -19.458   2.841  1.00 32.06           H
ATOM    502  CB  LYS A 136      22.091 -18.289   2.632  1.00 37.37           C
ATOM    503  HB3 LYS A 136      21.262 -18.598   3.003  1.00 37.46           H
ATOM    504  HB2 LYS A 136      21.863 -17.797   1.821  1.00 37.44           H
ATOM    505  CG  LYS A 136      22.425 -17.476   3.876  1.00 47.14           C
ATOM    506  HG3 LYS A 136      23.361 -17.519   4.081  1.00 46.06           H
ATOM    507  HG2 LYS A 136      21.976 -17.902   4.628  1.00 46.13           H
ATOM    508  CD  LYS A 136      21.865 -16.040   3.828  1.00 54.35           C
ATOM    509  HD3 LYS A 136      22.261 -15.528   3.107  1.00 53.44           H
ATOM    510  HD2 LYS A 136      22.024 -15.625   4.692  1.00 53.48           H
ATOM    511  CE  LYS A 136      20.355 -16.031   3.611  1.00 58.59           C
ATOM    512  HE3 LYS A 136      20.033 -16.619   4.292  1.00 57.62           H
ATOM    513  HE2 LYS A 136      20.159 -16.394   2.735  1.00 57.53           H
ATOM    514  NZ  LYS A 136      19.565 -14.749   3.697  1.00 59.57           N
ATOM    515  HZ1 LYS A 136      19.744 -14.295   4.524  1.00 59.24           H
ATOM    516  HZ2 LYS A 136      18.629 -14.957   3.659  1.00 59.24           H
ATOM    517  HZ3 LYS A 136      19.777 -14.181   2.950  1.00 59.18           H
ATOM    518  C   LYS A 136      22.259 -20.821   2.738  1.00 33.01           C
ATOM    519  O   LYS A 136      22.447 -21.301   3.846  1.00 30.91           O
ATOM    520  H   LYS A 136      22.947 -18.901   0.457  1.00 30.22           H
ATOM    521  N   ALA A 137      21.448 -21.400   1.846  1.00 29.93           N
ATOM    522  CA  ALA A 137      20.750 -22.626   2.148  1.00 30.30           C
ATOM    523  HA  ALA A 137      20.246 -22.518   2.972  1.00 29.92           H
ATOM    524  CB  ALA A 137      19.744 -23.003   1.045  1.00 29.94           C
ATOM    525  HB1 ALA A 137      19.168 -22.265   0.906  1.00 30.02           H
ATOM    526  HB2 ALA A 137      19.249 -23.784   1.337  1.00 29.97           H
ATOM    527  HB3 ALA A 137      20.232 -23.214   0.247  1.00 30.01           H
ATOM    528  C   ALA A 137      21.732 -23.783   2.348  1.00 29.18           C
ATOM    529  O   ALA A 137      21.583 -24.551   3.296  1.00 24.80           O
ATOM    530  H   ALA A 137      21.321 -21.118   1.041  1.00 30.68           H
ATOM    531  N   PHE A 138      22.700 -23.937   1.458  1.00 29.48           N
ATOM    532  CA  PHE A 138      23.738 -24.977   1.659  1.00 32.81           C
ATOM    533  HA  PHE A 138      23.305 -25.852   1.715  1.00 31.93           H
ATOM    534  CB  PHE A 138      24.743 -24.993   0.525  1.00 31.41           C
ATOM    535  HB3 PHE A 138      25.551 -25.398   0.852  1.00 31.85           H
ATOM    536  HB2 PHE A 138      24.912 -24.070   0.249  1.00 31.86           H
ATOM    537  CG  PHE A 138      24.289 -25.760  -0.664  1.00 31.93           C
ATOM    538  CD1 PHE A 138      24.158 -27.152  -0.601  1.00 29.02           C
ATOM    539  HD1 PHE A 138      24.334 -27.601   0.199  1.00 30.37           H
ATOM    540  CE1 PHE A 138      23.751 -27.862  -1.692  1.00 31.83           C
ATOM    541  HE1 PHE A 138      23.640 -28.792  -1.629  1.00 31.32           H
ATOM    542  CZ  PHE A 138      23.450 -27.204  -2.880  1.00 32.58           C
ATOM    543  HZ  PHE A 138      23.157 -27.688  -3.613  1.00 32.27           H
ATOM    544  CE2 PHE A 138      23.569 -25.817  -2.961  1.00 32.08           C
ATOM    545  HE2 PHE A 138      23.372 -25.369  -3.743  1.00 32.54           H
ATOM    546  CD2 PHE A 138      23.982 -25.093  -1.852  1.00 33.59           C
ATOM    547  HD2 PHE A 138      24.066 -24.166  -1.910  1.00 32.80           H
ATOM    548  C   PHE A 138      24.494 -24.750   2.968  1.00 33.34           C
ATOM    549  O   PHE A 138      24.801 -25.696   3.690  1.00 32.76           O
ATOM    550  H   PHE A 138      22.772 -23.488   0.740  1.00 30.17           H
ATOM    551  N   GLN A 139      24.727 -23.482   3.287  1.00 33.69           N
ATOM    552  CA  GLN A 139      25.433 -23.112   4.505  1.00 34.97           C
ATOM    553  HA  GLN A 139      26.317 -23.531   4.494  1.00 34.21           H
ATOM    554  CB  GLN A 139      25.661 -21.600   4.542  1.00 35.71           C
ATOM    555  HB3 GLN A 139      25.623 -21.293   5.466  1.00 36.40           H
ATOM    556  HB2 GLN A 139      24.981 -21.146   4.037  1.00 36.36           H
ATOM    557  CG  GLN A 139      27.005 -21.222   3.976  1.00 39.30           C
ATOM    558  HG3 GLN A 139      27.117 -21.649   3.116  1.00 40.09           H
ATOM    559  HG2 GLN A 139      27.695 -21.541   4.615  1.00 40.06           H
ATOM    560  CD  GLN A 139      27.189 -19.736   3.741  1.00 46.91           C
ATOM    561  OE1 GLN A 139      27.960 -19.352   2.862  1.00 55.09           O
ATOM    562  NE2 GLN A 139      26.566 -18.890   4.577  1.00 46.52           N
ATOM    563 HE21 GLN A 139      27.016 -18.226   4.926  1.00 46.58           H
ATOM    564 HE22 GLN A 139      25.769 -19.039   4.849  1.00 46.42           H
ATOM    565  C   GLN A 139      24.761 -23.561   5.793  1.00 31.59           C
ATOM    566  O   GLN A 139      25.428 -23.873   6.761  1.00 33.20           O
ATOM    567  H   GLN A 139      24.478 -22.807   2.817  1.00 33.89           H
ATOM    568  N   LEU A 140      23.446 -23.529   5.827  1.00 32.27           N
ATOM    569  CA  LEU A 140      22.715 -24.011   6.997  1.00 30.90           C
ATOM    570  HA  LEU A 140      22.936 -23.424   7.759  1.00 30.97           H
ATOM    571  CB  LEU A 140      21.214 -23.938   6.795  1.00 34.10           C
ATOM    572  HB3 LEU A 140      20.780 -24.363   7.542  1.00 33.13           H
ATOM    573  HB2 LEU A 140      20.992 -24.412   5.984  1.00 33.16           H
ATOM    574  CG  LEU A 140      20.613 -22.535   6.682  1.00 33.40           C
ATOM    575  HG  LEU A 140      21.088 -22.038   6.010  1.00 34.26           H
ATOM    576  CD1 LEU A 140      19.153 -22.638   6.250  1.00 35.33           C
ATOM    577 HD11 LEU A 140      19.090 -23.217   5.498  1.00 34.60           H
ATOM    578 HD12 LEU A 140      18.832 -21.763   6.044  1.00 34.65           H
ATOM    579 HD13 LEU A 140      18.640 -22.983   6.985  1.00 34.68           H
ATOM    580  CD2 LEU A 140      20.743 -21.794   7.999  1.00 35.53           C
ATOM    581 HD21 LEU A 140      20.483 -22.332   8.730  1.00 34.78           H
ATOM    582 HD22 LEU A 140      20.195 -21.010   8.000  1.00 34.83           H
ATOM    583 HD23 LEU A 140      21.664 -21.529   8.129  1.00 34.82           H
ATOM    584  C   LEU A 140      23.113 -25.428   7.316  1.00 27.16           C
ATOM    585  O   LEU A 140      23.288 -25.731   8.456  1.00 25.19           O
ATOM    586  H   LEU A 140      22.943 -23.196   5.205  1.00 31.84           H
ATOM    587  N   TRP A 141      23.298 -26.253   6.291  1.00 27.91           N
ATOM    588  CA  TRP A 141      23.607 -27.653   6.444  1.00 29.24           C
ATOM    589  HA  TRP A 141      23.076 -28.017   7.345  1.00 29.15           H
ATOM    590  CB  TRP A 141      23.097 -28.436   5.260  1.00 29.02           C
ATOM    591  HB3 TRP A 141      23.380 -29.492   5.417  1.00 29.21           H
ATOM    592  HB2 TRP A 141      23.560 -28.053   4.363  1.00 29.20           H
ATOM    593  CG  TRP A 141      21.599 -28.357   5.131  1.00 29.58           C
ATOM    594  CD1 TRP A 141      20.875 -27.766   4.114  1.00 29.20           C
ATOM    595  HD1 TRP A 141      21.333 -27.262   3.284  1.00 28.69           H
ATOM    596  NE1 TRP A 141      19.531 -27.887   4.332  1.00 26.89           N
ATOM    597  HE1 TRP A 141      18.799 -27.533   3.720  1.00 27.54           H
ATOM    598  CE2 TRP A 141      19.289 -28.548   5.483  1.00 27.43           C
ATOM    599  CD2 TRP A 141      20.585 -28.873   6.066  1.00 28.08           C
ATOM    600  CE3 TRP A 141      20.622 -29.616   7.226  1.00 27.67           C
ATOM    601  HE3 TRP A 141      21.574 -29.851   7.680  1.00 27.55           H
ATOM    602  CZ3 TRP A 141      19.436 -29.949   7.839  1.00 26.68           C
ATOM    603  HZ3 TRP A 141      19.457 -30.483   8.776  1.00 27.12           H
ATOM    604  CH2 TRP A 141      18.214 -29.601   7.287  1.00 27.60           C
ATOM    605  HH2 TRP A 141      17.293 -29.908   7.780  1.00 26.79           H
ATOM    606  CZ2 TRP A 141      18.121 -28.906   6.084  1.00 25.14           C
ATOM    607  HZ2 TRP A 141      17.155 -28.679   5.663  1.00 26.26           H
ATOM    608  C   TRP A 141      25.078 -27.939   6.617  1.00 30.61           C
ATOM    609  O   TRP A 141      25.448 -28.815   7.414  1.00 29.46           O
ATOM    610  H   TRP A 141      23.243 -26.010   5.474  1.00 28.11           H
ATOM    611  N   SER A 142      25.938 -27.194   5.928  1.00 28.47           N
ATOM    612  CA  SER A 142      27.372 -27.400   6.090  1.00 31.13           C
ATOM    613  HA  SER A 142      27.537 -28.363   6.072  1.00 30.21           H
ATOM    614  CB  SER A 142      28.166 -26.795   4.916  1.00 31.76           C
ATOM    615  HB3 SER A 142      27.867 -27.213   4.092  1.00 32.20           H
ATOM    616  HB2 SER A 142      29.107 -26.953   5.062  1.00 32.21           H
ATOM    617  OG  SER A 142      27.910 -25.411   4.847  1.00 34.48           O
ATOM    618  HG  SER A 142      28.234 -25.099   4.148  0.00 36.80           H
ATOM    619  C   SER A 142      27.902 -26.848   7.429  1.00 28.53           C
ATOM    620  O   SER A 142      28.898 -27.345   7.944  1.00 31.81           O
ATOM    621  H   SER A 142      25.713 -26.537   5.416  1.00 29.57           H
ATOM    622  N   ASN A 143      27.246 -25.841   7.999  1.00 29.25           N
ATOM    623  CA  ASN A 143      27.649 -25.309   9.290  1.00 28.25           C
ATOM    624  HA  ASN A 143      28.602 -25.051   9.225  1.00 28.45           H
ATOM    625  CB  ASN A 143      26.867 -24.044   9.657  1.00 25.20           C
ATOM    626  HB3 ASN A 143      26.995 -23.868  10.610  1.00 26.58           H
ATOM    627  HB2 ASN A 143      25.954 -24.158   9.439  1.00 26.58           H
ATOM    628  CG  ASN A 143      27.365 -22.786   8.941  1.00 28.07           C
ATOM    629  OD1 ASN A 143      28.513 -22.691   8.475  1.00 27.32           O
ATOM    630  ND2 ASN A 143      26.498 -21.816   8.839  1.00 28.82           N
ATOM    631 HD21 ASN A 143      26.669 -21.070   8.206  1.00 28.57           H
ATOM    632 HD22 ASN A 143      25.695 -21.812   9.389  1.00 28.56           H
ATOM    633  C   ASN A 143      27.567 -26.310  10.468  1.00 31.67           C
ATOM    634  O   ASN A 143      28.270 -26.123  11.488  1.00 30.72           O
ATOM    635  H   ASN A 143      26.559 -25.445   7.660  1.00 28.81           H
ATOM    636  N   VAL A 144      26.715 -27.343  10.346  1.00 30.62           N
ATOM    637  CA  VAL A 144      26.463 -28.249  11.452  1.00 26.40           C
ATOM    638  HA  VAL A 144      26.989 -27.965  12.238  1.00 27.96           H
ATOM    639  CB  VAL A 144      24.974 -28.221  11.862  1.00 27.84           C
ATOM    640  HB  VAL A 144      24.880 -28.750  12.680  1.00 27.04           H
ATOM    641  CG1 VAL A 144      24.518 -26.806  12.161  1.00 27.12           C
ATOM    642 HG11 VAL A 144      25.162 -26.406  12.762  1.00 27.34           H
ATOM    643 HG12 VAL A 144      23.679 -26.841  12.606  1.00 27.34           H
ATOM    644 HG13 VAL A 144      24.438 -26.326  11.354  1.00 27.35           H
ATOM    645  CG2 VAL A 144      24.066 -28.839  10.798  1.00 25.84           C
ATOM    646 HG21 VAL A 144      24.270 -28.430   9.959  1.00 26.48           H
ATOM    647 HG22 VAL A 144      23.166 -28.665  11.052  1.00 26.46           H
ATOM    648 HG23 VAL A 144      24.232 -29.779  10.763  1.00 26.48           H
ATOM    649  C   VAL A 144      26.908 -29.664  11.133  1.00 29.04           C
ATOM    650  O   VAL A 144      26.625 -30.579  11.903  1.00 28.11           O
ATOM    651  H   VAL A 144      26.283 -27.513   9.637  1.00 29.75           H
ATOM    652  N   THR A 145      27.640 -29.833  10.028  1.00 29.00           N
ATOM    653  CA  THR A 145      28.136 -31.135   9.571  1.00 31.70           C
ATOM    654  HA  THR A 145      28.168 -31.794  10.305  1.00 31.14           H
ATOM    655  CB  THR A 145      27.269 -31.651   8.419  1.00 30.79           C
ATOM    656  HB  THR A 145      27.610 -32.480   8.077  1.00 30.97           H
ATOM    657  OG1 THR A 145      27.259 -30.675   7.379  1.00 30.62           O
ATOM    658  HG1 THR A 145      26.831 -31.023   6.735  0.00 32.61           H
ATOM    659  CG2 THR A 145      25.876 -31.878   8.894  1.00 30.57           C
ATOM    660 HG21 THR A 145      25.881 -32.436   9.680  1.00 30.62           H
ATOM    661 HG22 THR A 145      25.367 -32.296   8.215  1.00 30.60           H
ATOM    662 HG23 THR A 145      25.454 -31.043   9.125  1.00 30.59           H
ATOM    663  C   THR A 145      29.530 -30.952   9.000  1.00 32.37           C
ATOM    664  O   THR A 145      29.994 -29.834   8.884  1.00 30.66           O
ATOM    665  H   THR A 145      27.918 -29.192   9.541  1.00 29.62           H
ATOM    666  N   PRO A 146      30.194 -32.046   8.593  1.00 37.37           N
ATOM    667  CA  PRO A 146      31.451 -31.902   7.811  1.00 38.75           C
ATOM    668  HA  PRO A 146      31.985 -31.162   8.152  1.00 38.52           H
ATOM    669  CB  PRO A 146      32.195 -33.233   8.073  1.00 38.31           C
ATOM    670  HB3 PRO A 146      32.796 -33.122   8.820  1.00 38.45           H
ATOM    671  HB2 PRO A 146      32.668 -33.513   7.273  1.00 38.48           H
ATOM    672  CG  PRO A 146      31.128 -34.221   8.408  1.00 38.43           C
ATOM    673  HG3 PRO A 146      31.469 -34.844   9.054  1.00 38.56           H
ATOM    674  HG2 PRO A 146      30.859 -34.688   7.597  1.00 38.52           H
ATOM    675  CD  PRO A 146      29.950 -33.447   8.989  1.00 38.86           C
ATOM    676  HD3 PRO A 146      29.936 -33.505   9.946  1.00 38.39           H
ATOM    677  HD2 PRO A 146      29.124 -33.775   8.594  1.00 38.33           H
ATOM    678  C   PRO A 146      31.241 -31.726   6.314  1.00 39.76           C
ATOM    679  O   PRO A 146      32.218 -31.776   5.537  1.00 48.22           O
ATOM    680  N   LEU A 147      29.983 -31.572   5.889  1.00 37.72           N
ATOM    681  CA  LEU A 147      29.688 -31.429   4.462  1.00 34.27           C
ATOM    682  HA  LEU A 147      30.040 -32.184   3.966  1.00 34.11           H
ATOM    683  CB  LEU A 147      28.163 -31.345   4.243  1.00 33.63           C
ATOM    684  HB3 LEU A 147      28.011 -30.702   3.534  1.00 33.75           H
ATOM    685  HB2 LEU A 147      27.768 -30.957   5.052  1.00 33.78           H
ATOM    686  CG  LEU A 147      27.299 -32.553   3.878  1.00 33.54           C
ATOM    687  HG  LEU A 147      27.029 -32.436   2.958  1.00 33.90           H
ATOM    688  CD1 LEU A 147      27.979 -33.902   3.986  1.00 34.37           C
ATOM    689 HD11 LEU A 147      28.650 -33.950   3.300  1.00 34.11           H
ATOM    690 HD12 LEU A 147      27.310 -34.581   3.873  1.00 34.11           H
ATOM    691 HD13 LEU A 147      28.382 -33.966   4.851  1.00 34.11           H
ATOM    692  CD2 LEU A 147      26.007 -32.513   4.690  1.00 34.57           C
ATOM    693 HD21 LEU A 147      26.205 -32.629   5.619  1.00 34.24           H
ATOM    694 HD22 LEU A 147      25.415 -33.198   4.398  1.00 34.24           H
ATOM    695 HD23 LEU A 147      25.582 -31.647   4.566  1.00 34.24           H
ATOM    696  C   LEU A 147      30.348 -30.139   3.969  1.00 30.57           C
ATOM    697  O   LEU A 147      30.338 -29.147   4.682  1.00 29.63           O
ATOM    698  H   LEU A 147      29.283 -31.531   6.397  1.00 37.23           H
ATOM    699  N   THR A 148      30.911 -30.155   2.768  1.00 31.00           N
ATOM    700  CA  THR A 148      31.262 -28.914   2.041  1.00 34.40           C
ATOM    701  HA  THR A 148      30.855 -28.159   2.508  1.00 33.77           H
ATOM    702  CB  THR A 148      32.789 -28.633   1.976  1.00 35.13           C
ATOM    703  HB  THR A 148      32.944 -27.860   1.423  1.00 35.16           H
ATOM    704  OG1 THR A 148      33.464 -29.756   1.415  1.00 35.36           O
ATOM    705  HG1 THR A 148      34.285 -29.526   1.306  0.00 34.01           H
ATOM    706  CG2 THR A 148      33.324 -28.367   3.361  1.00 35.80           C
ATOM    707 HG21 THR A 148      32.884 -27.596   3.736  1.00 35.59           H
ATOM    708 HG22 THR A 148      34.266 -28.201   3.321  1.00 35.59           H
ATOM    709 HG23 THR A 148      33.155 -29.122   3.936  1.00 35.57           H
ATOM    710  C   THR A 148      30.691 -28.932   0.628  1.00 33.96           C
ATOM    711  O   THR A 148      30.440 -29.986   0.035  1.00 33.49           O
ATOM    712  H   THR A 148      31.122 -30.877   2.346  1.00 31.69           H
ATOM    713  N   PHE A 149      30.480 -27.740   0.101  1.00 35.80           N
ATOM    714  CA  PHE A 149      29.809 -27.581  -1.186  1.00 34.88           C
ATOM    715  HA  PHE A 149      29.721 -28.434  -1.648  1.00 34.73           H
ATOM    716  CB  PHE A 149      28.419 -27.018  -0.940  1.00 31.46           C
ATOM    717  HB3 PHE A 149      27.998 -26.870  -1.810  1.00 31.85           H
ATOM    718  HB2 PHE A 149      28.519 -26.170  -0.479  1.00 31.81           H
ATOM    719  CG  PHE A 149      27.558 -27.927  -0.129  1.00 29.82           C
ATOM    720  CD1 PHE A 149      27.056 -29.090  -0.679  1.00 30.78           C
ATOM    721  HD1 PHE A 149      27.252 -29.278  -1.587  1.00 30.44           H
ATOM    722  CE1 PHE A 149      26.269 -29.946   0.055  1.00 30.32           C
ATOM    723  HE1 PHE A 149      25.947 -30.719  -0.336  1.00 30.33           H
ATOM    724  CZ  PHE A 149      26.032 -29.683   1.361  1.00 29.76           C
ATOM    725  HZ  PHE A 149      25.507 -30.239   1.870  1.00 29.89           H
ATOM    726  CE2 PHE A 149      26.544 -28.534   1.917  1.00 29.82           C
ATOM    727  HE2 PHE A 149      26.368 -28.327   2.798  1.00 29.68           H
ATOM    728  CD2 PHE A 149      27.289 -27.655   1.168  1.00 29.24           C
ATOM    729  HD2 PHE A 149      27.659 -26.890   1.565  1.00 29.56           H
ATOM    730  C   PHE A 149      30.596 -26.629  -2.076  1.00 36.76           C
ATOM    731  O   PHE A 149      30.974 -25.552  -1.648  1.00 38.83           O
ATOM    732  H   PHE A 149      30.730 -26.999   0.456  1.00 35.14           H
ATOM    733  N   THR A 150      30.847 -27.048  -3.307  1.00 38.67           N
ATOM    734  CA  THR A 150      31.465 -26.184  -4.293  1.00 40.94           C
ATOM    735  HA  THR A 150      31.732 -25.329  -3.905  1.00 40.53           H
ATOM    736  CB  THR A 150      32.728 -26.842  -4.877  1.00 44.91           C
ATOM    737  HB  THR A 150      32.494 -27.681  -5.307  1.00 43.95           H
ATOM    738  OG1 THR A 150      33.655 -27.101  -3.815  1.00 46.69           O
ATOM    739  HG1 THR A 150      34.221 -27.468  -3.970  0.00 46.46           H
ATOM    740  CG2 THR A 150      33.383 -25.922  -5.925  1.00 42.29           C
ATOM    741 HG21 THR A 150      33.014 -26.090  -6.795  1.00 43.04           H
ATOM    742 HG22 THR A 150      34.328 -26.084  -5.964  1.00 43.06           H
ATOM    743 HG23 THR A 150      33.242 -24.999  -5.694  1.00 43.02           H
ATOM    744  C   THR A 150      30.477 -25.917  -5.431  1.00 37.63           C
ATOM    745  O   THR A 150      29.963 -26.828  -6.055  1.00 35.35           O
ATOM    746  H   THR A 150      30.662 -27.835  -3.602  1.00 38.69           H
ATOM    747  N   LYS A 151      30.253 -24.647  -5.723  1.00 39.23           N
ATOM    748  CA  LYS A 151      29.423 -24.267  -6.860  1.00 38.74           C
ATOM    749  HA  LYS A 151      28.640 -24.836  -6.910  1.00 37.80           H
ATOM    750  CB  LYS A 151      28.973 -22.848  -6.657  1.00 39.34           C
ATOM    751  HB3 LYS A 151      29.745 -22.260  -6.708  1.00 39.08           H
ATOM    752  HB2 LYS A 151      28.587 -22.777  -5.771  1.00 39.07           H
ATOM    753  CG  LYS A 151      27.953 -22.361  -7.644  1.00 38.90           C
ATOM    754  HG3 LYS A 151      27.142 -22.883  -7.574  1.00 39.74           H
ATOM    755  HG2 LYS A 151      28.309 -22.382  -8.547  1.00 39.72           H
ATOM    756  CD  LYS A 151      27.646 -20.929  -7.276  1.00 42.16           C
ATOM    757  HD3 LYS A 151      28.462 -20.404  -7.320  1.00 42.06           H
ATOM    758  HD2 LYS A 151      27.281 -20.901  -6.382  1.00 42.10           H
ATOM    759  CE  LYS A 151      26.657 -20.311  -8.237  1.00 45.34           C
ATOM    760  HE3 LYS A 151      25.979 -20.963  -8.473  1.00 45.20           H
ATOM    761  HE2 LYS A 151      27.107 -19.971  -9.020  1.00 45.33           H
ATOM    762  NZ  LYS A 151      26.014 -19.192  -7.509  1.00 48.87           N
ATOM    763  HZ1 LYS A 151      25.573 -19.524  -6.713  1.00 47.67           H
ATOM    764  HZ2 LYS A 151      25.366 -18.783  -8.076  1.00 47.66           H
ATOM    765  HZ3 LYS A 151      26.673 -18.542  -7.256  1.00 47.69           H
ATOM    766  C   LYS A 151      30.190 -24.337  -8.160  1.00 33.52           C
ATOM    767  O   LYS A 151      31.276 -23.789  -8.249  1.00 38.06           O
ATOM    768  H   LYS A 151      30.621 -23.988  -5.309  1.00 38.76           H
ATOM    769  N   VAL A 152      29.624 -24.969  -9.166  1.00 33.80           N
ATOM    770  CA  VAL A 152      30.194 -24.935 -10.498  1.00 39.77           C
ATOM    771  HA  VAL A 152      30.988 -24.367 -10.512  1.00 39.66           H
ATOM    772  CB  VAL A 152      30.670 -26.323 -10.963  1.00 39.92           C
ATOM    773  HB  VAL A 152      31.041 -26.244 -11.868  1.00 40.27           H
ATOM    774  CG1 VAL A 152      31.788 -26.847 -10.049  1.00 39.36           C
ATOM    775 HG11 VAL A 152      32.519 -26.236 -10.092  1.00 39.52           H
ATOM    776 HG12 VAL A 152      32.079 -27.706 -10.358  1.00 39.52           H
ATOM    777 HG13 VAL A 152      31.482 -26.899  -9.142  1.00 39.50           H
ATOM    778  CG2 VAL A 152      29.499 -27.297 -11.043  1.00 42.56           C
ATOM    779 HG21 VAL A 152      29.056 -27.346 -10.194  1.00 41.65           H
ATOM    780 HG22 VAL A 152      29.832 -28.165 -11.281  1.00 41.71           H
ATOM    781 HG23 VAL A 152      28.881 -26.996 -11.718  1.00 41.68           H
ATOM    782  C   VAL A 152      29.216 -24.342 -11.509  1.00 45.81           C
ATOM    783  O   VAL A 152      27.986 -24.422 -11.322  1.00 51.53           O
ATOM    784  H   VAL A 152      28.917 -25.454  -9.094  1.00 35.15           H
ATOM    785  N   SER A 153      29.772 -23.762 -12.577  1.00 46.88           N
ATOM    786  CA  SER A 153      28.997 -23.133 -13.637  1.00 46.98           C
ATOM    787  HA  SER A 153      28.112 -22.881 -13.288  1.00 46.80           H
ATOM    788  CB  SER A 153      29.688 -21.885 -14.089  1.00 46.50           C
ATOM    789  HB3 SER A 153      29.106 -21.427 -14.712  1.00 47.90           H
ATOM    790  HB2 SER A 153      30.534 -22.091 -14.526  1.00 47.90           H
ATOM    791  OG  SER A 153      29.965 -21.130 -12.970  1.00 52.24           O
ATOM    792  HG  SER A 153      30.209 -20.290 -13.245  0.00 51.00           H
ATOM    793  C   SER A 153      28.812 -23.953 -14.890  1.00 46.56           C
ATOM    794  O   SER A 153      28.071 -23.538 -15.748  1.00 47.88           O
ATOM    795  H   SER A 153      30.619 -23.732 -12.721  1.00 46.57           H
ATOM    796  N   GLU A 154      29.521 -25.058 -15.041  1.00 47.07           N
ATOM    797  CA  GLU A 154      29.300 -25.921 -16.197  1.00 49.70           C
ATOM    798  HA  GLU A 154      28.355 -25.830 -16.480  1.00 50.13           H
ATOM    799  CB  GLU A 154      30.244 -25.648 -17.396  1.00 58.97           C
ATOM    800  HB3 GLU A 154      29.722 -25.922 -18.163  1.00 59.06           H
ATOM    801  HB2 GLU A 154      31.034 -26.203 -17.298  1.00 59.14           H
ATOM    802  CG  GLU A 154      30.673 -24.203 -17.731  1.00 70.36           C
ATOM    803  HG3 GLU A 154      30.140 -23.588 -17.196  1.00 69.86           H
ATOM    804  HG2 GLU A 154      30.557 -24.038 -18.696  1.00 70.11           H
ATOM    805  CD  GLU A 154      32.161 -23.904 -17.464  1.00 83.05           C
ATOM    806  OE1 GLU A 154      33.027 -24.679 -17.970  1.00 77.16           O
ATOM    807  OE2 GLU A 154      32.456 -22.876 -16.771  1.00 84.57           O
ATOM    808  C   GLU A 154      29.474 -27.368 -15.816  1.00 46.39           C
ATOM    809  O   GLU A 154      30.043 -27.705 -14.777  1.00 42.52           O
ATOM    810  H   GLU A 154      30.083 -25.346 -14.460  1.00 47.54           H
ATOM    811  N   GLY A 155      28.975 -28.224 -16.690  1.00 51.06           N
ATOM    812  CA  GLY A 155      29.114 -29.657 -16.533  1.00 49.34           C
ATOM    813  HA3 GLY A 155      30.028 -29.880 -16.285  1.00 49.07           H
ATOM    814  HA2 GLY A 155      28.880 -30.094 -17.358  1.00 49.10           H
ATOM    815  C   GLY A 155      28.147 -30.153 -15.479  1.00 46.72           C
ATOM    816  O   GLY A 155      27.298 -29.389 -14.971  1.00 44.72           O
ATOM    817  H   GLY A 155      28.521 -28.000 -17.385  1.00 49.53           H
ATOM    818  N   GLN A 156      28.247 -31.439 -15.190  1.00 40.20           N
ATOM    819  CA  GLN A 156      27.399 -32.045 -14.184  1.00 42.84           C
ATOM    820  HA  GLN A 156      26.501 -31.666 -14.264  1.00 42.05           H
ATOM    821  CB  GLN A 156      27.280 -33.545 -14.420  1.00 44.23           C
ATOM    822  HB3 GLN A 156      26.685 -33.903 -13.743  1.00 45.37           H
ATOM    823  HB2 GLN A 156      28.148 -33.952 -14.332  1.00 45.37           H
ATOM    824  CG  GLN A 156      26.705 -33.908 -15.779  1.00 50.89           C
ATOM    825  HG3 GLN A 156      26.644 -34.874 -15.878  1.00 51.08           H
ATOM    826  HG2 GLN A 156      27.268 -33.552 -16.481  1.00 51.02           H
ATOM    827  CD  GLN A 156      25.294 -33.338 -16.022  1.00 59.61           C
ATOM    828  OE1 GLN A 156      24.338 -33.587 -15.263  1.00 58.15           O
ATOM    829  NE2 GLN A 156      25.163 -32.585 -17.111  1.00 56.19           N
ATOM    830 HE21 GLN A 156      25.057 -31.739 -17.043  1.00 57.21           H
ATOM    831 HE22 GLN A 156      25.200 -32.957 -17.884  1.00 57.21           H
ATOM    832  C   GLN A 156      27.909 -31.749 -12.760  1.00 39.95           C
ATOM    833  O   GLN A 156      29.103 -31.626 -12.519  1.00 45.42           O
ATOM    834  H   GLN A 156      28.789 -31.979 -15.576  1.00 42.40           H
ATOM    835  N   ALA A 157      26.989 -31.581 -11.823  1.00 35.36           N
ATOM    836  CA  ALA A 157      27.333 -31.428 -10.407  1.00 30.78           C
ATOM    837  HA  ALA A 157      28.272 -31.625 -10.196  1.00 30.79           H
ATOM    838  CB  ALA A 157      27.030 -30.033  -9.956  1.00 27.26           C
ATOM    839  HB1 ALA A 157      27.638 -29.440 -10.393  1.00 28.32           H
ATOM    840  HB2 ALA A 157      27.113 -29.985  -9.016  1.00 28.38           H
ATOM    841  HB3 ALA A 157      26.126 -29.837 -10.230  1.00 28.32           H
ATOM    842  C   ALA A 157      26.473 -32.458  -9.693  1.00 29.83           C
ATOM    843  O   ALA A 157      25.498 -32.988 -10.277  1.00 31.02           O
ATOM    844  H   ALA A 157      26.143 -31.596 -11.960  1.00 35.26           H
ATOM    845  N   ASP A 158      26.868 -32.804  -8.473  1.00 32.42           N
ATOM    846  CA  ASP A 158      26.099 -33.759  -7.623  1.00 28.49           C
ATOM    847  HA  ASP A 158      26.081 -34.646  -8.051  1.00 29.52           H
ATOM    848  CB  ASP A 158      26.752 -33.849  -6.264  1.00 29.82           C
ATOM    849  HB3 ASP A 158      26.185 -34.395  -5.699  1.00 29.45           H
ATOM    850  HB2 ASP A 158      26.819 -32.955  -5.892  1.00 29.46           H
ATOM    851  CG  ASP A 158      28.127 -34.472  -6.314  1.00 29.61           C
ATOM    852  OD1 ASP A 158      28.278 -35.479  -7.028  1.00 29.12           O
ATOM    853  OD2 ASP A 158      29.057 -33.949  -5.648  1.00 32.21           O
ATOM    854  C   ASP A 158      24.639 -33.301  -7.486  1.00 28.83           C
ATOM    855  O   ASP A 158      23.683 -34.046  -7.841  1.00 28.26           O
ATOM    856  H   ASP A 158      27.588 -32.521  -8.131  1.00 30.88           H
ATOM    857  N   ILE A 159      24.491 -32.027  -7.119  1.00 26.27           N
ATOM    858  CA  ILE A 159      23.204 -31.413  -6.929  1.00 24.22           C
ATOM    859  HA  ILE A 159      22.505 -32.097  -6.970  1.00 24.69           H
ATOM    860  CB  ILE A 159      23.141 -30.794  -5.522  1.00 22.26           C
ATOM    861  HB  ILE A 159      23.903 -30.204  -5.398  1.00 22.52           H
ATOM    862  CG1 ILE A 159      23.222 -31.923  -4.470  1.00 23.77           C
ATOM    863 HG13 ILE A 159      23.955 -32.512  -4.695  1.00 23.29           H
ATOM    864 HG12 ILE A 159      22.392 -32.414  -4.475  1.00 23.28           H
ATOM    865  CD1 ILE A 159      23.452 -31.449  -3.059  1.00 23.22           C
ATOM    866 HD11 ILE A 159      24.146 -30.771  -3.063  1.00 23.38           H
ATOM    867 HD12 ILE A 159      23.710 -32.175  -2.498  1.00 23.38           H
ATOM    868 HD13 ILE A 159      22.649 -31.045  -2.711  1.00 23.37           H
ATOM    869  CG2 ILE A 159      21.862 -29.997  -5.306  1.00 20.38           C
ATOM    870 HG21 ILE A 159      21.896 -29.188  -5.794  1.00 21.02           H
ATOM    871 HG22 ILE A 159      21.776 -29.800  -4.357  1.00 20.99           H
ATOM    872 HG23 ILE A 159      21.119 -30.537  -5.564  1.00 20.99           H
ATOM    873  C   ILE A 159      22.941 -30.381  -8.042  1.00 26.59           C
ATOM    874  O   ILE A 159      23.395 -29.227  -7.988  1.00 31.83           O
ATOM    875  H   ILE A 159      25.147 -31.473  -7.016  1.00 26.36           H
ATOM    876  N   MET A 160      22.176 -30.792  -9.040  1.00 28.00           N
ATOM    877  CA  MET A 160      21.725 -29.910 -10.105  1.00 25.58           C
ATOM    878  HA  MET A 160      22.400 -29.226 -10.303  1.00 26.66           H
ATOM    879  CB  MET A 160      21.466 -30.720 -11.361  1.00 27.70           C
ATOM    880  HB3 MET A 160      21.143 -30.122 -12.070  1.00 27.64           H
ATOM    881  HB2 MET A 160      20.796 -31.399 -11.189  1.00 27.64           H
ATOM    882  CG  MET A 160      22.709 -31.419 -11.897  1.00 29.69           C
ATOM    883  HG3 MET A 160      22.460 -32.002 -12.632  1.00 29.66           H
ATOM    884  HG2 MET A 160      23.129 -31.927 -11.189  1.00 29.63           H
ATOM    885  SD  MET A 160      23.877 -30.197 -12.509  1.00 31.55           S
ATOM    886  CE  MET A 160      23.353 -30.116 -14.227  1.00 28.20           C
ATOM    887  HE1 MET A 160      23.482 -30.973 -14.641  1.00 29.19           H
ATOM    888  HE2 MET A 160      23.895 -29.462 -14.690  1.00 29.19           H
ATOM    889  HE3 MET A 160      22.433 -29.869 -14.254  1.00 29.20           H
ATOM    890  C   MET A 160      20.436 -29.235  -9.679  1.00 26.63           C
ATOM    891  O   MET A 160      19.434 -29.910  -9.345  1.00 24.57           O
ATOM    892  H   MET A 160      21.875 -31.599  -9.110  1.00 27.06           H
ATOM    893  N   ILE A 161      20.462 -27.905  -9.684  1.00 25.98           N
ATOM    894  CA  ILE A 161      19.312 -27.104  -9.265  1.00 25.84           C
ATOM    895  HA  ILE A 161      18.648 -27.689  -8.829  1.00 25.87           H
ATOM    896  CB  ILE A 161      19.768 -26.044  -8.267  1.00 25.18           C
ATOM    897  HB  ILE A 161      20.523 -25.572  -8.649  1.00 25.20           H
ATOM    898  CG1 ILE A 161      20.201 -26.705  -6.981  1.00 23.96           C
ATOM    899 HG13 ILE A 161      20.794 -27.457  -7.179  1.00 24.50           H
ATOM    900 HG12 ILE A 161      19.418 -27.039  -6.507  1.00 24.49           H
ATOM    901  CD1 ILE A 161      20.932 -25.795  -6.048  1.00 24.99           C
ATOM    902 HD11 ILE A 161      21.610 -25.315  -6.560  1.00 24.68           H
ATOM    903 HD12 ILE A 161      21.353 -26.305  -5.361  1.00 24.67           H
ATOM    904 HD13 ILE A 161      20.323 -25.157  -5.672  1.00 24.68           H
ATOM    905  CG2 ILE A 161      18.655 -25.055  -8.002  1.00 25.89           C
ATOM    906 HG21 ILE A 161      18.611 -24.431  -8.728  1.00 25.67           H
ATOM    907 HG22 ILE A 161      18.827 -24.589  -7.192  1.00 25.65           H
ATOM    908 HG23 ILE A 161      17.826 -25.542  -7.928  1.00 25.67           H
ATOM    909  C   ILE A 161      18.693 -26.430 -10.482  1.00 26.72           C
ATOM    910  O   ILE A 161      19.414 -25.863 -11.308  1.00 30.36           O
ATOM    911  H   ILE A 161      21.134 -27.427  -9.933  1.00 26.08           H
ATOM    912  N   SER A 162      17.370 -26.479 -10.606  1.00 25.40           N
ATOM    913  CA  SER A 162      16.706 -25.863 -11.722  1.00 25.56           C
ATOM    914  HA  SER A 162      17.222 -25.080 -12.016  1.00 25.53           H
ATOM    915  CB  SER A 162      16.635 -26.850 -12.887  1.00 25.06           C
ATOM    916  HB3 SER A 162      17.528 -27.131 -13.128  1.00 25.31           H
ATOM    917  HB2 SER A 162      16.216 -26.426 -13.653  1.00 25.31           H
ATOM    918  OG  SER A 162      15.898 -27.979 -12.523  1.00 25.63           O
ATOM    919  HG  SER A 162      15.919 -28.392 -13.308  0.00 25.67           H
ATOM    920  C   SER A 162      15.306 -25.367 -11.388  1.00 26.05           C
ATOM    921  O   SER A 162      14.685 -25.856 -10.463  1.00 21.81           O
ATOM    922  H   SER A 162      16.839 -26.868 -10.044  1.00 25.75           H
ATOM    923  N   PHE A 163      14.826 -24.415 -12.193  1.00 24.26           N
ATOM    924  CA  PHE A 163      13.460 -23.927 -12.181  1.00 24.86           C
ATOM    925  HA  PHE A 163      13.012 -24.249 -11.374  1.00 24.61           H
ATOM    926  CB  PHE A 163      13.452 -22.413 -12.163  1.00 24.25           C
ATOM    927  HB3 PHE A 163      12.543 -22.095 -12.217  1.00 24.46           H
ATOM    928  HB2 PHE A 163      13.968 -22.071 -12.908  1.00 24.47           H
ATOM    929  CG  PHE A 163      14.053 -21.839 -10.920  1.00 24.53           C
ATOM    930  CD1 PHE A 163      15.427 -21.714 -10.789  1.00 26.69           C
ATOM    931  HD1 PHE A 163      15.977 -21.947 -11.499  1.00 25.67           H
ATOM    932  CE1 PHE A 163      15.994 -21.183  -9.654  1.00 24.62           C
ATOM    933  HE1 PHE A 163      16.921 -21.084  -9.592  1.00 24.88           H
ATOM    934  CZ  PHE A 163      15.195 -20.798  -8.618  1.00 23.79           C
ATOM    935  HZ  PHE A 163      15.571 -20.446  -7.838  1.00 24.19           H
ATOM    936  CE2 PHE A 163      13.841 -20.953  -8.713  1.00 24.63           C
ATOM    937  HE2 PHE A 163      13.290 -20.688  -8.003  1.00 24.25           H
ATOM    938  CD2 PHE A 163      13.271 -21.476  -9.872  1.00 23.88           C
ATOM    939  HD2 PHE A 163      12.347 -21.561  -9.924  1.00 24.21           H
ATOM    940  C   PHE A 163      12.747 -24.402 -13.409  1.00 24.77           C
ATOM    941  O   PHE A 163      13.208 -24.171 -14.510  1.00 21.89           O
ATOM    942  H   PHE A 163      15.310 -23.991 -12.758  1.00 24.81           H
ATOM    943  N   VAL A 164      11.624 -25.076 -13.195  1.00 26.22           N
ATOM    944  CA  VAL A 164      10.886 -25.746 -14.238  1.00 25.64           C
ATOM    945  HA  VAL A 164      11.072 -25.335 -15.101  1.00 25.86           H
ATOM    946  CB  VAL A 164      11.286 -27.242 -14.302  1.00 27.47           C
ATOM    947  HB  VAL A 164      10.736 -27.693 -14.966  1.00 27.35           H
ATOM    948  CG1 VAL A 164      12.737 -27.403 -14.739  1.00 26.96           C
ATOM    949 HG11 VAL A 164      12.915 -26.798 -15.475  1.00 27.11           H
ATOM    950 HG12 VAL A 164      12.892 -28.303 -15.022  1.00 27.12           H
ATOM    951 HG13 VAL A 164      13.320 -27.187 -14.006  1.00 27.11           H
ATOM    952  CG2 VAL A 164      11.077 -27.914 -12.959  1.00 29.42           C
ATOM    953 HG21 VAL A 164      11.541 -27.424 -12.282  1.00 28.76           H
ATOM    954 HG22 VAL A 164      11.451 -28.801 -13.010  1.00 28.74           H
ATOM    955 HG23 VAL A 164      10.146 -27.958 -12.775  1.00 28.76           H
ATOM    956  C   VAL A 164       9.392 -25.669 -13.954  1.00 24.54           C
ATOM    957  O   VAL A 164       9.013 -25.366 -12.836  1.00 23.54           O
ATOM    958  H   VAL A 164      11.265 -25.162 -12.412  1.00 25.75           H
ATOM    959  N   ARG A 165       8.567 -25.921 -14.970  1.00 25.15           N
ATOM    960  CA  ARG A 165       7.118 -25.992 -14.828  1.00 26.75           C
ATOM    961  HA  ARG A 165       6.918 -26.033 -13.865  1.00 27.02           H
ATOM    962  CB  ARG A 165       6.369 -24.717 -15.270  1.00 29.90           C
ATOM    963  HB3 ARG A 165       6.364 -24.069 -14.545  1.00 29.91           H
ATOM    964  HB2 ARG A 165       5.443 -24.959 -15.450  1.00 29.90           H
ATOM    965  CG  ARG A 165       6.889 -23.966 -16.465  1.00 33.47           C
ATOM    966  HG3 ARG A 165       7.048 -24.583 -17.187  1.00 32.45           H
ATOM    967  HG2 ARG A 165       7.726 -23.557 -16.222  1.00 32.45           H
ATOM    968  CD  ARG A 165       5.927 -22.867 -16.963  1.00 32.86           C
ATOM    969  HD3 ARG A 165       5.043 -23.238 -17.103  1.00 32.81           H
ATOM    970  HD2 ARG A 165       6.263 -22.582 -17.843  1.00 32.79           H
ATOM    971  NE  ARG A 165       5.770 -21.627 -16.173  1.00 32.10           N
ATOM    972  HE  ARG A 165       4.895 -21.464 -15.779  1.00 32.07           H
ATOM    973  CZ  ARG A 165       6.607 -20.560 -16.194  1.00 31.58           C
ATOM    974  NH1 ARG A 165       7.734 -20.590 -16.891  1.00 30.38           N
ATOM    975 HH11 ARG A 165       7.937 -21.301 -17.359  1.00 30.75           H
ATOM    976 HH12 ARG A 165       8.257 -19.917 -16.911  1.00 30.73           H
ATOM    977  NH2 ARG A 165       6.302 -19.446 -15.529  1.00 28.84           N
ATOM    978 HH21 ARG A 165       5.591 -19.417 -15.038  1.00 29.70           H
ATOM    979 HH22 ARG A 165       6.858 -18.792 -15.517  1.00 29.69           H
ATOM    980  C   ARG A 165       6.483 -27.248 -15.439  1.00 26.85           C
ATOM    981  O   ARG A 165       7.101 -28.017 -16.207  1.00 26.60           O
ATOM    982  H   ARG A 165       8.847 -26.096 -15.773  1.00 25.37           H
ATOM    983  N   GLY A 166       5.273 -27.524 -14.957  1.00 30.65           N
ATOM    984  CA  GLY A 166       4.508 -28.720 -15.329  1.00 29.15           C
ATOM    985  HA3 GLY A 166       4.032 -28.532 -16.141  1.00 29.53           H
ATOM    986  HA2 GLY A 166       3.874 -28.929 -14.622  1.00 29.48           H
ATOM    987  C   GLY A 166       5.410 -29.921 -15.544  1.00 29.14           C
ATOM    988  O   GLY A 166       6.173 -30.307 -14.660  1.00 24.91           O
ATOM    989  H   GLY A 166       4.873 -27.044 -14.349  1.00 29.33           H
ATOM    990  N   ASP A 167       5.275 -30.554 -16.705  1.00 35.05           N
ATOM    991  CA  ASP A 167       6.037 -31.768 -17.008  1.00 35.78           C
ATOM    992  HA  ASP A 167       6.105 -32.323 -16.191  1.00 35.37           H
ATOM    993  CB  ASP A 167       5.379 -32.672 -18.040  1.00 38.72           C
ATOM    994  HB3 ASP A 167       5.502 -32.278 -18.930  1.00 40.81           H
ATOM    995  HB2 ASP A 167       4.425 -32.730 -17.865  1.00 40.84           H
ATOM    996  CG  ASP A 167       5.930 -34.104 -17.913  1.00 52.49           C
ATOM    997  OD1 ASP A 167       5.344 -34.894 -17.120  1.00 65.31           O
ATOM    998  OD2 ASP A 167       7.032 -34.407 -18.453  1.00 53.57           O
ATOM    999  C   ASP A 167       7.430 -31.379 -17.423  1.00 32.37           C
ATOM   1000  O   ASP A 167       7.598 -30.593 -18.345  1.00 32.90           O
ATOM   1001  H   ASP A 167       4.726 -30.340 -17.328  1.00 33.69           H
ATOM   1002  N   HIS A 168       8.424 -31.889 -16.709  1.00 28.61           N
ATOM   1003  CA  HIS A 168       9.818 -31.508 -16.991  1.00 30.13           C
ATOM   1004  HA  HIS A 168       9.877 -31.054 -17.994  1.00 28.90           H
ATOM   1005  CB  HIS A 168      10.338 -30.468 -16.000  1.00 24.13           C
ATOM   1006  HB3 HIS A 168       9.840 -29.513 -16.211  1.00 25.57           H
ATOM   1007  HB2 HIS A 168      11.418 -30.354 -16.109  1.00 25.59           H
ATOM   1008  CG  HIS A 168      10.061 -30.825 -14.563  1.00 24.64           C
ATOM   1009  ND1 HIS A 168       8.822 -30.703 -14.023  1.00 25.85           N
ATOM   1010  HD1 HIS A 168       7.985 -30.344 -14.558  1.00 25.07           H
ATOM   1011  CE1 HIS A 168       8.832 -31.139 -12.785  1.00 23.78           C
ATOM   1012  HE1 HIS A 168       7.977 -31.125 -12.124  1.00 24.24           H
ATOM   1013  NE2 HIS A 168      10.076 -31.522 -12.503  1.00 23.75           N
ATOM   1014  HE2 HIS A 168      10.347 -31.869 -11.596  1.00 23.67           H
ATOM   1015  CD2 HIS A 168      10.853 -31.353 -13.585  1.00 23.27           C
ATOM   1016  HD2 HIS A 168      11.903 -31.576 -13.665  1.00 23.71           H
ATOM   1017  C   HIS A 168      10.683 -32.753 -17.027  1.00 31.70           C
ATOM   1018  O   HIS A 168      11.866 -32.701 -16.753  1.00 33.31           O
ATOM   1019  H   HIS A 168       8.343 -32.438 -16.055  1.00 29.92           H
ATOM   1020  N   ARG A 169      10.071 -33.860 -17.410  1.00 40.71           N
ATOM   1021  CA  ARG A 169      10.795 -35.074 -17.831  1.00 51.53           C
ATOM   1022  HA  ARG A 169      10.143 -35.675 -18.252  1.00 50.15           H
ATOM   1023  CB  ARG A 169      11.838 -34.770 -18.924  1.00 60.38           C
ATOM   1024  HB3 ARG A 169      12.410 -35.540 -19.042  1.00 60.49           H
ATOM   1025  HB2 ARG A 169      12.369 -34.002 -18.674  1.00 60.55           H
ATOM   1026  CG  ARG A 169      11.170 -34.467 -20.266  1.00 72.11           C
ATOM   1027  HG3 ARG A 169      10.543 -33.741 -20.138  1.00 72.43           H
ATOM   1028  HG2 ARG A 169      10.694 -35.255 -20.579  1.00 72.43           H
ATOM   1029  CD  ARG A 169      12.147 -34.027 -21.336  1.00 87.72           C
ATOM   1030  HD3 ARG A 169      11.628 -33.536 -21.987  1.00 86.46           H
ATOM   1031  HD2 ARG A 169      12.581 -34.795 -21.746  1.00 86.74           H
ATOM   1032  NE  ARG A 169      13.172 -33.122 -20.801  1.00100.05           N
ATOM   1033  HE  ARG A 169      12.861 -32.419 -20.208  1.00100.01           H
ATOM   1034  CZ  ARG A 169      14.397 -32.958 -21.308  1.00115.69           C
ATOM   1035  NH1 ARG A 169      14.804 -33.626 -22.392  1.00117.35           N
ATOM   1036 HH11 ARG A 169      14.286 -34.182 -22.788  1.00116.37           H
ATOM   1037 HH12 ARG A 169      15.600 -33.500 -22.697  1.00116.67           H
ATOM   1038  NH2 ARG A 169      15.234 -32.109 -20.719  1.00119.71           N
ATOM   1039 HH21 ARG A 169      14.984 -31.674 -20.020  1.00118.19           H
ATOM   1040 HH22 ARG A 169      16.026 -31.989 -21.035  1.00118.27           H
ATOM   1041  C   ARG A 169      11.395 -35.849 -16.687  1.00 48.15           C
ATOM   1042  O   ARG A 169      12.336 -36.614 -16.875  1.00 45.14           O
ATOM   1043  H   ARG A 169       9.223 -33.944 -17.510  1.00 40.42           H
ATOM   1044  N   ASP A 170      10.827 -35.660 -15.504  1.00 40.14           N
ATOM   1045  CA  ASP A 170      11.023 -36.620 -14.437  1.00 37.28           C
ATOM   1046  HA  ASP A 170      11.552 -37.389 -14.763  1.00 36.68           H
ATOM   1047  CB  ASP A 170      11.762 -36.028 -13.226  1.00 33.46           C
ATOM   1048  HB3 ASP A 170      12.618 -35.680 -13.528  1.00 33.33           H
ATOM   1049  HB2 ASP A 170      11.906 -36.738 -12.584  1.00 33.35           H
ATOM   1050  CG  ASP A 170      11.011 -34.889 -12.523  1.00 29.54           C
ATOM   1051  OD1 ASP A 170       9.757 -34.806 -12.610  1.00 24.54           O
ATOM   1052  OD2 ASP A 170      11.709 -34.105 -11.853  1.00 24.78           O
ATOM   1053  C   ASP A 170       9.654 -37.118 -14.166  1.00 35.04           C
ATOM   1054  O   ASP A 170       8.710 -36.745 -14.867  1.00 44.32           O
ATOM   1055  H   ASP A 170      10.339 -34.992 -15.300  1.00 41.06           H
ATOM   1056  N   ASN A 171       9.477 -37.922 -13.167  1.00 36.32           N
ATOM   1057  CA  ASN A 171       8.116 -38.428 -13.005  1.00 40.18           C
ATOM   1058  HA  ASN A 171       7.601 -38.312 -13.837  1.00 40.25           H
ATOM   1059  CB  ASN A 171       8.212 -39.904 -12.774  1.00 46.76           C
ATOM   1060  HB3 ASN A 171       7.322 -40.280 -12.627  1.00 46.62           H
ATOM   1061  HB2 ASN A 171       8.717 -40.043 -11.971  1.00 46.64           H
ATOM   1062  CG  ASN A 171       8.939 -40.628 -13.943  1.00 54.13           C
ATOM   1063  OD1 ASN A 171       9.738 -41.546 -13.712  1.00 69.24           O
ATOM   1064  ND2 ASN A 171       8.688 -40.199 -15.195  1.00 48.20           N
ATOM   1065 HD21 ASN A 171       9.417 -40.222 -15.852  1.00 49.93           H
ATOM   1066 HD22 ASN A 171       7.802 -39.865 -15.435  1.00 49.84           H
ATOM   1067  C   ASN A 171       7.296 -37.725 -11.939  1.00 38.21           C
ATOM   1068  O   ASN A 171       6.400 -38.305 -11.369  1.00 39.75           O
ATOM   1069  H   ASN A 171      10.059 -38.190 -12.601  1.00 36.93           H
ATOM   1070  N   SER A 172       7.604 -36.448 -11.703  1.00 35.57           N
ATOM   1071  CA  SER A 172       6.842 -35.617 -10.784  1.00 29.46           C
ATOM   1072  HA  SER A 172       6.015 -36.075 -10.528  1.00 30.76           H
ATOM   1073  CB  SER A 172       7.656 -35.368  -9.565  1.00 32.27           C
ATOM   1074  HB3 SER A 172       7.263 -34.652  -9.044  1.00 32.43           H
ATOM   1075  HB2 SER A 172       8.569 -35.155  -9.794  1.00 32.45           H
ATOM   1076  OG  SER A 172       7.681 -36.527  -8.810  1.00 36.44           O
ATOM   1077  HG  SER A 172       8.357 -36.073  -8.099  0.00 35.68           H
ATOM   1078  C   SER A 172       6.526 -34.283 -11.391  1.00 27.58           C
ATOM   1079  O   SER A 172       7.197 -33.315 -11.110  1.00 24.77           O
ATOM   1080  H   SER A 172       8.267 -36.046 -12.069  1.00 34.60           H
ATOM   1081  N   PRO A 173       5.533 -34.226 -12.264  1.00 26.78           N
ATOM   1082  CA  PRO A 173       5.293 -32.968 -12.905  1.00 26.53           C
ATOM   1083  HA  PRO A 173       6.088 -32.622 -13.340  1.00 26.54           H
ATOM   1084  CB  PRO A 173       4.232 -33.305 -13.971  1.00 27.45           C
ATOM   1085  HB3 PRO A 173       4.644 -33.324 -14.845  1.00 26.87           H
ATOM   1086  HB2 PRO A 173       3.532 -32.627 -13.957  1.00 26.83           H
ATOM   1087  CG  PRO A 173       3.677 -34.642 -13.629  1.00 25.79           C
ATOM   1088  HG3 PRO A 173       3.639 -35.183 -14.427  1.00 26.68           H
ATOM   1089  HG2 PRO A 173       2.781 -34.514 -13.259  1.00 26.68           H
ATOM   1090  CD  PRO A 173       4.541 -35.272 -12.604  1.00 28.01           C
ATOM   1091  HD3 PRO A 173       4.989 -36.042 -12.985  1.00 27.19           H
ATOM   1092  HD2 PRO A 173       4.038 -35.526 -11.822  1.00 27.18           H
ATOM   1093  C   PRO A 173       4.788 -31.930 -11.866  1.00 25.56           C
ATOM   1094  O   PRO A 173       4.152 -32.295 -10.879  1.00 20.91           O
ATOM   1095  N   PHE A 174       5.094 -30.660 -12.092  1.00 22.41           N
ATOM   1096  CA  PHE A 174       4.549 -29.608 -11.263  1.00 23.89           C
ATOM   1097  HA  PHE A 174       4.471 -29.966 -10.348  1.00 23.73           H
ATOM   1098  CB  PHE A 174       5.497 -28.415 -11.185  1.00 23.78           C
ATOM   1099  HB3 PHE A 174       4.991 -27.635 -10.895  1.00 23.84           H
ATOM   1100  HB2 PHE A 174       5.847 -28.250 -12.074  1.00 23.81           H
ATOM   1101  CG  PHE A 174       6.662 -28.613 -10.217  1.00 23.84           C
ATOM   1102  CD1 PHE A 174       6.462 -29.082  -8.931  1.00 24.25           C
ATOM   1103  HD1 PHE A 174       5.607 -29.257  -8.627  1.00 24.36           H
ATOM   1104  CE1 PHE A 174       7.531 -29.244  -8.050  1.00 25.18           C
ATOM   1105  HE1 PHE A 174       7.384 -29.509  -7.175  1.00 25.10           H
ATOM   1106  CZ  PHE A 174       8.805 -28.890  -8.454  1.00 25.85           C
ATOM   1107  HZ  PHE A 174       9.528 -29.013  -7.887  1.00 25.41           H
ATOM   1108  CE2 PHE A 174       9.005 -28.451  -9.754  1.00 24.84           C
ATOM   1109  HE2 PHE A 174       9.869 -28.261 -10.043  1.00 24.55           H
ATOM   1110  CD2 PHE A 174       7.950 -28.335 -10.618  1.00 22.70           C
ATOM   1111  HD2 PHE A 174       8.096 -28.007 -11.479  1.00 23.48           H
ATOM   1112  C   PHE A 174       3.096 -29.208 -11.665  1.00 24.67           C
ATOM   1113  O   PHE A 174       2.537 -29.757 -12.585  1.00 25.34           O
ATOM   1114  H   PHE A 174       5.585 -30.390 -12.740  1.00 23.51           H
ATOM   1115  N   ASP A 175       2.484 -28.306 -10.897  1.00 26.68           N
ATOM   1116  CA  ASP A 175       1.046 -28.207 -10.842  1.00 25.52           C
ATOM   1117  HA  ASP A 175       0.643 -28.678 -11.596  1.00 26.07           H
ATOM   1118  CB  ASP A 175       0.565 -28.897  -9.555  1.00 27.76           C
ATOM   1119  HB3 ASP A 175       0.740 -29.847  -9.620  1.00 26.57           H
ATOM   1120  HB2 ASP A 175      -0.383 -28.741  -9.429  1.00 26.56           H
ATOM   1121  CG  ASP A 175       1.298 -28.395  -8.323  1.00 25.06           C
ATOM   1122  OD1 ASP A 175       2.173 -27.525  -8.476  1.00 23.33           O
ATOM   1123  OD2 ASP A 175       0.966 -28.835  -7.223  1.00 24.57           O
ATOM   1124  C   ASP A 175       0.554 -26.768 -10.850  1.00 25.13           C
ATOM   1125  O   ASP A 175      -0.577 -26.484 -10.442  1.00 25.51           O
ATOM   1126  H   ASP A 175       2.904 -27.761 -10.380  1.00 25.86           H
ATOM   1127  N   GLY A 176       1.382 -25.862 -11.331  1.00 23.03           N
ATOM   1128  CA  GLY A 176       0.955 -24.492 -11.415  1.00 22.10           C
ATOM   1129  HA3 GLY A 176       0.027 -24.440 -11.702  1.00 22.19           H
ATOM   1130  HA2 GLY A 176       1.492 -24.025 -12.076  1.00 22.18           H
ATOM   1131  C   GLY A 176       1.125 -23.841 -10.068  1.00 21.44           C
ATOM   1132  O   GLY A 176       1.659 -24.464  -9.155  1.00 23.52           O
ATOM   1133  H   GLY A 176       2.155 -26.027 -11.680  1.00 23.32           H
ATOM   1134  N   PRO A 177       0.685 -22.574  -9.939  1.00 22.83           N
ATOM   1135  CA  PRO A 177       0.920 -21.804  -8.724  1.00 21.69           C
ATOM   1136  HA  PRO A 177       1.858 -21.585  -8.592  1.00 21.77           H
ATOM   1137  CB  PRO A 177       0.077 -20.540  -8.917  1.00 21.17           C
ATOM   1138  HB3 PRO A 177       0.666 -19.759  -8.935  1.00 21.56           H
ATOM   1139  HB2 PRO A 177      -0.565 -20.431  -8.191  1.00 21.56           H
ATOM   1140  CG  PRO A 177      -0.659 -20.694 -10.181  1.00 22.32           C
ATOM   1141  HG3 PRO A 177      -0.553 -19.858 -10.690  1.00 22.21           H
ATOM   1142  HG2 PRO A 177      -1.590 -20.861 -10.026  1.00 22.20           H
ATOM   1143  CD  PRO A 177      -0.035 -21.793 -10.966  1.00 22.99           C
ATOM   1144  HD3 PRO A 177       0.589 -21.453 -11.648  1.00 22.80           H
ATOM   1145  HD2 PRO A 177      -0.732 -22.329 -11.371  1.00 22.79           H
ATOM   1146  C   PRO A 177       0.382 -22.573  -7.542  1.00 21.57           C
ATOM   1147  O   PRO A 177      -0.737 -23.111  -7.598  1.00 24.10           O
ATOM   1148  N   GLY A 178       1.105 -22.566  -6.462  1.00 20.67           N
ATOM   1149  CA  GLY A 178       0.606 -23.247  -5.232  1.00 21.32           C
ATOM   1150  HA3 GLY A 178      -0.335 -23.075  -5.100  1.00 21.28           H
ATOM   1151  HA2 GLY A 178       1.059 -22.867  -4.457  1.00 21.27           H
ATOM   1152  C   GLY A 178       0.844 -24.735  -5.300  1.00 21.74           C
ATOM   1153  O   GLY A 178       1.669 -25.199  -6.116  1.00 24.27           O
ATOM   1154  H   GLY A 178       1.836 -22.151  -6.362  1.00 21.03           H
ATOM   1155  N   GLY A 179       0.156 -25.469  -4.430  1.00 20.40           N
ATOM   1156  CA  GLY A 179       0.326 -26.874  -4.300  1.00 20.65           C
ATOM   1157  HA3 GLY A 179       0.065 -27.293  -5.131  1.00 20.83           H
ATOM   1158  HA2 GLY A 179      -0.237 -27.212  -3.586  1.00 20.83           H
ATOM   1159  C   GLY A 179       1.771 -27.277  -3.984  1.00 21.67           C
ATOM   1160  O   GLY A 179       2.369 -26.817  -3.001  1.00 19.27           O
ATOM   1161  H   GLY A 179      -0.375 -25.125  -3.843  1.00 20.77           H
ATOM   1162  N   ASN A 180       2.341 -28.135  -4.849  1.00 21.99           N
ATOM   1163  CA  ASN A 180       3.727 -28.431  -4.747  1.00 21.66           C
ATOM   1164  HA  ASN A 180       3.958 -28.595  -3.808  1.00 21.88           H
ATOM   1165  CB  ASN A 180       4.030 -29.701  -5.544  1.00 23.23           C
ATOM   1166  HB3 ASN A 180       4.994 -29.822  -5.520  1.00 22.99           H
ATOM   1167  HB2 ASN A 180       3.736 -29.602  -6.451  1.00 22.99           H
ATOM   1168  CG  ASN A 180       3.382 -30.939  -4.925  1.00 23.88           C
ATOM   1169  OD1 ASN A 180       3.606 -31.243  -3.765  1.00 26.55           O
ATOM   1170  ND2 ASN A 180       2.574 -31.625  -5.683  1.00 23.10           N
ATOM   1171 HD21 ASN A 180       2.599 -32.605  -5.639  1.00 23.34           H
ATOM   1172 HD22 ASN A 180       1.971 -31.183  -6.325  1.00 23.34           H
ATOM   1173  C   ASN A 180       4.575 -27.231  -5.235  1.00 21.01           C
ATOM   1174  O   ASN A 180       4.367 -26.722  -6.328  1.00 22.47           O
ATOM   1175  H   ASN A 180       1.920 -28.503  -5.501  1.00 21.86           H
ATOM   1176  N   LEU A 181       5.549 -26.829  -4.423  1.00 21.46           N
ATOM   1177  CA  LEU A 181       6.445 -25.700  -4.665  1.00 19.94           C
ATOM   1178  HA  LEU A 181       6.021 -25.069  -5.276  1.00 20.36           H
ATOM   1179  CB  LEU A 181       6.717 -24.959  -3.383  1.00 20.13           C
ATOM   1180  HB3 LEU A 181       7.200 -24.120  -3.585  1.00 20.47           H
ATOM   1181  HB2 LEU A 181       7.300 -25.492  -2.803  1.00 20.46           H
ATOM   1182  CG  LEU A 181       5.485 -24.602  -2.583  1.00 21.75           C
ATOM   1183  HG  LEU A 181       5.053 -25.411  -2.284  1.00 21.90           H
ATOM   1184  CD1 LEU A 181       5.917 -23.805  -1.352  1.00 23.04           C
ATOM   1185 HD11 LEU A 181       6.495 -24.350  -0.815  1.00 22.63           H
ATOM   1186 HD12 LEU A 181       5.140 -23.560  -0.857  1.00 22.63           H
ATOM   1187 HD13 LEU A 181       6.390 -23.004  -1.635  1.00 22.62           H
ATOM   1188  CD2 LEU A 181       4.511 -23.798  -3.415  1.00 23.06           C
ATOM   1189 HD21 LEU A 181       4.976 -23.078  -3.855  1.00 22.61           H
ATOM   1190 HD22 LEU A 181       3.830 -23.446  -2.838  1.00 22.63           H
ATOM   1191 HD23 LEU A 181       4.103 -24.375  -4.070  1.00 22.61           H
ATOM   1192  C   LEU A 181       7.759 -26.060  -5.256  1.00 20.35           C
ATOM   1193  O   LEU A 181       8.360 -25.294  -6.015  1.00 19.68           O
ATOM   1194  H   LEU A 181       5.709 -27.199  -3.656  1.00 21.00           H
ATOM   1195  N   ALA A 182       8.236 -27.224  -4.888  1.00 22.49           N
ATOM   1196  CA  ALA A 182       9.568 -27.658  -5.271  1.00 23.61           C
ATOM   1197  HA  ALA A 182       9.704 -27.574  -6.238  1.00 23.53           H
ATOM   1198  CB  ALA A 182      10.615 -26.818  -4.554  1.00 24.48           C
ATOM   1199  HB1 ALA A 182      10.626 -25.938  -4.926  1.00 24.16           H
ATOM   1200  HB2 ALA A 182      11.470 -27.227  -4.662  1.00 24.19           H
ATOM   1201  HB3 ALA A 182      10.384 -26.784  -3.624  1.00 24.19           H
ATOM   1202  C   ALA A 182       9.691 -29.123  -4.863  1.00 23.51           C
ATOM   1203  O   ALA A 182       8.921 -29.586  -4.056  1.00 20.31           O
ATOM   1204  H   ALA A 182       7.810 -27.822  -4.451  1.00 22.20           H
ATOM   1205  N   HIS A 183      10.652 -29.841  -5.411  1.00 23.72           N
ATOM   1206  CA  HIS A 183      10.960 -31.162  -4.873  1.00 21.84           C
ATOM   1207  HA  HIS A 183      10.821 -31.151  -3.792  1.00 22.38           H
ATOM   1208  CB  HIS A 183      10.053 -32.234  -5.456  1.00 21.32           C
ATOM   1209  HB3 HIS A 183       9.042 -32.064  -5.098  1.00 21.81           H
ATOM   1210  HB2 HIS A 183      10.408 -33.205  -5.127  1.00 21.81           H
ATOM   1211  CG  HIS A 183      10.000 -32.270  -6.971  1.00 22.93           C
ATOM   1212  ND1 HIS A 183       8.840 -32.184  -7.658  1.00 23.85           N
ATOM   1213  HD1 HIS A 183       7.914 -32.032  -7.234  1.00 23.45           H
ATOM   1214  CE1 HIS A 183       9.091 -32.251  -8.962  1.00 23.16           C
ATOM   1215  HE1 HIS A 183       8.358 -32.188  -9.760  1.00 23.26           H
ATOM   1216  NE2 HIS A 183      10.410 -32.408  -9.129  1.00 22.85           N
ATOM   1217  HE2 HIS A 183      10.883 -32.523 -10.021  1.00 23.21           H
ATOM   1218  CD2 HIS A 183      11.002 -32.407  -7.928  1.00 23.93           C
ATOM   1219  HD2 HIS A 183      12.054 -32.571  -7.739  1.00 23.42           H
ATOM   1220  C   HIS A 183      12.425 -31.451  -5.108  1.00 23.04           C
ATOM   1221  O   HIS A 183      13.134 -30.771  -5.917  1.00 20.29           O
ATOM   1222  H   HIS A 183      11.166 -29.571  -6.058  1.00 23.21           H
ATOM   1223  N   ALA A 184      12.912 -32.440  -4.386  1.00 22.63           N
ATOM   1224  CA  ALA A 184      14.280 -32.837  -4.513  1.00 22.33           C
ATOM   1225  HA  ALA A 184      14.631 -32.581  -5.396  1.00 22.60           H
ATOM   1226  CB  ALA A 184      15.106 -32.146  -3.467  1.00 22.83           C
ATOM   1227  HB1 ALA A 184      15.176 -31.217  -3.697  1.00 22.68           H
ATOM   1228  HB2 ALA A 184      15.995 -32.529  -3.448  1.00 22.68           H
ATOM   1229  HB3 ALA A 184      14.691 -32.264  -2.619  1.00 22.68           H
ATOM   1230  C   ALA A 184      14.422 -34.342  -4.444  1.00 22.99           C
ATOM   1231  O   ALA A 184      13.598 -35.016  -3.829  1.00 22.42           O
ATOM   1232  H   ALA A 184      12.458 -32.906  -3.825  1.00 22.65           H
ATOM   1233  N   PHE A 185      15.466 -34.878  -5.065  1.00 22.76           N
ATOM   1234  CA  PHE A 185      15.725 -36.312  -4.956  1.00 23.83           C
ATOM   1235  HA  PHE A 185      14.902 -36.786  -4.704  1.00 23.75           H
ATOM   1236  CB  PHE A 185      16.159 -36.857  -6.312  1.00 24.22           C
ATOM   1237  HB3 PHE A 185      16.359 -37.798  -6.222  1.00 23.69           H
ATOM   1238  HB2 PHE A 185      16.950 -36.365  -6.584  1.00 23.69           H
ATOM   1239  CG  PHE A 185      15.114 -36.687  -7.370  1.00 22.41           C
ATOM   1240  CD1 PHE A 185      14.948 -35.474  -7.992  1.00 21.39           C
ATOM   1241  HD1 PHE A 185      15.494 -34.753  -7.758  1.00 21.50           H
ATOM   1242  CE1 PHE A 185      13.956 -35.274  -8.926  1.00 20.66           C
ATOM   1243  HE1 PHE A 185      13.866 -34.448  -9.344  1.00 21.25           H
ATOM   1244  CZ  PHE A 185      13.132 -36.331  -9.293  1.00 22.42           C
ATOM   1245  HZ  PHE A 185      12.469 -36.188  -9.922  1.00 22.06           H
ATOM   1246  CE2 PHE A 185      13.279 -37.563  -8.683  1.00 22.70           C
ATOM   1247  HE2 PHE A 185      12.715 -38.262  -8.897  1.00 22.83           H
ATOM   1248  CD2 PHE A 185      14.265 -37.738  -7.706  1.00 23.64           C
ATOM   1249  HD2 PHE A 185      14.358 -38.554  -7.280  1.00 23.11           H
ATOM   1250  C   PHE A 185      16.763 -36.616  -3.895  1.00 24.04           C
ATOM   1251  O   PHE A 185      17.686 -35.838  -3.656  1.00 21.64           O
ATOM   1252  H   PHE A 185      16.047 -34.443  -5.510  1.00 23.06           H
ATOM   1253  N   GLN A 186      16.580 -37.778  -3.265  1.00 26.02           N
ATOM   1254  CA  GLN A 186      17.497 -38.316  -2.283  1.00 28.04           C
ATOM   1255  HA  GLN A 186      17.575 -37.685  -1.543  1.00 27.77           H
ATOM   1256  CB  GLN A 186      16.959 -39.661  -1.730  1.00 29.68           C
ATOM   1257  HB3 GLN A 186      17.650 -40.084  -1.192  1.00 29.87           H
ATOM   1258  HB2 GLN A 186      16.735 -40.240  -2.468  1.00 29.86           H
ATOM   1259  CG  GLN A 186      15.719 -39.519  -0.846  1.00 32.29           C
ATOM   1260  HG3 GLN A 186      15.404 -40.403  -0.605  1.00 32.59           H
ATOM   1261  HG2 GLN A 186      15.034 -39.041  -1.340  1.00 32.56           H
ATOM   1262  CD  GLN A 186      15.976 -38.755   0.452  1.00 36.55           C
ATOM   1263  OE1 GLN A 186      15.430 -37.650   0.666  1.00 37.03           O
ATOM   1264  NE2 GLN A 186      16.804 -39.329   1.325  1.00 38.38           N
ATOM   1265 HE21 GLN A 186      16.650 -39.244   2.172  1.00 37.63           H
ATOM   1266 HE22 GLN A 186      17.485 -39.768   1.059  1.00 37.51           H
ATOM   1267  C   GLN A 186      18.887 -38.529  -2.903  1.00 26.95           C
ATOM   1268  O   GLN A 186      19.000 -38.608  -4.121  1.00 22.44           O
ATOM   1269  H   GLN A 186      15.908 -38.299  -3.400  1.00 26.07           H
ATOM   1270  N   PRO A 187      19.931 -38.582  -2.055  1.00 27.24           N
ATOM   1271  CA  PRO A 187      21.300 -38.772  -2.493  1.00 31.20           C
ATOM   1272  HA  PRO A 187      21.644 -37.945  -2.890  1.00 30.91           H
ATOM   1273  CB  PRO A 187      22.043 -39.098  -1.200  1.00 31.93           C
ATOM   1274  HB3 PRO A 187      22.956 -38.775  -1.263  1.00 31.33           H
ATOM   1275  HB2 PRO A 187      22.034 -40.054  -1.038  1.00 31.34           H
ATOM   1276  CG  PRO A 187      21.293 -38.363  -0.158  1.00 30.14           C
ATOM   1277  HG3 PRO A 187      21.615 -37.455  -0.101  1.00 29.96           H
ATOM   1278  HG2 PRO A 187      21.395 -38.824   0.688  1.00 30.10           H
ATOM   1279  CD  PRO A 187      19.854 -38.385  -0.595  1.00 27.93           C
ATOM   1280  HD3 PRO A 187      19.446 -37.537  -0.384  1.00 28.26           H
ATOM   1281  HD2 PRO A 187      19.394 -39.121  -0.160  1.00 28.31           H
ATOM   1282  C   PRO A 187      21.487 -39.926  -3.449  1.00 33.08           C
ATOM   1283  O   PRO A 187      20.873 -40.997  -3.296  1.00 33.85           O
ATOM   1284  N   GLY A 188      22.336 -39.717  -4.435  1.00 34.75           N
ATOM   1285  CA  GLY A 188      22.590 -40.768  -5.398  1.00 37.95           C
ATOM   1286  HA3 GLY A 188      21.776 -41.266  -5.594  1.00 36.96           H
ATOM   1287  HA2 GLY A 188      23.258 -41.371  -5.041  1.00 36.96           H
ATOM   1288  C   GLY A 188      23.073 -40.189  -6.701  1.00 36.94           C
ATOM   1289  O   GLY A 188      23.161 -38.976  -6.858  1.00 37.65           O
ATOM   1290  H   GLY A 188      22.743 -38.983  -4.595  1.00 35.03           H
ATOM   1291  N   PRO A 189      23.430 -41.075  -7.625  1.00 40.72           N
ATOM   1292  CA  PRO A 189      23.915 -40.675  -8.930  1.00 40.43           C
ATOM   1293  HA  PRO A 189      24.621 -39.993  -8.878  1.00 40.33           H
ATOM   1294  CB  PRO A 189      24.503 -41.985  -9.486  1.00 46.32           C
ATOM   1295  HB3 PRO A 189      25.443 -42.072  -9.246  1.00 45.05           H
ATOM   1296  HB2 PRO A 189      24.410 -42.007 -10.459  1.00 45.00           H
ATOM   1297  CG  PRO A 189      23.681 -43.068  -8.840  1.00 47.18           C
ATOM   1298  HG3 PRO A 189      24.191 -43.894  -8.823  1.00 46.11           H
ATOM   1299  HG2 PRO A 189      22.858 -43.183  -9.337  1.00 46.11           H
ATOM   1300  CD  PRO A 189      23.427 -42.550  -7.449  1.00 43.57           C
ATOM   1301  HD3 PRO A 189      24.130 -42.854  -6.846  1.00 43.68           H
ATOM   1302  HD2 PRO A 189      22.546 -42.841  -7.158  1.00 43.63           H
ATOM   1303  C   PRO A 189      22.749 -40.214  -9.789  1.00 34.64           C
ATOM   1304  O   PRO A 189      21.610 -40.525  -9.470  1.00 30.53           O
ATOM   1305  N   GLY A 190      23.045 -39.448 -10.842  1.00 34.78           N
ATOM   1306  CA  GLY A 190      22.034 -38.900 -11.770  1.00 31.39           C
ATOM   1307  HA3 GLY A 190      21.512 -39.635 -12.121  1.00 31.46           H
ATOM   1308  HA2 GLY A 190      22.489 -38.470 -12.508  1.00 31.47           H
ATOM   1309  C   GLY A 190      21.097 -37.857 -11.130  1.00 28.67           C
ATOM   1310  O   GLY A 190      21.563 -36.868 -10.553  1.00 27.61           O
ATOM   1311  H   GLY A 190      23.844 -39.193 -11.041  1.00 33.95           H
ATOM   1312  N   ILE A 191      19.790 -38.076 -11.253  1.00 29.51           N
ATOM   1313  CA  ILE A 191      18.795 -37.172 -10.637  1.00 31.87           C
ATOM   1314  HA  ILE A 191      18.958 -36.274 -10.979  1.00 31.53           H
ATOM   1315  CB  ILE A 191      17.279 -37.496 -10.858  1.00 34.48           C
ATOM   1316  HB  ILE A 191      16.861 -37.436  -9.989  1.00 34.28           H
ATOM   1317  CG1 ILE A 191      17.039 -38.904 -11.322  1.00 33.32           C
ATOM   1318 HG13 ILE A 191      17.800 -39.277 -11.778  1.00 34.19           H
ATOM   1319 HG12 ILE A 191      16.267 -38.931 -11.911  1.00 34.25           H
ATOM   1320  CD1 ILE A 191      16.727 -39.783 -10.144  1.00 36.13           C
ATOM   1321 HD11 ILE A 191      17.391 -39.673  -9.461  1.00 35.23           H
ATOM   1322 HD12 ILE A 191      16.715 -40.708 -10.429  1.00 35.23           H
ATOM   1323 HD13 ILE A 191      15.860 -39.563  -9.796  1.00 35.23           H
ATOM   1324  CG2 ILE A 191      16.536 -36.467 -11.708  1.00 37.70           C
ATOM   1325 HG21 ILE A 191      16.678 -35.596 -11.336  1.00 36.67           H
ATOM   1326 HG22 ILE A 191      15.601 -36.670 -11.711  1.00 36.66           H
ATOM   1327 HG23 ILE A 191      16.877 -36.499 -12.608  1.00 36.67           H
ATOM   1328  C   ILE A 191      18.980 -37.183  -9.133  1.00 30.13           C
ATOM   1329  O   ILE A 191      18.534 -36.258  -8.478  1.00 25.65           O
ATOM   1330  H   ILE A 191      19.471 -38.734 -11.713  1.00 29.90           H
ATOM   1331  N   GLY A 192      19.628 -38.223  -8.591  1.00 29.36           N
ATOM   1332  CA  GLY A 192      19.891 -38.253  -7.157  1.00 28.03           C
ATOM   1333  HA3 GLY A 192      20.513 -38.951  -6.913  1.00 28.33           H
ATOM   1334  HA2 GLY A 192      19.055 -38.396  -6.676  1.00 28.24           H
ATOM   1335  C   GLY A 192      20.469 -36.916  -6.740  1.00 27.76           C
ATOM   1336  O   GLY A 192      21.326 -36.368  -7.437  1.00 25.68           O
ATOM   1337  H   GLY A 192      19.904 -38.922  -8.994  1.00 29.21           H
ATOM   1338  N   GLY A 193      19.957 -36.353  -5.642  1.00 27.04           N
ATOM   1339  CA  GLY A 193      20.414 -35.042  -5.169  1.00 27.18           C
ATOM   1340  HA3 GLY A 193      21.351 -34.960  -5.326  1.00 27.45           H
ATOM   1341  HA2 GLY A 193      20.256 -35.007  -4.208  1.00 27.44           H
ATOM   1342  C   GLY A 193      19.775 -33.809  -5.786  1.00 28.44           C
ATOM   1343  O   GLY A 193      19.748 -32.719  -5.160  1.00 27.87           O
ATOM   1344  H   GLY A 193      19.315 -36.685  -5.177  1.00 27.23           H
ATOM   1345  N   ASP A 194      19.210 -33.941  -6.987  1.00 27.04           N
ATOM   1346  CA  ASP A 194      18.788 -32.739  -7.714  1.00 27.20           C
ATOM   1347  HA  ASP A 194      19.512 -32.081  -7.698  1.00 26.91           H
ATOM   1348  CB  ASP A 194      18.473 -33.039  -9.152  1.00 27.51           C
ATOM   1349  HB3 ASP A 194      18.171 -32.245  -9.609  1.00 27.61           H
ATOM   1350  HB2 ASP A 194      17.795 -33.735  -9.200  1.00 27.63           H
ATOM   1351  CG  ASP A 194      19.697 -33.581  -9.924  1.00 28.37           C
ATOM   1352  OD1 ASP A 194      20.797 -33.733  -9.345  1.00 27.35           O
ATOM   1353  OD2 ASP A 194      19.546 -33.806 -11.148  1.00 28.70           O
ATOM   1354  C   ASP A 194      17.594 -32.115  -7.038  1.00 25.74           C
ATOM   1355  O   ASP A 194      16.760 -32.816  -6.432  1.00 23.79           O
ATOM   1356  H   ASP A 194      19.049 -34.674  -7.380  1.00 27.40           H
ATOM   1357  N   ALA A 195      17.502 -30.799  -7.174  1.00 22.16           N
ATOM   1358  CA  ALA A 195      16.350 -30.061  -6.669  1.00 21.82           C
ATOM   1359  HA  ALA A 195      15.683 -30.690  -6.322  1.00 21.83           H
ATOM   1360  CB  ALA A 195      16.807 -29.193  -5.571  1.00 22.25           C
ATOM   1361  HB1 ALA A 195      17.261 -29.722  -4.920  1.00 22.11           H
ATOM   1362  HB2 ALA A 195      16.054 -28.747  -5.194  1.00 22.11           H
ATOM   1363  HB3 ALA A 195      17.415 -28.526  -5.941  1.00 22.11           H
ATOM   1364  C   ALA A 195      15.679 -29.219  -7.743  1.00 21.02           C
ATOM   1365  O   ALA A 195      16.333 -28.544  -8.514  1.00 20.48           O
ATOM   1366  H   ALA A 195      18.050 -30.316  -7.624  1.00 22.90           H
ATOM   1367  N   HIS A 196      14.368 -29.274  -7.790  1.00 21.35           N
ATOM   1368  CA  HIS A 196      13.599 -28.633  -8.849  1.00 21.35           C
ATOM   1369  HA  HIS A 196      14.241 -28.093  -9.553  1.00 21.68           H
ATOM   1370  CB  HIS A 196      12.821 -29.673  -9.592  1.00 23.16           C
ATOM   1371  HB3 HIS A 196      12.147 -29.199 -10.303  1.00 22.86           H
ATOM   1372  HB2 HIS A 196      12.254 -30.282  -8.885  1.00 22.88           H
ATOM   1373  CG  HIS A 196      13.675 -30.624 -10.382  1.00 23.82           C
ATOM   1374  ND1 HIS A 196      13.209 -31.788 -10.873  1.00 26.04           N
ATOM   1375  HD1 HIS A 196      12.284 -32.152 -10.808  1.00 25.52           H
ATOM   1376  CE1 HIS A 196      14.213 -32.435 -11.542  1.00 26.38           C
ATOM   1377  HE1 HIS A 196      14.161 -33.389 -12.050  1.00 25.74           H
ATOM   1378  NE2 HIS A 196      15.318 -31.685 -11.436  1.00 24.18           N
ATOM   1379  HE2 HIS A 196      16.244 -31.906 -11.853  1.00 24.86           H
ATOM   1380  CD2 HIS A 196      15.017 -30.570 -10.711  1.00 24.93           C
ATOM   1381  HD2 HIS A 196      15.702 -29.756 -10.500  1.00 24.46           H
ATOM   1382  C   HIS A 196      12.626 -27.705  -8.234  1.00 21.31           C
ATOM   1383  O   HIS A 196      11.867 -28.114  -7.366  1.00 23.97           O
ATOM   1384  H   HIS A 196      13.880 -29.668  -7.203  1.00 21.28           H
ATOM   1385  N   PHE A 197      12.609 -26.461  -8.683  1.00 21.74           N
ATOM   1386  CA  PHE A 197      11.705 -25.433  -8.147  1.00 21.56           C
ATOM   1387  HA  PHE A 197      11.268 -25.783  -7.349  1.00 21.59           H
ATOM   1388  CB  PHE A 197      12.487 -24.196  -7.732  1.00 21.95           C
ATOM   1389  HB3 PHE A 197      11.884 -23.513  -7.409  1.00 22.41           H
ATOM   1390  HB2 PHE A 197      12.982 -23.851  -8.498  1.00 22.40           H
ATOM   1391  CG  PHE A 197      13.508 -24.465  -6.646  1.00 24.31           C
ATOM   1392  CD1 PHE A 197      13.207 -24.212  -5.322  1.00 24.15           C
ATOM   1393  HD1 PHE A 197      12.376 -23.851  -5.103  1.00 23.77           H
ATOM   1394  CE1 PHE A 197      14.099 -24.511  -4.324  1.00 22.51           C
ATOM   1395  HE1 PHE A 197      13.877 -24.331  -3.435  1.00 23.08           H
ATOM   1396  CZ  PHE A 197      15.316 -25.066  -4.612  1.00 23.24           C
ATOM   1397  HZ  PHE A 197      15.921 -25.259  -3.926  1.00 23.56           H
ATOM   1398  CE2 PHE A 197      15.636 -25.350  -5.926  1.00 25.39           C
ATOM   1399  HE2 PHE A 197      16.463 -25.708  -6.120  1.00 24.48           H
ATOM   1400  CD2 PHE A 197      14.735 -25.034  -6.940  1.00 23.81           C
ATOM   1401  HD2 PHE A 197      14.950 -25.215  -7.814  1.00 24.28           H
ATOM   1402  C   PHE A 197      10.650 -25.119  -9.178  1.00 21.12           C
ATOM   1403  O   PHE A 197      10.942 -24.857 -10.354  1.00 23.05           O
ATOM   1404  H   PHE A 197      13.142 -26.162  -9.305  1.00 21.60           H
ATOM   1405  N   ASP A 198       9.409 -25.135  -8.748  1.00 22.22           N
ATOM   1406  CA  ASP A 198       8.290 -24.874  -9.660  1.00 21.83           C
ATOM   1407  HA  ASP A 198       8.382 -25.418 -10.458  1.00 21.74           H
ATOM   1408  CB  ASP A 198       7.003 -25.291  -8.969  1.00 20.84           C
ATOM   1409  HB3 ASP A 198       6.842 -24.717  -8.188  1.00 21.53           H
ATOM   1410  HB2 ASP A 198       7.071 -26.210  -8.665  1.00 21.55           H
ATOM   1411  CG  ASP A 198       5.762 -25.205  -9.867  1.00 22.91           C
ATOM   1412  OD1 ASP A 198       5.869 -24.740 -11.028  1.00 22.33           O
ATOM   1413  OD2 ASP A 198       4.621 -25.584  -9.386  1.00 25.85           O
ATOM   1414  C   ASP A 198       8.281 -23.365 -10.058  1.00 21.96           C
ATOM   1415  O   ASP A 198       7.998 -22.495  -9.218  1.00 21.85           O
ATOM   1416  H   ASP A 198       9.170 -25.256  -7.930  1.00 21.85           H
ATOM   1417  N   GLU A 199       8.513 -23.077 -11.324  1.00 21.34           N
ATOM   1418  CA  GLU A 199       8.581 -21.720 -11.768  1.00 22.35           C
ATOM   1419  HA  GLU A 199       9.133 -21.208 -11.144  1.00 22.78           H
ATOM   1420  CB  GLU A 199       9.217 -21.603 -13.153  1.00 25.54           C
ATOM   1421  HB3 GLU A 199       8.656 -22.039 -13.796  1.00 24.48           H
ATOM   1422  HB2 GLU A 199      10.084 -22.029 -13.138  1.00 24.48           H
ATOM   1423  CG  GLU A 199       9.411 -20.128 -13.635  1.00 24.40           C
ATOM   1424  HG3 GLU A 199       8.571 -19.676 -13.705  1.00 24.76           H
ATOM   1425  HG2 GLU A 199       9.864 -20.147 -14.491  1.00 24.76           H
ATOM   1426  CD  GLU A 199      10.310 -19.359 -12.685  1.00 24.80           C
ATOM   1427  OE1 GLU A 199      11.533 -19.631 -12.772  1.00 24.90           O
ATOM   1428  OE2 GLU A 199       9.809 -18.520 -11.856  1.00 23.94           O
ATOM   1429  C   GLU A 199       7.227 -21.072 -11.783  1.00 22.63           C
ATOM   1430  O   GLU A 199       7.142 -19.832 -11.886  1.00 26.03           O
ATOM   1431  H   GLU A 199       8.633 -23.675 -11.942  1.00 21.75           H
ATOM   1432  N   ASP A 200       6.153 -21.862 -11.659  1.00 21.14           N
ATOM   1433  CA  ASP A 200       4.813 -21.275 -11.585  1.00 20.12           C
ATOM   1434  HA  ASP A 200       4.750 -20.540 -12.262  1.00 20.50           H
ATOM   1435  CB  ASP A 200       3.694 -22.280 -11.922  1.00 22.10           C
ATOM   1436  HB3 ASP A 200       2.840 -21.914 -11.635  1.00 22.04           H
ATOM   1437  HB2 ASP A 200       3.884 -23.107 -11.488  1.00 22.06           H
ATOM   1438  CG  ASP A 200       3.565 -22.544 -13.440  1.00 24.13           C
ATOM   1439  OD1 ASP A 200       3.858 -21.650 -14.241  1.00 25.48           O
ATOM   1440  OD2 ASP A 200       3.205 -23.654 -13.820  1.00 24.76           O
ATOM   1441  C   ASP A 200       4.572 -20.606 -10.250  1.00 18.91           C
ATOM   1442  O   ASP A 200       3.563 -19.936 -10.087  1.00 19.00           O
ATOM   1443  H   ASP A 200       6.157 -22.695 -11.692  1.00 21.24           H
ATOM   1444  N   GLU A 201       5.489 -20.784  -9.306  1.00 17.80           N
ATOM   1445  CA  GLU A 201       5.433 -20.028  -8.076  1.00 19.10           C
ATOM   1446  HA  GLU A 201       4.484 -19.894  -7.830  1.00 18.85           H
ATOM   1447  CB  GLU A 201       6.153 -20.688  -6.916  1.00 17.83           C
ATOM   1448  HB3 GLU A 201       5.968 -20.185  -6.107  1.00 18.47           H
ATOM   1449  HB2 GLU A 201       7.101 -20.679  -7.116  1.00 18.49           H
ATOM   1450  CG  GLU A 201       5.798 -22.129  -6.630  1.00 19.34           C
ATOM   1451  HG3 GLU A 201       6.170 -22.373  -5.771  1.00 19.13           H
ATOM   1452  HG2 GLU A 201       6.165 -22.696  -7.332  1.00 19.14           H
ATOM   1453  CD  GLU A 201       4.321 -22.417  -6.594  1.00 19.95           C
ATOM   1454  OE1 GLU A 201       3.542 -21.509  -6.174  1.00 21.39           O
ATOM   1455  OE2 GLU A 201       3.953 -23.596  -6.893  1.00 19.91           O
ATOM   1456  C   GLU A 201       6.083 -18.668  -8.307  1.00 20.28           C
ATOM   1457  O   GLU A 201       6.942 -18.538  -9.158  1.00 18.63           O
ATOM   1458  H   GLU A 201       6.131 -21.340  -9.350  1.00 18.40           H
ATOM   1459  N   ARG A 202       5.634 -17.683  -7.519  1.00 22.29           N
ATOM   1460  CA  ARG A 202       6.261 -16.375  -7.409  1.00 22.25           C
ATOM   1461  HA  ARG A 202       6.709 -16.166  -8.243  1.00 22.54           H
ATOM   1462  CB  ARG A 202       5.217 -15.328  -7.139  1.00 23.17           C
ATOM   1463  HB3 ARG A 202       4.822 -15.488  -6.269  1.00 22.82           H
ATOM   1464  HB2 ARG A 202       4.519 -15.410  -7.804  1.00 22.82           H
ATOM   1465  CG  ARG A 202       5.726 -13.894  -7.170  1.00 22.62           C
ATOM   1466  HG3 ARG A 202       4.982 -13.312  -7.385  1.00 22.75           H
ATOM   1467  HG2 ARG A 202       6.393 -13.835  -7.871  1.00 22.74           H
ATOM   1468  CD  ARG A 202       6.293 -13.421  -5.854  1.00 22.59           C
ATOM   1469  HD3 ARG A 202       6.584 -12.502  -5.936  1.00 22.60           H
ATOM   1470  HD2 ARG A 202       7.055 -13.970  -5.616  1.00 22.60           H
ATOM   1471  NE  ARG A 202       5.407 -13.580  -4.728  1.00 22.59           N
ATOM   1472  HE  ARG A 202       5.481 -14.397  -4.213  1.00 22.49           H
ATOM   1473  CZ  ARG A 202       4.482 -12.716  -4.328  1.00 22.30           C
ATOM   1474  NH1 ARG A 202       4.275 -11.572  -4.966  1.00 23.87           N
ATOM   1475 HH11 ARG A 202       4.717 -11.357  -5.663  1.00 23.32           H
ATOM   1476 HH12 ARG A 202       3.663 -11.027  -4.685  1.00 23.33           H
ATOM   1477  NH2 ARG A 202       3.784 -12.986  -3.259  1.00 19.66           N
ATOM   1478 HH21 ARG A 202       3.903 -13.721  -2.826  1.00 20.51           H
ATOM   1479 HH22 ARG A 202       3.177 -12.441  -2.991  1.00 20.55           H
ATOM   1480  C   ARG A 202       7.294 -16.424  -6.276  1.00 23.01           C
ATOM   1481  O   ARG A 202       6.943 -16.492  -5.079  1.00 22.78           O
ATOM   1482  H   ARG A 202       4.924 -17.783  -7.021  1.00 21.77           H
ATOM   1483  N   TRP A 203       8.562 -16.479  -6.663  1.00 22.79           N
ATOM   1484  CA  TRP A 203       9.650 -16.644  -5.717  1.00 23.32           C
ATOM   1485  HA  TRP A 203       9.323 -17.306  -4.889  1.00 23.28           H
ATOM   1486  CB  TRP A 203      10.839 -17.329  -6.408  1.00 22.11           C
ATOM   1487  HB3 TRP A 203      11.678 -17.341  -5.714  1.00 22.14           H
ATOM   1488  HB2 TRP A 203      11.082 -16.797  -7.319  1.00 22.15           H
ATOM   1489  CG  TRP A 203      10.498 -18.741  -6.744  1.00 21.08           C
ATOM   1490  CD1 TRP A 203      10.218 -19.264  -7.982  1.00 23.26           C
ATOM   1491  HD1 TRP A 203      10.277 -18.714  -8.906  1.00 22.55           H
ATOM   1492  NE1 TRP A 203       9.882 -20.585  -7.903  1.00 22.59           N
ATOM   1493  HE1 TRP A 203       9.650 -21.202  -8.702  1.00 22.34           H
ATOM   1494  CE2 TRP A 203       9.895 -20.987  -6.611  1.00 21.12           C
ATOM   1495  CD2 TRP A 203      10.289 -19.835  -5.809  1.00 21.30           C
ATOM   1496  CE3 TRP A 203      10.378 -19.974  -4.443  1.00 21.17           C
ATOM   1497  HE3 TRP A 203      10.615 -19.139  -3.807  1.00 21.30           H
ATOM   1498  CZ3 TRP A 203      10.059 -21.210  -3.887  1.00 21.57           C
ATOM   1499  HZ3 TRP A 203      10.127 -21.341  -2.825  1.00 21.24           H
ATOM   1500  CH2 TRP A 203       9.716 -22.291  -4.679  1.00 20.67           C
ATOM   1501  HH2 TRP A 203       9.500 -23.264  -4.222  1.00 20.54           H
ATOM   1502  CZ2 TRP A 203       9.611 -22.187  -6.060  1.00 19.25           C
ATOM   1503  HZ2 TRP A 203       9.339 -23.055  -6.679  1.00 20.05           H
ATOM   1504  C   TRP A 203      10.031 -15.323  -5.112  1.00 24.94           C
ATOM   1505  O   TRP A 203      10.168 -14.353  -5.842  1.00 23.99           O
ATOM   1506  H   TRP A 203       8.814 -16.478  -7.478  1.00 22.94           H
ATOM   1507  N   THR A 204      10.251 -15.281  -3.792  1.00 25.16           N
ATOM   1508  CA  THR A 204      10.657 -14.033  -3.139  1.00 27.29           C
ATOM   1509  HA  THR A 204      10.784 -13.327  -3.812  1.00 27.13           H
ATOM   1510  CB  THR A 204       9.618 -13.557  -2.151  1.00 27.35           C
ATOM   1511  HB  THR A 204       9.808 -12.642  -1.886  1.00 27.80           H
ATOM   1512  OG1 THR A 204       9.627 -14.387  -0.987  1.00 29.05           O
ATOM   1513  HG1 THR A 204       8.969 -14.070  -0.507  0.00 28.24           H
ATOM   1514  CG2 THR A 204       8.242 -13.597  -2.789  1.00 27.99           C
ATOM   1515 HG21 THR A 204       8.166 -12.896  -3.435  1.00 27.78           H
ATOM   1516 HG22 THR A 204       7.577 -13.464  -2.100  1.00 27.78           H
ATOM   1517 HG23 THR A 204       8.081 -14.438  -3.211  1.00 27.76           H
ATOM   1518  C   THR A 204      11.993 -14.095  -2.389  1.00 28.75           C
ATOM   1519  O   THR A 204      12.623 -15.163  -2.255  1.00 22.59           O
ATOM   1520  H   THR A 204      10.220 -15.960  -3.275  1.00 25.56           H
ATOM   1521  N   ASN A 205      12.407 -12.907  -1.952  1.00 26.95           N
ATOM   1522  CA  ASN A 205      13.516 -12.718  -1.028  1.00 30.68           C
ATOM   1523  HA  ASN A 205      13.861 -13.580  -0.707  1.00 30.29           H
ATOM   1524  CB  ASN A 205      14.650 -11.996  -1.734  1.00 34.13           C
ATOM   1525  HB3 ASN A 205      14.976 -12.537  -2.484  1.00 35.32           H
ATOM   1526  HB2 ASN A 205      15.375 -11.836  -1.115  1.00 35.32           H
ATOM   1527  CG  ASN A 205      14.210 -10.646  -2.308  1.00 43.88           C
ATOM   1528  OD1 ASN A 205      12.982 -10.298  -2.371  1.00 47.35           O
ATOM   1529  ND2 ASN A 205      15.193  -9.888  -2.790  1.00 47.45           N
ATOM   1530 HD21 ASN A 205      14.977  -9.098  -3.347  1.00 46.29           H
ATOM   1531 HD22 ASN A 205      16.128 -10.103  -2.600  1.00 46.23           H
ATOM   1532  C   ASN A 205      13.023 -11.877   0.157  1.00 29.82           C
ATOM   1533  O   ASN A 205      13.774 -11.098   0.680  1.00 35.03           O
ATOM   1534  H   ASN A 205      12.041 -12.179  -2.189  1.00 28.27           H
ATOM   1535  N   ASN A 206      11.752 -12.025   0.529  1.00 27.68           N
ATOM   1536  CA  ASN A 206      11.131 -11.344   1.683  1.00 28.80           C
ATOM   1537  HA  ASN A 206      11.836 -11.087   2.313  1.00 28.56           H
ATOM   1538  CB  ASN A 206      10.390 -10.060   1.257  1.00 30.95           C
ATOM   1539  HB3 ASN A 206      11.045  -9.475   0.838  1.00 31.36           H
ATOM   1540  HB2 ASN A 206       9.998  -9.648   2.033  1.00 31.28           H
ATOM   1541  CG  ASN A 206       9.279 -10.306   0.226  1.00 35.08           C
ATOM   1542  OD1 ASN A 206       8.724 -11.398   0.108  1.00 35.38           O
ATOM   1543  ND2 ASN A 206       9.027  -9.306  -0.595  1.00 41.05           N
ATOM   1544 HD21 ASN A 206       9.080  -9.459  -1.569  1.00 39.11           H
ATOM   1545 HD22 ASN A 206       8.823  -8.426  -0.238  1.00 39.11           H
ATOM   1546  C   ASN A 206      10.174 -12.337   2.369  1.00 26.54           C
ATOM   1547  O   ASN A 206      10.234 -13.525   2.079  1.00 23.36           O
ATOM   1548  H   ASN A 206      11.220 -12.601   0.139  1.00 28.43           H
ATOM   1549  N   PHE A 207       9.291 -11.851   3.237  1.00 24.09           N
ATOM   1550  CA  PHE A 207       8.406 -12.693   4.075  1.00 25.81           C
ATOM   1551  HA  PHE A 207       8.899 -13.481   4.398  1.00 25.89           H
ATOM   1552  CB  PHE A 207       7.957 -11.940   5.319  1.00 27.97           C
ATOM   1553  HB3 PHE A 207       8.759 -11.695   5.798  1.00 27.54           H
ATOM   1554  HB2 PHE A 207       7.390 -12.537   5.834  1.00 27.49           H
ATOM   1555  CG  PHE A 207       7.216 -10.666   5.059  1.00 28.15           C
ATOM   1556  CD1 PHE A 207       5.953 -10.684   4.542  1.00 29.26           C
ATOM   1557  HD1 PHE A 207       5.548 -11.497   4.309  1.00 29.95           H
ATOM   1558  CE1 PHE A 207       5.272  -9.514   4.293  1.00 33.42           C
ATOM   1559  HE1 PHE A 207       4.409  -9.542   3.928  1.00 32.73           H
ATOM   1560  CZ  PHE A 207       5.834  -8.284   4.622  1.00 35.03           C
ATOM   1561  HZ  PHE A 207       5.358  -7.490   4.470  1.00 34.47           H
ATOM   1562  CE2 PHE A 207       7.089  -8.240   5.188  1.00 34.43           C
ATOM   1563  HE2 PHE A 207       7.485  -7.419   5.399  1.00 34.71           H
ATOM   1564  CD2 PHE A 207       7.783  -9.438   5.408  1.00 35.25           C
ATOM   1565  HD2 PHE A 207       8.645  -9.392   5.778  1.00 33.18           H
ATOM   1566  C   PHE A 207       7.208 -13.213   3.310  1.00 26.08           C
ATOM   1567  O   PHE A 207       6.518 -14.185   3.680  1.00 28.91           O
ATOM   1568  H   PHE A 207       9.223 -11.019   3.396  1.00 25.15           H
ATOM   1569  N   ARG A 208       7.056 -12.653   2.154  1.00 24.79           N
ATOM   1570  CA  ARG A 208       5.976 -12.964   1.256  1.00 26.60           C
ATOM   1571  HA  ARG A 208       5.151 -13.016   1.773  1.00 26.41           H
ATOM   1572  CB  ARG A 208       6.079 -11.787   0.295  1.00 31.63           C
ATOM   1573  HB3 ARG A 208       6.820 -12.039  -0.291  1.00 31.70           H
ATOM   1574  HB2 ARG A 208       6.360 -11.003   0.806  1.00 31.72           H
ATOM   1575  CG  ARG A 208       4.943 -11.385  -0.597  1.00 38.31           C
ATOM   1576  HG3 ARG A 208       4.361 -12.159  -0.740  1.00 35.94           H
ATOM   1577  HG2 ARG A 208       5.270 -11.119  -1.473  1.00 36.02           H
ATOM   1578  CD  ARG A 208       4.099 -10.219  -0.104  1.00 35.82           C
ATOM   1579  HD3 ARG A 208       3.834 -10.445   0.803  1.00 34.27           H
ATOM   1580  HD2 ARG A 208       3.311 -10.248  -0.674  1.00 34.02           H
ATOM   1581  NE  ARG A 208       4.486  -8.783  -0.119  1.00 28.45           N
ATOM   1582  HE  ARG A 208       5.404  -8.496   0.001  1.00 29.75           H
ATOM   1583  CZ  ARG A 208       3.555  -7.884   0.228  1.00 27.38           C
ATOM   1584  NH1 ARG A 208       2.297  -8.305   0.457  1.00 26.45           N
ATOM   1585 HH11 ARG A 208       2.073  -9.134   0.435  1.00 26.86           H
ATOM   1586 HH12 ARG A 208       1.676  -7.725   0.663  1.00 26.80           H
ATOM   1587  NH2 ARG A 208       3.807  -6.580   0.301  1.00 26.14           N
ATOM   1588 HH21 ARG A 208       4.611  -6.307   0.131  1.00 26.55           H
ATOM   1589 HH22 ARG A 208       3.194  -6.014   0.483  1.00 26.53           H
ATOM   1590  C   ARG A 208       6.175 -14.333   0.543  1.00 23.14           C
ATOM   1591  O   ARG A 208       7.286 -14.808   0.345  1.00 21.03           O
ATOM   1592  H   ARG A 208       7.613 -12.098   1.776  1.00 25.63           H
ATOM   1593  N   GLU A 209       5.071 -14.948   0.164  1.00 22.54           N
ATOM   1594  CA  GLU A 209       5.086 -16.318  -0.339  1.00 23.68           C
ATOM   1595  HA  GLU A 209       5.594 -16.817   0.302  1.00 23.49           H
ATOM   1596  CB  GLU A 209       3.653 -16.896  -0.296  1.00 23.88           C
ATOM   1597  HB3 GLU A 209       3.569 -17.627  -0.888  1.00 24.03           H
ATOM   1598  HB2 GLU A 209       3.007 -16.208  -0.573  1.00 24.01           H
ATOM   1599  CG  GLU A 209       3.232 -17.361   1.091  1.00 24.65           C
ATOM   1600  HG3 GLU A 209       3.128 -16.578   1.666  1.00 24.71           H
ATOM   1601  HG2 GLU A 209       3.894 -17.932   1.465  1.00 24.71           H
ATOM   1602  CD  GLU A 209       1.909 -18.096   1.120  1.00 25.73           C
ATOM   1603  OE1 GLU A 209       1.208 -18.156   0.091  1.00 26.91           O
ATOM   1604  OE2 GLU A 209       1.550 -18.604   2.200  1.00 27.90           O
ATOM   1605  C   GLU A 209       5.664 -16.348  -1.781  1.00 23.72           C
ATOM   1606  O   GLU A 209       5.256 -15.528  -2.570  1.00 21.83           O
ATOM   1607  H   GLU A 209       4.289 -14.571   0.198  1.00 22.99           H
ATOM   1608  N   TYR A 210       6.607 -17.200  -2.180  1.00 23.18           N
ATOM   1609  CA  TYR A 210       7.364 -18.181  -1.442  1.00 22.63           C
ATOM   1610  HA  TYR A 210       7.153 -18.329  -0.509  1.00 22.76           H
ATOM   1611  CB  TYR A 210       7.153 -19.536  -2.115  1.00 21.74           C
ATOM   1612  HB3 TYR A 210       7.767 -20.222  -1.798  1.00 21.70           H
ATOM   1613  HB2 TYR A 210       7.309 -19.439  -3.084  1.00 21.69           H
ATOM   1614  CG  TYR A 210       5.743 -19.978  -1.899  1.00 20.71           C
ATOM   1615  CD1 TYR A 210       5.339 -20.423  -0.633  1.00 23.09           C
ATOM   1616  HD1 TYR A 210       5.963 -20.522   0.016  1.00 22.36           H
ATOM   1617  CE1 TYR A 210       4.057 -20.842  -0.389  1.00 22.60           C
ATOM   1618  HE1 TYR A 210       3.788 -21.148   0.434  1.00 23.17           H
ATOM   1619  CZ  TYR A 210       3.145 -20.790  -1.401  1.00 24.76           C
ATOM   1620  OH  TYR A 210       1.869 -21.169  -1.091  1.00 22.01           O
ATOM   1621  HH  TYR A 210       1.704 -20.734  -0.427  0.00 21.24           H
ATOM   1622  CE2 TYR A 210       3.514 -20.312  -2.701  1.00 20.88           C
ATOM   1623  HE2 TYR A 210       2.875 -20.256  -3.391  1.00 21.58           H
ATOM   1624  CD2 TYR A 210       4.799 -19.905  -2.916  1.00 20.25           C
ATOM   1625  HD2 TYR A 210       5.057 -19.612  -3.789  1.00 20.55           H
ATOM   1626  C   TYR A 210       8.800 -17.734  -1.452  1.00 23.69           C
ATOM   1627  O   TYR A 210       9.377 -17.497  -2.498  1.00 23.53           O
ATOM   1628  H   TYR A 210       6.814 -17.278  -3.012  1.00 23.15           H
ATOM   1629  N   ASN A 211       9.353 -17.596  -0.253  1.00 23.57           N
ATOM   1630  CA  ASN A 211      10.758 -17.263  -0.060  1.00 22.50           C
ATOM   1631  HA  ASN A 211      10.975 -16.451  -0.558  1.00 22.64           H
ATOM   1632  CB  ASN A 211      10.995 -17.008   1.410  1.00 20.38           C
ATOM   1633  HB3 ASN A 211      10.866 -17.819   1.909  1.00 20.57           H
ATOM   1634  HB2 ASN A 211      10.371 -16.337   1.716  1.00 20.55           H
ATOM   1635  CG  ASN A 211      12.380 -16.487   1.693  1.00 19.05           C
ATOM   1636  OD1 ASN A 211      13.318 -17.233   1.741  1.00 21.13           O
ATOM   1637  ND2 ASN A 211      12.503 -15.191   1.845  1.00 19.23           N
ATOM   1638 HD21 ASN A 211      13.215 -14.836   2.434  1.00 19.19           H
ATOM   1639 HD22 ASN A 211      11.900 -14.579   1.378  1.00 19.23           H
ATOM   1640  C   ASN A 211      11.687 -18.361  -0.529  1.00 24.25           C
ATOM   1641  O   ASN A 211      11.643 -19.501  -0.038  1.00 20.83           O
ATOM   1642  H   ASN A 211       8.928 -17.721   0.473  1.00 23.30           H
ATOM   1643  N   LEU A 212      12.520 -18.039  -1.511  1.00 25.07           N
ATOM   1644  CA  LEU A 212      13.307 -19.088  -2.186  1.00 23.88           C
ATOM   1645  HA  LEU A 212      12.678 -19.802  -2.478  1.00 24.14           H
ATOM   1646  CB  LEU A 212      13.995 -18.525  -3.413  1.00 23.26           C
ATOM   1647  HB3 LEU A 212      14.468 -17.743  -3.154  1.00 23.63           H
ATOM   1648  HB2 LEU A 212      13.311 -18.314  -4.067  1.00 23.62           H
ATOM   1649  CG  LEU A 212      14.992 -19.466  -4.113  1.00 24.19           C
ATOM   1650  HG  LEU A 212      15.675 -19.734  -3.479  1.00 23.98           H
ATOM   1651  CD1 LEU A 212      14.306 -20.725  -4.606  1.00 23.79           C
ATOM   1652 HD11 LEU A 212      13.992 -21.243  -3.876  1.00 23.91           H
ATOM   1653 HD12 LEU A 212      14.938 -21.237  -5.126  1.00 23.91           H
ATOM   1654 HD13 LEU A 212      13.574 -20.474  -5.187  1.00 23.91           H
ATOM   1655  CD2 LEU A 212      15.694 -18.726  -5.261  1.00 24.43           C
ATOM   1656 HD21 LEU A 212      15.025 -18.371  -5.850  1.00 24.35           H
ATOM   1657 HD22 LEU A 212      16.273 -19.322  -5.714  1.00 24.35           H
ATOM   1658 HD23 LEU A 212      16.196 -17.991  -4.882  1.00 24.35           H
ATOM   1659  C   LEU A 212      14.336 -19.717  -1.249  1.00 24.79           C
ATOM   1660  O   LEU A 212      14.518 -20.938  -1.220  1.00 22.61           O
ATOM   1661  H   LEU A 212      12.613 -17.255  -1.843  1.00 24.56           H
ATOM   1662  N   HIS A 213      14.965 -18.872  -0.443  1.00 24.50           N
ATOM   1663  CA  HIS A 213      15.947 -19.339   0.510  1.00 24.24           C
ATOM   1664  HA  HIS A 213      16.728 -19.844  -0.051  1.00 24.65           H
ATOM   1665  CB  HIS A 213      16.561 -18.152   1.253  1.00 25.51           C
ATOM   1666  HB3 HIS A 213      15.755 -17.535   1.652  1.00 25.00           H
ATOM   1667  HB2 HIS A 213      17.151 -17.566   0.564  1.00 25.03           H
ATOM   1668  CG  HIS A 213      17.428 -18.545   2.387  1.00 24.72           C
ATOM   1669  ND1 HIS A 213      18.418 -19.423   2.257  1.00 26.05           N
ATOM   1670  HD1 HIS A 213      18.676 -19.901   1.379  1.00 25.90           H
ATOM   1671  CE1 HIS A 213      18.977 -19.641   3.451  1.00 26.76           C
ATOM   1672  HE1 HIS A 213      19.815 -20.274   3.651  1.00 26.77           H
ATOM   1673  NE2 HIS A 213      18.334 -18.884   4.346  1.00 27.17           N
ATOM   1674  HE2 HIS A 213      18.591 -18.778   5.346  1.00 26.73           H
ATOM   1675  CD2 HIS A 213      17.381 -18.193   3.716  1.00 25.83           C
ATOM   1676  HD2 HIS A 213      16.699 -17.482   4.167  1.00 26.02           H
ATOM   1677  C   HIS A 213      15.322 -20.363   1.446  1.00 24.84           C
ATOM   1678  O   HIS A 213      15.881 -21.446   1.672  1.00 22.17           O
ATOM   1679  H   HIS A 213      14.812 -18.020  -0.418  1.00 24.51           H
ATOM   1680  N   ARG A 214      14.132 -20.064   1.941  1.00 22.76           N
ATOM   1681  CA  ARG A 214      13.427 -20.958   2.858  1.00 25.36           C
ATOM   1682  HA  ARG A 214      13.995 -21.124   3.649  1.00 24.63           H
ATOM   1683  CB  ARG A 214      12.178 -20.285   3.398  1.00 24.57           C
ATOM   1684  HB3 ARG A 214      11.679 -19.917   2.661  1.00 24.84           H
ATOM   1685  HB2 ARG A 214      12.420 -19.575   4.009  1.00 24.86           H
ATOM   1686  CG  ARG A 214      11.204 -21.202   4.184  1.00 25.06           C
ATOM   1687  HG3 ARG A 214      10.959 -21.966   3.631  1.00 24.28           H
ATOM   1688  HG2 ARG A 214      10.385 -20.693   4.366  1.00 24.28           H
ATOM   1689  CD  ARG A 214      11.760 -21.675   5.515  1.00 22.34           C
ATOM   1690  HD3 ARG A 214      11.918 -20.927   6.094  1.00 22.69           H
ATOM   1691  HD2 ARG A 214      12.568 -22.169   5.373  1.00 22.67           H
ATOM   1692  NE  ARG A 214      10.836 -22.541   6.227  1.00 21.31           N
ATOM   1693  HE  ARG A 214      10.063 -22.074   6.624  1.00 21.31           H
ATOM   1694  CZ  ARG A 214      10.675 -23.834   6.004  1.00 20.27           C
ATOM   1695  NH1 ARG A 214      11.372 -24.495   5.074  1.00 21.12           N
ATOM   1696 HH11 ARG A 214      11.912 -24.074   4.558  1.00 20.89           H
ATOM   1697 HH12 ARG A 214      11.196 -25.311   4.903  1.00 20.88           H
ATOM   1698  NH2 ARG A 214       9.799 -24.479   6.732  1.00 22.84           N
ATOM   1699 HH21 ARG A 214       9.335 -24.089   7.333  1.00 21.99           H
ATOM   1700 HH22 ARG A 214       9.667 -25.320   6.598  1.00 21.98           H
ATOM   1701  C   ARG A 214      13.074 -22.310   2.241  1.00 25.03           C
ATOM   1702  O   ARG A 214      13.195 -23.341   2.907  1.00 28.89           O
ATOM   1703  H   ARG A 214      13.719 -19.336   1.804  1.00 23.85           H
ATOM   1704  N   VAL A 215      12.591 -22.306   1.010  1.00 22.78           N
ATOM   1705  CA  VAL A 215      12.226 -23.527   0.348  1.00 21.23           C
ATOM   1706  HA  VAL A 215      11.685 -24.077   0.962  1.00 21.56           H
ATOM   1707  CB  VAL A 215      11.368 -23.271  -0.903  1.00 21.44           C
ATOM   1708  HB  VAL A 215      11.825 -22.649  -1.493  1.00 21.11           H
ATOM   1709  CG1 VAL A 215      11.105 -24.561  -1.670  1.00 20.31           C
ATOM   1710 HG11 VAL A 215      11.866 -24.772  -2.191  1.00 20.66           H
ATOM   1711 HG12 VAL A 215      10.335 -24.437  -2.241  1.00 20.66           H
ATOM   1712 HG13 VAL A 215      10.908 -25.261  -1.038  1.00 20.66           H
ATOM   1713  CG2 VAL A 215      10.041 -22.613  -0.489  1.00 21.03           C
ATOM   1714 HG21 VAL A 215       9.715 -23.049   0.309  1.00 21.14           H
ATOM   1715 HG22 VAL A 215       9.391 -22.704  -1.193  1.00 21.15           H
ATOM   1716 HG23 VAL A 215      10.203 -21.683  -0.299  1.00 21.16           H
ATOM   1717  C   VAL A 215      13.445 -24.319  -0.005  1.00 21.05           C
ATOM   1718  O   VAL A 215      13.451 -25.549   0.116  1.00 21.72           O
ATOM   1719  H   VAL A 215      12.441 -21.594   0.557  1.00 22.88           H
ATOM   1720  N   ALA A 216      14.481 -23.631  -0.442  1.00 19.55           N
ATOM   1721  CA  ALA A 216      15.716 -24.292  -0.820  1.00 20.88           C
ATOM   1722  HA  ALA A 216      15.503 -24.977  -1.503  1.00 20.82           H
ATOM   1723  CB  ALA A 216      16.675 -23.297  -1.447  1.00 22.07           C
ATOM   1724  HB1 ALA A 216      16.279 -22.946  -2.262  1.00 21.70           H
ATOM   1725  HB2 ALA A 216      17.492 -23.744  -1.669  1.00 21.69           H
ATOM   1726  HB3 ALA A 216      16.830 -22.576  -0.840  1.00 21.69           H
ATOM   1727  C   ALA A 216      16.371 -24.987   0.374  1.00 20.76           C
ATOM   1728  O   ALA A 216      16.919 -26.089   0.230  1.00 21.69           O
ATOM   1729  H   ALA A 216      14.494 -22.767  -0.547  1.00 20.24           H
ATOM   1730  N   ALA A 217      16.303 -24.367   1.541  1.00 17.55           N
ATOM   1731  CA  ALA A 217      16.816 -24.971   2.780  1.00 19.07           C
ATOM   1732  HA  ALA A 217      17.787 -25.066   2.700  1.00 19.15           H
ATOM   1733  CB  ALA A 217      16.539 -24.072   3.993  1.00 19.91           C
ATOM   1734  HB1 ALA A 217      16.683 -23.147   3.750  1.00 19.66           H
ATOM   1735  HB2 ALA A 217      17.131 -24.289   4.707  1.00 19.70           H
ATOM   1736  HB3 ALA A 217      15.651 -24.186   4.267  1.00 19.66           H
ATOM   1737  C   ALA A 217      16.186 -26.345   2.994  1.00 20.08           C
ATOM   1738  O   ALA A 217      16.906 -27.311   3.283  1.00 19.40           O
ATOM   1739  H   ALA A 217      15.976 -23.571   1.646  1.00 18.64           H
ATOM   1740  N   HIS A 218      14.863 -26.441   2.800  1.00 18.19           N
ATOM   1741  CA  HIS A 218      14.101 -27.730   2.899  1.00 18.52           C
ATOM   1742  HA  HIS A 218      14.263 -28.140   3.899  1.00 18.88           H
ATOM   1743  CB  HIS A 218      12.605 -27.442   2.736  1.00 18.98           C
ATOM   1744  HB3 HIS A 218      12.443 -26.966   1.778  1.00 18.88           H
ATOM   1745  HB2 HIS A 218      12.332 -26.694   3.505  1.00 18.87           H
ATOM   1746  CG  HIS A 218      11.672 -28.660   2.880  1.00 18.95           C
ATOM   1747  ND1 HIS A 218      11.127 -28.992   4.029  1.00 19.68           N
ATOM   1748  HD1 HIS A 218      11.285 -28.471   4.905  1.00 19.74           H
ATOM   1749  CE1 HIS A 218      10.298 -30.037   3.875  1.00 20.48           C
ATOM   1750  HE1 HIS A 218       9.753 -30.549   4.668  1.00 20.69           H
ATOM   1751  NE2 HIS A 218      10.371 -30.438   2.614  1.00 22.02           N
ATOM   1752  HE2 HIS A 218       9.806 -31.201   2.223  1.00 21.52           H
ATOM   1753  CD2 HIS A 218      11.175 -29.573   1.947  1.00 21.43           C
ATOM   1754  HD2 HIS A 218      11.393 -29.544   0.894  1.00 20.96           H
ATOM   1755  C   HIS A 218      14.500 -28.721   1.848  1.00 20.22           C
ATOM   1756  O   HIS A 218      14.765 -29.899   2.158  1.00 19.34           O
ATOM   1757  H   HIS A 218      14.381 -25.768   2.627  1.00 18.69           H
ATOM   1758  N   GLU A 219      14.553 -28.275   0.590  1.00 21.48           N
ATOM   1759  CA  GLU A 219      14.746 -29.222  -0.497  1.00 22.13           C
ATOM   1760  HA  GLU A 219      14.099 -29.946  -0.402  1.00 22.74           H
ATOM   1761  CB  GLU A 219      14.622 -28.541  -1.850  1.00 23.85           C
ATOM   1762  HB3 GLU A 219      14.906 -29.183  -2.512  1.00 23.62           H
ATOM   1763  HB2 GLU A 219      15.220 -27.775  -1.850  1.00 23.61           H
ATOM   1764  CG  GLU A 219      13.247 -28.049  -2.255  1.00 24.68           C
ATOM   1765  HG3 GLU A 219      13.219 -27.912  -3.191  1.00 24.67           H
ATOM   1766  HG2 GLU A 219      13.061 -27.228  -1.768  1.00 24.66           H
ATOM   1767  CD  GLU A 219      12.134 -29.042  -1.882  1.00 25.55           C
ATOM   1768  OE1 GLU A 219      12.285 -30.258  -2.081  1.00 23.05           O
ATOM   1769  OE2 GLU A 219      11.100 -28.566  -1.417  1.00 23.16           O
ATOM   1770  C   GLU A 219      16.135 -29.841  -0.399  1.00 24.51           C
ATOM   1771  O   GLU A 219      16.329 -31.035  -0.592  1.00 21.07           O
ATOM   1772  H   GLU A 219      14.470 -27.446   0.364  1.00 21.31           H
ATOM   1773  N   LEU A 220      17.095 -29.000  -0.043  1.00 25.80           N
ATOM   1774  CA  LEU A 220      18.460 -29.438   0.089  1.00 25.58           C
ATOM   1775  HA  LEU A 220      18.692 -29.905  -0.732  1.00 25.45           H
ATOM   1776  CB  LEU A 220      19.383 -28.240   0.215  1.00 25.50           C
ATOM   1777  HB3 LEU A 220      20.130 -28.507   0.768  1.00 26.38           H
ATOM   1778  HB2 LEU A 220      18.912 -27.524   0.678  1.00 26.38           H
ATOM   1779  CG  LEU A 220      20.009 -27.623  -1.050  1.00 29.35           C
ATOM   1780  HG  LEU A 220      20.944 -27.846  -1.022  1.00 29.68           H
ATOM   1781  CD1 LEU A 220      19.531 -28.160  -2.399  1.00 34.07           C
ATOM   1782 HD11 LEU A 220      19.834 -29.065  -2.502  1.00 32.49           H
ATOM   1783 HD12 LEU A 220      19.877 -27.606  -3.099  1.00 32.50           H
ATOM   1784 HD13 LEU A 220      18.565 -28.146  -2.417  1.00 32.49           H
ATOM   1785  CD2 LEU A 220      19.959 -26.128  -1.030  1.00 30.92           C
ATOM   1786 HD21 LEU A 220      19.063 -25.829  -1.180  1.00 30.38           H
ATOM   1787 HD22 LEU A 220      20.528 -25.776  -1.729  1.00 30.42           H
ATOM   1788 HD23 LEU A 220      20.267 -25.804  -0.186  1.00 30.40           H
ATOM   1789  C   LEU A 220      18.589 -30.418   1.257  1.00 24.61           C
ATOM   1790  O   LEU A 220      19.440 -31.311   1.226  1.00 23.53           O
ATOM   1791  H   LEU A 220      16.969 -28.156   0.154  1.00 25.40           H
ATOM   1792  N   GLY A 221      17.725 -30.291   2.260  1.00 25.07           N
ATOM   1793  CA  GLY A 221      17.603 -31.334   3.278  1.00 24.06           C
ATOM   1794  HA3 GLY A 221      16.856 -31.154   3.856  1.00 24.64           H
ATOM   1795  HA2 GLY A 221      18.421 -31.362   3.801  1.00 24.65           H
ATOM   1796  C   GLY A 221      17.398 -32.679   2.619  1.00 25.54           C
ATOM   1797  O   GLY A 221      18.106 -33.650   2.925  1.00 26.01           O
ATOM   1798  H   GLY A 221      17.198 -29.639   2.371  1.00 24.70           H
ATOM   1799  N   HIS A 222      16.454 -32.746   1.681  1.00 23.72           N
ATOM   1800  CA  HIS A 222      16.221 -33.981   0.946  1.00 24.13           C
ATOM   1801  HA  HIS A 222      16.039 -34.795   1.666  1.00 24.42           H
ATOM   1802  CB  HIS A 222      15.024 -33.879   0.032  1.00 24.20           C
ATOM   1803  HB3 HIS A 222      14.950 -34.769  -0.603  1.00 24.66           H
ATOM   1804  HB2 HIS A 222      15.120 -33.012  -0.618  1.00 24.64           H
ATOM   1805  CG  HIS A 222      13.751 -33.771   0.746  1.00 26.31           C
ATOM   1806  ND1 HIS A 222      13.376 -34.652   1.703  1.00 30.73           N
ATOM   1807  HD1 HIS A 222      13.927 -35.441   2.059  1.00 28.71           H
ATOM   1808  CE1 HIS A 222      12.147 -34.324   2.156  1.00 27.21           C
ATOM   1809  HE1 HIS A 222      11.592 -34.821   2.981  1.00 27.82           H
ATOM   1810  NE2 HIS A 222      11.745 -33.274   1.475  1.00 26.26           N
ATOM   1811  HE2 HIS A 222      10.873 -32.763   1.623  1.00 26.37           H
ATOM   1812  CD2 HIS A 222      12.723 -32.901   0.599  1.00 26.15           C
ATOM   1813  HD2 HIS A 222      12.665 -32.042  -0.095  1.00 26.21           H
ATOM   1814  C   HIS A 222      17.392 -34.377   0.106  1.00 25.71           C
ATOM   1815  O   HIS A 222      17.736 -35.576   0.067  1.00 26.66           O
ATOM   1816  H   HIS A 222      15.940 -32.107   1.464  1.00 24.25           H
ATOM   1817  N   SER A 223      17.992 -33.402  -0.598  1.00 22.66           N
ATOM   1818  CA  SER A 223      19.138 -33.655  -1.410  1.00 23.46           C
ATOM   1819  HA  SER A 223      18.888 -34.251  -2.144  1.00 23.57           H
ATOM   1820  CB  SER A 223      19.692 -32.363  -2.021  1.00 25.13           C
ATOM   1821  HB3 SER A 223      20.518 -32.577  -2.510  1.00 24.54           H
ATOM   1822  HB2 SER A 223      19.902 -31.739  -1.322  1.00 24.55           H
ATOM   1823  OG  SER A 223      18.801 -31.768  -2.956  1.00 24.38           O
ATOM   1824  HG  SER A 223      19.068 -31.133  -3.301  0.00 23.43           H
ATOM   1825  C   SER A 223      20.255 -34.317  -0.604  1.00 23.32           C
ATOM   1826  O   SER A 223      21.044 -35.068  -1.157  1.00 22.44           O
ATOM   1827  H   SER A 223      17.730 -32.582  -0.585  1.00 23.55           H
ATOM   1828  N   LEU A 224      20.301 -34.049   0.698  1.00 24.11           N
ATOM   1829  CA  LEU A 224      21.326 -34.596   1.580  1.00 24.66           C
ATOM   1830  HA  LEU A 224      22.120 -34.797   1.061  1.00 24.96           H
ATOM   1831  CB  LEU A 224      21.701 -33.540   2.598  1.00 26.80           C
ATOM   1832  HB3 LEU A 224      22.330 -33.893   3.229  1.00 26.50           H
ATOM   1833  HB2 LEU A 224      20.894 -33.233   3.061  1.00 26.50           H
ATOM   1834  CG  LEU A 224      22.346 -32.305   1.924  1.00 27.84           C
ATOM   1835  HG  LEU A 224      21.729 -31.948   1.264  1.00 27.45           H
ATOM   1836  CD1 LEU A 224      22.615 -31.216   2.927  1.00 26.78           C
ATOM   1837 HD11 LEU A 224      21.791 -30.957   3.347  1.00 27.10           H
ATOM   1838 HD12 LEU A 224      22.997 -30.463   2.466  1.00 27.11           H
ATOM   1839 HD13 LEU A 224      23.234 -31.549   3.583  1.00 27.10           H
ATOM   1840  CD2 LEU A 224      23.607 -32.704   1.193  1.00 28.12           C
ATOM   1841 HD21 LEU A 224      24.086 -33.349   1.728  1.00 28.01           H
ATOM   1842 HD22 LEU A 224      24.136 -31.920   1.044  1.00 28.02           H
ATOM   1843 HD23 LEU A 224      23.368 -33.081   0.340  1.00 27.99           H
ATOM   1844  C   LEU A 224      20.916 -35.888   2.292  1.00 24.73           C
ATOM   1845  O   LEU A 224      21.730 -36.505   2.995  1.00 23.33           O
ATOM   1846  H   LEU A 224      19.721 -33.559   1.105  1.00 24.08           H
ATOM   1847  N   GLY A 225      19.648 -36.268   2.144  1.00 23.32           N
ATOM   1848  CA  GLY A 225      19.142 -37.547   2.693  1.00 22.62           C
ATOM   1849  HA3 GLY A 225      19.889 -38.058   3.026  1.00 22.74           H
ATOM   1850  HA2 GLY A 225      18.732 -38.010   1.965  1.00 22.84           H
ATOM   1851  C   GLY A 225      18.125 -37.459   3.819  1.00 22.31           C
ATOM   1852  O   GLY A 225      17.774 -38.453   4.400  1.00 23.28           O
ATOM   1853  H   GLY A 225      19.035 -35.794   1.765  1.00 23.50           H
ATOM   1854  N   LEU A 226      17.642 -36.271   4.163  1.00 25.74           N
ATOM   1855  CA  LEU A 226      16.591 -36.165   5.190  1.00 23.95           C
ATOM   1856  HA  LEU A 226      16.752 -36.813   5.895  1.00 25.23           H
ATOM   1857  CB  LEU A 226      16.601 -34.782   5.769  1.00 27.89           C
ATOM   1858  HB3 LEU A 226      15.858 -34.698   6.391  1.00 27.55           H
ATOM   1859  HB2 LEU A 226      16.492 -34.135   5.057  1.00 27.54           H
ATOM   1860  CG  LEU A 226      17.866 -34.414   6.534  1.00 30.82           C
ATOM   1861  HG  LEU A 226      18.629 -34.473   5.943  1.00 30.87           H
ATOM   1862  CD1 LEU A 226      17.754 -32.995   7.051  1.00 32.53           C
ATOM   1863 HD11 LEU A 226      17.593 -32.414   6.309  1.00 31.97           H
ATOM   1864 HD12 LEU A 226      18.581 -32.758   7.481  1.00 31.99           H
ATOM   1865 HD13 LEU A 226      17.038 -32.949   7.689  1.00 31.99           H
ATOM   1866  CD2 LEU A 226      18.061 -35.363   7.707  1.00 32.71           C
ATOM   1867 HD21 LEU A 226      17.225 -35.490   8.163  1.00 32.04           H
ATOM   1868 HD22 LEU A 226      18.705 -34.989   8.307  1.00 32.04           H
ATOM   1869 HD23 LEU A 226      18.379 -36.211   7.374  1.00 32.02           H
ATOM   1870  C   LEU A 226      15.225 -36.450   4.621  1.00 25.03           C
ATOM   1871  O   LEU A 226      14.958 -36.170   3.411  1.00 25.93           O
ATOM   1872  H   LEU A 226      17.886 -35.518   3.817  1.00 24.49           H
ATOM   1873  N   SER A 227      14.353 -36.974   5.483  1.00 23.48           N
ATOM   1874  CA  SER A 227      12.898 -37.013   5.215  1.00 27.73           C
ATOM   1875  HA  SER A 227      12.730 -36.721   4.289  1.00 26.62           H
ATOM   1876  CB  SER A 227      12.283 -38.409   5.364  1.00 28.61           C
ATOM   1877  HB3 SER A 227      12.082 -38.790   4.485  1.00 29.46           H
ATOM   1878  HB2 SER A 227      11.467 -38.338   5.875  1.00 29.41           H
ATOM   1879  OG  SER A 227      13.113 -39.229   6.080  1.00 33.53           O
ATOM   1880  HG  SER A 227      12.664 -40.011   6.023  0.00 33.75           H
ATOM   1881  C   SER A 227      12.180 -35.979   6.115  1.00 25.68           C
ATOM   1882  O   SER A 227      12.831 -35.169   6.741  1.00 23.59           O
ATOM   1883  H   SER A 227      14.545 -37.263   6.260  1.00 24.79           H
ATOM   1884  N   HIS A 228      10.850 -35.968   6.079  1.00 24.43           N
ATOM   1885  CA  HIS A 228      10.089 -34.963   6.794  1.00 23.70           C
ATOM   1886  HA  HIS A 228      10.539 -34.001   6.547  1.00 23.69           H
ATOM   1887  CB  HIS A 228       8.641 -34.893   6.291  1.00 22.45           C
ATOM   1888  HB3 HIS A 228       8.070 -34.238   6.951  1.00 22.53           H
ATOM   1889  HB2 HIS A 228       8.216 -35.897   6.337  1.00 22.53           H
ATOM   1890  CG  HIS A 228       8.512 -34.393   4.880  1.00 21.56           C
ATOM   1891  ND1 HIS A 228       7.598 -34.867   4.046  1.00 20.82           N
ATOM   1892  HD1 HIS A 228       6.957 -35.659   4.267  1.00 21.12           H
ATOM   1893  CE1 HIS A 228       7.749 -34.293   2.827  1.00 21.35           C
ATOM   1894  HE1 HIS A 228       7.146 -34.509   1.953  1.00 21.33           H
ATOM   1895  NE2 HIS A 228       8.740 -33.410   2.909  1.00 21.49           N
ATOM   1896  HE2 HIS A 228       8.977 -32.779   2.130  1.00 21.45           H
ATOM   1897  CD2 HIS A 228       9.215 -33.408   4.167  1.00 21.30           C
ATOM   1898  HD2 HIS A 228       9.997 -32.763   4.534  1.00 21.41           H
ATOM   1899  C   HIS A 228      10.139 -35.139   8.276  1.00 24.29           C
ATOM   1900  O   HIS A 228      10.364 -36.247   8.785  1.00 24.57           O
ATOM   1901  H   HIS A 228      10.368 -36.510   5.608  1.00 24.54           H
ATOM   1902  N   SER A 229       9.934 -34.037   8.963  1.00 22.58           N
ATOM   1903  CA  SER A 229       9.835 -33.995  10.389  1.00 23.79           C
ATOM   1904  HA  SER A 229      10.120 -34.840  10.790  1.00 24.09           H
ATOM   1905  CB  SER A 229      10.758 -32.882  10.881  1.00 23.33           C
ATOM   1906  HB3 SER A 229      10.611 -32.083  10.346  1.00 23.93           H
ATOM   1907  HB2 SER A 229      11.682 -33.167  10.748  1.00 23.99           H
ATOM   1908  OG  SER A 229      10.563 -32.550  12.211  1.00 25.47           O
ATOM   1909  HG  SER A 229      11.143 -32.003  12.469  0.00 28.40           H
ATOM   1910  C   SER A 229       8.397 -33.699  10.790  1.00 27.12           C
ATOM   1911  O   SER A 229       7.686 -32.939  10.112  1.00 30.47           O
ATOM   1912  H   SER A 229       9.849 -33.271   8.588  1.00 23.27           H
ATOM   1913  N   THR A 230       7.987 -34.227  11.932  1.00 27.46           N
ATOM   1914  CA  THR A 230       6.719 -33.872  12.582  1.00 26.98           C
ATOM   1915  HA  THR A 230       6.042 -33.743  11.887  1.00 27.61           H
ATOM   1916  CB  THR A 230       6.253 -35.027  13.507  1.00 29.63           C
ATOM   1917  HB  THR A 230       5.393 -34.798  13.902  1.00 29.61           H
ATOM   1918  OG1 THR A 230       7.223 -35.246  14.548  1.00 33.49           O
ATOM   1919  HG1 THR A 230       6.971 -35.833  15.070  0.00 35.08           H
ATOM   1920  CG2 THR A 230       6.092 -36.339  12.724  1.00 28.70           C
ATOM   1921 HG21 THR A 230       5.568 -36.181  11.929  1.00 28.98           H
ATOM   1922 HG22 THR A 230       5.634 -36.991  13.260  1.00 28.98           H
ATOM   1923 HG23 THR A 230       6.948 -36.684  12.468  1.00 28.98           H
ATOM   1924  C   THR A 230       6.789 -32.577  13.420  1.00 27.20           C
ATOM   1925  O   THR A 230       5.799 -32.077  13.864  1.00 28.28           O
ATOM   1926  H   THR A 230       8.449 -34.788  12.396  1.00 27.25           H
ATOM   1927  N   ASP A 231       7.969 -32.020  13.616  1.00 31.34           N
ATOM   1928  CA  ASP A 231       8.144 -30.822  14.416  1.00 29.81           C
ATOM   1929  HA  ASP A 231       7.599 -30.875  15.227  1.00 31.61           H
ATOM   1930  CB  ASP A 231       9.608 -30.714  14.809  1.00 35.59           C
ATOM   1931  HB3 ASP A 231      10.118 -30.575  13.981  1.00 35.00           H
ATOM   1932  HB2 ASP A 231       9.908 -31.552  15.198  1.00 35.17           H
ATOM   1933  CG  ASP A 231       9.933 -29.520  15.757  1.00 40.35           C
ATOM   1934  OD1 ASP A 231      10.958 -29.605  16.490  1.00 50.82           O
ATOM   1935  OD2 ASP A 231       9.247 -28.488  15.762  1.00 37.79           O
ATOM   1936  C   ASP A 231       7.773 -29.632  13.557  1.00 32.53           C
ATOM   1937  O   ASP A 231       8.419 -29.346  12.532  1.00 31.93           O
ATOM   1938  H   ASP A 231       8.717 -32.349  13.304  1.00 30.00           H
ATOM   1939  N   ILE A 232       6.787 -28.876  14.022  1.00 31.83           N
ATOM   1940  CA  ILE A 232       6.249 -27.759  13.277  1.00 28.41           C
ATOM   1941  HA  ILE A 232       6.035 -28.091  12.372  1.00 28.96           H
ATOM   1942  CB  ILE A 232       4.944 -27.258  13.879  1.00 28.15           C
ATOM   1943  HB  ILE A 232       4.322 -27.996  13.966  1.00 29.33           H
ATOM   1944  CG1 ILE A 232       4.326 -26.218  12.949  1.00 32.01           C
ATOM   1945 HG13 ILE A 232       4.532 -26.446  12.026  1.00 31.12           H
ATOM   1946 HG12 ILE A 232       4.668 -25.336  13.174  1.00 31.13           H
ATOM   1947  CD1 ILE A 232       2.813 -26.123  13.041  1.00 32.50           C
ATOM   1948 HD11 ILE A 232       2.424 -26.887  12.618  1.00 32.35           H
ATOM   1949 HD12 ILE A 232       2.515 -25.329  12.589  1.00 32.35           H
ATOM   1950 HD13 ILE A 232       2.542 -26.100  13.960  1.00 32.35           H
ATOM   1951  CG2 ILE A 232       5.145 -26.669  15.284  1.00 30.37           C
ATOM   1952 HG21 ILE A 232       5.576 -27.307  15.849  1.00 29.70           H
ATOM   1953 HG22 ILE A 232       4.292 -26.430  15.656  1.00 29.68           H
ATOM   1954 HG23 ILE A 232       5.682 -25.876  15.229  1.00 29.67           H
ATOM   1955  C   ILE A 232       7.261 -26.630  13.105  1.00 28.07           C
ATOM   1956  O   ILE A 232       7.137 -25.838  12.170  1.00 30.36           O
ATOM   1957  H   ILE A 232       6.402 -29.031  14.773  1.00 31.11           H
ATOM   1958  N   GLY A 233       8.248 -26.542  13.986  1.00 27.10           N
ATOM   1959  CA  GLY A 233       9.279 -25.499  13.893  1.00 27.07           C
ATOM   1960  HA3 GLY A 233       9.562 -25.243  14.783  1.00 26.74           H
ATOM   1961  HA2 GLY A 233       8.901 -24.696  13.476  1.00 26.75           H
ATOM   1962  C   GLY A 233      10.489 -25.883  13.078  1.00 25.64           C
ATOM   1963  O   GLY A 233      11.405 -25.093  12.975  1.00 26.29           O
ATOM   1964  H   GLY A 233       8.345 -27.053  14.660  1.00 27.36           H
ATOM   1965  N   ALA A 234      10.467 -27.077  12.489  1.00 25.08           N
ATOM   1966  CA  ALA A 234      11.576 -27.625  11.743  1.00 23.12           C
ATOM   1967  HA  ALA A 234      12.401 -27.255  12.126  1.00 23.74           H
ATOM   1968  CB  ALA A 234      11.652 -29.137  11.901  1.00 23.64           C
ATOM   1969  HB1 ALA A 234      11.809 -29.369  12.824  1.00 23.53           H
ATOM   1970  HB2 ALA A 234      12.376 -29.470  11.374  1.00 23.50           H
ATOM   1971  HB3 ALA A 234      10.827 -29.530  11.612  1.00 23.53           H
ATOM   1972  C   ALA A 234      11.471 -27.314  10.279  1.00 23.79           C
ATOM   1973  O   ALA A 234      10.399 -27.347   9.701  1.00 25.00           O
ATOM   1974  H   ALA A 234       9.800 -27.631  12.551  1.00 24.76           H
ATOM   1975  N   LEU A 235      12.624 -27.007   9.696  1.00 24.26           N
ATOM   1976  CA  LEU A 235      12.750 -26.770   8.269  1.00 23.14           C
ATOM   1977  HA  LEU A 235      12.185 -26.011   8.047  1.00 23.34           H
ATOM   1978  CB  LEU A 235      14.192 -26.404   7.937  1.00 23.17           C
ATOM   1979  HB3 LEU A 235      14.562 -26.902   7.184  1.00 23.37           H
ATOM   1980  HB2 LEU A 235      14.724 -26.598   8.717  1.00 23.38           H
ATOM   1981  CG  LEU A 235      14.432 -24.932   7.687  1.00 24.06           C
ATOM   1982  HG  LEU A 235      14.130 -24.713   6.779  1.00 23.74           H
ATOM   1983  CD1 LEU A 235      13.681 -24.022   8.616  1.00 25.34           C
ATOM   1984 HD11 LEU A 235      12.745 -24.059   8.437  1.00 24.92           H
ATOM   1985 HD12 LEU A 235      13.983 -23.113   8.482  1.00 24.91           H
ATOM   1986 HD13 LEU A 235      13.846 -24.315   9.509  1.00 24.94           H
ATOM   1987  CD2 LEU A 235      15.918 -24.647   7.727  1.00 22.13           C
ATOM   1988 HD21 LEU A 235      16.301 -25.143   8.438  1.00 22.76           H
ATOM   1989 HD22 LEU A 235      16.078 -23.712   7.863  1.00 22.77           H
ATOM   1990 HD23 LEU A 235      16.328 -24.941   6.904  1.00 22.73           H
ATOM   1991  C   LEU A 235      12.241 -27.938   7.459  1.00 23.07           C
ATOM   1992  O   LEU A 235      11.639 -27.750   6.391  1.00 20.11           O
ATOM   1993  H   LEU A 235      13.362 -26.908  10.166  1.00 23.88           H
ATOM   1994  N   MET A 236      12.392 -29.147   7.990  1.00 24.53           N
ATOM   1995  CA  MET A 236      11.918 -30.306   7.266  1.00 24.28           C
ATOM   1996  HA  MET A 236      12.001 -30.122   6.317  1.00 24.28           H
ATOM   1997  CB  MET A 236      12.824 -31.498   7.533  1.00 24.35           C
ATOM   1998  HB3 MET A 236      12.468 -32.267   7.078  1.00 23.97           H
ATOM   1999  HB2 MET A 236      12.821 -31.654   8.501  1.00 23.97           H
ATOM   2000  CG  MET A 236      14.236 -31.315   7.101  1.00 22.79           C
ATOM   2001  HG3 MET A 236      14.698 -32.161   7.158  1.00 23.59           H
ATOM   2002  HG2 MET A 236      14.677 -30.680   7.711  1.00 23.59           H
ATOM   2003  SD  MET A 236      14.482 -30.680   5.428  1.00 24.68           S
ATOM   2004  CE  MET A 236      13.702 -31.973   4.434  1.00 23.65           C
ATOM   2005  HE1 MET A 236      14.223 -32.775   4.524  1.00 23.96           H
ATOM   2006  HE2 MET A 236      13.687 -31.709   3.518  1.00 23.94           H
ATOM   2007  HE3 MET A 236      12.819 -32.154   4.767  1.00 23.96           H
ATOM   2008  C   MET A 236      10.429 -30.655   7.450  1.00 24.31           C
ATOM   2009  O   MET A 236       9.985 -31.697   6.991  1.00 24.92           O
ATOM   2010  H   MET A 236      12.757 -29.308   8.752  1.00 24.11           H
ATOM   2011  N   TYR A 237       9.652 -29.814   8.106  1.00 24.60           N
ATOM   2012  CA  TYR A 237       8.217 -30.048   8.189  1.00 25.48           C
ATOM   2013  HA  TYR A 237       8.006 -30.862   8.694  1.00 25.08           H
ATOM   2014  CB  TYR A 237       7.573 -28.862   8.923  1.00 27.24           C
ATOM   2015  HB3 TYR A 237       7.571 -28.094   8.327  1.00 27.16           H
ATOM   2016  HB2 TYR A 237       8.107 -28.645   9.737  1.00 27.13           H
ATOM   2017  CG  TYR A 237       6.181 -29.052   9.444  1.00 28.74           C
ATOM   2018  CD1 TYR A 237       5.891 -30.024  10.419  1.00 31.10           C
ATOM   2019  HD1 TYR A 237       6.556 -30.612  10.695  1.00 30.43           H
ATOM   2020  CE1 TYR A 237       4.609 -30.181  10.894  1.00 30.65           C
ATOM   2021  HE1 TYR A 237       4.418 -30.856  11.498  1.00 31.63           H
ATOM   2022  CZ  TYR A 237       3.598 -29.316  10.451  1.00 34.47           C
ATOM   2023  OH  TYR A 237       2.307 -29.419  10.934  1.00 39.03           O
ATOM   2024  HH  TYR A 237       2.291 -29.121  11.760  0.00 35.14           H
ATOM   2025  CE2 TYR A 237       3.864 -28.330   9.510  1.00 32.20           C
ATOM   2026  HE2 TYR A 237       3.192 -27.755   9.220  1.00 32.76           H
ATOM   2027  CD2 TYR A 237       5.150 -28.200   9.030  1.00 32.42           C
ATOM   2028  HD2 TYR A 237       5.319 -27.549   8.400  1.00 31.43           H
ATOM   2029  C   TYR A 237       7.712 -30.149   6.758  1.00 22.69           C
ATOM   2030  O   TYR A 237       8.142 -29.361   5.968  1.00 24.05           O
ATOM   2031  H   TYR A 237       9.944 -29.161   8.612  1.00 24.75           H
ATOM   2032  N   PRO A 238       6.747 -31.037   6.447  1.00 21.52           N
ATOM   2033  CA  PRO A 238       6.300 -31.226   5.023  1.00 22.38           C
ATOM   2034  HA  PRO A 238       7.044 -31.574   4.504  1.00 22.08           H
ATOM   2035  CB  PRO A 238       5.154 -32.238   5.104  1.00 21.65           C
ATOM   2036  HB3 PRO A 238       5.309 -32.933   4.454  1.00 21.80           H
ATOM   2037  HB2 PRO A 238       4.308 -31.825   4.942  1.00 21.80           H
ATOM   2038  CG  PRO A 238       5.204 -32.798   6.503  1.00 21.57           C
ATOM   2039  HG3 PRO A 238       5.685 -33.644   6.472  1.00 21.57           H
ATOM   2040  HG2 PRO A 238       4.314 -32.940   6.817  1.00 21.57           H
ATOM   2041  CD  PRO A 238       5.938 -31.839   7.399  1.00 21.51           C
ATOM   2042  HD3 PRO A 238       6.520 -32.334   7.989  1.00 21.59           H
ATOM   2043  HD2 PRO A 238       5.288 -31.285   7.875  1.00 21.56           H
ATOM   2044  C   PRO A 238       5.777 -30.017   4.328  1.00 22.43           C
ATOM   2045  O   PRO A 238       5.822 -29.933   3.121  1.00 23.98           O
ATOM   2046  N   SER A 239       5.327 -29.057   5.097  1.00 23.52           N
ATOM   2047  CA  SER A 239       4.502 -27.993   4.660  1.00 22.04           C
ATOM   2048  HA  SER A 239       4.157 -28.044   3.742  1.00 22.36           H
ATOM   2049  CB  SER A 239       3.424 -27.999   5.764  1.00 23.66           C
ATOM   2050  HB3 SER A 239       3.683 -27.399   6.473  1.00 24.47           H
ATOM   2051  HB2 SER A 239       3.271 -28.887   6.147  1.00 24.47           H
ATOM   2052  OG  SER A 239       2.285 -27.565   5.242  1.00 29.36           O
ATOM   2053  HG  SER A 239       1.739 -27.522   5.747  0.00 32.22           H
ATOM   2054  C   SER A 239       5.341 -26.705   4.769  1.00 20.67           C
ATOM   2055  O   SER A 239       6.072 -26.514   5.754  1.00 18.35           O
ATOM   2056  H   SER A 239       5.470 -28.949   5.953  1.00 22.89           H
ATOM   2057  N   TYR A 240       5.227 -25.802   3.818  1.00 19.95           N
ATOM   2058  CA  TYR A 240       5.964 -24.503   3.894  1.00 19.25           C
ATOM   2059  HA  TYR A 240       6.923 -24.655   3.987  1.00 19.64           H
ATOM   2060  CB  TYR A 240       5.674 -23.704   2.643  1.00 19.19           C
ATOM   2061  HB3 TYR A 240       4.708 -23.623   2.545  1.00 19.21           H
ATOM   2062  HB2 TYR A 240       6.050 -24.211   1.905  1.00 19.21           H
ATOM   2063  CG  TYR A 240       6.262 -22.270   2.556  1.00 19.21           C
ATOM   2064  CD1 TYR A 240       7.515 -22.050   2.091  1.00 18.07           C
ATOM   2065  HD1 TYR A 240       8.005 -22.785   1.817  1.00 18.16           H
ATOM   2066  CE1 TYR A 240       8.052 -20.775   2.024  1.00 17.31           C
ATOM   2067  HE1 TYR A 240       8.882 -20.639   1.656  1.00 17.37           H
ATOM   2068  CZ  TYR A 240       7.307 -19.697   2.402  1.00 16.83           C
ATOM   2069  OH  TYR A 240       7.796 -18.410   2.236  1.00 14.52           O
ATOM   2070  HH  TYR A 240       8.010 -18.247   1.418  0.00 15.27           H
ATOM   2071  CE2 TYR A 240       6.046 -19.891   2.885  1.00 17.51           C
ATOM   2072  HE2 TYR A 240       5.519 -19.163   3.141  1.00 17.57           H
ATOM   2073  CD2 TYR A 240       5.531 -21.173   2.960  1.00 18.44           C
ATOM   2074  HD2 TYR A 240       4.673 -21.317   3.311  1.00 18.38           H
ATOM   2075  C   TYR A 240       5.512 -23.688   5.078  1.00 20.68           C
ATOM   2076  O   TYR A 240       4.310 -23.468   5.235  1.00 18.71           O
ATOM   2077  H   TYR A 240       4.715 -25.887   3.140  1.00 19.95           H
ATOM   2078  N   THR A 241       6.477 -23.233   5.899  1.00 21.11           N
ATOM   2079  CA  THR A 241       6.201 -22.253   6.944  1.00 21.35           C
ATOM   2080  HA  THR A 241       5.311 -21.864   6.783  1.00 21.42           H
ATOM   2081  CB  THR A 241       6.284 -22.836   8.350  1.00 21.00           C
ATOM   2082  HB  THR A 241       6.123 -22.127   9.004  1.00 21.30           H
ATOM   2083  OG1 THR A 241       7.568 -23.401   8.527  1.00 20.01           O
ATOM   2084  HG1 THR A 241       7.650 -23.650   9.270  0.00 20.74           H
ATOM   2085  CG2 THR A 241       5.227 -23.918   8.516  1.00 23.29           C
ATOM   2086 HG21 THR A 241       4.350 -23.552   8.328  1.00 22.56           H
ATOM   2087 HG22 THR A 241       5.230 -24.242   9.418  1.00 22.56           H
ATOM   2088 HG23 THR A 241       5.387 -24.641   7.912  1.00 22.56           H
ATOM   2089  C   THR A 241       7.261 -21.164   6.896  1.00 22.32           C
ATOM   2090  O   THR A 241       8.443 -21.413   6.624  1.00 21.10           O
ATOM   2091  H   THR A 241       7.322 -23.438   5.855  1.00 21.06           H
ATOM   2092  N   PHE A 242       6.851 -19.940   7.173  1.00 20.75           N
ATOM   2093  CA  PHE A 242       7.801 -18.883   7.087  1.00 22.01           C
ATOM   2094  HA  PHE A 242       8.624 -19.150   7.555  1.00 21.91           H
ATOM   2095  CB  PHE A 242       8.202 -18.600   5.626  1.00 21.42           C
ATOM   2096  HB3 PHE A 242       7.447 -18.184   5.175  1.00 21.70           H
ATOM   2097  HB2 PHE A 242       8.414 -19.424   5.193  1.00 21.68           H
ATOM   2098  CG  PHE A 242       9.414 -17.712   5.491  1.00 21.90           C
ATOM   2099  CD1 PHE A 242      10.571 -18.003   6.135  1.00 21.52           C
ATOM   2100  HD1 PHE A 242      10.632 -18.751   6.667  1.00 22.29           H
ATOM   2101  CE1 PHE A 242      11.694 -17.211   5.969  1.00 24.44           C
ATOM   2102  HE1 PHE A 242      12.484 -17.438   6.405  1.00 23.93           H
ATOM   2103  CZ  PHE A 242      11.655 -16.087   5.148  1.00 25.19           C
ATOM   2104  HZ  PHE A 242      12.401 -15.536   5.064  1.00 24.80           H
ATOM   2105  CE2 PHE A 242      10.487 -15.774   4.514  1.00 24.37           C
ATOM   2106  HE2 PHE A 242      10.427 -15.027   3.999  1.00 24.76           H
ATOM   2107  CD2 PHE A 242       9.371 -16.592   4.689  1.00 25.34           C
ATOM   2108  HD2 PHE A 242       8.560 -16.353   4.273  1.00 24.18           H
ATOM   2109  C   PHE A 242       7.235 -17.606   7.680  1.00 23.29           C
ATOM   2110  O   PHE A 242       6.096 -17.209   7.357  1.00 22.85           O
ATOM   2111  H   PHE A 242       6.057 -19.731   7.414  1.00 21.41           H
ATOM   2112  N   SER A 243       8.085 -16.971   8.481  1.00 24.09           N
ATOM   2113  CA  SER A 243       7.825 -15.658   9.043  1.00 28.46           C
ATOM   2114  HA  SER A 243       7.008 -15.284   8.658  1.00 27.95           H
ATOM   2115  CB  SER A 243       7.587 -15.793  10.567  1.00 29.36           C
ATOM   2116  HB3 SER A 243       7.521 -14.916  10.979  1.00 29.11           H
ATOM   2117  HB2 SER A 243       8.313 -16.292  10.965  1.00 29.15           H
ATOM   2118  OG  SER A 243       6.364 -16.511  10.778  1.00 29.13           O
ATOM   2119  HG  SER A 243       6.286 -16.580  11.615  0.00 31.06           H
ATOM   2120  C   SER A 243       8.943 -14.655   8.752  1.00 29.89           C
ATOM   2121  O   SER A 243       8.805 -13.500   9.165  1.00 31.16           O
ATOM   2122  H   SER A 243       8.811 -17.332   8.753  1.00 24.86           H
ATOM   2123  N   GLY A 244      10.031 -15.064   8.069  1.00 27.95           N
ATOM   2124  CA  GLY A 244      11.038 -14.115   7.616  1.00 29.95           C
ATOM   2125  HA3 GLY A 244      10.867 -13.249   8.035  1.00 29.92           H
ATOM   2126  HA2 GLY A 244      10.965 -13.993   6.663  1.00 29.88           H
ATOM   2127  C   GLY A 244      12.491 -14.461   7.968  1.00 32.00           C
ATOM   2128  O   GLY A 244      13.413 -13.987   7.315  1.00 31.77           O
ATOM   2129  H   GLY A 244      10.221 -15.870   7.857  1.00 28.74           H
ATOM   2130  N   ASP A 245      12.680 -15.304   8.976  1.00 32.99           N
ATOM   2131  CA  ASP A 245      13.986 -15.803   9.395  1.00 33.00           C
ATOM   2132  HA  ASP A 245      14.723 -15.371   8.914  1.00 33.02           H
ATOM   2133  CB  ASP A 245      14.069 -15.518  10.896  1.00 36.18           C
ATOM   2134  HB3 ASP A 245      13.359 -15.976  11.348  1.00 36.17           H
ATOM   2135  HB2 ASP A 245      13.957 -14.563  11.050  1.00 36.16           H
ATOM   2136  CG  ASP A 245      15.321 -15.991  11.502  1.00 39.59           C
ATOM   2137  OD1 ASP A 245      15.228 -16.913  12.342  1.00 42.24           O
ATOM   2138  OD2 ASP A 245      16.391 -15.489  11.100  1.00 44.78           O
ATOM   2139  C   ASP A 245      14.045 -17.314   9.126  1.00 30.11           C
ATOM   2140  O   ASP A 245      13.064 -17.978   9.316  1.00 35.37           O
ATOM   2141  H   ASP A 245      12.048 -15.618   9.467  1.00 32.73           H
ATOM   2142  N   VAL A 246      15.165 -17.856   8.667  1.00 32.16           N
ATOM   2143  CA  VAL A 246      15.301 -19.291   8.505  1.00 31.32           C
ATOM   2144  HA  VAL A 246      14.537 -19.720   8.929  1.00 32.09           H
ATOM   2145  CB  VAL A 246      15.226 -19.747   7.014  1.00 34.72           C
ATOM   2146  HB  VAL A 246      14.335 -20.142   6.848  1.00 33.77           H
ATOM   2147  CG1 VAL A 246      15.329 -18.568   6.083  1.00 37.54           C
ATOM   2148 HG11 VAL A 246      14.631 -17.942   6.275  1.00 36.48           H
ATOM   2149 HG12 VAL A 246      15.207 -18.876   5.178  1.00 36.46           H
ATOM   2150 HG13 VAL A 246      16.180 -18.163   6.202  1.00 36.42           H
ATOM   2151  CG2 VAL A 246      16.215 -20.849   6.619  1.00 30.80           C
ATOM   2152 HG21 VAL A 246      17.086 -20.470   6.594  1.00 31.93           H
ATOM   2153 HG22 VAL A 246      15.968 -21.187   5.741  1.00 31.93           H
ATOM   2154 HG23 VAL A 246      16.157 -21.561   7.261  1.00 31.89           H
ATOM   2155  C   VAL A 246      16.527 -19.780   9.227  1.00 31.28           C
ATOM   2156  O   VAL A 246      17.632 -19.331   8.988  1.00 28.77           O
ATOM   2157  H   VAL A 246      15.894 -17.418   8.455  1.00 31.52           H
ATOM   2158  N   GLN A 247      16.292 -20.757  10.093  1.00 35.38           N
ATOM   2159  CA  GLN A 247      17.332 -21.391  10.880  1.00 41.10           C
ATOM   2160  HA  GLN A 247      18.201 -21.360  10.405  1.00 39.59           H
ATOM   2161  CB  GLN A 247      17.425 -20.708  12.250  1.00 45.85           C
ATOM   2162  HB3 GLN A 247      18.034 -21.230  12.793  1.00 46.36           H
ATOM   2163  HB2 GLN A 247      16.547 -20.704  12.630  1.00 46.25           H
ATOM   2164  CG  GLN A 247      17.925 -19.268  12.222  1.00 52.93           C
ATOM   2165  HG3 GLN A 247      18.029 -18.963  13.120  1.00 53.68           H
ATOM   2166  HG2 GLN A 247      17.276 -18.726  11.731  1.00 53.57           H
ATOM   2167  CD  GLN A 247      19.285 -19.049  11.515  1.00 65.01           C
ATOM   2168  OE1 GLN A 247      19.509 -18.009  10.866  1.00 65.67           O
ATOM   2169  NE2 GLN A 247      20.185 -20.035  11.613  1.00 76.68           N
ATOM   2170 HE21 GLN A 247      20.737 -20.203  10.950  1.00 72.77           H
ATOM   2171 HE22 GLN A 247      20.206 -20.531  12.319  1.00 72.48           H
ATOM   2172  C   GLN A 247      16.993 -22.867  11.059  1.00 34.82           C
ATOM   2173  O   GLN A 247      15.838 -23.225  11.009  1.00 33.77           O
ATOM   2174  H   GLN A 247      15.518 -21.120  10.199  1.00 35.55           H
ATOM   2175  N   LEU A 248      17.990 -23.733  11.178  1.00 30.26           N
ATOM   2176  CA  LEU A 248      17.708 -25.127  11.459  1.00 29.43           C
ATOM   2177  HA  LEU A 248      17.064 -25.526  10.830  1.00 29.54           H
ATOM   2178  CB  LEU A 248      18.980 -25.959  11.460  1.00 30.10           C
ATOM   2179  HB3 LEU A 248      18.757 -26.863  11.712  1.00 29.28           H
ATOM   2180  HB2 LEU A 248      19.583 -25.568  12.112  1.00 29.32           H
ATOM   2181  CG  LEU A 248      19.737 -26.039  10.152  1.00 27.56           C
ATOM   2182  HG  LEU A 248      20.133 -25.170   9.983  1.00 27.83           H
ATOM   2183  CD1 LEU A 248      20.855 -27.041  10.263  1.00 26.37           C
ATOM   2184 HD11 LEU A 248      21.472 -26.738  10.929  1.00 26.73           H
ATOM   2185 HD12 LEU A 248      21.305 -27.111   9.412  1.00 26.73           H
ATOM   2186 HD13 LEU A 248      20.490 -27.891  10.492  1.00 26.74           H
ATOM   2187  CD2 LEU A 248      18.820 -26.358   8.985  1.00 27.66           C
ATOM   2188 HD21 LEU A 248      18.134 -26.950   9.275  1.00 27.65           H
ATOM   2189 HD22 LEU A 248      19.309 -26.787   8.285  1.00 27.62           H
ATOM   2190 HD23 LEU A 248      18.419 -25.547   8.672  1.00 27.59           H
ATOM   2191  C   LEU A 248      17.125 -25.173  12.836  1.00 28.62           C
ATOM   2192  O   LEU A 248      17.565 -24.443  13.717  1.00 30.88           O
ATOM   2193  H   LEU A 248      18.818 -23.544  11.107  1.00 31.06           H
ATOM   2194  N   ALA A 249      16.121 -26.013  13.021  1.00 27.53           N
ATOM   2195  CA  ALA A 249      15.683 -26.377  14.372  1.00 27.37           C
ATOM   2196  HA  ALA A 249      15.815 -25.627  14.982  1.00 27.77           H
ATOM   2197  CB  ALA A 249      14.201 -26.748  14.382  1.00 27.59           C
ATOM   2198  HB1 ALA A 249      13.706 -26.009  14.014  1.00 27.51           H
ATOM   2199  HB2 ALA A 249      13.927 -26.921  15.278  1.00 27.52           H
ATOM   2200  HB3 ALA A 249      14.070 -27.507  13.812  1.00 27.51           H
ATOM   2201  C   ALA A 249      16.497 -27.561  14.849  1.00 29.02           C
ATOM   2202  O   ALA A 249      17.223 -28.230  14.051  1.00 28.37           O
ATOM   2203  H   ALA A 249      15.686 -26.432  12.378  1.00 27.76           H
ATOM   2204  N   GLN A 250      16.373 -27.834  16.143  1.00 31.81           N
ATOM   2205  CA  GLN A 250      17.160 -28.878  16.790  1.00 32.29           C
ATOM   2206  HA  GLN A 250      18.117 -28.691  16.676  1.00 31.95           H
ATOM   2207  CB  GLN A 250      16.887 -28.953  18.298  1.00 34.83           C
ATOM   2208  HB3 GLN A 250      16.020 -29.361  18.434  1.00 34.02           H
ATOM   2209  HB2 GLN A 250      16.887 -28.049  18.652  1.00 34.03           H
ATOM   2210  CG  GLN A 250      17.907 -29.757  19.130  1.00 34.11           C
ATOM   2211  HG3 GLN A 250      17.799 -30.702  18.921  1.00 34.68           H
ATOM   2212  HG2 GLN A 250      17.707 -29.608  20.077  1.00 34.67           H
ATOM   2213  CD  GLN A 250      19.368 -29.365  18.893  1.00 35.83           C
ATOM   2214  OE1 GLN A 250      19.798 -28.235  19.178  1.00 36.23           O
ATOM   2215  NE2 GLN A 250      20.158 -30.329  18.416  1.00 35.81           N
ATOM   2216 HE21 GLN A 250      21.006 -30.242  18.471  1.00 35.80           H
ATOM   2217 HE22 GLN A 250      19.810 -31.040  18.088  1.00 35.76           H
ATOM   2218  C   GLN A 250      16.888 -30.184  16.085  1.00 28.76           C
ATOM   2219  O   GLN A 250      17.830 -30.974  15.863  1.00 27.71           O
ATOM   2220  H   GLN A 250      15.851 -27.411  16.673  1.00 31.25           H
ATOM   2221  N   ASP A 251      15.639 -30.401  15.684  1.00 25.05           N
ATOM   2222  CA  ASP A 251      15.325 -31.622  14.981  1.00 27.08           C
ATOM   2223  HA  ASP A 251      15.601 -32.386  15.543  1.00 26.68           H
ATOM   2224  CB  ASP A 251      13.807 -31.783  14.733  1.00 29.96           C
ATOM   2225  HB3 ASP A 251      13.516 -31.139  14.067  1.00 30.35           H
ATOM   2226  HB2 ASP A 251      13.326 -31.643  15.562  1.00 30.33           H
ATOM   2227  CG  ASP A 251      13.453 -33.166  14.194  1.00 34.88           C
ATOM   2228  OD1 ASP A 251      13.798 -34.139  14.870  1.00 38.43           O
ATOM   2229  OD2 ASP A 251      12.863 -33.317  13.097  1.00 38.26           O
ATOM   2230  C   ASP A 251      16.098 -31.737  13.668  1.00 24.21           C
ATOM   2231  O   ASP A 251      16.493 -32.826  13.276  1.00 24.48           O
ATOM   2232  H   ASP A 251      14.975 -29.879  15.833  1.00 26.44           H
ATOM   2233  N   ASP A 252      16.300 -30.620  12.964  1.00 24.60           N
ATOM   2234  CA  ASP A 252      16.961 -30.641  11.690  1.00 24.05           C
ATOM   2235  HA  ASP A 252      16.592 -31.345  11.094  1.00 24.71           H
ATOM   2236  CB  ASP A 252      16.865 -29.297  10.975  1.00 25.79           C
ATOM   2237  HB3 ASP A 252      17.271 -29.385  10.092  1.00 25.62           H
ATOM   2238  HB2 ASP A 252      17.342 -28.639  11.494  1.00 25.64           H
ATOM   2239  CG  ASP A 252      15.451 -28.847  10.750  1.00 26.85           C
ATOM   2240  OD1 ASP A 252      14.640 -29.653  10.232  1.00 24.19           O
ATOM   2241  OD2 ASP A 252      15.156 -27.687  11.139  1.00 27.90           O
ATOM   2242  C   ASP A 252      18.421 -30.968  11.950  1.00 25.31           C
ATOM   2243  O   ASP A 252      19.056 -31.772  11.224  1.00 25.20           O
ATOM   2244  H   ASP A 252      16.017 -29.848  13.201  1.00 24.42           H
ATOM   2245  N   ILE A 253      18.953 -30.351  12.976  1.00 27.04           N
ATOM   2246  CA  ILE A 253      20.364 -30.555  13.328  1.00 30.39           C
ATOM   2247  HA  ILE A 253      20.930 -30.342  12.551  1.00 29.34           H
ATOM   2248  CB  ILE A 253      20.782 -29.628  14.475  1.00 30.99           C
ATOM   2249  HB  ILE A 253      20.174 -29.737  15.215  1.00 31.82           H
ATOM   2250  CG1 ILE A 253      20.731 -28.176  14.018  1.00 33.75           C
ATOM   2251 HG13 ILE A 253      19.916 -28.031  13.495  1.00 33.39           H
ATOM   2252 HG12 ILE A 253      21.493 -27.982  13.478  1.00 33.45           H
ATOM   2253  CD1 ILE A 253      20.710 -27.189  15.164  1.00 35.50           C
ATOM   2254 HD11 ILE A 253      20.012 -27.443  15.769  1.00 34.92           H
ATOM   2255 HD12 ILE A 253      20.509 -26.314  14.813  1.00 34.94           H
ATOM   2256 HD13 ILE A 253      21.558 -27.189  15.600  1.00 34.92           H
ATOM   2257  CG2 ILE A 253      22.190 -29.916  14.933  1.00 33.40           C
ATOM   2258 HG21 ILE A 253      22.234 -30.779  15.335  1.00 32.62           H
ATOM   2259 HG22 ILE A 253      22.470 -29.257  15.572  1.00 32.66           H
ATOM   2260 HG23 ILE A 253      22.778 -29.894  14.176  1.00 32.64           H
ATOM   2261  C   ILE A 253      20.624 -32.001  13.702  1.00 28.02           C
ATOM   2262  O   ILE A 253      21.614 -32.594  13.273  1.00 26.93           O
ATOM   2263  H   ILE A 253      18.542 -29.801  13.481  1.00 27.43           H
ATOM   2264  N   ASP A 254      19.714 -32.576  14.487  1.00 31.10           N
ATOM   2265  CA  ASP A 254      19.846 -33.975  14.910  1.00 28.16           C
ATOM   2266  HA  ASP A 254      20.721 -34.115  15.329  1.00 28.75           H
ATOM   2267  CB  ASP A 254      18.778 -34.361  15.961  1.00 31.28           C
ATOM   2268  HB3 ASP A 254      18.859 -35.307  16.161  1.00 30.48           H
ATOM   2269  HB2 ASP A 254      17.897 -34.182  15.583  1.00 30.48           H
ATOM   2270  CG  ASP A 254      18.904 -33.578  17.279  1.00 31.13           C
ATOM   2271  OD1 ASP A 254      19.955 -33.011  17.579  1.00 29.98           O
ATOM   2272  OD2 ASP A 254      17.900 -33.486  18.001  1.00 35.49           O
ATOM   2273  C   ASP A 254      19.776 -34.905  13.704  1.00 25.63           C
ATOM   2274  O   ASP A 254      20.580 -35.858  13.585  1.00 28.51           O
ATOM   2275  H   ASP A 254      19.025 -32.177  14.800  1.00 29.65           H
ATOM   2276  N   GLY A 255      18.836 -34.649  12.801  1.00 23.18           N
ATOM   2277  CA  GLY A 255      18.684 -35.519  11.649  1.00 22.69           C
ATOM   2278  HA3 GLY A 255      17.918 -35.227  11.107  1.00 22.99           H
ATOM   2279  HA2 GLY A 255      18.502 -36.431  11.932  1.00 23.01           H
ATOM   2280  C   GLY A 255      19.905 -35.519  10.754  1.00 23.49           C
ATOM   2281  O   GLY A 255      20.351 -36.576  10.278  1.00 21.55           O
ATOM   2282  H   GLY A 255      18.279 -33.999  12.841  1.00 23.67           H
ATOM   2283  N   ILE A 256      20.459 -34.331  10.493  1.00 23.65           N
ATOM   2284  CA  ILE A 256      21.568 -34.276   9.542  1.00 25.57           C
ATOM   2285  HA  ILE A 256      21.381 -34.893   8.805  1.00 25.19           H
ATOM   2286  CB  ILE A 256      21.722 -32.854   8.911  1.00 26.12           C
ATOM   2287  HB  ILE A 256      20.845 -32.564   8.671  1.00 25.63           H
ATOM   2288  CG1 ILE A 256      22.575 -32.901   7.643  1.00 25.16           C
ATOM   2289 HG13 ILE A 256      23.414 -33.355   7.833  1.00 25.84           H
ATOM   2290 HG12 ILE A 256      22.761 -31.994   7.360  1.00 25.82           H
ATOM   2291  CD1 ILE A 256      21.921 -33.640   6.484  1.00 27.08           C
ATOM   2292 HD11 ILE A 256      21.903 -34.576   6.675  1.00 26.46           H
ATOM   2293 HD12 ILE A 256      22.438 -33.466   5.692  1.00 26.47           H
ATOM   2294 HD13 ILE A 256      21.027 -33.302   6.385  1.00 26.47           H
ATOM   2295  CG2 ILE A 256      22.276 -31.856   9.901  1.00 25.12           C
ATOM   2296 HG21 ILE A 256      21.726 -31.848  10.690  1.00 25.42           H
ATOM   2297 HG22 ILE A 256      22.295 -30.996   9.501  1.00 25.43           H
ATOM   2298 HG23 ILE A 256      23.176 -32.111  10.152  1.00 25.42           H
ATOM   2299  C   ILE A 256      22.870 -34.824  10.205  1.00 25.13           C
ATOM   2300  O   ILE A 256      23.642 -35.533   9.561  1.00 23.10           O
ATOM   2301  H   ILE A 256      20.229 -33.598  10.844  1.00 24.06           H
ATOM   2302  N   GLN A 257      23.077 -34.539  11.486  1.00 24.44           N
ATOM   2303  CA  GLN A 257      24.232 -35.136  12.199  1.00 27.18           C
ATOM   2304  HA  GLN A 257      25.047 -34.942  11.681  1.00 27.58           H
ATOM   2305  CB  GLN A 257      24.412 -34.454  13.552  1.00 28.29           C
ATOM   2306  HB3 GLN A 257      25.090 -34.928  14.064  1.00 27.57           H
ATOM   2307  HB2 GLN A 257      23.570 -34.450  14.026  1.00 27.48           H
ATOM   2308  CG  GLN A 257      24.876 -33.019  13.355  1.00 25.90           C
ATOM   2309  HG3 GLN A 257      24.242 -32.565  12.793  1.00 27.03           H
ATOM   2310  HG2 GLN A 257      25.745 -33.039  12.916  1.00 27.05           H
ATOM   2311  CD  GLN A 257      25.020 -32.238  14.590  1.00 28.55           C
ATOM   2312  OE1 GLN A 257      25.572 -31.122  14.571  1.00 30.67           O
ATOM   2313  NE2 GLN A 257      24.575 -32.790  15.696  1.00 30.65           N
ATOM   2314 HE21 GLN A 257      24.145 -32.303  16.257  1.00 30.11           H
ATOM   2315 HE22 GLN A 257      24.725 -33.610  15.868  1.00 30.20           H
ATOM   2316  C   GLN A 257      24.150 -36.675  12.352  1.00 31.64           C
ATOM   2317  O   GLN A 257      25.189 -37.367  12.338  1.00 33.50           O
ATOM   2318  H   GLN A 257      22.591 -34.015  11.950  1.00 25.25           H
ATOM   2319  N   ALA A 258      22.929 -37.216  12.422  1.00 31.07           N
ATOM   2320  CA  ALA A 258      22.769 -38.670  12.519  1.00 32.15           C
ATOM   2321  HA  ALA A 258      23.303 -39.000  13.271  1.00 31.60           H
ATOM   2322  CB  ALA A 258      21.314 -39.049  12.749  1.00 31.64           C
ATOM   2323  HB1 ALA A 258      21.022 -38.682  13.584  1.00 31.80           H
ATOM   2324  HB2 ALA A 258      21.229 -39.997  12.740  1.00 31.82           H
ATOM   2325  HB3 ALA A 258      20.792 -38.667  12.024  1.00 31.80           H
ATOM   2326  C   ALA A 258      23.263 -39.303  11.242  1.00 30.86           C
ATOM   2327  O   ALA A 258      23.792 -40.396  11.271  1.00 34.00           O
ATOM   2328  H   ALA A 258      22.199 -36.764  12.427  1.00 31.41           H
ATOM   2329  N   ILE A 259      23.104 -38.614  10.117  1.00 30.78           N
ATOM   2330  CA  ILE A 259      23.627 -39.112   8.853  1.00 31.17           C
ATOM   2331  HA  ILE A 259      23.521 -40.091   8.801  1.00 30.79           H
ATOM   2332  CB  ILE A 259      22.866 -38.525   7.662  1.00 31.96           C
ATOM   2333  HB  ILE A 259      22.953 -37.554   7.697  1.00 32.17           H
ATOM   2334  CG1 ILE A 259      21.406 -38.915   7.723  1.00 31.54           C
ATOM   2335 HG13 ILE A 259      21.070 -38.730   8.605  1.00 32.19           H
ATOM   2336 HG12 ILE A 259      21.325 -39.853   7.516  1.00 32.42           H
ATOM   2337  CD1 ILE A 259      20.575 -38.140   6.721  1.00 33.79           C
ATOM   2338 HD11 ILE A 259      20.876 -37.223   6.691  1.00 33.07           H
ATOM   2339 HD12 ILE A 259      19.662 -38.164   6.999  1.00 33.07           H
ATOM   2340 HD13 ILE A 259      20.661 -38.546   5.848  1.00 33.08           H
ATOM   2341  CG2 ILE A 259      23.456 -38.991   6.336  1.00 34.38           C
ATOM   2342 HG21 ILE A 259      24.371 -38.699   6.254  1.00 33.55           H
ATOM   2343 HG22 ILE A 259      22.956 -38.601   5.610  1.00 33.58           H
ATOM   2344 HG23 ILE A 259      23.416 -39.953   6.309  1.00 33.60           H
ATOM   2345  C   ILE A 259      25.119 -38.812   8.663  1.00 28.81           C
ATOM   2346  O   ILE A 259      25.870 -39.696   8.260  1.00 28.73           O
ATOM   2347  H   ILE A 259      22.736 -37.853  10.053  1.00 30.92           H
ATOM   2348  N   TYR A 260      25.554 -37.573   8.861  1.00 28.93           N
ATOM   2349  CA  TYR A 260      26.941 -37.193   8.464  1.00 31.25           C
ATOM   2350  HA  TYR A 260      27.309 -37.914   7.890  1.00 30.85           H
ATOM   2351  CB  TYR A 260      26.948 -35.929   7.599  1.00 30.12           C
ATOM   2352  HB3 TYR A 260      27.869 -35.690   7.400  1.00 31.06           H
ATOM   2353  HB2 TYR A 260      26.491 -35.242   8.090  1.00 31.05           H
ATOM   2354  CG  TYR A 260      26.226 -36.190   6.305  1.00 33.01           C
ATOM   2355  CD1 TYR A 260      26.823 -36.932   5.315  1.00 34.49           C
ATOM   2356  HD1 TYR A 260      27.705 -37.216   5.421  1.00 34.19           H
ATOM   2357  CE1 TYR A 260      26.150 -37.254   4.159  1.00 34.87           C
ATOM   2358  HE1 TYR A 260      26.581 -37.720   3.477  1.00 34.54           H
ATOM   2359  CZ  TYR A 260      24.844 -36.838   3.993  1.00 34.07           C
ATOM   2360  OH  TYR A 260      24.216 -37.153   2.819  1.00 30.74           O
ATOM   2361  HH  TYR A 260      23.957 -37.979   2.856  0.00 31.77           H
ATOM   2362  CE2 TYR A 260      24.228 -36.115   4.973  1.00 31.14           C
ATOM   2363  HE2 TYR A 260      23.347 -35.843   4.864  1.00 31.87           H
ATOM   2364  CD2 TYR A 260      24.912 -35.799   6.124  1.00 31.57           C
ATOM   2365  HD2 TYR A 260      24.470 -35.347   6.806  1.00 31.81           H
ATOM   2366  C   TYR A 260      27.955 -37.074   9.622  1.00 32.72           C
ATOM   2367  O   TYR A 260      29.146 -36.976   9.385  1.00 33.47           O
ATOM   2368  H   TYR A 260      25.115 -36.955   9.223  1.00 29.46           H
ATOM   2369  N   GLY A 261      27.477 -37.128  10.853  1.00 35.12           N
ATOM   2370  CA  GLY A 261      28.350 -37.061  12.021  1.00 36.81           C
ATOM   2371  HA3 GLY A 261      29.199 -37.478  11.833  1.00 36.44           H
ATOM   2372  HA2 GLY A 261      27.940 -37.550  12.756  1.00 36.46           H
ATOM   2373  C   GLY A 261      28.575 -35.627  12.434  1.00 37.08           C
ATOM   2374  O   GLY A 261      27.874 -34.715  11.996  1.00 35.18           O
ATOM   2375  H   GLY A 261      26.643 -37.242  11.039  1.00 34.82           H
ATOM   2376  OXT GLY A 261      29.438 -35.357  13.257  1.00 34.91           O
HETATM 2377 ZN   ZN  A 301       9.746 -32.192   1.484  1.00 25.79          ZN
HETATM 2378 ZN   ZN  A 302      11.200 -32.450 -10.969  1.00 25.13          ZN
HETATM 2379 CA   CA  A 303       3.153 -25.491  -7.766  1.00 22.72          CA
HETATM 2380 CA   CA  A 304       7.716 -17.571 -11.222  1.00 22.81          CA
HETATM 2381 CA   CA  A 305      22.451 -35.358  -9.135  1.00 30.82          CA
ATOM   2382  N   ASN G 106      53.787 -13.817  35.977  1.00 76.57           N
ATOM   2383  CA  ASN G 106      52.573 -13.965  35.123  1.00 83.99           C
ATOM   2384  HA  ASN G 106      52.827 -13.962  34.189  1.00 83.81           H
ATOM   2385  CB  ASN G 106      51.935 -15.335  35.358  1.00 81.47           C
ATOM   2386  HB3 ASN G 106      51.027 -15.306  35.038  1.00 80.99           H
ATOM   2387  HB2 ASN G 106      51.952 -15.530  36.312  1.00 81.17           H
ATOM   2388  CG  ASN G 106      52.617 -16.469  34.578  1.00 77.87           C
ATOM   2389  OD1 ASN G 106      53.478 -16.254  33.696  1.00 79.72           O
ATOM   2390  ND2 ASN G 106      52.189 -17.694  34.879  1.00 62.25           N
ATOM   2391 HD21 ASN G 106      52.820 -18.426  34.937  1.00 66.73           H
ATOM   2392 HD22 ASN G 106      51.232 -17.826  35.054  1.00 66.84           H
ATOM   2393  C   ASN G 106      51.545 -12.808  35.340  1.00 94.11           C
ATOM   2394  O   ASN G 106      51.179 -12.531  36.472  1.00 85.07           O
ATOM   2395  H1  ASN G 106      54.221 -14.670  36.102  1.00 78.80           H
ATOM   2396  H2  ASN G 106      54.381 -13.210  35.538  1.00 78.79           H
ATOM   2397  H3  ASN G 106      53.540 -13.444  36.827  1.00 78.84           H
ATOM   2398  N   PRO G 107      51.071 -12.160  34.238  1.00101.51           N
ATOM   2399  CA  PRO G 107      50.253 -10.951  33.967  1.00 91.93           C
ATOM   2400  HA  PRO G 107      50.772 -10.442  33.318  1.00 92.73           H
ATOM   2401  CB  PRO G 107      49.150 -11.525  33.128  1.00100.07           C
ATOM   2402  HB3 PRO G 107      48.686 -10.811  32.680  1.00 96.83           H
ATOM   2403  HB2 PRO G 107      48.573 -12.082  33.644  1.00 97.10           H
ATOM   2404  CG  PRO G 107      49.964 -12.371  32.182  1.00 97.01           C
ATOM   2405  HG3 PRO G 107      50.254 -11.803  31.455  1.00 98.46           H
ATOM   2406  HG2 PRO G 107      49.439 -13.104  31.867  1.00 97.71           H
ATOM   2407  CD  PRO G 107      51.142 -12.916  32.970  1.00101.10           C
ATOM   2408  HD3 PRO G 107      51.959 -12.735  32.509  1.00 99.99           H
ATOM   2409  HD2 PRO G 107      51.043 -13.866  33.118  1.00 99.48           H
ATOM   2410  C   PRO G 107      49.867  -9.836  34.988  1.00 80.24           C
ATOM   2411  O   PRO G 107      50.770  -9.008  35.152  1.00 70.99           O
ATOM   2412  N   ARG G 108      48.681  -9.660  35.637  1.00 72.61           N
ATOM   2413  CA  ARG G 108      47.435 -10.515  35.827  1.00 68.19           C
ATOM   2414  HA  ARG G 108      47.241 -11.096  35.070  1.00 66.94           H
ATOM   2415  CB  ARG G 108      47.541 -11.413  37.088  1.00 72.03           C
ATOM   2416  HB3 ARG G 108      47.222 -10.911  37.844  1.00 71.48           H
ATOM   2417  HB2 ARG G 108      48.442 -11.711  37.278  1.00 71.62           H
ATOM   2418  CG  ARG G 108      46.665 -12.648  37.147  1.00 74.47           C
ATOM   2419  HG3 ARG G 108      45.779 -12.445  36.848  1.00 74.76           H
ATOM   2420  HG2 ARG G 108      46.643 -12.837  38.089  1.00 75.03           H
ATOM   2421  CD  ARG G 108      47.241 -13.878  36.428  1.00 79.67           C
ATOM   2422  HD3 ARG G 108      47.749 -13.626  35.649  1.00 80.41           H
ATOM   2423  HD2 ARG G 108      46.508 -14.501  36.194  1.00 80.41           H
ATOM   2424  NE  ARG G 108      48.234 -14.579  37.249  1.00 88.68           N
ATOM   2425  HE  ARG G 108      48.305 -14.314  38.176  1.00 86.26           H
ATOM   2426  CZ  ARG G 108      48.904 -15.676  36.879  1.00 88.24           C
ATOM   2427  NH1 ARG G 108      48.707 -16.241  35.681  1.00 78.64           N
ATOM   2428 HH11 ARG G 108      48.161 -15.904  35.123  1.00 80.82           H
ATOM   2429 HH12 ARG G 108      49.151 -16.940  35.452  1.00 81.39           H
ATOM   2430  NH2 ARG G 108      49.780 -16.228  37.725  1.00 88.93           N
ATOM   2431 HH21 ARG G 108      49.926 -15.873  38.490  1.00 88.56           H
ATOM   2432 HH22 ARG G 108      50.215 -16.938  37.495  1.00 88.54           H
ATOM   2433  C   ARG G 108      46.181  -9.577  36.013  1.00 55.99           C
ATOM   2434  O   ARG G 108      46.294  -8.351  35.917  1.00 50.08           O
ATOM   2435  H   ARG G 108      48.572  -8.914  36.037  1.00 73.12           H
ATOM   2436  N   TRP G 109      44.981 -10.131  36.248  1.00 47.10           N
ATOM   2437  CA  TRP G 109      43.810  -9.268  36.518  1.00 42.31           C
ATOM   2438  HA  TRP G 109      43.783  -8.475  35.743  1.00 43.92           H
ATOM   2439  CB  TRP G 109      42.500 -10.067  36.416  1.00 42.29           C
ATOM   2440  HB3 TRP G 109      41.699  -9.395  36.724  1.00 41.98           H
ATOM   2441  HB2 TRP G 109      42.575 -10.898  37.098  1.00 41.96           H
ATOM   2442  CG  TRP G 109      42.166 -10.658  35.037  1.00 40.89           C
ATOM   2443  CD1 TRP G 109      41.993 -11.994  34.671  1.00 39.00           C
ATOM   2444  HD1 TRP G 109      42.030 -12.839  35.327  1.00 39.20           H
ATOM   2445  NE1 TRP G 109      41.720 -12.119  33.337  1.00 37.81           N
ATOM   2446  HE1 TRP G 109      41.549 -13.009  32.828  1.00 38.66           H
ATOM   2447  CE2 TRP G 109      41.708 -10.917  32.751  1.00 40.15           C
ATOM   2448  CD2 TRP G 109      41.990  -9.922  33.797  1.00 42.11           C
ATOM   2449  CE3 TRP G 109      42.052  -8.593  33.455  1.00 42.72           C
ATOM   2450  HE3 TRP G 109      42.255  -7.870  34.231  1.00 42.13           H
ATOM   2451  CZ3 TRP G 109      41.837  -8.233  32.115  1.00 41.04           C
ATOM   2452  HZ3 TRP G 109      41.897  -7.183  31.852  1.00 40.53           H
ATOM   2453  CH2 TRP G 109      41.566  -9.197  31.134  1.00 37.40           C
ATOM   2454  HH2 TRP G 109      41.414  -8.869  30.114  1.00 38.51           H
ATOM   2455  CZ2 TRP G 109      41.494 -10.555  31.438  1.00 38.68           C
ATOM   2456  HZ2 TRP G 109      41.305 -11.294  30.683  1.00 38.60           H
ATOM   2457  C   TRP G 109      43.919  -8.551  37.868  1.00 46.07           C
ATOM   2458  O   TRP G 109      44.376  -9.145  38.832  1.00 41.90           O
ATOM   2459  H   TRP G 109      44.799 -10.978  36.202  1.00 47.99           H
ATOM   2460  N   GLU G 110      43.532  -7.268  37.927  1.00 49.06           N
ATOM   2461  CA  GLU G 110      43.670  -6.433  39.132  1.00 53.43           C
ATOM   2462  HA  GLU G 110      44.286  -6.874  39.734  1.00 53.05           H
ATOM   2463  CB  GLU G 110      44.320  -5.052  38.782  1.00 56.26           C
ATOM   2464  HB3 GLU G 110      44.256  -4.463  39.554  1.00 56.13           H
ATOM   2465  HB2 GLU G 110      43.823  -4.666  38.032  1.00 56.11           H
ATOM   2466  CG  GLU G 110      45.812  -5.053  38.359  1.00 58.73           C
ATOM   2467  HG3 GLU G 110      46.080  -4.124  38.272  1.00 59.03           H
ATOM   2468  HG2 GLU G 110      45.894  -5.511  37.508  1.00 59.03           H
ATOM   2469  CD  GLU G 110      46.806  -5.690  39.356  1.00 62.64           C
ATOM   2470  OE1 GLU G 110      48.042  -5.457  39.285  1.00 63.33           O
ATOM   2471  OE2 GLU G 110      46.382  -6.457  40.229  1.00 67.16           O
ATOM   2472  C   GLU G 110      42.353  -6.247  39.954  1.00 53.21           C
ATOM   2473  O   GLU G 110      42.371  -5.732  41.078  1.00 61.10           O
ATOM   2474  H   GLU G 110      43.207  -6.824  37.263  1.00 49.36           H
ATOM   2475  N   GLN G 111      41.229  -6.673  39.389  1.00 53.54           N
ATOM   2476  CA  GLN G 111      39.965  -6.800  40.094  1.00 48.02           C
ATOM   2477  HA  GLN G 111      40.058  -6.550  41.034  1.00 49.31           H
ATOM   2478  CB  GLN G 111      38.870  -5.996  39.399  1.00 51.67           C
ATOM   2479  HB3 GLN G 111      38.007  -6.144  39.805  1.00 52.54           H
ATOM   2480  HB2 GLN G 111      38.844  -6.384  38.509  1.00 52.55           H
ATOM   2481  CG  GLN G 111      39.126  -4.499  39.197  1.00 59.94           C
ATOM   2482  HG3 GLN G 111      38.654  -4.161  38.403  1.00 59.26           H
ATOM   2483  HG2 GLN G 111      40.082  -4.381  39.075  1.00 59.24           H
ATOM   2484  CD  GLN G 111      38.717  -3.612  40.362  1.00 66.27           C
ATOM   2485  OE1 GLN G 111      38.182  -4.062  41.391  1.00 66.92           O
ATOM   2486  NE2 GLN G 111      38.957  -2.314  40.189  1.00 66.92           N
ATOM   2487 HE21 GLN G 111      38.613  -1.729  40.719  1.00 66.71           H
ATOM   2488 HE22 GLN G 111      39.446  -2.075  39.531  1.00 66.67           H
ATOM   2489  C   GLN G 111      39.557  -8.263  39.991  1.00 45.92           C
ATOM   2490  O   GLN G 111      39.950  -8.991  39.056  1.00 42.33           O
ATOM   2491  H   GLN G 111      41.168  -6.885  38.566  1.00 52.06           H
ATOM   2492  N   THR G 112      38.704  -8.683  40.907  1.00 38.82           N
ATOM   2493  CA  THR G 112      38.092  -9.993  40.800  1.00 38.64           C
ATOM   2494  HA  THR G 112      38.684 -10.616  40.300  1.00 38.19           H
ATOM   2495  CB  THR G 112      37.832 -10.590  42.186  1.00 39.39           C
ATOM   2496  HB  THR G 112      37.425 -11.456  42.071  1.00 39.33           H
ATOM   2497  OG1 THR G 112      36.967  -9.704  42.903  1.00 38.30           O
ATOM   2498  HG1 THR G 112      36.494  -9.946  43.628  0.00 41.63           H
ATOM   2499  CG2 THR G 112      39.149 -10.783  42.935  1.00 41.28           C
ATOM   2500 HG21 THR G 112      39.860 -10.988  42.299  1.00 40.66           H
ATOM   2501 HG22 THR G 112      39.082 -11.510  43.547  1.00 40.68           H
ATOM   2502 HG23 THR G 112      39.380  -9.983  43.411  1.00 40.68           H
ATOM   2503  C   THR G 112      36.752  -9.955  40.090  1.00 35.20           C
ATOM   2504  O   THR G 112      36.222 -11.016  39.780  1.00 31.60           O
ATOM   2505  H   THR G 112      38.476  -8.233  41.594  1.00 40.41           H
ATOM   2506  N   HIS G 113      36.203  -8.766  39.849  1.00 36.88           N
ATOM   2507  CA  HIS G 113      34.968  -8.638  39.050  1.00 43.60           C
ATOM   2508  HA  HIS G 113      34.454  -9.611  39.032  1.00 41.41           H
ATOM   2509  CB  HIS G 113      34.005  -7.636  39.660  1.00 43.59           C
ATOM   2510  HB3 HIS G 113      34.500  -6.672  39.752  1.00 44.66           H
ATOM   2511  HB2 HIS G 113      33.709  -8.019  40.634  1.00 44.69           H
ATOM   2512  CG  HIS G 113      32.757  -7.458  38.844  1.00 48.32           C
ATOM   2513  ND1 HIS G 113      32.425  -6.286  38.293  1.00 55.27           N
ATOM   2514  HD1 HIS G 113      32.955  -5.394  38.414  1.00 53.10           H
ATOM   2515  CE1 HIS G 113      31.277  -6.422  37.590  1.00 53.74           C
ATOM   2516  HE1 HIS G 113      30.770  -5.616  37.078  1.00 52.84           H
ATOM   2517  NE2 HIS G 113      30.883  -7.697  37.680  1.00 49.16           N
ATOM   2518  HE2 HIS G 113      30.043  -8.103  37.243  1.00 50.53           H
ATOM   2519  CD2 HIS G 113      31.788  -8.375  38.426  1.00 50.59           C
ATOM   2520  HD2 HIS G 113      31.748  -9.430  38.656  1.00 49.45           H
ATOM   2521  C   HIS G 113      35.283  -8.256  37.598  1.00 40.27           C
ATOM   2522  O   HIS G 113      35.855  -7.216  37.324  1.00 38.97           O
ATOM   2523  H   HIS G 113      36.532  -8.014  40.063  1.00 38.04           H
ATOM   2524  N   LEU G 114      34.923  -9.118  36.666  1.00 35.53           N
ATOM   2525  CA  LEU G 114      35.439  -9.024  35.307  1.00 36.66           C
ATOM   2526  HA  LEU G 114      35.975  -8.222  35.186  1.00 36.08           H
ATOM   2527  CB  LEU G 114      36.312 -10.256  34.976  1.00 34.97           C
ATOM   2528  HB3 LEU G 114      36.102 -10.518  34.053  1.00 35.92           H
ATOM   2529  HB2 LEU G 114      36.041 -10.975  35.561  1.00 35.92           H
ATOM   2530  CG  LEU G 114      37.853 -10.227  35.018  1.00 37.36           C
ATOM   2531  HG  LEU G 114      38.172 -10.248  34.090  1.00 36.14           H
ATOM   2532  CD1 LEU G 114      38.479  -9.014  35.672  1.00 35.02           C
ATOM   2533 HD11 LEU G 114      38.282  -8.247  35.126  1.00 35.71           H
ATOM   2534 HD12 LEU G 114      39.435  -9.148  35.696  1.00 35.72           H
ATOM   2535 HD13 LEU G 114      38.122  -8.921  36.552  1.00 35.72           H
ATOM   2536  CD2 LEU G 114      38.405 -11.502  35.631  1.00 35.79           C
ATOM   2537 HD21 LEU G 114      38.110 -11.550  36.544  1.00 36.26           H
ATOM   2538 HD22 LEU G 114      39.370 -11.488  35.585  1.00 36.27           H
ATOM   2539 HD23 LEU G 114      38.091 -12.264  35.134  1.00 36.26           H
ATOM   2540  C   LEU G 114      34.267  -8.950  34.338  1.00 36.49           C
ATOM   2541  O   LEU G 114      33.187  -9.461  34.644  1.00 34.80           O
ATOM   2542  H   LEU G 114      34.412  -9.804  36.797  1.00 36.91           H
ATOM   2543  N   THR G 115      34.503  -8.301  33.187  1.00 33.27           N
ATOM   2544  CA  THR G 115      33.540  -8.174  32.114  1.00 36.50           C
ATOM   2545  HA  THR G 115      32.629  -8.410  32.448  1.00 34.95           H
ATOM   2546  CB  THR G 115      33.573  -6.774  31.442  1.00 38.24           C
ATOM   2547  HB  THR G 115      33.998  -6.859  30.594  1.00 41.00           H
ATOM   2548  OG1 THR G 115      34.283  -5.811  32.177  1.00 46.51           O
ATOM   2549  HG1 THR G 115      34.530  -5.060  32.083  0.00 49.00           H
ATOM   2550  CG2 THR G 115      32.216  -6.262  31.284  1.00 47.95           C
ATOM   2551 HG21 THR G 115      31.695  -6.951  30.862  1.00 44.63           H
ATOM   2552 HG22 THR G 115      32.269  -5.508  30.696  1.00 44.70           H
ATOM   2553 HG23 THR G 115      31.811  -5.994  32.111  1.00 44.71           H
ATOM   2554  C   THR G 115      33.868  -9.091  30.950  1.00 30.26           C
ATOM   2555  O   THR G 115      35.025  -9.306  30.608  1.00 28.51           O
ATOM   2556  H   THR G 115      35.240  -7.908  32.995  1.00 34.80           H
ATOM   2557  N   TYR G 116      32.829  -9.603  30.319  1.00 28.64           N
ATOM   2558  CA  TYR G 116      33.012 -10.292  29.069  1.00 29.96           C
ATOM   2559  HA  TYR G 116      33.865 -10.027  28.681  1.00 29.51           H
ATOM   2560  CB  TYR G 116      33.044 -11.810  29.270  1.00 27.32           C
ATOM   2561  HB3 TYR G 116      33.612 -11.979  30.028  1.00 28.25           H
ATOM   2562  HB2 TYR G 116      33.430 -12.198  28.470  1.00 28.24           H
ATOM   2563  CG  TYR G 116      31.779 -12.547  29.516  1.00 28.63           C
ATOM   2564  CD1 TYR G 116      31.065 -13.085  28.483  1.00 28.67           C
ATOM   2565  HD1 TYR G 116      31.359 -12.985  27.610  1.00 29.13           H
ATOM   2566  CE1 TYR G 116      29.928 -13.831  28.703  1.00 30.57           C
ATOM   2567  HE1 TYR G 116      29.435 -14.171  27.988  1.00 30.89           H
ATOM   2568  CZ  TYR G 116      29.449 -14.015  29.991  1.00 34.09           C
ATOM   2569  OH  TYR G 116      28.278 -14.723  30.165  1.00 32.89           O
ATOM   2570  HH  TYR G 116      28.427 -15.573  29.734  0.00 34.77           H
ATOM   2571  CE2 TYR G 116      30.128 -13.470  31.046  1.00 32.19           C
ATOM   2572  HE2 TYR G 116      29.807 -13.578  31.908  1.00 32.53           H
ATOM   2573  CD2 TYR G 116      31.302 -12.755  30.811  1.00 31.93           C
ATOM   2574  HD2 TYR G 116      31.746 -12.372  31.527  1.00 31.16           H
ATOM   2575  C   TYR G 116      31.967  -9.896  28.032  1.00 31.70           C
ATOM   2576  O   TYR G 116      30.840  -9.481  28.389  1.00 28.37           O
ATOM   2577  H   TYR G 116      32.006  -9.560  30.585  1.00 29.39           H
ATOM   2578  N   ARG G 117      32.337 -10.062  26.762  1.00 31.48           N
ATOM   2579  CA  ARG G 117      31.391  -9.864  25.682  1.00 33.55           C
ATOM   2580  HA  ARG G 117      30.482  -9.978  26.028  1.00 34.09           H
ATOM   2581  CB  ARG G 117      31.483  -8.449  25.105  1.00 41.65           C
ATOM   2582  HB3 ARG G 117      32.414  -8.214  24.978  1.00 40.58           H
ATOM   2583  HB2 ARG G 117      31.068  -7.826  25.732  1.00 40.69           H
ATOM   2584  CG  ARG G 117      30.774  -8.333  23.752  1.00 46.23           C
ATOM   2585  HG3 ARG G 117      30.079  -9.004  23.685  1.00 46.17           H
ATOM   2586  HG2 ARG G 117      31.429  -8.438  23.046  1.00 46.41           H
ATOM   2587  CD  ARG G 117      30.083  -7.014  23.534  1.00 52.68           C
ATOM   2588  HD3 ARG G 117      29.770  -6.661  24.386  1.00 51.87           H
ATOM   2589  HD2 ARG G 117      29.307  -7.134  22.962  1.00 52.02           H
ATOM   2590  NE  ARG G 117      30.975  -6.031  22.941  1.00 56.87           N
ATOM   2591  HE  ARG G 117      31.641  -5.646  23.527  1.00 55.32           H
ATOM   2592  CZ  ARG G 117      30.953  -5.649  21.667  1.00 54.55           C
ATOM   2593  NH1 ARG G 117      30.108  -6.182  20.789  1.00 54.60           N
ATOM   2594 HH11 ARG G 117      29.538  -6.774  21.031  1.00 54.60           H
ATOM   2595 HH12 ARG G 117      30.125  -5.920  19.972  1.00 54.63           H
ATOM   2596  NH2 ARG G 117      31.817  -4.735  21.268  1.00 57.39           N
ATOM   2597 HH21 ARG G 117      32.366  -4.378  21.828  1.00 56.46           H
ATOM   2598 HH22 ARG G 117      31.830  -4.480  20.450  1.00 56.45           H
ATOM   2599  C   ARG G 117      31.591 -10.844  24.573  1.00 31.70           C
ATOM   2600  O   ARG G 117      32.727 -11.133  24.158  1.00 34.13           O
ATOM   2601  H   ARG G 117      33.130 -10.268  26.511  1.00 31.98           H
ATOM   2602  N   ILE G 118      30.476 -11.361  24.081  1.00 28.75           N
ATOM   2603  CA  ILE G 118      30.498 -12.171  22.892  1.00 30.36           C
ATOM   2604  HA  ILE G 118      31.370 -12.633  22.807  1.00 30.19           H
ATOM   2605  CB  ILE G 118      29.419 -13.270  22.957  1.00 27.68           C
ATOM   2606  HB  ILE G 118      28.545 -12.863  22.950  1.00 27.87           H
ATOM   2607  CG1 ILE G 118      29.584 -14.077  24.252  1.00 26.70           C
ATOM   2608 HG13 ILE G 118      29.592 -13.478  25.011  1.00 26.70           H
ATOM   2609 HG12 ILE G 118      30.430 -14.561  24.215  1.00 26.69           H
ATOM   2610  CD1 ILE G 118      28.500 -15.108  24.515  1.00 25.67           C
ATOM   2611 HD11 ILE G 118      27.640 -14.691  24.378  1.00 25.99           H
ATOM   2612 HD12 ILE G 118      28.568 -15.417  25.421  1.00 25.99           H
ATOM   2613 HD13 ILE G 118      28.603 -15.843  23.911  1.00 25.99           H
ATOM   2614  CG2 ILE G 118      29.546 -14.206  21.787  1.00 26.96           C
ATOM   2615 HG21 ILE G 118      29.491 -13.700  20.976  1.00 27.21           H
ATOM   2616 HG22 ILE G 118      28.832 -14.851  21.816  1.00 27.17           H
ATOM   2617 HG23 ILE G 118      30.391 -14.661  21.825  1.00 27.18           H
ATOM   2618  C   ILE G 118      30.347 -11.221  21.686  1.00 33.71           C
ATOM   2619  O   ILE G 118      29.252 -10.737  21.409  1.00 37.70           O
ATOM   2620  H   ILE G 118      29.697 -11.250  24.419  1.00 29.86           H
ATOM   2621  N   GLU G 119      31.455 -10.954  20.983  1.00 37.38           N
ATOM   2622  CA  GLU G 119      31.432 -10.041  19.840  1.00 37.64           C
ATOM   2623  HA  GLU G 119      31.063  -9.177  20.140  1.00 37.67           H
ATOM   2624  CB  GLU G 119      32.805  -9.803  19.259  1.00 37.86           C
ATOM   2625  HB3 GLU G 119      32.714  -9.151  18.540  1.00 38.71           H
ATOM   2626  HB2 GLU G 119      33.143 -10.632  18.902  1.00 38.68           H
ATOM   2627  CG  GLU G 119      33.821  -9.266  20.238  1.00 41.69           C
ATOM   2628  HG3 GLU G 119      34.080  -9.976  20.835  1.00 41.27           H
ATOM   2629  HG2 GLU G 119      33.436  -8.524  20.734  1.00 41.29           H
ATOM   2630  CD  GLU G 119      35.054  -8.757  19.533  1.00 44.08           C
ATOM   2631  OE1 GLU G 119      34.910  -7.836  18.666  1.00 43.84           O
ATOM   2632  OE2 GLU G 119      36.153  -9.283  19.860  1.00 42.12           O
ATOM   2633  C   GLU G 119      30.558 -10.557  18.735  1.00 37.85           C
ATOM   2634  O   GLU G 119      29.843  -9.785  18.120  1.00 36.82           O
ATOM   2635  H   GLU G 119      32.221 -11.306  21.137  1.00 36.56           H
ATOM   2636  N   ASN G 120      30.613 -11.853  18.472  1.00 34.04           N
ATOM   2637  CA  ASN G 120      29.839 -12.421  17.374  1.00 31.68           C
ATOM   2638  HA  ASN G 120      28.963 -11.983  17.322  1.00 32.08           H
ATOM   2639  CB  ASN G 120      30.550 -12.251  16.015  1.00 32.72           C
ATOM   2640  HB3 ASN G 120      30.821 -11.338  15.915  1.00 32.50           H
ATOM   2641  HB2 ASN G 120      29.924 -12.502  15.310  1.00 32.51           H
ATOM   2642  CG  ASN G 120      31.799 -13.135  15.846  1.00 32.74           C
ATOM   2643  OD1 ASN G 120      32.081 -13.658  14.769  1.00 34.57           O
ATOM   2644  ND2 ASN G 120      32.555 -13.267  16.884  1.00 33.43           N
ATOM   2645 HD21 ASN G 120      33.444 -12.873  16.855  1.00 32.96           H
ATOM   2646 HD22 ASN G 120      32.231 -13.718  17.693  1.00 33.03           H
ATOM   2647  C   ASN G 120      29.571 -13.857  17.706  1.00 30.11           C
ATOM   2648  O   ASN G 120      30.138 -14.406  18.658  1.00 29.67           O
ATOM   2649  H   ASN G 120      31.060 -12.419  18.931  1.00 34.31           H
ATOM   2650  N   TYR G 121      28.672 -14.443  16.958  1.00 27.28           N
ATOM   2651  CA  TYR G 121      28.134 -15.750  17.233  1.00 30.66           C
ATOM   2652  HA  TYR G 121      28.544 -16.149  18.018  1.00 30.60           H
ATOM   2653  CB  TYR G 121      26.633 -15.631  17.496  1.00 31.67           C
ATOM   2654  HB3 TYR G 121      26.220 -16.504  17.463  1.00 31.29           H
ATOM   2655  HB2 TYR G 121      26.242 -15.061  16.816  1.00 31.26           H
ATOM   2656  CG  TYR G 121      26.309 -15.027  18.840  1.00 30.95           C
ATOM   2657  CD1 TYR G 121      26.424 -13.661  19.055  1.00 31.11           C
ATOM   2658  HD1 TYR G 121      26.727 -13.103  18.361  1.00 31.33           H
ATOM   2659  CE1 TYR G 121      26.134 -13.100  20.304  1.00 32.42           C
ATOM   2660  HE1 TYR G 121      26.231 -12.184  20.426  1.00 31.56           H
ATOM   2661  CZ  TYR G 121      25.704 -13.918  21.338  1.00 30.12           C
ATOM   2662  OH  TYR G 121      25.416 -13.386  22.572  1.00 32.55           O
ATOM   2663  HH  TYR G 121      24.809 -12.739  22.565  0.00 35.78           H
ATOM   2664  CE2 TYR G 121      25.566 -15.270  21.129  1.00 32.34           C
ATOM   2665  HE2 TYR G 121      25.296 -15.829  21.823  1.00 30.84           H
ATOM   2666  CD2 TYR G 121      25.897 -15.827  19.893  1.00 28.23           C
ATOM   2667  HD2 TYR G 121      25.786 -16.737  19.755  1.00 29.79           H
ATOM   2668  C   TYR G 121      28.352 -16.700  16.059  1.00 32.99           C
ATOM   2669  O   TYR G 121      28.024 -16.369  14.916  1.00 33.16           O
ATOM   2670  H   TYR G 121      28.369 -14.118  16.220  1.00 28.76           H
ATOM   2671  N   THR G 122      28.888 -17.885  16.340  1.00 31.74           N
ATOM   2672  CA  THR G 122      28.945 -18.910  15.341  1.00 28.94           C
ATOM   2673  HA  THR G 122      29.478 -18.586  14.597  1.00 29.38           H
ATOM   2674  CB  THR G 122      29.550 -20.198  15.866  1.00 27.13           C
ATOM   2675  HB  THR G 122      30.472 -20.065  16.069  1.00 27.90           H
ATOM   2676  OG1 THR G 122      29.429 -21.222  14.874  1.00 28.29           O
ATOM   2677  HG1 THR G 122      29.815 -21.953  15.261  0.00 29.58           H
ATOM   2678  CG2 THR G 122      28.830 -20.676  17.138  1.00 28.36           C
ATOM   2679 HG21 THR G 122      28.888 -20.021  17.819  1.00 28.02           H
ATOM   2680 HG22 THR G 122      29.240 -21.484  17.428  1.00 27.99           H
ATOM   2681 HG23 THR G 122      27.901 -20.855  16.940  1.00 28.01           H
ATOM   2682  C   THR G 122      27.544 -19.179  14.833  1.00 30.22           C
ATOM   2683  O   THR G 122      26.581 -19.151  15.606  1.00 30.56           O
ATOM   2684  H   THR G 122      29.201 -18.098  17.100  1.00 31.28           H
ATOM   2685  N   PRO G 123      27.422 -19.448  13.525  1.00 28.89           N
ATOM   2686  CA  PRO G 123      26.150 -19.845  12.974  1.00 30.55           C
ATOM   2687  HA  PRO G 123      25.402 -19.352  13.368  1.00 30.27           H
ATOM   2688  CB  PRO G 123      26.275 -19.480  11.467  1.00 29.24           C
ATOM   2689  HB3 PRO G 123      25.979 -18.572  11.330  1.00 29.57           H
ATOM   2690  HB2 PRO G 123      25.743 -20.099  10.935  1.00 29.57           H
ATOM   2691  CG  PRO G 123      27.709 -19.638  11.176  1.00 29.37           C
ATOM   2692  HG3 PRO G 123      27.955 -19.049  10.451  1.00 29.75           H
ATOM   2693  HG2 PRO G 123      27.905 -20.565  10.961  1.00 29.75           H
ATOM   2694  CD  PRO G 123      28.423 -19.234  12.460  1.00 31.16           C
ATOM   2695  HD3 PRO G 123      28.666 -18.305  12.411  1.00 30.18           H
ATOM   2696  HD2 PRO G 123      29.176 -19.819  12.599  1.00 30.17           H
ATOM   2697  C   PRO G 123      25.914 -21.334  13.149  1.00 32.15           C
ATOM   2698  O   PRO G 123      24.852 -21.804  12.829  1.00 26.94           O
ATOM   2699  N   ASP G 124      26.887 -22.063  13.697  1.00 36.16           N
ATOM   2700  CA  ASP G 124      26.752 -23.522  13.921  1.00 36.09           C
ATOM   2701  HA  ASP G 124      26.536 -23.966  13.072  1.00 36.37           H
ATOM   2702  CB  ASP G 124      28.111 -24.105  14.393  1.00 40.82           C
ATOM   2703  HB3 ASP G 124      28.038 -25.067  14.473  1.00 40.15           H
ATOM   2704  HB2 ASP G 124      28.333 -23.718  15.253  1.00 40.09           H
ATOM   2705  CG  ASP G 124      29.270 -23.802  13.432  1.00 43.12           C
ATOM   2706  OD1 ASP G 124      29.053 -23.126  12.391  1.00 42.94           O
ATOM   2707  OD2 ASP G 124      30.408 -24.247  13.710  1.00 43.31           O
ATOM   2708  C   ASP G 124      25.648 -23.921  14.931  1.00 33.16           C
ATOM   2709  O   ASP G 124      25.196 -25.055  14.950  1.00 27.46           O
ATOM   2710  H   ASP G 124      27.649 -21.758  13.921  1.00 35.16           H
ATOM   2711  N   LEU G 125      25.269 -22.982  15.792  1.00 31.56           N
ATOM   2712  CA  LEU G 125      24.439 -23.244  16.927  1.00 32.29           C
ATOM   2713  HA  LEU G 125      23.962 -24.088  16.847  1.00 32.90           H
ATOM   2714  CB  LEU G 125      25.322 -23.239  18.174  1.00 33.30           C
ATOM   2715  HB3 LEU G 125      24.857 -22.729  18.853  1.00 33.49           H
ATOM   2716  HB2 LEU G 125      26.130 -22.764  17.946  1.00 33.46           H
ATOM   2717  CG  LEU G 125      25.780 -24.486  18.911  1.00 35.14           C
ATOM   2718  HG  LEU G 125      25.343 -24.501  19.775  1.00 34.56           H
ATOM   2719  CD1 LEU G 125      25.421 -25.807  18.253  1.00 36.23           C
ATOM   2720 HD11 LEU G 125      24.468 -25.889  18.212  1.00 35.86           H
ATOM   2721 HD12 LEU G 125      25.788 -26.522  18.773  1.00 35.87           H
ATOM   2722 HD13 LEU G 125      25.791 -25.815  17.367  1.00 35.84           H
ATOM   2723  CD2 LEU G 125      27.272 -24.384  19.208  1.00 32.98           C
ATOM   2724 HD21 LEU G 125      27.748 -24.374  18.373  1.00 33.62           H
ATOM   2725 HD22 LEU G 125      27.540 -25.145  19.726  1.00 33.63           H
ATOM   2726 HD23 LEU G 125      27.442 -23.586  19.699  1.00 33.62           H
ATOM   2727  C   LEU G 125      23.446 -22.097  17.135  1.00 35.33           C
ATOM   2728  O   LEU G 125      23.823 -20.939  16.892  1.00 32.83           O
ATOM   2729  H   LEU G 125      25.543 -22.165  15.742  1.00 32.16           H
ATOM   2730  N   PRO G 126      22.234 -22.389  17.676  1.00 31.78           N
ATOM   2731  CA  PRO G 126      21.373 -21.268  18.079  1.00 35.14           C
ATOM   2732  HA  PRO G 126      21.087 -20.767  17.282  1.00 34.29           H
ATOM   2733  CB  PRO G 126      20.180 -21.932  18.763  1.00 34.10           C
ATOM   2734  HB3 PRO G 126      19.360 -21.510  18.454  1.00 34.57           H
ATOM   2735  HB2 PRO G 126      20.260 -21.866  19.716  1.00 34.57           H
ATOM   2736  CG  PRO G 126      20.216 -23.363  18.332  1.00 35.08           C
ATOM   2737  HG3 PRO G 126      19.649 -23.473  17.548  1.00 34.49           H
ATOM   2738  HG2 PRO G 126      19.890 -23.918  19.052  1.00 34.49           H
ATOM   2739  CD  PRO G 126      21.638 -23.689  17.995  1.00 33.60           C
ATOM   2740  HD3 PRO G 126      21.688 -24.273  17.225  1.00 33.50           H
ATOM   2741  HD2 PRO G 126      22.085 -24.072  18.771  1.00 33.50           H
ATOM   2742  C   PRO G 126      22.073 -20.362  19.064  1.00 35.13           C
ATOM   2743  O   PRO G 126      22.863 -20.792  19.895  1.00 39.13           O
ATOM   2744  N   ARG G 127      21.748 -19.108  18.967  1.00 35.51           N
ATOM   2745  CA  ARG G 127      22.332 -18.087  19.784  1.00 39.56           C
ATOM   2746  HA  ARG G 127      23.270 -17.962  19.549  1.00 38.91           H
ATOM   2747  CB  ARG G 127      21.581 -16.804  19.493  1.00 38.83           C
ATOM   2748  HB3 ARG G 127      20.773 -16.774  20.030  1.00 40.16           H
ATOM   2749  HB2 ARG G 127      21.354 -16.783  18.547  1.00 40.12           H
ATOM   2750  CG  ARG G 127      22.374 -15.566  19.765  1.00 43.82           C
ATOM   2751  HG3 ARG G 127      23.190 -15.571  19.243  1.00 43.37           H
ATOM   2752  HG2 ARG G 127      22.568 -15.508  20.715  1.00 43.47           H
ATOM   2753  CD  ARG G 127      21.557 -14.360  19.349  1.00 47.74           C
ATOM   2754  HD3 ARG G 127      20.627 -14.499  19.598  1.00 47.48           H
ATOM   2755  HD2 ARG G 127      21.623 -14.219  18.397  1.00 47.54           H
ATOM   2756  NE  ARG G 127      22.015 -13.188  20.075  1.00 51.21           N
ATOM   2757  HE  ARG G 127      21.604 -13.012  20.941  1.00 49.78           H
ATOM   2758  CZ  ARG G 127      22.799 -12.245  19.569  1.00 48.89           C
ATOM   2759  NH1 ARG G 127      23.218 -12.299  18.301  1.00 46.71           N
ATOM   2760 HH11 ARG G 127      23.001 -12.941  17.789  1.00 47.38           H
ATOM   2761 HH12 ARG G 127      23.728 -11.667  18.004  1.00 47.38           H
ATOM   2762  NH2 ARG G 127      23.162 -11.233  20.350  1.00 46.21           N
ATOM   2763 HH21 ARG G 127      22.888 -11.188  21.166  1.00 47.05           H
ATOM   2764 HH22 ARG G 127      23.663 -10.605  20.041  1.00 47.04           H
ATOM   2765  C   ARG G 127      22.248 -18.419  21.285  1.00 41.08           C
ATOM   2766  O   ARG G 127      23.207 -18.211  22.044  1.00 43.12           O
ATOM   2767  H   ARG G 127      21.142 -18.815  18.422  1.00 36.34           H
ATOM   2768  N   ALA G 128      21.093 -18.904  21.714  1.00 40.22           N
ATOM   2769  CA  ALA G 128      20.878 -19.261  23.119  1.00 41.71           C
ATOM   2770  HA  ALA G 128      20.953 -18.448  23.666  1.00 40.41           H
ATOM   2771  CB  ALA G 128      19.460 -19.827  23.308  1.00 41.21           C
ATOM   2772  HB1 ALA G 128      18.822 -19.186  22.982  1.00 41.37           H
ATOM   2773  HB2 ALA G 128      19.313 -19.975  24.247  1.00 41.37           H
ATOM   2774  HB3 ALA G 128      19.383 -20.646  22.831  1.00 41.37           H
ATOM   2775  C   ALA G 128      21.964 -20.264  23.603  1.00 37.08           C
ATOM   2776  O   ALA G 128      22.489 -20.113  24.693  1.00 33.50           O
ATOM   2777  H   ALA G 128      20.405 -19.030  21.228  1.00 40.74           H
ATOM   2778  N   ASP G 129      22.297 -21.246  22.760  1.00 34.23           N
ATOM   2779  CA  ASP G 129      23.229 -22.283  23.132  1.00 31.48           C
ATOM   2780  HA  ASP G 129      22.968 -22.636  24.012  1.00 32.73           H
ATOM   2781  CB  ASP G 129      23.224 -23.410  22.117  1.00 34.58           C
ATOM   2782  HB3 ASP G 129      23.950 -24.012  22.290  1.00 34.94           H
ATOM   2783  HB2 ASP G 129      23.299 -23.039  21.236  1.00 34.96           H
ATOM   2784  CG  ASP G 129      21.946 -24.210  22.133  1.00 39.74           C
ATOM   2785  OD1 ASP G 129      21.040 -23.886  22.937  1.00 43.75           O
ATOM   2786  OD2 ASP G 129      21.840 -25.149  21.324  1.00 40.03           O
ATOM   2787  C   ASP G 129      24.630 -21.741  23.276  1.00 31.98           C
ATOM   2788  O   ASP G 129      25.361 -22.223  24.122  1.00 34.75           O
ATOM   2789  H   ASP G 129      21.968 -21.315  21.967  1.00 34.29           H
ATOM   2790  N   VAL G 130      25.007 -20.745  22.466  1.00 27.59           N
ATOM   2791  CA  VAL G 130      26.306 -20.121  22.582  1.00 24.92           C
ATOM   2792  HA  VAL G 130      26.983 -20.823  22.596  1.00 26.15           H
ATOM   2793  CB  VAL G 130      26.607 -19.201  21.391  1.00 24.50           C
ATOM   2794  HB  VAL G 130      25.858 -18.557  21.292  1.00 24.63           H
ATOM   2795  CG1 VAL G 130      27.869 -18.383  21.605  1.00 25.33           C
ATOM   2796 HG11 VAL G 130      27.726 -17.732  22.285  1.00 25.09           H
ATOM   2797 HG12 VAL G 130      28.104 -17.950  20.784  1.00 25.06           H
ATOM   2798 HG13 VAL G 130      28.569 -18.990  21.863  1.00 25.07           H
ATOM   2799  CG2 VAL G 130      26.699 -20.006  20.096  1.00 23.77           C
ATOM   2800 HG21 VAL G 130      27.342 -20.693  20.226  1.00 24.00           H
ATOM   2801 HG22 VAL G 130      26.974 -19.413  19.393  1.00 24.00           H
ATOM   2802 HG23 VAL G 130      25.838 -20.371  19.898  1.00 24.02           H
ATOM   2803  C   VAL G 130      26.356 -19.360  23.894  1.00 29.05           C
ATOM   2804  O   VAL G 130      27.295 -19.533  24.674  1.00 32.08           O
ATOM   2805  H   VAL G 130      24.522 -20.434  21.817  1.00 27.84           H
ATOM   2806  N   ASP G 131      25.341 -18.539  24.163  1.00 28.61           N
ATOM   2807  CA  ASP G 131      25.261 -17.799  25.415  1.00 30.27           C
ATOM   2808  HA  ASP G 131      25.975 -17.147  25.434  1.00 31.08           H
ATOM   2809  CB  ASP G 131      23.919 -17.066  25.525  1.00 33.58           C
ATOM   2810  HB3 ASP G 131      23.789 -16.758  26.440  1.00 32.85           H
ATOM   2811  HB2 ASP G 131      23.194 -17.676  25.298  1.00 32.88           H
ATOM   2812  CG  ASP G 131      23.821 -15.875  24.607  1.00 33.94           C
ATOM   2813  OD1 ASP G 131      24.836 -15.223  24.337  1.00 36.04           O
ATOM   2814  OD2 ASP G 131      22.708 -15.557  24.171  1.00 43.96           O
ATOM   2815  C   ASP G 131      25.418 -18.711  26.668  1.00 33.00           C
ATOM   2816  O   ASP G 131      26.167 -18.393  27.580  1.00 30.17           O
ATOM   2817  H   ASP G 131      24.652 -18.459  23.655  1.00 29.12           H
ATOM   2818  N   HIS G 132      24.709 -19.830  26.684  1.00 33.22           N
ATOM   2819  CA  HIS G 132      24.722 -20.749  27.797  1.00 40.32           C
ATOM   2820  HA  HIS G 132      24.582 -20.206  28.746  1.00 40.20           H
ATOM   2821  CB  HIS G 132      23.519 -21.684  27.629  1.00 46.57           C
ATOM   2822  HB3 HIS G 132      23.681 -22.318  26.752  1.00 47.96           H
ATOM   2823  HB2 HIS G 132      22.629 -21.070  27.479  1.00 47.90           H
ATOM   2824  CG  HIS G 132      23.236 -22.532  28.847  1.00 60.93           C
ATOM   2825  ND1 HIS G 132      23.520 -23.867  28.905  1.00 64.53           N
ATOM   2826  HD1 HIS G 132      23.937 -24.423  28.128  1.00 64.04           H
ATOM   2827  CE1 HIS G 132      23.169 -24.346  30.114  1.00 66.50           C
ATOM   2828  HE1 HIS G 132      23.279 -25.368  30.446  1.00 66.33           H
ATOM   2829  NE2 HIS G 132      22.664 -23.320  30.842  1.00 68.04           N
ATOM   2830  HE2 HIS G 132      22.311 -23.396  31.814  1.00 66.69           H
ATOM   2831  CD2 HIS G 132      22.699 -22.187  30.095  1.00 64.03           C
ATOM   2832  HD2 HIS G 132      22.363 -21.208  30.394  1.00 64.11           H
ATOM   2833  C   HIS G 132      26.046 -21.524  27.913  1.00 42.02           C
ATOM   2834  O   HIS G 132      26.534 -21.774  29.013  1.00 40.12           O
ATOM   2835  H   HIS G 132      24.216 -20.085  26.036  1.00 34.77           H
ATOM   2836  N   ALA G 133      26.649 -21.931  26.786  1.00 35.73           N
ATOM   2837  CA  ALA G 133      27.929 -22.615  26.828  1.00 34.50           C
ATOM   2838  HA  ALA G 133      27.858 -23.400  27.399  1.00 35.39           H
ATOM   2839  CB  ALA G 133      28.371 -23.083  25.427  1.00 37.31           C
ATOM   2840  HB1 ALA G 133      27.744 -23.732  25.108  1.00 36.40           H
ATOM   2841  HB2 ALA G 133      29.245 -23.454  25.475  1.00 36.32           H
ATOM   2842  HB3 ALA G 133      28.368 -22.314  24.836  1.00 36.40           H
ATOM   2843  C   ALA G 133      28.953 -21.689  27.420  1.00 35.06           C
ATOM   2844  O   ALA G 133      29.777 -22.120  28.227  1.00 37.43           O
ATOM   2845  H   ALA G 133      26.332 -21.813  25.997  1.00 36.80           H
ATOM   2846  N   ILE G 134      28.918 -20.409  27.055  1.00 30.59           N
ATOM   2847  CA  ILE G 134      29.892 -19.461  27.613  1.00 31.72           C
ATOM   2848  HA  ILE G 134      30.788 -19.864  27.570  1.00 31.89           H
ATOM   2849  CB  ILE G 134      29.927 -18.150  26.775  1.00 29.78           C
ATOM   2850  HB  ILE G 134      29.009 -17.857  26.693  1.00 29.88           H
ATOM   2851  CG1 ILE G 134      30.458 -18.450  25.349  1.00 29.27           C
ATOM   2852 HG13 ILE G 134      30.471 -17.632  24.846  1.00 29.54           H
ATOM   2853 HG12 ILE G 134      29.859 -19.093  24.917  1.00 29.56           H
ATOM   2854  CD1 ILE G 134      31.830 -19.046  25.290  1.00 29.91           C
ATOM   2855 HD11 ILE G 134      32.399 -18.600  25.922  1.00 29.71           H
ATOM   2856 HD12 ILE G 134      32.190 -18.925  24.403  1.00 29.72           H
ATOM   2857 HD13 ILE G 134      31.792 -19.987  25.495  1.00 29.73           H
ATOM   2858  CG2 ILE G 134      30.708 -17.045  27.471  1.00 28.93           C
ATOM   2859 HG21 ILE G 134      30.169 -16.659  28.156  1.00 29.23           H
ATOM   2860 HG22 ILE G 134      30.934 -16.380  26.811  1.00 29.21           H
ATOM   2861 HG23 ILE G 134      31.511 -17.418  27.842  1.00 29.23           H
ATOM   2862  C   ILE G 134      29.591 -19.168  29.100  1.00 35.94           C
ATOM   2863  O   ILE G 134      30.502 -19.168  29.940  1.00 34.52           O
ATOM   2864  H   ILE G 134      28.375 -20.059  26.506  1.00 31.83           H
ATOM   2865  N   GLU G 135      28.325 -18.939  29.421  1.00 37.46           N
ATOM   2866  CA  GLU G 135      27.921 -18.636  30.799  1.00 40.43           C
ATOM   2867  HA  GLU G 135      28.352 -17.803  31.067  1.00 39.84           H
ATOM   2868  CB  GLU G 135      26.417 -18.434  30.880  1.00 44.13           C
ATOM   2869  HB3 GLU G 135      25.976 -19.212  30.498  1.00 44.47           H
ATOM   2870  HB2 GLU G 135      26.181 -17.662  30.340  1.00 44.45           H
ATOM   2871  CG  GLU G 135      25.872 -18.212  32.300  1.00 49.67           C
ATOM   2872  HG3 GLU G 135      26.224 -17.377  32.641  1.00 49.72           H
ATOM   2873  HG2 GLU G 135      26.125 -18.966  32.857  1.00 49.64           H
ATOM   2874  CD  GLU G 135      24.351 -18.121  32.328  1.00 56.07           C
ATOM   2875  OE1 GLU G 135      23.666 -19.111  31.897  1.00 58.98           O
ATOM   2876  OE2 GLU G 135      23.862 -17.041  32.746  1.00 56.89           O
ATOM   2877  C   GLU G 135      28.334 -19.737  31.758  1.00 37.18           C
ATOM   2878  O   GLU G 135      28.980 -19.478  32.757  1.00 33.39           O
ATOM   2879  H   GLU G 135      27.680 -18.940  28.855  1.00 37.75           H
ATOM   2880  N   LYS G 136      27.972 -20.964  31.417  1.00 38.86           N
ATOM   2881  CA  LYS G 136      28.336 -22.134  32.203  1.00 44.51           C
ATOM   2882  HA  LYS G 136      27.986 -22.043  33.110  1.00 43.78           H
ATOM   2883  CB  LYS G 136      27.697 -23.408  31.577  1.00 49.68           C
ATOM   2884  HB3 LYS G 136      28.398 -24.061  31.419  1.00 50.67           H
ATOM   2885  HB2 LYS G 136      27.275 -23.190  30.746  1.00 50.73           H
ATOM   2886  CG  LYS G 136      26.561 -24.056  32.374  1.00 61.66           C
ATOM   2887  HG3 LYS G 136      26.921 -24.420  33.186  1.00 60.79           H
ATOM   2888  HG2 LYS G 136      26.125 -24.742  31.845  1.00 60.63           H
ATOM   2889  CD  LYS G 136      25.468 -23.050  32.781  1.00 71.11           C
ATOM   2890  HD3 LYS G 136      24.954 -22.878  31.978  1.00 69.76           H
ATOM   2891  HD2 LYS G 136      25.887 -22.237  33.077  1.00 69.53           H
ATOM   2892  CE  LYS G 136      24.495 -23.537  33.890  1.00 75.92           C
ATOM   2893  HE3 LYS G 136      23.610 -23.571  33.505  1.00 75.11           H
ATOM   2894  HE2 LYS G 136      24.496 -22.926  34.651  1.00 75.14           H
ATOM   2895  NZ  LYS G 136      24.797 -24.890  34.463  1.00 77.65           N
ATOM   2896  HZ1 LYS G 136      24.906 -25.520  33.747  1.00 76.89           H
ATOM   2897  HZ2 LYS G 136      24.074 -25.165  35.026  1.00 77.01           H
ATOM   2898  HZ3 LYS G 136      25.599 -24.849  34.994  1.00 76.89           H
ATOM   2899  C   LYS G 136      29.867 -22.272  32.345  1.00 40.66           C
ATOM   2900  O   LYS G 136      30.372 -22.711  33.378  1.00 37.31           O
ATOM   2901  H   LYS G 136      27.529 -21.162  30.703  1.00 39.80           H
ATOM   2902  N   ALA G 137      30.611 -21.908  31.299  1.00 38.82           N
ATOM   2903  CA  ALA G 137      32.069 -22.056  31.320  1.00 34.55           C
ATOM   2904  HA  ALA G 137      32.294 -22.980  31.586  1.00 35.03           H
ATOM   2905  CB  ALA G 137      32.664 -21.818  29.934  1.00 33.32           C
ATOM   2906  HB1 ALA G 137      32.244 -22.405  29.296  1.00 33.70           H
ATOM   2907  HB2 ALA G 137      33.594 -21.991  29.971  1.00 33.66           H
ATOM   2908  HB3 ALA G 137      32.502 -20.902  29.688  1.00 33.69           H
ATOM   2909  C   ALA G 137      32.664 -21.109  32.334  1.00 34.21           C
ATOM   2910  O   ALA G 137      33.505 -21.501  33.110  1.00 32.66           O
ATOM   2911  H   ALA G 137      30.299 -21.625  30.549  1.00 38.15           H
ATOM   2912  N   PHE G 138      32.218 -19.858  32.335  1.00 31.45           N
ATOM   2913  CA  PHE G 138      32.655 -18.938  33.341  1.00 32.75           C
ATOM   2914  HA  PHE G 138      33.628 -18.837  33.305  1.00 33.14           H
ATOM   2915  CB  PHE G 138      32.039 -17.546  33.140  1.00 33.56           C
ATOM   2916  HB3 PHE G 138      32.078 -17.055  33.984  1.00 33.92           H
ATOM   2917  HB2 PHE G 138      31.120 -17.641  32.870  1.00 33.89           H
ATOM   2918  CG  PHE G 138      32.759 -16.699  32.103  1.00 35.96           C
ATOM   2919  CD1 PHE G 138      34.046 -16.225  32.361  1.00 35.01           C
ATOM   2920  HD1 PHE G 138      34.458 -16.431  33.179  1.00 35.46           H
ATOM   2921  CE1 PHE G 138      34.711 -15.457  31.434  1.00 36.19           C
ATOM   2922  HE1 PHE G 138      35.562 -15.148  31.630  1.00 35.13           H
ATOM   2923  CZ  PHE G 138      34.093 -15.139  30.233  1.00 32.98           C
ATOM   2924  HZ  PHE G 138      34.539 -14.626  29.610  1.00 34.27           H
ATOM   2925  CE2 PHE G 138      32.812 -15.603  29.966  1.00 35.40           C
ATOM   2926  HE2 PHE G 138      32.408 -15.392  29.160  1.00 33.86           H
ATOM   2927  CD2 PHE G 138      32.153 -16.387  30.892  1.00 31.62           C
ATOM   2928  HD2 PHE G 138      31.291 -16.692  30.726  1.00 33.48           H
ATOM   2929  C   PHE G 138      32.317 -19.458  34.758  1.00 35.34           C
ATOM   2930  O   PHE G 138      33.092 -19.264  35.693  1.00 32.38           O
ATOM   2931  H   PHE G 138      31.665 -19.535  31.752  1.00 32.44           H
ATOM   2932  N   GLN G 139      31.141 -20.057  34.905  1.00 37.51           N
ATOM   2933  CA  GLN G 139      30.654 -20.593  36.198  1.00 39.01           C
ATOM   2934  HA  GLN G 139      30.623 -19.841  36.836  1.00 38.33           H
ATOM   2935  CB  GLN G 139      29.252 -21.154  36.071  1.00 41.78           C
ATOM   2936  HB3 GLN G 139      29.182 -21.926  36.643  1.00 42.65           H
ATOM   2937  HB2 GLN G 139      29.083 -21.396  35.142  1.00 42.55           H
ATOM   2938  CG  GLN G 139      28.177 -20.168  36.505  1.00 48.65           C
ATOM   2939  HG3 GLN G 139      28.306 -19.349  35.992  1.00 48.41           H
ATOM   2940  HG2 GLN G 139      28.274 -19.992  37.433  1.00 48.47           H
ATOM   2941  CD  GLN G 139      26.752 -20.669  36.273  1.00 55.86           C
ATOM   2942  OE1 GLN G 139      25.840 -19.863  36.047  1.00 61.05           O
ATOM   2943  NE2 GLN G 139      26.557 -22.001  36.293  1.00 53.60           N
ATOM   2944 HE21 GLN G 139      25.878 -22.316  36.696  1.00 54.24           H
ATOM   2945 HE22 GLN G 139      27.084 -22.524  35.857  1.00 54.12           H
ATOM   2946  C   GLN G 139      31.523 -21.666  36.799  1.00 34.58           C
ATOM   2947  O   GLN G 139      31.685 -21.709  38.012  1.00 38.50           O
ATOM   2948  H   GLN G 139      30.575 -20.144  34.267  1.00 37.32           H
ATOM   2949  N   LEU G 140      32.132 -22.498  35.964  1.00 32.69           N
ATOM   2950  CA  LEU G 140      33.101 -23.486  36.463  1.00 32.71           C
ATOM   2951  HA  LEU G 140      32.636 -24.089  37.077  1.00 32.96           H
ATOM   2952  CB  LEU G 140      33.714 -24.310  35.347  1.00 30.27           C
ATOM   2953  HB3 LEU G 140      34.424 -24.863  35.720  1.00 31.06           H
ATOM   2954  HB2 LEU G 140      34.111 -23.686  34.706  1.00 31.03           H
ATOM   2955  CG  LEU G 140      32.754 -25.201  34.590  1.00 31.14           C
ATOM   2956  HG  LEU G 140      31.995 -24.674  34.283  1.00 30.81           H
ATOM   2957  CD1 LEU G 140      33.440 -25.776  33.366  1.00 29.81           C
ATOM   2958 HD11 LEU G 140      33.858 -25.064  32.869  1.00 30.22           H
ATOM   2959 HD12 LEU G 140      32.784 -26.199  32.805  1.00 30.30           H
ATOM   2960 HD13 LEU G 140      34.110 -26.411  33.637  1.00 30.23           H
ATOM   2961  CD2 LEU G 140      32.232 -26.301  35.518  1.00 31.48           C
ATOM   2962 HD21 LEU G 140      32.980 -26.674  35.992  1.00 31.37           H
ATOM   2963 HD22 LEU G 140      31.806 -26.964  34.963  1.00 31.37           H
ATOM   2964 HD23 LEU G 140      31.597 -25.912  36.120  1.00 31.38           H
ATOM   2965  C   LEU G 140      34.215 -22.819  37.276  1.00 36.77           C
ATOM   2966  O   LEU G 140      34.586 -23.329  38.327  1.00 36.97           O
ATOM   2967  H   LEU G 140      32.021 -22.509  35.119  1.00 33.14           H
ATOM   2968  N   TRP G 141      34.704 -21.669  36.800  1.00 33.02           N
ATOM   2969  CA  TRP G 141      35.803 -20.973  37.422  1.00 30.30           C
ATOM   2970  HA  TRP G 141      36.512 -21.703  37.825  1.00 31.24           H
ATOM   2971  CB  TRP G 141      36.549 -20.146  36.376  1.00 31.86           C
ATOM   2972  HB3 TRP G 141      37.345 -19.597  36.873  1.00 31.21           H
ATOM   2973  HB2 TRP G 141      35.836 -19.452  35.907  1.00 31.22           H
ATOM   2974  CG  TRP G 141      37.154 -21.007  35.301  1.00 30.69           C
ATOM   2975  CD1 TRP G 141      36.781 -21.075  33.975  1.00 29.38           C
ATOM   2976  HD1 TRP G 141      35.999 -20.468  33.517  1.00 30.51           H
ATOM   2977  NE1 TRP G 141      37.534 -22.004  33.306  1.00 32.91           N
ATOM   2978  HE1 TRP G 141      37.442 -22.213  32.287  1.00 31.70           H
ATOM   2979  CE2 TRP G 141      38.427 -22.591  34.142  1.00 31.53           C
ATOM   2980  CD2 TRP G 141      38.226 -22.002  35.454  1.00 31.29           C
ATOM   2981  CE3 TRP G 141      39.007 -22.430  36.503  1.00 31.77           C
ATOM   2982  HE3 TRP G 141      38.871 -22.012  37.487  1.00 32.25           H
ATOM   2983  CZ3 TRP G 141      39.955 -23.414  36.264  1.00 34.33           C
ATOM   2984  HZ3 TRP G 141      40.581 -23.752  37.077  1.00 33.76           H
ATOM   2985  CH2 TRP G 141      40.149 -23.953  34.982  1.00 34.69           C
ATOM   2986  HH2 TRP G 141      40.909 -24.725  34.841  1.00 33.72           H
ATOM   2987  CZ2 TRP G 141      39.398 -23.544  33.904  1.00 31.09           C
ATOM   2988  HZ2 TRP G 141      39.527 -23.992  32.919  1.00 32.03           H
ATOM   2989  C   TRP G 141      35.369 -20.085  38.541  1.00 30.81           C
ATOM   2990  O   TRP G 141      36.106 -19.927  39.533  1.00 30.72           O
ATOM   2991  H   TRP G 141      34.378 -21.269  36.109  1.00 33.15           H
ATOM   2992  N   SER G 142      34.215 -19.437  38.409  1.00 30.76           N
ATOM   2993  CA  SER G 142      33.779 -18.500  39.452  1.00 31.31           C
ATOM   2994  HA  SER G 142      34.540 -17.966  39.754  1.00 31.74           H
ATOM   2995  CB  SER G 142      32.708 -17.517  38.940  1.00 29.34           C
ATOM   2996  HB3 SER G 142      33.073 -16.977  38.237  1.00 29.83           H
ATOM   2997  HB2 SER G 142      32.424 -16.962  39.688  1.00 29.81           H
ATOM   2998  OG  SER G 142      31.595 -18.230  38.481  1.00 29.30           O
ATOM   2999  HG  SER G 142      31.151 -17.494  38.205  0.00 29.88           H
ATOM   3000  C   SER G 142      33.260 -19.271  40.698  1.00 36.47           C
ATOM   3001  O   SER G 142      33.302 -18.750  41.822  1.00 38.60           O
ATOM   3002  H   SER G 142      33.679 -19.488  37.740  1.00 30.90           H
ATOM   3003  N   ASN G 143      32.795 -20.504  40.506  1.00 39.47           N
ATOM   3004  CA  ASN G 143      32.326 -21.324  41.637  1.00 39.48           C
ATOM   3005  HA  ASN G 143      31.664 -20.801  42.130  1.00 39.53           H
ATOM   3006  CB  ASN G 143      31.637 -22.596  41.158  1.00 37.55           C
ATOM   3007  HB3 ASN G 143      31.608 -23.230  41.895  1.00 38.27           H
ATOM   3008  HB2 ASN G 143      32.150 -22.982  40.430  1.00 38.27           H
ATOM   3009  CG  ASN G 143      30.215 -22.368  40.667  1.00 38.63           C
ATOM   3010  OD1 ASN G 143      29.548 -21.412  41.019  1.00 35.19           O
ATOM   3011  ND2 ASN G 143      29.738 -23.299  39.843  1.00 42.88           N
ATOM   3012 HD21 ASN G 143      28.915 -23.130  39.346  1.00 41.52           H
ATOM   3013 HD22 ASN G 143      30.208 -24.152  39.747  1.00 41.49           H
ATOM   3014  C   ASN G 143      33.430 -21.713  42.668  1.00 42.06           C
ATOM   3015  O   ASN G 143      33.098 -21.993  43.823  1.00 37.38           O
ATOM   3016  H   ASN G 143      32.707 -20.888  39.734  1.00 38.69           H
ATOM   3017  N   VAL G 144      34.700 -21.703  42.261  1.00 38.54           N
ATOM   3018  CA  VAL G 144      35.812 -22.146  43.103  1.00 35.38           C
ATOM   3019  HA  VAL G 144      35.461 -22.468  43.954  1.00 36.48           H
ATOM   3020  CB  VAL G 144      36.579 -23.350  42.459  1.00 35.58           C
ATOM   3021  HB  VAL G 144      37.223 -23.705  43.105  1.00 35.13           H
ATOM   3022  CG1 VAL G 144      35.620 -24.483  42.125  1.00 35.61           C
ATOM   3023 HG11 VAL G 144      35.038 -24.630  42.871  1.00 35.60           H
ATOM   3024 HG12 VAL G 144      36.125 -25.272  41.914  1.00 35.60           H
ATOM   3025 HG13 VAL G 144      35.086 -24.217  41.362  1.00 35.60           H
ATOM   3026  CG2 VAL G 144      37.333 -22.954  41.214  1.00 33.28           C
ATOM   3027 HG21 VAL G 144      36.754 -22.472  40.617  1.00 34.02           H
ATOM   3028 HG22 VAL G 144      37.658 -23.750  40.775  1.00 33.99           H
ATOM   3029 HG23 VAL G 144      38.085 -22.402  41.457  1.00 34.00           H
ATOM   3030  C   VAL G 144      36.798 -21.027  43.425  1.00 37.79           C
ATOM   3031  O   VAL G 144      37.870 -21.293  43.975  1.00 43.09           O
ATOM   3032  H   VAL G 144      34.959 -21.431  41.477  1.00 38.46           H
ATOM   3033  N   THR G 145      36.413 -19.787  43.126  1.00 35.13           N
ATOM   3034  CA  THR G 145      37.268 -18.602  43.318  1.00 32.32           C
ATOM   3035  HA  THR G 145      37.948 -18.773  44.010  1.00 33.06           H
ATOM   3036  CB  THR G 145      37.929 -18.182  41.997  1.00 35.98           C
ATOM   3037  HB  THR G 145      38.441 -17.375  42.127  1.00 34.67           H
ATOM   3038  OG1 THR G 145      36.894 -17.949  41.013  1.00 35.32           O
ATOM   3039  HG1 THR G 145      37.158 -17.764  40.197  0.00 34.88           H
ATOM   3040  CG2 THR G 145      38.841 -19.250  41.518  1.00 33.91           C
ATOM   3041 HG21 THR G 145      39.461 -19.487  42.218  1.00 34.54           H
ATOM   3042 HG22 THR G 145      39.329 -18.924  40.770  1.00 34.54           H
ATOM   3043 HG23 THR G 145      38.339 -20.025  41.249  1.00 34.55           H
ATOM   3044  C   THR G 145      36.382 -17.470  43.714  1.00 29.85           C
ATOM   3045  O   THR G 145      35.166 -17.623  43.723  1.00 31.88           O
ATOM   3046  H   THR G 145      35.657 -19.601  42.767  1.00 35.05           H
ATOM   3047  N   PRO G 146      36.963 -16.313  44.024  1.00 30.56           N
ATOM   3048  CA  PRO G 146      36.127 -15.132  44.234  1.00 34.75           C
ATOM   3049  HA  PRO G 146      35.275 -15.355  44.683  1.00 33.83           H
ATOM   3050  CB  PRO G 146      36.958 -14.247  45.173  1.00 33.29           C
ATOM   3051  HB3 PRO G 146      36.693 -14.410  46.093  1.00 33.97           H
ATOM   3052  HB2 PRO G 146      36.834 -13.310  44.955  1.00 33.98           H
ATOM   3053  CG  PRO G 146      38.358 -14.657  44.946  1.00 34.73           C
ATOM   3054  HG3 PRO G 146      38.846 -14.596  45.791  1.00 33.95           H
ATOM   3055  HG2 PRO G 146      38.766 -14.089  44.288  1.00 33.95           H
ATOM   3056  CD  PRO G 146      38.351 -16.095  44.474  1.00 32.91           C
ATOM   3057  HD3 PRO G 146      38.578 -16.703  45.206  1.00 32.76           H
ATOM   3058  HD2 PRO G 146      38.963 -16.201  43.737  1.00 32.78           H
ATOM   3059  C   PRO G 146      35.846 -14.354  42.936  1.00 35.99           C
ATOM   3060  O   PRO G 146      35.263 -13.264  42.990  1.00 35.49           O
ATOM   3061  N   LEU G 147      36.211 -14.923  41.800  1.00 35.95           N
ATOM   3062  CA  LEU G 147      35.971 -14.232  40.526  1.00 37.12           C
ATOM   3063  HA  LEU G 147      36.379 -13.355  40.540  1.00 35.82           H
ATOM   3064  CB  LEU G 147      36.562 -15.072  39.387  1.00 36.09           C
ATOM   3065  HB3 LEU G 147      35.960 -14.979  38.634  1.00 36.68           H
ATOM   3066  HB2 LEU G 147      36.535 -16.009  39.664  1.00 36.70           H
ATOM   3067  CG  LEU G 147      37.946 -14.826  38.816  1.00 37.64           C
ATOM   3068  HG  LEU G 147      37.833 -14.441  37.941  1.00 38.08           H
ATOM   3069  CD1 LEU G 147      38.812 -13.867  39.598  1.00 40.04           C
ATOM   3070 HD11 LEU G 147      38.456 -12.983  39.543  1.00 39.27           H
ATOM   3071 HD12 LEU G 147      39.705 -13.902  39.242  1.00 39.29           H
ATOM   3072 HD13 LEU G 147      38.841 -14.145  40.517  1.00 39.27           H
ATOM   3073  CD2 LEU G 147      38.638 -16.166  38.597  1.00 39.28           C
ATOM   3074 HD21 LEU G 147      38.813 -16.580  39.440  1.00 38.75           H
ATOM   3075 HD22 LEU G 147      39.468 -16.026  38.139  1.00 38.76           H
ATOM   3076 HD23 LEU G 147      38.066 -16.728  38.056  1.00 38.75           H
ATOM   3077  C   LEU G 147      34.474 -14.057  40.321  1.00 32.87           C
ATOM   3078  O   LEU G 147      33.711 -14.974  40.610  1.00 35.32           O
ATOM   3079  H   LEU G 147      36.562 -15.698  41.741  1.00 36.15           H
ATOM   3080  N   THR G 148      34.035 -12.895  39.827  1.00 30.84           N
ATOM   3081  CA  THR G 148      32.681 -12.772  39.237  1.00 30.61           C
ATOM   3082  HA  THR G 148      32.274 -13.661  39.143  1.00 30.99           H
ATOM   3083  CB  THR G 148      31.713 -11.933  40.103  1.00 30.27           C
ATOM   3084  HB  THR G 148      30.874 -11.809  39.637  1.00 30.50           H
ATOM   3085  OG1 THR G 148      32.294 -10.665  40.397  1.00 28.83           O
ATOM   3086  HG1 THR G 148      31.795 -10.265  40.941  0.00 28.63           H
ATOM   3087  CG2 THR G 148      31.414 -12.667  41.413  1.00 32.66           C
ATOM   3088 HG21 THR G 148      31.010 -13.508  41.220  1.00 31.90           H
ATOM   3089 HG22 THR G 148      30.826 -12.137  41.950  1.00 31.90           H
ATOM   3090 HG23 THR G 148      32.247 -12.813  41.885  1.00 31.90           H
ATOM   3091  C   THR G 148      32.737 -12.185  37.798  1.00 32.55           C
ATOM   3092  O   THR G 148      33.649 -11.449  37.442  1.00 31.07           O
ATOM   3093  H   THR G 148      34.487 -12.186  39.772  1.00 31.28           H
ATOM   3094  N   PHE G 149      31.706 -12.458  37.025  1.00 36.76           N
ATOM   3095  CA  PHE G 149      31.681 -12.094  35.613  1.00 39.01           C
ATOM   3096  HA  PHE G 149      32.406 -11.483  35.410  1.00 38.73           H
ATOM   3097  CB  PHE G 149      31.871 -13.343  34.803  1.00 36.51           C
ATOM   3098  HB3 PHE G 149      31.829 -13.137  33.864  1.00 37.19           H
ATOM   3099  HB2 PHE G 149      31.165 -13.981  35.030  1.00 37.17           H
ATOM   3100  CG  PHE G 149      33.176 -14.013  35.064  1.00 36.87           C
ATOM   3101  CD1 PHE G 149      34.338 -13.466  34.580  1.00 36.91           C
ATOM   3102  HD1 PHE G 149      34.305 -12.694  34.070  1.00 36.43           H
ATOM   3103  CE1 PHE G 149      35.558 -14.074  34.808  1.00 34.99           C
ATOM   3104  HE1 PHE G 149      36.338 -13.701  34.463  1.00 35.41           H
ATOM   3105  CZ  PHE G 149      35.619 -15.228  35.555  1.00 34.88           C
ATOM   3106  HZ  PHE G 149      36.445 -15.636  35.712  1.00 34.79           H
ATOM   3107  CE2 PHE G 149      34.467 -15.781  36.066  1.00 34.47           C
ATOM   3108  HE2 PHE G 149      34.527 -16.561  36.561  1.00 35.09           H
ATOM   3109  CD2 PHE G 149      33.250 -15.179  35.827  1.00 36.82           C
ATOM   3110  HD2 PHE G 149      32.480 -15.558  36.170  1.00 36.23           H
ATOM   3111  C   PHE G 149      30.364 -11.445  35.234  1.00 42.85           C
ATOM   3112  O   PHE G 149      29.288 -11.955  35.565  1.00 40.36           O
ATOM   3113  H   PHE G 149      30.988 -12.859  37.299  1.00 36.20           H
ATOM   3114  N   THR G 150      30.465 -10.305  34.561  1.00 44.85           N
ATOM   3115  CA  THR G 150      29.314  -9.622  34.010  1.00 45.18           C
ATOM   3116  HA  THR G 150      28.493 -10.086  34.278  1.00 44.11           H
ATOM   3117  CB  THR G 150      29.234  -8.182  34.521  1.00 46.64           C
ATOM   3118  HB  THR G 150      30.015  -7.681  34.236  1.00 47.33           H
ATOM   3119  OG1 THR G 150      29.168  -8.202  35.955  1.00 49.34           O
ATOM   3120  HG1 THR G 150      29.200  -7.442  36.156  0.00 50.52           H
ATOM   3121  CG2 THR G 150      27.978  -7.483  33.956  1.00 49.36           C
ATOM   3122 HG21 THR G 150      28.181  -7.060  33.118  1.00 48.42           H
ATOM   3123 HG22 THR G 150      27.673  -6.807  34.565  1.00 48.42           H
ATOM   3124 HG23 THR G 150      27.267  -8.115  33.842  1.00 48.39           H
ATOM   3125  C   THR G 150      29.397  -9.588  32.481  1.00 39.23           C
ATOM   3126  O   THR G 150      30.352  -9.119  31.897  1.00 34.72           O
ATOM   3127  H   THR G 150      31.207  -9.896  34.384  1.00 44.35           H
ATOM   3128  N   LYS G 151      28.349 -10.071  31.860  1.00 40.39           N
ATOM   3129  CA  LYS G 151      28.238 -10.028  30.433  1.00 44.20           C
ATOM   3130  HA  LYS G 151      29.103 -10.244  30.021  1.00 43.41           H
ATOM   3131  CB  LYS G 151      27.236 -11.055  30.006  1.00 42.84           C
ATOM   3132  HB3 LYS G 151      26.360 -10.787  30.326  1.00 43.46           H
ATOM   3133  HB2 LYS G 151      27.485 -11.906  30.402  1.00 43.39           H
ATOM   3134  CG  LYS G 151      27.145 -11.248  28.516  1.00 44.06           C
ATOM   3135  HG3 LYS G 151      27.990 -11.578  28.168  1.00 44.02           H
ATOM   3136  HG2 LYS G 151      26.881 -10.434  28.070  1.00 44.07           H
ATOM   3137  CD  LYS G 151      26.084 -12.293  28.296  1.00 45.10           C
ATOM   3138  HD3 LYS G 151      25.242 -11.974  28.673  1.00 45.09           H
ATOM   3139  HD2 LYS G 151      26.354 -13.119  28.729  1.00 45.13           H
ATOM   3140  CE  LYS G 151      25.871 -12.539  26.826  1.00 46.15           C
ATOM   3141  HE3 LYS G 151      26.719 -12.532  26.363  1.00 47.24           H
ATOM   3142  HE2 LYS G 151      25.243 -11.897  26.463  1.00 47.34           H
ATOM   3143  NZ  LYS G 151      25.285 -13.896  26.734  1.00 52.71           N
ATOM   3144  HZ1 LYS G 151      25.883 -14.552  27.111  1.00 50.52           H
ATOM   3145  HZ2 LYS G 151      25.143 -14.108  25.817  1.00 50.48           H
ATOM   3146  HZ3 LYS G 151      24.449 -13.932  27.211  1.00 50.54           H
ATOM   3147  C   LYS G 151      27.770  -8.669  29.960  1.00 46.09           C
ATOM   3148  O   LYS G 151      26.763  -8.175  30.449  1.00 47.72           O
ATOM   3149  H   LYS G 151      27.662 -10.423  32.260  1.00 41.04           H
ATOM   3150  N   VAL G 152      28.474  -8.088  28.990  1.00 45.56           N
ATOM   3151  CA  VAL G 152      27.993  -6.889  28.331  1.00 45.37           C
ATOM   3152  HA  VAL G 152      27.116  -6.644  28.706  1.00 46.01           H
ATOM   3153  CB  VAL G 152      28.917  -5.703  28.581  1.00 46.40           C
ATOM   3154  HB  VAL G 152      28.544  -4.917  28.134  1.00 46.66           H
ATOM   3155  CG1 VAL G 152      28.974  -5.372  30.079  1.00 47.57           C
ATOM   3156 HG11 VAL G 152      28.096  -5.150  30.383  1.00 47.20           H
ATOM   3157 HG12 VAL G 152      29.548  -4.617  30.225  1.00 47.20           H
ATOM   3158 HG13 VAL G 152      29.282  -6.130  30.582  1.00 47.20           H
ATOM   3159  CG2 VAL G 152      30.293  -5.959  27.999  1.00 47.68           C
ATOM   3160 HG21 VAL G 152      30.658  -6.765  28.361  1.00 47.14           H
ATOM   3161 HG22 VAL G 152      30.866  -5.226  28.227  1.00 47.24           H
ATOM   3162 HG23 VAL G 152      30.228  -6.035  27.042  1.00 47.21           H
ATOM   3163  C   VAL G 152      27.780  -7.120  26.837  1.00 47.30           C
ATOM   3164  O   VAL G 152      28.448  -7.964  26.215  1.00 45.20           O
ATOM   3165  H   VAL G 152      29.219  -8.384  28.690  1.00 45.63           H
ATOM   3166  N   SER G 153      26.842  -6.351  26.274  1.00 51.85           N
ATOM   3167  CA  SER G 153      26.473  -6.432  24.864  1.00 51.03           C
ATOM   3168  HA  SER G 153      26.768  -7.293  24.502  1.00 51.54           H
ATOM   3169  CB  SER G 153      24.960  -6.313  24.679  1.00 53.09           C
ATOM   3170  HB3 SER G 153      24.732  -6.049  23.773  1.00 53.72           H
ATOM   3171  HB2 SER G 153      24.615  -5.671  25.308  1.00 53.71           H
ATOM   3172  OG  SER G 153      24.341  -7.553  24.909  1.00 58.09           O
ATOM   3173  HG  SER G 153      23.349  -7.047  24.674  0.00 64.29           H
ATOM   3174  C   SER G 153      27.130  -5.378  24.005  1.00 51.09           C
ATOM   3175  O   SER G 153      26.991  -5.439  22.791  1.00 55.13           O
ATOM   3176  H   SER G 153      26.426  -5.727  26.695  1.00 50.53           H
ATOM   3177  N   GLU G 154      27.818  -4.398  24.586  1.00 52.29           N
ATOM   3178  CA  GLU G 154      28.584  -3.468  23.764  1.00 55.45           C
ATOM   3179  HA  GLU G 154      28.844  -3.911  22.945  1.00 56.54           H
ATOM   3180  CB  GLU G 154      27.780  -2.220  23.323  1.00 70.46           C
ATOM   3181  HB3 GLU G 154      28.013  -1.998  22.407  1.00 68.66           H
ATOM   3182  HB2 GLU G 154      28.052  -1.457  23.854  1.00 68.73           H
ATOM   3183  CG  GLU G 154      26.262  -2.303  23.405  1.00 80.19           C
ATOM   3184  HG3 GLU G 154      25.948  -3.185  23.154  1.00 79.29           H
ATOM   3185  HG2 GLU G 154      25.904  -1.664  22.780  1.00 79.60           H
ATOM   3186  CD  GLU G 154      25.744  -1.954  24.796  1.00 88.82           C
ATOM   3187  OE1 GLU G 154      26.085  -0.864  25.314  1.00 94.51           O
ATOM   3188  OE2 GLU G 154      24.992  -2.766  25.378  1.00 93.37           O
ATOM   3189  C   GLU G 154      29.818  -2.988  24.468  1.00 51.33           C
ATOM   3190  O   GLU G 154      29.910  -3.028  25.678  1.00 53.50           O
ATOM   3191  H   GLU G 154      27.850  -4.225  25.423  1.00 52.72           H
ATOM   3192  N   GLY G 155      30.743  -2.474  23.681  1.00 56.25           N
ATOM   3193  CA  GLY G 155      31.831  -1.662  24.180  1.00 60.85           C
ATOM   3194  HA3 GLY G 155      31.515  -1.100  24.895  1.00 60.42           H
ATOM   3195  HA2 GLY G 155      32.145  -1.062  23.478  1.00 60.38           H
ATOM   3196  C   GLY G 155      32.955  -2.489  24.751  1.00 63.63           C
ATOM   3197  O   GLY G 155      33.252  -3.598  24.280  1.00 56.16           O
ATOM   3198  H   GLY G 155      30.764  -2.560  22.825  1.00 56.08           H
ATOM   3199  N   GLN G 156      33.523  -1.901  25.798  1.00 75.13           N
ATOM   3200  CA  GLN G 156      34.586  -2.430  26.660  1.00 88.84           C
ATOM   3201  HA  GLN G 156      35.431  -2.629  26.198  1.00 85.36           H
ATOM   3202  CB  GLN G 156      34.823  -1.410  27.835  1.00104.07           C
ATOM   3203  HB3 GLN G 156      34.710  -1.848  28.695  1.00100.16           H
ATOM   3204  HB2 GLN G 156      34.147  -0.720  27.775  1.00 99.98           H
ATOM   3205  CG  GLN G 156      36.145  -0.645  27.912  1.00105.23           C
ATOM   3206  HG3 GLN G 156      35.954   0.175  28.389  1.00103.07           H
ATOM   3207  HG2 GLN G 156      36.434  -0.434  27.012  1.00103.07           H
ATOM   3208  CD  GLN G 156      37.257  -1.373  28.688  1.00 97.41           C
ATOM   3209  OE1 GLN G 156      38.408  -0.947  28.662  1.00 91.15           O
ATOM   3210  NE2 GLN G 156      36.912  -2.462  29.383  1.00 91.27           N
ATOM   3211 HE21 GLN G 156      37.144  -3.244  29.096  1.00 93.13           H
ATOM   3212 HE22 GLN G 156      36.459  -2.387  30.115  1.00 93.16           H
ATOM   3213  C   GLN G 156      34.144  -3.730  27.278  1.00 75.19           C
ATOM   3214  O   GLN G 156      33.143  -3.725  28.015  1.00 87.00           O
ATOM   3215  H   GLN G 156      33.238  -1.154  26.102  1.00 75.25           H
ATOM   3216  N   ALA G 157      34.860  -4.823  26.986  1.00 55.51           N
ATOM   3217  CA  ALA G 157      34.997  -5.884  28.004  1.00 44.69           C
ATOM   3218  HA  ALA G 157      34.761  -5.428  28.831  1.00 45.96           H
ATOM   3219  CB  ALA G 157      33.993  -7.004  27.815  1.00 44.45           C
ATOM   3220  HB1 ALA G 157      33.119  -6.618  27.763  1.00 44.51           H
ATOM   3221  HB2 ALA G 157      34.025  -7.606  28.569  1.00 44.43           H
ATOM   3222  HB3 ALA G 157      34.188  -7.509  27.016  1.00 44.51           H
ATOM   3223  C   ALA G 157      36.395  -6.451  28.179  1.00 41.24           C
ATOM   3224  O   ALA G 157      37.203  -6.500  27.251  1.00 42.27           O
ATOM   3225  H   ALA G 157      35.216  -4.991  26.214  1.00 56.80           H
ATOM   3226  N   ASP G 158      36.669  -6.884  29.400  1.00 37.29           N
ATOM   3227  CA  ASP G 158      37.929  -7.535  29.738  1.00 35.70           C
ATOM   3228  HA  ASP G 158      38.658  -6.885  29.643  1.00 35.07           H
ATOM   3229  CB  ASP G 158      37.903  -7.996  31.221  1.00 35.05           C
ATOM   3230  HB3 ASP G 158      38.728  -8.473  31.423  1.00 35.74           H
ATOM   3231  HB2 ASP G 158      37.148  -8.569  31.374  1.00 35.71           H
ATOM   3232  CG  ASP G 158      37.806  -6.819  32.206  1.00 37.41           C
ATOM   3233  OD1 ASP G 158      38.552  -5.829  32.001  1.00 34.78           O
ATOM   3234  OD2 ASP G 158      37.007  -6.881  33.184  1.00 34.22           O
ATOM   3235  C   ASP G 158      38.200  -8.723  28.804  1.00 31.70           C
ATOM   3236  O   ASP G 158      39.254  -8.803  28.164  1.00 30.63           O
ATOM   3237  H   ASP G 158      36.136  -6.804  30.083  1.00 37.87           H
ATOM   3238  N   ILE G 159      37.212  -9.608  28.717  1.00 29.46           N
ATOM   3239  CA  ILE G 159      37.301 -10.843  27.960  1.00 27.45           C
ATOM   3240  HA  ILE G 159      38.225 -10.955  27.630  1.00 28.00           H
ATOM   3241  CB  ILE G 159      36.987 -12.054  28.868  1.00 26.57           C
ATOM   3242  HB  ILE G 159      36.145 -11.901  29.293  1.00 26.26           H
ATOM   3243  CG1 ILE G 159      38.077 -12.197  29.927  1.00 26.54           C
ATOM   3244 HG13 ILE G 159      38.233 -11.338  30.346  1.00 27.20           H
ATOM   3245 HG12 ILE G 159      38.895 -12.508  29.487  1.00 27.18           H
ATOM   3246  CD1 ILE G 159      37.725 -13.190  31.013  1.00 29.39           C
ATOM   3247 HD11 ILE G 159      36.835 -13.024  31.310  1.00 28.47           H
ATOM   3248 HD12 ILE G 159      38.342 -13.055  31.745  1.00 28.47           H
ATOM   3249 HD13 ILE G 159      37.821 -14.084  30.667  1.00 28.44           H
ATOM   3250  CG2 ILE G 159      36.927 -13.353  28.066  1.00 24.19           C
ATOM   3251 HG21 ILE G 159      36.134 -13.344  27.516  1.00 24.94           H
ATOM   3252 HG22 ILE G 159      36.908 -14.101  28.640  1.00 24.95           H
ATOM   3253 HG23 ILE G 159      37.697 -13.399  27.472  1.00 24.91           H
ATOM   3254  C   ILE G 159      36.383 -10.766  26.726  1.00 29.06           C
ATOM   3255  O   ILE G 159      35.169 -10.982  26.816  1.00 28.06           O
ATOM   3256  H   ILE G 159      36.474  -9.520  29.137  1.00 29.53           H
ATOM   3257  N   MET G 160      36.978 -10.385  25.589  1.00 31.97           N
ATOM   3258  CA  MET G 160      36.279 -10.314  24.307  1.00 28.70           C
ATOM   3259  HA  MET G 160      35.346 -10.035  24.472  1.00 29.41           H
ATOM   3260  CB  MET G 160      36.951  -9.274  23.409  1.00 30.39           C
ATOM   3261  HB3 MET G 160      36.468  -9.261  22.571  1.00 30.68           H
ATOM   3262  HB2 MET G 160      37.863  -9.520  23.271  1.00 30.71           H
ATOM   3263  CG  MET G 160      36.911  -7.857  23.961  1.00 33.56           C
ATOM   3264  HG3 MET G 160      37.448  -7.282  23.386  1.00 34.08           H
ATOM   3265  HG2 MET G 160      37.264  -7.846  24.861  1.00 34.08           H
ATOM   3266  SD  MET G 160      35.237  -7.162  24.024  1.00 39.58           S
ATOM   3267  CE  MET G 160      35.167  -6.450  22.371  1.00 45.24           C
ATOM   3268  HE1 MET G 160      35.821  -5.750  22.316  1.00 43.42           H
ATOM   3269  HE2 MET G 160      34.286  -6.107  22.226  1.00 43.42           H
ATOM   3270  HE3 MET G 160      35.367  -7.130  21.719  1.00 43.42           H
ATOM   3271  C   MET G 160      36.349 -11.673  23.662  1.00 27.61           C
ATOM   3272  O   MET G 160      37.427 -12.231  23.448  1.00 26.68           O
ATOM   3273  H   MET G 160      37.810 -10.150  25.539  1.00 30.45           H
ATOM   3274  N   ILE G 161      35.187 -12.229  23.387  1.00 26.68           N
ATOM   3275  CA  ILE G 161      35.084 -13.547  22.828  1.00 25.83           C
ATOM   3276  HA  ILE G 161      35.926 -14.018  22.858  1.00 25.92           H
ATOM   3277  CB  ILE G 161      34.062 -14.368  23.632  1.00 25.02           C
ATOM   3278  HB  ILE G 161      33.236 -13.857  23.730  1.00 25.67           H
ATOM   3279  CG1 ILE G 161      34.599 -14.656  25.009  1.00 26.21           C
ATOM   3280 HG13 ILE G 161      34.954 -13.852  25.400  1.00 26.09           H
ATOM   3281 HG12 ILE G 161      35.299 -15.329  24.937  1.00 26.09           H
ATOM   3282  CD1 ILE G 161      33.553 -15.203  25.963  1.00 26.93           C
ATOM   3283 HD11 ILE G 161      32.778 -14.659  25.923  1.00 26.70           H
ATOM   3284 HD12 ILE G 161      33.920 -15.187  26.857  1.00 26.70           H
ATOM   3285 HD13 ILE G 161      33.349 -16.113  25.732  1.00 26.70           H
ATOM   3286  CG2 ILE G 161      33.729 -15.653  22.913  1.00 26.42           C
ATOM   3287 HG21 ILE G 161      33.092 -15.477  22.217  1.00 25.98           H
ATOM   3288 HG22 ILE G 161      33.333 -16.290  23.531  1.00 25.99           H
ATOM   3289 HG23 ILE G 161      34.523 -16.030  22.545  1.00 25.98           H
ATOM   3290  C   ILE G 161      34.602 -13.418  21.373  1.00 26.32           C
ATOM   3291  O   ILE G 161      33.654 -12.678  21.100  1.00 24.12           O
ATOM   3292  H   ILE G 161      34.415 -11.851  23.555  1.00 26.70           H
ATOM   3293  N   SER G 162      35.213 -14.162  20.463  1.00 24.61           N
ATOM   3294  CA  SER G 162      34.831 -14.103  19.086  1.00 23.86           C
ATOM   3295  HA  SER G 162      33.883 -13.899  19.028  1.00 24.23           H
ATOM   3296  CB  SER G 162      35.586 -12.947  18.378  1.00 25.33           C
ATOM   3297  HB3 SER G 162      35.399 -12.107  18.844  1.00 25.96           H
ATOM   3298  HB2 SER G 162      35.314 -12.888  17.454  1.00 25.98           H
ATOM   3299  OG  SER G 162      36.964 -13.204  18.412  1.00 29.82           O
ATOM   3300  HG  SER G 162      37.325 -12.570  18.079  0.00 30.12           H
ATOM   3301  C   SER G 162      35.092 -15.382  18.353  1.00 23.31           C
ATOM   3302  O   SER G 162      35.932 -16.178  18.747  1.00 24.89           O
ATOM   3303  H   SER G 162      35.865 -14.699  20.631  1.00 24.82           H
ATOM   3304  N   PHE G 163      34.340 -15.563  17.258  1.00 22.93           N
ATOM   3305  CA  PHE G 163      34.549 -16.620  16.317  1.00 23.99           C
ATOM   3306  HA  PHE G 163      35.137 -17.316  16.685  1.00 23.90           H
ATOM   3307  CB  PHE G 163      33.202 -17.283  16.003  1.00 23.69           C
ATOM   3308  HB3 PHE G 163      33.351 -17.952  15.309  1.00 23.44           H
ATOM   3309  HB2 PHE G 163      32.596 -16.602  15.684  1.00 23.40           H
ATOM   3310  CG  PHE G 163      32.593 -17.969  17.191  1.00 22.19           C
ATOM   3311  CD1 PHE G 163      31.870 -17.248  18.117  1.00 22.84           C
ATOM   3312  HD1 PHE G 163      31.761 -16.339  17.995  1.00 23.28           H
ATOM   3313  CE1 PHE G 163      31.316 -17.869  19.233  1.00 25.23           C
ATOM   3314  HE1 PHE G 163      30.818 -17.380  19.831  1.00 24.74           H
ATOM   3315  CZ  PHE G 163      31.478 -19.240  19.414  1.00 25.72           C
ATOM   3316  HZ  PHE G 163      31.100 -19.656  20.139  1.00 25.50           H
ATOM   3317  CE2 PHE G 163      32.188 -19.983  18.474  1.00 25.41           C
ATOM   3318  HE2 PHE G 163      32.322 -20.887  18.597  1.00 25.13           H
ATOM   3319  CD2 PHE G 163      32.762 -19.326  17.379  1.00 24.04           C
ATOM   3320  HD2 PHE G 163      33.256 -19.819  16.759  1.00 23.91           H
ATOM   3321  C   PHE G 163      35.158 -16.087  15.048  1.00 24.93           C
ATOM   3322  O   PHE G 163      34.582 -15.180  14.453  1.00 24.27           O
ATOM   3323  H   PHE G 163      33.687 -15.063  17.038  1.00 23.41           H
ATOM   3324  N   VAL G 164      36.294 -16.674  14.646  1.00 24.12           N
ATOM   3325  CA  VAL G 164      37.069 -16.184  13.537  1.00 27.24           C
ATOM   3326  HA  VAL G 164      36.497 -15.677  12.906  1.00 26.86           H
ATOM   3327  CB  VAL G 164      38.172 -15.259  14.043  1.00 27.00           C
ATOM   3328  HB  VAL G 164      38.744 -15.004  13.286  1.00 27.20           H
ATOM   3329  CG1 VAL G 164      37.594 -13.988  14.655  1.00 26.79           C
ATOM   3330 HG11 VAL G 164      36.902 -13.654  14.087  1.00 26.85           H
ATOM   3331 HG12 VAL G 164      38.305 -13.339  14.725  1.00 26.85           H
ATOM   3332 HG13 VAL G 164      37.253 -14.188  15.525  1.00 26.85           H
ATOM   3333  CG2 VAL G 164      39.030 -15.977  15.044  1.00 27.86           C
ATOM   3334 HG21 VAL G 164      38.490 -16.347  15.741  1.00 27.56           H
ATOM   3335 HG22 VAL G 164      39.654 -15.357  15.421  1.00 27.57           H
ATOM   3336 HG23 VAL G 164      39.526 -16.687  14.614  1.00 27.59           H
ATOM   3337  C   VAL G 164      37.707 -17.340  12.778  1.00 28.98           C
ATOM   3338  O   VAL G 164      37.749 -18.444  13.302  1.00 25.96           O
ATOM   3339  H   VAL G 164      36.605 -17.383  14.997  1.00 25.05           H
ATOM   3340  N   ARG G 165      38.206 -17.079  11.560  1.00 30.40           N
ATOM   3341  CA  ARG G 165      38.961 -18.092  10.783  1.00 34.16           C
ATOM   3342  HA  ARG G 165      39.192 -18.823  11.360  1.00 33.86           H
ATOM   3343  CB  ARG G 165      38.140 -18.765   9.651  1.00 35.80           C
ATOM   3344  HB3 ARG G 165      37.611 -19.477  10.039  1.00 36.63           H
ATOM   3345  HB2 ARG G 165      38.751 -19.127   8.997  1.00 36.62           H
ATOM   3346  CG  ARG G 165      37.171 -17.876   8.907  1.00 41.38           C
ATOM   3347  HG3 ARG G 165      37.609 -17.061   8.629  1.00 40.20           H
ATOM   3348  HG2 ARG G 165      36.450 -17.674   9.530  1.00 40.20           H
ATOM   3349  CD  ARG G 165      36.564 -18.519   7.640  1.00 42.31           C
ATOM   3350  HD3 ARG G 165      37.278 -18.866   7.090  1.00 42.81           H
ATOM   3351  HD2 ARG G 165      36.076 -17.827   7.172  1.00 42.86           H
ATOM   3352  NE  ARG G 165      35.610 -19.638   7.820  1.00 45.49           N
ATOM   3353  HE  ARG G 165      35.872 -20.531   7.525  1.00 45.20           H
ATOM   3354  CZ  ARG G 165      34.327 -19.494   8.182  1.00 47.84           C
ATOM   3355  NH1 ARG G 165      33.814 -18.288   8.445  1.00 45.42           N
ATOM   3356 HH11 ARG G 165      34.288 -17.587   8.377  1.00 46.14           H
ATOM   3357 HH12 ARG G 165      32.977 -18.232   8.670  1.00 46.18           H
ATOM   3358  NH2 ARG G 165      33.541 -20.569   8.312  1.00 48.99           N
ATOM   3359 HH21 ARG G 165      33.837 -21.362   8.163  1.00 48.55           H
ATOM   3360 HH22 ARG G 165      32.712 -20.485   8.510  1.00 48.55           H
ATOM   3361  C   ARG G 165      40.298 -17.590  10.221  1.00 35.29           C
ATOM   3362  O   ARG G 165      40.548 -16.377  10.110  1.00 31.28           O
ATOM   3363  H   ARG G 165      38.117 -16.319  11.166  1.00 30.87           H
ATOM   3364  N   GLY G 166      41.144 -18.561   9.875  1.00 34.56           N
ATOM   3365  CA  GLY G 166      42.481 -18.321   9.355  1.00 34.80           C
ATOM   3366  HA3 GLY G 166      42.438 -18.166   8.399  1.00 35.44           H
ATOM   3367  HA2 GLY G 166      43.037 -19.095   9.515  1.00 35.41           H
ATOM   3368  C   GLY G 166      43.157 -17.132  10.006  1.00 37.87           C
ATOM   3369  O   GLY G 166      43.224 -17.053  11.242  1.00 31.11           O
ATOM   3370  H   GLY G 166      40.957 -19.387   9.940  1.00 34.78           H
ATOM   3371  N   ASP G 167      43.651 -16.200   9.177  1.00 34.31           N
ATOM   3372  CA  ASP G 167      44.284 -15.008   9.687  1.00 33.10           C
ATOM   3373  HA  ASP G 167      44.833 -15.233  10.456  1.00 34.36           H
ATOM   3374  CB  ASP G 167      45.174 -14.380   8.616  1.00 39.05           C
ATOM   3375  HB3 ASP G 167      44.605 -14.012   7.929  1.00 38.36           H
ATOM   3376  HB2 ASP G 167      45.763 -15.042   8.230  1.00 38.39           H
ATOM   3377  CG  ASP G 167      45.948 -13.163   9.117  1.00 42.88           C
ATOM   3378  OD1 ASP G 167      46.604 -12.525   8.299  1.00 45.11           O
ATOM   3379  OD2 ASP G 167      45.929 -12.826  10.307  1.00 45.62           O
ATOM   3380  C   ASP G 167      43.197 -14.035  10.129  1.00 32.78           C
ATOM   3381  O   ASP G 167      42.310 -13.672   9.355  1.00 30.04           O
ATOM   3382  H   ASP G 167      43.589 -16.239   8.323  1.00 34.84           H
ATOM   3383  N   HIS G 168      43.245 -13.621  11.392  1.00 32.74           N
ATOM   3384  CA  HIS G 168      42.232 -12.704  11.917  1.00 30.74           C
ATOM   3385  HA  HIS G 168      41.680 -12.234  11.093  1.00 32.21           H
ATOM   3386  CB  HIS G 168      41.225 -13.466  12.800  1.00 32.43           C
ATOM   3387  HB3 HIS G 168      40.589 -14.047  12.138  1.00 30.54           H
ATOM   3388  HB2 HIS G 168      40.621 -12.752  13.359  1.00 30.57           H
ATOM   3389  CG  HIS G 168      41.868 -14.421  13.755  1.00 26.55           C
ATOM   3390  ND1 HIS G 168      42.394 -15.559  13.357  1.00 24.29           N
ATOM   3391  HD1 HIS G 168      42.391 -15.935  12.399  1.00 25.36           H
ATOM   3392  CE1 HIS G 168      42.944 -16.196  14.409  1.00 26.08           C
ATOM   3393  HE1 HIS G 168      43.407 -17.175  14.408  1.00 25.76           H
ATOM   3394  NE2 HIS G 168      42.750 -15.443  15.482  1.00 26.26           N
ATOM   3395  HE2 HIS G 168      43.047 -15.701  16.430  1.00 26.29           H
ATOM   3396  CD2 HIS G 168      42.100 -14.333  15.113  1.00 26.64           C
ATOM   3397  HD2 HIS G 168      41.826 -13.504  15.761  1.00 26.54           H
ATOM   3398  C   HIS G 168      42.859 -11.594  12.675  1.00 35.00           C
ATOM   3399  O   HIS G 168      42.271 -11.018  13.594  1.00 31.72           O
ATOM   3400  H   HIS G 168      43.861 -13.856  11.947  1.00 32.27           H
ATOM   3401  N   ARG G 169      44.085 -11.273  12.273  1.00 38.89           N
ATOM   3402  CA  ARG G 169      44.794 -10.069  12.698  1.00 37.78           C
ATOM   3403  HA  ARG G 169      45.592  -9.988  12.135  1.00 37.86           H
ATOM   3404  CB  ARG G 169      43.951  -8.835  12.430  1.00 42.28           C
ATOM   3405  HB3 ARG G 169      44.333  -8.056  12.862  1.00 42.10           H
ATOM   3406  HB2 ARG G 169      43.052  -8.962  12.752  1.00 42.12           H
ATOM   3407  CG  ARG G 169      43.937  -8.517  10.942  1.00 47.09           C
ATOM   3408  HG3 ARG G 169      43.532  -9.287  10.479  1.00 46.82           H
ATOM   3409  HG2 ARG G 169      44.831  -8.336  10.609  1.00 46.81           H
ATOM   3410  CD  ARG G 169      43.096  -7.299  10.611  1.00 51.22           C
ATOM   3411  HD3 ARG G 169      43.461  -6.443  10.921  1.00 51.35           H
ATOM   3412  HD2 ARG G 169      42.243  -7.461  11.025  1.00 51.41           H
ATOM   3413  NE  ARG G 169      43.027  -7.282   9.159  1.00 56.28           N
ATOM   3414  HE  ARG G 169      43.879  -7.319   8.694  1.00 54.89           H
ATOM   3415  CZ  ARG G 169      41.962  -6.936   8.454  1.00 55.96           C
ATOM   3416  NH1 ARG G 169      40.848  -6.531   9.052  1.00 58.09           N
ATOM   3417 HH11 ARG G 169      40.786  -6.486   9.905  1.00 57.33           H
ATOM   3418 HH12 ARG G 169      40.170  -6.302   8.571  1.00 57.38           H
ATOM   3419  NH2 ARG G 169      42.022  -7.002   7.135  1.00 56.70           N
ATOM   3420 HH21 ARG G 169      42.742  -7.258   6.740  1.00 56.48           H
ATOM   3421 HH22 ARG G 169      41.342  -6.765   6.661  1.00 56.49           H
ATOM   3422  C   ARG G 169      45.342 -10.088  14.114  1.00 32.87           C
ATOM   3423  O   ARG G 169      45.494  -9.055  14.742  1.00 30.06           O
ATOM   3424  H   ARG G 169      44.567 -11.755  11.754  1.00 37.58           H
ATOM   3425  N   ASP G 170      45.657 -11.284  14.601  1.00 34.69           N
ATOM   3426  CA  ASP G 170      46.566 -11.444  15.732  1.00 32.96           C
ATOM   3427  HA  ASP G 170      46.949 -10.580  15.968  1.00 33.23           H
ATOM   3428  CB  ASP G 170      45.866 -12.002  16.981  1.00 31.34           C
ATOM   3429  HB3 ASP G 170      45.124 -11.424  17.221  1.00 31.80           H
ATOM   3430  HB2 ASP G 170      46.492 -12.020  17.717  1.00 31.81           H
ATOM   3431  CG  ASP G 170      45.302 -13.424  16.811  1.00 31.62           C
ATOM   3432  OD1 ASP G 170      45.812 -14.232  16.006  1.00 29.69           O
ATOM   3433  OD2 ASP G 170      44.350 -13.741  17.567  1.00 36.03           O
ATOM   3434  C   ASP G 170      47.654 -12.329  15.187  1.00 34.46           C
ATOM   3435  O   ASP G 170      47.647 -12.654  13.998  1.00 32.44           O
ATOM   3436  H   ASP G 170      45.327 -12.031  14.319  1.00 33.86           H
ATOM   3437  N   ASN G 171      48.589 -12.740  16.024  1.00 38.62           N
ATOM   3438  CA  ASN G 171      49.723 -13.491  15.492  1.00 39.00           C
ATOM   3439  HA  ASN G 171      49.797 -13.268  14.547  1.00 38.96           H
ATOM   3440  CB  ASN G 171      51.010 -13.040  16.215  1.00 39.82           C
ATOM   3441  HB3 ASN G 171      51.767 -13.487  15.793  1.00 40.22           H
ATOM   3442  HB2 ASN G 171      50.926 -13.281  17.150  1.00 40.23           H
ATOM   3443  CG  ASN G 171      51.208 -11.498  16.158  1.00 42.44           C
ATOM   3444  OD1 ASN G 171      51.780 -10.888  17.069  1.00 43.10           O
ATOM   3445  ND2 ASN G 171      50.672 -10.860  15.105  1.00 40.69           N
ATOM   3446 HD21 ASN G 171      50.295  -9.968  15.209  1.00 41.21           H
ATOM   3447 HD22 ASN G 171      50.663 -11.279  14.223  1.00 41.19           H
ATOM   3448  C   ASN G 171      49.575 -14.977  15.575  1.00 38.51           C
ATOM   3449  O   ASN G 171      50.558 -15.678  15.578  1.00 40.05           O
ATOM   3450  H   ASN G 171      48.629 -12.573  16.877  1.00 37.65           H
ATOM   3451  N   SER G 172      48.341 -15.455  15.674  1.00 41.00           N
ATOM   3452  CA  SER G 172      48.066 -16.884  15.722  1.00 37.68           C
ATOM   3453  HA  SER G 172      48.872 -17.395  15.497  1.00 38.47           H
ATOM   3454  CB  SER G 172      47.631 -17.284  17.100  1.00 37.33           C
ATOM   3455  HB3 SER G 172      47.221 -18.163  17.073  1.00 37.98           H
ATOM   3456  HB2 SER G 172      46.983 -16.640  17.443  1.00 37.97           H
ATOM   3457  OG  SER G 172      48.745 -17.294  17.920  1.00 39.75           O
ATOM   3458  HG  SER G 172      48.655 -17.549  18.686  0.00 40.29           H
ATOM   3459  C   SER G 172      46.952 -17.223  14.753  1.00 38.99           C
ATOM   3460  O   SER G 172      45.839 -17.436  15.173  1.00 39.38           O
ATOM   3461  H   SER G 172      47.636 -14.978  15.728  1.00 39.56           H
ATOM   3462  N   PRO G 173      47.247 -17.256  13.452  1.00 37.06           N
ATOM   3463  CA  PRO G 173      46.181 -17.611  12.558  1.00 35.52           C
ATOM   3464  HA  PRO G 173      45.447 -16.965  12.652  1.00 35.60           H
ATOM   3465  CB  PRO G 173      46.813 -17.457  11.159  1.00 37.73           C
ATOM   3466  HB3 PRO G 173      46.546 -16.603  10.775  1.00 37.15           H
ATOM   3467  HB2 PRO G 173      46.545 -18.188  10.585  1.00 37.15           H
ATOM   3468  CG  PRO G 173      48.281 -17.512  11.379  1.00 37.64           C
ATOM   3469  HG3 PRO G 173      48.685 -16.806  10.848  1.00 37.28           H
ATOM   3470  HG2 PRO G 173      48.629 -18.365  11.103  1.00 37.28           H
ATOM   3471  CD  PRO G 173      48.573 -17.245  12.815  1.00 36.10           C
ATOM   3472  HD3 PRO G 173      48.996 -16.384  12.947  1.00 36.67           H
ATOM   3473  HD2 PRO G 173      49.137 -17.967  13.163  1.00 36.67           H
ATOM   3474  C   PRO G 173      45.652 -19.037  12.786  1.00 32.51           C
ATOM   3475  O   PRO G 173      46.394 -19.921  13.186  1.00 31.90           O
ATOM   3476  N   PHE G 174      44.356 -19.237  12.525  1.00 31.92           N
ATOM   3477  CA  PHE G 174      43.767 -20.574  12.602  1.00 31.70           C
ATOM   3478  HA  PHE G 174      44.217 -21.055  13.317  1.00 31.55           H
ATOM   3479  CB  PHE G 174      42.262 -20.509  12.974  1.00 30.60           C
ATOM   3480  HB3 PHE G 174      41.834 -21.330  12.708  1.00 30.41           H
ATOM   3481  HB2 PHE G 174      41.854 -19.767  12.504  1.00 30.42           H
ATOM   3482  CG  PHE G 174      42.003 -20.311  14.462  1.00 28.82           C
ATOM   3483  CD1 PHE G 174      42.644 -21.101  15.412  1.00 28.13           C
ATOM   3484  HD1 PHE G 174      43.248 -21.757  15.136  1.00 28.72           H
ATOM   3485  CE1 PHE G 174      42.402 -20.922  16.755  1.00 29.78           C
ATOM   3486  HE1 PHE G 174      42.847 -21.451  17.381  1.00 29.19           H
ATOM   3487  CZ  PHE G 174      41.511 -19.949  17.177  1.00 28.81           C
ATOM   3488  HZ  PHE G 174      41.355 -19.830  18.083  1.00 29.06           H
ATOM   3489  CE2 PHE G 174      40.875 -19.177  16.256  1.00 29.11           C
ATOM   3490  HE2 PHE G 174      40.270 -18.519  16.530  1.00 29.12           H
ATOM   3491  CD2 PHE G 174      41.115 -19.361  14.905  1.00 29.46           C
ATOM   3492  HD2 PHE G 174      40.675 -18.817  14.292  1.00 29.23           H
ATOM   3493  C   PHE G 174      44.028 -21.382  11.332  1.00 32.01           C
ATOM   3494  O   PHE G 174      44.634 -20.896  10.398  1.00 28.59           O
ATOM   3495  H   PHE G 174      43.796 -18.617  12.315  1.00 32.05           H
ATOM   3496  N   ASP G 175      43.574 -22.624  11.316  1.00 36.11           N
ATOM   3497  CA  ASP G 175      44.128 -23.615  10.405  1.00 39.18           C
ATOM   3498  HA  ASP G 175      44.640 -23.174   9.688  1.00 38.58           H
ATOM   3499  CB  ASP G 175      45.088 -24.498  11.204  1.00 39.79           C
ATOM   3500  HB3 ASP G 175      45.849 -23.957  11.468  1.00 39.39           H
ATOM   3501  HB2 ASP G 175      45.393 -25.239  10.656  1.00 39.37           H
ATOM   3502  CG  ASP G 175      44.457 -25.050  12.446  1.00 38.71           C
ATOM   3503  OD1 ASP G 175      43.280 -24.733  12.683  1.00 49.06           O
ATOM   3504  OD2 ASP G 175      45.117 -25.795  13.179  1.00 35.77           O
ATOM   3505  C   ASP G 175      43.078 -24.480   9.716  1.00 39.01           C
ATOM   3506  O   ASP G 175      43.369 -25.583   9.259  1.00 35.40           O
ATOM   3507  H   ASP G 175      42.939 -22.925  11.802  1.00 35.79           H
ATOM   3508  N   GLY G 176      41.851 -23.984   9.630  1.00 40.47           N
ATOM   3509  CA  GLY G 176      40.791 -24.738   8.975  1.00 39.05           C
ATOM   3510  HA3 GLY G 176      41.127 -25.172   8.182  1.00 39.22           H
ATOM   3511  HA2 GLY G 176      40.057 -24.155   8.741  1.00 39.16           H
ATOM   3512  C   GLY G 176      40.269 -25.792   9.935  1.00 38.60           C
ATOM   3513  O   GLY G 176      40.704 -25.832  11.103  1.00 31.37           O
ATOM   3514  H   GLY G 176      41.589 -23.229   9.941  1.00 39.74           H
ATOM   3515  N   PRO G 177      39.337 -26.632   9.451  1.00 36.16           N
ATOM   3516  CA  PRO G 177      38.778 -27.663  10.309  1.00 38.14           C
ATOM   3517  HA  PRO G 177      38.160 -27.267  10.964  1.00 37.71           H
ATOM   3518  CB  PRO G 177      37.983 -28.592   9.335  1.00 38.37           C
ATOM   3519  HB3 PRO G 177      37.038 -28.525   9.552  1.00 38.85           H
ATOM   3520  HB2 PRO G 177      38.302 -29.498   9.422  1.00 38.84           H
ATOM   3521  CG  PRO G 177      38.204 -28.078   7.953  1.00 40.68           C
ATOM   3522  HG3 PRO G 177      37.365 -28.024   7.488  1.00 39.64           H
ATOM   3523  HG2 PRO G 177      38.812 -28.694   7.501  1.00 39.64           H
ATOM   3524  CD  PRO G 177      38.849 -26.714   8.054  1.00 38.64           C
ATOM   3525  HD3 PRO G 177      38.209 -26.031   7.876  1.00 38.47           H
ATOM   3526  HD2 PRO G 177      39.594 -26.674   7.427  1.00 38.52           H
ATOM   3527  C   PRO G 177      39.861 -28.467  10.992  1.00 37.66           C
ATOM   3528  O   PRO G 177      40.828 -28.847  10.352  1.00 36.69           O
ATOM   3529  N   GLY G 178      39.647 -28.784  12.257  1.00 37.18           N
ATOM   3530  CA  GLY G 178      40.575 -29.611  12.996  1.00 38.49           C
ATOM   3531  HA3 GLY G 178      40.920 -30.328  12.441  1.00 38.87           H
ATOM   3532  HA2 GLY G 178      40.120 -29.985  13.771  1.00 38.88           H
ATOM   3533  C   GLY G 178      41.750 -28.804  13.535  1.00 41.60           C
ATOM   3534  O   GLY G 178      41.752 -27.558  13.505  1.00 39.91           O
ATOM   3535  H   GLY G 178      38.953 -28.536  12.715  1.00 37.56           H
ATOM   3536  N   GLY G 179      42.759 -29.528  14.007  1.00 42.42           N
ATOM   3537  CA  GLY G 179      43.990 -28.925  14.481  1.00 40.89           C
ATOM   3538  HA3 GLY G 179      44.397 -28.388  13.776  1.00 39.96           H
ATOM   3539  HA2 GLY G 179      44.624 -29.626  14.719  1.00 40.00           H
ATOM   3540  C   GLY G 179      43.730 -28.056  15.680  1.00 35.94           C
ATOM   3541  O   GLY G 179      43.204 -28.510  16.701  1.00 36.29           O
ATOM   3542  H   GLY G 179      42.783 -30.390  14.010  1.00 41.84           H
ATOM   3543  N   ASN G 180      44.135 -26.804  15.581  1.00 34.43           N
ATOM   3544  CA  ASN G 180      43.796 -25.852  16.629  1.00 35.16           C
ATOM   3545  HA  ASN G 180      43.973 -26.251  17.510  1.00 34.54           H
ATOM   3546  CB  ASN G 180      44.680 -24.599  16.543  1.00 37.74           C
ATOM   3547  HB3 ASN G 180      44.373 -23.947  17.180  1.00 37.73           H
ATOM   3548  HB2 ASN G 180      44.628 -24.234  15.651  1.00 37.75           H
ATOM   3549  CG  ASN G 180      46.136 -24.896  16.855  1.00 40.45           C
ATOM   3550  OD1 ASN G 180      46.464 -25.434  17.914  1.00 42.37           O
ATOM   3551  ND2 ASN G 180      47.013 -24.564  15.930  1.00 41.92           N
ATOM   3552 HD21 ASN G 180      47.882 -24.197  16.205  1.00 41.46           H
ATOM   3553 HD22 ASN G 180      46.839 -24.731  14.978  1.00 41.44           H
ATOM   3554  C   ASN G 180      42.298 -25.494  16.541  1.00 30.44           C
ATOM   3555  O   ASN G 180      41.818 -25.119  15.486  1.00 27.56           O
ATOM   3556  H   ASN G 180      44.605 -26.466  14.949  1.00 35.07           H
ATOM   3557  N   LEU G 181      41.615 -25.584  17.674  1.00 27.90           N
ATOM   3558  CA  LEU G 181      40.207 -25.285  17.784  1.00 29.27           C
ATOM   3559  HA  LEU G 181      39.778 -25.423  16.906  1.00 28.06           H
ATOM   3560  CB  LEU G 181      39.577 -26.279  18.744  1.00 26.70           C
ATOM   3561  HB3 LEU G 181      38.617 -26.194  18.677  1.00 27.77           H
ATOM   3562  HB2 LEU G 181      39.886 -26.096  19.631  1.00 27.77           H
ATOM   3563  CG  LEU G 181      39.908 -27.739  18.416  1.00 28.77           C
ATOM   3564  HG  LEU G 181      40.858 -27.882  18.544  1.00 28.03           H
ATOM   3565  CD1 LEU G 181      39.174 -28.629  19.398  1.00 28.71           C
ATOM   3566 HD11 LEU G 181      39.480 -28.419  20.290  1.00 28.72           H
ATOM   3567 HD12 LEU G 181      39.370 -29.549  19.192  1.00 28.72           H
ATOM   3568 HD13 LEU G 181      38.240 -28.468  19.330  1.00 28.72           H
ATOM   3569  CD2 LEU G 181      39.556 -28.138  16.984  1.00 27.08           C
ATOM   3570 HD21 LEU G 181      38.660 -27.843  16.801  1.00 27.61           H
ATOM   3571 HD22 LEU G 181      39.603 -29.091  16.891  1.00 27.60           H
ATOM   3572 HD23 LEU G 181      40.168 -27.711  16.381  1.00 27.60           H
ATOM   3573  C   LEU G 181      39.883 -23.864  18.244  1.00 26.97           C
ATOM   3574  O   LEU G 181      38.854 -23.344  17.915  1.00 26.08           O
ATOM   3575  H   LEU G 181      41.980 -25.809  18.427  1.00 28.83           H
ATOM   3576  N   ALA G 182      40.746 -23.301  19.068  1.00 26.37           N
ATOM   3577  CA  ALA G 182      40.483 -22.075  19.754  1.00 26.64           C
ATOM   3578  HA  ALA G 182      40.221 -21.397  19.109  1.00 27.10           H
ATOM   3579  CB  ALA G 182      39.377 -22.268  20.758  1.00 26.64           C
ATOM   3580  HB1 ALA G 182      38.542 -22.385  20.297  1.00 26.65           H
ATOM   3581  HB2 ALA G 182      39.325 -21.481  21.318  1.00 26.68           H
ATOM   3582  HB3 ALA G 182      39.566 -23.038  21.296  1.00 26.65           H
ATOM   3583  C   ALA G 182      41.744 -21.660  20.507  1.00 29.53           C
ATOM   3584  O   ALA G 182      42.634 -22.474  20.706  1.00 26.29           O
ATOM   3585  H   ALA G 182      41.503 -23.674  19.282  1.00 26.62           H
ATOM   3586  N   HIS G 183      41.835 -20.392  20.889  1.00 27.66           N
ATOM   3587  CA  HIS G 183      42.930 -19.967  21.745  1.00 28.08           C
ATOM   3588  HA  HIS G 183      43.174 -20.770  22.441  1.00 28.08           H
ATOM   3589  CB  HIS G 183      44.242 -19.696  20.947  1.00 26.77           C
ATOM   3590  HB3 HIS G 183      44.607 -20.648  20.541  1.00 25.92           H
ATOM   3591  HB2 HIS G 183      44.990 -19.286  21.630  1.00 25.94           H
ATOM   3592  CG  HIS G 183      44.110 -18.736  19.785  1.00 22.26           C
ATOM   3593  ND1 HIS G 183      44.439 -19.082  18.530  1.00 23.71           N
ATOM   3594  HD1 HIS G 183      44.811 -20.014  18.230  1.00 23.23           H
ATOM   3595  CE1 HIS G 183      44.283 -18.020  17.710  1.00 23.13           C
ATOM   3596  HE1 HIS G 183      44.454 -18.021  16.650  1.00 22.99           H
ATOM   3597  NE2 HIS G 183      43.834 -17.007  18.433  1.00 21.74           N
ATOM   3598  HE2 HIS G 183      43.569 -16.098  18.096  1.00 22.51           H
ATOM   3599  CD2 HIS G 183      43.710 -17.421  19.726  1.00 23.08           C
ATOM   3600  HD2 HIS G 183      43.362 -16.818  20.553  1.00 22.63           H
ATOM   3601  C   HIS G 183      42.510 -18.778  22.527  1.00 29.73           C
ATOM   3602  O   HIS G 183      41.502 -18.106  22.192  1.00 26.50           O
ATOM   3603  H   HIS G 183      41.328 -19.756  20.607  1.00 28.19           H
ATOM   3604  N   ALA G 184      43.265 -18.506  23.589  1.00 30.03           N
ATOM   3605  CA  ALA G 184      42.970 -17.387  24.437  1.00 31.50           C
ATOM   3606  HA  ALA G 184      42.483 -16.718  23.922  1.00 32.23           H
ATOM   3607  CB  ALA G 184      42.095 -17.847  25.579  1.00 35.58           C
ATOM   3608  HB1 ALA G 184      41.235 -18.070  25.232  1.00 34.25           H
ATOM   3609  HB2 ALA G 184      42.038 -17.143  26.221  1.00 34.26           H
ATOM   3610  HB3 ALA G 184      42.498 -18.629  25.960  1.00 34.25           H
ATOM   3611  C   ALA G 184      44.232 -16.752  24.967  1.00 33.31           C
ATOM   3612  O   ALA G 184      45.280 -17.403  25.098  1.00 30.26           O
ATOM   3613  H   ALA G 184      43.959 -18.962  23.814  1.00 30.30           H
ATOM   3614  N   PHE G 185      44.145 -15.459  25.242  1.00 34.89           N
ATOM   3615  CA  PHE G 185      45.304 -14.732  25.740  1.00 36.48           C
ATOM   3616  HA  PHE G 185      46.123 -15.205  25.493  1.00 36.30           H
ATOM   3617  CB  PHE G 185      45.389 -13.352  25.094  1.00 38.78           C
ATOM   3618  HB3 PHE G 185      46.137 -12.853  25.471  1.00 37.96           H
ATOM   3619  HB2 PHE G 185      44.571 -12.858  25.267  1.00 37.94           H
ATOM   3620  CG  PHE G 185      45.578 -13.419  23.627  1.00 37.62           C
ATOM   3621  CD1 PHE G 185      44.505 -13.642  22.793  1.00 38.54           C
ATOM   3622  HD1 PHE G 185      43.657 -13.706  23.148  1.00 37.78           H
ATOM   3623  CE1 PHE G 185      44.666 -13.708  21.428  1.00 36.51           C
ATOM   3624  HE1 PHE G 185      43.933 -13.829  20.879  1.00 37.37           H
ATOM   3625  CZ  PHE G 185      45.908 -13.561  20.890  1.00 38.06           C
ATOM   3626  HZ  PHE G 185      46.045 -13.613  19.969  1.00 38.54           H
ATOM   3627  CE2 PHE G 185      47.008 -13.370  21.716  1.00 41.77           C
ATOM   3628  HE2 PHE G 185      47.863 -13.264  21.345  1.00 40.63           H
ATOM   3629  CD2 PHE G 185      46.840 -13.288  23.077  1.00 40.98           C
ATOM   3630  HD2 PHE G 185      47.588 -13.129  23.616  1.00 40.30           H
ATOM   3631  C   PHE G 185      45.263 -14.590  27.242  1.00 35.27           C
ATOM   3632  O   PHE G 185      44.186 -14.468  27.831  1.00 36.09           O
ATOM   3633  H   PHE G 185      43.450 -14.969  25.125  1.00 34.91           H
ATOM   3634  N   GLN G 186      46.461 -14.596  27.839  1.00 34.55           N
ATOM   3635  CA  GLN G 186      46.644 -14.410  29.255  1.00 32.88           C
ATOM   3636  HA  GLN G 186      46.143 -15.126  29.686  1.00 33.98           H
ATOM   3637  CB  GLN G 186      48.135 -14.520  29.599  1.00 36.44           C
ATOM   3638  HB3 GLN G 186      48.264 -14.242  30.506  1.00 35.47           H
ATOM   3639  HB2 GLN G 186      48.628 -13.927  28.999  1.00 35.31           H
ATOM   3640  CG  GLN G 186      48.725 -15.927  29.427  1.00 35.19           C
ATOM   3641  HG3 GLN G 186      49.676 -15.888  29.592  1.00 36.39           H
ATOM   3642  HG2 GLN G 186      48.567 -16.233  28.523  1.00 36.41           H
ATOM   3643  CD  GLN G 186      48.107 -16.934  30.376  1.00 39.16           C
ATOM   3644  OE1 GLN G 186      47.425 -17.881  29.950  1.00 44.00           O
ATOM   3645  NE2 GLN G 186      48.338 -16.740  31.685  1.00 40.36           N
ATOM   3646 HE21 GLN G 186      48.471 -17.418  32.195  1.00 39.94           H
ATOM   3647 HE22 GLN G 186      48.387 -15.941  32.002  1.00 39.86           H
ATOM   3648  C   GLN G 186      46.093 -13.053  29.691  1.00 33.44           C
ATOM   3649  O   GLN G 186      45.913 -12.149  28.861  1.00 31.04           O
ATOM   3650  H   GLN G 186      47.193 -14.693  27.398  1.00 34.37           H
ATOM   3651  N   PRO G 187      45.789 -12.910  30.988  1.00 32.50           N
ATOM   3652  CA  PRO G 187      45.237 -11.689  31.534  1.00 33.24           C
ATOM   3653  HA  PRO G 187      44.296 -11.580  31.291  1.00 33.41           H
ATOM   3654  CB  PRO G 187      45.361 -11.903  33.027  1.00 33.03           C
ATOM   3655  HB3 PRO G 187      44.649 -11.441  33.491  1.00 33.73           H
ATOM   3656  HB2 PRO G 187      46.224 -11.604  33.340  1.00 33.83           H
ATOM   3657  CG  PRO G 187      45.226 -13.388  33.195  1.00 35.78           C
ATOM   3658  HG3 PRO G 187      44.283 -13.608  33.254  1.00 35.00           H
ATOM   3659  HG2 PRO G 187      45.695 -13.663  33.992  1.00 35.14           H
ATOM   3660  CD  PRO G 187      45.845 -13.997  31.989  1.00 35.31           C
ATOM   3661  HD3 PRO G 187      45.313 -14.756  31.697  1.00 34.72           H
ATOM   3662  HD2 PRO G 187      46.757 -14.244  32.158  1.00 34.76           H
ATOM   3663  C   PRO G 187      46.027 -10.437  31.139  1.00 35.01           C
ATOM   3664  O   PRO G 187      47.253 -10.453  31.102  1.00 35.68           O
ATOM   3665  N   GLY G 188      45.318  -9.353  30.888  1.00 35.71           N
ATOM   3666  CA  GLY G 188      45.953  -8.092  30.579  1.00 37.59           C
ATOM   3667  HA3 GLY G 188      46.744  -8.253  30.040  1.00 37.16           H
ATOM   3668  HA2 GLY G 188      46.214  -7.661  31.405  1.00 37.16           H
ATOM   3669  C   GLY G 188      45.003  -7.196  29.824  1.00 37.57           C
ATOM   3670  O   GLY G 188      43.899  -7.622  29.462  1.00 34.85           O
ATOM   3671  H   GLY G 188      44.457  -9.328  30.908  1.00 35.96           H
ATOM   3672  N   PRO G 189      45.406  -5.940  29.610  1.00 37.43           N
ATOM   3673  CA  PRO G 189      44.666  -4.991  28.777  1.00 38.37           C
ATOM   3674  HA  PRO G 189      43.742  -4.919  29.073  1.00 38.42           H
ATOM   3675  CB  PRO G 189      45.436  -3.669  28.996  1.00 39.25           C
ATOM   3676  HB3 PRO G 189      45.085  -3.230  29.785  1.00 39.40           H
ATOM   3677  HB2 PRO G 189      45.368  -3.110  28.212  1.00 39.40           H
ATOM   3678  CG  PRO G 189      46.841  -4.103  29.218  1.00 40.82           C
ATOM   3679  HG3 PRO G 189      47.319  -3.445  29.745  1.00 40.66           H
ATOM   3680  HG2 PRO G 189      47.285  -4.254  28.365  1.00 40.66           H
ATOM   3681  CD  PRO G 189      46.735  -5.420  29.990  1.00 41.75           C
ATOM   3682  HD3 PRO G 189      46.745  -5.252  30.939  1.00 40.47           H
ATOM   3683  HD2 PRO G 189      47.458  -6.012  29.730  1.00 40.45           H
ATOM   3684  C   PRO G 189      44.717  -5.397  27.292  1.00 38.73           C
ATOM   3685  O   PRO G 189      45.596  -6.191  26.924  1.00 33.73           O
ATOM   3686  N   GLY G 190      43.791  -4.861  26.473  1.00 38.58           N
ATOM   3687  CA  GLY G 190      43.741  -5.145  25.037  1.00 36.32           C
ATOM   3688  HA3 GLY G 190      44.605  -4.959  24.637  1.00 37.34           H
ATOM   3689  HA2 GLY G 190      43.071  -4.583  24.630  1.00 37.32           H
ATOM   3690  C   GLY G 190      43.375  -6.600  24.734  1.00 38.37           C
ATOM   3691  O   GLY G 190      42.378  -7.116  25.272  1.00 37.53           O
ATOM   3692  H   GLY G 190      43.179  -4.328  26.747  1.00 38.07           H
ATOM   3693  N   ILE G 191      44.165  -7.261  23.870  1.00 39.54           N
ATOM   3694  CA  ILE G 191      43.917  -8.679  23.551  1.00 42.12           C
ATOM   3695  HA  ILE G 191      43.001  -8.768  23.225  1.00 41.03           H
ATOM   3696  CB  ILE G 191      44.865  -9.380  22.515  1.00 43.59           C
ATOM   3697  HB  ILE G 191      45.114 -10.241  22.894  1.00 43.35           H
ATOM   3698  CG1 ILE G 191      46.161  -8.643  22.331  1.00 45.74           C
ATOM   3699 HG13 ILE G 191      46.076  -7.707  22.537  1.00 46.36           H
ATOM   3700 HG12 ILE G 191      46.452  -8.741  21.407  1.00 46.39           H
ATOM   3701  CD1 ILE G 191      47.240  -9.238  23.212  1.00 51.25           C
ATOM   3702 HD11 ILE G 191      46.909  -9.303  24.105  1.00 49.41           H
ATOM   3703 HD12 ILE G 191      48.008  -8.661  23.186  1.00 49.46           H
ATOM   3704 HD13 ILE G 191      47.472 -10.106  22.873  1.00 49.43           H
ATOM   3705  CG2 ILE G 191      44.180  -9.741  21.193  1.00 41.61           C
ATOM   3706 HG21 ILE G 191      43.402 -10.265  21.389  1.00 42.20           H
ATOM   3707 HG22 ILE G 191      44.797 -10.250  20.650  1.00 42.21           H
ATOM   3708 HG23 ILE G 191      43.926  -8.927  20.751  1.00 42.20           H
ATOM   3709  C   ILE G 191      44.020  -9.538  24.806  1.00 37.99           C
ATOM   3710  O   ILE G 191      43.504 -10.659  24.819  1.00 38.51           O
ATOM   3711  H   ILE G 191      44.845  -6.912  23.500  1.00 39.87           H
ATOM   3712  N   GLY G 192      44.726  -9.068  25.833  1.00 32.77           N
ATOM   3713  CA  GLY G 192      44.781  -9.824  27.070  1.00 30.45           C
ATOM   3714  HA3 GLY G 192      45.118  -9.253  27.781  1.00 30.55           H
ATOM   3715  HA2 GLY G 192      45.368 -10.580  26.948  1.00 30.51           H
ATOM   3716  C   GLY G 192      43.381 -10.312  27.433  1.00 28.53           C
ATOM   3717  O   GLY G 192      42.407  -9.547  27.351  1.00 32.48           O
ATOM   3718  H   GLY G 192      45.144  -8.313  25.856  1.00 33.40           H
ATOM   3719  N   GLY G 193      43.272 -11.579  27.802  1.00 29.72           N
ATOM   3720  CA  GLY G 193      41.988 -12.180  28.216  1.00 27.82           C
ATOM   3721  HA3 GLY G 193      41.474 -11.506  28.678  1.00 28.20           H
ATOM   3722  HA2 GLY G 193      42.174 -12.898  28.835  1.00 28.15           H
ATOM   3723  C   GLY G 193      41.132 -12.751  27.092  1.00 27.34           C
ATOM   3724  O   GLY G 193      40.291 -13.612  27.317  1.00 24.56           O
ATOM   3725  H   GLY G 193      43.942 -12.122  27.862  1.00 29.03           H
ATOM   3726  N   ASP G 194      41.334 -12.257  25.874  1.00 25.40           N
ATOM   3727  CA  ASP G 194      40.404 -12.530  24.826  1.00 26.23           C
ATOM   3728  HA  ASP G 194      39.495 -12.357  25.161  1.00 26.64           H
ATOM   3729  CB  ASP G 194      40.642 -11.609  23.625  1.00 29.53           C
ATOM   3730  HB3 ASP G 194      39.999 -11.845  22.929  1.00 29.26           H
ATOM   3731  HB2 ASP G 194      41.539 -11.731  23.303  1.00 29.30           H
ATOM   3732  CG  ASP G 194      40.435 -10.121  23.959  1.00 32.06           C
ATOM   3733  OD1 ASP G 194      40.136  -9.761  25.143  1.00 34.24           O
ATOM   3734  OD2 ASP G 194      40.541  -9.324  23.009  1.00 35.21           O
ATOM   3735  C   ASP G 194      40.524 -13.969  24.389  1.00 26.03           C
ATOM   3736  O   ASP G 194      41.586 -14.603  24.495  1.00 27.56           O
ATOM   3737  H   ASP G 194      42.015 -11.758  25.639  1.00 26.13           H
ATOM   3738  N   ALA G 195      39.414 -14.476  23.901  1.00 25.48           N
ATOM   3739  CA  ALA G 195      39.334 -15.846  23.444  1.00 26.66           C
ATOM   3740  HA  ALA G 195      40.219 -16.255  23.461  1.00 26.37           H
ATOM   3741  CB  ALA G 195      38.471 -16.665  24.396  1.00 27.85           C
ATOM   3742  HB1 ALA G 195      38.819 -16.595  25.297  1.00 27.48           H
ATOM   3743  HB2 ALA G 195      38.485 -17.589  24.125  1.00 27.48           H
ATOM   3744  HB3 ALA G 195      37.576 -16.332  24.390  1.00 27.47           H
ATOM   3745  C   ALA G 195      38.764 -15.905  22.072  1.00 25.18           C
ATOM   3746  O   ALA G 195      37.758 -15.275  21.793  1.00 24.41           O
ATOM   3747  H   ALA G 195      38.650 -14.070  23.914  1.00 25.88           H
ATOM   3748  N   HIS G 196      39.383 -16.722  21.242  1.00 23.99           N
ATOM   3749  CA  HIS G 196      39.046 -16.780  19.863  1.00 24.29           C
ATOM   3750  HA  HIS G 196      38.196 -16.140  19.621  1.00 24.29           H
ATOM   3751  CB  HIS G 196      40.231 -16.321  19.041  1.00 24.46           C
ATOM   3752  HB3 HIS G 196      40.029 -16.500  17.978  1.00 25.09           H
ATOM   3753  HB2 HIS G 196      41.111 -16.909  19.325  1.00 25.08           H
ATOM   3754  CG  HIS G 196      40.572 -14.859  19.231  1.00 27.49           C
ATOM   3755  ND1 HIS G 196      41.740 -14.313  18.786  1.00 30.22           N
ATOM   3756  HD1 HIS G 196      42.485 -14.840  18.303  1.00 29.30           H
ATOM   3757  CE1 HIS G 196      41.749 -13.008  19.029  1.00 29.61           C
ATOM   3758  HE1 HIS G 196      42.558 -12.331  18.783  1.00 29.82           H
ATOM   3759  NE2 HIS G 196      40.604 -12.696  19.626  1.00 29.88           N
ATOM   3760  HE2 HIS G 196      40.327 -11.749  19.952  1.00 29.55           H
ATOM   3761  CD2 HIS G 196      39.854 -13.829  19.769  1.00 28.95           C
ATOM   3762  HD2 HIS G 196      38.872 -13.890  20.190  1.00 28.74           H
ATOM   3763  C   HIS G 196      38.748 -18.180  19.510  1.00 24.37           C
ATOM   3764  O   HIS G 196      39.590 -19.073  19.727  1.00 22.70           O
ATOM   3765  H   HIS G 196      40.032 -17.248  21.466  1.00 24.36           H
ATOM   3766  N   PHE G 197      37.584 -18.400  18.890  1.00 22.59           N
ATOM   3767  CA  PHE G 197      37.181 -19.770  18.496  1.00 25.48           C
ATOM   3768  HA  PHE G 197      37.793 -20.433  18.883  1.00 24.51           H
ATOM   3769  CB  PHE G 197      35.771 -20.078  19.054  1.00 24.53           C
ATOM   3770  HB3 PHE G 197      35.513 -20.960  18.740  1.00 24.94           H
ATOM   3771  HB2 PHE G 197      35.169 -19.405  18.713  1.00 24.93           H
ATOM   3772  CG  PHE G 197      35.709 -20.045  20.555  1.00 25.28           C
ATOM   3773  CD1 PHE G 197      35.798 -21.229  21.286  1.00 26.47           C
ATOM   3774  HD1 PHE G 197      35.894 -22.041  20.827  1.00 26.03           H
ATOM   3775  CE1 PHE G 197      35.814 -21.207  22.660  1.00 25.89           C
ATOM   3776  HE1 PHE G 197      35.857 -22.005  23.120  1.00 25.96           H
ATOM   3777  CZ  PHE G 197      35.702 -20.008  23.324  1.00 25.60           C
ATOM   3778  HZ  PHE G 197      35.669 -19.993  24.249  1.00 25.84           H
ATOM   3779  CE2 PHE G 197      35.597 -18.827  22.613  1.00 26.29           C
ATOM   3780  HE2 PHE G 197      35.520 -18.012  23.060  1.00 25.96           H
ATOM   3781  CD2 PHE G 197      35.596 -18.852  21.231  1.00 25.57           C
ATOM   3782  HD2 PHE G 197      35.561 -18.053  20.750  1.00 25.67           H
ATOM   3783  C   PHE G 197      37.236 -19.916  16.976  1.00 24.38           C
ATOM   3784  O   PHE G 197      36.715 -19.059  16.247  1.00 22.31           O
ATOM   3785  H   PHE G 197      37.019 -17.801  18.698  1.00 23.66           H
ATOM   3786  N   ASP G 198      37.871 -20.987  16.506  1.00 24.72           N
ATOM   3787  CA  ASP G 198      38.049 -21.197  15.078  1.00 24.14           C
ATOM   3788  HA  ASP G 198      38.384 -20.379  14.664  1.00 24.52           H
ATOM   3789  CB  ASP G 198      39.102 -22.300  14.868  1.00 24.39           C
ATOM   3790  HB3 ASP G 198      38.741 -23.130  15.200  1.00 24.74           H
ATOM   3791  HB2 ASP G 198      39.901 -22.054  15.344  1.00 24.74           H
ATOM   3792  CG  ASP G 198      39.472 -22.527  13.379  1.00 26.10           C
ATOM   3793  OD1 ASP G 198      38.870 -21.876  12.483  1.00 27.30           O
ATOM   3794  OD2 ASP G 198      40.342 -23.392  13.113  1.00 25.12           O
ATOM   3795  C   ASP G 198      36.704 -21.564  14.414  1.00 25.25           C
ATOM   3796  O   ASP G 198      36.124 -22.618  14.679  1.00 25.03           O
ATOM   3797  H   ASP G 198      38.204 -21.602  17.000  1.00 24.50           H
ATOM   3798  N   GLU G 199      36.193 -20.689  13.566  1.00 25.93           N
ATOM   3799  CA  GLU G 199      34.872 -20.911  12.970  1.00 27.03           C
ATOM   3800  HA  GLU G 199      34.245 -21.171  13.694  1.00 26.87           H
ATOM   3801  CB  GLU G 199      34.301 -19.621  12.359  1.00 26.83           C
ATOM   3802  HB3 GLU G 199      34.869 -19.351  11.623  1.00 26.85           H
ATOM   3803  HB2 GLU G 199      34.289 -18.928  13.039  1.00 26.85           H
ATOM   3804  CG  GLU G 199      32.861 -19.747  11.843  1.00 26.72           C
ATOM   3805  HG3 GLU G 199      32.818 -20.412  11.132  1.00 27.38           H
ATOM   3806  HG2 GLU G 199      32.576 -18.890  11.494  1.00 27.37           H
ATOM   3807  CD  GLU G 199      31.897 -20.147  12.950  1.00 29.40           C
ATOM   3808  OE1 GLU G 199      31.582 -19.214  13.726  1.00 30.26           O
ATOM   3809  OE2 GLU G 199      31.467 -21.361  13.035  1.00 22.88           O
ATOM   3810  C   GLU G 199      34.878 -22.012  11.936  1.00 27.56           C
ATOM   3811  O   GLU G 199      33.819 -22.477  11.546  1.00 32.58           O
ATOM   3812  H   GLU G 199      36.562 -19.955  13.327  1.00 26.03           H
ATOM   3813  N   ASP G 200      36.052 -22.427  11.484  1.00 28.43           N
ATOM   3814  CA  ASP G 200      36.126 -23.534  10.550  1.00 27.36           C
ATOM   3815  HA  ASP G 200      35.453 -23.412   9.858  1.00 28.39           H
ATOM   3816  CB  ASP G 200      37.485 -23.587   9.822  1.00 31.30           C
ATOM   3817  HB3 ASP G 200      37.615 -24.461   9.429  1.00 30.42           H
ATOM   3818  HB2 ASP G 200      38.214 -23.441  10.476  1.00 30.38           H
ATOM   3819  CG  ASP G 200      37.627 -22.516   8.734  1.00 31.64           C
ATOM   3820  OD1 ASP G 200      36.635 -22.116   8.127  1.00 34.52           O
ATOM   3821  OD2 ASP G 200      38.754 -22.088   8.466  1.00 33.11           O
ATOM   3822  C   ASP G 200      35.862 -24.864  11.250  1.00 27.66           C
ATOM   3823  O   ASP G 200      35.750 -25.896  10.584  1.00 27.01           O
ATOM   3824  H   ASP G 200      36.813 -22.073  11.705  1.00 27.97           H
ATOM   3825  N   GLU G 201      35.769 -24.859  12.580  1.00 25.64           N
ATOM   3826  CA  GLU G 201      35.287 -26.003  13.274  1.00 26.09           C
ATOM   3827  HA  GLU G 201      35.602 -26.813  12.846  1.00 26.65           H
ATOM   3828  CB  GLU G 201      35.671 -26.015  14.764  1.00 28.84           C
ATOM   3829  HB3 GLU G 201      35.384 -26.869  15.137  1.00 28.51           H
ATOM   3830  HB2 GLU G 201      35.194 -25.312  15.221  1.00 28.49           H
ATOM   3831  CG  GLU G 201      37.129 -25.861  15.086  1.00 30.38           C
ATOM   3832  HG3 GLU G 201      37.276 -26.083  16.016  1.00 29.88           H
ATOM   3833  HG2 GLU G 201      37.369 -24.933  14.941  1.00 29.88           H
ATOM   3834  CD  GLU G 201      38.042 -26.728  14.252  1.00 29.92           C
ATOM   3835  OE1 GLU G 201      37.650 -27.823  13.866  1.00 27.77           O
ATOM   3836  OE2 GLU G 201      39.188 -26.284  14.006  1.00 36.59           O
ATOM   3837  C   GLU G 201      33.774 -26.011  13.200  1.00 26.58           C
ATOM   3838  O   GLU G 201      33.126 -24.950  13.125  1.00 26.10           O
ATOM   3839  H   GLU G 201      35.934 -24.182  13.096  1.00 26.26           H
ATOM   3840  N   ARG G 202      33.222 -27.216  13.297  1.00 29.05           N
ATOM   3841  CA  ARG G 202      31.783 -27.417  13.529  1.00 29.12           C
ATOM   3842  HA  ARG G 202      31.263 -26.669  13.161  1.00 28.45           H
ATOM   3843  CB  ARG G 202      31.328 -28.707  12.831  1.00 28.13           C
ATOM   3844  HB3 ARG G 202      31.744 -29.455  13.273  1.00 28.51           H
ATOM   3845  HB2 ARG G 202      31.628 -28.662  11.916  1.00 28.50           H
ATOM   3846  CG  ARG G 202      29.822 -28.936  12.804  1.00 28.74           C
ATOM   3847  HG3 ARG G 202      29.610 -29.489  12.054  1.00 28.80           H
ATOM   3848  HG2 ARG G 202      29.395 -28.060  12.718  1.00 28.81           H
ATOM   3849  CD  ARG G 202      29.293 -29.622  14.070  1.00 29.64           C
ATOM   3850  HD3 ARG G 202      28.345 -29.756  13.975  1.00 29.96           H
ATOM   3851  HD2 ARG G 202      29.477 -29.071  14.837  1.00 29.90           H
ATOM   3852  NE  ARG G 202      29.944 -30.900  14.381  1.00 31.88           N
ATOM   3853  HE  ARG G 202      30.720 -30.851  14.956  1.00 31.67           H
ATOM   3854  CZ  ARG G 202      29.634 -32.087  13.869  1.00 33.29           C
ATOM   3855  NH1 ARG G 202      28.651 -32.252  12.961  1.00 35.42           N
ATOM   3856 HH11 ARG G 202      28.188 -31.578  12.710  1.00 34.62           H
ATOM   3857 HH12 ARG G 202      28.482 -33.029  12.659  1.00 34.69           H
ATOM   3858  NH2 ARG G 202      30.333 -33.127  14.244  1.00 33.19           N
ATOM   3859 HH21 ARG G 202      30.962 -33.037  14.813  1.00 33.23           H
ATOM   3860 HH22 ARG G 202      30.150 -33.898  13.916  1.00 33.26           H
ATOM   3861  C   ARG G 202      31.550 -27.473  15.053  1.00 26.65           C
ATOM   3862  O   ARG G 202      31.841 -28.467  15.708  1.00 25.30           O
ATOM   3863  H   ARG G 202      33.646 -27.948  13.253  1.00 28.44           H
ATOM   3864  N   TRP G 203      30.983 -26.410  15.605  1.00 26.35           N
ATOM   3865  CA  TRP G 203      30.714 -26.317  17.037  1.00 26.72           C
ATOM   3866  HA  TRP G 203      31.529 -26.795  17.580  1.00 26.73           H
ATOM   3867  CB  TRP G 203      30.698 -24.853  17.439  1.00 26.50           C
ATOM   3868  HB3 TRP G 203      30.406 -24.763  18.499  1.00 26.54           H
ATOM   3869  HB2 TRP G 203      29.989 -24.299  16.817  1.00 26.58           H
ATOM   3870  CG  TRP G 203      32.067 -24.263  17.257  1.00 26.40           C
ATOM   3871  CD1 TRP G 203      32.480 -23.392  16.307  1.00 26.40           C
ATOM   3872  HD1 TRP G 203      31.835 -22.965  15.542  1.00 26.42           H
ATOM   3873  NE1 TRP G 203      33.794 -23.119  16.457  1.00 26.24           N
ATOM   3874  HE1 TRP G 203      34.318 -22.467  15.835  1.00 25.98           H
ATOM   3875  CE2 TRP G 203      34.301 -23.773  17.464  1.00 25.06           C
ATOM   3876  CD2 TRP G 203      33.243 -24.570  18.023  1.00 26.13           C
ATOM   3877  CE3 TRP G 203      33.512 -25.386  19.129  1.00 25.42           C
ATOM   3878  HE3 TRP G 203      32.713 -25.950  19.606  1.00 25.68           H
ATOM   3879  CZ3 TRP G 203      34.786 -25.387  19.652  1.00 25.78           C
ATOM   3880  HZ3 TRP G 203      34.998 -26.004  20.513  1.00 25.40           H
ATOM   3881  CH2 TRP G 203      35.811 -24.623  19.069  1.00 24.59           C
ATOM   3882  HH2 TRP G 203      36.792 -24.667  19.510  1.00 24.79           H
ATOM   3883  CZ2 TRP G 203      35.592 -23.828  17.955  1.00 24.23           C
ATOM   3884  HZ2 TRP G 203      36.359 -23.216  17.534  1.00 24.55           H
ATOM   3885  C   TRP G 203      29.427 -26.956  17.453  1.00 27.35           C
ATOM   3886  O   TRP G 203      28.422 -26.810  16.768  1.00 28.75           O
ATOM   3887  H   TRP G 203      30.707 -25.728  15.157  1.00 26.53           H
ATOM   3888  N   THR G 204      29.441 -27.690  18.563  1.00 28.48           N
ATOM   3889  CA  THR G 204      28.241 -28.409  19.035  1.00 27.94           C
ATOM   3890  HA  THR G 204      27.499 -28.204  18.438  1.00 27.88           H
ATOM   3891  CB  THR G 204      28.415 -29.943  18.953  1.00 26.62           C
ATOM   3892  HB  THR G 204      27.545 -30.361  19.053  1.00 26.63           H
ATOM   3893  OG1 THR G 204      29.294 -30.423  19.995  1.00 26.82           O
ATOM   3894  HG1 THR G 204      29.316 -31.319  19.905  0.00 29.50           H
ATOM   3895  CG2 THR G 204      28.977 -30.349  17.613  1.00 24.80           C
ATOM   3896 HG21 THR G 204      28.304 -30.242  16.923  1.00 25.35           H
ATOM   3897 HG22 THR G 204      29.220 -31.277  17.634  1.00 25.35           H
ATOM   3898 HG23 THR G 204      29.741 -29.836  17.373  1.00 25.37           H
ATOM   3899  C   THR G 204      27.822 -28.067  20.433  1.00 28.24           C
ATOM   3900  O   THR G 204      28.506 -27.376  21.177  1.00 30.25           O
ATOM   3901  H   THR G 204      30.140 -27.851  19.047  1.00 28.09           H
ATOM   3902  N   ASN G 205      26.665 -28.584  20.764  1.00 31.47           N
ATOM   3903  CA  ASN G 205      26.103 -28.585  22.101  1.00 31.81           C
ATOM   3904  HA  ASN G 205      26.744 -28.265  22.761  1.00 32.13           H
ATOM   3905  CB  ASN G 205      24.835 -27.754  22.126  1.00 35.20           C
ATOM   3906  HB3 ASN G 205      25.084 -26.846  21.912  1.00 36.60           H
ATOM   3907  HB2 ASN G 205      24.440 -27.800  23.011  1.00 36.60           H
ATOM   3908  CG  ASN G 205      23.774 -28.223  21.086  1.00 45.90           C
ATOM   3909  OD1 ASN G 205      24.022 -29.079  20.196  1.00 44.05           O
ATOM   3910  ND2 ASN G 205      22.584 -27.639  21.193  1.00 50.97           N
ATOM   3911 HD21 ASN G 205      21.922 -27.747  20.486  1.00 49.29           H
ATOM   3912 HD22 ASN G 205      22.386 -27.108  21.991  1.00 49.11           H
ATOM   3913  C   ASN G 205      25.749 -30.011  22.460  1.00 30.84           C
ATOM   3914  O   ASN G 205      24.761 -30.247  23.164  1.00 33.16           O
ATOM   3915  H   ASN G 205      26.139 -28.971  20.194  1.00 30.73           H
ATOM   3916  N   ASN G 206      26.501 -30.968  21.938  1.00 29.17           N
ATOM   3917  CA  ASN G 206      26.190 -32.385  22.150  1.00 32.41           C
ATOM   3918  HA  ASN G 206      25.720 -32.511  23.006  1.00 32.06           H
ATOM   3919  CB  ASN G 206      25.260 -32.904  21.033  1.00 34.54           C
ATOM   3920  HB3 ASN G 206      24.431 -32.408  21.063  1.00 34.20           H
ATOM   3921  HB2 ASN G 206      25.067 -33.848  21.154  1.00 34.20           H
ATOM   3922  CG  ASN G 206      25.865 -32.718  19.634  1.00 35.25           C
ATOM   3923  OD1 ASN G 206      27.079 -32.797  19.433  1.00 31.31           O
ATOM   3924  ND2 ASN G 206      25.017 -32.458  18.680  1.00 35.15           N
ATOM   3925 HD21 ASN G 206      25.155 -31.679  18.109  1.00 35.11           H
ATOM   3926 HD22 ASN G 206      24.263 -33.065  18.515  1.00 35.13           H
ATOM   3927  C   ASN G 206      27.485 -33.160  22.212  1.00 31.92           C
ATOM   3928  O   ASN G 206      28.536 -32.559  22.351  1.00 38.65           O
ATOM   3929  H   ASN G 206      27.182 -30.851  21.449  1.00 30.34           H
ATOM   3930  N   PHE G 207      27.411 -34.477  22.128  1.00 34.47           N
ATOM   3931  CA  PHE G 207      28.570 -35.315  22.316  1.00 37.57           C
ATOM   3932  HA  PHE G 207      28.976 -35.073  23.163  1.00 37.42           H
ATOM   3933  CB  PHE G 207      28.190 -36.812  22.475  1.00 41.73           C
ATOM   3934  HB3 PHE G 207      27.535 -36.904  23.187  1.00 40.98           H
ATOM   3935  HB2 PHE G 207      28.993 -37.291  22.750  1.00 41.01           H
ATOM   3936  CG  PHE G 207      27.714 -37.514  21.204  1.00 42.88           C
ATOM   3937  CD1 PHE G 207      26.392 -37.369  20.750  1.00 44.67           C
ATOM   3938  HD1 PHE G 207      25.827 -36.787  21.190  1.00 44.29           H
ATOM   3939  CE1 PHE G 207      25.938 -38.078  19.622  1.00 45.17           C
ATOM   3940  HE1 PHE G 207      25.075 -37.934  19.320  1.00 44.67           H
ATOM   3941  CZ  PHE G 207      26.788 -38.950  18.926  1.00 43.55           C
ATOM   3942  HZ  PHE G 207      26.481 -39.400  18.182  1.00 44.88           H
ATOM   3943  CE2 PHE G 207      28.098 -39.143  19.383  1.00 47.69           C
ATOM   3944  HE2 PHE G 207      28.663 -39.723  18.933  1.00 46.25           H
ATOM   3945  CD2 PHE G 207      28.552 -38.446  20.522  1.00 45.99           C
ATOM   3946  HD2 PHE G 207      29.420 -38.577  20.813  1.00 45.57           H
ATOM   3947  C   PHE G 207      29.576 -35.166  21.212  1.00 36.05           C
ATOM   3948  O   PHE G 207      30.761 -35.514  21.354  1.00 33.52           O
ATOM   3949  H   PHE G 207      26.683 -34.915  21.937  1.00 34.70           H
ATOM   3950  N   ARG G 208      29.071 -34.695  20.086  1.00 33.17           N
ATOM   3951  CA  ARG G 208      29.829 -34.736  18.878  1.00 32.69           C
ATOM   3952  HA  ARG G 208      30.260 -35.612  18.796  1.00 32.23           H
ATOM   3953  CB  ARG G 208      28.939 -34.628  17.636  1.00 31.82           C
ATOM   3954  HB3 ARG G 208      29.497 -34.685  16.847  1.00 32.72           H
ATOM   3955  HB2 ARG G 208      28.431 -33.812  17.628  1.00 32.74           H
ATOM   3956  CG  ARG G 208      27.985 -35.749  17.503  1.00 34.88           C
ATOM   3957  HG3 ARG G 208      27.500 -35.865  18.319  1.00 35.12           H
ATOM   3958  HG2 ARG G 208      28.485 -36.556  17.299  1.00 35.13           H
ATOM   3959  CD  ARG G 208      27.012 -35.476  16.379  1.00 39.46           C
ATOM   3960  HD3 ARG G 208      27.502 -35.175  15.598  1.00 38.55           H
ATOM   3961  HD2 ARG G 208      26.429 -34.790  16.690  1.00 38.68           H
ATOM   3962  NE  ARG G 208      26.281 -36.681  16.005  1.00 40.45           N
ATOM   3963  HE  ARG G 208      26.793 -37.319  15.503  1.00 42.42           H
ATOM   3964  CZ  ARG G 208      24.995 -36.916  16.222  1.00 50.52           C
ATOM   3965  NH1 ARG G 208      24.214 -35.980  16.803  1.00 57.77           N
ATOM   3966 HH11 ARG G 208      24.537 -35.241  17.062  1.00 54.81           H
ATOM   3967 HH12 ARG G 208      23.390 -36.150  16.926  1.00 55.09           H
ATOM   3968  NH2 ARG G 208      24.459 -38.080  15.819  1.00 48.74           N
ATOM   3969 HH21 ARG G 208      24.937 -38.681  15.443  1.00 49.27           H
ATOM   3970 HH22 ARG G 208      23.618 -38.228  15.952  1.00 49.33           H
ATOM   3971  C   ARG G 208      30.872 -33.648  18.851  1.00 30.56           C
ATOM   3972  O   ARG G 208      30.779 -32.618  19.514  1.00 27.23           O
ATOM   3973  H   ARG G 208      28.274 -34.395  20.006  1.00 33.73           H
ATOM   3974  N   GLU G 209      31.836 -33.877  17.999  1.00 33.21           N
ATOM   3975  CA  GLU G 209      32.960 -33.033  17.937  1.00 38.70           C
ATOM   3976  HA  GLU G 209      33.309 -32.912  18.874  1.00 38.14           H
ATOM   3977  CB  GLU G 209      34.109 -33.648  17.105  1.00 39.23           C
ATOM   3978  HB3 GLU G 209      34.720 -32.933  16.829  1.00 39.60           H
ATOM   3979  HB2 GLU G 209      33.726 -34.099  16.353  1.00 39.56           H
ATOM   3980  CG  GLU G 209      34.935 -34.644  17.912  1.00 41.25           C
ATOM   3981  HG3 GLU G 209      34.372 -35.403  18.129  1.00 41.01           H
ATOM   3982  HG2 GLU G 209      35.231 -34.214  18.747  1.00 41.00           H
ATOM   3983  CD  GLU G 209      36.140 -35.150  17.160  1.00 42.33           C
ATOM   3984  OE1 GLU G 209      36.298 -34.839  15.966  1.00 41.66           O
ATOM   3985  OE2 GLU G 209      36.950 -35.850  17.792  1.00 56.50           O
ATOM   3986  C   GLU G 209      32.668 -31.627  17.506  1.00 41.47           C
ATOM   3987  O   GLU G 209      32.084 -31.351  16.490  1.00 37.30           O
ATOM   3988  H   GLU G 209      31.864 -34.529  17.451  1.00 33.80           H
ATOM   3989  N   TYR G 210      33.607 -30.961  18.129  1.00 42.45           N
ATOM   3990  CA  TYR G 210      33.686 -29.905  19.088  1.00 33.92           C
ATOM   3991  HA  TYR G 210      34.093 -30.470  19.775  1.00 34.56           H
ATOM   3992  CB  TYR G 210      34.843 -28.987  18.684  1.00 31.65           C
ATOM   3993  HB3 TYR G 210      35.208 -28.584  19.492  1.00 31.42           H
ATOM   3994  HB2 TYR G 210      34.526 -28.326  18.059  1.00 31.40           H
ATOM   3995  CG  TYR G 210      35.876 -29.845  17.994  1.00 28.65           C
ATOM   3996  CD1 TYR G 210      36.590 -30.797  18.713  1.00 30.27           C
ATOM   3997  HD1 TYR G 210      36.451 -30.865  19.645  1.00 29.85           H
ATOM   3998  CE1 TYR G 210      37.483 -31.653  18.090  1.00 29.89           C
ATOM   3999  HE1 TYR G 210      37.980 -32.254  18.610  1.00 30.08           H
ATOM   4000  CZ  TYR G 210      37.642 -31.560  16.722  1.00 30.29           C
ATOM   4001  OH  TYR G 210      38.494 -32.356  16.052  1.00 31.81           O
ATOM   4002  HH  TYR G 210      38.254 -33.198  15.916  0.00 34.50           H
ATOM   4003  CE2 TYR G 210      36.922 -30.646  15.988  1.00 31.50           C
ATOM   4004  HE2 TYR G 210      37.063 -30.588  15.077  1.00 30.50           H
ATOM   4005  CD2 TYR G 210      36.033 -29.812  16.625  1.00 28.64           C
ATOM   4006  HD2 TYR G 210      35.556 -29.211  16.135  1.00 29.33           H
ATOM   4007  C   TYR G 210      32.553 -29.241  19.834  1.00 32.39           C
ATOM   4008  O   TYR G 210      31.968 -28.271  19.411  1.00 27.69           O
ATOM   4009  H   TYR G 210      34.392 -31.238  17.972  1.00 39.75           H
ATOM   4010  N   ASN G 211      32.374 -29.735  21.054  1.00 30.77           N
ATOM   4011  CA  ASN G 211      31.486 -29.147  22.033  1.00 28.83           C
ATOM   4012  HA  ASN G 211      30.595 -29.030  21.639  1.00 29.20           H
ATOM   4013  CB  ASN G 211      31.337 -30.114  23.225  1.00 30.89           C
ATOM   4014  HB3 ASN G 211      32.181 -30.171  23.695  1.00 30.35           H
ATOM   4015  HB2 ASN G 211      31.061 -30.984  22.889  1.00 30.39           H
ATOM   4016  CG  ASN G 211      30.313 -29.657  24.203  1.00 30.63           C
ATOM   4017  OD1 ASN G 211      30.570 -28.807  25.022  1.00 31.03           O
ATOM   4018  ND2 ASN G 211      29.100 -30.220  24.101  1.00 39.10           N
ATOM   4019 HD21 ASN G 211      28.538 -30.283  24.901  1.00 36.24           H
ATOM   4020 HD22 ASN G 211      28.777 -30.545  23.244  1.00 36.15           H
ATOM   4021  C   ASN G 211      31.983 -27.805  22.508  1.00 27.07           C
ATOM   4022  O   ASN G 211      33.052 -27.704  23.118  1.00 28.95           O
ATOM   4023  H   ASN G 211      32.744 -30.468  21.334  1.00 30.71           H
ATOM   4024  N   LEU G 212      31.221 -26.759  22.231  1.00 26.83           N
ATOM   4025  CA  LEU G 212      31.697 -25.413  22.500  1.00 27.45           C
ATOM   4026  HA  LEU G 212      32.555 -25.285  22.055  1.00 27.48           H
ATOM   4027  CB  LEU G 212      30.730 -24.377  21.951  1.00 29.17           C
ATOM   4028  HB3 LEU G 212      29.839 -24.583  22.281  1.00 28.97           H
ATOM   4029  HB2 LEU G 212      30.738 -24.450  20.982  1.00 28.98           H
ATOM   4030  CG  LEU G 212      30.989 -22.899  22.291  1.00 30.14           C
ATOM   4031  HG  LEU G 212      31.006 -22.789  23.252  1.00 29.84           H
ATOM   4032  CD1 LEU G 212      32.336 -22.437  21.739  1.00 28.49           C
ATOM   4033 HD11 LEU G 212      33.036 -22.931  22.184  1.00 28.98           H
ATOM   4034 HD12 LEU G 212      32.432 -21.504  21.891  1.00 28.98           H
ATOM   4035 HD13 LEU G 212      32.368 -22.641  20.799  1.00 28.98           H
ATOM   4036  CD2 LEU G 212      29.847 -22.036  21.744  1.00 31.34           C
ATOM   4037 HD21 LEU G 212      29.776 -22.186  20.797  1.00 30.96           H
ATOM   4038 HD22 LEU G 212      30.065 -21.112  21.908  1.00 30.96           H
ATOM   4039 HD23 LEU G 212      29.039 -22.272  22.192  1.00 30.96           H
ATOM   4040  C   LEU G 212      31.919 -25.173  23.991  1.00 26.53           C
ATOM   4041  O   LEU G 212      32.900 -24.511  24.398  1.00 24.23           O
ATOM   4042  H   LEU G 212      30.417 -26.808  21.927  1.00 27.07           H
ATOM   4043  N   HIS G 213      31.002 -25.677  24.813  1.00 24.69           N
ATOM   4044  CA  HIS G 213      31.118 -25.462  26.254  1.00 29.86           C
ATOM   4045  HA  HIS G 213      31.105 -24.377  26.487  1.00 29.50           H
ATOM   4046  CB  HIS G 213      29.911 -26.068  26.983  1.00 33.11           C
ATOM   4047  HB3 HIS G 213      29.768 -27.094  26.641  1.00 32.18           H
ATOM   4048  HB2 HIS G 213      29.023 -25.469  26.751  1.00 32.21           H
ATOM   4049  CG  HIS G 213      30.062 -26.095  28.496  1.00 32.49           C
ATOM   4050  ND1 HIS G 213      30.322 -25.016  29.213  1.00 32.67           N
ATOM   4051  HD1 HIS G 213      30.483 -24.059  28.831  1.00 32.71           H
ATOM   4052  CE1 HIS G 213      30.414 -25.345  30.508  1.00 32.96           C
ATOM   4053  HE1 HIS G 213      30.637 -24.667  31.337  1.00 33.30           H
ATOM   4054  NE2 HIS G 213      30.195 -26.641  30.609  1.00 34.20           N
ATOM   4055  HE2 HIS G 213      30.183 -27.186  31.493  1.00 33.75           H
ATOM   4056  CD2 HIS G 213      29.979 -27.140  29.387  1.00 33.62           C
ATOM   4057  HD2 HIS G 213      29.737 -28.159  29.131  1.00 33.66           H
ATOM   4058  C   HIS G 213      32.430 -26.017  26.783  1.00 30.41           C
ATOM   4059  O   HIS G 213      33.141 -25.333  27.541  1.00 31.72           O
ATOM   4060  H   HIS G 213      30.301 -26.095  24.575  1.00 26.33           H
ATOM   4061  N   ARG G 214      32.758 -27.233  26.347  1.00 28.33           N
ATOM   4062  CA  ARG G 214      33.990 -27.909  26.740  1.00 30.98           C
ATOM   4063  HA  ARG G 214      34.000 -27.961  27.719  1.00 30.77           H
ATOM   4064  CB  ARG G 214      34.023 -29.313  26.176  1.00 33.23           C
ATOM   4065  HB3 ARG G 214      33.786 -29.272  25.234  1.00 32.93           H
ATOM   4066  HB2 ARG G 214      33.354 -29.836  26.653  1.00 32.95           H
ATOM   4067  CG  ARG G 214      35.354 -30.048  26.272  1.00 34.40           C
ATOM   4068  HG3 ARG G 214      36.057 -29.512  25.891  1.00 35.47           H
ATOM   4069  HG2 ARG G 214      35.269 -30.883  25.802  1.00 35.44           H
ATOM   4070  CD  ARG G 214      35.766 -30.371  27.703  1.00 40.34           C
ATOM   4071  HD3 ARG G 214      35.113 -30.988  28.088  1.00 40.34           H
ATOM   4072  HD2 ARG G 214      35.817 -29.560  28.245  1.00 40.39           H
ATOM   4073  NE  ARG G 214      37.056 -31.053  27.651  1.00 47.28           N
ATOM   4074  HE  ARG G 214      37.046 -32.002  27.491  1.00 47.04           H
ATOM   4075  CZ  ARG G 214      38.239 -30.443  27.565  1.00 53.90           C
ATOM   4076  NH1 ARG G 214      38.332 -29.116  27.549  1.00 55.16           N
ATOM   4077 HH11 ARG G 214      37.633 -28.621  27.620  1.00 54.49           H
ATOM   4078 HH12 ARG G 214      39.108 -28.744  27.541  1.00 54.52           H
ATOM   4079  NH2 ARG G 214      39.351 -31.159  27.487  1.00 55.15           N
ATOM   4080 HH21 ARG G 214      39.309 -32.019  27.504  1.00 54.65           H
ATOM   4081 HH22 ARG G 214      40.113 -30.772  27.459  1.00 54.69           H
ATOM   4082  C   ARG G 214      35.255 -27.158  26.331  1.00 30.44           C
ATOM   4083  O   ARG G 214      36.157 -27.013  27.136  1.00 31.33           O
ATOM   4084  H   ARG G 214      32.265 -27.688  25.808  1.00 29.43           H
ATOM   4085  N   VAL G 215      35.303 -26.654  25.100  1.00 30.18           N
ATOM   4086  CA  VAL G 215      36.434 -25.876  24.657  1.00 26.56           C
ATOM   4087  HA  VAL G 215      37.235 -26.384  24.897  1.00 26.93           H
ATOM   4088  CB  VAL G 215      36.422 -25.717  23.142  1.00 25.29           C
ATOM   4089  HB  VAL G 215      35.574 -25.291  22.872  1.00 25.11           H
ATOM   4090  CG1 VAL G 215      37.565 -24.836  22.696  1.00 23.90           C
ATOM   4091 HG11 VAL G 215      37.320 -23.914  22.851  1.00 24.33           H
ATOM   4092 HG12 VAL G 215      37.719 -24.974  21.761  1.00 24.33           H
ATOM   4093 HG13 VAL G 215      38.344 -25.059  23.206  1.00 24.34           H
ATOM   4094  CG2 VAL G 215      36.483 -27.090  22.471  1.00 24.46           C
ATOM   4095 HG21 VAL G 215      37.113 -27.644  22.924  1.00 24.79           H
ATOM   4096 HG22 VAL G 215      36.746 -26.988  21.556  1.00 24.73           H
ATOM   4097 HG23 VAL G 215      35.612 -27.498  22.492  1.00 24.76           H
ATOM   4098  C   VAL G 215      36.484 -24.534  25.367  1.00 26.25           C
ATOM   4099  O   VAL G 215      37.563 -24.083  25.751  1.00 31.61           O
ATOM   4100  H   VAL G 215      34.645 -26.709  24.535  1.00 29.25           H
ATOM   4101  N   ALA G 216      35.342 -23.897  25.554  1.00 25.03           N
ATOM   4102  CA  ALA G 216      35.333 -22.578  26.182  1.00 27.23           C
ATOM   4103  HA  ALA G 216      35.930 -21.969  25.715  1.00 26.78           H
ATOM   4104  CB  ALA G 216      33.943 -21.977  26.116  1.00 27.91           C
ATOM   4105  HB1 ALA G 216      33.693 -21.844  25.209  1.00 27.69           H
ATOM   4106  HB2 ALA G 216      33.924 -21.146  26.602  1.00 27.68           H
ATOM   4107  HB3 ALA G 216      33.320 -22.590  26.541  1.00 27.68           H
ATOM   4108  C   ALA G 216      35.808 -22.661  27.650  1.00 26.38           C
ATOM   4109  O   ALA G 216      36.473 -21.746  28.154  1.00 21.74           O
ATOM   4110  H   ALA G 216      34.580 -24.179  25.295  1.00 25.86           H
ATOM   4111  N   ALA G 217      35.439 -23.742  28.336  1.00 25.23           N
ATOM   4112  CA  ALA G 217      35.919 -23.948  29.708  1.00 26.82           C
ATOM   4113  HA  ALA G 217      35.573 -23.251  30.311  1.00 26.70           H
ATOM   4114  CB  ALA G 217      35.447 -25.296  30.243  1.00 27.81           C
ATOM   4115  HB1 ALA G 217      34.540 -25.435  29.963  1.00 27.53           H
ATOM   4116  HB2 ALA G 217      35.507 -25.273  31.208  1.00 27.65           H
ATOM   4117  HB3 ALA G 217      36.026 -25.992  29.885  1.00 27.54           H
ATOM   4118  C   ALA G 217      37.443 -23.876  29.787  1.00 26.64           C
ATOM   4119  O   ALA G 217      37.996 -23.198  30.680  1.00 29.63           O
ATOM   4120  H   ALA G 217      34.919 -24.346  28.047  1.00 25.88           H
ATOM   4121  N   HIS G 218      38.101 -24.578  28.864  1.00 29.81           N
ATOM   4122  CA  HIS G 218      39.554 -24.590  28.745  1.00 32.31           C
ATOM   4123  HA  HIS G 218      40.025 -24.929  29.664  1.00 32.52           H
ATOM   4124  CB  HIS G 218      39.930 -25.554  27.608  1.00 34.63           C
ATOM   4125  HB3 HIS G 218      39.506 -25.183  26.673  1.00 34.06           H
ATOM   4126  HB2 HIS G 218      39.543 -26.537  27.838  1.00 34.13           H
ATOM   4127  CG  HIS G 218      41.419 -25.722  27.359  1.00 34.71           C
ATOM   4128  ND1 HIS G 218      42.133 -26.682  27.935  1.00 33.38           N
ATOM   4129  HD1 HIS G 218      41.765 -27.359  28.627  1.00 33.72           H
ATOM   4130  CE1 HIS G 218      43.409 -26.615  27.513  1.00 33.02           C
ATOM   4131  HE1 HIS G 218      44.215 -27.253  27.832  1.00 33.20           H
ATOM   4132  NE2 HIS G 218      43.519 -25.609  26.662  1.00 32.24           N
ATOM   4133  HE2 HIS G 218      44.383 -25.341  26.166  1.00 33.25           H
ATOM   4134  CD2 HIS G 218      42.297 -25.050  26.506  1.00 35.04           C
ATOM   4135  HD2 HIS G 218      42.071 -24.198  25.893  1.00 34.27           H
ATOM   4136  C   HIS G 218      40.082 -23.200  28.449  1.00 33.85           C
ATOM   4137  O   HIS G 218      41.028 -22.710  29.098  1.00 32.35           O
ATOM   4138  H   HIS G 218      37.719 -25.060  28.244  1.00 29.61           H
ATOM   4139  N   GLU G 219      39.506 -22.541  27.452  1.00 32.30           N
ATOM   4140  CA  GLU G 219      40.101 -21.290  26.971  1.00 31.78           C
ATOM   4141  HA  GLU G 219      41.050 -21.455  26.752  1.00 31.77           H
ATOM   4142  CB  GLU G 219      39.401 -20.777  25.718  1.00 32.21           C
ATOM   4143  HB3 GLU G 219      39.736 -19.894  25.507  1.00 32.21           H
ATOM   4144  HB2 GLU G 219      38.452 -20.727  25.899  1.00 32.21           H
ATOM   4145  CG  GLU G 219      39.568 -21.632  24.452  1.00 32.65           C
ATOM   4146  HG3 GLU G 219      39.327 -21.071  23.676  1.00 32.59           H
ATOM   4147  HG2 GLU G 219      38.973 -22.389  24.472  1.00 32.62           H
ATOM   4148  CD  GLU G 219      40.970 -22.119  24.233  1.00 32.96           C
ATOM   4149  OE1 GLU G 219      41.945 -21.366  24.450  1.00 37.10           O
ATOM   4150  OE2 GLU G 219      41.099 -23.265  23.780  1.00 36.19           O
ATOM   4151  C   GLU G 219      40.032 -20.251  28.043  1.00 30.63           C
ATOM   4152  O   GLU G 219      40.955 -19.462  28.242  1.00 34.71           O
ATOM   4153  H   GLU G 219      38.802 -22.794  27.011  1.00 32.51           H
ATOM   4154  N   LEU G 220      38.915 -20.240  28.730  1.00 29.51           N
ATOM   4155  CA  LEU G 220      38.701 -19.247  29.747  1.00 30.47           C
ATOM   4156  HA  LEU G 220      38.896 -18.353  29.380  1.00 30.53           H
ATOM   4157  CB  LEU G 220      37.251 -19.258  30.192  1.00 32.12           C
ATOM   4158  HB3 LEU G 220      37.227 -19.034  31.121  1.00 32.81           H
ATOM   4159  HB2 LEU G 220      36.907 -20.161  30.072  1.00 32.76           H
ATOM   4160  CG  LEU G 220      36.261 -18.301  29.504  1.00 37.14           C
ATOM   4161  HG  LEU G 220      36.030 -17.638  30.161  1.00 35.98           H
ATOM   4162  CD1 LEU G 220      36.775 -17.498  28.306  1.00 38.72           C
ATOM   4163 HD11 LEU G 220      37.404 -16.844  28.611  1.00 38.17           H
ATOM   4164 HD12 LEU G 220      36.034 -17.049  27.885  1.00 38.17           H
ATOM   4165 HD13 LEU G 220      37.183 -18.090  27.666  1.00 38.16           H
ATOM   4166  CD2 LEU G 220      34.959 -18.996  29.160  1.00 34.94           C
ATOM   4167 HD21 LEU G 220      35.101 -19.580  28.410  1.00 35.51           H
ATOM   4168 HD22 LEU G 220      34.320 -18.322  28.928  1.00 35.58           H
ATOM   4169 HD23 LEU G 220      34.672 -19.487  29.929  1.00 35.56           H
ATOM   4170  C   LEU G 220      39.687 -19.469  30.900  1.00 29.79           C
ATOM   4171  O   LEU G 220      40.040 -18.525  31.593  1.00 22.82           O
ATOM   4172  H   LEU G 220      38.256 -20.769  28.580  1.00 30.04           H
ATOM   4173  N   GLY G 221      40.145 -20.711  31.061  1.00 28.42           N
ATOM   4174  CA  GLY G 221      41.243 -20.994  31.956  1.00 30.43           C
ATOM   4175  HA3 GLY G 221      41.509 -21.927  31.882  1.00 29.91           H
ATOM   4176  HA2 GLY G 221      40.973 -20.814  32.883  1.00 29.91           H
ATOM   4177  C   GLY G 221      42.427 -20.126  31.626  1.00 30.23           C
ATOM   4178  O   GLY G 221      42.970 -19.446  32.483  1.00 31.86           O
ATOM   4179  H   GLY G 221      39.784 -21.413  30.701  1.00 29.23           H
ATOM   4180  N   HIS G 222      42.781 -20.084  30.354  1.00 33.83           N
ATOM   4181  CA  HIS G 222      43.855 -19.214  29.902  1.00 31.29           C
ATOM   4182  HA  HIS G 222      44.762 -19.417  30.472  1.00 32.47           H
ATOM   4183  CB  HIS G 222      44.160 -19.436  28.423  1.00 35.19           C
ATOM   4184  HB3 HIS G 222      44.881 -18.666  28.124  1.00 34.66           H
ATOM   4185  HB2 HIS G 222      43.230 -19.342  27.873  1.00 34.67           H
ATOM   4186  CG  HIS G 222      44.733 -20.783  28.095  1.00 37.23           C
ATOM   4187  ND1 HIS G 222      45.797 -21.282  28.730  1.00 38.07           N
ATOM   4188  HD1 HIS G 222      46.327 -20.788  29.482  1.00 37.70           H
ATOM   4189  CE1 HIS G 222      46.088 -22.496  28.226  1.00 37.50           C
ATOM   4190  HE1 HIS G 222      46.910 -23.119  28.520  1.00 38.10           H
ATOM   4191  NE2 HIS G 222      45.204 -22.770  27.259  1.00 39.55           N
ATOM   4192  HE2 HIS G 222      45.229 -23.636  26.705  1.00 38.61           H
ATOM   4193  CD2 HIS G 222      44.363 -21.733  27.144  1.00 37.55           C
ATOM   4194  HD2 HIS G 222      43.550 -21.655  26.488  1.00 37.92           H
ATOM   4195  C   HIS G 222      43.520 -17.776  30.138  1.00 30.99           C
ATOM   4196  O   HIS G 222      44.401 -16.980  30.554  1.00 34.22           O
ATOM   4197  H   HIS G 222      42.397 -20.540  29.731  1.00 32.35           H
ATOM   4198  N   SER G 223      42.290 -17.394  29.805  1.00 28.61           N
ATOM   4199  CA  SER G 223      41.877 -15.986  29.945  1.00 29.28           C
ATOM   4200  HA  SER G 223      42.426 -15.419  29.354  1.00 29.12           H
ATOM   4201  CB  SER G 223      40.405 -15.782  29.570  1.00 27.38           C
ATOM   4202  HB3 SER G 223      40.160 -14.875  29.775  1.00 28.45           H
ATOM   4203  HB2 SER G 223      39.874 -16.402  30.090  1.00 28.43           H
ATOM   4204  OG  SER G 223      40.158 -16.033  28.181  1.00 30.10           O
ATOM   4205  HG  SER G 223      39.220 -16.017  28.016  0.00 31.17           H
ATOM   4206  C   SER G 223      42.070 -15.522  31.363  1.00 30.97           C
ATOM   4207  O   SER G 223      42.295 -14.329  31.614  1.00 29.11           O
ATOM   4208  H   SER G 223      41.691 -17.890  29.442  1.00 29.34           H
ATOM   4209  N   LEU G 224      42.011 -16.479  32.294  1.00 30.87           N
ATOM   4210  CA  LEU G 224      42.126 -16.179  33.700  1.00 30.72           C
ATOM   4211  HA  LEU G 224      41.878 -15.229  33.866  1.00 30.65           H
ATOM   4212  CB  LEU G 224      41.171 -17.051  34.477  1.00 27.12           C
ATOM   4213  HB3 LEU G 224      41.311 -16.882  35.435  1.00 28.13           H
ATOM   4214  HB2 LEU G 224      41.360 -17.972  34.268  1.00 28.09           H
ATOM   4215  CG  LEU G 224      39.730 -16.732  34.153  1.00 27.74           C
ATOM   4216  HG  LEU G 224      39.585 -16.844  33.209  1.00 27.84           H
ATOM   4217  CD1 LEU G 224      38.780 -17.682  34.868  1.00 29.64           C
ATOM   4218 HD11 LEU G 224      39.008 -18.586  34.603  1.00 29.03           H
ATOM   4219 HD12 LEU G 224      37.885 -17.481  34.612  1.00 29.02           H
ATOM   4220 HD13 LEU G 224      38.903 -17.583  35.815  1.00 29.03           H
ATOM   4221  CD2 LEU G 224      39.390 -15.295  34.501  1.00 27.15           C
ATOM   4222 HD21 LEU G 224      39.795 -15.057  35.330  1.00 27.34           H
ATOM   4223 HD22 LEU G 224      38.436 -15.206  34.580  1.00 27.38           H
ATOM   4224 HD23 LEU G 224      39.702 -14.720  33.808  1.00 27.36           H
ATOM   4225  C   LEU G 224      43.547 -16.346  34.253  1.00 34.44           C
ATOM   4226  O   LEU G 224      43.820 -15.950  35.407  1.00 38.53           O
ATOM   4227  H   LEU G 224      41.890 -17.305  32.143  1.00 30.80           H
ATOM   4228  N   GLY G 225      44.446 -16.883  33.433  1.00 35.35           N
ATOM   4229  CA  GLY G 225      45.865 -16.973  33.774  1.00 37.08           C
ATOM   4230  HA3 GLY G 225      46.036 -16.459  34.578  1.00 36.89           H
ATOM   4231  HA2 GLY G 225      46.379 -16.527  33.083  1.00 36.80           H
ATOM   4232  C   GLY G 225      46.453 -18.356  33.925  1.00 37.45           C
ATOM   4233  O   GLY G 225      47.588 -18.503  34.345  1.00 41.20           O
ATOM   4234  H   GLY G 225      44.268 -17.172  32.656  1.00 35.46           H
ATOM   4235  N   LEU G 226      45.696 -19.379  33.602  1.00 37.57           N
ATOM   4236  CA  LEU G 226      46.248 -20.720  33.633  1.00 35.99           C
ATOM   4237  HA  LEU G 226      46.871 -20.798  34.393  1.00 37.09           H
ATOM   4238  CB  LEU G 226      45.120 -21.711  33.828  1.00 36.86           C
ATOM   4239  HB3 LEU G 226      45.502 -22.606  33.808  1.00 36.90           H
ATOM   4240  HB2 LEU G 226      44.489 -21.613  33.108  1.00 36.86           H
ATOM   4241  CG  LEU G 226      44.365 -21.541  35.128  1.00 37.88           C
ATOM   4242  HG  LEU G 226      43.969 -20.660  35.207  1.00 38.02           H
ATOM   4243  CD1 LEU G 226      43.277 -22.576  35.181  1.00 39.56           C
ATOM   4244 HD11 LEU G 226      42.706 -22.488  34.422  1.00 39.02           H
ATOM   4245 HD12 LEU G 226      42.753 -22.439  35.987  1.00 39.02           H
ATOM   4246 HD13 LEU G 226      43.660 -23.457  35.192  1.00 39.03           H
ATOM   4247  CD2 LEU G 226      45.308 -21.719  36.315  1.00 38.01           C
ATOM   4248 HD21 LEU G 226      45.884 -22.474  36.145  1.00 37.96           H
ATOM   4249 HD22 LEU G 226      44.777 -21.873  37.106  1.00 37.98           H
ATOM   4250 HD23 LEU G 226      45.831 -20.930  36.445  1.00 37.95           H
ATOM   4251  C   LEU G 226      46.975 -21.086  32.349  1.00 39.20           C
ATOM   4252  O   LEU G 226      46.677 -20.554  31.287  1.00 38.52           O
ATOM   4253  H   LEU G 226      44.864 -19.326  33.372  1.00 37.14           H
ATOM   4254  N   SER G 227      47.942 -21.992  32.450  1.00 41.07           N
ATOM   4255  CA  SER G 227      48.548 -22.654  31.270  1.00 40.47           C
ATOM   4256  HA  SER G 227      48.184 -22.299  30.453  1.00 41.81           H
ATOM   4257  CB  SER G 227      50.063 -22.440  31.192  1.00 46.07           C
ATOM   4258  HB3 SER G 227      50.315 -21.858  30.456  1.00 45.46           H
ATOM   4259  HB2 SER G 227      50.510 -23.302  31.100  1.00 45.44           H
ATOM   4260  OG  SER G 227      50.534 -21.852  32.367  1.00 49.52           O
ATOM   4261  HG  SER G 227      51.232 -21.750  32.004  0.00 44.79           H
ATOM   4262  C   SER G 227      48.186 -24.116  31.313  1.00 41.72           C
ATOM   4263  O   SER G 227      47.337 -24.512  32.126  1.00 44.42           O
ATOM   4264  H   SER G 227      48.290 -22.208  33.221  1.00 40.43           H
ATOM   4265  N   HIS G 228      48.794 -24.926  30.450  1.00 47.11           N
ATOM   4266  CA  HIS G 228      48.392 -26.322  30.327  1.00 47.32           C
ATOM   4267  HA  HIS G 228      47.289 -26.340  30.279  1.00 48.02           H
ATOM   4268  CB  HIS G 228      48.942 -26.926  29.059  1.00 49.28           C
ATOM   4269  HB3 HIS G 228      48.651 -27.985  29.020  1.00 50.20           H
ATOM   4270  HB2 HIS G 228      50.031 -26.833  29.056  1.00 50.19           H
ATOM   4271  CG  HIS G 228      48.437 -26.271  27.821  1.00 55.56           C
ATOM   4272  ND1 HIS G 228      49.248 -25.679  26.932  1.00 63.97           N
ATOM   4273  HD1 HIS G 228      50.284 -25.639  26.982  1.00 61.63           H
ATOM   4274  CE1 HIS G 228      48.511 -25.176  25.920  1.00 63.23           C
ATOM   4275  HE1 HIS G 228      48.875 -24.650  25.049  1.00 63.36           H
ATOM   4276  NE2 HIS G 228      47.230 -25.441  26.175  1.00 63.48           N
ATOM   4277  HE2 HIS G 228      46.439 -25.163  25.569  1.00 61.42           H
ATOM   4278  CD2 HIS G 228      47.148 -26.109  27.343  1.00 57.50           C
ATOM   4279  HD2 HIS G 228      46.251 -26.445  27.820  1.00 57.93           H
ATOM   4280  C   HIS G 228      48.812 -27.160  31.492  1.00 49.57           C
ATOM   4281  O   HIS G 228      49.763 -26.846  32.198  1.00 51.32           O
ATOM   4282  H   HIS G 228      49.430 -24.708  29.929  1.00 45.91           H
ATOM   4283  N   SER G 229      48.057 -28.223  31.707  1.00 51.36           N
ATOM   4284  CA  SER G 229      48.316 -29.215  32.725  1.00 53.96           C
ATOM   4285  HA  SER G 229      49.026 -28.905  33.330  1.00 54.72           H
ATOM   4286  CB  SER G 229      47.040 -29.435  33.520  1.00 56.18           C
ATOM   4287  HB3 SER G 229      46.314 -29.571  32.881  1.00 55.08           H
ATOM   4288  HB2 SER G 229      46.866 -28.657  34.053  1.00 55.09           H
ATOM   4289  OG  SER G 229      47.123 -30.571  34.348  1.00 53.94           O
ATOM   4290  HG  SER G 229      46.233 -30.426  35.022  0.00 48.53           H
ATOM   4291  C   SER G 229      48.722 -30.534  32.062  1.00 58.71           C
ATOM   4292  O   SER G 229      48.290 -30.843  30.957  1.00 67.84           O
ATOM   4293  H   SER G 229      47.341 -28.395  31.257  1.00 51.47           H
ATOM   4294  N   THR G 230      49.599 -31.281  32.709  1.00 60.86           N
ATOM   4295  CA  THR G 230      49.976 -32.612  32.250  1.00 57.69           C
ATOM   4296  HA  THR G 230      49.940 -32.664  31.275  1.00 59.76           H
ATOM   4297  CB  THR G 230      51.447 -32.919  32.636  1.00 62.99           C
ATOM   4298  HB  THR G 230      51.703 -33.795  32.307  1.00 60.23           H
ATOM   4299  OG1 THR G 230      51.591 -32.900  34.062  1.00 54.18           O
ATOM   4300  HG1 THR G 230      52.407 -33.206  33.800  0.00 55.37           H
ATOM   4301  CG2 THR G 230      52.411 -31.865  32.035  1.00 63.22           C
ATOM   4302 HG21 THR G 230      52.225 -31.747  31.104  1.00 63.13           H
ATOM   4303 HG22 THR G 230      53.320 -32.159  32.141  1.00 63.14           H
ATOM   4304 HG23 THR G 230      52.310 -31.033  32.492  1.00 63.13           H
ATOM   4305  C   THR G 230      49.028 -33.688  32.809  1.00 60.18           C
ATOM   4306  O   THR G 230      49.144 -34.858  32.427  1.00 65.49           O
ATOM   4307  H   THR G 230      50.043 -31.015  33.401  1.00 59.56           H
ATOM   4308  N   ASP G 231      48.085 -33.307  33.680  1.00 60.18           N
ATOM   4309  CA  ASP G 231      47.090 -34.266  34.207  1.00 65.11           C
ATOM   4310  HA  ASP G 231      47.528 -35.104  34.439  1.00 66.11           H
ATOM   4311  CB  ASP G 231      46.267 -33.754  35.412  1.00 67.10           C
ATOM   4312  HB3 ASP G 231      45.494 -34.322  35.469  1.00 68.19           H
ATOM   4313  HB2 ASP G 231      46.023 -32.830  35.286  1.00 68.21           H
ATOM   4314  CG  ASP G 231      46.965 -33.872  36.751  1.00 74.60           C
ATOM   4315  OD1 ASP G 231      48.128 -34.314  36.800  1.00 74.79           O
ATOM   4316  OD2 ASP G 231      46.318 -33.512  37.771  1.00 73.32           O
ATOM   4317  C   ASP G 231      46.099 -34.524  33.079  1.00 73.61           C
ATOM   4318  O   ASP G 231      45.391 -33.594  32.631  1.00 74.59           O
ATOM   4319  H   ASP G 231      47.981 -32.505  33.947  1.00 61.31           H
ATOM   4320  N   ILE G 232      46.024 -35.782  32.650  1.00 75.81           N
ATOM   4321  CA  ILE G 232      45.246 -36.149  31.473  1.00 68.81           C
ATOM   4322  HA  ILE G 232      45.510 -35.551  30.751  1.00 69.61           H
ATOM   4323  CB  ILE G 232      45.559 -37.604  31.010  1.00 76.04           C
ATOM   4324  HB  ILE G 232      46.518 -37.666  30.904  1.00 74.56           H
ATOM   4325  CG1 ILE G 232      44.905 -37.873  29.655  1.00 76.69           C
ATOM   4326 HG13 ILE G 232      44.859 -37.035  29.159  1.00 76.59           H
ATOM   4327 HG12 ILE G 232      44.001 -38.183  29.797  1.00 76.72           H
ATOM   4328  CD1 ILE G 232      45.640 -38.879  28.804  1.00 78.20           C
ATOM   4329 HD11 ILE G 232      46.434 -38.450  28.456  1.00 77.71           H
ATOM   4330 HD12 ILE G 232      45.067 -39.141  28.079  1.00 77.71           H
ATOM   4331 HD13 ILE G 232      45.861 -39.637  29.343  1.00 77.71           H
ATOM   4332  CG2 ILE G 232      45.096 -38.648  32.039  1.00 75.14           C
ATOM   4333 HG21 ILE G 232      45.485 -38.442  32.894  1.00 75.29           H
ATOM   4334 HG22 ILE G 232      45.395 -39.507  31.751  1.00 75.36           H
ATOM   4335 HG23 ILE G 232      44.137 -38.619  32.103  1.00 75.31           H
ATOM   4336  C   ILE G 232      43.740 -35.928  31.655  1.00 59.79           C
ATOM   4337  O   ILE G 232      43.030 -35.739  30.673  1.00 55.76           O
ATOM   4338  H   ILE G 232      46.409 -36.446  33.032  1.00 73.53           H
ATOM   4339  N   GLY G 233      43.261 -35.943  32.900  1.00 55.13           N
ATOM   4340  CA  GLY G 233      41.842 -35.714  33.202  1.00 49.96           C
ATOM   4341  HA3 GLY G 233      41.590 -36.276  33.946  1.00 51.94           H
ATOM   4342  HA2 GLY G 233      41.301 -35.951  32.443  1.00 51.98           H
ATOM   4343  C   GLY G 233      41.524 -34.280  33.625  1.00 53.37           C
ATOM   4344  O   GLY G 233      40.418 -33.993  34.104  1.00 50.89           O
ATOM   4345  H   GLY G 233      43.746 -36.083  33.604  1.00 55.08           H
ATOM   4346  N   ALA G 234      42.495 -33.379  33.469  1.00 54.93           N
ATOM   4347  CA  ALA G 234      42.301 -31.950  33.773  1.00 62.90           C
ATOM   4348  HA  ALA G 234      41.657 -31.834  34.508  1.00 59.86           H
ATOM   4349  CB  ALA G 234      43.604 -31.290  34.208  1.00 60.67           C
ATOM   4350  HB1 ALA G 234      43.893 -31.681  35.039  1.00 61.32           H
ATOM   4351  HB2 ALA G 234      43.448 -30.351  34.324  1.00 61.18           H
ATOM   4352  HB3 ALA G 234      44.258 -31.428  33.525  1.00 61.34           H
ATOM   4353  C   ALA G 234      41.761 -31.229  32.556  1.00 58.39           C
ATOM   4354  O   ALA G 234      42.192 -31.467  31.433  1.00 55.41           O
ATOM   4355  H   ALA G 234      43.276 -33.551  33.190  1.00 56.35           H
ATOM   4356  N   LEU G 235      40.848 -30.313  32.818  1.00 58.00           N
ATOM   4357  CA  LEU G 235      40.316 -29.429  31.808  1.00 58.72           C
ATOM   4358  HA  LEU G 235      39.848 -29.950  31.138  1.00 58.23           H
ATOM   4359  CB  LEU G 235      39.412 -28.421  32.483  1.00 63.01           C
ATOM   4360  HB3 LEU G 235      39.975 -27.682  32.726  1.00 63.24           H
ATOM   4361  HB2 LEU G 235      39.061 -28.807  33.290  1.00 63.30           H
ATOM   4362  CG  LEU G 235      38.243 -27.884  31.690  1.00 68.90           C
ATOM   4363  HG  LEU G 235      38.555 -27.289  31.008  1.00 69.34           H
ATOM   4364  CD1 LEU G 235      37.471 -28.994  30.998  1.00 73.55           C
ATOM   4365 HD11 LEU G 235      37.998 -29.376  30.292  1.00 71.82           H
ATOM   4366 HD12 LEU G 235      36.675 -28.614  30.634  1.00 72.00           H
ATOM   4367 HD13 LEU G 235      37.241 -29.670  31.640  1.00 72.00           H
ATOM   4368  CD2 LEU G 235      37.356 -27.116  32.649  1.00 73.05           C
ATOM   4369 HD21 LEU G 235      37.303 -27.591  33.489  1.00 71.29           H
ATOM   4370 HD22 LEU G 235      36.478 -27.026  32.264  1.00 70.95           H
ATOM   4371 HD23 LEU G 235      37.740 -26.253  32.791  1.00 71.49           H
ATOM   4372  C   LEU G 235      41.394 -28.661  31.067  1.00 52.57           C
ATOM   4373  O   LEU G 235      41.232 -28.365  29.891  1.00 53.94           O
ATOM   4374  H   LEU G 235      40.546 -30.150  33.599  1.00 58.21           H
ATOM   4375  N   MET G 236      42.493 -28.344  31.742  1.00 44.85           N
ATOM   4376  CA  MET G 236      43.578 -27.638  31.095  1.00 40.53           C
ATOM   4377  HA  MET G 236      43.190 -27.045  30.424  1.00 41.46           H
ATOM   4378  CB  MET G 236      44.264 -26.713  32.094  1.00 39.38           C
ATOM   4379  HB3 MET G 236      45.009 -26.272  31.658  1.00 39.59           H
ATOM   4380  HB2 MET G 236      44.588 -27.235  32.839  1.00 39.63           H
ATOM   4381  CG  MET G 236      43.374 -25.607  32.670  1.00 39.21           C
ATOM   4382  HG3 MET G 236      43.935 -24.969  33.156  1.00 37.41           H
ATOM   4383  HG2 MET G 236      42.739 -26.001  33.278  1.00 37.41           H
ATOM   4384  SD  MET G 236      42.436 -24.654  31.445  1.00 32.00           S
ATOM   4385  CE  MET G 236      43.744 -23.933  30.456  1.00 30.88           C
ATOM   4386  HE1 MET G 236      44.228 -23.303  31.007  1.00 31.24           H
ATOM   4387  HE2 MET G 236      43.346 -23.474  29.722  1.00 31.24           H
ATOM   4388  HE3 MET G 236      44.314 -24.640  30.150  1.00 31.29           H
ATOM   4389  C   MET G 236      44.600 -28.530  30.376  1.00 42.64           C
ATOM   4390  O   MET G 236      45.598 -28.013  29.874  1.00 40.92           O
ATOM   4391  H   MET G 236      42.619 -28.504  32.581  1.00 45.58           H
ATOM   4392  N   TYR G 237      44.356 -29.839  30.268  1.00 47.41           N
ATOM   4393  CA  TYR G 237      45.179 -30.699  29.399  1.00 53.07           C
ATOM   4394  HA  TYR G 237      46.087 -30.712  29.745  1.00 53.69           H
ATOM   4395  CB  TYR G 237      44.616 -32.119  29.353  1.00 61.00           C
ATOM   4396  HB3 TYR G 237      43.831 -32.127  28.782  1.00 60.88           H
ATOM   4397  HB2 TYR G 237      44.362 -32.381  30.241  1.00 60.75           H
ATOM   4398  CG  TYR G 237      45.583 -33.175  28.827  1.00 69.30           C
ATOM   4399  CD1 TYR G 237      46.777 -33.457  29.501  1.00 76.20           C
ATOM   4400  HD1 TYR G 237      46.987 -32.977  30.270  1.00 75.46           H
ATOM   4401  CE1 TYR G 237      47.656 -34.431  29.043  1.00 80.80           C
ATOM   4402  HE1 TYR G 237      48.446 -34.604  29.509  1.00 79.66           H
ATOM   4403  CZ  TYR G 237      47.343 -35.147  27.895  1.00 81.12           C
ATOM   4404  OH  TYR G 237      48.199 -36.113  27.420  1.00 76.63           O
ATOM   4405  HH  TYR G 237      48.298 -36.538  27.648  0.00 75.76           H
ATOM   4406  CE2 TYR G 237      46.159 -34.898  27.219  1.00 78.74           C
ATOM   4407  HE2 TYR G 237      45.952 -35.388  26.460  1.00 77.89           H
ATOM   4408  CD2 TYR G 237      45.286 -33.921  27.686  1.00 73.24           C
ATOM   4409  HD2 TYR G 237      44.487 -33.764  27.229  1.00 73.46           H
ATOM   4410  C   TYR G 237      45.134 -30.109  27.994  1.00 54.19           C
ATOM   4411  O   TYR G 237      44.077 -29.673  27.581  1.00 51.72           O
ATOM   4412  H   TYR G 237      43.719 -30.250  30.666  1.00 47.67           H
ATOM   4413  N   PRO G 238      46.262 -30.075  27.253  1.00 54.54           N
ATOM   4414  CA  PRO G 238      46.266 -29.379  25.938  1.00 54.25           C
ATOM   4415  HA  PRO G 238      46.093 -28.419  26.056  1.00 54.36           H
ATOM   4416  CB  PRO G 238      47.702 -29.546  25.423  1.00 56.21           C
ATOM   4417  HB3 PRO G 238      48.047 -28.676  25.143  1.00 55.39           H
ATOM   4418  HB2 PRO G 238      47.715 -30.183  24.681  1.00 55.38           H
ATOM   4419  CG  PRO G 238      48.487 -30.068  26.562  1.00 54.73           C
ATOM   4420  HG3 PRO G 238      48.975 -29.332  26.977  1.00 54.91           H
ATOM   4421  HG2 PRO G 238      49.114 -30.739  26.238  1.00 54.91           H
ATOM   4422  CD  PRO G 238      47.557 -30.692  27.559  1.00 54.05           C
ATOM   4423  HD3 PRO G 238      47.851 -30.466  28.460  1.00 54.39           H
ATOM   4424  HD2 PRO G 238      47.520 -31.650  27.439  1.00 54.47           H
ATOM   4425  C   PRO G 238      45.300 -29.933  24.884  1.00 52.58           C
ATOM   4426  O   PRO G 238      44.984 -29.217  23.964  1.00 46.05           O
ATOM   4427  N   SER G 239      44.834 -31.174  25.061  1.00 50.91           N
ATOM   4428  CA  SER G 239      44.072 -31.921  24.044  1.00 50.82           C
ATOM   4429  HA  SER G 239      44.245 -31.528  23.168  1.00 50.36           H
ATOM   4430  CB  SER G 239      44.511 -33.389  23.965  1.00 51.57           C
ATOM   4431  HB3 SER G 239      43.725 -33.942  23.769  1.00 51.87           H
ATOM   4432  HB2 SER G 239      44.882 -33.620  24.829  1.00 51.87           H
ATOM   4433  OG  SER G 239      45.506 -33.586  22.975  1.00 53.71           O
ATOM   4434  HG  SER G 239      46.076 -34.056  22.875  0.00 57.98           H
ATOM   4435  C   SER G 239      42.601 -32.001  24.323  1.00 47.95           C
ATOM   4436  O   SER G 239      42.184 -32.272  25.451  1.00 48.28           O
ATOM   4437  H   SER G 239      44.969 -31.608  25.787  1.00 51.33           H
ATOM   4438  N   TYR G 240      41.815 -31.886  23.262  1.00 44.38           N
ATOM   4439  CA  TYR G 240      40.371 -32.027  23.373  1.00 37.72           C
ATOM   4440  HA  TYR G 240      40.045 -31.450  24.094  1.00 38.68           H
ATOM   4441  CB  TYR G 240      39.706 -31.582  22.055  1.00 38.39           C
ATOM   4442  HB3 TYR G 240      40.053 -32.124  21.335  1.00 37.97           H
ATOM   4443  HB2 TYR G 240      39.914 -30.654  21.904  1.00 37.95           H
ATOM   4444  CG  TYR G 240      38.223 -31.715  22.048  1.00 37.19           C
ATOM   4445  CD1 TYR G 240      37.416 -30.686  22.514  1.00 38.20           C
ATOM   4446  HD1 TYR G 240      37.792 -29.888  22.810  1.00 37.64           H
ATOM   4447  CE1 TYR G 240      36.026 -30.808  22.513  1.00 37.28           C
ATOM   4448  HE1 TYR G 240      35.505 -30.095  22.815  1.00 37.13           H
ATOM   4449  CZ  TYR G 240      35.440 -31.975  22.059  1.00 35.83           C
ATOM   4450  OH  TYR G 240      34.075 -32.112  22.082  1.00 34.54           O
ATOM   4451  HH  TYR G 240      33.698 -31.622  21.637  0.00 35.36           H
ATOM   4452  CE2 TYR G 240      36.228 -33.025  21.621  1.00 37.72           C
ATOM   4453  HE2 TYR G 240      35.834 -33.809  21.329  1.00 37.08           H
ATOM   4454  CD2 TYR G 240      37.609 -32.895  21.623  1.00 37.11           C
ATOM   4455  HD2 TYR G 240      38.131 -33.591  21.317  1.00 37.27           H
ATOM   4456  C   TYR G 240      39.986 -33.467  23.650  1.00 35.65           C
ATOM   4457  O   TYR G 240      40.397 -34.362  22.938  1.00 35.56           O
ATOM   4458  H   TYR G 240      42.091 -31.715  22.463  1.00 43.50           H
ATOM   4459  N   THR G 241      39.154 -33.662  24.658  1.00 36.50           N
ATOM   4460  CA  THR G 241      38.418 -34.903  24.897  1.00 38.32           C
ATOM   4461  HA  THR G 241      38.278 -35.438  24.093  1.00 39.08           H
ATOM   4462  CB  THR G 241      39.088 -35.763  25.980  1.00 41.76           C
ATOM   4463  HB  THR G 241      38.478 -36.467  26.257  1.00 41.61           H
ATOM   4464  OG1 THR G 241      39.363 -34.924  27.110  1.00 45.77           O
ATOM   4465  HG1 THR G 241      39.703 -35.620  27.646  0.00 47.70           H
ATOM   4466  CG2 THR G 241      40.371 -36.382  25.472  1.00 40.77           C
ATOM   4467 HG21 THR G 241      40.195 -36.888  24.679  1.00 41.07           H
ATOM   4468 HG22 THR G 241      40.742 -36.966  26.140  1.00 41.07           H
ATOM   4469 HG23 THR G 241      41.014 -35.689  25.274  1.00 41.04           H
ATOM   4470  C   THR G 241      37.062 -34.475  25.439  1.00 41.00           C
ATOM   4471  O   THR G 241      36.914 -33.391  26.073  1.00 44.53           O
ATOM   4472  H   THR G 241      38.974 -33.055  25.233  1.00 36.75           H
ATOM   4473  N   PHE G 242      36.064 -35.319  25.252  1.00 43.04           N
ATOM   4474  CA  PHE G 242      34.752 -35.002  25.800  1.00 47.84           C
ATOM   4475  HA  PHE G 242      34.861 -34.515  26.656  1.00 47.20           H
ATOM   4476  CB  PHE G 242      33.969 -34.091  24.843  1.00 47.87           C
ATOM   4477  HB3 PHE G 242      33.807 -34.579  24.029  1.00 47.42           H
ATOM   4478  HB2 PHE G 242      34.513 -33.300  24.652  1.00 47.40           H
ATOM   4479  CG  PHE G 242      32.644 -33.610  25.387  1.00 46.08           C
ATOM   4480  CD1 PHE G 242      32.550 -33.023  26.634  1.00 44.46           C
ATOM   4481  HD1 PHE G 242      33.310 -32.949  27.155  1.00 44.86           H
ATOM   4482  CE1 PHE G 242      31.333 -32.550  27.098  1.00 44.39           C
ATOM   4483  HE1 PHE G 242      31.282 -32.187  27.934  1.00 44.08           H
ATOM   4484  CZ  PHE G 242      30.189 -32.646  26.309  1.00 43.00           C
ATOM   4485  HZ  PHE G 242      29.368 -32.347  26.622  1.00 43.30           H
ATOM   4486  CE2 PHE G 242      30.275 -33.231  25.066  1.00 42.77           C
ATOM   4487  HE2 PHE G 242      29.518 -33.317  24.519  1.00 43.74           H
ATOM   4488  CD2 PHE G 242      31.493 -33.709  24.619  1.00 46.98           C
ATOM   4489  HD2 PHE G 242      31.559 -34.071  23.768  1.00 45.73           H
ATOM   4490  C   PHE G 242      33.995 -36.300  26.074  1.00 49.62           C
ATOM   4491  O   PHE G 242      33.796 -37.091  25.174  1.00 47.92           O
ATOM   4492  H   PHE G 242      36.116 -36.074  24.858  1.00 43.60           H
ATOM   4493  N   SER G 243      33.620 -36.488  27.338  1.00 53.21           N
ATOM   4494  CA  SER G 243      32.961 -37.680  27.810  1.00 55.28           C
ATOM   4495  HA  SER G 243      33.154 -38.429  27.212  1.00 55.98           H
ATOM   4496  CB  SER G 243      33.443 -37.994  29.213  1.00 59.34           C
ATOM   4497  HB3 SER G 243      34.414 -37.989  29.230  1.00 58.97           H
ATOM   4498  HB2 SER G 243      33.114 -38.867  29.476  1.00 58.97           H
ATOM   4499  OG  SER G 243      32.928 -37.002  30.111  1.00 62.03           O
ATOM   4500  HG  SER G 243      33.157 -37.199  30.867  0.00 63.33           H
ATOM   4501  C   SER G 243      31.475 -37.430  27.901  1.00 57.52           C
ATOM   4502  O   SER G 243      30.684 -38.365  27.874  1.00 67.26           O
ATOM   4503  H   SER G 243      33.776 -35.907  27.959  1.00 52.80           H
ATOM   4504  N   GLY G 244      31.092 -36.170  28.047  1.00 53.40           N
ATOM   4505  CA  GLY G 244      29.693 -35.831  28.249  1.00 54.85           C
ATOM   4506  HA3 GLY G 244      29.160 -36.618  28.419  1.00 55.34           H
ATOM   4507  HA2 GLY G 244      29.349 -35.401  27.446  1.00 55.30           H
ATOM   4508  C   GLY G 244      29.496 -34.868  29.399  1.00 58.29           C
ATOM   4509  O   GLY G 244      28.516 -34.087  29.417  1.00 59.40           O
ATOM   4510  H   GLY G 244      31.615 -35.488  27.995  1.00 54.68           H
ATOM   4511  N   ASP G 245      30.405 -34.910  30.364  1.00 53.74           N
ATOM   4512  CA  ASP G 245      30.366 -33.930  31.434  1.00 55.90           C
ATOM   4513  HA  ASP G 245      29.577 -33.358  31.323  1.00 54.77           H
ATOM   4514  CB  ASP G 245      30.300 -34.597  32.805  1.00 55.51           C
ATOM   4515  HB3 ASP G 245      31.194 -34.888  33.051  1.00 55.98           H
ATOM   4516  HB2 ASP G 245      29.703 -35.359  32.766  1.00 55.99           H
ATOM   4517  CG  ASP G 245      29.747 -33.670  33.880  1.00 57.22           C
ATOM   4518  OD1 ASP G 245      29.351 -32.530  33.554  1.00 58.83           O
ATOM   4519  OD2 ASP G 245      29.693 -34.089  35.056  1.00 54.97           O
ATOM   4520  C   ASP G 245      31.611 -33.091  31.335  1.00 52.63           C
ATOM   4521  O   ASP G 245      32.653 -33.580  30.896  1.00 55.36           O
ATOM   4522  H   ASP G 245      31.034 -35.484  30.431  1.00 55.26           H
ATOM   4523  N   VAL G 246      31.504 -31.822  31.715  1.00 47.13           N
ATOM   4524  CA  VAL G 246      32.705 -30.999  31.842  1.00 46.05           C
ATOM   4525  HA  VAL G 246      33.472 -31.603  31.754  1.00 44.72           H
ATOM   4526  CB  VAL G 246      32.864 -29.924  30.722  1.00 44.38           C
ATOM   4527  HB  VAL G 246      33.556 -30.243  30.118  1.00 44.29           H
ATOM   4528  CG1 VAL G 246      31.606 -29.798  29.903  1.00 44.86           C
ATOM   4529 HG11 VAL G 246      31.377 -30.653  29.527  1.00 44.66           H
ATOM   4530 HG12 VAL G 246      31.762 -29.157  29.211  1.00 44.56           H
ATOM   4531 HG13 VAL G 246      30.888 -29.504  30.478  1.00 44.58           H
ATOM   4532  CG2 VAL G 246      33.299 -28.584  31.283  1.00 41.88           C
ATOM   4533 HG21 VAL G 246      32.570 -28.183  31.769  1.00 42.52           H
ATOM   4534 HG22 VAL G 246      33.555 -28.031  30.557  1.00 42.60           H
ATOM   4535 HG23 VAL G 246      34.045 -28.722  31.874  1.00 42.59           H
ATOM   4536  C   VAL G 246      32.765 -30.418  33.227  1.00 39.80           C
ATOM   4537  O   VAL G 246      31.798 -29.844  33.693  1.00 38.69           O
ATOM   4538  H   VAL G 246      30.761 -31.427  31.883  1.00 48.09           H
ATOM   4539  N   GLN G 247      33.884 -30.685  33.905  1.00 42.78           N
ATOM   4540  CA  GLN G 247      34.107 -30.291  35.307  1.00 44.14           C
ATOM   4541  HA  GLN G 247      33.610 -29.469  35.507  1.00 43.34           H
ATOM   4542  CB  GLN G 247      33.638 -31.384  36.270  1.00 47.02           C
ATOM   4543  HB3 GLN G 247      33.908 -31.159  37.177  1.00 47.15           H
ATOM   4544  HB2 GLN G 247      34.060 -32.225  36.017  1.00 47.15           H
ATOM   4545  CG  GLN G 247      32.124 -31.625  36.294  1.00 50.71           C
ATOM   4546  HG3 GLN G 247      31.935 -32.302  36.981  1.00 49.97           H
ATOM   4547  HG2 GLN G 247      31.851 -31.971  35.443  1.00 49.93           H
ATOM   4548  CD  GLN G 247      31.274 -30.376  36.603  1.00 51.48           C
ATOM   4549  OE1 GLN G 247      30.158 -30.233  36.083  1.00 56.82           O
ATOM   4550  NE2 GLN G 247      31.758 -29.516  37.497  1.00 52.34           N
ATOM   4551 HE21 GLN G 247      31.506 -28.707  37.489  1.00 52.06           H
ATOM   4552 HE22 GLN G 247      32.293 -29.784  38.118  1.00 52.01           H
ATOM   4553  C   GLN G 247      35.577 -30.046  35.554  1.00 38.83           C
ATOM   4554  O   GLN G 247      36.414 -30.610  34.905  1.00 38.03           O
ATOM   4555  H   GLN G 247      34.527 -31.148  33.594  1.00 42.38           H
ATOM   4556  N   LEU G 248      35.876 -29.193  36.509  1.00 40.95           N
ATOM   4557  CA  LEU G 248      37.247 -28.963  36.883  1.00 43.41           C
ATOM   4558  HA  LEU G 248      37.768 -28.761  36.086  1.00 43.08           H
ATOM   4559  CB  LEU G 248      37.334 -27.806  37.864  1.00 41.90           C
ATOM   4560  HB3 LEU G 248      38.273 -27.688  38.093  1.00 42.62           H
ATOM   4561  HB2 LEU G 248      36.843 -28.035  38.665  1.00 42.63           H
ATOM   4562  CG  LEU G 248      36.798 -26.447  37.376  1.00 43.50           C
ATOM   4563  HG  LEU G 248      35.835 -26.487  37.314  1.00 42.56           H
ATOM   4564  CD1 LEU G 248      37.174 -25.372  38.385  1.00 43.18           C
ATOM   4565 HD11 LEU G 248      36.756 -25.585  39.222  1.00 43.26           H
ATOM   4566 HD12 LEU G 248      36.882 -24.531  38.055  1.00 43.23           H
ATOM   4567 HD13 LEU G 248      38.136 -25.381  38.492  1.00 43.26           H
ATOM   4568  CD2 LEU G 248      37.335 -26.122  35.988  1.00 40.69           C
ATOM   4569 HD21 LEU G 248      38.222 -26.493  35.891  1.00 41.60           H
ATOM   4570 HD22 LEU G 248      37.341 -25.172  35.878  1.00 41.60           H
ATOM   4571 HD23 LEU G 248      36.742 -26.509  35.333  1.00 41.76           H
ATOM   4572  C   LEU G 248      37.783 -30.190  37.579  1.00 46.01           C
ATOM   4573  O   LEU G 248      37.058 -30.804  38.360  1.00 45.72           O
ATOM   4574  H   LEU G 248      35.293 -28.747  36.977  1.00 41.05           H
ATOM   4575  N   ALA G 249      39.025 -30.557  37.277  1.00 45.69           N
ATOM   4576  CA  ALA G 249      39.761 -31.542  38.074  1.00 46.28           C
ATOM   4577  HA  ALA G 249      39.136 -32.174  38.496  1.00 46.71           H
ATOM   4578  CB  ALA G 249      40.736 -32.326  37.223  1.00 44.08           C
ATOM   4579  HB1 ALA G 249      40.261 -32.756  36.512  1.00 44.80           H
ATOM   4580  HB2 ALA G 249      41.181 -32.972  37.774  1.00 44.80           H
ATOM   4581  HB3 ALA G 249      41.395 -31.711  36.871  1.00 44.85           H
ATOM   4582  C   ALA G 249      40.522 -30.794  39.171  1.00 51.69           C
ATOM   4583  O   ALA G 249      40.625 -29.541  39.154  1.00 43.78           O
ATOM   4584  H   ALA G 249      39.456 -30.252  36.612  1.00 45.82           H
ATOM   4585  N   GLN G 250      41.044 -31.575  40.121  1.00 50.96           N
ATOM   4586  CA  GLN G 250      41.726 -31.031  41.289  1.00 51.37           C
ATOM   4587  HA  GLN G 250      41.083 -30.465  41.772  1.00 51.15           H
ATOM   4588  CB  GLN G 250      42.221 -32.156  42.238  1.00 54.75           C
ATOM   4589  HB3 GLN G 250      42.995 -32.570  41.831  1.00 52.83           H
ATOM   4590  HB2 GLN G 250      41.512 -32.807  42.328  1.00 52.84           H
ATOM   4591  CG  GLN G 250      42.617 -31.711  43.646  1.00 50.22           C
ATOM   4592  HG3 GLN G 250      43.419 -31.171  43.586  1.00 51.84           H
ATOM   4593  HG2 GLN G 250      42.792 -32.490  44.180  1.00 51.82           H
ATOM   4594  CD  GLN G 250      41.550 -30.896  44.370  1.00 52.61           C
ATOM   4595  OE1 GLN G 250      40.446 -31.378  44.649  1.00 52.24           O
ATOM   4596  NE2 GLN G 250      41.877 -29.636  44.674  1.00 55.09           N
ATOM   4597 HE21 GLN G 250      41.389 -29.174  45.214  1.00 54.28           H
ATOM   4598 HE22 GLN G 250      42.576 -29.262  44.324  1.00 54.22           H
ATOM   4599  C   GLN G 250      42.868 -30.153  40.837  1.00 47.55           C
ATOM   4600  O   GLN G 250      43.056 -29.064  41.391  1.00 46.22           O
ATOM   4601  H   GLN G 250      41.003 -32.434  40.110  1.00 51.23           H
ATOM   4602  N   ASP G 251      43.577 -30.578  39.796  1.00 43.60           N
ATOM   4603  CA  ASP G 251      44.658 -29.738  39.266  1.00 50.92           C
ATOM   4604  HA  ASP G 251      45.276 -29.557  39.991  1.00 49.46           H
ATOM   4605  CB  ASP G 251      45.460 -30.419  38.138  1.00 49.88           C
ATOM   4606  HB3 ASP G 251      44.899 -30.472  37.341  1.00 50.29           H
ATOM   4607  HB2 ASP G 251      45.708 -31.308  38.418  1.00 50.36           H
ATOM   4608  CG  ASP G 251      46.747 -29.647  37.788  1.00 50.53           C
ATOM   4609  OD1 ASP G 251      47.537 -29.396  38.709  1.00 59.42           O
ATOM   4610  OD2 ASP G 251      46.988 -29.271  36.615  1.00 51.78           O
ATOM   4611  C   ASP G 251      44.145 -28.361  38.767  1.00 52.00           C
ATOM   4612  O   ASP G 251      44.827 -27.357  38.942  1.00 47.29           O
ATOM   4613  H   ASP G 251      43.435 -31.303  39.348  1.00 46.20           H
ATOM   4614  N   ASP G 252      42.945 -28.320  38.174  1.00 45.50           N
ATOM   4615  CA  ASP G 252      42.396 -27.054  37.682  1.00 41.05           C
ATOM   4616  HA  ASP G 252      43.073 -26.614  37.127  1.00 40.61           H
ATOM   4617  CB  ASP G 252      41.140 -27.300  36.830  1.00 37.89           C
ATOM   4618  HB3 ASP G 252      40.877 -26.454  36.441  1.00 38.56           H
ATOM   4619  HB2 ASP G 252      40.447 -27.642  37.398  1.00 38.60           H
ATOM   4620  CG  ASP G 252      41.377 -28.312  35.720  1.00 37.75           C
ATOM   4621  OD1 ASP G 252      42.342 -28.133  34.936  1.00 35.84           O
ATOM   4622  OD2 ASP G 252      40.585 -29.270  35.619  1.00 37.26           O
ATOM   4623  C   ASP G 252      42.051 -26.172  38.852  1.00 37.60           C
ATOM   4624  O   ASP G 252      42.336 -24.974  38.869  1.00 41.43           O
ATOM   4625  H   ASP G 252      42.437 -29.005  38.057  1.00 45.75           H
ATOM   4626  N   ILE G 253      41.439 -26.786  39.854  1.00 38.00           N
ATOM   4627  CA  ILE G 253      41.020 -26.065  41.049  1.00 42.65           C
ATOM   4628  HA  ILE G 253      40.432 -25.321  40.794  1.00 43.21           H
ATOM   4629  CB  ILE G 253      40.220 -26.976  41.992  1.00 45.75           C
ATOM   4630  HB  ILE G 253      40.746 -27.775  42.177  1.00 45.29           H
ATOM   4631  CG1 ILE G 253      38.918 -27.394  41.318  1.00 47.26           C
ATOM   4632 HG13 ILE G 253      39.077 -27.607  40.389  1.00 46.98           H
ATOM   4633 HG12 ILE G 253      38.284 -26.652  41.380  1.00 47.05           H
ATOM   4634  CD1 ILE G 253      38.287 -28.605  41.955  1.00 48.09           C
ATOM   4635 HD11 ILE G 253      38.943 -29.298  42.038  1.00 47.80           H
ATOM   4636 HD12 ILE G 253      37.554 -28.884  41.411  1.00 47.81           H
ATOM   4637 HD13 ILE G 253      37.959 -28.357  42.825  1.00 47.79           H
ATOM   4638  CG2 ILE G 253      39.892 -26.275  43.298  1.00 45.19           C
ATOM   4639 HG21 ILE G 253      40.707 -26.127  43.783  1.00 45.37           H
ATOM   4640 HG22 ILE G 253      39.310 -26.834  43.817  1.00 45.39           H
ATOM   4641 HG23 ILE G 253      39.459 -25.441  43.098  1.00 45.36           H
ATOM   4642  C   ILE G 253      42.229 -25.481  41.778  1.00 47.82           C
ATOM   4643  O   ILE G 253      42.187 -24.330  42.223  1.00 44.54           O
ATOM   4644  H   ILE G 253      41.254 -27.627  39.859  1.00 39.13           H
ATOM   4645  N   ASP G 254      43.311 -26.270  41.868  1.00 48.52           N
ATOM   4646  CA  ASP G 254      44.549 -25.820  42.534  1.00 44.52           C
ATOM   4647  HA  ASP G 254      44.316 -25.502  43.438  1.00 45.48           H
ATOM   4648  CB  ASP G 254      45.559 -26.972  42.692  1.00 44.61           C
ATOM   4649  HB3 ASP G 254      46.371 -26.627  43.091  1.00 44.80           H
ATOM   4650  HB2 ASP G 254      45.741 -27.351  41.828  1.00 44.80           H
ATOM   4651  CG  ASP G 254      45.043 -28.128  43.594  1.00 45.51           C
ATOM   4652  OD1 ASP G 254      44.120 -27.913  44.421  1.00 40.32           O
ATOM   4653  OD2 ASP G 254      45.587 -29.253  43.466  1.00 43.57           O
ATOM   4654  C   ASP G 254      45.190 -24.661  41.769  1.00 45.78           C
ATOM   4655  O   ASP G 254      45.597 -23.661  42.377  1.00 42.95           O
ATOM   4656  H   ASP G 254      43.333 -27.087  41.593  1.00 47.27           H
ATOM   4657  N   GLY G 255      45.245 -24.786  40.440  1.00 44.47           N
ATOM   4658  CA  GLY G 255      45.859 -23.747  39.617  1.00 43.44           C
ATOM   4659  HA3 GLY G 255      45.854 -24.029  38.714  1.00 42.76           H
ATOM   4660  HA2 GLY G 255      46.773 -23.619  39.948  1.00 42.77           H
ATOM   4661  C   GLY G 255      45.119 -22.421  39.751  1.00 39.67           C
ATOM   4662  O   GLY G 255      45.725 -21.378  39.948  1.00 40.06           O
ATOM   4663  H   GLY G 255      44.906 -25.451  40.006  1.00 44.55           H
ATOM   4664  N   ILE G 256      43.799 -22.450  39.738  1.00 37.23           N
ATOM   4665  CA  ILE G 256      43.059 -21.186  39.749  1.00 36.75           C
ATOM   4666  HA  ILE G 256      43.545 -20.571  39.181  1.00 37.29           H
ATOM   4667  CB  ILE G 256      41.646 -21.344  39.104  1.00 35.84           C
ATOM   4668  HB  ILE G 256      41.744 -21.877  38.292  1.00 34.75           H
ATOM   4669  CG1 ILE G 256      41.065 -19.986  38.699  1.00 33.57           C
ATOM   4670 HG13 ILE G 256      41.099 -19.394  39.461  1.00 34.71           H
ATOM   4671 HG12 ILE G 256      40.136 -20.113  38.421  1.00 34.68           H
ATOM   4672  CD1 ILE G 256      41.809 -19.337  37.559  1.00 36.15           C
ATOM   4673 HD11 ILE G 256      42.669 -19.042  37.869  1.00 35.35           H
ATOM   4674 HD12 ILE G 256      41.288 -18.581  37.261  1.00 35.34           H
ATOM   4675 HD13 ILE G 256      41.915 -19.973  36.843  1.00 35.33           H
ATOM   4676  CG2 ILE G 256      40.668 -22.106  40.002  1.00 31.73           C
ATOM   4677 HG21 ILE G 256      41.049 -22.960  40.214  1.00 33.02           H
ATOM   4678 HG22 ILE G 256      39.842 -22.232  39.524  1.00 32.96           H
ATOM   4679 HG23 ILE G 256      40.511 -21.594  40.794  1.00 33.02           H
ATOM   4680  C   ILE G 256      43.017 -20.558  41.139  1.00 40.20           C
ATOM   4681  O   ILE G 256      43.177 -19.341  41.302  1.00 42.25           O
ATOM   4682  H   ILE G 256      43.304 -23.165  39.714  1.00 37.64           H
ATOM   4683  N   GLN G 257      42.868 -21.377  42.172  1.00 42.39           N
ATOM   4684  CA  GLN G 257      42.993 -20.858  43.558  1.00 42.67           C
ATOM   4685  HA  GLN G 257      42.374 -20.111  43.679  1.00 41.71           H
ATOM   4686  CB  GLN G 257      42.563 -21.939  44.550  1.00 42.04           C
ATOM   4687  HB3 GLN G 257      42.760 -21.645  45.460  1.00 42.46           H
ATOM   4688  HB2 GLN G 257      43.038 -22.768  44.363  1.00 42.48           H
ATOM   4689  CG  GLN G 257      41.074 -22.175  44.416  1.00 43.28           C
ATOM   4690  HG3 GLN G 257      40.864 -22.423  43.519  1.00 43.19           H
ATOM   4691  HG2 GLN G 257      40.611 -21.351  44.675  1.00 43.19           H
ATOM   4692  CD  GLN G 257      40.543 -23.268  45.273  1.00 44.21           C
ATOM   4693  OE1 GLN G 257      39.326 -23.415  45.409  1.00 42.32           O
ATOM   4694  NE2 GLN G 257      41.428 -24.006  45.905  1.00 43.39           N
ATOM   4695 HE21 GLN G 257      41.299 -24.845  45.977  1.00 43.63           H
ATOM   4696 HE22 GLN G 257      42.099 -23.643  46.308  1.00 43.61           H
ATOM   4697  C   GLN G 257      44.394 -20.304  43.900  1.00 38.64           C
ATOM   4698  O   GLN G 257      44.518 -19.365  44.703  1.00 45.14           O
ATOM   4699  H   GLN G 257      42.746 -22.226  42.122  1.00 41.92           H
ATOM   4700  N   ALA G 258      45.441 -20.868  43.313  1.00 33.51           N
ATOM   4701  CA  ALA G 258      46.787 -20.378  43.592  1.00 37.86           C
ATOM   4702  HA  ALA G 258      46.963 -20.401  44.554  1.00 37.36           H
ATOM   4703  CB  ALA G 258      47.845 -21.210  42.871  1.00 36.94           C
ATOM   4704  HB1 ALA G 258      47.831 -22.102  43.231  1.00 37.22           H
ATOM   4705  HB2 ALA G 258      48.708 -20.817  43.021  1.00 37.23           H
ATOM   4706  HB3 ALA G 258      47.647 -21.239  41.936  1.00 37.22           H
ATOM   4707  C   ALA G 258      46.870 -18.938  43.130  1.00 40.73           C
ATOM   4708  O   ALA G 258      47.575 -18.143  43.735  1.00 43.46           O
ATOM   4709  H   ALA G 258      45.408 -21.522  42.756  1.00 35.70           H
ATOM   4710  N   ILE G 259      46.174 -18.606  42.034  1.00 39.40           N
ATOM   4711  CA  ILE G 259      46.198 -17.239  41.492  1.00 35.95           C
ATOM   4712  HA  ILE G 259      47.101 -16.872  41.562  1.00 36.28           H
ATOM   4713  CB  ILE G 259      45.813 -17.231  39.996  1.00 37.00           C
ATOM   4714  HB  ILE G 259      44.947 -17.664  39.888  1.00 36.72           H
ATOM   4715  CG1 ILE G 259      46.840 -18.005  39.177  1.00 35.08           C
ATOM   4716 HG13 ILE G 259      46.992 -18.877  39.589  1.00 36.06           H
ATOM   4717 HG12 ILE G 259      47.666 -17.501  39.135  1.00 36.03           H
ATOM   4718  CD1 ILE G 259      46.379 -18.281  37.766  1.00 37.20           C
ATOM   4719 HD11 ILE G 259      45.443 -18.485  37.759  1.00 36.54           H
ATOM   4720 HD12 ILE G 259      46.887 -19.018  37.398  1.00 36.54           H
ATOM   4721 HD13 ILE G 259      46.535 -17.497  37.252  1.00 36.55           H
ATOM   4722  CG2 ILE G 259      45.732 -15.817  39.469  1.00 38.58           C
ATOM   4723 HG21 ILE G 259      45.041 -15.344  39.927  1.00 38.06           H
ATOM   4724 HG22 ILE G 259      45.511 -15.851  38.526  1.00 38.09           H
ATOM   4725 HG23 ILE G 259      46.584 -15.403  39.593  1.00 38.08           H
ATOM   4726  C   ILE G 259      45.246 -16.339  42.257  1.00 33.26           C
ATOM   4727  O   ILE G 259      45.603 -15.219  42.561  1.00 34.73           O
ATOM   4728  H   ILE G 259      45.707 -19.157  41.560  1.00 38.77           H
ATOM   4729  N   TYR G 260      44.008 -16.771  42.473  1.00 34.07           N
ATOM   4730  CA  TYR G 260      42.965 -15.841  42.974  1.00 37.67           C
ATOM   4731  HA  TYR G 260      43.292 -14.925  42.878  1.00 36.94           H
ATOM   4732  CB  TYR G 260      41.688 -15.897  42.089  1.00 36.11           C
ATOM   4733  HB3 TYR G 260      41.008 -15.311  42.445  1.00 37.20           H
ATOM   4734  HB2 TYR G 260      41.371 -16.800  41.996  1.00 37.21           H
ATOM   4735  CG  TYR G 260      42.010 -15.396  40.704  1.00 39.25           C
ATOM   4736  CD1 TYR G 260      42.188 -14.034  40.470  1.00 41.32           C
ATOM   4737  HD1 TYR G 260      42.066 -13.435  41.164  1.00 40.59           H
ATOM   4738  CE1 TYR G 260      42.558 -13.561  39.216  1.00 40.41           C
ATOM   4739  HE1 TYR G 260      42.679 -12.651  39.088  1.00 40.60           H
ATOM   4740  CZ  TYR G 260      42.787 -14.451  38.188  1.00 40.26           C
ATOM   4741  OH  TYR G 260      43.159 -13.960  36.986  1.00 43.89           O
ATOM   4742  HH  TYR G 260      43.663 -13.722  36.925  0.00 44.62           H
ATOM   4743  CE2 TYR G 260      42.640 -15.811  38.385  1.00 42.37           C
ATOM   4744  HE2 TYR G 260      42.795 -16.408  37.695  1.00 41.61           H
ATOM   4745  CD2 TYR G 260      42.268 -16.278  39.643  1.00 41.42           C
ATOM   4746  HD2 TYR G 260      42.179 -17.183  39.764  1.00 41.09           H
ATOM   4747  C   TYR G 260      42.638 -15.993  44.455  1.00 39.23           C
ATOM   4748  O   TYR G 260      41.871 -15.207  45.010  1.00 38.67           O
ATOM   4749  H   TYR G 260      43.713 -17.560  42.294  1.00 34.75           H
ATOM   4750  N   GLY G 261      43.179 -17.036  45.065  1.00 43.20           N
ATOM   4751  CA  GLY G 261      42.966 -17.297  46.485  1.00 43.46           C
ATOM   4752  HA3 GLY G 261      42.858 -16.467  46.959  1.00 43.12           H
ATOM   4753  HA2 GLY G 261      43.725 -17.785  46.808  1.00 43.15           H
ATOM   4754  C   GLY G 261      41.737 -18.150  46.725  1.00 42.45           C
ATOM   4755  O   GLY G 261      41.080 -18.665  45.774  1.00 41.05           O
ATOM   4756  H   GLY G 261      43.607 -17.659  44.656  1.00 42.15           H
ATOM   4757  OXT GLY G 261      41.359 -18.357  47.883  1.00 41.45           O
HETATM 4758 ZN   ZN  G 301      44.970 -24.367  25.693  1.00 40.72          ZN
HETATM 4759 ZN   ZN  G 302      43.277 -15.325  17.600  1.00 32.96          ZN
HETATM 4760 CA   CA  G 303      41.141 -25.447  13.324  1.00 33.11          CA
HETATM 4761 CA   CA  G 304      31.622 -23.421  11.988  1.00 28.19          CA
HETATM 4762 CA   CA  G 305      40.775  -8.051  26.617  1.00 31.29          CA
ATOM   4763  N   ASN M 106      -7.498   4.035  -3.671  1.00 75.86           N
ATOM   4764  CA  ASN M 106      -7.047   3.790  -5.095  1.00 82.49           C
ATOM   4765  HA  ASN M 106      -7.373   4.548  -5.620  1.00 79.55           H
ATOM   4766  CB  ASN M 106      -5.497   3.644  -5.245  1.00 79.70           C
ATOM   4767  HB3 ASN M 106      -5.135   4.083  -6.018  1.00 80.24           H
ATOM   4768  HB2 ASN M 106      -5.342   2.706  -5.367  1.00 80.32           H
ATOM   4769  CG  ASN M 106      -4.699   4.109  -4.015  1.00 79.18           C
ATOM   4770  OD1 ASN M 106      -4.322   3.281  -3.186  1.00 73.54           O
ATOM   4771  ND2 ASN M 106      -4.420   5.416  -3.901  1.00 77.48           N
ATOM   4772 HD21 ASN M 106      -4.317   5.829  -3.009  1.00 77.99           H
ATOM   4773 HD22 ASN M 106      -4.286   5.989  -4.682  1.00 77.99           H
ATOM   4774  C   ASN M 106      -7.708   2.501  -5.639  1.00 76.94           C
ATOM   4775  O   ASN M 106      -7.661   1.451  -4.987  1.00 71.46           O
ATOM   4776  H1  ASN M 106      -6.955   4.672  -3.201  1.00 77.83           H
ATOM   4777  H2  ASN M 106      -8.398   4.390  -3.700  1.00 77.83           H
ATOM   4778  H3  ASN M 106      -7.473   3.213  -3.189  1.00 77.83           H
ATOM   4779  N   PRO M 107      -8.287   2.554  -6.852  1.00 76.56           N
ATOM   4780  CA  PRO M 107      -9.027   1.355  -7.274  1.00 66.97           C
ATOM   4781  HA  PRO M 107      -9.665   1.085  -6.577  1.00 67.30           H
ATOM   4782  CB  PRO M 107      -9.779   1.808  -8.542  1.00 67.83           C
ATOM   4783  HB3 PRO M 107     -10.736   1.750  -8.397  1.00 68.84           H
ATOM   4784  HB2 PRO M 107      -9.507   1.234  -9.286  1.00 68.64           H
ATOM   4785  CG  PRO M 107      -9.354   3.231  -8.796  1.00 73.34           C
ATOM   4786  HG3 PRO M 107     -10.062   3.843  -8.542  1.00 72.80           H
ATOM   4787  HG2 PRO M 107      -9.150   3.329  -9.736  1.00 72.80           H
ATOM   4788  CD  PRO M 107      -8.126   3.501  -7.969  1.00 76.83           C
ATOM   4789  HD3 PRO M 107      -8.128   4.414  -7.659  1.00 75.97           H
ATOM   4790  HD2 PRO M 107      -7.333   3.310  -8.498  1.00 75.94           H
ATOM   4791  C   PRO M 107      -8.112   0.185  -7.626  1.00 59.37           C
ATOM   4792  O   PRO M 107      -6.930   0.378  -8.017  1.00 50.52           O
ATOM   4793  N   ARG M 108      -8.663  -1.022  -7.506  1.00 54.24           N
ATOM   4794  CA  ARG M 108      -7.947  -2.210  -7.877  1.00 48.90           C
ATOM   4795  HA  ARG M 108      -7.222  -1.968  -8.518  1.00 49.72           H
ATOM   4796  CB  ARG M 108      -7.418  -2.876  -6.613  1.00 57.38           C
ATOM   4797  HB3 ARG M 108      -7.753  -3.778  -6.434  1.00 57.52           H
ATOM   4798  HB2 ARG M 108      -7.689  -2.309  -5.888  1.00 57.58           H
ATOM   4799  CG  ARG M 108      -5.918  -2.884  -6.599  1.00 68.49           C
ATOM   4800  HG3 ARG M 108      -5.602  -3.557  -7.229  1.00 67.56           H
ATOM   4801  HG2 ARG M 108      -5.633  -3.141  -5.693  1.00 67.62           H
ATOM   4802  CD  ARG M 108      -5.351  -1.475  -6.946  1.00 80.54           C
ATOM   4803  HD3 ARG M 108      -6.031  -0.911  -7.325  1.00 79.24           H
ATOM   4804  HD2 ARG M 108      -4.636  -1.551  -7.590  1.00 79.56           H
ATOM   4805  NE  ARG M 108      -4.825  -0.748  -5.778  1.00 92.81           N
ATOM   4806  HE  ARG M 108      -4.908  -1.186  -4.922  1.00 88.83           H
ATOM   4807  CZ  ARG M 108      -4.333   0.497  -5.788  1.00 89.99           C
ATOM   4808  NH1 ARG M 108      -4.313   1.213  -6.913  1.00 88.25           N
ATOM   4809 HH11 ARG M 108      -4.614   0.886  -7.651  1.00 87.64           H
ATOM   4810 HH12 ARG M 108      -3.983   2.004  -6.902  1.00 88.41           H
ATOM   4811  NH2 ARG M 108      -3.869   1.034  -4.651  1.00 86.28           N
ATOM   4812 HH21 ARG M 108      -3.876   0.591  -3.910  1.00 87.43           H
ATOM   4813 HH22 ARG M 108      -3.554   1.832  -4.653  1.00 87.32           H
ATOM   4814  C   ARG M 108      -8.799  -3.148  -8.619  1.00 40.45           C
ATOM   4815  O   ARG M 108     -10.035  -3.016  -8.631  1.00 36.28           O
ATOM   4816  H   ARG M 108      -9.452  -1.195  -7.195  1.00 54.11           H
ATOM   4817  N   TRP M 109      -8.117  -4.103  -9.260  1.00 36.91           N
ATOM   4818  CA  TRP M 109      -8.840  -5.161  -9.928  1.00 34.17           C
ATOM   4819  HA  TRP M 109      -9.715  -4.727 -10.425  1.00 35.57           H
ATOM   4820  CB  TRP M 109      -7.989  -5.860 -10.984  1.00 34.75           C
ATOM   4821  HB3 TRP M 109      -8.527  -6.723 -11.335  1.00 33.72           H
ATOM   4822  HB2 TRP M 109      -7.062  -6.181 -10.517  1.00 33.73           H
ATOM   4823  CG  TRP M 109      -7.633  -5.001 -12.202  1.00 31.11           C
ATOM   4824  CD1 TRP M 109      -6.419  -4.402 -12.465  1.00 32.10           C
ATOM   4825  HD1 TRP M 109      -5.538  -4.536 -11.834  1.00 31.37           H
ATOM   4826  NE1 TRP M 109      -6.444  -3.698 -13.638  1.00 29.97           N
ATOM   4827  HE1 TRP M 109      -5.618  -3.210 -14.011  1.00 31.08           H
ATOM   4828  CE2 TRP M 109      -7.661  -3.769 -14.198  1.00 32.49           C
ATOM   4829  CD2 TRP M 109      -8.494  -4.604 -13.322  1.00 32.42           C
ATOM   4830  CE3 TRP M 109      -9.835  -4.839 -13.681  1.00 35.82           C
ATOM   4831  HE3 TRP M 109     -10.494  -5.428 -13.057  1.00 34.85           H
ATOM   4832  CZ3 TRP M 109     -10.326  -4.253 -14.870  1.00 35.36           C
ATOM   4833  HZ3 TRP M 109     -11.360  -4.410 -15.148  1.00 35.56           H
ATOM   4834  CH2 TRP M 109      -9.498  -3.445 -15.668  1.00 35.94           C
ATOM   4835  HH2 TRP M 109      -9.889  -3.035 -16.579  1.00 34.89           H
ATOM   4836  CZ2 TRP M 109      -8.155  -3.195 -15.338  1.00 32.28           C
ATOM   4837  HZ2 TRP M 109      -7.497  -2.620 -15.964  1.00 33.19           H
ATOM   4838  C   TRP M 109      -9.291  -6.090  -8.835  1.00 38.15           C
ATOM   4839  O   TRP M 109      -8.547  -6.329  -7.883  1.00 33.18           O
ATOM   4840  H   TRP M 109      -7.254  -4.153  -9.293  1.00 37.12           H
ATOM   4841  N   GLU M 110     -10.525  -6.583  -8.928  1.00 39.19           N
ATOM   4842  CA  GLU M 110     -11.038  -7.504  -7.916  1.00 42.90           C
ATOM   4843  HA  GLU M 110     -10.616  -7.290  -7.057  1.00 42.85           H
ATOM   4844  CB  GLU M 110     -12.572  -7.349  -7.720  1.00 50.26           C
ATOM   4845  HB3 GLU M 110     -12.882  -8.121  -7.224  1.00 49.76           H
ATOM   4846  HB2 GLU M 110     -12.993  -7.335  -8.587  1.00 49.76           H
ATOM   4847  CG  GLU M 110     -13.016  -6.078  -6.945  1.00 56.74           C
ATOM   4848  HG3 GLU M 110     -13.944  -6.196  -6.712  1.00 57.76           H
ATOM   4849  HG2 GLU M 110     -12.906  -5.307  -7.524  1.00 57.76           H
ATOM   4850  CD  GLU M 110     -12.227  -5.798  -5.625  1.00 69.07           C
ATOM   4851  OE1 GLU M 110     -12.200  -6.692  -4.749  1.00 75.87           O
ATOM   4852  OE2 GLU M 110     -11.615  -4.698  -5.439  1.00 72.67           O
ATOM   4853  C   GLU M 110     -10.616  -8.970  -8.244  1.00 39.70           C
ATOM   4854  O   GLU M 110     -10.769  -9.852  -7.420  1.00 37.17           O
ATOM   4855  H   GLU M 110     -11.051  -6.441  -9.594  1.00 39.82           H
ATOM   4856  N   GLN M 111     -10.038  -9.188  -9.425  1.00 34.85           N
ATOM   4857  CA  GLN M 111      -9.532 -10.471  -9.872  1.00 35.33           C
ATOM   4858  HA  GLN M 111      -9.655 -11.179  -9.195  1.00 35.71           H
ATOM   4859  CB  GLN M 111     -10.231 -10.771 -11.176  1.00 38.48           C
ATOM   4860  HB3 GLN M 111      -9.571 -10.700 -11.863  1.00 38.77           H
ATOM   4861  HB2 GLN M 111     -10.973 -10.168 -11.375  1.00 38.79           H
ATOM   4862  CG  GLN M 111     -10.815 -12.117 -11.306  1.00 43.42           C
ATOM   4863  HG3 GLN M 111     -10.499 -12.679 -10.591  1.00 42.42           H
ATOM   4864  HG2 GLN M 111     -10.570 -12.452 -12.173  1.00 42.45           H
ATOM   4865  CD  GLN M 111     -12.299 -12.045 -11.308  1.00 44.69           C
ATOM   4866  OE1 GLN M 111     -12.908 -12.102 -12.352  1.00 39.56           O
ATOM   4867  NE2 GLN M 111     -12.890 -11.874 -10.135  1.00 53.17           N
ATOM   4868 HE21 GLN M 111     -13.740 -11.983 -10.049  1.00 50.32           H
ATOM   4869 HE22 GLN M 111     -12.409 -11.661  -9.447  1.00 50.34           H
ATOM   4870  C   GLN M 111      -8.033 -10.389 -10.193  1.00 34.37           C
ATOM   4871  O   GLN M 111      -7.596  -9.375 -10.668  1.00 33.69           O
ATOM   4872  H   GLN M 111      -9.945  -8.588 -10.029  1.00 36.09           H
ATOM   4873  N   THR M 112      -7.257 -11.457 -10.007  1.00 30.25           N
ATOM   4874  CA  THR M 112      -5.867 -11.444 -10.410  1.00 27.94           C
ATOM   4875  HA  THR M 112      -5.543 -10.545 -10.373  1.00 28.62           H
ATOM   4876  CB  THR M 112      -5.028 -12.264  -9.442  1.00 28.74           C
ATOM   4877  HB  THR M 112      -4.108 -12.289  -9.718  1.00 30.13           H
ATOM   4878  OG1 THR M 112      -5.499 -13.610  -9.445  1.00 33.47           O
ATOM   4879  HG1 THR M 112      -4.875 -13.825  -8.787  0.00 31.39           H
ATOM   4880  CG2 THR M 112      -5.142 -11.683  -8.003  1.00 32.74           C
ATOM   4881 HG21 THR M 112      -5.250 -10.748  -8.022  1.00 31.42           H
ATOM   4882 HG22 THR M 112      -4.367 -11.913  -7.500  1.00 31.44           H
ATOM   4883 HG23 THR M 112      -5.897 -12.071  -7.556  1.00 31.45           H
ATOM   4884  C   THR M 112      -5.607 -11.975 -11.825  1.00 28.17           C
ATOM   4885  O   THR M 112      -4.489 -11.910 -12.297  1.00 24.19           O
ATOM   4886  H   THR M 112      -7.535 -12.209  -9.678  1.00 30.59           H
ATOM   4887  N   HIS M 113      -6.601 -12.593 -12.469  1.00 32.23           N
ATOM   4888  CA  HIS M 113      -6.446 -13.046 -13.862  1.00 32.67           C
ATOM   4889  HA  HIS M 113      -5.389 -13.117 -14.132  1.00 33.47           H
ATOM   4890  CB  HIS M 113      -6.993 -14.436 -14.101  1.00 35.24           C
ATOM   4891  HB3 HIS M 113      -8.028 -14.515 -13.757  1.00 34.86           H
ATOM   4892  HB2 HIS M 113      -6.411 -15.168 -13.526  1.00 34.85           H
ATOM   4893  CG  HIS M 113      -6.943 -14.834 -15.552  1.00 36.14           C
ATOM   4894  ND1 HIS M 113      -8.043 -15.070 -16.265  1.00 41.41           N
ATOM   4895  HD1 HIS M 113      -9.017 -15.049 -15.900  1.00 39.96           H
ATOM   4896  CE1 HIS M 113      -7.700 -15.400 -17.529  1.00 40.95           C
ATOM   4897  HE1 HIS M 113      -8.383 -15.672 -18.317  1.00 41.04           H
ATOM   4898  NE2 HIS M 113      -6.371 -15.348 -17.621  1.00 41.08           N
ATOM   4899  HE2 HIS M 113      -5.809 -15.574 -18.475  1.00 39.76           H
ATOM   4900  CD2 HIS M 113      -5.870 -14.998 -16.421  1.00 36.19           C
ATOM   4901  HD2 HIS M 113      -4.818 -14.864 -16.198  1.00 37.20           H
ATOM   4902  C   HIS M 113      -7.140 -12.076 -14.787  1.00 35.37           C
ATOM   4903  O   HIS M 113      -8.362 -11.901 -14.737  1.00 32.21           O
ATOM   4904  H   HIS M 113      -7.362 -12.802 -12.113  1.00 31.32           H
ATOM   4905  N   LEU M 114      -6.374 -11.471 -15.676  1.00 35.12           N
ATOM   4906  CA  LEU M 114      -6.880 -10.336 -16.442  1.00 34.98           C
ATOM   4907  HA  LEU M 114      -7.826 -10.191 -16.263  1.00 35.10           H
ATOM   4908  CB  LEU M 114      -6.087  -9.086 -16.038  1.00 35.94           C
ATOM   4909  HB3 LEU M 114      -5.911  -8.590 -16.843  1.00 35.49           H
ATOM   4910  HB2 LEU M 114      -5.228  -9.403 -15.703  1.00 35.51           H
ATOM   4911  CG  LEU M 114      -6.584  -8.059 -15.004  1.00 35.04           C
ATOM   4912  HG  LEU M 114      -6.833  -7.268 -15.509  1.00 35.53           H
ATOM   4913  CD1 LEU M 114      -7.829  -8.441 -14.231  1.00 34.11           C
ATOM   4914 HD11 LEU M 114      -8.566  -8.528 -14.845  1.00 34.42           H
ATOM   4915 HD12 LEU M 114      -8.027  -7.755 -13.591  1.00 34.42           H
ATOM   4916 HD13 LEU M 114      -7.675  -9.268 -13.783  1.00 34.40           H
ATOM   4917  CD2 LEU M 114      -5.481  -7.639 -14.063  1.00 37.77           C
ATOM   4918 HD21 LEU M 114      -5.200  -8.405 -13.561  1.00 36.88           H
ATOM   4919 HD22 LEU M 114      -5.821  -6.980 -13.459  1.00 36.85           H
ATOM   4920 HD23 LEU M 114      -4.744  -7.310 -14.569  1.00 36.85           H
ATOM   4921  C   LEU M 114      -6.743 -10.612 -17.932  1.00 34.58           C
ATOM   4922  O   LEU M 114      -5.844 -11.362 -18.326  1.00 29.00           O
ATOM   4923  H   LEU M 114      -5.568 -11.718 -15.866  1.00 35.12           H
ATOM   4924  N   THR M 115      -7.626  -9.986 -18.746  1.00 34.52           N
ATOM   4925  CA  THR M 115      -7.510 -10.034 -20.216  1.00 31.91           C
ATOM   4926  HA  THR M 115      -6.937 -10.752 -20.452  1.00 32.83           H
ATOM   4927  CB  THR M 115      -8.829 -10.240 -20.999  1.00 33.22           C
ATOM   4928  HB  THR M 115      -8.817  -9.785 -21.876  1.00 32.82           H
ATOM   4929  OG1 THR M 115      -9.894  -9.661 -20.294  1.00 31.47           O
ATOM   4930  HG1 THR M 115     -10.749  -9.665 -20.249  0.00 49.00           H
ATOM   4931  CG2 THR M 115      -9.105 -11.660 -21.165  1.00 34.03           C
ATOM   4932 HG21 THR M 115      -8.393 -12.064 -21.678  1.00 33.76           H
ATOM   4933 HG22 THR M 115      -9.890 -11.755 -21.727  1.00 33.75           H
ATOM   4934 HG23 THR M 115      -9.194 -12.064 -20.305  1.00 33.77           H
ATOM   4935  C   THR M 115      -6.972  -8.737 -20.772  1.00 32.98           C
ATOM   4936  O   THR M 115      -7.233  -7.632 -20.258  1.00 34.15           O
ATOM   4937  H   THR M 115      -8.240  -9.470 -18.454  1.00 33.93           H
ATOM   4938  N   TYR M 116      -6.271  -8.871 -21.880  1.00 32.39           N
ATOM   4939  CA  TYR M 116      -5.881  -7.707 -22.657  1.00 33.47           C
ATOM   4940  HA  TYR M 116      -6.482  -6.966 -22.404  1.00 33.00           H
ATOM   4941  CB  TYR M 116      -4.469  -7.267 -22.321  1.00 30.46           C
ATOM   4942  HB3 TYR M 116      -4.377  -7.287 -21.349  1.00 31.03           H
ATOM   4943  HB2 TYR M 116      -4.358  -6.357 -22.619  1.00 31.04           H
ATOM   4944  CG  TYR M 116      -3.319  -8.085 -22.884  1.00 30.03           C
ATOM   4945  CD1 TYR M 116      -2.720  -7.720 -24.071  1.00 30.89           C
ATOM   4946  HD1 TYR M 116      -3.061  -6.981 -24.529  1.00 30.35           H
ATOM   4947  CE1 TYR M 116      -1.661  -8.415 -24.579  1.00 29.53           C
ATOM   4948  HE1 TYR M 116      -1.260  -8.133 -25.363  1.00 29.90           H
ATOM   4949  CZ  TYR M 116      -1.144  -9.469 -23.882  1.00 29.72           C
ATOM   4950  OH  TYR M 116      -0.055 -10.134 -24.374  1.00 30.66           O
ATOM   4951  HH  TYR M 116       0.519  -9.727 -24.467  0.00 31.88           H
ATOM   4952  CE2 TYR M 116      -1.701  -9.853 -22.682  1.00 30.45           C
ATOM   4953  HE2 TYR M 116      -1.355 -10.580 -22.216  1.00 29.91           H
ATOM   4954  CD2 TYR M 116      -2.778  -9.149 -22.190  1.00 28.86           C
ATOM   4955  HD2 TYR M 116      -3.153  -9.404 -21.382  1.00 29.51           H
ATOM   4956  C   TYR M 116      -6.042  -7.924 -24.137  1.00 35.00           C
ATOM   4957  O   TYR M 116      -6.035  -9.066 -24.630  1.00 33.83           O
ATOM   4958  H   TYR M 116      -6.001  -9.614 -22.203  1.00 32.78           H
ATOM   4959  N   ARG M 117      -6.224  -6.811 -24.835  1.00 38.86           N
ATOM   4960  CA  ARG M 117      -6.274  -6.843 -26.279  1.00 39.65           C
ATOM   4961  HA  ARG M 117      -5.815  -7.645 -26.595  1.00 39.76           H
ATOM   4962  CB  ARG M 117      -7.719  -6.914 -26.807  1.00 46.22           C
ATOM   4963  HB3 ARG M 117      -8.263  -6.266 -26.335  1.00 45.94           H
ATOM   4964  HB2 ARG M 117      -8.063  -7.803 -26.662  1.00 45.98           H
ATOM   4965  CG  ARG M 117      -7.801  -6.603 -28.311  1.00 52.47           C
ATOM   4966  HG3 ARG M 117      -6.950  -6.783 -28.727  1.00 51.43           H
ATOM   4967  HG2 ARG M 117      -8.015  -5.661 -28.420  1.00 51.55           H
ATOM   4968  CD  ARG M 117      -8.838  -7.404 -29.069  1.00 55.88           C
ATOM   4969  HD3 ARG M 117      -8.923  -8.261 -28.644  1.00 55.99           H
ATOM   4970  HD2 ARG M 117      -8.545  -7.516 -29.977  1.00 56.15           H
ATOM   4971  NE  ARG M 117     -10.159  -6.795 -29.049  1.00 60.68           N
ATOM   4972  HE  ARG M 117     -10.620  -6.799 -28.203  1.00 59.17           H
ATOM   4973  CZ  ARG M 117     -10.707  -6.122 -30.054  1.00 59.44           C
ATOM   4974  NH1 ARG M 117     -10.061  -5.948 -31.207  1.00 60.05           N
ATOM   4975 HH11 ARG M 117      -9.272  -6.267 -31.325  1.00 59.74           H
ATOM   4976 HH12 ARG M 117     -10.440  -5.515 -31.841  1.00 59.76           H
ATOM   4977  NH2 ARG M 117     -11.917  -5.621 -29.894  1.00 53.48           N
ATOM   4978 HH21 ARG M 117     -12.335  -5.736 -29.155  1.00 55.37           H
ATOM   4979 HH22 ARG M 117     -12.290  -5.190 -30.539  1.00 55.37           H
ATOM   4980  C   ARG M 117      -5.589  -5.644 -26.881  1.00 35.67           C
ATOM   4981  O   ARG M 117      -5.778  -4.499 -26.446  1.00 29.07           O
ATOM   4982  H   ARG M 117      -6.354  -6.026 -24.495  1.00 38.03           H
ATOM   4983  N   ILE M 118      -4.814  -5.925 -27.914  1.00 34.19           N
ATOM   4984  CA  ILE M 118      -4.239  -4.859 -28.741  1.00 37.05           C
ATOM   4985  HA  ILE M 118      -4.128  -4.055 -28.205  1.00 35.69           H
ATOM   4986  CB  ILE M 118      -2.852  -5.258 -29.264  1.00 36.68           C
ATOM   4987  HB  ILE M 118      -2.948  -6.007 -29.877  1.00 37.17           H
ATOM   4988  CG1 ILE M 118      -1.954  -5.684 -28.089  1.00 36.71           C
[truncated: 194,025 more chars]
