# Supplementary material for: Simultaneous use of solution NMR and X-ray data in REFMAC5 for joint refinement/detection of structural differences
Source: Acta Crystallogr D Biol Crystallogr. 2014 Mar 19;70(Pt 4):958–67. doi: 10.1107/S1399004713034160 (PMC4306559; doi:10.1107/S1399004713034160)
Supplement: Supplementary file 2 [file d-70-00958-sup2.zip › SI_computational/MMP1/refined/MMP1_refined.pdb]

HEADER    ----                                    XX-XXX-XX   xxxx              
COMPND    ---                                                                   
REMARK   3
REMARK   3 REFINEMENT.
REMARK   3   PROGRAM     : REFMAC 5.8.0025 
REMARK   3   AUTHORS     : MURSHUDOV,SKUBAK,LEBEDEV,PANNU,
REMARK   3                 STEINER,NICHOLLS,WINN,LONG,VAGIN
REMARK   3
REMARK   3    REFINEMENT TARGET : MAXIMUM LIKELIHOOD
REMARK   3
REMARK   3  DATA USED IN REFINEMENT.
REMARK   3   RESOLUTION RANGE HIGH (ANGSTROMS) :   2.20
REMARK   3   RESOLUTION RANGE LOW  (ANGSTROMS) :  81.61
REMARK   3   DATA CUTOFF            (SIGMA(F)) : NONE
REMARK   3   COMPLETENESS FOR RANGE        (%) :  98.87
REMARK   3   NUMBER OF REFLECTIONS             :   29930
REMARK   3
REMARK   3  FIT TO DATA USED IN REFINEMENT.
REMARK   3   CROSS-VALIDATION METHOD          : THROUGHOUT
REMARK   3   FREE R VALUE TEST SET SELECTION  : RANDOM
REMARK   3   R VALUE     (WORKING + TEST SET) : 0.22389
REMARK   3   R VALUE            (WORKING SET) :  0.21958
REMARK   3   FREE R VALUE                     :  0.26692
REMARK   3   FREE R VALUE TEST SET SIZE   (%) :  9.1
REMARK   3   FREE R VALUE TEST SET COUNT      :  2988
REMARK   3
REMARK   3  FIT IN THE HIGHEST RESOLUTION BIN.
REMARK   3   TOTAL NUMBER OF BINS USED           :      20
REMARK   3   BIN RESOLUTION RANGE HIGH           :    2.200
REMARK   3   BIN RESOLUTION RANGE LOW            :    2.257
REMARK   3   REFLECTION IN BIN     (WORKING SET) :     2213
REMARK   3   BIN COMPLETENESS (WORKING+TEST) (%) :    99.67
REMARK   3   BIN R VALUE           (WORKING SET) :    0.293
REMARK   3   BIN FREE R VALUE SET COUNT          :      223
REMARK   3   BIN FREE R VALUE                    :    0.367
REMARK   3
REMARK   3  NUMBER OF NON-HYDROGEN ATOMS USED IN REFINEMENT.
REMARK   3   ALL ATOMS                :     4033
REMARK   3
REMARK   3  B VALUES.
REMARK   3   FROM WILSON PLOT           (A**2) : NULL
REMARK   3   MEAN B VALUE      (OVERALL, A**2) :  38.299
REMARK   3   OVERALL ANISOTROPIC B VALUE.
REMARK   3    B11 (A**2) :     0.20
REMARK   3    B22 (A**2) :     1.69
REMARK   3    B33 (A**2) :    -0.82
REMARK   3    B12 (A**2) :    -0.00
REMARK   3    B13 (A**2) :    -0.83
REMARK   3    B23 (A**2) :    -0.00
REMARK   3
REMARK   3  ESTIMATED OVERALL COORDINATE ERROR.
REMARK   3   ESU BASED ON R VALUE                            (A):   0.271
REMARK   3   ESU BASED ON FREE R VALUE                       (A):   0.223
REMARK   3   ESU BASED ON MAXIMUM LIKELIHOOD                 (A):   0.165
REMARK   3   ESU FOR B VALUES BASED ON MAXIMUM LIKELIHOOD (A**2):   6.870
REMARK   3
REMARK   3 CORRELATION COEFFICIENTS.
REMARK   3   CORRELATION COEFFICIENT FO-FC      :   0.938
REMARK   3   CORRELATION COEFFICIENT FO-FC FREE :   0.910
REMARK   3
REMARK   3  RMS DEVIATIONS FROM IDEAL VALUES        COUNT    RMS    WEIGHT
REMARK   3   BOND LENGTHS REFINED ATOMS        (A):  3819 ; 0.017 ; 0.020
REMARK   3   BOND LENGTHS OTHERS               (A):  3348 ; 0.000 ; 0.020
REMARK   3   BOND ANGLES REFINED ATOMS   (DEGREES):  5205 ; 2.385 ; 1.918
REMARK   3   BOND ANGLES OTHERS          (DEGREES):  7689 ; 0.189 ; 3.000
REMARK   3   TORSION ANGLES, PERIOD 1    (DEGREES):   465 ; 6.379 ; 2.000
REMARK   3   TORSION ANGLES, PERIOD 2    (DEGREES):   681 ;20.075 ; 9.372
REMARK   3   TORSION ANGLES, PERIOD 3    (DEGREES):   543 ;19.076 ;15.000
REMARK   3   TORSION ANGLES, PERIOD 4    (DEGREES):    24 ;15.856 ;15.000
REMARK   3   CHIRAL-CENTER RESTRAINTS       (A**3):   528 ; 0.112 ; 0.200
REMARK   3   GENERAL PLANES REFINED ATOMS      (A):  4524 ; 0.011 ; 0.021
REMARK   3   GENERAL PLANES OTHERS             (A):   978 ; 0.008 ; 0.020
REMARK   3
REMARK   3  ISOTROPIC THERMAL FACTOR RESTRAINTS.     COUNT   RMS    WEIGHT
REMARK   3   MAIN-CHAIN BOND REFINED ATOMS  (A**2):  1869 ; 3.034 ; 3.654
REMARK   3   MAIN-CHAIN BOND OTHER ATOMS    (A**2):  1868 ; 3.035 ; 3.654
REMARK   3   MAIN-CHAIN ANGLE REFINED ATOMS (A**2):  2330 ; 4.623 ; 5.467
REMARK   3   MAIN-CHAIN ANGLE OTHER ATOMS (A**2)  :  2331 ; 4.622 ; 5.466
REMARK   3   SIDE-CHAIN BOND REFINED ATOMS  (A**2):  1950 ; 3.366 ; 3.996
REMARK   3   SIDE-CHAIN BOND OTHER ATOMS  (A**2)  :  1950 ; 3.366 ; 3.996
REMARK   3   SIDE-CHAIN ANGLE OTHER ATOMS (A**2)  :  2874 ; 5.363 ; 5.867
REMARK   3   LONG RANGE B REFINED ATOMS (A**2)    :  4638 ; 7.954 ;29.688
REMARK   3   LONG RANGE B OTHER ATOMS (A**2)      :  4536 ; 7.912 ;******
REMARK   3
REMARK   3  NCS RESTRAINTS STATISTICS
REMARK   3   NCS TYPE: LOCAL
REMARK   3   NUMBER OF DIFFERENT NCS PAIRS  :   3
REMARK   3  GROUP  CHAIN1    RANGE     CHAIN2     RANGE    COUNT RMS  WEIGHT
REMARK   3    1     A   106    261       G   106    261    8770  0.12  0.05
REMARK   3    2     A   106    261       M   106    261    8788  0.12  0.05
REMARK   3    3     G   106    261       M   106    261    8857  0.11  0.05
REMARK   3
REMARK   3  TWIN DETAILS
REMARK   3   NUMBER OF TWIN DOMAINS  : NULL
REMARK   3
REMARK   3
REMARK   3  TLS DETAILS
REMARK   3   NUMBER OF TLS GROUPS  : NULL
REMARK   3
REMARK   3
REMARK   3  BULK SOLVENT MODELLING.
REMARK   3   METHOD USED :  MASK
REMARK   3   PARAMETERS FOR MASK CALCULATION
REMARK   3   VDW PROBE RADIUS   :   1.20
REMARK   3   ION PROBE RADIUS   :   0.80
REMARK   3   SHRINKAGE RADIUS   :   0.80
REMARK   3
REMARK   3  OTHER REFINEMENT REMARKS:
REMARK   3  HYDROGENS HAVE BEEN ADDED IN THE RIDING POSITIONS
REMARK   3  U VALUES      : REFINED INDIVIDUALLY
REMARK   3
CISPEP   1 GLU A  209    TYR A  210                    0.00
CISPEP   2 PRO G  107    ARG G  108                    0.00
CRYST1  147.694   54.528   94.905  90.00 120.69  90.00 C 1 2 1                  
SCALE1      0.006771  0.000000  0.004019        0.00000                         
SCALE2     -0.000000  0.018339  0.000000        0.00000                         
SCALE3      0.000000 -0.000000  0.012253        0.00000                         
ATOM      1  N   ASN A 106      17.128 -45.613   2.846  1.00 74.42           N
ATOM      2  CA  ASN A 106      17.628 -44.237   3.205  1.00 77.11           C
ATOM      3  HA  ASN A 106      17.089 -43.557   2.750  1.00 75.46           H
ATOM      4  CB  ASN A 106      17.507 -44.029   4.745  1.00 77.25           C
ATOM      5  HB3 ASN A 106      16.569 -44.053   4.993  1.00 77.72           H
ATOM      6  HB2 ASN A 106      17.888 -43.168   4.977  1.00 78.07           H
ATOM      7  CG  ASN A 106      18.242 -45.111   5.565  1.00 79.12           C
ATOM      8  OD1 ASN A 106      19.190 -44.814   6.308  1.00 77.70           O
ATOM      9  ND2 ASN A 106      17.779 -46.353   5.467  1.00 72.72           N
ATOM     10 HD21 ASN A 106      18.403 -47.102   5.369  1.00 74.63           H
ATOM     11 HD22 ASN A 106      16.813 -46.518   5.485  1.00 74.63           H
ATOM     12  C   ASN A 106      19.089 -44.140   2.699  1.00 71.40           C
ATOM     13  O   ASN A 106      20.021 -44.576   3.382  1.00 68.10           O
ATOM     14  H1  ASN A 106      16.559 -45.938   3.547  1.00 75.25           H
ATOM     15  H2  ASN A 106      16.633 -45.570   2.025  1.00 75.23           H
ATOM     16  H3  ASN A 106      17.874 -46.208   2.739  1.00 75.20           H
ATOM     17  N   PRO A 107      19.281 -43.592   1.475  1.00 71.34           N
ATOM     18  CA  PRO A 107      20.633 -43.438   0.861  1.00 72.72           C
ATOM     19  HA  PRO A 107      21.160 -44.251   1.003  1.00 71.38           H
ATOM     20  CB  PRO A 107      20.332 -43.282  -0.678  1.00 70.59           C
ATOM     21  HB3 PRO A 107      20.720 -44.030  -1.159  1.00 71.16           H
ATOM     22  HB2 PRO A 107      20.709 -42.447  -0.995  1.00 70.97           H
ATOM     23  CG  PRO A 107      18.854 -43.274  -0.843  1.00 71.12           C
ATOM     24  HG3 PRO A 107      18.570 -44.109  -1.247  1.00 71.76           H
ATOM     25  HG2 PRO A 107      18.595 -42.524  -1.402  1.00 71.76           H
ATOM     26  CD  PRO A 107      18.280 -43.134   0.497  1.00 74.42           C
ATOM     27  HD3 PRO A 107      17.482 -43.682   0.567  1.00 72.93           H
ATOM     28  HD2 PRO A 107      18.069 -42.203   0.663  1.00 72.90           H
ATOM     29  C   PRO A 107      21.412 -42.231   1.409  1.00 69.54           C
ATOM     30  O   PRO A 107      20.803 -41.233   1.811  1.00 61.86           O
ATOM     31  N   ARG A 108      22.742 -42.366   1.387  1.00 67.70           N
ATOM     32  CA  ARG A 108      23.631 -41.359   1.949  1.00 64.76           C
ATOM     33  HA  ARG A 108      23.117 -40.576   2.238  1.00 65.73           H
ATOM     34  CB  ARG A 108      24.469 -41.886   3.137  1.00 77.95           C
ATOM     35  HB3 ARG A 108      25.050 -41.173   3.447  1.00 78.26           H
ATOM     36  HB2 ARG A 108      25.005 -42.634   2.830  1.00 78.26           H
ATOM     37  CG  ARG A 108      23.607 -42.388   4.384  1.00 96.19           C
ATOM     38  HG3 ARG A 108      24.042 -42.102   5.202  1.00 94.58           H
ATOM     39  HG2 ARG A 108      23.554 -43.356   4.360  1.00 94.58           H
ATOM     40  CD  ARG A 108      22.195 -41.848   4.398  1.00110.57           C
ATOM     41  HD3 ARG A 108      21.707 -42.227   3.651  1.00107.67           H
ATOM     42  HD2 ARG A 108      22.228 -40.882   4.315  1.00108.03           H
ATOM     43  NE  ARG A 108      21.452 -42.172   5.639  1.00118.34           N
ATOM     44  HE  ARG A 108      21.854 -42.804   6.255  1.00116.72           H
ATOM     45  CZ  ARG A 108      20.167 -41.826   5.842  1.00119.71           C
ATOM     46  NH1 ARG A 108      19.435 -41.225   4.891  1.00113.85           N
ATOM     47 HH11 ARG A 108      19.795 -41.021   4.136  1.00115.56           H
ATOM     48 HH12 ARG A 108      18.607 -41.043   5.036  1.00115.43           H
ATOM     49  NH2 ARG A 108      19.593 -42.125   7.009  1.00118.84           N
ATOM     50 HH21 ARG A 108      20.053 -42.498   7.632  1.00119.02           H
ATOM     51 HH22 ARG A 108      18.765 -41.932   7.142  1.00119.02           H
ATOM     52  C   ARG A 108      24.636 -40.935   0.894  1.00 54.37           C
ATOM     53  O   ARG A 108      24.917 -41.758   0.064  1.00 48.83           O
ATOM     54  H   ARG A 108      23.153 -43.031   1.029  1.00 67.39           H
ATOM     55  N   TRP A 109      25.178 -39.720   0.841  1.00 47.31           N
ATOM     56  CA  TRP A 109      26.331 -39.424  -0.051  1.00 47.49           C
ATOM     57  HA  TRP A 109      26.157 -39.853  -1.048  1.00 47.34           H
ATOM     58  CB  TRP A 109      26.589 -37.950  -0.188  1.00 39.33           C
ATOM     59  HB3 TRP A 109      27.537 -37.800  -0.709  1.00 39.95           H
ATOM     60  HB2 TRP A 109      26.638 -37.506   0.809  1.00 39.93           H
ATOM     61  CG  TRP A 109      25.517 -37.235  -0.961  1.00 34.56           C
ATOM     62  CD1 TRP A 109      24.574 -36.412  -0.409  1.00 29.97           C
ATOM     63  HD1 TRP A 109      24.449 -36.244   0.654  1.00 31.25           H
ATOM     64  NE1 TRP A 109      23.767 -35.866  -1.394  1.00 30.94           N
ATOM     65  HE1 TRP A 109      22.963 -35.229  -1.228  1.00 30.48           H
ATOM     66  CE2 TRP A 109      24.181 -36.291  -2.597  1.00 29.99           C
ATOM     67  CD2 TRP A 109      25.311 -37.173  -2.405  1.00 31.79           C
ATOM     68  CE3 TRP A 109      25.903 -37.770  -3.527  1.00 31.02           C
ATOM     69  HE3 TRP A 109      26.758 -38.426  -3.420  1.00 31.72           H
ATOM     70  CZ3 TRP A 109      25.392 -37.451  -4.811  1.00 33.02           C
ATOM     71  HZ3 TRP A 109      25.868 -37.866  -5.691  1.00 32.76           H
ATOM     72  CH2 TRP A 109      24.291 -36.590  -4.964  1.00 34.07           C
ATOM     73  HH2 TRP A 109      23.927 -36.368  -5.959  1.00 33.08           H
ATOM     74  CZ2 TRP A 109      23.674 -35.990  -3.860  1.00 31.64           C
ATOM     75  HZ2 TRP A 109      22.824 -35.331  -3.982  1.00 31.75           H
ATOM     76  C   TRP A 109      27.509 -40.112   0.582  1.00 56.30           C
ATOM     77  O   TRP A 109      27.654 -40.042   1.823  1.00 61.56           O
ATOM     78  H   TRP A 109      24.889 -39.039   1.280  1.00 48.80           H
ATOM     79  N   GLU A 110      28.353 -40.815  -0.165  1.00 57.68           N
ATOM     80  CA  GLU A 110      29.517 -41.489   0.431  1.00 68.90           C
ATOM     81  HA  GLU A 110      29.299 -41.786   1.339  1.00 67.92           H
ATOM     82  CB  GLU A 110      29.868 -42.723  -0.427  1.00 76.69           C
ATOM     83  HB3 GLU A 110      30.755 -43.033  -0.187  1.00 77.04           H
ATOM     84  HB2 GLU A 110      29.847 -42.473  -1.364  1.00 77.01           H
ATOM     85  CG  GLU A 110      28.873 -43.908  -0.222  1.00 87.40           C
ATOM     86  HG3 GLU A 110      29.247 -44.706  -0.627  1.00 86.59           H
ATOM     87  HG2 GLU A 110      28.029 -43.686  -0.645  1.00 86.59           H
ATOM     88  CD  GLU A 110      28.592 -44.218   1.277  1.00 95.81           C
ATOM     89  OE1 GLU A 110      29.564 -44.520   2.000  1.00100.94           O
ATOM     90  OE2 GLU A 110      27.416 -44.187   1.753  1.00 89.34           O
ATOM     91  C   GLU A 110      30.724 -40.528   0.498  1.00 68.52           C
ATOM     92  O   GLU A 110      31.745 -40.871   1.093  1.00 73.58           O
ATOM     93  H   GLU A 110      28.254 -40.959  -1.007  1.00 59.89           H
ATOM     94  N   GLN A 111      30.606 -39.328  -0.069  1.00 67.53           N
ATOM     95  CA  GLN A 111      31.712 -38.329  -0.028  1.00 63.29           C
ATOM     96  HA  GLN A 111      32.465 -38.686   0.487  1.00 64.15           H
ATOM     97  CB  GLN A 111      32.189 -38.008  -1.447  1.00 63.89           C
ATOM     98  HB3 GLN A 111      32.401 -38.838  -1.901  1.00 64.19           H
ATOM     99  HB2 GLN A 111      32.980 -37.449  -1.393  1.00 64.16           H
ATOM    100  CG  GLN A 111      31.142 -37.262  -2.290  1.00 65.64           C
ATOM    101  HG3 GLN A 111      31.597 -36.718  -2.951  1.00 65.53           H
ATOM    102  HG2 GLN A 111      30.610 -36.698  -1.706  1.00 65.28           H
ATOM    103  CD  GLN A 111      30.189 -38.208  -3.030  1.00 67.22           C
ATOM    104  OE1 GLN A 111      29.831 -39.243  -2.483  1.00 68.32           O
ATOM    105  NE2 GLN A 111      29.742 -37.851  -4.252  1.00 65.88           N
ATOM    106 HE21 GLN A 111      28.920 -37.986  -4.465  1.00 66.29           H
ATOM    107 HE22 GLN A 111      30.285 -37.514  -4.828  1.00 66.29           H
ATOM    108  C   GLN A 111      31.133 -37.112   0.715  1.00 62.80           C
ATOM    109  O   GLN A 111      29.949 -36.868   0.636  1.00 70.32           O
ATOM    110  H   GLN A 111      29.900 -39.051  -0.474  1.00 66.60           H
ATOM    111  N   THR A 112      31.926 -36.345   1.457  1.00 55.59           N
ATOM    112  CA  THR A 112      31.407 -35.230   2.205  1.00 50.06           C
ATOM    113  HA  THR A 112      30.445 -35.347   2.351  1.00 51.45           H
ATOM    114  CB  THR A 112      32.093 -35.066   3.555  1.00 54.48           C
ATOM    115  HB  THR A 112      31.745 -34.272   3.991  1.00 54.01           H
ATOM    116  OG1 THR A 112      33.502 -34.901   3.342  1.00 53.51           O
ATOM    117  HG1 THR A 112      34.054 -35.030   4.070  0.00 53.00           H
ATOM    118  CG2 THR A 112      31.800 -36.265   4.456  1.00 58.09           C
ATOM    119 HG21 THR A 112      30.936 -36.629   4.247  1.00 56.87           H
ATOM    120 HG22 THR A 112      31.809 -35.993   5.377  1.00 56.84           H
ATOM    121 HG23 THR A 112      32.465 -36.945   4.325  1.00 56.91           H
ATOM    122  C   THR A 112      31.636 -33.928   1.434  1.00 47.18           C
ATOM    123  O   THR A 112      31.090 -32.913   1.863  1.00 45.39           O
ATOM    124  H   THR A 112      32.777 -36.450   1.527  1.00 55.76           H
ATOM    125  N   HIS A 113      32.389 -33.918   0.330  1.00 43.73           N
ATOM    126  CA  HIS A 113      32.603 -32.669  -0.456  1.00 45.40           C
ATOM    127  HA  HIS A 113      32.226 -31.805   0.108  1.00 44.79           H
ATOM    128  CB  HIS A 113      34.071 -32.432  -0.800  1.00 50.70           C
ATOM    129  HB3 HIS A 113      34.458 -33.307  -1.326  1.00 52.73           H
ATOM    130  HB2 HIS A 113      34.630 -32.275   0.125  1.00 52.72           H
ATOM    131  CG  HIS A 113      34.292 -31.206  -1.696  1.00 66.81           C
ATOM    132  ND1 HIS A 113      34.978 -31.254  -2.859  1.00 70.56           N
ATOM    133  HD1 HIS A 113      35.408 -32.108  -3.270  1.00 70.40           H
ATOM    134  CE1 HIS A 113      34.987 -30.023  -3.423  1.00 74.16           C
ATOM    135  HE1 HIS A 113      35.444 -29.762  -4.369  1.00 73.51           H
ATOM    136  NE2 HIS A 113      34.319 -29.190  -2.619  1.00 75.36           N
ATOM    137  HE2 HIS A 113      34.147 -28.181  -2.804  1.00 73.76           H
ATOM    138  CD2 HIS A 113      33.873 -29.879  -1.545  1.00 71.73           C
ATOM    139  HD2 HIS A 113      33.311 -29.474  -0.713  1.00 70.70           H
ATOM    140  C   HIS A 113      31.752 -32.855  -1.695  1.00 39.95           C
ATOM    141  O   HIS A 113      31.973 -33.724  -2.524  1.00 37.60           O
ATOM    142  H   HIS A 113      32.768 -34.614  -0.005  1.00 44.98           H
ATOM    143  N   LEU A 114      30.758 -31.983  -1.827  1.00 39.44           N
ATOM    144  CA  LEU A 114      29.732 -32.133  -2.858  1.00 37.78           C
ATOM    145  HA  LEU A 114      29.889 -32.952  -3.374  1.00 37.35           H
ATOM    146  CB  LEU A 114      28.330 -32.218  -2.182  1.00 38.05           C
ATOM    147  HB3 LEU A 114      27.707 -31.684  -2.698  1.00 37.90           H
ATOM    148  HB2 LEU A 114      28.400 -31.857  -1.284  1.00 37.93           H
ATOM    149  CG  LEU A 114      27.726 -33.677  -2.064  1.00 37.75           C
ATOM    150  HG  LEU A 114      27.000 -33.768  -2.701  1.00 38.35           H
ATOM    151  CD1 LEU A 114      28.618 -34.872  -2.211  1.00 39.60           C
ATOM    152 HD11 LEU A 114      28.892 -34.946  -3.128  1.00 38.99           H
ATOM    153 HD12 LEU A 114      28.133 -35.658  -1.948  1.00 39.02           H
ATOM    154 HD13 LEU A 114      29.386 -34.757  -1.647  1.00 39.10           H
ATOM    155  CD2 LEU A 114      27.120 -33.734  -0.643  1.00 38.82           C
ATOM    156 HD21 LEU A 114      27.826 -33.645   0.001  1.00 38.46           H
ATOM    157 HD22 LEU A 114      26.674 -34.576  -0.527  1.00 38.41           H
ATOM    158 HD23 LEU A 114      26.493 -33.014  -0.543  1.00 38.42           H
ATOM    159  C   LEU A 114      29.744 -30.920  -3.818  1.00 33.92           C
ATOM    160  O   LEU A 114      30.137 -29.834  -3.428  1.00 32.61           O
ATOM    161  H   LEU A 114      30.667 -31.277  -1.346  1.00 39.20           H
ATOM    162  N   THR A 115      29.330 -31.157  -5.056  1.00 34.11           N
ATOM    163  CA  THR A 115      29.194 -30.088  -6.052  1.00 35.98           C
ATOM    164  HA  THR A 115      29.710 -29.301  -5.780  1.00 35.48           H
ATOM    165  CB  THR A 115      29.650 -30.540  -7.482  1.00 38.99           C
ATOM    166  HB  THR A 115      28.865 -30.673  -8.036  1.00 42.13           H
ATOM    167  OG1 THR A 115      30.387 -31.742  -7.439  1.00 51.78           O
ATOM    168  HG1 THR A 115      30.984 -32.213  -7.656  0.00 49.00           H
ATOM    169  CG2 THR A 115      30.482 -29.560  -8.123  1.00 49.70           C
ATOM    170 HG21 THR A 115      30.072 -28.694  -8.063  1.00 45.99           H
ATOM    171 HG22 THR A 115      30.600 -29.786  -9.048  1.00 46.09           H
ATOM    172 HG23 THR A 115      31.341 -29.529  -7.697  1.00 46.10           H
ATOM    173  C   THR A 115      27.772 -29.683  -6.308  1.00 32.30           C
ATOM    174  O   THR A 115      26.880 -30.557  -6.245  1.00 29.19           O
ATOM    175  H   THR A 115      29.149 -31.939  -5.362  1.00 34.52           H
ATOM    176  N   TYR A 116      27.489 -28.440  -6.636  1.00 31.21           N
ATOM    177  CA  TYR A 116      26.159 -28.066  -7.072  1.00 31.10           C
ATOM    178  HA  TYR A 116      25.694 -28.853  -7.426  1.00 30.60           H
ATOM    179  CB  TYR A 116      25.359 -27.513  -5.893  1.00 29.17           C
ATOM    180  HB3 TYR A 116      25.497 -28.091  -5.126  1.00 29.80           H
ATOM    181  HB2 TYR A 116      24.419 -27.507  -6.131  1.00 29.81           H
ATOM    182  CG  TYR A 116      25.741 -26.092  -5.477  1.00 29.95           C
ATOM    183  CD1 TYR A 116      25.008 -25.006  -5.951  1.00 33.06           C
ATOM    184  HD1 TYR A 116      24.371 -25.141  -6.615  1.00 31.83           H
ATOM    185  CE1 TYR A 116      25.232 -23.717  -5.472  1.00 31.18           C
ATOM    186  HE1 TYR A 116      24.766 -22.996  -5.832  1.00 31.46           H
ATOM    187  CZ  TYR A 116      26.147 -23.516  -4.473  1.00 30.61           C
ATOM    188  OH  TYR A 116      26.348 -22.227  -4.015  1.00 32.28           O
ATOM    189  HH  TYR A 116      25.628 -22.047  -3.573  0.00 34.54           H
ATOM    190  CE2 TYR A 116      26.853 -24.575  -3.955  1.00 29.21           C
ATOM    191  HE2 TYR A 116      27.458 -24.438  -3.261  1.00 29.98           H
ATOM    192  CD2 TYR A 116      26.631 -25.862  -4.446  1.00 31.06           C
ATOM    193  HD2 TYR A 116      27.067 -26.582  -4.052  1.00 30.36           H
ATOM    194  C   TYR A 116      26.254 -27.032  -8.160  1.00 30.44           C
ATOM    195  O   TYR A 116      27.240 -26.258  -8.262  1.00 29.58           O
ATOM    196  H   TYR A 116      28.048 -27.787  -6.603  1.00 31.45           H
ATOM    197  N   ARG A 117      25.275 -27.091  -9.058  1.00 27.64           N
ATOM    198  CA  ARG A 117      25.117 -26.055 -10.060  1.00 28.90           C
ATOM    199  HA  ARG A 117      25.672 -25.281  -9.830  1.00 28.85           H
ATOM    200  CB  ARG A 117      25.574 -26.612 -11.403  1.00 30.09           C
ATOM    201  HB3 ARG A 117      25.206 -27.502 -11.517  1.00 31.13           H
ATOM    202  HB2 ARG A 117      26.543 -26.649 -11.417  1.00 31.29           H
ATOM    203  CG  ARG A 117      25.113 -25.750 -12.594  1.00 36.14           C
ATOM    204  HG3 ARG A 117      24.954 -24.845 -12.286  1.00 35.03           H
ATOM    205  HG2 ARG A 117      24.296 -26.125 -12.958  1.00 35.12           H
ATOM    206  CD  ARG A 117      26.143 -25.689 -13.715  1.00 38.62           C
ATOM    207  HD3 ARG A 117      27.032 -25.743 -13.332  1.00 38.42           H
ATOM    208  HD2 ARG A 117      26.039 -24.852 -14.194  1.00 38.49           H
ATOM    209  NE  ARG A 117      26.001 -26.765 -14.662  1.00 40.37           N
ATOM    210  HE  ARG A 117      26.291 -27.650 -14.390  1.00 40.47           H
ATOM    211  CZ  ARG A 117      25.439 -26.638 -15.855  1.00 42.46           C
ATOM    212  NH1 ARG A 117      24.932 -25.498 -16.283  1.00 42.72           N
ATOM    213 HH11 ARG A 117      24.964 -24.798 -15.784  1.00 42.62           H
ATOM    214 HH12 ARG A 117      24.569 -25.454 -17.061  1.00 42.66           H
ATOM    215  NH2 ARG A 117      25.385 -27.717 -16.629  1.00 45.88           N
ATOM    216 HH21 ARG A 117      25.703 -28.465 -16.348  1.00 44.71           H
ATOM    217 HH22 ARG A 117      25.020 -27.670 -17.407  1.00 44.72           H
ATOM    218  C   ARG A 117      23.686 -25.600 -10.227  1.00 28.72           C
ATOM    219  O   ARG A 117      22.739 -26.397 -10.171  1.00 30.36           O
ATOM    220  H   ARG A 117      24.778 -27.782  -9.189  1.00 28.61           H
ATOM    221  N   ILE A 118      23.551 -24.299 -10.450  1.00 28.38           N
ATOM    222  CA  ILE A 118      22.248 -23.699 -10.725  1.00 29.44           C
ATOM    223  HA  ILE A 118      21.535 -24.273 -10.374  1.00 29.22           H
ATOM    224  CB  ILE A 118      22.107 -22.301 -10.116  1.00 27.17           C
ATOM    225  HB  ILE A 118      22.768 -21.714 -10.517  1.00 27.86           H
ATOM    226  CG1 ILE A 118      22.366 -22.390  -8.613  1.00 28.28           C
ATOM    227 HG13 ILE A 118      23.228 -22.811  -8.466  1.00 28.28           H
ATOM    228 HG12 ILE A 118      21.665 -22.920  -8.203  1.00 28.28           H
ATOM    229  CD1 ILE A 118      22.387 -21.025  -7.928  1.00 29.44           C
ATOM    230 HD11 ILE A 118      22.944 -20.430  -8.435  1.00 29.07           H
ATOM    231 HD12 ILE A 118      22.738 -21.127  -7.041  1.00 29.07           H
ATOM    232 HD13 ILE A 118      21.491 -20.682  -7.889  1.00 29.05           H
ATOM    233  CG2 ILE A 118      20.725 -21.740 -10.379  1.00 27.30           C
ATOM    234 HG21 ILE A 118      20.565 -21.734 -11.325  1.00 27.30           H
ATOM    235 HG22 ILE A 118      20.681 -20.845 -10.034  1.00 27.28           H
ATOM    236 HG23 ILE A 118      20.076 -22.293  -9.939  1.00 27.27           H
ATOM    237  C   ILE A 118      22.175 -23.696 -12.264  1.00 31.82           C
ATOM    238  O   ILE A 118      22.828 -22.890 -12.944  1.00 36.82           O
ATOM    239  H   ILE A 118      24.208 -23.744 -10.492  1.00 28.72           H
ATOM    240  N   GLU A 119      21.394 -24.616 -12.820  1.00 31.05           N
ATOM    241  CA  GLU A 119      21.278 -24.754 -14.285  1.00 30.71           C
ATOM    242  HA  GLU A 119      22.167 -24.866 -14.683  1.00 31.01           H
ATOM    243  CB  GLU A 119      20.395 -25.925 -14.702  1.00 30.58           C
ATOM    244  HB3 GLU A 119      20.368 -25.969 -15.671  1.00 30.78           H
ATOM    245  HB2 GLU A 119      19.501 -25.784 -14.353  1.00 30.75           H
ATOM    246  CG  GLU A 119      20.888 -27.258 -14.190  1.00 31.13           C
ATOM    247  HG3 GLU A 119      20.731 -27.308 -13.234  1.00 31.35           H
ATOM    248  HG2 GLU A 119      21.837 -27.337 -14.376  1.00 31.34           H
ATOM    249  CD  GLU A 119      20.184 -28.423 -14.841  1.00 32.61           C
ATOM    250  OE1 GLU A 119      20.234 -28.546 -16.093  1.00 39.20           O
ATOM    251  OE2 GLU A 119      19.574 -29.228 -14.100  1.00 35.25           O
ATOM    252  C   GLU A 119      20.614 -23.539 -14.896  1.00 31.88           C
ATOM    253  O   GLU A 119      20.999 -23.144 -15.971  1.00 35.50           O
ATOM    254  H   GLU A 119      20.917 -25.178 -12.377  1.00 31.12           H
ATOM    255  N   ASN A 120      19.614 -22.942 -14.236  1.00 28.56           N
ATOM    256  CA  ASN A 120      18.920 -21.767 -14.788  1.00 25.25           C
ATOM    257  HA  ASN A 120      19.561 -21.192 -15.255  1.00 26.52           H
ATOM    258  CB  ASN A 120      17.814 -22.184 -15.779  1.00 25.70           C
ATOM    259  HB3 ASN A 120      18.185 -22.815 -16.416  1.00 25.57           H
ATOM    260  HB2 ASN A 120      17.495 -21.395 -16.244  1.00 25.58           H
ATOM    261  CG  ASN A 120      16.621 -22.846 -15.108  1.00 25.60           C
ATOM    262  OD1 ASN A 120      15.464 -22.638 -15.517  1.00 29.13           O
ATOM    263  ND2 ASN A 120      16.885 -23.702 -14.185  1.00 24.21           N
ATOM    264 HD21 ASN A 120      16.755 -24.659 -14.353  1.00 24.65           H
ATOM    265 HD22 ASN A 120      17.219 -23.399 -13.316  1.00 24.69           H
ATOM    266  C   ASN A 120      18.332 -20.998 -13.620  1.00 28.09           C
ATOM    267  O   ASN A 120      18.274 -21.486 -12.496  1.00 32.35           O
ATOM    268  H   ASN A 120      19.328 -23.187 -13.462  1.00 28.43           H
ATOM    269  N   TYR A 121      17.947 -19.774 -13.935  1.00 26.28           N
ATOM    270  CA  TYR A 121      17.473 -18.864 -12.959  1.00 26.15           C
ATOM    271  HA  TYR A 121      17.548 -19.260 -12.066  1.00 26.36           H
ATOM    272  CB  TYR A 121      18.394 -17.631 -13.041  1.00 27.35           C
ATOM    273  HB3 TYR A 121      18.000 -16.908 -12.529  1.00 26.70           H
ATOM    274  HB2 TYR A 121      18.485 -17.367 -13.970  1.00 26.70           H
ATOM    275  CG  TYR A 121      19.787 -17.892 -12.490  1.00 25.83           C
ATOM    276  CD1 TYR A 121      20.729 -18.655 -13.215  1.00 27.08           C
ATOM    277  HD1 TYR A 121      20.498 -18.992 -14.050  1.00 26.64           H
ATOM    278  CE1 TYR A 121      22.008 -18.905 -12.702  1.00 26.50           C
ATOM    279  HE1 TYR A 121      22.620 -19.405 -13.192  1.00 26.91           H
ATOM    280  CZ  TYR A 121      22.357 -18.391 -11.480  1.00 27.66           C
ATOM    281  OH  TYR A 121      23.601 -18.631 -10.922  1.00 29.51           O
ATOM    282  HH  TYR A 121      24.194 -18.386 -11.520  0.00 33.09           H
ATOM    283  CE2 TYR A 121      21.438 -17.645 -10.743  1.00 27.08           C
ATOM    284  HE2 TYR A 121      21.667 -17.320  -9.902  1.00 26.64           H
ATOM    285  CD2 TYR A 121      20.159 -17.401 -11.268  1.00 24.60           C
ATOM    286  HD2 TYR A 121      19.545 -16.917 -10.765  1.00 25.51           H
ATOM    287  C   TYR A 121      16.052 -18.377 -13.168  1.00 25.86           C
ATOM    288  O   TYR A 121      15.650 -18.073 -14.266  1.00 26.28           O
ATOM    289  H   TYR A 121      18.015 -19.434 -14.722  1.00 26.66           H
ATOM    290  N   THR A 122      15.275 -18.332 -12.099  1.00 24.33           N
ATOM    291  CA  THR A 122      13.950 -17.770 -12.154  1.00 23.85           C
ATOM    292  HA  THR A 122      13.423 -18.221 -12.847  1.00 23.58           H
ATOM    293  CB  THR A 122      13.209 -17.869 -10.823  1.00 21.75           C
ATOM    294  HB  THR A 122      13.004 -18.800 -10.644  1.00 22.39           H
ATOM    295  OG1 THR A 122      11.994 -17.134 -10.908  1.00 20.93           O
ATOM    296  HG1 THR A 122      11.547 -17.167 -10.300  0.00 21.99           H
ATOM    297  CG2 THR A 122      14.030 -17.340  -9.670  1.00 23.91           C
ATOM    298 HG21 THR A 122      14.856 -17.825  -9.606  1.00 23.23           H
ATOM    299 HG22 THR A 122      13.544 -17.441  -8.848  1.00 23.22           H
ATOM    300 HG23 THR A 122      14.223 -16.409  -9.805  1.00 23.23           H
ATOM    301  C   THR A 122      14.069 -16.293 -12.502  1.00 23.99           C
ATOM    302  O   THR A 122      15.017 -15.641 -12.084  1.00 24.22           O
ATOM    303  H   THR A 122      15.483 -18.666 -11.334  1.00 24.55           H
ATOM    304  N   PRO A 123      13.112 -15.773 -13.266  1.00 24.38           N
ATOM    305  CA  PRO A 123      13.060 -14.323 -13.560  1.00 25.54           C
ATOM    306  HA  PRO A 123      13.963 -13.977 -13.718  1.00 25.55           H
ATOM    307  CB  PRO A 123      12.258 -14.261 -14.872  1.00 26.72           C
ATOM    308  HB3 PRO A 123      12.867 -14.301 -15.626  1.00 26.34           H
ATOM    309  HB2 PRO A 123      11.740 -13.441 -14.896  1.00 26.34           H
ATOM    310  CG  PRO A 123      11.387 -15.409 -14.864  1.00 26.31           C
ATOM    311  HG3 PRO A 123      11.237 -15.708 -15.775  1.00 26.24           H
ATOM    312  HG2 PRO A 123      10.547 -15.175 -14.439  1.00 26.24           H
ATOM    313  CD  PRO A 123      12.087 -16.446 -14.089  1.00 25.64           C
ATOM    314  HD3 PRO A 123      12.515 -17.072 -14.694  1.00 25.48           H
ATOM    315  HD2 PRO A 123      11.455 -16.905 -13.513  1.00 25.46           H
ATOM    316  C   PRO A 123      12.410 -13.529 -12.460  1.00 25.71           C
ATOM    317  O   PRO A 123      12.418 -12.315 -12.507  1.00 23.61           O
ATOM    318  N   ASP A 124      11.823 -14.239 -11.473  1.00 25.32           N
ATOM    319  CA  ASP A 124      11.103 -13.578 -10.356  1.00 22.80           C
ATOM    320  HA  ASP A 124      10.386 -13.011 -10.709  1.00 23.22           H
ATOM    321  CB  ASP A 124      10.476 -14.683  -9.454  1.00 23.95           C
ATOM    322  HB3 ASP A 124       9.968 -14.260  -8.744  1.00 24.07           H
ATOM    323  HB2 ASP A 124      11.187 -15.223  -9.075  1.00 24.06           H
ATOM    324  CG  ASP A 124       9.530 -15.617 -10.222  1.00 25.75           C
ATOM    325  OD1 ASP A 124       9.396 -15.481 -11.467  1.00 24.25           O
ATOM    326  OD2 ASP A 124       8.919 -16.532  -9.580  1.00 22.68           O
ATOM    327  C   ASP A 124      12.002 -12.732  -9.436  1.00 21.54           C
ATOM    328  O   ASP A 124      11.555 -11.846  -8.719  1.00 23.66           O
ATOM    329  H   ASP A 124      11.837 -15.098 -11.421  1.00 24.79           H
ATOM    330  N   LEU A 125      13.285 -13.050  -9.511  1.00 25.10           N
ATOM    331  CA  LEU A 125      14.280 -12.483  -8.624  1.00 26.44           C
ATOM    332  HA  LEU A 125      13.913 -11.710  -8.146  1.00 26.26           H
ATOM    333  CB  LEU A 125      14.763 -13.537  -7.602  1.00 26.21           C
ATOM    334  HB3 LEU A 125      15.730 -13.492  -7.550  1.00 26.54           H
ATOM    335  HB2 LEU A 125      14.496 -14.414  -7.919  1.00 26.55           H
ATOM    336  CG  LEU A 125      14.215 -13.376  -6.168  1.00 27.40           C
ATOM    337  HG  LEU A 125      14.951 -13.156  -5.574  1.00 27.50           H
ATOM    338  CD1 LEU A 125      13.082 -12.449  -5.855  1.00 28.14           C
ATOM    339 HD11 LEU A 125      13.383 -11.543  -5.955  1.00 27.89           H
ATOM    340 HD12 LEU A 125      12.795 -12.601  -4.951  1.00 27.89           H
ATOM    341 HD13 LEU A 125      12.359 -12.624  -6.462  1.00 27.87           H
ATOM    342  CD2 LEU A 125      13.769 -14.827  -5.856  1.00 28.45           C
ATOM    343 HD21 LEU A 125      13.027 -15.054  -6.422  1.00 28.10           H
ATOM    344 HD22 LEU A 125      13.506 -14.881  -4.934  1.00 28.11           H
ATOM    345 HD23 LEU A 125      14.503 -15.422  -6.024  1.00 28.10           H
ATOM    346  C   LEU A 125      15.558 -12.074  -9.345  1.00 27.08           C
ATOM    347  O   LEU A 125      15.938 -12.775 -10.284  1.00 22.96           O
ATOM    348  H   LEU A 125      13.612 -13.593 -10.093  1.00 24.52           H
ATOM    349  N   PRO A 126      16.252 -11.010  -8.930  1.00 28.96           N
ATOM    350  CA  PRO A 126      17.591 -10.793  -9.567  1.00 32.00           C
ATOM    351  HA  PRO A 126      17.484 -10.601 -10.522  1.00 31.44           H
ATOM    352  CB  PRO A 126      18.148  -9.541  -8.859  1.00 30.68           C
ATOM    353  HB3 PRO A 126      18.530  -8.943  -9.521  1.00 30.95           H
ATOM    354  HB2 PRO A 126      18.826  -9.811  -8.220  1.00 30.96           H
ATOM    355  CG  PRO A 126      17.033  -8.892  -8.172  1.00 30.54           C
ATOM    356  HG3 PRO A 126      16.700  -8.162  -8.716  1.00 31.28           H
ATOM    357  HG2 PRO A 126      17.334  -8.562  -7.310  1.00 31.28           H
ATOM    358  CD  PRO A 126      15.983  -9.923  -7.991  1.00 33.64           C
ATOM    359  HD3 PRO A 126      15.113  -9.538  -8.181  1.00 31.74           H
ATOM    360  HD2 PRO A 126      16.014 -10.264  -7.084  1.00 31.74           H
ATOM    361  C   PRO A 126      18.516 -11.987  -9.399  1.00 33.75           C
ATOM    362  O   PRO A 126      18.437 -12.678  -8.383  1.00 35.85           O
ATOM    363  N   ARG A 127      19.379 -12.203 -10.365  1.00 32.74           N
ATOM    364  CA  ARG A 127      20.286 -13.323 -10.337  1.00 36.99           C
ATOM    365  HA  ARG A 127      19.790 -14.158 -10.472  1.00 36.50           H
ATOM    366  CB  ARG A 127      21.229 -13.117 -11.510  1.00 39.51           C
ATOM    367  HB3 ARG A 127      21.952 -12.532 -11.234  1.00 39.98           H
ATOM    368  HB2 ARG A 127      20.738 -12.711 -12.241  1.00 39.95           H
ATOM    369  CG  ARG A 127      21.834 -14.390 -12.014  1.00 44.54           C
ATOM    370  HG3 ARG A 127      21.123 -14.996 -12.278  1.00 43.48           H
ATOM    371  HG2 ARG A 127      22.367 -14.790 -11.309  1.00 43.61           H
ATOM    372  CD  ARG A 127      22.727 -14.170 -13.208  1.00 45.94           C
ATOM    373  HD3 ARG A 127      23.198 -13.330 -13.100  1.00 46.33           H
ATOM    374  HD2 ARG A 127      22.183 -14.146 -14.011  1.00 46.41           H
ATOM    375  NE  ARG A 127      23.721 -15.231 -13.364  1.00 49.35           N
ATOM    376  HE  ARG A 127      24.548 -15.153 -12.864  1.00 48.70           H
ATOM    377  CZ  ARG A 127      23.623 -16.220 -14.258  1.00 50.09           C
ATOM    378  NH1 ARG A 127      22.603 -16.293 -15.111  1.00 48.51           N
ATOM    379 HH11 ARG A 127      21.977 -15.704 -15.084  1.00 48.96           H
ATOM    380 HH12 ARG A 127      22.564 -16.936 -15.680  1.00 48.99           H
ATOM    381  NH2 ARG A 127      24.590 -17.130 -14.303  1.00 49.03           N
ATOM    382 HH21 ARG A 127      25.255 -17.077 -13.760  1.00 49.34           H
ATOM    383 HH22 ARG A 127      24.551 -17.771 -14.875  1.00 49.34           H
ATOM    384  C   ARG A 127      21.089 -13.422  -9.012  1.00 36.39           C
ATOM    385  O   ARG A 127      21.221 -14.495  -8.420  1.00 39.03           O
ATOM    386  H   ARG A 127      19.462 -11.704 -11.060  1.00 33.97           H
ATOM    387  N   ALA A 128      21.635 -12.298  -8.589  1.00 33.60           N
ATOM    388  CA  ALA A 128      22.415 -12.240  -7.345  1.00 36.59           C
ATOM    389  HA  ALA A 128      23.235 -12.767  -7.442  1.00 35.92           H
ATOM    390  CB  ALA A 128      22.792 -10.787  -7.059  1.00 36.87           C
ATOM    391  HB1 ALA A 128      23.248 -10.427  -7.823  1.00 36.74           H
ATOM    392  HB2 ALA A 128      23.367 -10.760  -6.291  1.00 36.77           H
ATOM    393  HB3 ALA A 128      21.992 -10.285  -6.887  1.00 36.77           H
ATOM    394  C   ALA A 128      21.589 -12.806  -6.146  1.00 35.66           C
ATOM    395  O   ALA A 128      22.155 -13.488  -5.300  1.00 37.29           O
ATOM    396  H   ALA A 128      21.621 -11.559  -9.029  1.00 34.95           H
ATOM    397  N   ASP A 129      20.269 -12.594  -6.116  1.00 33.18           N
ATOM    398  CA  ASP A 129      19.456 -13.013  -4.966  1.00 33.85           C
ATOM    399  HA  ASP A 129      19.927 -12.809  -4.131  1.00 33.51           H
ATOM    400  CB  ASP A 129      18.114 -12.315  -4.955  1.00 36.19           C
ATOM    401  HB3 ASP A 129      17.535 -12.751  -4.310  1.00 36.07           H
ATOM    402  HB2 ASP A 129      17.724 -12.369  -5.842  1.00 36.08           H
ATOM    403  CG  ASP A 129      18.217 -10.874  -4.583  1.00 38.29           C
ATOM    404  OD1 ASP A 129      19.330 -10.408  -4.366  1.00 44.58           O
ATOM    405  OD2 ASP A 129      17.169 -10.195  -4.543  1.00 46.10           O
ATOM    406  C   ASP A 129      19.206 -14.530  -5.041  1.00 30.22           C
ATOM    407  O   ASP A 129      19.029 -15.157  -4.022  1.00 31.14           O
ATOM    408  H   ASP A 129      19.807 -12.326  -6.792  1.00 33.94           H
ATOM    409  N   VAL A 130      19.258 -15.090  -6.238  1.00 28.24           N
ATOM    410  CA  VAL A 130      19.012 -16.515  -6.406  1.00 30.33           C
ATOM    411  HA  VAL A 130      18.272 -16.799  -5.829  1.00 29.76           H
ATOM    412  CB  VAL A 130      18.710 -16.932  -7.844  1.00 29.15           C
ATOM    413  HB  VAL A 130      19.371 -16.524  -8.441  1.00 29.96           H
ATOM    414  CG1 VAL A 130      18.770 -18.440  -8.034  1.00 29.48           C
ATOM    415 HG11 VAL A 130      19.685 -18.726  -7.979  1.00 29.39           H
ATOM    416 HG12 VAL A 130      18.409 -18.660  -8.895  1.00 29.40           H
ATOM    417 HG13 VAL A 130      18.252 -18.862  -7.344  1.00 29.38           H
ATOM    418  CG2 VAL A 130      17.336 -16.404  -8.232  1.00 32.12           C
ATOM    419 HG21 VAL A 130      16.691 -16.712  -7.591  1.00 31.16           H
ATOM    420 HG22 VAL A 130      17.112 -16.732  -9.106  1.00 31.16           H
ATOM    421 HG23 VAL A 130      17.361 -15.445  -8.238  1.00 31.17           H
ATOM    422  C   VAL A 130      20.301 -17.152  -5.904  1.00 30.60           C
ATOM    423  O   VAL A 130      20.267 -18.103  -5.104  1.00 30.75           O
ATOM    424  H   VAL A 130      19.569 -14.704  -6.937  1.00 29.26           H
ATOM    425  N   ASP A 131      21.452 -16.648  -6.356  1.00 29.14           N
ATOM    426  CA  ASP A 131      22.754 -17.208  -5.947  1.00 32.13           C
ATOM    427  HA  ASP A 131      22.842 -18.126  -6.278  1.00 31.40           H
ATOM    428  CB  ASP A 131      23.896 -16.353  -6.537  1.00 33.95           C
ATOM    429  HB3 ASP A 131      24.722 -16.568  -6.075  1.00 33.71           H
ATOM    430  HB2 ASP A 131      23.682 -15.414  -6.415  1.00 33.72           H
ATOM    431  CG  ASP A 131      24.111 -16.597  -8.022  1.00 34.84           C
ATOM    432  OD1 ASP A 131      23.874 -17.727  -8.500  1.00 32.28           O
ATOM    433  OD2 ASP A 131      24.504 -15.647  -8.725  1.00 36.66           O
ATOM    434  C   ASP A 131      22.886 -17.216  -4.407  1.00 29.63           C
ATOM    435  O   ASP A 131      23.324 -18.193  -3.832  1.00 26.80           O
ATOM    436  H   ASP A 131      21.511 -15.996  -6.915  1.00 30.21           H
ATOM    437  N   HIS A 132      22.509 -16.117  -3.767  1.00 29.93           N
ATOM    438  CA  HIS A 132      22.656 -15.976  -2.305  1.00 29.24           C
ATOM    439  HA  HIS A 132      23.666 -16.286  -2.000  1.00 30.10           H
ATOM    440  CB  HIS A 132      22.490 -14.483  -2.022  1.00 33.80           C
ATOM    441  HB3 HIS A 132      21.473 -14.185  -2.284  1.00 34.07           H
ATOM    442  HB2 HIS A 132      23.208 -13.927  -2.630  1.00 34.09           H
ATOM    443  CG  HIS A 132      22.723 -14.110  -0.573  1.00 40.48           C
ATOM    444  ND1 HIS A 132      21.712 -13.728   0.274  1.00 43.05           N
ATOM    445  HD1 HIS A 132      20.704 -13.676   0.023  1.00 42.61           H
ATOM    446  CE1 HIS A 132      22.234 -13.428   1.486  1.00 43.76           C
ATOM    447  HE1 HIS A 132      21.672 -13.118   2.359  1.00 44.39           H
ATOM    448  NE2 HIS A 132      23.558 -13.625   1.434  1.00 46.96           N
ATOM    449  HE2 HIS A 132      24.220 -13.494   2.225  1.00 46.58           H
ATOM    450  CD2 HIS A 132      23.898 -14.040   0.168  1.00 48.98           C
ATOM    451  HD2 HIS A 132      24.895 -14.268  -0.187  1.00 46.26           H
ATOM    452  C   HIS A 132      21.627 -16.815  -1.541  1.00 28.71           C
ATOM    453  O   HIS A 132      21.929 -17.327  -0.495  1.00 27.59           O
ATOM    454  H   HIS A 132      22.181 -15.422  -4.153  1.00 29.76           H
ATOM    455  N   ALA A 133      20.411 -16.982  -2.052  1.00 26.30           N
ATOM    456  CA  ALA A 133      19.430 -17.794  -1.396  1.00 25.84           C
ATOM    457  HA  ALA A 133      19.330 -17.510  -0.463  1.00 25.93           H
ATOM    458  CB  ALA A 133      18.078 -17.708  -2.085  1.00 26.93           C
ATOM    459  HB1 ALA A 133      17.729 -16.820  -1.978  1.00 26.58           H
ATOM    460  HB2 ALA A 133      17.482 -18.345  -1.682  1.00 26.55           H
ATOM    461  HB3 ALA A 133      18.189 -17.908  -3.017  1.00 26.58           H
ATOM    462  C   ALA A 133      19.922 -19.240  -1.422  1.00 24.73           C
ATOM    463  O   ALA A 133      19.801 -19.938  -0.423  1.00 25.97           O
ATOM    464  H   ALA A 133      20.138 -16.622  -2.784  1.00 26.75           H
ATOM    465  N   ILE A 134      20.484 -19.717  -2.525  1.00 22.63           N
ATOM    466  CA  ILE A 134      20.963 -21.093  -2.603  1.00 21.25           C
ATOM    467  HA  ILE A 134      20.276 -21.706  -2.267  1.00 22.76           H
ATOM    468  CB  ILE A 134      21.271 -21.441  -4.056  1.00 22.85           C
ATOM    469  HB  ILE A 134      21.833 -20.746  -4.433  1.00 22.82           H
ATOM    470  CG1 ILE A 134      19.920 -21.495  -4.862  1.00 25.89           C
ATOM    471 HG13 ILE A 134      20.110 -21.758  -5.776  1.00 24.99           H
ATOM    472 HG12 ILE A 134      19.512 -20.614  -4.851  1.00 25.00           H
ATOM    473  CD1 ILE A 134      18.912 -22.486  -4.289  1.00 25.31           C
ATOM    474 HD11 ILE A 134      19.373 -23.289  -4.034  1.00 25.44           H
ATOM    475 HD12 ILE A 134      18.254 -22.684  -4.959  1.00 25.47           H
ATOM    476 HD13 ILE A 134      18.490 -22.093  -3.521  1.00 25.44           H
ATOM    477  CG2 ILE A 134      22.010 -22.789  -4.157  1.00 21.56           C
ATOM    478 HG21 ILE A 134      22.942 -22.648  -3.975  1.00 21.98           H
ATOM    479 HG22 ILE A 134      21.900 -23.141  -5.044  1.00 21.98           H
ATOM    480 HG23 ILE A 134      21.639 -23.398  -3.515  1.00 21.98           H
ATOM    481  C   ILE A 134      22.220 -21.235  -1.741  1.00 26.33           C
ATOM    482  O   ILE A 134      22.350 -22.223  -0.979  1.00 26.78           O
ATOM    483  H   ILE A 134      20.619 -19.257  -3.239  1.00 22.81           H
ATOM    484  N   GLU A 135      23.155 -20.276  -1.829  1.00 26.51           N
ATOM    485  CA  GLU A 135      24.397 -20.350  -1.075  1.00 30.44           C
ATOM    486  HA  GLU A 135      24.909 -21.139  -1.349  1.00 31.07           H
ATOM    487  CB  GLU A 135      25.223 -19.088  -1.378  1.00 39.43           C
ATOM    488  HB3 GLU A 135      24.679 -18.306  -1.195  1.00 38.37           H
ATOM    489  HB2 GLU A 135      25.479 -19.099  -2.314  1.00 38.43           H
ATOM    490  CG  GLU A 135      26.502 -18.976  -0.543  1.00 45.90           C
ATOM    491  HG3 GLU A 135      27.109 -19.689  -0.796  1.00 45.19           H
ATOM    492  HG2 GLU A 135      26.274 -19.050   0.397  1.00 45.12           H
ATOM    493  CD  GLU A 135      27.223 -17.639  -0.754  1.00 50.07           C
ATOM    494  OE1 GLU A 135      26.602 -16.554  -0.518  1.00 45.47           O
ATOM    495  OE2 GLU A 135      28.388 -17.682  -1.174  1.00 56.34           O
ATOM    496  C   GLU A 135      24.106 -20.444   0.402  1.00 30.05           C
ATOM    497  O   GLU A 135      24.635 -21.339   1.056  1.00 29.42           O
ATOM    498  H   GLU A 135      23.088 -19.578  -2.326  1.00 27.42           H
ATOM    499  N   LYS A 136      23.290 -19.528   0.925  1.00 30.93           N
ATOM    500  CA  LYS A 136      22.966 -19.518   2.330  1.00 30.29           C
ATOM    501  HA  LYS A 136      23.783 -19.422   2.862  1.00 32.35           H
ATOM    502  CB  LYS A 136      22.006 -18.340   2.653  1.00 38.12           C
ATOM    503  HB3 LYS A 136      21.135 -18.702   2.876  1.00 37.86           H
ATOM    504  HB2 LYS A 136      21.934 -17.771   1.871  1.00 37.88           H
ATOM    505  CG  LYS A 136      22.466 -17.456   3.845  1.00 47.06           C
ATOM    506  HG3 LYS A 136      23.429 -17.350   3.808  1.00 46.19           H
ATOM    507  HG2 LYS A 136      22.212 -17.890   4.675  1.00 46.25           H
ATOM    508  CD  LYS A 136      21.825 -16.041   3.830  1.00 54.09           C
ATOM    509  HD3 LYS A 136      22.219 -15.522   3.111  1.00 53.17           H
ATOM    510  HD2 LYS A 136      21.988 -15.609   4.682  1.00 53.20           H
ATOM    511  CE  LYS A 136      20.307 -16.096   3.605  1.00 58.02           C
ATOM    512  HE3 LYS A 136      19.915 -16.678   4.276  1.00 57.06           H
ATOM    513  HE2 LYS A 136      20.136 -16.454   2.720  1.00 57.06           H
ATOM    514  NZ  LYS A 136      19.615 -14.748   3.701  1.00 59.10           N
ATOM    515  HZ1 LYS A 136      19.851 -14.315   4.525  1.00 58.72           H
ATOM    516  HZ2 LYS A 136      18.663 -14.866   3.672  1.00 58.72           H
ATOM    517  HZ3 LYS A 136      19.882 -14.189   2.967  1.00 58.60           H
ATOM    518  C   LYS A 136      22.260 -20.831   2.726  1.00 32.73           C
ATOM    519  O   LYS A 136      22.443 -21.301   3.833  1.00 30.50           O
ATOM    520  H   LYS A 136      22.910 -18.902   0.473  1.00 30.61           H
ATOM    521  N   ALA A 137      21.452 -21.418   1.836  1.00 29.80           N
ATOM    522  CA  ALA A 137      20.724 -22.635   2.154  1.00 30.49           C
ATOM    523  HA  ALA A 137      20.216 -22.514   2.983  1.00 29.97           H
ATOM    524  CB  ALA A 137      19.759 -23.010   1.038  1.00 30.01           C
ATOM    525  HB1 ALA A 137      19.167 -22.272   0.878  1.00 30.14           H
ATOM    526  HB2 ALA A 137      19.256 -23.782   1.307  1.00 30.09           H
ATOM    527  HB3 ALA A 137      20.262 -23.206   0.244  1.00 30.12           H
ATOM    528  C   ALA A 137      21.720 -23.774   2.348  1.00 29.13           C
ATOM    529  O   ALA A 137      21.578 -24.532   3.299  1.00 24.60           O
ATOM    530  H   ALA A 137      21.321 -21.130   1.036  1.00 30.60           H
ATOM    531  N   PHE A 138      22.703 -23.937   1.479  1.00 29.89           N
ATOM    532  CA  PHE A 138      23.722 -24.984   1.658  1.00 32.87           C
ATOM    533  HA  PHE A 138      23.294 -25.865   1.700  1.00 32.11           H
ATOM    534  CB  PHE A 138      24.733 -24.980   0.530  1.00 31.58           C
ATOM    535  HB3 PHE A 138      25.560 -25.374   0.849  1.00 31.94           H
ATOM    536  HB2 PHE A 138      24.889 -24.064   0.251  1.00 31.95           H
ATOM    537  CG  PHE A 138      24.286 -25.752  -0.658  1.00 31.89           C
ATOM    538  CD1 PHE A 138      24.154 -27.152  -0.596  1.00 29.20           C
ATOM    539  HD1 PHE A 138      24.332 -27.596   0.202  1.00 30.40           H
ATOM    540  CE1 PHE A 138      23.751 -27.865  -1.691  1.00 31.58           C
ATOM    541  HE1 PHE A 138      23.642 -28.786  -1.631  1.00 31.22           H
ATOM    542  CZ  PHE A 138      23.456 -27.205  -2.881  1.00 32.52           C
ATOM    543  HZ  PHE A 138      23.161 -27.687  -3.619  1.00 32.25           H
ATOM    544  CE2 PHE A 138      23.574 -25.813  -2.957  1.00 32.42           C
ATOM    545  HE2 PHE A 138      23.374 -25.370  -3.750  1.00 32.69           H
ATOM    546  CD2 PHE A 138      23.979 -25.098  -1.853  1.00 33.55           C
ATOM    547  HD2 PHE A 138      24.066 -24.173  -1.910  1.00 32.85           H
ATOM    548  C   PHE A 138      24.477 -24.737   2.964  1.00 33.57           C
ATOM    549  O   PHE A 138      24.822 -25.686   3.672  1.00 32.67           O
ATOM    550  H   PHE A 138      22.807 -23.464   0.768  1.00 30.39           H
ATOM    551  N   GLN A 139      24.708 -23.468   3.300  1.00 34.22           N
ATOM    552  CA  GLN A 139      25.469 -23.121   4.501  1.00 35.56           C
ATOM    553  HA  GLN A 139      26.347 -23.555   4.475  1.00 34.78           H
ATOM    554  CB  GLN A 139      25.670 -21.607   4.538  1.00 36.27           C
ATOM    555  HB3 GLN A 139      25.617 -21.301   5.456  1.00 37.13           H
ATOM    556  HB2 GLN A 139      24.983 -21.181   4.002  1.00 37.04           H
ATOM    557  CG  GLN A 139      27.019 -21.205   3.983  1.00 40.66           C
ATOM    558  HG3 GLN A 139      27.141 -21.629   3.119  1.00 41.13           H
ATOM    559  HG2 GLN A 139      27.710 -21.501   4.597  1.00 41.15           H
ATOM    560  CD  GLN A 139      27.174 -19.702   3.791  1.00 47.97           C
ATOM    561  OE1 GLN A 139      27.921 -19.288   2.899  1.00 56.06           O
ATOM    562  NE2 GLN A 139      26.561 -18.882   4.644  1.00 47.89           N
ATOM    563 HE21 GLN A 139      26.997 -18.234   5.005  1.00 47.88           H
ATOM    564 HE22 GLN A 139      25.748 -19.036   4.878  1.00 47.77           H
ATOM    565  C   GLN A 139      24.752 -23.542   5.777  1.00 32.17           C
ATOM    566  O   GLN A 139      25.418 -23.868   6.745  1.00 33.29           O
ATOM    567  H   GLN A 139      24.437 -22.788   2.849  1.00 34.33           H
ATOM    568  N   LEU A 140      23.434 -23.523   5.820  1.00 32.60           N
ATOM    569  CA  LEU A 140      22.705 -23.963   6.997  1.00 31.44           C
ATOM    570  HA  LEU A 140      22.930 -23.393   7.762  1.00 31.42           H
ATOM    571  CB  LEU A 140      21.203 -23.943   6.793  1.00 34.46           C
ATOM    572  HB3 LEU A 140      20.779 -24.387   7.544  1.00 33.61           H
ATOM    573  HB2 LEU A 140      20.992 -24.412   5.971  1.00 33.64           H
ATOM    574  CG  LEU A 140      20.622 -22.536   6.695  1.00 34.08           C
ATOM    575  HG  LEU A 140      21.103 -22.043   6.013  1.00 34.90           H
ATOM    576  CD1 LEU A 140      19.159 -22.632   6.265  1.00 36.23           C
ATOM    577 HD11 LEU A 140      19.095 -23.210   5.502  1.00 35.42           H
ATOM    578 HD12 LEU A 140      18.842 -21.754   6.040  1.00 35.48           H
ATOM    579 HD13 LEU A 140      18.643 -22.989   6.992  1.00 35.51           H
ATOM    580  CD2 LEU A 140      20.762 -21.779   8.016  1.00 36.11           C
ATOM    581 HD21 LEU A 140      20.488 -22.352   8.736  1.00 35.39           H
ATOM    582 HD22 LEU A 140      20.204 -20.998   7.989  1.00 35.44           H
ATOM    583 HD23 LEU A 140      21.679 -21.522   8.132  1.00 35.41           H
ATOM    584  C   LEU A 140      23.111 -25.405   7.312  1.00 27.65           C
ATOM    585  O   LEU A 140      23.276 -25.727   8.455  1.00 25.64           O
ATOM    586  H   LEU A 140      22.932 -23.241   5.182  1.00 32.27           H
ATOM    587  N   TRP A 141      23.283 -26.243   6.283  1.00 27.93           N
ATOM    588  CA  TRP A 141      23.582 -27.646   6.483  1.00 29.36           C
ATOM    589  HA  TRP A 141      23.068 -28.011   7.384  1.00 29.27           H
ATOM    590  CB  TRP A 141      23.093 -28.433   5.290  1.00 29.12           C
ATOM    591  HB3 TRP A 141      23.377 -29.481   5.413  1.00 29.27           H
ATOM    592  HB2 TRP A 141      23.545 -28.026   4.384  1.00 29.26           H
ATOM    593  CG  TRP A 141      21.593 -28.371   5.136  1.00 29.52           C
ATOM    594  CD1 TRP A 141      20.892 -27.772   4.119  1.00 29.34           C
ATOM    595  HD1 TRP A 141      21.343 -27.262   3.277  1.00 28.77           H
ATOM    596  NE1 TRP A 141      19.524 -27.896   4.329  1.00 26.89           N
ATOM    597  HE1 TRP A 141      18.784 -27.536   3.694  1.00 27.56           H
ATOM    598  CE2 TRP A 141      19.305 -28.559   5.488  1.00 27.56           C
ATOM    599  CD2 TRP A 141      20.587 -28.878   6.064  1.00 28.16           C
ATOM    600  CE3 TRP A 141      20.630 -29.606   7.227  1.00 27.59           C
ATOM    601  HE3 TRP A 141      21.579 -29.850   7.689  1.00 27.48           H
ATOM    602  CZ3 TRP A 141      19.436 -29.950   7.842  1.00 26.52           C
ATOM    603  HZ3 TRP A 141      19.459 -30.487   8.782  1.00 27.03           H
ATOM    604  CH2 TRP A 141      18.215 -29.611   7.281  1.00 27.63           C
ATOM    605  HH2 TRP A 141      17.302 -29.918   7.777  1.00 26.78           H
ATOM    606  CZ2 TRP A 141      18.134 -28.922   6.090  1.00 25.22           C
ATOM    607  HZ2 TRP A 141      17.176 -28.684   5.644  1.00 26.33           H
ATOM    608  C   TRP A 141      25.064 -27.930   6.617  1.00 30.80           C
ATOM    609  O   TRP A 141      25.437 -28.832   7.382  1.00 29.74           O
ATOM    610  H   TRP A 141      23.225 -26.013   5.457  1.00 28.25           H
ATOM    611  N   SER A 142      25.943 -27.176   5.968  1.00 28.81           N
ATOM    612  CA  SER A 142      27.374 -27.435   6.066  1.00 31.20           C
ATOM    613  HA  SER A 142      27.539 -28.401   6.049  1.00 30.33           H
ATOM    614  CB  SER A 142      28.149 -26.779   4.916  1.00 31.97           C
ATOM    615  HB3 SER A 142      27.869 -27.179   4.078  1.00 32.24           H
ATOM    616  HB2 SER A 142      29.098 -26.923   5.052  1.00 32.27           H
ATOM    617  OG  SER A 142      27.896 -25.389   4.869  1.00 34.04           O
ATOM    618  HG  SER A 142      28.235 -25.099   4.148  0.00 36.80           H
ATOM    619  C   SER A 142      27.892 -26.858   7.414  1.00 28.44           C
ATOM    620  O   SER A 142      28.892 -27.342   7.922  1.00 31.01           O
ATOM    621  H   SER A 142      25.746 -26.446   5.554  1.00 29.82           H
ATOM    622  N   ASN A 143      27.247 -25.853   8.012  1.00 28.85           N
ATOM    623  CA  ASN A 143      27.716 -25.288   9.270  1.00 28.18           C
ATOM    624  HA  ASN A 143      28.658 -25.029   9.188  1.00 28.34           H
ATOM    625  CB  ASN A 143      26.895 -24.048   9.640  1.00 25.26           C
ATOM    626  HB3 ASN A 143      26.965 -23.898  10.595  1.00 26.57           H
ATOM    627  HB2 ASN A 143      25.969 -24.199   9.395  1.00 26.56           H
ATOM    628  CG  ASN A 143      27.371 -22.783   8.927  1.00 27.97           C
ATOM    629  OD1 ASN A 143      28.515 -22.685   8.468  1.00 27.17           O
ATOM    630  ND2 ASN A 143      26.500 -21.810   8.829  1.00 28.68           N
ATOM    631 HD21 ASN A 143      26.661 -21.069   8.208  1.00 28.46           H
ATOM    632 HD22 ASN A 143      25.695 -21.814   9.387  1.00 28.44           H
ATOM    633  C   ASN A 143      27.574 -26.300  10.448  1.00 31.67           C
ATOM    634  O   ASN A 143      28.287 -26.136  11.464  1.00 29.99           O
ATOM    635  H   ASN A 143      26.537 -25.480   7.703  1.00 28.56           H
ATOM    636  N   VAL A 144      26.673 -27.292  10.377  1.00 30.55           N
ATOM    637  CA  VAL A 144      26.499 -28.241  11.489  1.00 26.37           C
ATOM    638  HA  VAL A 144      27.024 -27.946  12.262  1.00 27.89           H
ATOM    639  CB  VAL A 144      24.997 -28.244  11.877  1.00 27.66           C
ATOM    640  HB  VAL A 144      24.880 -28.772  12.694  1.00 26.96           H
ATOM    641  CG1 VAL A 144      24.531 -26.825  12.165  1.00 26.93           C
ATOM    642 HG11 VAL A 144      25.173 -26.396  12.736  1.00 27.16           H
ATOM    643 HG12 VAL A 144      23.677 -26.859  12.602  1.00 27.16           H
ATOM    644 HG13 VAL A 144      24.456 -26.346  11.337  1.00 27.16           H
ATOM    645  CG2 VAL A 144      24.089 -28.836  10.803  1.00 26.02           C
ATOM    646 HG21 VAL A 144      24.295 -28.426   9.960  1.00 26.55           H
ATOM    647 HG22 VAL A 144      23.175 -28.663  11.037  1.00 26.52           H
ATOM    648 HG23 VAL A 144      24.242 -29.783  10.753  1.00 26.55           H
ATOM    649  C   VAL A 144      26.914 -29.664  11.128  1.00 29.02           C
ATOM    650  O   VAL A 144      26.603 -30.601  11.861  1.00 27.85           O
ATOM    651  H   VAL A 144      26.089 -27.374   9.751  1.00 29.70           H
ATOM    652  N   THR A 145      27.656 -29.785  10.031  1.00 29.31           N
ATOM    653  CA  THR A 145      28.137 -31.081   9.558  1.00 31.39           C
ATOM    654  HA  THR A 145      28.167 -31.722  10.299  1.00 31.08           H
ATOM    655  CB  THR A 145      27.251 -31.639   8.446  1.00 30.76           C
ATOM    656  HB  THR A 145      27.617 -32.485   8.144  1.00 30.87           H
ATOM    657  OG1 THR A 145      27.255 -30.715   7.359  1.00 30.18           O
ATOM    658  HG1 THR A 145      26.832 -31.023   6.735  0.00 32.61           H
ATOM    659  CG2 THR A 145      25.864 -31.878   8.908  1.00 30.82           C
ATOM    660 HG21 THR A 145      25.869 -32.439   9.687  1.00 30.78           H
ATOM    661 HG22 THR A 145      25.358 -32.310   8.216  1.00 30.74           H
ATOM    662 HG23 THR A 145      25.443 -31.043   9.127  1.00 30.75           H
ATOM    663  C   THR A 145      29.522 -30.933   8.973  1.00 32.55           C
ATOM    664  O   THR A 145      30.015 -29.830   8.891  1.00 31.18           O
ATOM    665  H   THR A 145      27.910 -29.123   9.545  1.00 29.72           H
ATOM    666  N   PRO A 146      30.156 -32.035   8.552  1.00 37.34           N
ATOM    667  CA  PRO A 146      31.443 -31.928   7.778  1.00 38.03           C
ATOM    668  HA  PRO A 146      31.983 -31.186   8.122  1.00 37.99           H
ATOM    669  CB  PRO A 146      32.165 -33.259   8.070  1.00 37.70           C
ATOM    670  HB3 PRO A 146      32.784 -33.135   8.807  1.00 37.93           H
ATOM    671  HB2 PRO A 146      32.640 -33.548   7.275  1.00 37.97           H
ATOM    672  CG  PRO A 146      31.138 -34.227   8.427  1.00 38.33           C
ATOM    673  HG3 PRO A 146      31.480 -34.824   9.110  1.00 38.29           H
ATOM    674  HG2 PRO A 146      30.879 -34.728   7.638  1.00 38.25           H
ATOM    675  CD  PRO A 146      29.976 -33.441   8.952  1.00 38.57           C
ATOM    676  HD3 PRO A 146      29.954 -33.501   9.920  1.00 38.20           H
ATOM    677  HD2 PRO A 146      29.153 -33.784   8.571  1.00 38.14           H
ATOM    678  C   PRO A 146      31.252 -31.757   6.279  1.00 39.19           C
ATOM    679  O   PRO A 146      32.225 -31.801   5.503  1.00 48.13           O
ATOM    680  N   LEU A 147      29.984 -31.560   5.891  1.00 37.50           N
ATOM    681  CA  LEU A 147      29.630 -31.429   4.481  1.00 33.62           C
ATOM    682  HA  LEU A 147      29.944 -32.210   3.979  1.00 33.72           H
ATOM    683  CB  LEU A 147      28.084 -31.261   4.265  1.00 33.51           C
ATOM    684  HB3 LEU A 147      27.940 -30.593   3.578  1.00 33.54           H
ATOM    685  HB2 LEU A 147      27.688 -30.962   5.098  1.00 33.56           H
ATOM    686  CG  LEU A 147      27.338 -32.549   3.829  1.00 33.59           C
ATOM    687  HG  LEU A 147      27.083 -32.462   2.898  1.00 33.94           H
ATOM    688  CD1 LEU A 147      27.996 -33.889   4.005  1.00 34.75           C
ATOM    689 HD11 LEU A 147      28.676 -33.993   3.335  1.00 34.38           H
ATOM    690 HD12 LEU A 147      27.333 -34.577   3.910  1.00 34.38           H
ATOM    691 HD13 LEU A 147      28.389 -33.932   4.880  1.00 34.38           H
ATOM    692  CD2 LEU A 147      26.044 -32.507   4.684  1.00 34.37           C
ATOM    693 HD21 LEU A 147      26.274 -32.635   5.607  1.00 34.12           H
ATOM    694 HD22 LEU A 147      25.454 -33.207   4.394  1.00 34.13           H
ATOM    695 HD23 LEU A 147      25.620 -31.653   4.568  1.00 34.12           H
ATOM    696  C   LEU A 147      30.310 -30.163   3.928  1.00 30.46           C
ATOM    697  O   LEU A 147      30.329 -29.170   4.653  1.00 28.97           O
ATOM    698  H   LEU A 147      29.334 -31.393   6.431  1.00 36.88           H
ATOM    699  N   THR A 148      30.861 -30.149   2.723  1.00 30.62           N
ATOM    700  CA  THR A 148      31.273 -28.878   2.072  1.00 33.71           C
ATOM    701  HA  THR A 148      30.876 -28.118   2.546  1.00 33.27           H
ATOM    702  CB  THR A 148      32.797 -28.664   1.981  1.00 34.67           C
ATOM    703  HB  THR A 148      32.975 -27.892   1.422  1.00 34.77           H
ATOM    704  OG1 THR A 148      33.450 -29.801   1.426  1.00 35.57           O
ATOM    705  HG1 THR A 148      34.286 -29.526   1.306  0.00 34.01           H
ATOM    706  CG2 THR A 148      33.329 -28.371   3.365  1.00 35.33           C
ATOM    707 HG21 THR A 148      32.890 -27.598   3.728  1.00 35.11           H
ATOM    708 HG22 THR A 148      34.273 -28.203   3.325  1.00 35.12           H
ATOM    709 HG23 THR A 148      33.169 -29.120   3.943  1.00 35.12           H
ATOM    710  C   THR A 148      30.692 -28.935   0.650  1.00 33.64           C
ATOM    711  O   THR A 148      30.445 -29.995   0.065  1.00 33.04           O
ATOM    712  H   THR A 148      31.029 -30.853   2.258  1.00 31.29           H
ATOM    713  N   PHE A 149      30.472 -27.741   0.119  1.00 35.57           N
ATOM    714  CA  PHE A 149      29.834 -27.582  -1.185  1.00 35.10           C
ATOM    715  HA  PHE A 149      29.758 -28.452  -1.631  1.00 34.92           H
ATOM    716  CB  PHE A 149      28.438 -27.020  -0.954  1.00 31.66           C
ATOM    717  HB3 PHE A 149      28.008 -26.882  -1.812  1.00 31.96           H
ATOM    718  HB2 PHE A 149      28.513 -26.176  -0.481  1.00 31.93           H
ATOM    719  CG  PHE A 149      27.571 -27.928  -0.142  1.00 29.66           C
ATOM    720  CD1 PHE A 149      27.074 -29.086  -0.694  1.00 30.98           C
ATOM    721  HD1 PHE A 149      27.256 -29.286  -1.585  1.00 30.56           H
ATOM    722  CE1 PHE A 149      26.280 -29.939   0.051  1.00 30.54           C
ATOM    723  HE1 PHE A 149      25.947 -30.719  -0.331  1.00 30.59           H
ATOM    724  CZ  PHE A 149      26.042 -29.668   1.360  1.00 30.21           C
ATOM    725  HZ  PHE A 149      25.504 -30.236   1.863  1.00 30.31           H
ATOM    726  CE2 PHE A 149      26.546 -28.521   1.922  1.00 30.38           C
ATOM    727  HE2 PHE A 149      26.358 -28.318   2.810  1.00 30.15           H
ATOM    728  CD2 PHE A 149      27.299 -27.653   1.163  1.00 29.54           C
ATOM    729  HD2 PHE A 149      27.659 -26.892   1.558  1.00 29.79           H
ATOM    730  C   PHE A 149      30.592 -26.630  -2.085  1.00 37.31           C
ATOM    731  O   PHE A 149      30.965 -25.548  -1.657  1.00 38.52           O
ATOM    732  H   PHE A 149      30.690 -26.998   0.493  1.00 34.99           H
ATOM    733  N   THR A 150      30.817 -27.041  -3.322  1.00 39.30           N
ATOM    734  CA  THR A 150      31.462 -26.190  -4.301  1.00 41.63           C
ATOM    735  HA  THR A 150      31.699 -25.331  -3.894  1.00 41.14           H
ATOM    736  CB  THR A 150      32.734 -26.843  -4.868  1.00 45.55           C
ATOM    737  HB  THR A 150      32.495 -27.678  -5.300  1.00 44.56           H
ATOM    738  OG1 THR A 150      33.655 -27.115  -3.803  1.00 47.16           O
ATOM    739  HG1 THR A 150      34.222 -27.468  -3.970  0.00 46.46           H
ATOM    740  CG2 THR A 150      33.388 -25.928  -5.926  1.00 42.94           C
ATOM    741 HG21 THR A 150      33.010 -26.104  -6.790  1.00 43.68           H
ATOM    742 HG22 THR A 150      34.333 -26.089  -5.959  1.00 43.70           H
ATOM    743 HG23 THR A 150      33.236 -25.007  -5.701  1.00 43.67           H
ATOM    744  C   THR A 150      30.491 -25.941  -5.462  1.00 38.05           C
ATOM    745  O   THR A 150      29.962 -26.855  -6.069  1.00 36.10           O
ATOM    746  H   THR A 150      30.605 -27.820  -3.620  1.00 39.30           H
ATOM    747  N   LYS A 151      30.279 -24.673  -5.754  1.00 39.34           N
ATOM    748  CA  LYS A 151      29.440 -24.273  -6.884  1.00 39.03           C
ATOM    749  HA  LYS A 151      28.651 -24.852  -6.940  1.00 38.17           H
ATOM    750  CB  LYS A 151      28.998 -22.868  -6.618  1.00 39.73           C
ATOM    751  HB3 LYS A 151      29.774 -22.287  -6.652  1.00 39.42           H
ATOM    752  HB2 LYS A 151      28.599 -22.830  -5.735  1.00 39.39           H
ATOM    753  CG  LYS A 151      27.988 -22.339  -7.598  1.00 39.23           C
ATOM    754  HG3 LYS A 151      27.172 -22.861  -7.537  1.00 40.29           H
ATOM    755  HG2 LYS A 151      28.353 -22.383  -8.496  1.00 40.25           H
ATOM    756  CD  LYS A 151      27.662 -20.915  -7.289  1.00 43.34           C
ATOM    757  HD3 LYS A 151      28.473 -20.387  -7.360  1.00 43.00           H
ATOM    758  HD2 LYS A 151      27.317 -20.864  -6.384  1.00 43.04           H
ATOM    759  CE  LYS A 151      26.657 -20.316  -8.187  1.00 46.29           C
ATOM    760  HE3 LYS A 151      25.990 -20.984  -8.412  1.00 46.14           H
ATOM    761  HE2 LYS A 151      27.095 -19.993  -8.990  1.00 46.30           H
ATOM    762  NZ  LYS A 151      25.978 -19.182  -7.543  1.00 49.66           N
ATOM    763  HZ1 LYS A 151      25.524 -19.480  -6.751  1.00 48.55           H
ATOM    764  HZ2 LYS A 151      25.336 -18.798  -8.145  1.00 48.51           H
ATOM    765  HZ3 LYS A 151      26.620 -18.510  -7.301  1.00 48.57           H
ATOM    766  C   LYS A 151      30.188 -24.333  -8.188  1.00 34.23           C
ATOM    767  O   LYS A 151      31.277 -23.793  -8.251  1.00 38.54           O
ATOM    768  H   LYS A 151      30.619 -24.012  -5.322  1.00 38.99           H
ATOM    769  N   VAL A 152      29.630 -24.949  -9.209  1.00 34.24           N
ATOM    770  CA  VAL A 152      30.247 -24.939 -10.530  1.00 39.80           C
ATOM    771  HA  VAL A 152      31.035 -24.357 -10.525  1.00 39.72           H
ATOM    772  CB  VAL A 152      30.672 -26.337 -10.986  1.00 39.98           C
ATOM    773  HB  VAL A 152      31.047 -26.277 -11.889  1.00 40.29           H
ATOM    774  CG1 VAL A 152      31.779 -26.848 -10.047  1.00 39.26           C
ATOM    775 HG11 VAL A 152      32.516 -26.233 -10.069  1.00 39.47           H
ATOM    776 HG12 VAL A 152      32.066 -27.714 -10.345  1.00 39.47           H
ATOM    777 HG13 VAL A 152      31.429 -26.907  -9.155  1.00 39.45           H
ATOM    778  CG2 VAL A 152      29.491 -27.296 -11.033  1.00 42.57           C
ATOM    779 HG21 VAL A 152      29.069 -27.315 -10.170  1.00 41.68           H
ATOM    780 HG22 VAL A 152      29.809 -28.172 -11.262  1.00 41.74           H
ATOM    781 HG23 VAL A 152      28.867 -26.990 -11.696  1.00 41.74           H
ATOM    782  C   VAL A 152      29.229 -24.381 -11.529  1.00 45.43           C
ATOM    783  O   VAL A 152      27.999 -24.506 -11.356  1.00 51.78           O
ATOM    784  H   VAL A 152      28.870 -25.349  -9.177  1.00 35.61           H
ATOM    785  N   SER A 153      29.784 -23.732 -12.562  1.00 46.58           N
ATOM    786  CA  SER A 153      28.985 -23.138 -13.608  1.00 46.94           C
ATOM    787  HA  SER A 153      28.106 -22.885 -13.256  1.00 46.92           H
ATOM    788  CB  SER A 153      29.695 -21.911 -14.077  1.00 46.91           C
ATOM    789  HB3 SER A 153      29.152 -21.467 -14.748  1.00 48.06           H
ATOM    790  HB2 SER A 153      30.551 -22.165 -14.456  1.00 48.05           H
ATOM    791  OG  SER A 153      29.906 -21.050 -13.027  1.00 51.99           O
ATOM    792  HG  SER A 153      30.209 -20.290 -13.245  0.00 51.00           H
ATOM    793  C   SER A 153      28.796 -23.942 -14.861  1.00 47.14           C
ATOM    794  O   SER A 153      28.040 -23.521 -15.704  1.00 48.44           O
ATOM    795  H   SER A 153      30.630 -23.610 -12.658  1.00 46.32           H
ATOM    796  N   GLU A 154      29.482 -25.054 -15.046  1.00 47.46           N
ATOM    797  CA  GLU A 154      29.252 -25.904 -16.211  1.00 50.11           C
ATOM    798  HA  GLU A 154      28.327 -25.802 -16.518  1.00 50.44           H
ATOM    799  CB  GLU A 154      30.222 -25.697 -17.436  1.00 58.88           C
ATOM    800  HB3 GLU A 154      29.774 -26.008 -18.239  1.00 58.90           H
ATOM    801  HB2 GLU A 154      31.026 -26.219 -17.288  1.00 58.98           H
ATOM    802  CG  GLU A 154      30.655 -24.217 -17.681  1.00 69.23           C
ATOM    803  HG3 GLU A 154      30.086 -23.632 -17.157  1.00 68.96           H
ATOM    804  HG2 GLU A 154      30.559 -24.013 -18.625  1.00 69.21           H
ATOM    805  CD  GLU A 154      32.114 -23.938 -17.285  1.00 81.62           C
ATOM    806  OE1 GLU A 154      33.016 -24.719 -17.710  1.00 77.96           O
ATOM    807  OE2 GLU A 154      32.361 -22.890 -16.609  1.00 83.22           O
ATOM    808  C   GLU A 154      29.482 -27.358 -15.820  1.00 46.72           C
ATOM    809  O   GLU A 154      30.096 -27.685 -14.807  1.00 43.18           O
ATOM    810  H   GLU A 154      30.072 -25.358 -14.499  1.00 47.98           H
ATOM    811  N   GLY A 155      28.941 -28.216 -16.681  1.00 51.01           N
ATOM    812  CA  GLY A 155      29.081 -29.662 -16.523  1.00 49.20           C
ATOM    813  HA3 GLY A 155      29.973 -29.876 -16.207  1.00 49.07           H
ATOM    814  HA2 GLY A 155      28.935 -30.103 -17.374  1.00 49.12           H
ATOM    815  C   GLY A 155      28.064 -30.177 -15.520  1.00 47.19           C
ATOM    816  O   GLY A 155      27.127 -29.460 -15.110  1.00 46.07           O
ATOM    817  H   GLY A 155      28.474 -27.984 -17.364  1.00 49.59           H
ATOM    818  N   GLN A 156      28.299 -31.404 -15.084  1.00 41.27           N
ATOM    819  CA  GLN A 156      27.382 -32.052 -14.187  1.00 43.24           C
ATOM    820  HA  GLN A 156      26.490 -31.656 -14.276  1.00 42.62           H
ATOM    821  CB  GLN A 156      27.283 -33.550 -14.426  1.00 45.16           C
ATOM    822  HB3 GLN A 156      26.700 -33.938 -13.755  1.00 46.18           H
ATOM    823  HB2 GLN A 156      28.169 -33.939 -14.359  1.00 46.18           H
ATOM    824  CG  GLN A 156      26.721 -33.900 -15.793  1.00 51.87           C
ATOM    825  HG3 GLN A 156      26.679 -34.865 -15.879  1.00 51.98           H
ATOM    826  HG2 GLN A 156      27.302 -33.531 -16.477  1.00 51.95           H
ATOM    827  CD  GLN A 156      25.309 -33.343 -16.021  1.00 60.16           C
ATOM    828  OE1 GLN A 156      24.370 -33.602 -15.249  1.00 59.21           O
ATOM    829  NE2 GLN A 156      25.153 -32.597 -17.116  1.00 57.29           N
ATOM    830 HE21 GLN A 156      25.047 -31.747 -17.046  1.00 58.15           H
ATOM    831 HE22 GLN A 156      25.162 -32.967 -17.893  1.00 58.15           H
ATOM    832  C   GLN A 156      27.917 -31.768 -12.770  1.00 40.07           C
ATOM    833  O   GLN A 156      29.110 -31.643 -12.540  1.00 44.83           O
ATOM    834  H   GLN A 156      29.051 -31.808 -15.167  1.00 43.13           H
ATOM    835  N   ALA A 157      26.988 -31.644 -11.844  1.00 35.00           N
ATOM    836  CA  ALA A 157      27.322 -31.437 -10.425  1.00 31.00           C
ATOM    837  HA  ALA A 157      28.273 -31.617 -10.270  1.00 30.95           H
ATOM    838  CB  ALA A 157      27.008 -30.042  -9.985  1.00 27.71           C
ATOM    839  HB1 ALA A 157      27.622 -29.436 -10.406  1.00 28.70           H
ATOM    840  HB2 ALA A 157      27.097 -29.988  -9.030  1.00 28.76           H
ATOM    841  HB3 ALA A 157      26.108 -29.831 -10.243  1.00 28.70           H
ATOM    842  C   ALA A 157      26.492 -32.481  -9.704  1.00 30.00           C
ATOM    843  O   ALA A 157      25.514 -33.009 -10.275  1.00 30.88           O
ATOM    844  H   ALA A 157      26.144 -31.682 -12.001  1.00 35.16           H
ATOM    845  N   ASP A 158      26.852 -32.773  -8.467  1.00 32.26           N
ATOM    846  CA  ASP A 158      26.097 -33.752  -7.645  1.00 28.45           C
ATOM    847  HA  ASP A 158      26.110 -34.634  -8.073  1.00 29.41           H
ATOM    848  CB  ASP A 158      26.742 -33.855  -6.279  1.00 29.56           C
ATOM    849  HB3 ASP A 158      26.187 -34.409  -5.709  1.00 29.27           H
ATOM    850  HB2 ASP A 158      26.822 -32.965  -5.901  1.00 29.28           H
ATOM    851  CG  ASP A 158      28.130 -34.471  -6.327  1.00 29.45           C
ATOM    852  OD1 ASP A 158      28.295 -35.478  -7.048  1.00 28.46           O
ATOM    853  OD2 ASP A 158      29.059 -33.953  -5.646  1.00 32.11           O
ATOM    854  C   ASP A 158      24.649 -33.283  -7.516  1.00 28.75           C
ATOM    855  O   ASP A 158      23.693 -34.043  -7.824  1.00 28.45           O
ATOM    856  H   ASP A 158      27.497 -32.389  -8.048  1.00 30.86           H
ATOM    857  N   ILE A 159      24.498 -32.012  -7.124  1.00 26.22           N
ATOM    858  CA  ILE A 159      23.194 -31.430  -6.932  1.00 24.40           C
ATOM    859  HA  ILE A 159      22.506 -32.125  -6.992  1.00 24.74           H
ATOM    860  CB  ILE A 159      23.145 -30.797  -5.520  1.00 22.40           C
ATOM    861  HB  ILE A 159      23.909 -30.209  -5.411  1.00 22.68           H
ATOM    862  CG1 ILE A 159      23.227 -31.931  -4.468  1.00 23.75           C
ATOM    863 HG13 ILE A 159      23.964 -32.519  -4.697  1.00 23.31           H
ATOM    864 HG12 ILE A 159      22.394 -32.428  -4.476  1.00 23.31           H
ATOM    865  CD1 ILE A 159      23.455 -31.423  -3.058  1.00 23.19           C
ATOM    866 HD11 ILE A 159      24.147 -30.758  -3.074  1.00 23.35           H
ATOM    867 HD12 ILE A 159      23.719 -32.158  -2.499  1.00 23.35           H
ATOM    868 HD13 ILE A 159      22.639 -31.038  -2.728  1.00 23.33           H
ATOM    869  CG2 ILE A 159      21.870 -30.003  -5.285  1.00 20.62           C
ATOM    870 HG21 ILE A 159      21.910 -29.189  -5.792  1.00 21.23           H
ATOM    871 HG22 ILE A 159      21.796 -29.803  -4.349  1.00 21.20           H
ATOM    872 HG23 ILE A 159      21.118 -30.530  -5.567  1.00 21.20           H
ATOM    873  C   ILE A 159      22.936 -30.372  -8.037  1.00 26.34           C
ATOM    874  O   ILE A 159      23.412 -29.229  -7.997  1.00 31.87           O
ATOM    875  H   ILE A 159      25.149 -31.467  -6.986  1.00 26.34           H
ATOM    876  N   MET A 160      22.137 -30.797  -9.007  1.00 27.65           N
ATOM    877  CA  MET A 160      21.717 -29.919 -10.109  1.00 25.64           C
ATOM    878  HA  MET A 160      22.410 -29.250 -10.289  1.00 26.71           H
ATOM    879  CB  MET A 160      21.461 -30.723 -11.376  1.00 27.89           C
ATOM    880  HB3 MET A 160      21.131 -30.128 -12.067  1.00 27.76           H
ATOM    881  HB2 MET A 160      20.804 -31.411 -11.187  1.00 27.74           H
ATOM    882  CG  MET A 160      22.709 -31.400 -11.899  1.00 29.66           C
ATOM    883  HG3 MET A 160      22.467 -31.995 -12.626  1.00 29.68           H
ATOM    884  HG2 MET A 160      23.125 -31.901 -11.181  1.00 29.66           H
ATOM    885  SD  MET A 160      23.902 -30.217 -12.520  1.00 31.56           S
ATOM    886  CE  MET A 160      23.363 -30.117 -14.232  1.00 28.59           C
ATOM    887  HE1 MET A 160      23.482 -30.974 -14.647  1.00 29.47           H
ATOM    888  HE2 MET A 160      23.891 -29.457 -14.688  1.00 29.47           H
ATOM    889  HE3 MET A 160      22.437 -29.868 -14.253  1.00 29.48           H
ATOM    890  C   MET A 160      20.438 -29.237  -9.685  1.00 26.91           C
ATOM    891  O   MET A 160      19.431 -29.909  -9.354  1.00 24.94           O
ATOM    892  H   MET A 160      21.779 -31.580  -9.029  1.00 26.84           H
ATOM    893  N   ILE A 161      20.469 -27.907  -9.685  1.00 26.11           N
ATOM    894  CA  ILE A 161      19.322 -27.117  -9.271  1.00 26.17           C
ATOM    895  HA  ILE A 161      18.655 -27.693  -8.843  1.00 26.12           H
ATOM    896  CB  ILE A 161      19.775 -26.046  -8.270  1.00 25.43           C
ATOM    897  HB  ILE A 161      20.532 -25.567  -8.641  1.00 25.42           H
ATOM    898  CG1 ILE A 161      20.199 -26.715  -6.976  1.00 24.09           C
ATOM    899 HG13 ILE A 161      20.785 -27.461  -7.182  1.00 24.63           H
ATOM    900 HG12 ILE A 161      19.410 -27.034  -6.510  1.00 24.63           H
ATOM    901  CD1 ILE A 161      20.937 -25.787  -6.056  1.00 25.03           C
ATOM    902 HD11 ILE A 161      21.604 -25.314  -6.560  1.00 24.74           H
ATOM    903 HD12 ILE A 161      21.355 -26.301  -5.362  1.00 24.74           H
ATOM    904 HD13 ILE A 161      20.314 -25.165  -5.674  1.00 24.75           H
ATOM    905  CG2 ILE A 161      18.651 -25.063  -8.003  1.00 25.97           C
ATOM    906 HG21 ILE A 161      18.606 -24.436  -8.729  1.00 25.80           H
ATOM    907 HG22 ILE A 161      18.830 -24.601  -7.181  1.00 25.79           H
ATOM    908 HG23 ILE A 161      17.824 -25.546  -7.935  1.00 25.80           H
ATOM    909  C   ILE A 161      18.690 -26.440 -10.487  1.00 26.90           C
ATOM    910  O   ILE A 161      19.416 -25.877 -11.318  1.00 30.16           O
ATOM    911  H   ILE A 161      21.148 -27.438  -9.926  1.00 26.30           H
ATOM    912  N   SER A 162      17.367 -26.469 -10.620  1.00 25.46           N
ATOM    913  CA  SER A 162      16.708 -25.833 -11.735  1.00 25.43           C
ATOM    914  HA  SER A 162      17.229 -25.059 -12.033  1.00 25.36           H
ATOM    915  CB  SER A 162      16.629 -26.851 -12.880  1.00 24.74           C
ATOM    916  HB3 SER A 162      17.528 -27.129 -13.118  1.00 25.08           H
ATOM    917  HB2 SER A 162      16.199 -26.435 -13.643  1.00 25.08           H
ATOM    918  OG  SER A 162      15.890 -27.981 -12.499  1.00 25.51           O
ATOM    919  HG  SER A 162      15.919 -28.392 -13.308  0.00 25.67           H
ATOM    920  C   SER A 162      15.287 -25.377 -11.413  1.00 25.71           C
ATOM    921  O   SER A 162      14.667 -25.860 -10.482  1.00 22.03           O
ATOM    922  H   SER A 162      16.831 -26.855 -10.069  1.00 25.79           H
ATOM    923  N   PHE A 163      14.844 -24.416 -12.233  1.00 24.24           N
ATOM    924  CA  PHE A 163      13.480 -23.917 -12.176  1.00 24.83           C
ATOM    925  HA  PHE A 163      13.031 -24.257 -11.374  1.00 24.70           H
ATOM    926  CB  PHE A 163      13.459 -22.400 -12.149  1.00 24.63           C
ATOM    927  HB3 PHE A 163      12.540 -22.096 -12.205  1.00 24.71           H
ATOM    928  HB2 PHE A 163      13.966 -22.064 -12.905  1.00 24.71           H
ATOM    929  CG  PHE A 163      14.057 -21.834 -10.908  1.00 24.78           C
ATOM    930  CD1 PHE A 163      15.435 -21.708 -10.786  1.00 26.82           C
ATOM    931  HD1 PHE A 163      15.984 -21.948 -11.498  1.00 25.86           H
ATOM    932  CE1 PHE A 163      15.994 -21.182  -9.647  1.00 24.88           C
ATOM    933  HE1 PHE A 163      16.916 -21.080  -9.584  1.00 25.12           H
ATOM    934  CZ  PHE A 163      15.192 -20.794  -8.612  1.00 24.05           C
ATOM    935  HZ  PHE A 163      15.569 -20.444  -7.837  1.00 24.46           H
ATOM    936  CE2 PHE A 163      13.835 -20.946  -8.705  1.00 24.94           C
ATOM    937  HE2 PHE A 163      13.289 -20.685  -7.999  1.00 24.49           H
ATOM    938  CD2 PHE A 163      13.273 -21.467  -9.860  1.00 23.93           C
ATOM    939  HD2 PHE A 163      12.349 -21.558  -9.922  1.00 24.38           H
ATOM    940  C   PHE A 163      12.754 -24.420 -13.398  1.00 25.00           C
ATOM    941  O   PHE A 163      13.202 -24.187 -14.512  1.00 21.98           O
ATOM    942  H   PHE A 163      15.332 -24.023 -12.823  1.00 24.72           H
ATOM    943  N   VAL A 164      11.633 -25.094 -13.164  1.00 26.40           N
ATOM    944  CA  VAL A 164      10.889 -25.736 -14.228  1.00 25.73           C
ATOM    945  HA  VAL A 164      11.083 -25.301 -15.084  1.00 25.93           H
ATOM    946  CB  VAL A 164      11.297 -27.230 -14.315  1.00 27.36           C
ATOM    947  HB  VAL A 164      10.731 -27.677 -14.977  1.00 27.18           H
ATOM    948  CG1 VAL A 164      12.744 -27.390 -14.750  1.00 26.86           C
ATOM    949 HG11 VAL A 164      12.919 -26.791 -15.479  1.00 27.01           H
ATOM    950 HG12 VAL A 164      12.887 -28.297 -15.029  1.00 27.01           H
ATOM    951 HG13 VAL A 164      13.317 -27.181 -14.009  1.00 27.01           H
ATOM    952  CG2 VAL A 164      11.085 -27.914 -12.976  1.00 28.71           C
ATOM    953 HG21 VAL A 164      11.536 -27.412 -12.293  1.00 28.25           H
ATOM    954 HG22 VAL A 164      11.445 -28.803 -13.019  1.00 28.23           H
ATOM    955 HG23 VAL A 164      10.144 -27.950 -12.789  1.00 28.25           H
ATOM    956  C   VAL A 164       9.397 -25.680 -13.971  1.00 24.64           C
ATOM    957  O   VAL A 164       9.013 -25.400 -12.836  1.00 23.29           O
ATOM    958  H   VAL A 164      11.280 -25.189 -12.385  1.00 25.91           H
ATOM    959  N   ARG A 165       8.549 -25.883 -14.985  1.00 25.29           N
ATOM    960  CA  ARG A 165       7.102 -25.989 -14.754  1.00 27.22           C
ATOM    961  HA  ARG A 165       6.935 -26.090 -13.794  1.00 27.39           H
ATOM    962  CB  ARG A 165       6.298 -24.708 -15.269  1.00 30.21           C
ATOM    963  HB3 ARG A 165       6.227 -24.076 -14.537  1.00 30.13           H
ATOM    964  HB2 ARG A 165       5.410 -24.991 -15.539  1.00 30.13           H
ATOM    965  CG  ARG A 165       6.912 -23.979 -16.432  1.00 33.15           C
ATOM    966  HG3 ARG A 165       7.113 -24.615 -17.136  1.00 32.29           H
ATOM    967  HG2 ARG A 165       7.725 -23.540 -16.138  1.00 32.27           H
ATOM    968  CD  ARG A 165       5.947 -22.879 -17.026  1.00 32.58           C
ATOM    969  HD3 ARG A 165       5.069 -23.272 -17.152  1.00 32.44           H
ATOM    970  HD2 ARG A 165       6.299 -22.587 -17.881  1.00 32.43           H
ATOM    971  NE  ARG A 165       5.778 -21.662 -16.166  1.00 31.51           N
ATOM    972  HE  ARG A 165       4.940 -21.560 -15.689  1.00 31.66           H
ATOM    973  CZ  ARG A 165       6.613 -20.591 -16.210  1.00 31.42           C
ATOM    974  NH1 ARG A 165       7.728 -20.615 -16.917  1.00 30.09           N
ATOM    975 HH11 ARG A 165       7.926 -21.310 -17.383  1.00 30.50           H
ATOM    976 HH12 ARG A 165       8.247 -19.930 -16.925  1.00 30.48           H
ATOM    977  NH2 ARG A 165       6.308 -19.479 -15.527  1.00 28.89           N
ATOM    978 HH21 ARG A 165       5.601 -19.456 -15.038  1.00 29.67           H
ATOM    979 HH22 ARG A 165       6.856 -18.816 -15.519  1.00 29.67           H
ATOM    980  C   ARG A 165       6.525 -27.268 -15.495  1.00 27.33           C
ATOM    981  O   ARG A 165       7.096 -27.987 -16.321  1.00 27.81           O
ATOM    982  H   ARG A 165       8.779 -25.901 -15.815  1.00 25.61           H
ATOM    983  N   GLY A 166       5.349 -27.524 -14.909  1.00 30.77           N
ATOM    984  CA  GLY A 166       4.504 -28.679 -15.316  1.00 29.56           C
ATOM    985  HA3 GLY A 166       4.036 -28.473 -16.140  1.00 29.87           H
ATOM    986  HA2 GLY A 166       3.854 -28.875 -14.624  1.00 29.83           H
ATOM    987  C   GLY A 166       5.385 -29.915 -15.538  1.00 29.58           C
ATOM    988  O   GLY A 166       6.161 -30.287 -14.657  1.00 25.50           O
ATOM    989  H   GLY A 166       5.061 -27.104 -14.218  1.00 29.61           H
ATOM    990  N   ASP A 167       5.265 -30.571 -16.696  1.00 34.97           N
ATOM    991  CA  ASP A 167       6.028 -31.813 -16.969  1.00 36.31           C
ATOM    992  HA  ASP A 167       6.099 -32.346 -16.150  1.00 35.78           H
ATOM    993  CB  ASP A 167       5.371 -32.655 -18.040  1.00 39.59           C
ATOM    994  HB3 ASP A 167       5.548 -32.262 -18.909  1.00 41.51           H
ATOM    995  HB2 ASP A 167       4.416 -32.690 -17.876  1.00 41.65           H
ATOM    996  CG  ASP A 167       5.905 -34.081 -18.043  1.00 53.05           C
ATOM    997  OD1 ASP A 167       5.309 -34.915 -17.320  1.00 67.25           O
ATOM    998  OD2 ASP A 167       7.009 -34.349 -18.584  1.00 56.14           O
ATOM    999  C   ASP A 167       7.419 -31.400 -17.405  1.00 32.58           C
ATOM   1000  O   ASP A 167       7.572 -30.632 -18.353  1.00 32.95           O
ATOM   1001  H   ASP A 167       4.738 -30.336 -17.333  1.00 33.92           H
ATOM   1002  N   HIS A 168       8.452 -31.855 -16.691  1.00 29.20           N
ATOM   1003  CA  HIS A 168       9.828 -31.498 -17.039  1.00 30.42           C
ATOM   1004  HA  HIS A 168       9.854 -31.042 -18.038  1.00 29.31           H
ATOM   1005  CB  HIS A 168      10.349 -30.469 -16.010  1.00 24.50           C
ATOM   1006  HB3 HIS A 168       9.878 -29.504 -16.208  1.00 25.86           H
ATOM   1007  HB2 HIS A 168      11.432 -30.382 -16.115  1.00 25.88           H
ATOM   1008  CG  HIS A 168      10.052 -30.845 -14.582  1.00 24.77           C
ATOM   1009  ND1 HIS A 168       8.817 -30.688 -14.047  1.00 25.75           N
ATOM   1010  HD1 HIS A 168       7.981 -30.337 -14.557  1.00 25.12           H
ATOM   1011  CE1 HIS A 168       8.823 -31.128 -12.801  1.00 24.03           C
ATOM   1012  HE1 HIS A 168       7.980 -31.117 -12.121  1.00 24.39           H
ATOM   1013  NE2 HIS A 168      10.059 -31.524 -12.506  1.00 23.91           N
ATOM   1014  HE2 HIS A 168      10.372 -31.886 -11.583  1.00 23.86           H
ATOM   1015  CD2 HIS A 168      10.842 -31.358 -13.587  1.00 23.48           C
ATOM   1016  HD2 HIS A 168      11.897 -31.592 -13.659  1.00 23.89           H
ATOM   1017  C   HIS A 168      10.679 -32.776 -17.058  1.00 32.26           C
ATOM   1018  O   HIS A 168      11.838 -32.776 -16.675  1.00 33.41           O
ATOM   1019  H   HIS A 168       8.380 -32.291 -15.954  1.00 30.24           H
ATOM   1020  N   ARG A 169      10.043 -33.824 -17.576  1.00 42.15           N
ATOM   1021  CA  ARG A 169      10.742 -35.124 -17.862  1.00 52.01           C
ATOM   1022  HA  ARG A 169      10.109 -35.752 -18.268  1.00 50.74           H
ATOM   1023  CB  ARG A 169      11.808 -34.756 -18.912  1.00 60.52           C
ATOM   1024  HB3 ARG A 169      12.421 -35.500 -19.020  1.00 60.62           H
ATOM   1025  HB2 ARG A 169      12.287 -33.965 -18.620  1.00 60.60           H
ATOM   1026  CG  ARG A 169      11.168 -34.455 -20.276  1.00 71.77           C
ATOM   1027  HG3 ARG A 169      10.510 -33.752 -20.164  1.00 71.96           H
ATOM   1028  HG2 ARG A 169      10.737 -35.260 -20.603  1.00 72.11           H
ATOM   1029  CD  ARG A 169      12.155 -34.000 -21.326  1.00 87.02           C
ATOM   1030  HD3 ARG A 169      11.674 -33.537 -22.030  1.00 85.66           H
ATOM   1031  HD2 ARG A 169      12.612 -34.775 -21.689  1.00 85.93           H
ATOM   1032  NE  ARG A 169      13.168 -33.086 -20.794  1.00 98.46           N
ATOM   1033  HE  ARG A 169      12.886 -32.433 -20.134  1.00 98.61           H
ATOM   1034  CZ  ARG A 169      14.399 -32.970 -21.297  1.00113.81           C
ATOM   1035  NH1 ARG A 169      14.809 -33.651 -22.371  1.00116.03           N
ATOM   1036 HH11 ARG A 169      14.280 -34.213 -22.752  1.00114.87           H
ATOM   1037 HH12 ARG A 169      15.610 -33.547 -22.667  1.00115.16           H
ATOM   1038  NH2 ARG A 169      15.232 -32.121 -20.715  1.00117.97           N
ATOM   1039 HH21 ARG A 169      14.977 -31.672 -20.027  1.00116.42           H
ATOM   1040 HH22 ARG A 169      16.027 -32.016 -21.026  1.00116.49           H
ATOM   1041  C   ARG A 169      11.404 -35.803 -16.692  1.00 48.46           C
ATOM   1042  O   ARG A 169      12.446 -36.441 -16.841  1.00 45.75           O
ATOM   1043  H   ARG A 169       9.222 -33.810 -17.835  1.00 41.43           H
ATOM   1044  N   ASP A 170      10.780 -35.710 -15.528  1.00 40.73           N
ATOM   1045  CA  ASP A 170      11.092 -36.617 -14.418  1.00 37.75           C
ATOM   1046  HA  ASP A 170      11.628 -37.370 -14.744  1.00 37.22           H
ATOM   1047  CB  ASP A 170      11.787 -36.007 -13.208  1.00 33.91           C
ATOM   1048  HB3 ASP A 170      12.641 -35.643 -13.489  1.00 33.73           H
ATOM   1049  HB2 ASP A 170      11.926 -36.701 -12.545  1.00 33.77           H
ATOM   1050  CG  ASP A 170      10.989 -34.874 -12.542  1.00 29.97           C
ATOM   1051  OD1 ASP A 170       9.738 -34.799 -12.634  1.00 24.28           O
ATOM   1052  OD2 ASP A 170      11.680 -34.086 -11.865  1.00 24.84           O
ATOM   1053  C   ASP A 170       9.692 -37.090 -14.171  1.00 35.79           C
ATOM   1054  O   ASP A 170       8.780 -36.684 -14.895  1.00 44.30           O
ATOM   1055  H   ASP A 170      10.176 -35.124 -15.346  1.00 41.57           H
ATOM   1056  N   ASN A 171       9.408 -37.914 -13.211  1.00 36.49           N
ATOM   1057  CA  ASN A 171       8.053 -38.431 -13.041  1.00 39.77           C
ATOM   1058  HA  ASN A 171       7.552 -38.331 -13.877  1.00 39.78           H
ATOM   1059  CB  ASN A 171       8.221 -39.882 -12.752  1.00 45.65           C
ATOM   1060  HB3 ASN A 171       7.347 -40.283 -12.625  1.00 45.60           H
ATOM   1061  HB2 ASN A 171       8.755 -39.986 -11.949  1.00 45.63           H
ATOM   1062  CG  ASN A 171       8.936 -40.637 -13.909  1.00 52.54           C
ATOM   1063  OD1 ASN A 171       9.727 -41.548 -13.660  1.00 66.05           O
ATOM   1064  ND2 ASN A 171       8.699 -40.225 -15.173  1.00 47.46           N
ATOM   1065 HD21 ASN A 171       9.413 -40.261 -15.843  1.00 48.94           H
ATOM   1066 HD22 ASN A 171       7.812 -39.889 -15.421  1.00 48.86           H
ATOM   1067  C   ASN A 171       7.294 -37.736 -11.933  1.00 37.46           C
ATOM   1068  O   ASN A 171       6.461 -38.334 -11.295  1.00 38.92           O
ATOM   1069  H   ASN A 171       9.973 -38.200 -12.629  1.00 37.20           H
ATOM   1070  N   SER A 172       7.596 -36.453 -11.730  1.00 35.16           N
ATOM   1071  CA  SER A 172       6.867 -35.636 -10.773  1.00 29.70           C
ATOM   1072  HA  SER A 172       6.027 -36.077 -10.526  1.00 30.85           H
ATOM   1073  CB  SER A 172       7.671 -35.407  -9.547  1.00 32.69           C
ATOM   1074  HB3 SER A 172       7.284 -34.671  -9.048  1.00 32.92           H
ATOM   1075  HB2 SER A 172       8.582 -35.193  -9.802  1.00 32.94           H
ATOM   1076  OG  SER A 172       7.680 -36.544  -8.747  1.00 37.44           O
ATOM   1077  HG  SER A 172       8.357 -36.073  -8.099  0.00 35.68           H
ATOM   1078  C   SER A 172       6.557 -34.297 -11.387  1.00 27.65           C
ATOM   1079  O   SER A 172       7.216 -33.320 -11.095  1.00 24.57           O
ATOM   1080  H   SER A 172       8.231 -36.035 -12.132  1.00 34.30           H
ATOM   1081  N   PRO A 173       5.571 -34.240 -12.260  1.00 26.94           N
ATOM   1082  CA  PRO A 173       5.285 -32.957 -12.888  1.00 26.35           C
ATOM   1083  HA  PRO A 173       6.088 -32.612 -13.330  1.00 26.48           H
ATOM   1084  CB  PRO A 173       4.224 -33.311 -13.964  1.00 27.60           C
ATOM   1085  HB3 PRO A 173       4.650 -33.340 -14.836  1.00 26.96           H
ATOM   1086  HB2 PRO A 173       3.524 -32.640 -13.955  1.00 26.93           H
ATOM   1087  CG  PRO A 173       3.664 -34.640 -13.625  1.00 26.05           C
ATOM   1088  HG3 PRO A 173       3.631 -35.188 -14.424  1.00 26.92           H
ATOM   1089  HG2 PRO A 173       2.774 -34.527 -13.255  1.00 26.92           H
ATOM   1090  CD  PRO A 173       4.551 -35.241 -12.634  1.00 28.27           C
ATOM   1091  HD3 PRO A 173       4.986 -36.018 -13.018  1.00 27.41           H
ATOM   1092  HD2 PRO A 173       4.040 -35.492 -11.848  1.00 27.41           H
ATOM   1093  C   PRO A 173       4.789 -31.923 -11.874  1.00 25.29           C
ATOM   1094  O   PRO A 173       4.170 -32.307 -10.883  1.00 20.93           O
ATOM   1095  N   PHE A 174       5.010 -30.639 -12.111  1.00 22.17           N
ATOM   1096  CA  PHE A 174       4.550 -29.624 -11.198  1.00 23.85           C
ATOM   1097  HA  PHE A 174       4.513 -29.989 -10.289  1.00 23.56           H
ATOM   1098  CB  PHE A 174       5.480 -28.422 -11.202  1.00 23.61           C
ATOM   1099  HB3 PHE A 174       4.980 -27.634 -10.937  1.00 23.64           H
ATOM   1100  HB2 PHE A 174       5.839 -28.303 -12.095  1.00 23.60           H
ATOM   1101  CG  PHE A 174       6.667 -28.587 -10.225  1.00 23.38           C
ATOM   1102  CD1 PHE A 174       6.464 -29.071  -8.934  1.00 24.23           C
ATOM   1103  HD1 PHE A 174       5.600 -29.249  -8.641  1.00 24.24           H
ATOM   1104  CE1 PHE A 174       7.533 -29.233  -8.059  1.00 25.16           C
ATOM   1105  HE1 PHE A 174       7.380 -29.496  -7.181  1.00 25.07           H
ATOM   1106  CZ  PHE A 174       8.800 -28.881  -8.461  1.00 25.79           C
ATOM   1107  HZ  PHE A 174       9.520 -28.998  -7.884  1.00 25.28           H
ATOM   1108  CE2 PHE A 174       9.015 -28.438  -9.754  1.00 24.45           C
ATOM   1109  HE2 PHE A 174       9.879 -28.246 -10.040  1.00 24.28           H
ATOM   1110  CD2 PHE A 174       7.953 -28.315 -10.632  1.00 22.53           C
ATOM   1111  HD2 PHE A 174       8.104 -27.996 -11.492  1.00 23.20           H
ATOM   1112  C   PHE A 174       3.082 -29.268 -11.660  1.00 24.32           C
ATOM   1113  O   PHE A 174       2.549 -29.766 -12.616  1.00 25.51           O
ATOM   1114  H   PHE A 174       5.361 -30.331 -12.834  1.00 23.29           H
ATOM   1115  N   ASP A 175       2.501 -28.387 -10.862  1.00 26.71           N
ATOM   1116  CA  ASP A 175       1.057 -28.188 -10.866  1.00 25.41           C
ATOM   1117  HA  ASP A 175       0.659 -28.651 -11.633  1.00 25.90           H
ATOM   1118  CB  ASP A 175       0.568 -28.873  -9.559  1.00 27.09           C
ATOM   1119  HB3 ASP A 175       0.719 -29.829  -9.628  1.00 26.14           H
ATOM   1120  HB2 ASP A 175      -0.378 -28.694  -9.443  1.00 26.13           H
ATOM   1121  CG  ASP A 175       1.295 -28.372  -8.327  1.00 24.84           C
ATOM   1122  OD1 ASP A 175       2.166 -27.496  -8.474  1.00 23.25           O
ATOM   1123  OD2 ASP A 175       0.974 -28.831  -7.229  1.00 24.17           O
ATOM   1124  C   ASP A 175       0.571 -26.774 -10.852  1.00 25.13           C
ATOM   1125  O   ASP A 175      -0.550 -26.491 -10.409  1.00 25.05           O
ATOM   1126  H   ASP A 175       2.926 -27.907 -10.281  1.00 25.78           H
ATOM   1127  N   GLY A 176       1.366 -25.866 -11.357  1.00 23.55           N
ATOM   1128  CA  GLY A 176       0.976 -24.497 -11.429  1.00 22.40           C
ATOM   1129  HA3 GLY A 176       0.045 -24.430 -11.695  1.00 22.53           H
ATOM   1130  HA2 GLY A 176       1.524 -24.030 -12.079  1.00 22.53           H
ATOM   1131  C   GLY A 176       1.150 -23.848 -10.082  1.00 21.75           C
ATOM   1132  O   GLY A 176       1.646 -24.478  -9.148  1.00 23.29           O
ATOM   1133  H   GLY A 176       2.142 -26.029 -11.690  1.00 23.65           H
ATOM   1134  N   PRO A 177       0.748 -22.573  -9.974  1.00 23.10           N
ATOM   1135  CA  PRO A 177       0.881 -21.827  -8.710  1.00 21.93           C
ATOM   1136  HA  PRO A 177       1.820 -21.594  -8.553  1.00 21.93           H
ATOM   1137  CB  PRO A 177       0.064 -20.529  -8.935  1.00 21.12           C
ATOM   1138  HB3 PRO A 177       0.668 -19.771  -8.957  1.00 21.61           H
ATOM   1139  HB2 PRO A 177      -0.576 -20.426  -8.213  1.00 21.61           H
ATOM   1140  CG  PRO A 177      -0.639 -20.656 -10.220  1.00 22.41           C
ATOM   1141  HG3 PRO A 177      -0.528 -19.837 -10.727  1.00 22.26           H
ATOM   1142  HG2 PRO A 177      -1.579 -20.827 -10.057  1.00 22.25           H
ATOM   1143  CD  PRO A 177      -0.035 -21.781 -10.938  1.00 23.06           C
ATOM   1144  HD3 PRO A 177       0.551 -21.445 -11.634  1.00 22.92           H
ATOM   1145  HD2 PRO A 177      -0.734 -22.334 -11.321  1.00 22.91           H
ATOM   1146  C   PRO A 177       0.352 -22.562  -7.522  1.00 21.67           C
ATOM   1147  O   PRO A 177      -0.753 -23.121  -7.590  1.00 23.90           O
ATOM   1148  N   GLY A 178       1.081 -22.586  -6.451  1.00 20.85           N
ATOM   1149  CA  GLY A 178       0.607 -23.241  -5.213  1.00 21.62           C
ATOM   1150  HA3 GLY A 178      -0.344 -23.088  -5.100  1.00 21.53           H
ATOM   1151  HA2 GLY A 178       1.078 -22.879  -4.446  1.00 21.52           H
ATOM   1152  C   GLY A 178       0.862 -24.741  -5.289  1.00 21.97           C
ATOM   1153  O   GLY A 178       1.663 -25.211  -6.121  1.00 24.60           O
ATOM   1154  H   GLY A 178       1.879 -22.270  -6.398  1.00 21.22           H
ATOM   1155  N   GLY A 179       0.178 -25.457  -4.397  1.00 20.71           N
ATOM   1156  CA  GLY A 179       0.317 -26.886  -4.305  1.00 20.88           C
ATOM   1157  HA3 GLY A 179       0.061 -27.298  -5.145  1.00 21.08           H
ATOM   1158  HA2 GLY A 179      -0.253 -27.229  -3.599  1.00 21.08           H
ATOM   1159  C   GLY A 179       1.769 -27.252  -3.994  1.00 21.93           C
ATOM   1160  O   GLY A 179       2.359 -26.804  -3.001  1.00 19.50           O
ATOM   1161  H   GLY A 179      -0.332 -25.117  -3.794  1.00 21.04           H
ATOM   1162  N   ASN A 180       2.365 -28.088  -4.853  1.00 22.04           N
ATOM   1163  CA  ASN A 180       3.747 -28.445  -4.712  1.00 21.76           C
ATOM   1164  HA  ASN A 180       3.951 -28.627  -3.770  1.00 21.85           H
ATOM   1165  CB  ASN A 180       4.033 -29.696  -5.528  1.00 23.05           C
ATOM   1166  HB3 ASN A 180       4.992 -29.843  -5.555  1.00 22.85           H
ATOM   1167  HB2 ASN A 180       3.690 -29.574  -6.427  1.00 22.86           H
ATOM   1168  CG  ASN A 180       3.380 -30.940  -4.934  1.00 23.60           C
ATOM   1169  OD1 ASN A 180       3.611 -31.247  -3.777  1.00 26.11           O
ATOM   1170  ND2 ASN A 180       2.575 -31.633  -5.693  1.00 23.14           N
ATOM   1171 HD21 ASN A 180       2.594 -32.612  -5.661  1.00 23.28           H
ATOM   1172 HD22 ASN A 180       1.971 -31.175  -6.314  1.00 23.28           H
ATOM   1173  C   ASN A 180       4.621 -27.274  -5.194  1.00 20.72           C
ATOM   1174  O   ASN A 180       4.428 -26.798  -6.313  1.00 21.59           O
ATOM   1175  H   ASN A 180       1.974 -28.452  -5.527  1.00 21.96           H
ATOM   1176  N   LEU A 181       5.523 -26.768  -4.335  1.00 21.56           N
ATOM   1177  CA  LEU A 181       6.434 -25.712  -4.736  1.00 20.22           C
ATOM   1178  HA  LEU A 181       5.986 -25.101  -5.357  1.00 20.53           H
ATOM   1179  CB  LEU A 181       6.752 -24.947  -3.416  1.00 20.10           C
ATOM   1180  HB3 LEU A 181       7.212 -24.120  -3.633  1.00 20.44           H
ATOM   1181  HB2 LEU A 181       7.319 -25.502  -2.858  1.00 20.44           H
ATOM   1182  CG  LEU A 181       5.505 -24.594  -2.613  1.00 21.46           C
ATOM   1183  HG  LEU A 181       5.072 -25.413  -2.323  1.00 21.67           H
ATOM   1184  CD1 LEU A 181       5.924 -23.810  -1.361  1.00 22.66           C
ATOM   1185 HD11 LEU A 181       6.497 -24.362  -0.825  1.00 22.29           H
ATOM   1186 HD12 LEU A 181       5.138 -23.573  -0.864  1.00 22.29           H
ATOM   1187 HD13 LEU A 181       6.392 -23.017  -1.632  1.00 22.28           H
ATOM   1188  CD2 LEU A 181       4.508 -23.799  -3.423  1.00 22.84           C
ATOM   1189 HD21 LEU A 181       4.967 -23.079  -3.864  1.00 22.37           H
ATOM   1190 HD22 LEU A 181       3.836 -23.448  -2.834  1.00 22.40           H
ATOM   1191 HD23 LEU A 181       4.104 -24.377  -4.074  1.00 22.38           H
ATOM   1192  C   LEU A 181       7.767 -26.060  -5.278  1.00 20.57           C
ATOM   1193  O   LEU A 181       8.378 -25.291  -6.026  1.00 19.92           O
ATOM   1194  H   LEU A 181       5.511 -26.901  -3.485  1.00 21.04           H
ATOM   1195  N   ALA A 182       8.239 -27.223  -4.897  1.00 22.78           N
ATOM   1196  CA  ALA A 182       9.564 -27.664  -5.270  1.00 23.67           C
ATOM   1197  HA  ALA A 182       9.683 -27.592  -6.240  1.00 23.57           H
ATOM   1198  CB  ALA A 182      10.619 -26.817  -4.573  1.00 24.09           C
ATOM   1199  HB1 ALA A 182      10.621 -25.939  -4.962  1.00 23.92           H
ATOM   1200  HB2 ALA A 182      11.478 -27.229  -4.691  1.00 23.95           H
ATOM   1201  HB3 ALA A 182      10.407 -26.761  -3.639  1.00 23.95           H
ATOM   1202  C   ALA A 182       9.707 -29.112  -4.860  1.00 23.71           C
ATOM   1203  O   ALA A 182       8.903 -29.575  -4.070  1.00 20.39           O
ATOM   1204  H   ALA A 182       7.799 -27.795  -4.430  1.00 22.43           H
ATOM   1205  N   HIS A 183      10.674 -29.855  -5.365  1.00 23.79           N
ATOM   1206  CA  HIS A 183      10.964 -31.180  -4.833  1.00 21.95           C
ATOM   1207  HA  HIS A 183      10.820 -31.180  -3.744  1.00 22.46           H
ATOM   1208  CB  HIS A 183      10.049 -32.250  -5.454  1.00 21.34           C
ATOM   1209  HB3 HIS A 183       9.030 -32.091  -5.096  1.00 21.87           H
ATOM   1210  HB2 HIS A 183      10.401 -33.235  -5.140  1.00 21.88           H
ATOM   1211  CG  HIS A 183      10.013 -32.235  -6.968  1.00 23.06           C
ATOM   1212  ND1 HIS A 183       8.845 -32.177  -7.649  1.00 23.79           N
ATOM   1213  HD1 HIS A 183       7.909 -32.027  -7.223  1.00 23.48           H
ATOM   1214  CE1 HIS A 183       9.096 -32.240  -8.956  1.00 23.26           C
ATOM   1215  HE1 HIS A 183       8.360 -32.170  -9.747  1.00 23.32           H
ATOM   1216  NE2 HIS A 183      10.409 -32.395  -9.126  1.00 22.94           N
ATOM   1217  HE2 HIS A 183      10.891 -32.503 -10.041  1.00 23.29           H
ATOM   1218  CD2 HIS A 183      11.008 -32.402  -7.925  1.00 23.98           C
ATOM   1219  HD2 HIS A 183      12.063 -32.561  -7.735  1.00 23.50           H
ATOM   1220  C   HIS A 183      12.421 -31.455  -5.128  1.00 23.10           C
ATOM   1221  O   HIS A 183      13.105 -30.779  -5.951  1.00 20.96           O
ATOM   1222  H   HIS A 183      11.189 -29.613  -6.011  1.00 23.32           H
ATOM   1223  N   ALA A 184      12.927 -32.447  -4.415  1.00 22.59           N
ATOM   1224  CA  ALA A 184      14.305 -32.841  -4.544  1.00 22.56           C
ATOM   1225  HA  ALA A 184      14.649 -32.567  -5.420  1.00 22.71           H
ATOM   1226  CB  ALA A 184      15.107 -32.155  -3.468  1.00 22.76           C
ATOM   1227  HB1 ALA A 184      15.172 -31.220  -3.676  1.00 22.70           H
ATOM   1228  HB2 ALA A 184      15.984 -32.544  -3.436  1.00 22.70           H
ATOM   1229  HB3 ALA A 184      14.665 -32.274  -2.624  1.00 22.70           H
ATOM   1230  C   ALA A 184      14.418 -34.337  -4.424  1.00 23.15           C
ATOM   1231  O   ALA A 184      13.580 -34.991  -3.809  1.00 22.78           O
ATOM   1232  H   ALA A 184      12.480 -32.917  -3.850  1.00 22.70           H
ATOM   1233  N   PHE A 185      15.460 -34.900  -5.021  1.00 22.82           N
ATOM   1234  CA  PHE A 185      15.701 -36.336  -4.939  1.00 23.74           C
ATOM   1235  HA  PHE A 185      14.875 -36.799  -4.689  1.00 23.65           H
ATOM   1236  CB  PHE A 185      16.160 -36.843  -6.298  1.00 24.21           C
ATOM   1237  HB3 PHE A 185      16.371 -37.787  -6.228  1.00 23.68           H
ATOM   1238  HB2 PHE A 185      16.948 -36.347  -6.571  1.00 23.69           H
ATOM   1239  CG  PHE A 185      15.115 -36.679  -7.366  1.00 22.49           C
ATOM   1240  CD1 PHE A 185      14.950 -35.459  -7.989  1.00 21.51           C
ATOM   1241  HD1 PHE A 185      15.496 -34.745  -7.751  1.00 21.58           H
ATOM   1242  CE1 PHE A 185      13.954 -35.272  -8.930  1.00 20.63           C
ATOM   1243  HE1 PHE A 185      13.862 -34.447  -9.350  1.00 21.29           H
ATOM   1244  CZ  PHE A 185      13.135 -36.329  -9.292  1.00 22.52           C
ATOM   1245  HZ  PHE A 185      12.466 -36.203  -9.927  1.00 22.10           H
ATOM   1246  CE2 PHE A 185      13.285 -37.556  -8.680  1.00 22.68           C
ATOM   1247  HE2 PHE A 185      12.717 -38.260  -8.900  1.00 22.88           H
ATOM   1248  CD2 PHE A 185      14.264 -37.728  -7.707  1.00 23.78           C
ATOM   1249  HD2 PHE A 185      14.355 -38.551  -7.284  1.00 23.20           H
ATOM   1250  C   PHE A 185      16.766 -36.632  -3.894  1.00 23.70           C
ATOM   1251  O   PHE A 185      17.689 -35.849  -3.653  1.00 21.53           O
ATOM   1252  H   PHE A 185      16.051 -34.470  -5.475  1.00 23.10           H
ATOM   1253  N   GLN A 186      16.573 -37.804  -3.285  1.00 25.81           N
ATOM   1254  CA  GLN A 186      17.486 -38.308  -2.282  1.00 27.98           C
ATOM   1255  HA  GLN A 186      17.560 -37.668  -1.544  1.00 27.71           H
ATOM   1256  CB  GLN A 186      16.968 -39.661  -1.726  1.00 29.54           C
ATOM   1257  HB3 GLN A 186      17.664 -40.066  -1.186  1.00 29.79           H
ATOM   1258  HB2 GLN A 186      16.744 -40.242  -2.469  1.00 29.77           H
ATOM   1259  CG  GLN A 186      15.719 -39.513  -0.851  1.00 32.31           C
ATOM   1260  HG3 GLN A 186      15.395 -40.396  -0.613  1.00 32.46           H
ATOM   1261  HG2 GLN A 186      15.039 -39.034  -1.350  1.00 32.43           H
ATOM   1262  CD  GLN A 186      15.984 -38.744   0.444  1.00 36.08           C
ATOM   1263  OE1 GLN A 186      15.439 -37.642   0.656  1.00 36.70           O
ATOM   1264  NE2 GLN A 186      16.800 -39.317   1.321  1.00 38.21           N
ATOM   1265 HE21 GLN A 186      16.650 -39.237   2.164  1.00 37.37           H
ATOM   1266 HE22 GLN A 186      17.487 -39.756   1.046  1.00 37.25           H
ATOM   1267  C   GLN A 186      18.867 -38.515  -2.904  1.00 27.13           C
ATOM   1268  O   GLN A 186      18.986 -38.602  -4.123  1.00 22.54           O
ATOM   1269  H   GLN A 186      15.912 -38.329  -3.447  1.00 25.85           H
ATOM   1270  N   PRO A 187      19.900 -38.582  -2.053  1.00 27.46           N
ATOM   1271  CA  PRO A 187      21.296 -38.795  -2.506  1.00 31.37           C
ATOM   1272  HA  PRO A 187      21.643 -37.976  -2.918  1.00 31.17           H
ATOM   1273  CB  PRO A 187      22.048 -39.051  -1.182  1.00 32.17           C
ATOM   1274  HB3 PRO A 187      22.940 -38.673  -1.239  1.00 31.62           H
ATOM   1275  HB2 PRO A 187      22.096 -40.006  -1.018  1.00 31.63           H
ATOM   1276  CG  PRO A 187      21.287 -38.397  -0.139  1.00 30.67           C
ATOM   1277  HG3 PRO A 187      21.618 -37.493  -0.016  1.00 30.45           H
ATOM   1278  HG2 PRO A 187      21.365 -38.903   0.685  1.00 30.56           H
ATOM   1279  CD  PRO A 187      19.901 -38.374  -0.594  1.00 28.43           C
ATOM   1280  HD3 PRO A 187      19.505 -37.512  -0.388  1.00 28.69           H
ATOM   1281  HD2 PRO A 187      19.406 -39.088  -0.163  1.00 28.74           H
ATOM   1282  C   PRO A 187      21.496 -39.934  -3.443  1.00 33.63           C
ATOM   1283  O   PRO A 187      20.890 -41.008  -3.279  1.00 34.32           O
ATOM   1284  N   GLY A 188      22.331 -39.740  -4.440  1.00 35.17           N
ATOM   1285  CA  GLY A 188      22.602 -40.772  -5.397  1.00 38.61           C
ATOM   1286  HA3 GLY A 188      21.795 -41.283  -5.569  1.00 37.59           H
ATOM   1287  HA2 GLY A 188      23.285 -41.369  -5.054  1.00 37.59           H
ATOM   1288  C   GLY A 188      23.079 -40.176  -6.680  1.00 37.73           C
ATOM   1289  O   GLY A 188      23.126 -38.964  -6.848  1.00 38.51           O
ATOM   1290  H   GLY A 188      22.748 -39.003  -4.590  1.00 35.53           H
ATOM   1291  N   PRO A 189      23.456 -41.062  -7.586  1.00 41.48           N
ATOM   1292  CA  PRO A 189      23.884 -40.694  -8.956  1.00 40.82           C
ATOM   1293  HA  PRO A 189      24.595 -40.021  -8.921  1.00 40.77           H
ATOM   1294  CB  PRO A 189      24.464 -42.018  -9.496  1.00 46.38           C
ATOM   1295  HB3 PRO A 189      25.410 -42.065  -9.289  1.00 45.22           H
ATOM   1296  HB2 PRO A 189      24.322 -42.067 -10.454  1.00 45.18           H
ATOM   1297  CG  PRO A 189      23.740 -43.082  -8.817  1.00 47.40           C
ATOM   1298  HG3 PRO A 189      24.309 -43.864  -8.739  1.00 46.28           H
ATOM   1299  HG2 PRO A 189      22.933 -43.293  -9.312  1.00 46.28           H
ATOM   1300  CD  PRO A 189      23.409 -42.547  -7.493  1.00 43.79           C
ATOM   1301  HD3 PRO A 189      24.061 -42.855  -6.844  1.00 44.03           H
ATOM   1302  HD2 PRO A 189      22.515 -42.830  -7.241  1.00 43.99           H
ATOM   1303  C   PRO A 189      22.761 -40.189  -9.829  1.00 35.27           C
ATOM   1304  O   PRO A 189      21.620 -40.559  -9.564  1.00 30.74           O
ATOM   1305  N   GLY A 190      23.054 -39.320 -10.795  1.00 35.14           N
ATOM   1306  CA  GLY A 190      22.044 -38.902 -11.781  1.00 31.46           C
ATOM   1307  HA3 GLY A 190      21.531 -39.670 -12.076  1.00 31.63           H
ATOM   1308  HA2 GLY A 190      22.478 -38.499 -12.549  1.00 31.63           H
ATOM   1309  C   GLY A 190      21.088 -37.871 -11.149  1.00 28.84           C
ATOM   1310  O   GLY A 190      21.552 -36.885 -10.568  1.00 27.32           O
ATOM   1311  H   GLY A 190      23.787 -38.869 -10.833  1.00 34.29           H
ATOM   1312  N   ILE A 191      19.778 -38.090 -11.264  1.00 30.17           N
ATOM   1313  CA  ILE A 191      18.781 -37.162 -10.682  1.00 32.34           C
ATOM   1314  HA  ILE A 191      18.941 -36.252 -11.010  1.00 32.09           H
ATOM   1315  CB  ILE A 191      17.247 -37.477 -10.786  1.00 35.03           C
ATOM   1316  HB  ILE A 191      16.852 -37.395  -9.904  1.00 34.74           H
ATOM   1317  CG1 ILE A 191      17.026 -38.874 -11.285  1.00 33.60           C
ATOM   1318 HG13 ILE A 191      17.828 -39.184 -11.734  1.00 34.55           H
ATOM   1319 HG12 ILE A 191      16.275 -38.879 -11.899  1.00 34.62           H
ATOM   1320  CD1 ILE A 191      16.718 -39.828 -10.163  1.00 36.53           C
ATOM   1321 HD11 ILE A 191      17.391 -39.739  -9.484  1.00 35.59           H
ATOM   1322 HD12 ILE A 191      16.717 -40.724 -10.507  1.00 35.59           H
ATOM   1323 HD13 ILE A 191      15.856 -39.615  -9.800  1.00 35.59           H
ATOM   1324  CG2 ILE A 191      16.555 -36.486 -11.729  1.00 38.21           C
ATOM   1325 HG21 ILE A 191      16.685 -35.596 -11.396  1.00 37.17           H
ATOM   1326 HG22 ILE A 191      15.618 -36.691 -11.763  1.00 37.18           H
ATOM   1327 HG23 ILE A 191      16.941 -36.568 -12.604  1.00 37.19           H
ATOM   1328  C   ILE A 191      18.985 -37.188  -9.173  1.00 30.62           C
ATOM   1329  O   ILE A 191      18.530 -36.260  -8.510  1.00 25.78           O
ATOM   1330  H   ILE A 191      19.434 -38.758 -11.683  1.00 30.38           H
ATOM   1331  N   GLY A 192      19.657 -38.193  -8.590  1.00 30.13           N
ATOM   1332  CA  GLY A 192      19.868 -38.221  -7.164  1.00 28.49           C
ATOM   1333  HA3 GLY A 192      20.486 -38.931  -6.930  1.00 28.87           H
ATOM   1334  HA2 GLY A 192      19.027 -38.366  -6.704  1.00 28.78           H
ATOM   1335  C   GLY A 192      20.449 -36.894  -6.731  1.00 28.26           C
ATOM   1336  O   GLY A 192      21.346 -36.382  -7.408  1.00 25.85           O
ATOM   1337  H   GLY A 192      20.054 -38.826  -9.017  1.00 29.84           H
ATOM   1338  N   GLY A 193      19.918 -36.306  -5.658  1.00 27.18           N
ATOM   1339  CA  GLY A 193      20.451 -35.040  -5.124  1.00 27.31           C
ATOM   1340  HA3 GLY A 193      21.413 -35.012  -5.247  1.00 27.55           H
ATOM   1341  HA2 GLY A 193      20.257 -34.978  -4.176  1.00 27.52           H
ATOM   1342  C   GLY A 193      19.834 -33.832  -5.829  1.00 28.36           C
ATOM   1343  O   GLY A 193      19.865 -32.717  -5.241  1.00 27.71           O
ATOM   1344  H   GLY A 193      19.249 -36.618  -5.217  1.00 27.45           H
ATOM   1345  N   ASP A 194      19.137 -33.956  -6.952  1.00 27.23           N
ATOM   1346  CA  ASP A 194      18.798 -32.742  -7.730  1.00 27.12           C
ATOM   1347  HA  ASP A 194      19.543 -32.107  -7.702  1.00 26.93           H
ATOM   1348  CB  ASP A 194      18.481 -33.062  -9.169  1.00 27.59           C
ATOM   1349  HB3 ASP A 194      18.169 -32.257  -9.611  1.00 27.60           H
ATOM   1350  HB2 ASP A 194      17.791 -33.744  -9.196  1.00 27.61           H
ATOM   1351  CG  ASP A 194      19.697 -33.587  -9.941  1.00 28.24           C
ATOM   1352  OD1 ASP A 194      20.796 -33.737  -9.365  1.00 27.05           O
ATOM   1353  OD2 ASP A 194      19.533 -33.809 -11.157  1.00 28.40           O
ATOM   1354  C   ASP A 194      17.594 -32.116  -7.066  1.00 25.76           C
ATOM   1355  O   ASP A 194      16.772 -32.815  -6.438  1.00 24.12           O
ATOM   1356  H   ASP A 194      18.656 -34.644  -7.150  1.00 27.47           H
ATOM   1357  N   ALA A 195      17.484 -30.800  -7.207  1.00 22.49           N
ATOM   1358  CA  ALA A 195      16.347 -30.068  -6.670  1.00 22.19           C
ATOM   1359  HA  ALA A 195      15.688 -30.696  -6.306  1.00 22.20           H
ATOM   1360  CB  ALA A 195      16.821 -29.181  -5.583  1.00 22.78           C
ATOM   1361  HB1 ALA A 195      17.271 -29.711  -4.921  1.00 22.59           H
ATOM   1362  HB2 ALA A 195      16.065 -28.738  -5.189  1.00 22.59           H
ATOM   1363  HB3 ALA A 195      17.425 -28.532  -5.951  1.00 22.59           H
ATOM   1364  C   ALA A 195      15.685 -29.231  -7.758  1.00 21.31           C
ATOM   1365  O   ALA A 195      16.340 -28.550  -8.522  1.00 20.75           O
ATOM   1366  H   ALA A 195      18.044 -30.310  -7.637  1.00 23.17           H
ATOM   1367  N   HIS A 196      14.372 -29.304  -7.790  1.00 21.38           N
ATOM   1368  CA  HIS A 196      13.588 -28.647  -8.829  1.00 21.49           C
ATOM   1369  HA  HIS A 196      14.251 -28.103  -9.516  1.00 21.83           H
ATOM   1370  CB  HIS A 196      12.815 -29.687  -9.606  1.00 23.32           C
ATOM   1371  HB3 HIS A 196      12.155 -29.181 -10.314  1.00 22.98           H
ATOM   1372  HB2 HIS A 196      12.223 -30.283  -8.908  1.00 22.99           H
ATOM   1373  CG  HIS A 196      13.693 -30.630 -10.387  1.00 23.80           C
ATOM   1374  ND1 HIS A 196      13.237 -31.800 -10.886  1.00 25.72           N
ATOM   1375  HD1 HIS A 196      12.263 -32.153 -10.800  1.00 25.31           H
ATOM   1376  CE1 HIS A 196      14.240 -32.427 -11.540  1.00 26.19           C
ATOM   1377  HE1 HIS A 196      14.171 -33.385 -12.040  1.00 25.65           H
ATOM   1378  NE2 HIS A 196      15.333 -31.681 -11.436  1.00 24.50           N
ATOM   1379  HE2 HIS A 196      16.259 -31.904 -11.853  1.00 24.97           H
ATOM   1380  CD2 HIS A 196      15.037 -30.562 -10.720  1.00 24.85           C
ATOM   1381  HD2 HIS A 196      15.712 -29.744 -10.500  1.00 24.48           H
ATOM   1382  C   HIS A 196      12.621 -27.696  -8.235  1.00 21.59           C
ATOM   1383  O   HIS A 196      11.864 -28.103  -7.363  1.00 24.05           O
ATOM   1384  H   HIS A 196      13.897 -29.725  -7.209  1.00 21.40           H
ATOM   1385  N   PHE A 197      12.610 -26.446  -8.681  1.00 22.10           N
ATOM   1386  CA  PHE A 197      11.695 -25.435  -8.129  1.00 21.82           C
ATOM   1387  HA  PHE A 197      11.250 -25.790  -7.331  1.00 21.84           H
ATOM   1388  CB  PHE A 197      12.500 -24.188  -7.736  1.00 22.27           C
ATOM   1389  HB3 PHE A 197      11.890 -23.506  -7.416  1.00 22.67           H
ATOM   1390  HB2 PHE A 197      12.979 -23.864  -8.515  1.00 22.67           H
ATOM   1391  CG  PHE A 197      13.513 -24.460  -6.645  1.00 24.50           C
ATOM   1392  CD1 PHE A 197      13.202 -24.208  -5.321  1.00 24.14           C
ATOM   1393  HD1 PHE A 197      12.373 -23.845  -5.105  1.00 23.81           H
ATOM   1394  CE1 PHE A 197      14.098 -24.508  -4.313  1.00 22.52           C
ATOM   1395  HE1 PHE A 197      13.878 -24.329  -3.428  1.00 23.07           H
ATOM   1396  CZ  PHE A 197      15.312 -25.070  -4.615  1.00 23.23           C
ATOM   1397  HZ  PHE A 197      15.918 -25.263  -3.936  1.00 23.51           H
ATOM   1398  CE2 PHE A 197      15.630 -25.354  -5.919  1.00 25.15           C
ATOM   1399  HE2 PHE A 197      16.462 -25.714  -6.128  1.00 24.37           H
ATOM   1400  CD2 PHE A 197      14.732 -25.037  -6.937  1.00 23.85           C
ATOM   1401  HD2 PHE A 197      14.954 -25.221  -7.821  1.00 24.28           H
ATOM   1402  C   PHE A 197      10.647 -25.123  -9.180  1.00 21.20           C
ATOM   1403  O   PHE A 197      10.949 -24.867 -10.355  1.00 22.95           O
ATOM   1404  H   PHE A 197      13.128 -26.147  -9.299  1.00 21.91           H
ATOM   1405  N   ASP A 198       9.398 -25.132  -8.756  1.00 22.21           N
ATOM   1406  CA  ASP A 198       8.276 -24.881  -9.664  1.00 21.80           C
ATOM   1407  HA  ASP A 198       8.376 -25.419 -10.477  1.00 21.78           H
ATOM   1408  CB  ASP A 198       6.990 -25.288  -8.956  1.00 21.04           C
ATOM   1409  HB3 ASP A 198       6.850 -24.703  -8.195  1.00 21.68           H
ATOM   1410  HB2 ASP A 198       7.072 -26.207  -8.656  1.00 21.70           H
ATOM   1411  CG  ASP A 198       5.754 -25.195  -9.858  1.00 23.17           C
ATOM   1412  OD1 ASP A 198       5.868 -24.730 -11.018  1.00 22.78           O
ATOM   1413  OD2 ASP A 198       4.622 -25.592  -9.391  1.00 25.58           O
ATOM   1414  C   ASP A 198       8.275 -23.376 -10.051  1.00 22.04           C
ATOM   1415  O   ASP A 198       8.008 -22.510  -9.200  1.00 21.68           O
ATOM   1416  H   ASP A 198       9.164 -25.267  -7.940  1.00 21.86           H
ATOM   1417  N   GLU A 199       8.527 -23.065 -11.312  1.00 21.26           N
ATOM   1418  CA  GLU A 199       8.610 -21.693 -11.748  1.00 21.91           C
ATOM   1419  HA  GLU A 199       9.175 -21.181 -11.132  1.00 22.33           H
ATOM   1420  CB  GLU A 199       9.205 -21.604 -13.153  1.00 24.73           C
ATOM   1421  HB3 GLU A 199       8.600 -22.030 -13.779  1.00 23.89           H
ATOM   1422  HB2 GLU A 199      10.063 -22.054 -13.162  1.00 23.89           H
ATOM   1423  CG  GLU A 199       9.426 -20.139 -13.622  1.00 24.14           C
ATOM   1424  HG3 GLU A 199       8.568 -19.690 -13.676  1.00 24.41           H
ATOM   1425  HG2 GLU A 199       9.853 -20.147 -14.494  1.00 24.41           H
ATOM   1426  CD  GLU A 199      10.309 -19.354 -12.677  1.00 24.74           C
ATOM   1427  OE1 GLU A 199      11.532 -19.613 -12.770  1.00 24.26           O
ATOM   1428  OE2 GLU A 199       9.801 -18.514 -11.855  1.00 23.59           O
ATOM   1429  C   GLU A 199       7.236 -21.072 -11.776  1.00 22.06           C
ATOM   1430  O   GLU A 199       7.155 -19.831 -11.891  1.00 24.65           O
ATOM   1431  H   GLU A 199       8.647 -23.641 -11.940  1.00 21.61           H
ATOM   1432  N   ASP A 200       6.137 -21.829 -11.651  1.00 20.60           N
ATOM   1433  CA  ASP A 200       4.794 -21.233 -11.647  1.00 20.21           C
ATOM   1434  HA  ASP A 200       4.741 -20.531 -12.329  1.00 20.46           H
ATOM   1435  CB  ASP A 200       3.707 -22.278 -11.930  1.00 22.16           C
ATOM   1436  HB3 ASP A 200       2.856 -21.946 -11.604  1.00 22.10           H
ATOM   1437  HB2 ASP A 200       3.938 -23.105 -11.479  1.00 22.11           H
ATOM   1438  CG  ASP A 200       3.557 -22.579 -13.438  1.00 24.13           C
ATOM   1439  OD1 ASP A 200       3.854 -21.689 -14.242  1.00 24.95           O
ATOM   1440  OD2 ASP A 200       3.185 -23.686 -13.815  1.00 24.84           O
ATOM   1441  C   ASP A 200       4.573 -20.602 -10.278  1.00 19.01           C
ATOM   1442  O   ASP A 200       3.554 -19.942 -10.092  1.00 19.01           O
ATOM   1443  H   ASP A 200       6.142 -22.686 -11.578  1.00 20.86           H
ATOM   1444  N   GLU A 201       5.492 -20.756  -9.332  1.00 17.99           N
ATOM   1445  CA  GLU A 201       5.402 -20.059  -8.077  1.00 19.03           C
ATOM   1446  HA  GLU A 201       4.462 -19.937  -7.827  1.00 18.89           H
ATOM   1447  CB  GLU A 201       6.152 -20.684  -6.902  1.00 17.96           C
ATOM   1448  HB3 GLU A 201       5.944 -20.184  -6.097  1.00 18.56           H
ATOM   1449  HB2 GLU A 201       7.104 -20.640  -7.081  1.00 18.57           H
ATOM   1450  CG  GLU A 201       5.791 -22.143  -6.650  1.00 19.47           C
ATOM   1451  HG3 GLU A 201       6.174 -22.419  -5.803  1.00 19.22           H
ATOM   1452  HG2 GLU A 201       6.155 -22.685  -7.369  1.00 19.23           H
ATOM   1453  CD  GLU A 201       4.314 -22.392  -6.590  1.00 19.91           C
ATOM   1454  OE1 GLU A 201       3.542 -21.484  -6.168  1.00 21.47           O
ATOM   1455  OE2 GLU A 201       3.947 -23.570  -6.888  1.00 19.79           O
ATOM   1456  C   GLU A 201       6.051 -18.671  -8.291  1.00 20.28           C
ATOM   1457  O   GLU A 201       6.887 -18.507  -9.167  1.00 18.62           O
ATOM   1458  H   GLU A 201       6.181 -21.265  -9.403  1.00 18.49           H
ATOM   1459  N   ARG A 202       5.645 -17.731  -7.425  1.00 22.58           N
ATOM   1460  CA  ARG A 202       6.233 -16.382  -7.408  1.00 22.15           C
ATOM   1461  HA  ARG A 202       6.670 -16.193  -8.264  1.00 22.63           H
ATOM   1462  CB  ARG A 202       5.181 -15.326  -7.142  1.00 23.51           C
ATOM   1463  HB3 ARG A 202       4.805 -15.474  -6.260  1.00 23.03           H
ATOM   1464  HB2 ARG A 202       4.485 -15.403  -7.813  1.00 23.04           H
ATOM   1465  CG  ARG A 202       5.716 -13.895  -7.186  1.00 22.89           C
ATOM   1466  HG3 ARG A 202       4.990 -13.296  -7.419  1.00 22.97           H
ATOM   1467  HG2 ARG A 202       6.416 -13.842  -7.855  1.00 22.96           H
ATOM   1468  CD  ARG A 202       6.301 -13.428  -5.855  1.00 22.61           C
ATOM   1469  HD3 ARG A 202       6.515 -12.484  -5.920  1.00 22.77           H
ATOM   1470  HD2 ARG A 202       7.107 -13.936  -5.671  1.00 22.76           H
ATOM   1471  NE  ARG A 202       5.396 -13.605  -4.729  1.00 22.98           N
ATOM   1472  HE  ARG A 202       5.485 -14.415  -4.201  1.00 22.79           H
ATOM   1473  CZ  ARG A 202       4.488 -12.711  -4.341  1.00 22.66           C
ATOM   1474  NH1 ARG A 202       4.270 -11.565  -4.972  1.00 24.12           N
ATOM   1475 HH11 ARG A 202       4.730 -11.364  -5.670  1.00 23.61           H
ATOM   1476 HH12 ARG A 202       3.665 -11.026  -4.686  1.00 23.62           H
ATOM   1477  NH2 ARG A 202       3.784 -12.984  -3.263  1.00 20.09           N
ATOM   1478 HH21 ARG A 202       3.913 -13.721  -2.840  1.00 20.92           H
ATOM   1479 HH22 ARG A 202       3.178 -12.436  -2.995  1.00 20.95           H
ATOM   1480  C   ARG A 202       7.296 -16.444  -6.300  1.00 23.15           C
ATOM   1481  O   ARG A 202       6.951 -16.481  -5.095  1.00 22.40           O
ATOM   1482  H   ARG A 202       5.089 -17.874  -6.783  1.00 21.89           H
ATOM   1483  N   TRP A 203       8.569 -16.508  -6.663  1.00 22.78           N
ATOM   1484  CA  TRP A 203       9.639 -16.661  -5.676  1.00 23.45           C
ATOM   1485  HA  TRP A 203       9.299 -17.303  -4.851  1.00 23.38           H
ATOM   1486  CB  TRP A 203      10.808 -17.342  -6.382  1.00 22.40           C
ATOM   1487  HB3 TRP A 203      11.675 -17.339  -5.719  1.00 22.39           H
ATOM   1488  HB2 TRP A 203      11.035 -16.801  -7.303  1.00 22.39           H
ATOM   1489  CG  TRP A 203      10.500 -18.756  -6.737  1.00 21.30           C
ATOM   1490  CD1 TRP A 203      10.217 -19.262  -7.988  1.00 23.27           C
ATOM   1491  HD1 TRP A 203      10.280 -18.698  -8.910  1.00 22.55           H
ATOM   1492  NE1 TRP A 203       9.881 -20.600  -7.906  1.00 22.33           N
ATOM   1493  HE1 TRP A 203       9.654 -21.215  -8.714  1.00 22.20           H
ATOM   1494  CE2 TRP A 203       9.896 -20.986  -6.609  1.00 21.04           C
ATOM   1495  CD2 TRP A 203      10.273 -19.839  -5.809  1.00 21.37           C
ATOM   1496  CE3 TRP A 203      10.364 -19.982  -4.443  1.00 21.22           C
ATOM   1497  HE3 TRP A 203      10.605 -19.135  -3.812  1.00 21.30           H
ATOM   1498  CZ3 TRP A 203      10.053 -21.217  -3.884  1.00 21.36           C
ATOM   1499  HZ3 TRP A 203      10.123 -21.347  -2.812  1.00 21.09           H
ATOM   1500  CH2 TRP A 203       9.713 -22.307  -4.685  1.00 20.43           C
ATOM   1501  HH2 TRP A 203       9.503 -23.261  -4.218  1.00 20.38           H
ATOM   1502  CZ2 TRP A 203       9.614 -22.193  -6.058  1.00 19.33           C
ATOM   1503  HZ2 TRP A 203       9.352 -23.045  -6.674  1.00 20.01           H
ATOM   1504  C   TRP A 203      10.050 -15.334  -5.120  1.00 24.92           C
ATOM   1505  O   TRP A 203      10.168 -14.374  -5.859  1.00 24.13           O
ATOM   1506  H   TRP A 203       8.843 -16.495  -7.478  1.00 23.00           H
ATOM   1507  N   THR A 204      10.296 -15.262  -3.805  1.00 25.19           N
ATOM   1508  CA  THR A 204      10.710 -14.004  -3.170  1.00 27.33           C
ATOM   1509  HA  THR A 204      10.809 -13.305  -3.849  1.00 27.01           H
ATOM   1510  CB  THR A 204       9.644 -13.565  -2.150  1.00 27.10           C
ATOM   1511  HB  THR A 204       9.827 -12.653  -1.873  1.00 27.63           H
ATOM   1512  OG1 THR A 204       9.661 -14.411  -1.000  1.00 28.85           O
ATOM   1513  HG1 THR A 204       8.969 -14.070  -0.507  0.00 28.24           H
ATOM   1514  CG2 THR A 204       8.257 -13.596  -2.778  1.00 27.80           C
ATOM   1515 HG21 THR A 204       8.177 -12.898  -3.432  1.00 27.57           H
ATOM   1516 HG22 THR A 204       7.588 -13.468  -2.101  1.00 27.57           H
ATOM   1517 HG23 THR A 204       8.110 -14.443  -3.206  1.00 27.55           H
ATOM   1518  C   THR A 204      12.007 -14.097  -2.366  1.00 28.22           C
ATOM   1519  O   THR A 204      12.624 -15.159  -2.197  1.00 22.98           O
ATOM   1520  H   THR A 204      10.246 -15.929  -3.264  1.00 25.58           H
ATOM   1521  N   ASN A 205      12.370 -12.889  -1.934  1.00 26.50           N
ATOM   1522  CA  ASN A 205      13.522 -12.691  -1.036  1.00 30.19           C
ATOM   1523  HA  ASN A 205      13.845 -13.556  -0.709  1.00 29.93           H
ATOM   1524  CB  ASN A 205      14.649 -11.983  -1.751  1.00 34.19           C
ATOM   1525  HB3 ASN A 205      14.957 -12.537  -2.485  1.00 35.13           H
ATOM   1526  HB2 ASN A 205      15.373 -11.827  -1.125  1.00 35.13           H
ATOM   1527  CG  ASN A 205      14.221 -10.633  -2.324  1.00 43.42           C
ATOM   1528  OD1 ASN A 205      12.998 -10.284  -2.369  1.00 47.06           O
ATOM   1529  ND2 ASN A 205      15.196  -9.876  -2.818  1.00 47.84           N
ATOM   1530 HD21 ASN A 205      14.979  -9.094  -3.367  1.00 46.41           H
ATOM   1531 HD22 ASN A 205      16.132 -10.105  -2.640  1.00 46.35           H
ATOM   1532  C   ASN A 205      13.040 -11.831   0.185  1.00 29.47           C
ATOM   1533  O   ASN A 205      13.778 -11.061   0.738  1.00 34.79           O
ATOM   1534  H   ASN A 205      11.971 -12.159  -2.153  1.00 27.80           H
ATOM   1535  N   ASN A 206      11.771 -12.044   0.515  1.00 27.39           N
ATOM   1536  CA  ASN A 206      11.129 -11.350   1.690  1.00 28.60           C
ATOM   1537  HA  ASN A 206      11.816 -11.100   2.342  1.00 28.30           H
ATOM   1538  CB  ASN A 206      10.390 -10.076   1.240  1.00 30.89           C
ATOM   1539  HB3 ASN A 206      11.029  -9.471   0.834  1.00 31.18           H
ATOM   1540  HB2 ASN A 206       9.987  -9.657   2.017  1.00 31.10           H
ATOM   1541  CG  ASN A 206       9.281 -10.337   0.222  1.00 34.64           C
ATOM   1542  OD1 ASN A 206       8.709 -11.417   0.120  1.00 35.45           O
ATOM   1543  ND2 ASN A 206       9.034  -9.336  -0.606  1.00 39.62           N
ATOM   1544 HD21 ASN A 206       9.078  -9.479  -1.574  1.00 38.01           H
ATOM   1545 HD22 ASN A 206       8.831  -8.445  -0.251  1.00 38.01           H
ATOM   1546  C   ASN A 206      10.153 -12.338   2.355  1.00 26.03           C
ATOM   1547  O   ASN A 206      10.204 -13.519   2.057  1.00 22.84           O
ATOM   1548  H   ASN A 206      11.268 -12.620   0.128  1.00 28.14           H
ATOM   1549  N   PHE A 207       9.300 -11.842   3.257  1.00 24.07           N
ATOM   1550  CA  PHE A 207       8.409 -12.732   4.077  1.00 25.72           C
ATOM   1551  HA  PHE A 207       8.907 -13.525   4.365  1.00 25.80           H
ATOM   1552  CB  PHE A 207       7.959 -11.953   5.329  1.00 27.89           C
ATOM   1553  HB3 PHE A 207       8.742 -11.731   5.855  1.00 27.50           H
ATOM   1554  HB2 PHE A 207       7.364 -12.517   5.848  1.00 27.46           H
ATOM   1555  CG  PHE A 207       7.229 -10.669   5.029  1.00 28.26           C
ATOM   1556  CD1 PHE A 207       5.943 -10.690   4.531  1.00 29.06           C
ATOM   1557  HD1 PHE A 207       5.548 -11.502   4.311  1.00 29.82           H
ATOM   1558  CE1 PHE A 207       5.260  -9.508   4.285  1.00 33.22           C
ATOM   1559  HE1 PHE A 207       4.403  -9.533   3.926  1.00 32.55           H
ATOM   1560  CZ  PHE A 207       5.842  -8.281   4.614  1.00 34.93           C
ATOM   1561  HZ  PHE A 207       5.376  -7.490   4.465  1.00 34.31           H
ATOM   1562  CE2 PHE A 207       7.096  -8.245   5.176  1.00 34.21           C
ATOM   1563  HE2 PHE A 207       7.493  -7.429   5.380  1.00 34.44           H
ATOM   1564  CD2 PHE A 207       7.790  -9.434   5.398  1.00 34.68           C
ATOM   1565  HD2 PHE A 207       8.647  -9.406   5.758  1.00 32.88           H
ATOM   1566  C   PHE A 207       7.195 -13.184   3.257  1.00 25.91           C
ATOM   1567  O   PHE A 207       6.462 -14.096   3.650  1.00 29.20           O
ATOM   1568  H   PHE A 207       9.222 -11.006   3.439  1.00 25.03           H
ATOM   1569  N   ARG A 208       7.071 -12.618   2.089  1.00 24.90           N
ATOM   1570  CA  ARG A 208       5.989 -12.940   1.186  1.00 26.57           C
ATOM   1571  HA  ARG A 208       5.130 -12.894   1.655  1.00 26.58           H
ATOM   1572  CB  ARG A 208       6.145 -11.690   0.268  1.00 32.16           C
ATOM   1573  HB3 ARG A 208       6.911 -11.828  -0.311  1.00 32.03           H
ATOM   1574  HB2 ARG A 208       6.298 -10.913   0.828  1.00 32.00           H
ATOM   1575  CG  ARG A 208       4.939 -11.386  -0.629  1.00 38.33           C
ATOM   1576  HG3 ARG A 208       4.424 -12.200  -0.746  1.00 36.12           H
ATOM   1577  HG2 ARG A 208       5.261 -11.075  -1.490  1.00 36.23           H
ATOM   1578  CD  ARG A 208       3.986 -10.304  -0.064  1.00 36.07           C
ATOM   1579  HD3 ARG A 208       3.819 -10.499   0.871  1.00 34.48           H
ATOM   1580  HD2 ARG A 208       3.152 -10.344  -0.558  1.00 34.19           H
ATOM   1581  NE  ARG A 208       4.494  -8.878  -0.149  1.00 28.62           N
ATOM   1582  HE  ARG A 208       5.429  -8.715   0.054  1.00 29.97           H
ATOM   1583  CZ  ARG A 208       3.591  -7.923   0.200  1.00 27.61           C
ATOM   1584  NH1 ARG A 208       2.313  -8.310   0.469  1.00 27.06           N
ATOM   1585 HH11 ARG A 208       2.105  -9.145   0.459  1.00 27.35           H
ATOM   1586 HH12 ARG A 208       1.718  -7.722   0.671  1.00 27.30           H
ATOM   1587  NH2 ARG A 208       3.850  -6.608   0.250  1.00 26.93           N
ATOM   1588 HH21 ARG A 208       4.638  -6.319   0.062  1.00 27.14           H
ATOM   1589 HH22 ARG A 208       3.221  -6.052   0.434  1.00 27.14           H
ATOM   1590  C   ARG A 208       6.145 -14.335   0.545  1.00 23.44           C
ATOM   1591  O   ARG A 208       7.268 -14.793   0.369  1.00 21.39           O
ATOM   1592  H   ARG A 208       7.647 -12.073   1.755  1.00 25.65           H
ATOM   1593  N   GLU A 209       5.047 -14.966   0.173  1.00 22.71           N
ATOM   1594  CA  GLU A 209       5.075 -16.342  -0.297  1.00 23.81           C
ATOM   1595  HA  GLU A 209       5.622 -16.891   0.303  1.00 23.60           H
ATOM   1596  CB  GLU A 209       3.643 -16.867  -0.280  1.00 23.86           C
ATOM   1597  HB3 GLU A 209       3.573 -17.619  -0.888  1.00 23.99           H
ATOM   1598  HB2 GLU A 209       3.044 -16.157  -0.558  1.00 23.97           H
ATOM   1599  CG  GLU A 209       3.209 -17.336   1.110  1.00 24.42           C
ATOM   1600  HG3 GLU A 209       3.111 -16.562   1.686  1.00 24.50           H
ATOM   1601  HG2 GLU A 209       3.888 -17.929   1.468  1.00 24.50           H
ATOM   1602  CD  GLU A 209       1.897 -18.082   1.108  1.00 25.37           C
ATOM   1603  OE1 GLU A 209       1.180 -18.105   0.093  1.00 26.19           O
ATOM   1604  OE2 GLU A 209       1.565 -18.648   2.168  1.00 27.41           O
ATOM   1605  C   GLU A 209       5.678 -16.389  -1.729  1.00 23.87           C
ATOM   1606  O   GLU A 209       5.187 -15.572  -2.527  1.00 21.21           O
ATOM   1607  H   GLU A 209       4.266 -14.607   0.157  1.00 23.14           H
ATOM   1608  N   TYR A 210       6.648 -17.156  -2.244  1.00 23.31           N
ATOM   1609  CA  TYR A 210       7.373 -18.149  -1.471  1.00 22.44           C
ATOM   1610  HA  TYR A 210       7.036 -18.181  -0.551  1.00 22.73           H
ATOM   1611  CB  TYR A 210       7.127 -19.476  -2.141  1.00 22.16           C
ATOM   1612  HB3 TYR A 210       7.743 -20.135  -1.784  1.00 21.97           H
ATOM   1613  HB2 TYR A 210       7.264 -19.375  -3.096  1.00 21.98           H
ATOM   1614  CG  TYR A 210       5.735 -19.972  -1.920  1.00 21.14           C
ATOM   1615  CD1 TYR A 210       5.336 -20.417  -0.645  1.00 23.12           C
ATOM   1616  HD1 TYR A 210       5.974 -20.513   0.024  1.00 22.57           H
ATOM   1617  CE1 TYR A 210       4.041 -20.847  -0.413  1.00 23.11           C
ATOM   1618  HE1 TYR A 210       3.797 -21.168   0.425  1.00 23.47           H
ATOM   1619  CZ  TYR A 210       3.124 -20.804  -1.427  1.00 24.84           C
ATOM   1620  OH  TYR A 210       1.848 -21.204  -1.110  1.00 22.37           O
ATOM   1621  HH  TYR A 210       1.704 -20.734  -0.427  0.00 21.24           H
ATOM   1622  CE2 TYR A 210       3.501 -20.318  -2.716  1.00 21.36           C
ATOM   1623  HE2 TYR A 210       2.873 -20.271  -3.401  1.00 21.97           H
ATOM   1624  CD2 TYR A 210       4.786 -19.889  -2.926  1.00 20.71           C
ATOM   1625  HD2 TYR A 210       5.042 -19.604  -3.774  1.00 21.00           H
ATOM   1626  C   TYR A 210       8.804 -17.687  -1.464  1.00 23.34           C
ATOM   1627  O   TYR A 210       9.340 -17.390  -2.538  1.00 23.38           O
ATOM   1628  H   TYR A 210       6.902 -17.114  -3.064  1.00 23.21           H
ATOM   1629  N   ASN A 211       9.348 -17.669  -0.265  1.00 23.57           N
ATOM   1630  CA  ASN A 211      10.750 -17.250  -0.051  1.00 22.43           C
ATOM   1631  HA  ASN A 211      10.937 -16.431  -0.556  1.00 22.63           H
ATOM   1632  CB  ASN A 211      10.994 -16.992   1.416  1.00 20.48           C
ATOM   1633  HB3 ASN A 211      10.870 -17.819   1.907  1.00 20.60           H
ATOM   1634  HB2 ASN A 211      10.363 -16.324   1.728  1.00 20.57           H
ATOM   1635  CG  ASN A 211      12.383 -16.487   1.698  1.00 19.05           C
ATOM   1636  OD1 ASN A 211      13.317 -17.239   1.751  1.00 21.38           O
ATOM   1637  ND2 ASN A 211      12.512 -15.193   1.851  1.00 19.23           N
ATOM   1638 HD21 ASN A 211      13.210 -14.837   2.440  1.00 19.18           H
ATOM   1639 HD22 ASN A 211      11.914 -14.581   1.374  1.00 19.22           H
ATOM   1640  C   ASN A 211      11.664 -18.354  -0.546  1.00 24.27           C
ATOM   1641  O   ASN A 211      11.630 -19.484  -0.038  1.00 20.75           O
ATOM   1642  H   ASN A 211       8.960 -17.963   0.441  1.00 23.22           H
ATOM   1643  N   LEU A 212      12.497 -18.067  -1.541  1.00 24.95           N
ATOM   1644  CA  LEU A 212      13.291 -19.116  -2.205  1.00 23.88           C
ATOM   1645  HA  LEU A 212      12.700 -19.834  -2.514  1.00 24.09           H
ATOM   1646  CB  LEU A 212      13.992 -18.502  -3.411  1.00 23.24           C
ATOM   1647  HB3 LEU A 212      14.489 -17.721  -3.122  1.00 23.54           H
ATOM   1648  HB2 LEU A 212      13.325 -18.246  -4.066  1.00 23.54           H
ATOM   1649  CG  LEU A 212      14.983 -19.470  -4.096  1.00 23.89           C
ATOM   1650  HG  LEU A 212      15.658 -19.738  -3.453  1.00 23.75           H
ATOM   1651  CD1 LEU A 212      14.308 -20.729  -4.621  1.00 23.55           C
ATOM   1652 HD11 LEU A 212      13.992 -21.248  -3.878  1.00 23.65           H
ATOM   1653 HD12 LEU A 212      14.946 -21.236  -5.128  1.00 23.65           H
ATOM   1654 HD13 LEU A 212      13.570 -20.477  -5.182  1.00 23.65           H
ATOM   1655  CD2 LEU A 212      15.688 -18.721  -5.241  1.00 24.15           C
ATOM   1656 HD21 LEU A 212      15.025 -18.380  -5.845  1.00 24.07           H
ATOM   1657 HD22 LEU A 212      16.269 -19.331  -5.701  1.00 24.07           H
ATOM   1658 HD23 LEU A 212      16.198 -17.997  -4.872  1.00 24.07           H
ATOM   1659  C   LEU A 212      14.324 -19.703  -1.248  1.00 24.69           C
ATOM   1660  O   LEU A 212      14.531 -20.924  -1.229  1.00 22.62           O
ATOM   1661  H   LEU A 212      12.614 -17.279  -1.864  1.00 24.50           H
ATOM   1662  N   HIS A 213      14.954 -18.878  -0.427  1.00 24.21           N
ATOM   1663  CA  HIS A 213      15.957 -19.353   0.494  1.00 23.93           C
ATOM   1664  HA  HIS A 213      16.765 -19.851  -0.058  1.00 24.37           H
ATOM   1665  CB  HIS A 213      16.540 -18.153   1.256  1.00 25.36           C
ATOM   1666  HB3 HIS A 213      15.719 -17.557   1.659  1.00 24.84           H
ATOM   1667  HB2 HIS A 213      17.133 -17.549   0.566  1.00 24.86           H
ATOM   1668  CG  HIS A 213      17.414 -18.546   2.386  1.00 24.71           C
ATOM   1669  ND1 HIS A 213      18.413 -19.415   2.255  1.00 25.99           N
ATOM   1670  HD1 HIS A 213      18.676 -19.902   1.374  1.00 25.85           H
ATOM   1671  CE1 HIS A 213      18.969 -19.626   3.447  1.00 26.73           C
ATOM   1672  HE1 HIS A 213      19.821 -20.264   3.645  1.00 26.73           H
ATOM   1673  NE2 HIS A 213      18.330 -18.872   4.345  1.00 27.12           N
ATOM   1674  HE2 HIS A 213      18.600 -18.763   5.343  1.00 26.75           H
ATOM   1675  CD2 HIS A 213      17.377 -18.182   3.721  1.00 26.05           C
ATOM   1676  HD2 HIS A 213      16.697 -17.471   4.174  1.00 26.12           H
ATOM   1677  C   HIS A 213      15.307 -20.366   1.447  1.00 24.48           C
ATOM   1678  O   HIS A 213      15.875 -21.434   1.692  1.00 22.02           O
ATOM   1679  H   HIS A 213      14.807 -18.032  -0.382  1.00 24.27           H
ATOM   1680  N   ARG A 214      14.121 -20.066   1.963  1.00 22.54           N
ATOM   1681  CA  ARG A 214      13.440 -20.958   2.915  1.00 25.21           C
ATOM   1682  HA  ARG A 214      14.024 -21.134   3.682  1.00 24.49           H
ATOM   1683  CB  ARG A 214      12.181 -20.260   3.406  1.00 24.68           C
ATOM   1684  HB3 ARG A 214      11.713 -19.888   2.643  1.00 24.91           H
ATOM   1685  HB2 ARG A 214      12.434 -19.550   4.015  1.00 24.95           H
ATOM   1686  CG  ARG A 214      11.198 -21.197   4.155  1.00 25.36           C
ATOM   1687  HG3 ARG A 214      11.020 -21.974   3.602  1.00 24.59           H
ATOM   1688  HG2 ARG A 214      10.372 -20.717   4.324  1.00 24.58           H
ATOM   1689  CD  ARG A 214      11.743 -21.688   5.502  1.00 22.79           C
ATOM   1690  HD3 ARG A 214      11.942 -20.920   6.060  1.00 23.12           H
ATOM   1691  HD2 ARG A 214      12.550 -22.203   5.347  1.00 23.11           H
ATOM   1692  NE  ARG A 214      10.804 -22.529   6.221  1.00 21.80           N
ATOM   1693  HE  ARG A 214      10.130 -22.091   6.764  1.00 21.80           H
ATOM   1694  CZ  ARG A 214      10.677 -23.829   6.009  1.00 20.82           C
ATOM   1695  NH1 ARG A 214      11.366 -24.486   5.066  1.00 21.64           N
ATOM   1696 HH11 ARG A 214      11.912 -24.058   4.557  1.00 21.42           H
ATOM   1697 HH12 ARG A 214      11.200 -25.316   4.912  1.00 21.40           H
ATOM   1698  NH2 ARG A 214       9.800 -24.485   6.730  1.00 23.51           N
ATOM   1699 HH21 ARG A 214       9.343 -24.074   7.331  1.00 22.61           H
ATOM   1700 HH22 ARG A 214       9.688 -25.329   6.608  1.00 22.61           H
ATOM   1701  C   ARG A 214      13.060 -22.301   2.257  1.00 24.73           C
ATOM   1702  O   ARG A 214      13.186 -23.337   2.906  1.00 28.60           O
ATOM   1703  H   ARG A 214      13.688 -19.343   1.791  1.00 23.61           H
ATOM   1704  N   VAL A 215      12.587 -22.315   1.018  1.00 22.48           N
ATOM   1705  CA  VAL A 215      12.192 -23.544   0.376  1.00 21.22           C
ATOM   1706  HA  VAL A 215      11.665 -24.090   0.996  1.00 21.49           H
ATOM   1707  CB  VAL A 215      11.354 -23.277  -0.887  1.00 21.56           C
ATOM   1708  HB  VAL A 215      11.841 -22.658  -1.470  1.00 21.20           H
ATOM   1709  CG1 VAL A 215      11.094 -24.557  -1.669  1.00 20.53           C
ATOM   1710 HG11 VAL A 215      11.871 -24.765  -2.194  1.00 20.84           H
ATOM   1711 HG12 VAL A 215      10.336 -24.424  -2.243  1.00 20.84           H
ATOM   1712 HG13 VAL A 215      10.915 -25.269  -1.051  1.00 20.84           H
ATOM   1713  CG2 VAL A 215      10.041 -22.611  -0.480  1.00 21.05           C
ATOM   1714 HG21 VAL A 215       9.707 -23.040   0.311  1.00 21.19           H
ATOM   1715 HG22 VAL A 215       9.408 -22.704  -1.196  1.00 21.20           H
ATOM   1716 HG23 VAL A 215      10.205 -21.682  -0.305  1.00 21.20           H
ATOM   1717  C   VAL A 215      13.432 -24.304  -0.006  1.00 20.88           C
ATOM   1718  O   VAL A 215      13.443 -25.541   0.107  1.00 21.34           O
ATOM   1719  H   VAL A 215      12.473 -21.613   0.534  1.00 22.66           H
ATOM   1720  N   ALA A 216      14.480 -23.629  -0.446  1.00 19.62           N
ATOM   1721  CA  ALA A 216      15.704 -24.303  -0.853  1.00 20.85           C
ATOM   1722  HA  ALA A 216      15.500 -24.985  -1.527  1.00 20.80           H
ATOM   1723  CB  ALA A 216      16.667 -23.290  -1.453  1.00 22.04           C
ATOM   1724  HB1 ALA A 216      16.280 -22.928  -2.254  1.00 21.66           H
ATOM   1725  HB2 ALA A 216      17.494 -23.731  -1.660  1.00 21.65           H
ATOM   1726  HB3 ALA A 216      16.818 -22.588  -0.816  1.00 21.65           H
ATOM   1727  C   ALA A 216      16.351 -24.985   0.371  1.00 20.69           C
ATOM   1728  O   ALA A 216      16.905 -26.087   0.229  1.00 21.58           O
ATOM   1729  H   ALA A 216      14.506 -22.773  -0.528  1.00 20.22           H
ATOM   1730  N   ALA A 217      16.286 -24.361   1.545  1.00 17.74           N
ATOM   1731  CA  ALA A 217      16.838 -24.958   2.776  1.00 19.11           C
ATOM   1732  HA  ALA A 217      17.808 -25.065   2.690  1.00 19.20           H
ATOM   1733  CB  ALA A 217      16.541 -24.065   3.991  1.00 19.90           C
ATOM   1734  HB1 ALA A 217      16.672 -23.147   3.742  1.00 19.66           H
ATOM   1735  HB2 ALA A 217      17.137 -24.299   4.705  1.00 19.71           H
ATOM   1736  HB3 ALA A 217      15.632 -24.203   4.264  1.00 19.67           H
ATOM   1737  C   ALA A 217      16.193 -26.350   2.972  1.00 20.08           C
ATOM   1738  O   ALA A 217      16.892 -27.322   3.278  1.00 19.26           O
ATOM   1739  H   ALA A 217      15.936 -23.584   1.661  1.00 18.73           H
ATOM   1740  N   HIS A 218      14.866 -26.419   2.782  1.00 18.47           N
ATOM   1741  CA  HIS A 218      14.114 -27.700   2.910  1.00 18.89           C
ATOM   1742  HA  HIS A 218      14.283 -28.135   3.905  1.00 19.24           H
ATOM   1743  CB  HIS A 218      12.615 -27.393   2.749  1.00 19.16           C
ATOM   1744  HB3 HIS A 218      12.448 -26.958   1.762  1.00 19.09           H
ATOM   1745  HB2 HIS A 218      12.319 -26.679   3.520  1.00 19.08           H
ATOM   1746  CG  HIS A 218      11.694 -28.644   2.880  1.00 19.06           C
ATOM   1747  ND1 HIS A 218      11.139 -28.961   4.038  1.00 19.55           N
ATOM   1748  HD1 HIS A 218      11.288 -28.451   4.932  1.00 19.60           H
ATOM   1749  CE1 HIS A 218      10.312 -30.030   3.874  1.00 20.05           C
ATOM   1750  HE1 HIS A 218       9.768 -30.536   4.663  1.00 20.34           H
ATOM   1751  NE2 HIS A 218      10.388 -30.421   2.621  1.00 21.60           N
ATOM   1752  HE2 HIS A 218       9.829 -31.185   2.191  1.00 21.15           H
ATOM   1753  CD2 HIS A 218      11.191 -29.547   1.946  1.00 21.15           C
ATOM   1754  HD2 HIS A 218      11.396 -29.551   0.883  1.00 20.84           H
ATOM   1755  C   HIS A 218      14.475 -28.715   1.864  1.00 20.88           C
ATOM   1756  O   HIS A 218      14.737 -29.897   2.167  1.00 20.20           O
ATOM   1757  H   HIS A 218      14.369 -25.743   2.597  1.00 18.93           H
ATOM   1758  N   GLU A 219      14.515 -28.296   0.603  1.00 22.19           N
ATOM   1759  CA  GLU A 219      14.733 -29.220  -0.493  1.00 22.66           C
ATOM   1760  HA  GLU A 219      14.074 -29.944  -0.457  1.00 23.28           H
ATOM   1761  CB  GLU A 219      14.649 -28.540  -1.856  1.00 24.42           C
ATOM   1762  HB3 GLU A 219      14.926 -29.173  -2.538  1.00 24.19           H
ATOM   1763  HB2 GLU A 219      15.243 -27.773  -1.860  1.00 24.18           H
ATOM   1764  CG  GLU A 219      13.245 -28.047  -2.218  1.00 25.33           C
ATOM   1765  HG3 GLU A 219      13.204 -27.885  -3.174  1.00 25.24           H
ATOM   1766  HG2 GLU A 219      13.068 -27.224  -1.736  1.00 25.22           H
ATOM   1767  CD  GLU A 219      12.144 -29.046  -1.862  1.00 25.95           C
ATOM   1768  OE1 GLU A 219      12.292 -30.254  -2.078  1.00 23.28           O
ATOM   1769  OE2 GLU A 219      11.102 -28.563  -1.406  1.00 23.36           O
ATOM   1770  C   GLU A 219      16.137 -29.820  -0.386  1.00 24.77           C
ATOM   1771  O   GLU A 219      16.333 -31.015  -0.589  1.00 21.14           O
ATOM   1772  H   GLU A 219      14.428 -27.476   0.360  1.00 21.98           H
ATOM   1773  N   LEU A 220      17.106 -28.977  -0.046  1.00 25.91           N
ATOM   1774  CA  LEU A 220      18.487 -29.400   0.042  1.00 25.54           C
ATOM   1775  HA  LEU A 220      18.750 -29.852  -0.786  1.00 25.58           H
ATOM   1776  CB  LEU A 220      19.394 -28.194   0.256  1.00 25.80           C
ATOM   1777  HB3 LEU A 220      20.101 -28.440   0.874  1.00 26.50           H
ATOM   1778  HB2 LEU A 220      18.868 -27.470   0.630  1.00 26.51           H
ATOM   1779  CG  LEU A 220      20.069 -27.665  -1.054  1.00 29.26           C
ATOM   1780  HG  LEU A 220      21.012 -27.887  -1.032  1.00 29.43           H
ATOM   1781  CD1 LEU A 220      19.503 -28.156  -2.382  1.00 33.32           C
ATOM   1782 HD11 LEU A 220      19.781 -29.064  -2.523  1.00 31.93           H
ATOM   1783 HD12 LEU A 220      19.836 -27.597  -3.088  1.00 31.96           H
ATOM   1784 HD13 LEU A 220      18.545 -28.108  -2.350  1.00 31.92           H
ATOM   1785  CD2 LEU A 220      19.945 -26.153  -1.035  1.00 30.02           C
ATOM   1786 HD21 LEU A 220      19.028 -25.913  -1.184  1.00 29.73           H
ATOM   1787 HD22 LEU A 220      20.497 -25.785  -1.729  1.00 29.77           H
ATOM   1788 HD23 LEU A 220      20.233 -25.827  -0.179  1.00 29.74           H
ATOM   1789  C   LEU A 220      18.565 -30.412   1.213  1.00 24.80           C
ATOM   1790  O   LEU A 220      19.426 -31.300   1.209  1.00 23.84           O
ATOM   1791  H   LEU A 220      16.981 -28.148   0.147  1.00 25.52           H
ATOM   1792  N   GLY A 221      17.700 -30.310   2.221  1.00 24.92           N
ATOM   1793  CA  GLY A 221      17.620 -31.332   3.269  1.00 24.03           C
ATOM   1794  HA3 GLY A 221      16.872 -31.148   3.858  1.00 24.52           H
ATOM   1795  HA2 GLY A 221      18.439 -31.340   3.789  1.00 24.52           H
ATOM   1796  C   GLY A 221      17.424 -32.702   2.628  1.00 25.25           C
ATOM   1797  O   GLY A 221      18.107 -33.670   2.953  1.00 25.90           O
ATOM   1798  H   GLY A 221      17.153 -29.655   2.327  1.00 24.66           H
ATOM   1799  N   HIS A 222      16.488 -32.754   1.682  1.00 23.38           N
ATOM   1800  CA  HIS A 222      16.196 -33.993   0.959  1.00 24.10           C
ATOM   1801  HA  HIS A 222      16.002 -34.805   1.673  1.00 24.32           H
ATOM   1802  CB  HIS A 222      15.015 -33.869   0.026  1.00 24.26           C
ATOM   1803  HB3 HIS A 222      14.970 -34.754  -0.613  1.00 24.72           H
ATOM   1804  HB2 HIS A 222      15.138 -32.973  -0.587  1.00 24.70           H
ATOM   1805  CG  HIS A 222      13.741 -33.760   0.738  1.00 26.49           C
ATOM   1806  ND1 HIS A 222      13.370 -34.639   1.707  1.00 30.60           N
ATOM   1807  HD1 HIS A 222      13.945 -35.433   2.053  1.00 28.78           H
ATOM   1808  CE1 HIS A 222      12.154 -34.315   2.152  1.00 27.69           C
ATOM   1809  HE1 HIS A 222      11.621 -34.804   2.959  1.00 28.15           H
ATOM   1810  NE2 HIS A 222      11.741 -33.256   1.479  1.00 26.70           N
ATOM   1811  HE2 HIS A 222      10.845 -32.753   1.637  1.00 26.80           H
ATOM   1812  CD2 HIS A 222      12.707 -32.886   0.595  1.00 26.62           C
ATOM   1813  HD2 HIS A 222      12.664 -32.048  -0.090  1.00 26.60           H
ATOM   1814  C   HIS A 222      17.377 -34.366   0.107  1.00 25.58           C
ATOM   1815  O   HIS A 222      17.737 -35.559   0.075  1.00 26.59           O
ATOM   1816  H   HIS A 222      16.013 -32.079   1.435  1.00 24.00           H
ATOM   1817  N   SER A 223      17.982 -33.393  -0.593  1.00 23.03           N
ATOM   1818  CA  SER A 223      19.132 -33.659  -1.426  1.00 23.43           C
ATOM   1819  HA  SER A 223      18.883 -34.266  -2.154  1.00 23.64           H
ATOM   1820  CB  SER A 223      19.709 -32.368  -2.029  1.00 25.03           C
ATOM   1821  HB3 SER A 223      20.531 -32.579  -2.498  1.00 24.52           H
ATOM   1822  HB2 SER A 223      19.888 -31.738  -1.314  1.00 24.53           H
ATOM   1823  OG  SER A 223      18.792 -31.780  -2.948  1.00 24.54           O
ATOM   1824  HG  SER A 223      19.068 -31.133  -3.301  0.00 23.43           H
ATOM   1825  C   SER A 223      20.248 -34.308  -0.595  1.00 23.42           C
ATOM   1826  O   SER A 223      21.049 -35.051  -1.146  1.00 22.40           O
ATOM   1827  H   SER A 223      17.727 -32.572  -0.600  1.00 23.71           H
ATOM   1828  N   LEU A 224      20.289 -34.047   0.714  1.00 23.90           N
ATOM   1829  CA  LEU A 224      21.344 -34.592   1.578  1.00 24.37           C
ATOM   1830  HA  LEU A 224      22.140 -34.793   1.044  1.00 24.72           H
ATOM   1831  CB  LEU A 224      21.688 -33.525   2.583  1.00 26.48           C
ATOM   1832  HB3 LEU A 224      22.319 -33.885   3.226  1.00 26.12           H
ATOM   1833  HB2 LEU A 224      20.878 -33.240   3.034  1.00 26.12           H
ATOM   1834  CG  LEU A 224      22.329 -32.288   1.924  1.00 27.20           C
ATOM   1835  HG  LEU A 224      21.713 -31.925   1.269  1.00 26.88           H
ATOM   1836  CD1 LEU A 224      22.620 -31.212   2.931  1.00 26.25           C
ATOM   1837 HD11 LEU A 224      21.800 -30.956   3.360  1.00 26.54           H
ATOM   1838 HD12 LEU A 224      23.003 -30.457   2.478  1.00 26.54           H
ATOM   1839 HD13 LEU A 224      23.238 -31.553   3.582  1.00 26.54           H
ATOM   1840  CD2 LEU A 224      23.598 -32.697   1.198  1.00 27.35           C
ATOM   1841 HD21 LEU A 224      24.069 -33.341   1.733  1.00 27.29           H
ATOM   1842 HD22 LEU A 224      24.144 -31.920   1.063  1.00 27.30           H
ATOM   1843 HD23 LEU A 224      23.362 -33.083   0.351  1.00 27.28           H
ATOM   1844  C   LEU A 224      20.898 -35.870   2.299  1.00 24.64           C
ATOM   1845  O   LEU A 224      21.718 -36.496   2.994  1.00 23.47           O
ATOM   1846  H   LEU A 224      19.713 -33.562   1.129  1.00 23.93           H
ATOM   1847  N   GLY A 225      19.626 -36.258   2.174  1.00 23.19           N
ATOM   1848  CA  GLY A 225      19.164 -37.577   2.675  1.00 22.40           C
ATOM   1849  HA3 GLY A 225      19.919 -38.079   3.018  1.00 22.58           H
ATOM   1850  HA2 GLY A 225      18.761 -38.078   1.948  1.00 22.67           H
ATOM   1851  C   GLY A 225      18.138 -37.426   3.787  1.00 22.23           C
ATOM   1852  O   GLY A 225      17.788 -38.420   4.378  1.00 22.80           O
ATOM   1853  H   GLY A 225      19.006 -35.782   1.816  1.00 23.36           H
ATOM   1854  N   LEU A 226      17.630 -36.261   4.141  1.00 25.33           N
ATOM   1855  CA  LEU A 226      16.597 -36.159   5.186  1.00 23.97           C
ATOM   1856  HA  LEU A 226      16.780 -36.803   5.901  1.00 25.12           H
ATOM   1857  CB  LEU A 226      16.586 -34.765   5.769  1.00 27.77           C
ATOM   1858  HB3 LEU A 226      15.833 -34.684   6.374  1.00 27.43           H
ATOM   1859  HB2 LEU A 226      16.500 -34.124   5.046  1.00 27.43           H
ATOM   1860  CG  LEU A 226      17.845 -34.424   6.545  1.00 30.58           C
ATOM   1861  HG  LEU A 226      18.610 -34.493   5.952  1.00 30.62           H
ATOM   1862  CD1 LEU A 226      17.767 -32.998   7.046  1.00 32.35           C
ATOM   1863 HD11 LEU A 226      17.607 -32.415   6.300  1.00 31.77           H
ATOM   1864 HD12 LEU A 226      18.598 -32.769   7.469  1.00 31.79           H
ATOM   1865 HD13 LEU A 226      17.048 -32.928   7.678  1.00 31.79           H
ATOM   1866  CD2 LEU A 226      18.066 -35.373   7.712  1.00 32.19           C
ATOM   1867 HD21 LEU A 226      17.233 -35.502   8.171  1.00 31.64           H
ATOM   1868 HD22 LEU A 226      18.713 -34.989   8.308  1.00 31.63           H
ATOM   1869 HD23 LEU A 226      18.388 -36.212   7.375  1.00 31.61           H
ATOM   1870  C   LEU A 226      15.213 -36.412   4.639  1.00 24.92           C
ATOM   1871  O   LEU A 226      14.947 -36.152   3.427  1.00 25.47           O
ATOM   1872  H   LEU A 226      17.856 -35.506   3.796  1.00 24.27           H
ATOM   1873  N   SER A 227      14.324 -36.911   5.503  1.00 23.45           N
ATOM   1874  CA  SER A 227      12.883 -37.025   5.159  1.00 27.61           C
ATOM   1875  HA  SER A 227      12.744 -36.773   4.222  1.00 26.58           H
ATOM   1876  CB  SER A 227      12.286 -38.419   5.390  1.00 28.41           C
ATOM   1877  HB3 SER A 227      12.098 -38.827   4.531  1.00 29.35           H
ATOM   1878  HB2 SER A 227      11.467 -38.330   5.902  1.00 29.30           H
ATOM   1879  OG  SER A 227      13.159 -39.219   6.084  1.00 33.62           O
ATOM   1880  HG  SER A 227      12.665 -40.011   6.023  0.00 33.75           H
ATOM   1881  C   SER A 227      12.182 -35.979   6.068  1.00 25.63           C
ATOM   1882  O   SER A 227      12.847 -35.180   6.710  1.00 23.23           O
ATOM   1883  H   SER A 227      14.517 -37.177   6.297  1.00 24.72           H
ATOM   1884  N   HIS A 228      10.852 -35.960   6.078  1.00 24.38           N
ATOM   1885  CA  HIS A 228      10.115 -34.927   6.783  1.00 23.78           C
ATOM   1886  HA  HIS A 228      10.565 -33.946   6.577  1.00 23.71           H
ATOM   1887  CB  HIS A 228       8.659 -34.910   6.302  1.00 22.54           C
ATOM   1888  HB3 HIS A 228       8.076 -34.259   6.957  1.00 22.62           H
ATOM   1889  HB2 HIS A 228       8.261 -35.926   6.336  1.00 22.62           H
ATOM   1890  CG  HIS A 228       8.511 -34.397   4.883  1.00 21.64           C
ATOM   1891  ND1 HIS A 228       7.597 -34.886   4.061  1.00 21.20           N
ATOM   1892  HD1 HIS A 228       6.954 -35.675   4.278  1.00 21.37           H
ATOM   1893  CE1 HIS A 228       7.731 -34.296   2.841  1.00 21.47           C
ATOM   1894  HE1 HIS A 228       7.131 -34.510   1.965  1.00 21.51           H
ATOM   1895  NE2 HIS A 228       8.708 -33.409   2.910  1.00 21.60           N
ATOM   1896  HE2 HIS A 228       8.982 -32.754   2.151  1.00 21.52           H
ATOM   1897  CD2 HIS A 228       9.203 -33.407   4.158  1.00 21.21           C
ATOM   1898  HD2 HIS A 228       9.980 -32.756   4.540  1.00 21.41           H
ATOM   1899  C   HIS A 228      10.122 -35.160   8.271  1.00 24.13           C
ATOM   1900  O   HIS A 228      10.322 -36.266   8.783  1.00 24.82           O
ATOM   1901  H   HIS A 228      10.356 -36.521   5.655  1.00 24.53           H
ATOM   1902  N   SER A 229       9.915 -34.033   8.931  1.00 22.79           N
ATOM   1903  CA  SER A 229       9.823 -33.991  10.367  1.00 23.92           C
ATOM   1904  HA  SER A 229      10.097 -34.852  10.747  1.00 24.31           H
ATOM   1905  CB  SER A 229      10.778 -32.894  10.869  1.00 23.78           C
ATOM   1906  HB3 SER A 229      10.645 -32.093  10.338  1.00 24.17           H
ATOM   1907  HB2 SER A 229      11.692 -33.205  10.773  1.00 24.22           H
ATOM   1908  OG  SER A 229      10.542 -32.592  12.209  1.00 25.29           O
ATOM   1909  HG  SER A 229      11.144 -32.003  12.469  0.00 28.40           H
ATOM   1910  C   SER A 229       8.400 -33.675  10.823  1.00 27.38           C
ATOM   1911  O   SER A 229       7.670 -32.941  10.134  1.00 30.06           O
ATOM   1912  H   SER A 229       9.828 -33.264   8.556  1.00 23.38           H
ATOM   1913  N   THR A 230       8.004 -34.199  11.978  1.00 27.61           N
ATOM   1914  CA  THR A 230       6.707 -33.868  12.572  1.00 27.45           C
ATOM   1915  HA  THR A 230       6.037 -33.747  11.867  1.00 28.04           H
ATOM   1916  CB  THR A 230       6.257 -35.025  13.504  1.00 30.19           C
ATOM   1917  HB  THR A 230       5.401 -34.797  13.900  1.00 30.04           H
ATOM   1918  OG1 THR A 230       7.223 -35.232  14.556  1.00 33.41           O
ATOM   1919  HG1 THR A 230       6.972 -35.833  15.070  0.00 35.08           H
ATOM   1920  CG2 THR A 230       6.083 -36.338  12.719  1.00 29.27           C
ATOM   1921 HG21 THR A 230       5.565 -36.179  11.926  1.00 29.57           H
ATOM   1922 HG22 THR A 230       5.630 -36.987  13.262  1.00 29.57           H
ATOM   1923 HG23 THR A 230       6.941 -36.685  12.466  1.00 29.63           H
ATOM   1924  C   THR A 230       6.794 -32.566  13.419  1.00 27.76           C
ATOM   1925  O   THR A 230       5.812 -32.053  13.872  1.00 28.72           O
ATOM   1926  H   THR A 230       8.471 -34.749  12.446  1.00 27.50           H
ATOM   1927  N   ASP A 231       7.993 -32.040  13.617  1.00 31.69           N
ATOM   1928  CA  ASP A 231       8.182 -30.818  14.402  1.00 30.29           C
ATOM   1929  HA  ASP A 231       7.632 -30.850  15.213  1.00 32.07           H
ATOM   1930  CB  ASP A 231       9.639 -30.731  14.795  1.00 36.31           C
ATOM   1931  HB3 ASP A 231      10.169 -30.565  14.000  1.00 35.73           H
ATOM   1932  HB2 ASP A 231       9.905 -31.571  15.200  1.00 35.89           H
ATOM   1933  CG  ASP A 231       9.930 -29.614  15.795  1.00 41.10           C
ATOM   1934  OD1 ASP A 231      10.850 -29.834  16.620  1.00 50.99           O
ATOM   1935  OD2 ASP A 231       9.326 -28.533  15.759  1.00 37.41           O
ATOM   1936  C   ASP A 231       7.790 -29.606  13.585  1.00 32.81           C
ATOM   1937  O   ASP A 231       8.451 -29.293  12.574  1.00 31.36           O
ATOM   1938  H   ASP A 231       8.724 -32.373  13.310  1.00 30.41           H
ATOM   1939  N   ILE A 232       6.729 -28.917  13.991  1.00 32.03           N
ATOM   1940  CA  ILE A 232       6.220 -27.789  13.216  1.00 28.51           C
ATOM   1941  HA  ILE A 232       6.003 -28.085  12.307  1.00 29.00           H
ATOM   1942  CB  ILE A 232       4.931 -27.271  13.891  1.00 28.23           C
ATOM   1943  HB  ILE A 232       4.305 -28.006  13.979  1.00 29.43           H
ATOM   1944  CG1 ILE A 232       4.326 -26.212  12.952  1.00 31.87           C
ATOM   1945 HG13 ILE A 232       4.560 -26.432  12.037  1.00 31.06           H
ATOM   1946 HG12 ILE A 232       4.686 -25.342  13.186  1.00 31.07           H
ATOM   1947  CD1 ILE A 232       2.812 -26.130  13.041  1.00 32.48           C
ATOM   1948 HD11 ILE A 232       2.433 -26.904  12.618  1.00 32.28           H
ATOM   1949 HD12 ILE A 232       2.516 -25.334  12.593  1.00 32.28           H
ATOM   1950 HD13 ILE A 232       2.554 -26.102  13.965  1.00 32.28           H
ATOM   1951  CG2 ILE A 232       5.162 -26.646  15.276  1.00 30.72           C
ATOM   1952 HG21 ILE A 232       5.604 -27.287  15.838  1.00 29.96           H
ATOM   1953 HG22 ILE A 232       4.314 -26.407  15.657  1.00 29.93           H
ATOM   1954 HG23 ILE A 232       5.710 -25.863  15.179  1.00 29.93           H
ATOM   1955  C   ILE A 232       7.244 -26.642  13.130  1.00 27.87           C
ATOM   1956  O   ILE A 232       7.112 -25.811  12.225  1.00 29.66           O
ATOM   1957  H   ILE A 232       6.221 -29.151  14.641  1.00 31.30           H
ATOM   1958  N   GLY A 233       8.261 -26.562  13.978  1.00 26.99           N
ATOM   1959  CA  GLY A 233       9.256 -25.465  13.896  1.00 27.03           C
ATOM   1960  HA3 GLY A 233       9.550 -25.219  14.787  1.00 26.74           H
ATOM   1961  HA2 GLY A 233       8.858 -24.689  13.472  1.00 26.76           H
ATOM   1962  C   GLY A 233      10.462 -25.903  13.084  1.00 25.86           C
ATOM   1963  O   GLY A 233      11.389 -25.121  12.960  1.00 26.50           O
ATOM   1964  H   GLY A 233       8.406 -27.120  14.615  1.00 27.25           H
ATOM   1965  N   ALA A 234      10.450 -27.107  12.512  1.00 25.16           N
ATOM   1966  CA  ALA A 234      11.589 -27.613  11.786  1.00 23.54           C
ATOM   1967  HA  ALA A 234      12.413 -27.231  12.152  1.00 24.02           H
ATOM   1968  CB  ALA A 234      11.653 -29.135  11.903  1.00 23.66           C
ATOM   1969  HB1 ALA A 234      11.804 -29.371  12.821  1.00 23.68           H
ATOM   1970  HB2 ALA A 234      12.374 -29.460  11.359  1.00 23.65           H
ATOM   1971  HB3 ALA A 234      10.821 -29.507  11.601  1.00 23.67           H
ATOM   1972  C   ALA A 234      11.501 -27.279  10.321  1.00 24.08           C
ATOM   1973  O   ALA A 234      10.414 -27.204   9.737  1.00 24.58           O
ATOM   1974  H   ALA A 234       9.784 -27.651  12.541  1.00 24.94           H
ATOM   1975  N   LEU A 235      12.667 -27.157   9.694  1.00 24.15           N
ATOM   1976  CA  LEU A 235      12.727 -26.764   8.305  1.00 22.91           C
ATOM   1977  HA  LEU A 235      12.157 -25.983   8.152  1.00 23.18           H
ATOM   1978  CB  LEU A 235      14.201 -26.391   7.976  1.00 22.99           C
ATOM   1979  HB3 LEU A 235      14.489 -26.895   7.198  1.00 23.20           H
ATOM   1980  HB2 LEU A 235      14.758 -26.616   8.738  1.00 23.22           H
ATOM   1981  CG  LEU A 235      14.399 -24.917   7.677  1.00 24.01           C
ATOM   1982  HG  LEU A 235      14.081 -24.731   6.780  1.00 23.60           H
ATOM   1983  CD1 LEU A 235      13.679 -23.999   8.622  1.00 25.13           C
ATOM   1984 HD11 LEU A 235      12.738 -24.036   8.439  1.00 24.77           H
ATOM   1985 HD12 LEU A 235      14.002 -23.104   8.495  1.00 24.76           H
ATOM   1986 HD13 LEU A 235      13.849 -24.285   9.523  1.00 24.82           H
ATOM   1987  CD2 LEU A 235      15.900 -24.662   7.709  1.00 21.91           C
ATOM   1988 HD21 LEU A 235      16.289 -25.171   8.423  1.00 22.59           H
ATOM   1989 HD22 LEU A 235      16.055 -23.725   7.852  1.00 22.60           H
ATOM   1990 HD23 LEU A 235      16.281 -24.933   6.870  1.00 22.56           H
ATOM   1991  C   LEU A 235      12.214 -27.921   7.473  1.00 22.92           C
ATOM   1992  O   LEU A 235      11.639 -27.712   6.391  1.00 20.00           O
ATOM   1993  H   LEU A 235      13.413 -27.436  10.004  1.00 23.84           H
ATOM   1994  N   MET A 236      12.346 -29.160   7.951  1.00 24.12           N
ATOM   1995  CA  MET A 236      11.926 -30.322   7.170  1.00 24.28           C
ATOM   1996  HA  MET A 236      12.046 -30.138   6.216  1.00 24.11           H
ATOM   1997  CB  MET A 236      12.813 -31.492   7.554  1.00 23.98           C
ATOM   1998  HB3 MET A 236      12.478 -32.295   7.125  1.00 23.76           H
ATOM   1999  HB2 MET A 236      12.793 -31.600   8.518  1.00 23.76           H
ATOM   2000  CG  MET A 236      14.267 -31.308   7.133  1.00 22.72           C
ATOM   2001  HG3 MET A 236      14.720 -32.164   7.186  1.00 23.44           H
ATOM   2002  HG2 MET A 236      14.690 -30.674   7.734  1.00 23.44           H
ATOM   2003  SD  MET A 236      14.461 -30.679   5.436  1.00 24.58           S
ATOM   2004  CE  MET A 236      13.711 -31.987   4.440  1.00 23.81           C
ATOM   2005  HE1 MET A 236      14.238 -32.785   4.525  1.00 24.04           H
ATOM   2006  HE2 MET A 236      13.687 -31.706   3.523  1.00 24.02           H
ATOM   2007  HE3 MET A 236      12.819 -32.150   4.758  1.00 24.03           H
ATOM   2008  C   MET A 236      10.429 -30.703   7.450  1.00 24.20           C
ATOM   2009  O   MET A 236       9.974 -31.759   7.057  1.00 25.25           O
ATOM   2010  H   MET A 236      12.677 -29.353   8.721  1.00 23.87           H
ATOM   2011  N   TYR A 237       9.686 -29.796   8.047  1.00 24.68           N
ATOM   2012  CA  TYR A 237       8.225 -29.988   8.226  1.00 25.64           C
ATOM   2013  HA  TYR A 237       8.049 -30.819   8.715  1.00 25.41           H
ATOM   2014  CB  TYR A 237       7.590 -28.819   8.977  1.00 27.90           C
ATOM   2015  HB3 TYR A 237       7.573 -28.046   8.391  1.00 27.79           H
ATOM   2016  HB2 TYR A 237       8.127 -28.623   9.762  1.00 27.75           H
ATOM   2017  CG  TYR A 237       6.187 -29.071   9.439  1.00 29.82           C
ATOM   2018  CD1 TYR A 237       5.897 -30.032  10.423  1.00 32.56           C
ATOM   2019  HD1 TYR A 237       6.564 -30.615  10.704  1.00 31.88           H
ATOM   2020  CE1 TYR A 237       4.614 -30.202  10.886  1.00 32.51           C
ATOM   2021  HE1 TYR A 237       4.419 -30.890  11.482  1.00 33.35           H
ATOM   2022  CZ  TYR A 237       3.599 -29.342  10.447  1.00 36.17           C
ATOM   2023  OH  TYR A 237       2.299 -29.459  10.910  1.00 40.25           O
ATOM   2024  HH  TYR A 237       2.292 -29.121  11.760  0.00 35.14           H
ATOM   2025  CE2 TYR A 237       3.875 -28.345   9.525  1.00 33.98           C
ATOM   2026  HE2 TYR A 237       3.200 -27.776   9.234  1.00 34.36           H
ATOM   2027  CD2 TYR A 237       5.160 -28.195   9.051  1.00 33.58           C
ATOM   2028  HD2 TYR A 237       5.340 -27.530   8.426  1.00 32.71           H
ATOM   2029  C   TYR A 237       7.709 -30.127   6.785  1.00 23.29           C
ATOM   2030  O   TYR A 237       8.159 -29.371   5.963  1.00 23.77           O
ATOM   2031  H   TYR A 237       9.967 -29.008   8.263  1.00 24.80           H
ATOM   2032  N   PRO A 238       6.762 -31.013   6.469  1.00 21.52           N
ATOM   2033  CA  PRO A 238       6.315 -31.184   5.021  1.00 22.36           C
ATOM   2034  HA  PRO A 238       7.050 -31.547   4.484  1.00 22.05           H
ATOM   2035  CB  PRO A 238       5.181 -32.249   5.116  1.00 21.70           C
ATOM   2036  HB3 PRO A 238       5.346 -32.949   4.466  1.00 21.90           H
ATOM   2037  HB2 PRO A 238       4.327 -31.824   4.941  1.00 21.90           H
ATOM   2038  CG  PRO A 238       5.203 -32.813   6.499  1.00 21.92           C
ATOM   2039  HG3 PRO A 238       5.647 -33.675   6.485  1.00 21.82           H
ATOM   2040  HG2 PRO A 238       4.293 -32.909   6.820  1.00 21.82           H
ATOM   2041  CD  PRO A 238       5.946 -31.871   7.347  1.00 21.71           C
ATOM   2042  HD3 PRO A 238       6.526 -32.365   7.948  1.00 21.77           H
ATOM   2043  HD2 PRO A 238       5.322 -31.324   7.849  1.00 21.75           H
ATOM   2044  C   PRO A 238       5.747 -29.985   4.322  1.00 22.28           C
ATOM   2045  O   PRO A 238       5.767 -29.910   3.113  1.00 24.00           O
ATOM   2046  N   SER A 239       5.303 -29.068   5.156  1.00 23.85           N
ATOM   2047  CA  SER A 239       4.568 -27.952   4.731  1.00 22.57           C
ATOM   2048  HA  SER A 239       4.227 -28.090   3.822  1.00 22.74           H
ATOM   2049  CB  SER A 239       3.383 -27.983   5.739  1.00 23.65           C
ATOM   2050  HB3 SER A 239       3.588 -27.397   6.484  1.00 24.63           H
ATOM   2051  HB2 SER A 239       3.263 -28.892   6.056  1.00 24.61           H
ATOM   2052  OG  SER A 239       2.258 -27.574   5.167  1.00 29.39           O
ATOM   2053  HG  SER A 239       1.739 -27.522   5.747  0.00 32.22           H
ATOM   2054  C   SER A 239       5.356 -26.678   4.779  1.00 21.11           C
ATOM   2055  O   SER A 239       6.107 -26.485   5.752  1.00 18.18           O
ATOM   2056  H   SER A 239       5.455 -29.075   6.002  1.00 23.16           H
ATOM   2057  N   TYR A 240       5.236 -25.791   3.836  1.00 20.35           N
ATOM   2058  CA  TYR A 240       5.958 -24.483   3.901  1.00 19.71           C
ATOM   2059  HA  TYR A 240       6.924 -24.635   3.972  1.00 20.06           H
ATOM   2060  CB  TYR A 240       5.670 -23.722   2.626  1.00 19.63           C
ATOM   2061  HB3 TYR A 240       4.708 -23.643   2.523  1.00 19.57           H
ATOM   2062  HB2 TYR A 240       6.041 -24.216   1.879  1.00 19.56           H
ATOM   2063  CG  TYR A 240       6.272 -22.280   2.590  1.00 19.28           C
ATOM   2064  CD1 TYR A 240       7.510 -22.063   2.097  1.00 18.17           C
ATOM   2065  HD1 TYR A 240       8.019 -22.788   1.814  1.00 18.22           H
ATOM   2066  CE1 TYR A 240       8.050 -20.777   2.027  1.00 17.31           C
ATOM   2067  HE1 TYR A 240       8.900 -20.647   1.674  1.00 17.39           H
ATOM   2068  CZ  TYR A 240       7.300 -19.708   2.412  1.00 16.84           C
ATOM   2069  OH  TYR A 240       7.800 -18.417   2.242  1.00 14.53           O
ATOM   2070  HH  TYR A 240       8.010 -18.247   1.418  0.00 15.27           H
ATOM   2071  CE2 TYR A 240       6.043 -19.897   2.885  1.00 17.26           C
ATOM   2072  HE2 TYR A 240       5.525 -19.168   3.139  1.00 17.39           H
ATOM   2073  CD2 TYR A 240       5.524 -21.189   2.962  1.00 18.21           C
ATOM   2074  HD2 TYR A 240       4.674 -21.319   3.317  1.00 18.22           H
ATOM   2075  C   TYR A 240       5.505 -23.657   5.072  1.00 20.99           C
ATOM   2076  O   TYR A 240       4.298 -23.467   5.240  1.00 19.18           O
ATOM   2077  H   TYR A 240       4.741 -25.886   3.139  1.00 20.37           H
ATOM   2078  N   THR A 241       6.480 -23.180   5.868  1.00 21.48           N
ATOM   2079  CA  THR A 241       6.195 -22.261   6.961  1.00 21.62           C
ATOM   2080  HA  THR A 241       5.310 -21.858   6.839  1.00 21.71           H
ATOM   2081  CB  THR A 241       6.276 -22.862   8.351  1.00 21.22           C
ATOM   2082  HB  THR A 241       6.112 -22.167   9.008  1.00 21.43           H
ATOM   2083  OG1 THR A 241       7.571 -23.387   8.549  1.00 20.02           O
ATOM   2084  HG1 THR A 241       7.651 -23.650   9.270  0.00 20.74           H
ATOM   2085  CG2 THR A 241       5.217 -23.926   8.521  1.00 23.23           C
ATOM   2086 HG21 THR A 241       4.349 -23.555   8.347  1.00 22.59           H
ATOM   2087 HG22 THR A 241       5.237 -24.268   9.418  1.00 22.59           H
ATOM   2088 HG23 THR A 241       5.376 -24.647   7.908  1.00 22.58           H
ATOM   2089  C   THR A 241       7.246 -21.175   6.899  1.00 22.64           C
ATOM   2090  O   THR A 241       8.422 -21.437   6.614  1.00 20.70           O
ATOM   2091  H   THR A 241       7.316 -23.357   5.770  1.00 21.39           H
ATOM   2092  N   PHE A 242       6.885 -19.938   7.158  1.00 21.00           N
ATOM   2093  CA  PHE A 242       7.814 -18.878   7.094  1.00 22.01           C
ATOM   2094  HA  PHE A 242       8.626 -19.115   7.589  1.00 21.89           H
ATOM   2095  CB  PHE A 242       8.187 -18.595   5.631  1.00 21.24           C
ATOM   2096  HB3 PHE A 242       7.442 -18.152   5.196  1.00 21.53           H
ATOM   2097  HB2 PHE A 242       8.378 -19.435   5.187  1.00 21.50           H
ATOM   2098  CG  PHE A 242       9.405 -17.706   5.489  1.00 21.55           C
ATOM   2099  CD1 PHE A 242      10.570 -18.009   6.135  1.00 21.13           C
ATOM   2100  HD1 PHE A 242      10.614 -18.766   6.673  1.00 21.80           H
ATOM   2101  CE1 PHE A 242      11.696 -17.219   5.972  1.00 23.51           C
ATOM   2102  HE1 PHE A 242      12.490 -17.448   6.399  1.00 23.15           H
ATOM   2103  CZ  PHE A 242      11.647 -16.107   5.152  1.00 24.29           C
ATOM   2104  HZ  PHE A 242      12.393 -15.558   5.066  1.00 23.94           H
ATOM   2105  CE2 PHE A 242      10.486 -15.786   4.515  1.00 23.68           C
ATOM   2106  HE2 PHE A 242      10.436 -15.015   3.997  1.00 24.03           H
ATOM   2107  CD2 PHE A 242       9.362 -16.586   4.680  1.00 24.66           C
ATOM   2108  HD2 PHE A 242       8.563 -16.346   4.270  1.00 23.60           H
ATOM   2109  C   PHE A 242       7.247 -17.592   7.665  1.00 23.14           C
ATOM   2110  O   PHE A 242       6.098 -17.204   7.355  1.00 22.69           O
ATOM   2111  H   PHE A 242       6.090 -19.698   7.385  1.00 21.62           H
ATOM   2112  N   SER A 243       8.092 -16.975   8.483  1.00 24.01           N
ATOM   2113  CA  SER A 243       7.799 -15.659   9.037  1.00 28.42           C
ATOM   2114  HA  SER A 243       6.977 -15.306   8.638  1.00 27.90           H
ATOM   2115  CB  SER A 243       7.588 -15.813  10.553  1.00 29.10           C
ATOM   2116  HB3 SER A 243       7.538 -14.933  10.958  1.00 28.93           H
ATOM   2117  HB2 SER A 243       8.330 -16.312  10.929  1.00 28.96           H
ATOM   2118  OG  SER A 243       6.366 -16.521  10.816  1.00 28.98           O
ATOM   2119  HG  SER A 243       6.287 -16.580  11.615  0.00 31.06           H
ATOM   2120  C   SER A 243       8.947 -14.685   8.741  1.00 30.12           C
ATOM   2121  O   SER A 243       8.796 -13.533   9.153  1.00 31.30           O
ATOM   2122  H   SER A 243       8.831 -17.315   8.761  1.00 24.80           H
ATOM   2123  N   GLY A 244      10.057 -15.055   8.061  1.00 28.36           N
ATOM   2124  CA  GLY A 244      11.052 -14.063   7.616  1.00 30.47           C
ATOM   2125  HA3 GLY A 244      10.876 -13.211   8.044  1.00 30.36           H
ATOM   2126  HA2 GLY A 244      10.989 -13.947   6.655  1.00 30.30           H
ATOM   2127  C   GLY A 244      12.487 -14.504   7.967  1.00 32.27           C
ATOM   2128  O   GLY A 244      13.425 -14.064   7.300  1.00 32.37           O
ATOM   2129  H   GLY A 244      10.250 -15.866   7.851  1.00 29.15           H
ATOM   2130  N   ASP A 245      12.647 -15.325   8.993  1.00 33.05           N
ATOM   2131  CA  ASP A 245      13.961 -15.822   9.394  1.00 33.17           C
ATOM   2132  HA  ASP A 245      14.666 -15.350   8.905  1.00 33.15           H
ATOM   2133  CB  ASP A 245      14.091 -15.515  10.889  1.00 35.93           C
ATOM   2134  HB3 ASP A 245      13.369 -15.952  11.366  1.00 35.96           H
ATOM   2135  HB2 ASP A 245      14.042 -14.555  11.020  1.00 35.95           H
ATOM   2136  CG  ASP A 245      15.363 -15.988  11.460  1.00 39.02           C
ATOM   2137  OD1 ASP A 245      15.280 -16.908  12.307  1.00 41.07           O
ATOM   2138  OD2 ASP A 245      16.434 -15.524  11.007  1.00 45.12           O
ATOM   2139  C   ASP A 245      14.075 -17.312   9.121  1.00 30.57           C
ATOM   2140  O   ASP A 245      13.081 -17.955   9.331  1.00 34.86           O
ATOM   2141  H   ASP A 245      12.003 -15.610   9.486  1.00 32.90           H
ATOM   2142  N   VAL A 246      15.181 -17.910   8.680  1.00 32.55           N
ATOM   2143  CA  VAL A 246      15.240 -19.361   8.506  1.00 31.85           C
ATOM   2144  HA  VAL A 246      14.489 -19.780   8.976  1.00 32.47           H
ATOM   2145  CB  VAL A 246      15.177 -19.778   6.985  1.00 34.83           C
ATOM   2146  HB  VAL A 246      14.294 -20.161   6.801  1.00 33.95           H
ATOM   2147  CG1 VAL A 246      15.347 -18.567   6.098  1.00 37.55           C
ATOM   2148 HG11 VAL A 246      14.664 -17.926   6.310  1.00 36.49           H
ATOM   2149 HG12 VAL A 246      15.266 -18.839   5.181  1.00 36.50           H
ATOM   2150 HG13 VAL A 246      16.214 -18.185   6.253  1.00 36.47           H
ATOM   2151  CG2 VAL A 246      16.222 -20.823   6.615  1.00 30.92           C
ATOM   2152 HG21 VAL A 246      17.089 -20.411   6.615  1.00 32.07           H
ATOM   2153 HG22 VAL A 246      16.023 -21.168   5.742  1.00 32.06           H
ATOM   2154 HG23 VAL A 246      16.196 -21.533   7.261  1.00 32.02           H
ATOM   2155  C   VAL A 246      16.534 -19.790   9.178  1.00 31.60           C
ATOM   2156  O   VAL A 246      17.624 -19.307   8.952  1.00 28.66           O
ATOM   2157  H   VAL A 246      15.914 -17.502   8.490  1.00 31.95           H
ATOM   2158  N   GLN A 247      16.285 -20.771  10.044  1.00 35.48           N
ATOM   2159  CA  GLN A 247      17.329 -21.387  10.827  1.00 40.63           C
ATOM   2160  HA  GLN A 247      18.189 -21.311  10.362  1.00 39.42           H
ATOM   2161  CB  GLN A 247      17.448 -20.731  12.228  1.00 45.50           C
ATOM   2162  HB3 GLN A 247      18.079 -21.241  12.760  1.00 45.92           H
ATOM   2163  HB2 GLN A 247      16.576 -20.740  12.652  1.00 45.80           H
ATOM   2164  CG  GLN A 247      17.937 -19.271  12.185  1.00 52.29           C
ATOM   2165  HG3 GLN A 247      18.035 -18.948  13.094  1.00 52.98           H
ATOM   2166  HG2 GLN A 247      17.280 -18.735  11.713  1.00 52.88           H
ATOM   2167  CD  GLN A 247      19.297 -19.095  11.468  1.00 63.64           C
ATOM   2168  OE1 GLN A 247      19.526 -18.064  10.811  1.00 64.91           O
ATOM   2169  NE2 GLN A 247      20.200 -20.074  11.597  1.00 74.71           N
ATOM   2170 HE21 GLN A 247      20.755 -20.234  10.960  1.00 71.02           H
ATOM   2171 HE22 GLN A 247      20.208 -20.560  12.306  1.00 70.75           H
ATOM   2172  C   GLN A 247      16.984 -22.865  11.000  1.00 34.98           C
ATOM   2173  O   GLN A 247      15.833 -23.237  10.930  1.00 33.84           O
ATOM   2174  H   GLN A 247      15.505 -21.106  10.182  1.00 35.60           H
ATOM   2175  N   LEU A 248      17.982 -23.688  11.259  1.00 31.04           N
ATOM   2176  CA  LEU A 248      17.750 -25.107  11.473  1.00 29.89           C
ATOM   2177  HA  LEU A 248      17.119 -25.452  10.807  1.00 29.98           H
ATOM   2178  CB  LEU A 248      19.002 -25.975  11.474  1.00 30.16           C
ATOM   2179  HB3 LEU A 248      18.752 -26.882  11.706  1.00 29.38           H
ATOM   2180  HB2 LEU A 248      19.622 -25.625  12.132  1.00 29.42           H
ATOM   2181  CG  LEU A 248      19.720 -26.020  10.142  1.00 27.42           C
ATOM   2182  HG  LEU A 248      20.111 -25.150   9.967  1.00 27.67           H
ATOM   2183  CD1 LEU A 248      20.850 -27.028  10.254  1.00 26.14           C
ATOM   2184 HD11 LEU A 248      21.466 -26.732  10.928  1.00 26.53           H
ATOM   2185 HD12 LEU A 248      21.298 -27.092   9.407  1.00 26.53           H
ATOM   2186 HD13 LEU A 248      20.484 -27.882  10.496  1.00 26.54           H
ATOM   2187  CD2 LEU A 248      18.802 -26.361   8.983  1.00 27.41           C
ATOM   2188 HD21 LEU A 248      18.115 -26.955   9.293  1.00 27.43           H
ATOM   2189 HD22 LEU A 248      19.315 -26.787   8.292  1.00 27.40           H
ATOM   2190 HD23 LEU A 248      18.409 -25.552   8.648  1.00 27.36           H
ATOM   2191  C   LEU A 248      17.141 -25.222  12.834  1.00 29.00           C
ATOM   2192  O   LEU A 248      17.567 -24.497  13.742  1.00 30.69           O
ATOM   2193  H   LEU A 248      18.784 -23.433  11.438  1.00 31.67           H
ATOM   2194  N   ALA A 249      16.153 -26.079  13.022  1.00 28.27           N
ATOM   2195  CA  ALA A 249      15.654 -26.386  14.368  1.00 28.02           C
ATOM   2196  HA  ALA A 249      15.794 -25.619  14.961  1.00 28.46           H
ATOM   2197  CB  ALA A 249      14.188 -26.747  14.367  1.00 28.90           C
ATOM   2198  HB1 ALA A 249      13.684 -26.005  14.024  1.00 28.61           H
ATOM   2199  HB2 ALA A 249      13.913 -26.941  15.267  1.00 28.61           H
ATOM   2200  HB3 ALA A 249      14.056 -27.517  13.810  1.00 28.60           H
ATOM   2201  C   ALA A 249      16.498 -27.559  14.864  1.00 29.15           C
ATOM   2202  O   ALA A 249      17.231 -28.211  14.066  1.00 28.06           O
ATOM   2203  H   ALA A 249      15.746 -26.500  12.391  1.00 28.38           H
ATOM   2204  N   GLN A 250      16.392 -27.839  16.160  1.00 31.73           N
ATOM   2205  CA  GLN A 250      17.210 -28.897  16.799  1.00 32.08           C
ATOM   2206  HA  GLN A 250      18.163 -28.687  16.702  1.00 31.90           H
ATOM   2207  CB  GLN A 250      16.865 -28.956  18.295  1.00 34.95           C
ATOM   2208  HB3 GLN A 250      15.992 -29.366  18.400  1.00 34.26           H
ATOM   2209  HB2 GLN A 250      16.850 -28.054  18.650  1.00 34.24           H
ATOM   2210  CG  GLN A 250      17.876 -29.777  19.127  1.00 34.98           C
ATOM   2211  HG3 GLN A 250      17.793 -30.714  18.889  1.00 35.37           H
ATOM   2212  HG2 GLN A 250      17.679 -29.657  20.070  1.00 35.36           H
ATOM   2213  CD  GLN A 250      19.334 -29.359  18.894  1.00 36.66           C
ATOM   2214  OE1 GLN A 250      19.747 -28.229  19.192  1.00 37.53           O
ATOM   2215  NE2 GLN A 250      20.142 -30.317  18.423  1.00 37.06           N
ATOM   2216 HE21 GLN A 250      20.995 -30.232  18.493  1.00 36.92           H
ATOM   2217 HE22 GLN A 250      19.807 -31.033  18.085  1.00 36.88           H
ATOM   2218  C   GLN A 250      16.922 -30.210  16.082  1.00 28.83           C
ATOM   2219  O   GLN A 250      17.849 -31.010  15.877  1.00 27.66           O
ATOM   2220  H   GLN A 250      15.858 -27.436  16.700  1.00 31.20           H
ATOM   2221  N   ASP A 251      15.676 -30.414  15.678  1.00 25.18           N
ATOM   2222  CA  ASP A 251      15.287 -31.661  15.013  1.00 27.41           C
ATOM   2223  HA  ASP A 251      15.559 -32.427  15.561  1.00 26.96           H
ATOM   2224  CB  ASP A 251      13.792 -31.774  14.721  1.00 30.28           C
ATOM   2225  HB3 ASP A 251      13.549 -31.120  14.047  1.00 30.58           H
ATOM   2226  HB2 ASP A 251      13.295 -31.611  15.538  1.00 30.60           H
ATOM   2227  CG  ASP A 251      13.409 -33.155  14.199  1.00 35.03           C
ATOM   2228  OD1 ASP A 251      13.775 -34.128  14.870  1.00 38.96           O
ATOM   2229  OD2 ASP A 251      12.822 -33.313  13.106  1.00 39.02           O
ATOM   2230  C   ASP A 251      16.027 -31.735  13.649  1.00 24.43           C
ATOM   2231  O   ASP A 251      16.376 -32.822  13.216  1.00 24.33           O
ATOM   2232  H   ASP A 251      15.032 -29.855  15.793  1.00 26.60           H
ATOM   2233  N   ASP A 252      16.349 -30.603  13.021  1.00 24.86           N
ATOM   2234  CA  ASP A 252      16.957 -30.627  11.705  1.00 24.07           C
ATOM   2235  HA  ASP A 252      16.551 -31.331  11.157  1.00 24.80           H
ATOM   2236  CB  ASP A 252      16.855 -29.306  10.969  1.00 26.10           C
ATOM   2237  HB3 ASP A 252      17.261 -29.400  10.094  1.00 25.81           H
ATOM   2238  HB2 ASP A 252      17.321 -28.625  11.479  1.00 25.83           H
ATOM   2239  CG  ASP A 252      15.437 -28.851  10.773  1.00 26.96           C
ATOM   2240  OD1 ASP A 252      14.634 -29.653  10.230  1.00 24.15           O
ATOM   2241  OD2 ASP A 252      15.139 -27.688  11.147  1.00 28.13           O
ATOM   2242  C   ASP A 252      18.421 -30.964  11.940  1.00 25.14           C
ATOM   2243  O   ASP A 252      19.042 -31.770  11.212  1.00 25.25           O
ATOM   2244  H   ASP A 252      16.362 -29.835  13.396  1.00 24.65           H
ATOM   2245  N   ILE A 253      18.974 -30.359  12.967  1.00 26.51           N
ATOM   2246  CA  ILE A 253      20.383 -30.551  13.300  1.00 29.93           C
ATOM   2247  HA  ILE A 253      20.941 -30.341  12.522  1.00 28.91           H
ATOM   2248  CB  ILE A 253      20.787 -29.627  14.466  1.00 30.47           C
ATOM   2249  HB  ILE A 253      20.170 -29.758  15.203  1.00 31.28           H
ATOM   2250  CG1 ILE A 253      20.719 -28.175  14.016  1.00 33.29           C
ATOM   2251 HG13 ILE A 253      19.909 -28.044  13.498  1.00 32.92           H
ATOM   2252 HG12 ILE A 253      21.496 -27.978  13.471  1.00 32.98           H
ATOM   2253  CD1 ILE A 253      20.698 -27.198  15.166  1.00 35.02           C
ATOM   2254 HD11 ILE A 253      20.014 -27.461  15.786  1.00 34.46           H
ATOM   2255 HD12 ILE A 253      20.511 -26.320  14.826  1.00 34.47           H
ATOM   2256 HD13 ILE A 253      21.555 -27.207  15.599  1.00 34.45           H
ATOM   2257  CG2 ILE A 253      22.195 -29.924  14.941  1.00 32.60           C
ATOM   2258 HG21 ILE A 253      22.210 -30.792  15.351  1.00 31.92           H
ATOM   2259 HG22 ILE A 253      22.457 -29.256  15.579  1.00 31.96           H
ATOM   2260 HG23 ILE A 253      22.788 -29.908  14.187  1.00 31.93           H
ATOM   2261  C   ILE A 253      20.607 -32.004  13.688  1.00 27.83           C
ATOM   2262  O   ILE A 253      21.593 -32.607  13.250  1.00 26.61           O
ATOM   2263  H   ILE A 253      18.555 -29.831  13.502  1.00 27.00           H
ATOM   2264  N   ASP A 254      19.726 -32.576  14.508  1.00 30.54           N
ATOM   2265  CA  ASP A 254      19.873 -33.985  14.931  1.00 28.06           C
ATOM   2266  HA  ASP A 254      20.746 -34.115  15.356  1.00 28.59           H
ATOM   2267  CB  ASP A 254      18.768 -34.360  15.939  1.00 31.03           C
ATOM   2268  HB3 ASP A 254      18.832 -35.308  16.138  1.00 30.35           H
ATOM   2269  HB2 ASP A 254      17.903 -34.162  15.548  1.00 30.37           H
ATOM   2270  CG  ASP A 254      18.880 -33.584  17.272  1.00 31.33           C
ATOM   2271  OD1 ASP A 254      19.938 -33.026  17.592  1.00 29.92           O
ATOM   2272  OD2 ASP A 254      17.870 -33.490  17.986  1.00 35.18           O
ATOM   2273  C   ASP A 254      19.776 -34.902  13.713  1.00 25.72           C
ATOM   2274  O   ASP A 254      20.570 -35.855  13.590  1.00 28.42           O
ATOM   2275  H   ASP A 254      19.085 -32.156  14.899  1.00 29.29           H
ATOM   2276  N   GLY A 255      18.849 -34.651  12.804  1.00 23.62           N
ATOM   2277  CA  GLY A 255      18.658 -35.519  11.650  1.00 23.02           C
ATOM   2278  HA3 GLY A 255      17.898 -35.215  11.131  1.00 23.45           H
ATOM   2279  HA2 GLY A 255      18.491 -36.428  11.946  1.00 23.46           H
ATOM   2280  C   GLY A 255      19.888 -35.512  10.765  1.00 24.25           C
ATOM   2281  O   GLY A 255      20.340 -36.575  10.315  1.00 22.07           O
ATOM   2282  H   GLY A 255      18.304 -33.987  12.837  1.00 23.99           H
ATOM   2283  N   ILE A 256      20.462 -34.360  10.437  1.00 24.00           N
ATOM   2284  CA  ILE A 256      21.573 -34.313   9.477  1.00 25.80           C
ATOM   2285  HA  ILE A 256      21.387 -34.916   8.727  1.00 25.38           H
ATOM   2286  CB  ILE A 256      21.696 -32.852   8.927  1.00 26.03           C
ATOM   2287  HB  ILE A 256      20.814 -32.536   8.677  1.00 25.73           H
ATOM   2288  CG1 ILE A 256      22.585 -32.897   7.669  1.00 25.42           C
ATOM   2289 HG13 ILE A 256      23.412 -33.357   7.884  1.00 26.03           H
ATOM   2290 HG12 ILE A 256      22.776 -31.989   7.385  1.00 26.01           H
ATOM   2291  CD1 ILE A 256      21.930 -33.629   6.500  1.00 27.39           C
ATOM   2292 HD11 ILE A 256      21.921 -34.571   6.687  1.00 26.75           H
ATOM   2293 HD12 ILE A 256      22.436 -33.457   5.702  1.00 26.76           H
ATOM   2294 HD13 ILE A 256      21.032 -33.307   6.395  1.00 26.76           H
ATOM   2295  CG2 ILE A 256      22.301 -31.882   9.918  1.00 25.35           C
ATOM   2296 HG21 ILE A 256      21.760 -31.866  10.710  1.00 25.55           H
ATOM   2297 HG22 ILE A 256      22.329 -31.008   9.522  1.00 25.56           H
ATOM   2298 HG23 ILE A 256      23.190 -32.172  10.135  1.00 25.55           H
ATOM   2299  C   ILE A 256      22.848 -34.815  10.212  1.00 25.24           C
ATOM   2300  O   ILE A 256      23.644 -35.494   9.566  1.00 22.73           O
ATOM   2301  H   ILE A 256      20.203 -33.589  10.716  1.00 24.49           H
ATOM   2302  N   GLN A 257      23.073 -34.590  11.497  1.00 24.63           N
ATOM   2303  CA  GLN A 257      24.288 -35.124  12.176  1.00 27.05           C
ATOM   2304  HA  GLN A 257      25.083 -34.927  11.637  1.00 27.54           H
ATOM   2305  CB  GLN A 257      24.423 -34.424  13.520  1.00 28.38           C
ATOM   2306  HB3 GLN A 257      25.075 -34.896  14.063  1.00 27.62           H
ATOM   2307  HB2 GLN A 257      23.561 -34.414  13.964  1.00 27.60           H
ATOM   2308  CG  GLN A 257      24.890 -32.993  13.352  1.00 26.34           C
ATOM   2309  HG3 GLN A 257      24.250 -32.519  12.799  1.00 27.42           H
ATOM   2310  HG2 GLN A 257      25.758 -32.997  12.920  1.00 27.43           H
ATOM   2311  CD  GLN A 257      25.022 -32.256  14.617  1.00 29.09           C
ATOM   2312  OE1 GLN A 257      25.573 -31.140  14.613  1.00 31.64           O
ATOM   2313  NE2 GLN A 257      24.558 -32.806  15.703  1.00 31.24           N
ATOM   2314 HE21 GLN A 257      24.101 -32.337  16.261  1.00 30.66           H
ATOM   2315 HE22 GLN A 257      24.741 -33.627  15.881  1.00 30.77           H
ATOM   2316  C   GLN A 257      24.164 -36.664  12.340  1.00 31.26           C
ATOM   2317  O   GLN A 257      25.192 -37.366  12.347  1.00 32.91           O
ATOM   2318  H   GLN A 257      22.549 -34.144  12.012  1.00 25.34           H
ATOM   2319  N   ALA A 258      22.949 -37.206  12.450  1.00 31.02           N
ATOM   2320  CA  ALA A 258      22.764 -38.667  12.542  1.00 32.03           C
ATOM   2321  HA  ALA A 258      23.285 -39.022  13.292  1.00 31.58           H
ATOM   2322  CB  ALA A 258      21.304 -39.034  12.738  1.00 31.58           C
ATOM   2323  HB1 ALA A 258      21.003 -38.680  13.578  1.00 31.72           H
ATOM   2324  HB2 ALA A 258      21.220 -39.991  12.736  1.00 31.75           H
ATOM   2325  HB3 ALA A 258      20.789 -38.658  12.020  1.00 31.72           H
ATOM   2326  C   ALA A 258      23.265 -39.297  11.251  1.00 31.11           C
ATOM   2327  O   ALA A 258      23.769 -40.406  11.276  1.00 33.95           O
ATOM   2328  H   ALA A 258      22.221 -36.754  12.527  1.00 31.27           H
ATOM   2329  N   ILE A 259      23.156 -38.601  10.125  1.00 31.25           N
ATOM   2330  CA  ILE A 259      23.624 -39.131   8.854  1.00 31.45           C
ATOM   2331  HA  ILE A 259      23.507 -40.104   8.833  1.00 31.18           H
ATOM   2332  CB  ILE A 259      22.879 -38.518   7.666  1.00 32.44           C
ATOM   2333  HB  ILE A 259      22.950 -37.551   7.714  1.00 32.59           H
ATOM   2334  CG1 ILE A 259      21.412 -38.910   7.716  1.00 32.30           C
ATOM   2335 HG13 ILE A 259      21.067 -38.729   8.605  1.00 32.85           H
ATOM   2336 HG12 ILE A 259      21.329 -39.855   7.514  1.00 33.07           H
ATOM   2337  CD1 ILE A 259      20.569 -38.140   6.719  1.00 34.44           C
ATOM   2338 HD11 ILE A 259      20.876 -37.231   6.687  1.00 33.74           H
ATOM   2339 HD12 ILE A 259      19.652 -38.167   7.000  1.00 33.75           H
ATOM   2340 HD13 ILE A 259      20.659 -38.548   5.854  1.00 33.76           H
ATOM   2341  CG2 ILE A 259      23.458 -38.992   6.334  1.00 34.50           C
ATOM   2342 HG21 ILE A 259      24.371 -38.701   6.269  1.00 33.80           H
ATOM   2343 HG22 ILE A 259      22.943 -38.614   5.617  1.00 33.83           H
ATOM   2344 HG23 ILE A 259      23.416 -39.950   6.299  1.00 33.84           H
ATOM   2345  C   ILE A 259      25.102 -38.804   8.621  1.00 29.33           C
ATOM   2346  O   ILE A 259      25.837 -39.706   8.245  1.00 28.74           O
ATOM   2347  H   ILE A 259      22.842 -37.802  10.077  1.00 31.27           H
ATOM   2348  N   TYR A 260      25.606 -37.589   8.811  1.00 28.96           N
ATOM   2349  CA  TYR A 260      27.012 -37.262   8.420  1.00 31.56           C
ATOM   2350  HA  TYR A 260      27.368 -37.972   7.846  1.00 31.04           H
ATOM   2351  CB  TYR A 260      26.940 -35.973   7.615  1.00 30.01           C
ATOM   2352  HB3 TYR A 260      27.840 -35.663   7.427  1.00 31.00           H
ATOM   2353  HB2 TYR A 260      26.454 -35.306   8.124  1.00 30.98           H
ATOM   2354  CG  TYR A 260      26.228 -36.175   6.301  1.00 32.65           C
ATOM   2355  CD1 TYR A 260      26.822 -36.931   5.314  1.00 33.81           C
ATOM   2356  HD1 TYR A 260      27.701 -37.215   5.423  1.00 33.54           H
ATOM   2357  CE1 TYR A 260      26.151 -37.245   4.154  1.00 33.97           C
ATOM   2358  HE1 TYR A 260      26.583 -37.707   3.473  1.00 33.79           H
ATOM   2359  CZ  TYR A 260      24.851 -36.828   3.990  1.00 33.57           C
ATOM   2360  OH  TYR A 260      24.223 -37.134   2.814  1.00 30.19           O
ATOM   2361  HH  TYR A 260      23.958 -37.979   2.856  0.00 31.77           H
ATOM   2362  CE2 TYR A 260      24.227 -36.110   4.967  1.00 30.85           C
ATOM   2363  HE2 TYR A 260      23.346 -35.835   4.854  1.00 31.53           H
ATOM   2364  CD2 TYR A 260      24.905 -35.802   6.124  1.00 31.29           C
ATOM   2365  HD2 TYR A 260      24.463 -35.348   6.804  1.00 31.51           H
ATOM   2366  C   TYR A 260      27.953 -37.081   9.617  1.00 33.13           C
ATOM   2367  O   TYR A 260      29.142 -36.926   9.402  1.00 33.79           O
ATOM   2368  H   TYR A 260      25.180 -36.936   9.173  1.00 29.68           H
ATOM   2369  N   GLY A 261      27.470 -37.143  10.846  1.00 35.56           N
ATOM   2370  CA  GLY A 261      28.348 -37.066  12.022  1.00 36.68           C
ATOM   2371  HA3 GLY A 261      29.207 -37.467  11.819  1.00 36.47           H
ATOM   2372  HA2 GLY A 261      27.946 -37.540  12.766  1.00 36.49           H
ATOM   2373  C   GLY A 261      28.562 -35.623  12.416  1.00 37.04           C
ATOM   2374  O   GLY A 261      27.865 -34.706  11.984  1.00 35.56           O
ATOM   2375  H   GLY A 261      26.637 -37.241  11.035  1.00 35.14           H
ATOM   2376  OXT GLY A 261      29.432 -35.354  13.234  1.00 34.70           O
HETATM 2377 ZN   ZN  A 301       9.748 -32.191   1.488  1.00 25.63          ZN
HETATM 2378 ZN   ZN  A 302      11.200 -32.444 -10.970  1.00 24.96          ZN
HETATM 2379 CA   CA  A 303       3.152 -25.486  -7.761  1.00 22.60          CA
HETATM 2380 CA   CA  A 304       7.725 -17.569 -11.223  1.00 22.38          CA
HETATM 2381 CA   CA  A 305      22.444 -35.361  -9.133  1.00 30.90          CA
ATOM   2382  N   ASN G 106      53.768 -13.815  35.970  1.00 77.63           N
ATOM   2383  CA  ASN G 106      52.573 -13.968  35.075  1.00 83.98           C
ATOM   2384  HA  ASN G 106      52.854 -13.941  34.137  1.00 83.85           H
ATOM   2385  CB  ASN G 106      51.943 -15.313  35.359  1.00 81.75           C
ATOM   2386  HB3 ASN G 106      51.015 -15.291  35.079  1.00 81.46           H
ATOM   2387  HB2 ASN G 106      51.999 -15.494  36.310  1.00 81.60           H
ATOM   2388  CG  ASN G 106      52.632 -16.460  34.618  1.00 79.10           C
ATOM   2389  OD1 ASN G 106      53.514 -16.254  33.761  1.00 82.19           O
ATOM   2390  ND2 ASN G 106      52.188 -17.676  34.910  1.00 64.57           N
ATOM   2391 HD21 ASN G 106      52.820 -18.419  35.005  1.00 68.75           H
ATOM   2392 HD22 ASN G 106      51.230 -17.827  35.051  1.00 68.80           H
ATOM   2393  C   ASN G 106      51.572 -12.792  35.339  1.00 92.81           C
ATOM   2394  O   ASN G 106      51.217 -12.543  36.476  1.00 85.29           O
ATOM   2395  H1  ASN G 106      54.193 -14.668  36.085  1.00 79.56           H
ATOM   2396  H2  ASN G 106      54.388 -13.200  35.573  1.00 79.54           H
ATOM   2397  H3  ASN G 106      53.486 -13.480  36.824  1.00 79.59           H
ATOM   2398  N   PRO G 107      51.124 -12.087  34.256  1.00 98.91           N
ATOM   2399  CA  PRO G 107      50.301 -10.825  33.855  1.00 91.28           C
ATOM   2400  HA  PRO G 107      50.826 -10.283  33.230  1.00 91.72           H
ATOM   2401  CB  PRO G 107      49.229 -11.515  33.089  1.00 98.96           C
ATOM   2402  HB3 PRO G 107      48.721 -10.863  32.581  1.00 95.98           H
ATOM   2403  HB2 PRO G 107      48.653 -12.003  33.698  1.00 96.16           H
ATOM   2404  CG  PRO G 107      49.921 -12.415  32.213  1.00 96.62           C
ATOM   2405  HG3 PRO G 107      50.207 -11.940  31.417  1.00 97.71           H
ATOM   2406  HG2 PRO G 107      49.342 -13.158  31.981  1.00 96.94           H
ATOM   2407  CD  PRO G 107      51.093 -12.886  32.992  1.00 99.78           C
ATOM   2408  HD3 PRO G 107      51.907 -12.732  32.488  1.00 98.60           H
ATOM   2409  HD2 PRO G 107      50.991 -13.828  33.201  1.00 98.04           H
ATOM   2410  C   PRO G 107      49.743  -9.873  34.980  1.00 80.05           C
ATOM   2411  O   PRO G 107      50.632  -9.032  35.154  1.00 72.20           O
ATOM   2412  N   ARG G 108      48.654  -9.650  35.787  1.00 73.79           N
ATOM   2413  CA  ARG G 108      47.475 -10.598  35.888  1.00 68.91           C
ATOM   2414  HA  ARG G 108      47.427 -11.171  35.095  1.00 68.11           H
ATOM   2415  CB  ARG G 108      47.581 -11.468  37.136  1.00 72.88           C
ATOM   2416  HB3 ARG G 108      47.359 -10.928  37.910  1.00 72.11           H
ATOM   2417  HB2 ARG G 108      48.492 -11.792  37.214  1.00 72.28           H
ATOM   2418  CG  ARG G 108      46.655 -12.677  37.136  1.00 74.46           C
ATOM   2419  HG3 ARG G 108      45.830 -12.441  36.682  1.00 74.79           H
ATOM   2420  HG2 ARG G 108      46.466 -12.927  38.054  1.00 75.16           H
ATOM   2421  CD  ARG G 108      47.249 -13.897  36.429  1.00 79.32           C
ATOM   2422  HD3 ARG G 108      47.702 -13.609  35.622  1.00 80.02           H
ATOM   2423  HD2 ARG G 108      46.534 -14.515  36.208  1.00 80.02           H
ATOM   2424  NE  ARG G 108      48.218 -14.604  37.265  1.00 87.70           N
ATOM   2425  HE  ARG G 108      48.320 -14.311  38.184  1.00 85.42           H
ATOM   2426  CZ  ARG G 108      48.897 -15.692  36.876  1.00 87.13           C
ATOM   2427  NH1 ARG G 108      48.703 -16.252  35.676  1.00 77.80           N
ATOM   2428 HH11 ARG G 108      48.145 -15.901  35.124  1.00 79.95           H
ATOM   2429 HH12 ARG G 108      49.149 -16.951  35.450  1.00 80.50           H
ATOM   2430  NH2 ARG G 108      49.773 -16.245  37.720  1.00 88.09           N
ATOM   2431 HH21 ARG G 108      49.914 -15.887  38.489  1.00 87.64           H
ATOM   2432 HH22 ARG G 108      50.202 -16.955  37.492  1.00 87.62           H
ATOM   2433  C   ARG G 108      46.161  -9.741  35.992  1.00 57.32           C
ATOM   2434  O   ARG G 108      46.291  -8.517  35.795  1.00 50.05           O
ATOM   2435  H   ARG G 108      48.565  -8.949  36.277  1.00 73.90           H
ATOM   2436  N   TRP G 109      44.927 -10.178  36.345  1.00 47.41           N
ATOM   2437  CA  TRP G 109      43.802  -9.256  36.490  1.00 42.41           C
ATOM   2438  HA  TRP G 109      43.817  -8.512  35.681  1.00 43.97           H
ATOM   2439  CB  TRP G 109      42.477 -10.035  36.428  1.00 42.38           C
ATOM   2440  HB3 TRP G 109      41.661  -9.358  36.686  1.00 42.03           H
ATOM   2441  HB2 TRP G 109      42.516 -10.857  37.146  1.00 42.05           H
ATOM   2442  CG  TRP G 109      42.170 -10.642  35.027  1.00 40.88           C
ATOM   2443  CD1 TRP G 109      41.988 -12.000  34.670  1.00 39.16           C
ATOM   2444  HD1 TRP G 109      42.033 -12.831  35.362  1.00 39.40           H
ATOM   2445  NE1 TRP G 109      41.724 -12.119  33.319  1.00 38.30           N
ATOM   2446  HE1 TRP G 109      41.555 -13.013  32.816  1.00 38.98           H
ATOM   2447  CE2 TRP G 109      41.717 -10.904  32.759  1.00 40.29           C
ATOM   2448  CD2 TRP G 109      41.989  -9.915  33.801  1.00 41.88           C
ATOM   2449  CE3 TRP G 109      42.048  -8.591  33.466  1.00 41.94           C
ATOM   2450  HE3 TRP G 109      42.240  -7.838  34.221  1.00 41.52           H
ATOM   2451  CZ3 TRP G 109      41.842  -8.224  32.124  1.00 40.35           C
ATOM   2452  HZ3 TRP G 109      41.896  -7.180  31.844  1.00 40.04           H
ATOM   2453  CH2 TRP G 109      41.575  -9.190  31.140  1.00 37.55           C
ATOM   2454  HH2 TRP G 109      41.429  -8.873  30.115  1.00 38.43           H
ATOM   2455  CZ2 TRP G 109      41.507 -10.543  31.449  1.00 38.68           C
ATOM   2456  HZ2 TRP G 109      41.321 -11.286  30.684  1.00 38.67           H
ATOM   2457  C   TRP G 109      43.899  -8.529  37.841  1.00 45.79           C
ATOM   2458  O   TRP G 109      44.274  -9.155  38.817  1.00 41.26           O
ATOM   2459  H   TRP G 109      44.734 -10.987  36.547  1.00 48.45           H
ATOM   2460  N   GLU G 110      43.633  -7.215  37.893  1.00 49.00           N
ATOM   2461  CA  GLU G 110      43.737  -6.458  39.170  1.00 52.78           C
ATOM   2462  HA  GLU G 110      44.373  -6.902  39.768  1.00 52.48           H
ATOM   2463  CB  GLU G 110      44.300  -5.032  38.798  1.00 55.41           C
ATOM   2464  HB3 GLU G 110      44.212  -4.449  39.568  1.00 55.35           H
ATOM   2465  HB2 GLU G 110      43.787  -4.676  38.056  1.00 55.32           H
ATOM   2466  CG  GLU G 110      45.806  -5.040  38.376  1.00 57.95           C
ATOM   2467  HG3 GLU G 110      46.106  -4.124  38.273  1.00 58.20           H
ATOM   2468  HG2 GLU G 110      45.892  -5.512  37.532  1.00 58.20           H
ATOM   2469  CD  GLU G 110      46.732  -5.728  39.398  1.00 61.77           C
ATOM   2470  OE1 GLU G 110      47.975  -5.509  39.381  1.00 60.15           O
ATOM   2471  OE2 GLU G 110      46.260  -6.510  40.227  1.00 68.06           O
ATOM   2472  C   GLU G 110      42.373  -6.289  39.923  1.00 52.52           C
ATOM   2473  O   GLU G 110      42.326  -5.729  41.015  1.00 58.56           O
ATOM   2474  H   GLU G 110      43.540  -6.714  37.199  1.00 49.10           H
ATOM   2475  N   GLN G 111      41.288  -6.760  39.334  1.00 53.33           N
ATOM   2476  CA  GLN G 111      39.995  -6.815  40.022  1.00 47.37           C
ATOM   2477  HA  GLN G 111      40.098  -6.539  40.957  1.00 48.85           H
ATOM   2478  CB  GLN G 111      38.851  -5.995  39.373  1.00 51.48           C
ATOM   2479  HB3 GLN G 111      38.059  -6.064  39.930  1.00 52.36           H
ATOM   2480  HB2 GLN G 111      38.666  -6.360  38.493  1.00 52.24           H
ATOM   2481  CG  GLN G 111      39.181  -4.502  39.203  1.00 59.61           C
ATOM   2482  HG3 GLN G 111      38.733  -4.169  38.410  1.00 58.85           H
ATOM   2483  HG2 GLN G 111      40.141  -4.403  39.105  1.00 58.79           H
ATOM   2484  CD  GLN G 111      38.743  -3.643  40.380  1.00 65.44           C
ATOM   2485  OE1 GLN G 111      38.226  -4.099  41.412  1.00 66.66           O
ATOM   2486  NE2 GLN G 111      38.950  -2.337  40.193  1.00 66.31           N
ATOM   2487 HE21 GLN G 111      38.591  -1.765  40.725  1.00 66.03           H
ATOM   2488 HE22 GLN G 111      39.422  -2.069  39.527  1.00 66.00           H
ATOM   2489  C   GLN G 111      39.557  -8.283  39.975  1.00 45.23           C
ATOM   2490  O   GLN G 111      39.995  -9.048  39.096  1.00 42.26           O
ATOM   2491  H   GLN G 111      41.264  -7.046  38.523  1.00 51.62           H
ATOM   2492  N   THR G 112      38.670  -8.680  40.867  1.00 38.72           N
ATOM   2493  CA  THR G 112      38.095 -10.011  40.820  1.00 38.75           C
ATOM   2494  HA  THR G 112      38.691 -10.617  40.332  1.00 38.41           H
ATOM   2495  CB  THR G 112      37.840 -10.577  42.203  1.00 39.57           C
ATOM   2496  HB  THR G 112      37.407 -11.441  42.115  1.00 39.56           H
ATOM   2497  OG1 THR G 112      36.971  -9.690  42.919  1.00 38.56           O
ATOM   2498  HG1 THR G 112      36.498  -9.946  43.628  0.00 41.63           H
ATOM   2499  CG2 THR G 112      39.164 -10.785  42.934  1.00 41.70           C
ATOM   2500 HG21 THR G 112      39.859 -10.985  42.303  1.00 41.00           H
ATOM   2501 HG22 THR G 112      39.085 -11.514  43.554  1.00 41.02           H
ATOM   2502 HG23 THR G 112      39.400  -9.989  43.417  1.00 41.02           H
ATOM   2503  C   THR G 112      36.748  -9.956  40.102  1.00 36.02           C
ATOM   2504  O   THR G 112      36.208 -11.021  39.815  1.00 32.71           O
ATOM   2505  H   THR G 112      38.345  -8.178  41.481  1.00 40.19           H
ATOM   2506  N   HIS G 113      36.217  -8.769  39.787  1.00 37.95           N
ATOM   2507  CA  HIS G 113      34.945  -8.663  39.049  1.00 44.68           C
ATOM   2508  HA  HIS G 113      34.442  -9.640  39.029  1.00 42.37           H
ATOM   2509  CB  HIS G 113      34.009  -7.644  39.651  1.00 44.69           C
ATOM   2510  HB3 HIS G 113      34.521  -6.681  39.708  1.00 45.71           H
ATOM   2511  HB2 HIS G 113      33.718  -7.974  40.650  1.00 45.74           H
ATOM   2512  CG  HIS G 113      32.762  -7.459  38.843  1.00 49.23           C
ATOM   2513  ND1 HIS G 113      32.432  -6.280  38.296  1.00 56.42           N
ATOM   2514  HD1 HIS G 113      32.956  -5.390  38.423  1.00 54.24           H
ATOM   2515  CE1 HIS G 113      31.289  -6.418  37.596  1.00 55.10           C
ATOM   2516  HE1 HIS G 113      30.758  -5.623  37.087  1.00 54.13           H
ATOM   2517  NE2 HIS G 113      30.897  -7.694  37.679  1.00 50.47           N
ATOM   2518  HE2 HIS G 113      30.049  -8.097  37.232  1.00 51.74           H
ATOM   2519  CD2 HIS G 113      31.795  -8.378  38.413  1.00 51.48           C
ATOM   2520  HD2 HIS G 113      31.768  -9.436  38.640  1.00 50.43           H
ATOM   2521  C   HIS G 113      35.334  -8.271  37.609  1.00 41.08           C
ATOM   2522  O   HIS G 113      35.891  -7.221  37.349  1.00 39.13           O
ATOM   2523  H   HIS G 113      36.600  -8.012  39.933  1.00 38.96           H
ATOM   2524  N   LEU G 114      35.001  -9.157  36.690  1.00 36.38           N
ATOM   2525  CA  LEU G 114      35.471  -9.055  35.308  1.00 37.12           C
ATOM   2526  HA  LEU G 114      36.048  -8.269  35.204  1.00 36.59           H
ATOM   2527  CB  LEU G 114      36.291 -10.354  34.937  1.00 35.21           C
ATOM   2528  HB3 LEU G 114      36.038 -10.633  34.044  1.00 36.20           H
ATOM   2529  HB2 LEU G 114      36.067 -11.052  35.572  1.00 36.20           H
ATOM   2530  CG  LEU G 114      37.855 -10.181  34.953  1.00 37.57           C
ATOM   2531  HG  LEU G 114      38.179 -10.167  34.039  1.00 36.31           H
ATOM   2532  CD1 LEU G 114      38.462  -9.005  35.677  1.00 35.17           C
ATOM   2533 HD11 LEU G 114      38.270  -8.203  35.185  1.00 35.89           H
ATOM   2534 HD12 LEU G 114      39.411  -9.133  35.738  1.00 35.89           H
ATOM   2535 HD13 LEU G 114      38.081  -8.949  36.556  1.00 35.89           H
ATOM   2536  CD2 LEU G 114      38.395 -11.456  35.624  1.00 35.83           C
ATOM   2537 HD21 LEU G 114      38.094 -11.479  36.535  1.00 36.35           H
ATOM   2538 HD22 LEU G 114      39.355 -11.442  35.595  1.00 36.36           H
ATOM   2539 HD23 LEU G 114      38.065 -12.222  35.149  1.00 36.35           H
ATOM   2540  C   LEU G 114      34.295  -8.949  34.329  1.00 37.01           C
ATOM   2541  O   LEU G 114      33.213  -9.455  34.635  1.00 35.22           O
ATOM   2542  H   LEU G 114      34.501  -9.842  36.837  1.00 37.66           H
ATOM   2543  N   THR G 115      34.536  -8.288  33.185  1.00 33.96           N
ATOM   2544  CA  THR G 115      33.555  -8.198  32.128  1.00 36.32           C
ATOM   2545  HA  THR G 115      32.660  -8.394  32.478  1.00 35.16           H
ATOM   2546  CB  THR G 115      33.545  -6.786  31.446  1.00 38.82           C
ATOM   2547  HB  THR G 115      33.942  -6.861  30.564  1.00 41.18           H
ATOM   2548  OG1 THR G 115      34.258  -5.823  32.188  1.00 46.66           O
ATOM   2549  HG1 THR G 115      34.533  -5.060  32.083  0.00 49.00           H
ATOM   2550  CG2 THR G 115      32.207  -6.276  31.289  1.00 47.54           C
ATOM   2551 HG21 THR G 115      31.646  -6.945  30.891  1.00 44.53           H
ATOM   2552 HG22 THR G 115      32.218  -5.501  30.722  1.00 44.63           H
ATOM   2553 HG23 THR G 115      31.845  -6.032  32.144  1.00 44.64           H
ATOM   2554  C   THR G 115      33.830  -9.088  30.940  1.00 30.39           C
ATOM   2555  O   THR G 115      34.998  -9.311  30.613  1.00 27.45           O
ATOM   2556  H   THR G 115      35.266  -7.869  33.015  1.00 35.25           H
ATOM   2557  N   TYR G 116      32.822  -9.602  30.262  1.00 28.57           N
ATOM   2558  CA  TYR G 116      33.039 -10.306  29.018  1.00 30.36           C
ATOM   2559  HA  TYR G 116      33.895 -10.031  28.628  1.00 29.91           H
ATOM   2560  CB  TYR G 116      33.079 -11.832  29.274  1.00 27.89           C
ATOM   2561  HB3 TYR G 116      33.629 -11.997  30.055  1.00 28.75           H
ATOM   2562  HB2 TYR G 116      33.475 -12.263  28.500  1.00 28.74           H
ATOM   2563  CG  TYR G 116      31.748 -12.479  29.516  1.00 29.10           C
ATOM   2564  CD1 TYR G 116      31.061 -13.077  28.477  1.00 29.30           C
ATOM   2565  HD1 TYR G 116      31.371 -12.974  27.607  1.00 29.72           H
ATOM   2566  CE1 TYR G 116      29.910 -13.813  28.704  1.00 31.24           C
ATOM   2567  HE1 TYR G 116      29.426 -14.153  27.987  1.00 31.44           H
ATOM   2568  CZ  TYR G 116      29.452 -13.985  29.991  1.00 34.27           C
ATOM   2569  OH  TYR G 116      28.274 -14.688  30.167  1.00 33.58           O
ATOM   2570  HH  TYR G 116      28.430 -15.573  29.734  0.00 34.77           H
ATOM   2571  CE2 TYR G 116      30.129 -13.451  31.043  1.00 32.52           C
ATOM   2572  HE2 TYR G 116      29.804 -13.553  31.909  1.00 32.87           H
ATOM   2573  CD2 TYR G 116      31.305 -12.740  30.816  1.00 32.46           C
ATOM   2574  HD2 TYR G 116      31.756 -12.361  31.536  1.00 31.63           H
ATOM   2575  C   TYR G 116      31.938  -9.980  28.040  1.00 32.33           C
ATOM   2576  O   TYR G 116      30.802  -9.628  28.415  1.00 28.62           O
ATOM   2577  H   TYR G 116      31.998  -9.559  30.505  1.00 29.45           H
ATOM   2578  N   ARG G 117      32.330  -9.992  26.763  1.00 32.24           N
ATOM   2579  CA  ARG G 117      31.367  -9.872  25.701  1.00 34.20           C
ATOM   2580  HA  ARG G 117      30.462 -10.004  26.053  1.00 34.61           H
ATOM   2581  CB  ARG G 117      31.468  -8.460  25.101  1.00 41.39           C
ATOM   2582  HB3 ARG G 117      32.404  -8.236  24.976  1.00 40.62           H
ATOM   2583  HB2 ARG G 117      31.054  -7.828  25.710  1.00 40.76           H
ATOM   2584  CG  ARG G 117      30.765  -8.339  23.741  1.00 46.29           C
ATOM   2585  HG3 ARG G 117      30.087  -9.030  23.674  1.00 46.21           H
ATOM   2586  HG2 ARG G 117      31.422  -8.451  23.036  1.00 46.45           H
ATOM   2587  CD  ARG G 117      30.090  -7.006  23.539  1.00 53.01           C
ATOM   2588  HD3 ARG G 117      29.788  -6.671  24.397  1.00 52.04           H
ATOM   2589  HD2 ARG G 117      29.334  -7.121  22.943  1.00 52.19           H
ATOM   2590  NE  ARG G 117      30.979  -6.015  22.954  1.00 56.77           N
ATOM   2591  HE  ARG G 117      31.650  -5.614  23.528  1.00 55.26           H
ATOM   2592  CZ  ARG G 117      30.956  -5.649  21.670  1.00 54.19           C
ATOM   2593  NH1 ARG G 117      30.107  -6.185  20.793  1.00 54.19           N
ATOM   2594 HH11 ARG G 117      29.541  -6.779  21.050  1.00 54.22           H
ATOM   2595 HH12 ARG G 117      30.117  -5.927  19.973  1.00 54.24           H
ATOM   2596  NH2 ARG G 117      31.816  -4.737  21.261  1.00 56.53           N
ATOM   2597 HH21 ARG G 117      32.370  -4.388  21.818  1.00 55.77           H
ATOM   2598 HH22 ARG G 117      31.829  -4.497  20.435  1.00 55.77           H
ATOM   2599  C   ARG G 117      31.596 -10.836  24.575  1.00 32.29           C
ATOM   2600  O   ARG G 117      32.737 -11.132  24.181  1.00 34.24           O
ATOM   2601  H   ARG G 117      33.146  -9.901  26.505  1.00 32.70           H
ATOM   2602  N   ILE G 118      30.487 -11.323  24.038  1.00 29.17           N
ATOM   2603  CA  ILE G 118      30.522 -12.205  22.889  1.00 30.91           C
ATOM   2604  HA  ILE G 118      31.399 -12.637  22.825  1.00 30.60           H
ATOM   2605  CB  ILE G 118      29.435 -13.291  22.970  1.00 28.13           C
ATOM   2606  HB  ILE G 118      28.563 -12.867  22.966  1.00 28.34           H
ATOM   2607  CG1 ILE G 118      29.602 -14.082  24.274  1.00 27.09           C
ATOM   2608 HG13 ILE G 118      29.601 -13.463  25.020  1.00 27.02           H
ATOM   2609 HG12 ILE G 118      30.444 -14.563  24.244  1.00 27.01           H
ATOM   2610  CD1 ILE G 118      28.495 -15.097  24.509  1.00 25.78           C
ATOM   2611 HD11 ILE G 118      27.647 -14.673  24.359  1.00 26.18           H
ATOM   2612 HD12 ILE G 118      28.548 -15.413  25.413  1.00 26.18           H
ATOM   2613 HD13 ILE G 118      28.608 -15.829  23.898  1.00 26.18           H
ATOM   2614  CG2 ILE G 118      29.540 -14.211  21.785  1.00 27.48           C
ATOM   2615 HG21 ILE G 118      29.479 -13.692  20.980  1.00 27.70           H
ATOM   2616 HG22 ILE G 118      28.823 -14.848  21.820  1.00 27.67           H
ATOM   2617 HG23 ILE G 118      30.385 -14.667  21.817  1.00 27.68           H
ATOM   2618  C   ILE G 118      30.353 -11.235  21.698  1.00 33.87           C
ATOM   2619  O   ILE G 118      29.258 -10.741  21.431  1.00 37.62           O
ATOM   2620  H   ILE G 118      29.694 -11.139  24.315  1.00 30.38           H
ATOM   2621  N   GLU G 119      31.454 -10.972  20.986  1.00 37.21           N
ATOM   2622  CA  GLU G 119      31.437 -10.032  19.860  1.00 37.14           C
ATOM   2623  HA  GLU G 119      31.075  -9.170  20.151  1.00 37.24           H
ATOM   2624  CB  GLU G 119      32.804  -9.809  19.245  1.00 37.49           C
ATOM   2625  HB3 GLU G 119      32.722  -9.171  18.519  1.00 38.34           H
ATOM   2626  HB2 GLU G 119      33.140 -10.654  18.907  1.00 38.31           H
ATOM   2627  CG  GLU G 119      33.814  -9.268  20.225  1.00 41.46           C
ATOM   2628  HG3 GLU G 119      34.071  -9.974  20.838  1.00 41.02           H
ATOM   2629  HG2 GLU G 119      33.418  -8.530  20.715  1.00 41.03           H
ATOM   2630  CD  GLU G 119      35.064  -8.760  19.545  1.00 43.88           C
ATOM   2631  OE1 GLU G 119      34.932  -7.833  18.679  1.00 42.63           O
ATOM   2632  OE2 GLU G 119      36.157  -9.289  19.877  1.00 42.22           O
ATOM   2633  C   GLU G 119      30.588 -10.562  18.743  1.00 37.27           C
ATOM   2634  O   GLU G 119      29.887  -9.778  18.121  1.00 36.36           O
ATOM   2635  H   GLU G 119      32.222 -11.332  21.130  1.00 36.37           H
ATOM   2636  N   ASN G 120      30.615 -11.856  18.458  1.00 33.89           N
ATOM   2637  CA  ASN G 120      29.812 -12.415  17.365  1.00 31.83           C
ATOM   2638  HA  ASN G 120      28.951 -11.950  17.314  1.00 32.13           H
ATOM   2639  CB  ASN G 120      30.548 -12.259  16.007  1.00 32.87           C
ATOM   2640  HB3 ASN G 120      30.834 -11.337  15.910  1.00 32.67           H
ATOM   2641  HB2 ASN G 120      29.936 -12.491  15.291  1.00 32.68           H
ATOM   2642  CG  ASN G 120      31.787 -13.152  15.875  1.00 32.97           C
ATOM   2643  OD1 ASN G 120      32.080 -13.679  14.803  1.00 35.14           O
ATOM   2644  ND2 ASN G 120      32.541 -13.256  16.906  1.00 33.32           N
ATOM   2645 HD21 ASN G 120      33.422 -12.827  16.914  1.00 32.96           H
ATOM   2646 HD22 ASN G 120      32.229 -13.748  17.694  1.00 33.02           H
ATOM   2647  C   ASN G 120      29.565 -13.855  17.697  1.00 30.13           C
ATOM   2648  O   ASN G 120      30.190 -14.418  18.601  1.00 29.60           O
ATOM   2649  H   ASN G 120      31.063 -12.442  18.900  1.00 34.13           H
ATOM   2650  N   TYR G 121      28.606 -14.403  16.981  1.00 27.42           N
ATOM   2651  CA  TYR G 121      28.155 -15.741  17.217  1.00 30.43           C
ATOM   2652  HA  TYR G 121      28.600 -16.113  18.007  1.00 30.51           H
ATOM   2653  CB  TYR G 121      26.641 -15.640  17.495  1.00 31.40           C
ATOM   2654  HB3 TYR G 121      26.256 -16.530  17.474  1.00 31.03           H
ATOM   2655  HB2 TYR G 121      26.232 -15.086  16.812  1.00 30.98           H
ATOM   2656  CG  TYR G 121      26.324 -15.029  18.841  1.00 30.70           C
ATOM   2657  CD1 TYR G 121      26.424 -13.660  19.052  1.00 31.22           C
ATOM   2658  HD1 TYR G 121      26.727 -13.113  18.363  1.00 31.28           H
ATOM   2659  CE1 TYR G 121      26.136 -13.101  20.293  1.00 32.17           C
ATOM   2660  HE1 TYR G 121      26.226 -12.185  20.426  1.00 31.41           H
ATOM   2661  CZ  TYR G 121      25.709 -13.919  21.330  1.00 29.94           C
ATOM   2662  OH  TYR G 121      25.414 -13.388  22.565  1.00 31.92           O
ATOM   2663  HH  TYR G 121      24.811 -12.739  22.565  0.00 35.78           H
ATOM   2664  CE2 TYR G 121      25.572 -15.276  21.130  1.00 32.24           C
ATOM   2665  HE2 TYR G 121      25.297 -15.827  21.827  1.00 30.76           H
ATOM   2666  CD2 TYR G 121      25.900 -15.827  19.890  1.00 28.30           C
ATOM   2667  HD2 TYR G 121      25.796 -16.742  19.755  1.00 29.75           H
ATOM   2668  C   TYR G 121      28.334 -16.693  16.056  1.00 33.16           C
ATOM   2669  O   TYR G 121      28.013 -16.358  14.914  1.00 32.67           O
ATOM   2670  H   TYR G 121      28.163 -13.992  16.370  1.00 28.79           H
ATOM   2671  N   THR G 122      28.841 -17.884  16.335  1.00 31.83           N
ATOM   2672  CA  THR G 122      28.949 -18.896  15.343  1.00 28.92           C
ATOM   2673  HA  THR G 122      29.492 -18.574  14.594  1.00 29.37           H
ATOM   2674  CB  THR G 122      29.539 -20.199  15.860  1.00 27.14           C
ATOM   2675  HB  THR G 122      30.475 -20.060  16.072  1.00 27.88           H
ATOM   2676  OG1 THR G 122      29.434 -21.215  14.861  1.00 28.12           O
ATOM   2677  HG1 THR G 122      29.817 -21.953  15.261  0.00 29.58           H
ATOM   2678  CG2 THR G 122      28.835 -20.680  17.123  1.00 28.44           C
ATOM   2679 HG21 THR G 122      28.899 -20.011  17.809  1.00 28.06           H
ATOM   2680 HG22 THR G 122      29.243 -21.490  17.438  1.00 28.04           H
ATOM   2681 HG23 THR G 122      27.908 -20.849  16.938  1.00 28.06           H
ATOM   2682  C   THR G 122      27.555 -19.192  14.847  1.00 30.17           C
ATOM   2683  O   THR G 122      26.591 -19.171  15.617  1.00 30.47           O
ATOM   2684  H   THR G 122      29.130 -18.120  17.110  1.00 31.35           H
ATOM   2685  N   PRO G 123      27.437 -19.459  13.547  1.00 28.85           N
ATOM   2686  CA  PRO G 123      26.153 -19.881  12.968  1.00 30.34           C
ATOM   2687  HA  PRO G 123      25.418 -19.363  13.357  1.00 30.14           H
ATOM   2688  CB  PRO G 123      26.300 -19.511  11.471  1.00 29.39           C
ATOM   2689  HB3 PRO G 123      25.978 -18.607  11.328  1.00 29.61           H
ATOM   2690  HB2 PRO G 123      25.798 -20.140  10.931  1.00 29.61           H
ATOM   2691  CG  PRO G 123      27.702 -19.599  11.176  1.00 29.37           C
ATOM   2692  HG3 PRO G 123      27.930 -18.959  10.483  1.00 29.73           H
ATOM   2693  HG2 PRO G 123      27.918 -20.501  10.892  1.00 29.73           H
ATOM   2694  CD  PRO G 123      28.396 -19.271  12.435  1.00 30.92           C
ATOM   2695  HD3 PRO G 123      28.689 -18.347  12.412  1.00 30.05           H
ATOM   2696  HD2 PRO G 123      29.151 -19.867  12.554  1.00 30.04           H
ATOM   2697  C   PRO G 123      25.878 -21.358  13.158  1.00 31.82           C
ATOM   2698  O   PRO G 123      24.815 -21.816  12.837  1.00 27.52           O
ATOM   2699  N   ASP G 124      26.865 -22.089  13.683  1.00 35.68           N
ATOM   2700  CA  ASP G 124      26.730 -23.562  13.887  1.00 35.97           C
ATOM   2701  HA  ASP G 124      26.509 -23.999  13.038  1.00 36.14           H
ATOM   2702  CB  ASP G 124      28.102 -24.104  14.391  1.00 40.30           C
ATOM   2703  HB3 ASP G 124      28.044 -25.068  14.487  1.00 39.73           H
ATOM   2704  HB2 ASP G 124      28.306 -23.698  15.248  1.00 39.67           H
ATOM   2705  CG  ASP G 124      29.266 -23.792  13.428  1.00 42.58           C
ATOM   2706  OD1 ASP G 124      29.055 -23.114  12.387  1.00 42.70           O
ATOM   2707  OD2 ASP G 124      30.407 -24.236  13.709  1.00 42.58           O
ATOM   2708  C   ASP G 124      25.671 -23.963  14.949  1.00 33.17           C
ATOM   2709  O   ASP G 124      25.179 -25.080  14.982  1.00 27.97           O
ATOM   2710  H   ASP G 124      27.628 -21.772  13.923  1.00 34.78           H
ATOM   2711  N   LEU G 125      25.363 -22.989  15.788  1.00 32.01           N
ATOM   2712  CA  LEU G 125      24.529 -23.209  16.953  1.00 32.20           C
ATOM   2713  HA  LEU G 125      24.085 -24.080  16.896  1.00 33.03           H
ATOM   2714  CB  LEU G 125      25.388 -23.151  18.250  1.00 33.56           C
ATOM   2715  HB3 LEU G 125      24.921 -22.607  18.902  1.00 33.62           H
ATOM   2716  HB2 LEU G 125      26.239 -22.739  18.034  1.00 33.61           H
ATOM   2717  CG  LEU G 125      25.689 -24.512  18.916  1.00 35.23           C
ATOM   2718  HG  LEU G 125      25.242 -24.546  19.775  1.00 34.84           H
ATOM   2719  CD1 LEU G 125      25.422 -25.803  18.210  1.00 36.79           C
ATOM   2720 HD11 LEU G 125      24.473 -25.925  18.132  1.00 36.26           H
ATOM   2721 HD12 LEU G 125      25.804 -26.521  18.720  1.00 36.22           H
ATOM   2722 HD13 LEU G 125      25.821 -25.771  17.338  1.00 36.22           H
ATOM   2723  CD2 LEU G 125      27.219 -24.398  19.179  1.00 33.42           C
ATOM   2724 HD21 LEU G 125      27.680 -24.385  18.337  1.00 33.96           H
ATOM   2725 HD22 LEU G 125      27.504 -25.153  19.697  1.00 33.97           H
ATOM   2726 HD23 LEU G 125      27.393 -23.586  19.660  1.00 33.96           H
ATOM   2727  C   LEU G 125      23.476 -22.115  17.174  1.00 35.49           C
ATOM   2728  O   LEU G 125      23.789 -20.952  16.872  1.00 32.95           O
ATOM   2729  H   LEU G 125      25.634 -22.177  15.704  1.00 32.37           H
ATOM   2730  N   PRO G 126      22.282 -22.428  17.714  1.00 31.56           N
ATOM   2731  CA  PRO G 126      21.403 -21.286  18.100  1.00 34.51           C
ATOM   2732  HA  PRO G 126      21.130 -20.786  17.303  1.00 33.91           H
ATOM   2733  CB  PRO G 126      20.165 -21.956  18.723  1.00 33.97           C
ATOM   2734  HB3 PRO G 126      19.363 -21.537  18.373  1.00 34.31           H
ATOM   2735  HB2 PRO G 126      20.201 -21.863  19.688  1.00 34.32           H
ATOM   2736  CG  PRO G 126      20.205 -23.373  18.346  1.00 34.91           C
ATOM   2737  HG3 PRO G 126      19.625 -23.519  17.583  1.00 34.36           H
ATOM   2738  HG2 PRO G 126      19.917 -23.914  19.098  1.00 34.36           H
ATOM   2739  CD  PRO G 126      21.601 -23.680  17.996  1.00 33.54           C
ATOM   2740  HD3 PRO G 126      21.621 -24.246  17.208  1.00 33.37           H
ATOM   2741  HD2 PRO G 126      22.032 -24.123  18.744  1.00 33.37           H
ATOM   2742  C   PRO G 126      22.081 -20.348  19.065  1.00 34.93           C
ATOM   2743  O   PRO G 126      22.881 -20.769  19.899  1.00 37.90           O
ATOM   2744  N   ARG G 127      21.754 -19.096  18.961  1.00 35.35           N
ATOM   2745  CA  ARG G 127      22.347 -18.085  19.799  1.00 39.64           C
ATOM   2746  HA  ARG G 127      23.286 -17.952  19.551  1.00 38.89           H
ATOM   2747  CB  ARG G 127      21.572 -16.824  19.490  1.00 39.13           C
ATOM   2748  HB3 ARG G 127      20.775 -16.801  20.043  1.00 40.53           H
ATOM   2749  HB2 ARG G 127      21.325 -16.828  18.552  1.00 40.47           H
ATOM   2750  CG  ARG G 127      22.348 -15.578  19.754  1.00 44.73           C
ATOM   2751  HG3 ARG G 127      23.166 -15.596  19.233  1.00 44.17           H
ATOM   2752  HG2 ARG G 127      22.555 -15.526  20.700  1.00 44.27           H
ATOM   2753  CD  ARG G 127      21.573 -14.336  19.371  1.00 49.01           C
ATOM   2754  HD3 ARG G 127      20.634 -14.473  19.573  1.00 48.57           H
ATOM   2755  HD2 ARG G 127      21.688 -14.171  18.422  1.00 48.64           H
ATOM   2756  NE  ARG G 127      22.019 -13.160  20.089  1.00 52.10           N
ATOM   2757  HE  ARG G 127      21.644 -12.997  20.969  1.00 50.85           H
ATOM   2758  CZ  ARG G 127      22.808 -12.230  19.570  1.00 50.07           C
ATOM   2759  NH1 ARG G 127      23.231 -12.287  18.303  1.00 47.89           N
ATOM   2760 HH11 ARG G 127      23.001 -12.947  17.802  1.00 48.57           H
ATOM   2761 HH12 ARG G 127      23.740 -11.668  17.992  1.00 48.57           H
ATOM   2762  NH2 ARG G 127      23.169 -11.216  20.344  1.00 48.05           N
ATOM   2763 HH21 ARG G 127      22.891 -11.175  21.157  1.00 48.69           H
ATOM   2764 HH22 ARG G 127      23.671 -10.593  20.030  1.00 48.68           H
ATOM   2765  C   ARG G 127      22.268 -18.429  21.306  1.00 40.51           C
ATOM   2766  O   ARG G 127      23.239 -18.279  22.054  1.00 41.94           O
ATOM   2767  H   ARG G 127      21.167 -18.793  18.410  1.00 36.23           H
ATOM   2768  N   ALA G 128      21.089 -18.853  21.739  1.00 39.99           N
ATOM   2769  CA  ALA G 128      20.872 -19.231  23.148  1.00 41.03           C
ATOM   2770  HA  ALA G 128      20.945 -18.438  23.719  1.00 39.96           H
ATOM   2771  CB  ALA G 128      19.467 -19.822  23.299  1.00 40.81           C
ATOM   2772  HB1 ALA G 128      18.825 -19.192  22.963  1.00 40.87           H
ATOM   2773  HB2 ALA G 128      19.300 -19.996  24.229  1.00 40.88           H
ATOM   2774  HB3 ALA G 128      19.416 -20.640  22.799  1.00 40.88           H
ATOM   2775  C   ALA G 128      21.930 -20.286  23.612  1.00 36.84           C
ATOM   2776  O   ALA G 128      22.411 -20.202  24.732  1.00 33.80           O
ATOM   2777  H   ALA G 128      20.375 -18.870  21.259  1.00 40.33           H
ATOM   2778  N   ASP G 129      22.336 -21.207  22.740  1.00 34.27           N
ATOM   2779  CA  ASP G 129      23.228 -22.293  23.144  1.00 32.02           C
ATOM   2780  HA  ASP G 129      22.946 -22.652  24.012  1.00 33.21           H
ATOM   2781  CB  ASP G 129      23.208 -23.408  22.117  1.00 35.17           C
ATOM   2782  HB3 ASP G 129      23.944 -24.014  22.297  1.00 35.48           H
ATOM   2783  HB2 ASP G 129      23.304 -23.024  21.232  1.00 35.49           H
ATOM   2784  CG  ASP G 129      21.930 -24.209  22.140  1.00 40.17           C
ATOM   2785  OD1 ASP G 129      21.034 -23.896  22.951  1.00 43.61           O
ATOM   2786  OD2 ASP G 129      21.814 -25.139  21.317  1.00 40.35           O
ATOM   2787  C   ASP G 129      24.654 -21.768  23.264  1.00 32.56           C
ATOM   2788  O   ASP G 129      25.416 -22.294  24.055  1.00 35.46           O
ATOM   2789  H   ASP G 129      22.198 -21.164  21.891  1.00 34.37           H
ATOM   2790  N   VAL G 130      24.962 -20.692  22.531  1.00 27.95           N
ATOM   2791  CA  VAL G 130      26.295 -20.129  22.557  1.00 24.96           C
ATOM   2792  HA  VAL G 130      26.961 -20.848  22.568  1.00 26.20           H
ATOM   2793  CB  VAL G 130      26.594 -19.189  21.379  1.00 24.87           C
ATOM   2794  HB  VAL G 130      25.851 -18.556  21.280  1.00 24.91           H
ATOM   2795  CG1 VAL G 130      27.867 -18.386  21.598  1.00 25.49           C
ATOM   2796 HG11 VAL G 130      27.710 -17.732  22.284  1.00 25.30           H
ATOM   2797 HG12 VAL G 130      28.106 -17.949  20.778  1.00 25.29           H
ATOM   2798 HG13 VAL G 130      28.569 -18.983  21.869  1.00 25.29           H
ATOM   2799  CG2 VAL G 130      26.697 -19.992  20.096  1.00 24.20           C
ATOM   2800 HG21 VAL G 130      27.343 -20.692  20.217  1.00 24.41           H
ATOM   2801 HG22 VAL G 130      26.975 -19.410  19.385  1.00 24.41           H
ATOM   2802 HG23 VAL G 130      25.838 -20.370  19.894  1.00 24.41           H
ATOM   2803  C   VAL G 130      26.352 -19.374  23.886  1.00 28.54           C
ATOM   2804  O   VAL G 130      27.298 -19.528  24.657  1.00 30.73           O
ATOM   2805  H   VAL G 130      24.384 -20.203  22.130  1.00 28.29           H
ATOM   2806  N   ASP G 131      25.330 -18.563  24.167  1.00 28.38           N
ATOM   2807  CA  ASP G 131      25.275 -17.798  25.412  1.00 30.19           C
ATOM   2808  HA  ASP G 131      25.993 -17.132  25.427  1.00 30.85           H
ATOM   2809  CB  ASP G 131      23.922 -17.075  25.524  1.00 32.97           C
ATOM   2810  HB3 ASP G 131      23.802 -16.768  26.437  1.00 32.46           H
ATOM   2811  HB2 ASP G 131      23.213 -17.693  25.287  1.00 32.49           H
ATOM   2812  CG  ASP G 131      23.819 -15.877  24.614  1.00 33.68           C
ATOM   2813  OD1 ASP G 131      24.830 -15.217  24.339  1.00 35.61           O
ATOM   2814  OD2 ASP G 131      22.702 -15.572  24.170  1.00 43.78           O
ATOM   2815  C   ASP G 131      25.411 -18.717  26.663  1.00 32.76           C
ATOM   2816  O   ASP G 131      26.156 -18.403  27.582  1.00 30.14           O
ATOM   2817  H   ASP G 131      24.644 -18.456  23.660  1.00 28.87           H
ATOM   2818  N   HIS G 132      24.703 -19.836  26.674  1.00 33.62           N
ATOM   2819  CA  HIS G 132      24.711 -20.736  27.817  1.00 40.45           C
ATOM   2820  HA  HIS G 132      24.572 -20.165  28.746  1.00 40.39           H
ATOM   2821  CB  HIS G 132      23.514 -21.670  27.627  1.00 46.94           C
ATOM   2822  HB3 HIS G 132      23.703 -22.322  26.771  1.00 48.03           H
ATOM   2823  HB2 HIS G 132      22.620 -21.070  27.448  1.00 48.03           H
ATOM   2824  CG  HIS G 132      23.251 -22.544  28.834  1.00 60.45           C
ATOM   2825  ND1 HIS G 132      23.544 -23.871  28.890  1.00 64.93           N
ATOM   2826  HD1 HIS G 132      23.957 -24.429  28.115  1.00 64.41           H
ATOM   2827  CE1 HIS G 132      23.194 -24.354  30.103  1.00 67.76           C
ATOM   2828  HE1 HIS G 132      23.316 -25.377  30.437  1.00 67.26           H
ATOM   2829  NE2 HIS G 132      22.682 -23.340  30.832  1.00 68.84           N
ATOM   2830  HE2 HIS G 132      22.331 -23.415  31.808  1.00 67.24           H
ATOM   2831  CD2 HIS G 132      22.710 -22.206  30.089  1.00 63.41           C
ATOM   2832  HD2 HIS G 132      22.363 -21.227  30.396  1.00 63.86           H
ATOM   2833  C   HIS G 132      26.032 -21.520  27.909  1.00 41.91           C
ATOM   2834  O   HIS G 132      26.508 -21.786  29.015  1.00 40.01           O
ATOM   2835  H   HIS G 132      24.213 -20.105  26.021  1.00 35.04           H
ATOM   2836  N   ALA G 133      26.658 -21.908  26.789  1.00 35.84           N
ATOM   2837  CA  ALA G 133      27.924 -22.623  26.831  1.00 34.86           C
ATOM   2838  HA  ALA G 133      27.843 -23.415  27.403  1.00 35.86           H
ATOM   2839  CB  ALA G 133      28.361 -23.067  25.422  1.00 38.22           C
ATOM   2840  HB1 ALA G 133      27.744 -23.726  25.096  1.00 37.12           H
ATOM   2841  HB2 ALA G 133      29.244 -23.440  25.471  1.00 37.06           H
ATOM   2842  HB3 ALA G 133      28.361 -22.302  24.841  1.00 37.12           H
ATOM   2843  C   ALA G 133      28.952 -21.692  27.425  1.00 35.74           C
ATOM   2844  O   ALA G 133      29.775 -22.136  28.226  1.00 37.38           O
ATOM   2845  H   ALA G 133      26.362 -21.767  25.994  1.00 36.93           H
ATOM   2846  N   ILE G 134      28.943 -20.405  27.074  1.00 30.92           N
ATOM   2847  CA  ILE G 134      29.926 -19.463  27.602  1.00 31.73           C
ATOM   2848  HA  ILE G 134      30.824 -19.851  27.544  1.00 31.91           H
ATOM   2849  CB  ILE G 134      29.892 -18.155  26.778  1.00 29.62           C
ATOM   2850  HB  ILE G 134      28.972 -17.853  26.708  1.00 29.80           H
ATOM   2851  CG1 ILE G 134      30.439 -18.453  25.333  1.00 29.12           C
ATOM   2852 HG13 ILE G 134      30.459 -17.625  24.829  1.00 29.41           H
ATOM   2853 HG12 ILE G 134      29.847 -19.088  24.899  1.00 29.43           H
ATOM   2854  CD1 ILE G 134      31.834 -19.038  25.316  1.00 29.87           C
ATOM   2855 HD11 ILE G 134      32.372 -18.582  25.967  1.00 29.64           H
ATOM   2856 HD12 ILE G 134      32.210 -18.923  24.441  1.00 29.64           H
ATOM   2857 HD13 ILE G 134      31.783 -19.973  25.531  1.00 29.65           H
ATOM   2858  CG2 ILE G 134      30.721 -17.064  27.455  1.00 29.00           C
ATOM   2859 HG21 ILE G 134      30.197 -16.663  28.153  1.00 29.22           H
ATOM   2860 HG22 ILE G 134      30.959 -16.402  26.802  1.00 29.20           H
ATOM   2861 HG23 ILE G 134      31.513 -17.459  27.826  1.00 29.23           H
ATOM   2862  C   ILE G 134      29.600 -19.168  29.092  1.00 35.80           C
ATOM   2863  O   ILE G 134      30.509 -19.160  29.935  1.00 34.38           O
ATOM   2864  H   ILE G 134      28.383 -20.056  26.523  1.00 32.15           H
ATOM   2865  N   GLU G 135      28.332 -18.937  29.416  1.00 37.63           N
ATOM   2866  CA  GLU G 135      27.931 -18.622  30.798  1.00 40.61           C
ATOM   2867  HA  GLU G 135      28.362 -17.792  31.089  1.00 40.00           H
ATOM   2868  CB  GLU G 135      26.420 -18.436  30.845  1.00 44.22           C
ATOM   2869  HB3 GLU G 135      25.993 -19.226  30.480  1.00 44.65           H
ATOM   2870  HB2 GLU G 135      26.182 -17.658  30.317  1.00 44.63           H
ATOM   2871  CG  GLU G 135      25.878 -18.221  32.275  1.00 50.09           C
ATOM   2872  HG3 GLU G 135      26.236 -17.391  32.628  1.00 49.98           H
ATOM   2873  HG2 GLU G 135      26.154 -18.966  32.833  1.00 49.90           H
ATOM   2874  CD  GLU G 135      24.359 -18.137  32.320  1.00 56.14           C
ATOM   2875  OE1 GLU G 135      23.683 -19.107  31.843  1.00 59.37           O
ATOM   2876  OE2 GLU G 135      23.859 -17.084  32.792  1.00 57.30           O
ATOM   2877  C   GLU G 135      28.341 -19.756  31.748  1.00 37.35           C
ATOM   2878  O   GLU G 135      28.976 -19.502  32.761  1.00 33.44           O
ATOM   2879  H   GLU G 135      27.679 -18.949  28.857  1.00 37.89           H
ATOM   2880  N   LYS G 136      27.986 -20.988  31.401  1.00 39.15           N
ATOM   2881  CA  LYS G 136      28.325 -22.150  32.226  1.00 44.29           C
ATOM   2882  HA  LYS G 136      27.952 -22.043  33.125  1.00 43.66           H
ATOM   2883  CB  LYS G 136      27.701 -23.412  31.569  1.00 49.50           C
ATOM   2884  HB3 LYS G 136      28.392 -24.084  31.459  1.00 50.48           H
ATOM   2885  HB2 LYS G 136      27.337 -23.168  30.704  1.00 50.55           H
ATOM   2886  CG  LYS G 136      26.564 -24.037  32.401  1.00 61.55           C
ATOM   2887  HG3 LYS G 136      26.933 -24.382  33.229  1.00 60.48           H
ATOM   2888  HG2 LYS G 136      26.162 -24.758  31.892  1.00 60.37           H
ATOM   2889  CD  LYS G 136      25.448 -23.028  32.761  1.00 70.05           C
ATOM   2890  HD3 LYS G 136      24.911 -22.863  31.970  1.00 69.12           H
ATOM   2891  HD2 LYS G 136      25.859 -22.202  33.058  1.00 68.89           H
ATOM   2892  CE  LYS G 136      24.481 -23.523  33.903  1.00 75.61           C
ATOM   2893  HE3 LYS G 136      23.577 -23.560  33.552  1.00 74.75           H
ATOM   2894  HE2 LYS G 136      24.522 -22.896  34.642  1.00 74.78           H
ATOM   2895  NZ  LYS G 136      24.822 -24.889  34.439  1.00 77.92           N
ATOM   2896  HZ1 LYS G 136      24.959 -25.501  33.712  1.00 76.90           H
ATOM   2897  HZ2 LYS G 136      24.106 -25.213  34.990  1.00 77.10           H
ATOM   2898  HZ3 LYS G 136      25.624 -24.845  34.965  1.00 76.97           H
ATOM   2899  C   LYS G 136      29.860 -22.289  32.333  1.00 40.37           C
ATOM   2900  O   LYS G 136      30.371 -22.715  33.364  1.00 38.15           O
ATOM   2901  H   LYS G 136      27.556 -21.184  30.682  1.00 39.94           H
ATOM   2902  N   ALA G 137      30.615 -21.938  31.289  1.00 39.07           N
ATOM   2903  CA  ALA G 137      32.071 -22.094  31.309  1.00 34.99           C
ATOM   2904  HA  ALA G 137      32.305 -23.009  31.570  1.00 35.34           H
ATOM   2905  CB  ALA G 137      32.656 -21.809  29.930  1.00 33.73           C
ATOM   2906  HB1 ALA G 137      32.241 -22.389  29.287  1.00 34.11           H
ATOM   2907  HB2 ALA G 137      33.602 -21.970  29.954  1.00 34.07           H
ATOM   2908  HB3 ALA G 137      32.485 -20.892  29.702  1.00 34.10           H
ATOM   2909  C   ALA G 137      32.646 -21.128  32.330  1.00 34.36           C
ATOM   2910  O   ALA G 137      33.499 -21.517  33.102  1.00 32.39           O
ATOM   2911  H   ALA G 137      30.306 -21.623  30.551  1.00 38.32           H
ATOM   2912  N   PHE G 138      32.206 -19.872  32.353  1.00 31.98           N
ATOM   2913  CA  PHE G 138      32.674 -18.924  33.345  1.00 33.08           C
ATOM   2914  HA  PHE G 138      33.649 -18.835  33.288  1.00 33.51           H
ATOM   2915  CB  PHE G 138      32.038 -17.547  33.147  1.00 33.77           C
ATOM   2916  HB3 PHE G 138      32.057 -17.067  33.989  1.00 34.11           H
ATOM   2917  HB2 PHE G 138      31.122 -17.663  32.852  1.00 34.08           H
ATOM   2918  CG  PHE G 138      32.757 -16.703  32.114  1.00 35.91           C
ATOM   2919  CD1 PHE G 138      34.046 -16.234  32.370  1.00 35.09           C
ATOM   2920  HD1 PHE G 138      34.458 -16.438  33.179  1.00 35.52           H
ATOM   2921  CE1 PHE G 138      34.711 -15.466  31.442  1.00 36.32           C
ATOM   2922  HE1 PHE G 138      35.566 -15.151  31.626  1.00 35.21           H
ATOM   2923  CZ  PHE G 138      34.093 -15.142  30.239  1.00 32.95           C
ATOM   2924  HZ  PHE G 138      34.542 -14.625  29.610  1.00 34.26           H
ATOM   2925  CE2 PHE G 138      32.816 -15.601  29.973  1.00 35.33           C
ATOM   2926  HE2 PHE G 138      32.406 -15.391  29.165  1.00 33.82           H
ATOM   2927  CD2 PHE G 138      32.156 -16.388  30.905  1.00 31.49           C
ATOM   2928  HD2 PHE G 138      31.294 -16.686  30.728  1.00 33.39           H
ATOM   2929  C   PHE G 138      32.299 -19.437  34.759  1.00 35.84           C
ATOM   2930  O   PHE G 138      33.076 -19.250  35.696  1.00 32.62           O
ATOM   2931  H   PHE G 138      31.639 -19.545  31.794  1.00 32.82           H
ATOM   2932  N   GLN G 139      31.131 -20.061  34.900  1.00 38.11           N
ATOM   2933  CA  GLN G 139      30.662 -20.552  36.218  1.00 39.69           C
ATOM   2934  HA  GLN G 139      30.627 -19.808  36.856  1.00 39.02           H
ATOM   2935  CB  GLN G 139      29.263 -21.141  36.070  1.00 42.16           C
ATOM   2936  HB3 GLN G 139      29.190 -21.930  36.630  1.00 43.15           H
ATOM   2937  HB2 GLN G 139      29.115 -21.378  35.141  1.00 43.05           H
ATOM   2938  CG  GLN G 139      28.172 -20.165  36.487  1.00 49.23           C
ATOM   2939  HG3 GLN G 139      28.290 -19.336  35.996  1.00 48.84           H
ATOM   2940  HG2 GLN G 139      28.247 -19.998  37.439  1.00 48.91           H
ATOM   2941  CD  GLN G 139      26.760 -20.679  36.210  1.00 55.99           C
ATOM   2942  OE1 GLN G 139      25.854 -19.876  35.951  1.00 61.04           O
ATOM   2943  NE2 GLN G 139      26.559 -22.000  36.269  1.00 54.14           N
ATOM   2944 HE21 GLN G 139      25.875 -22.312  36.686  1.00 54.66           H
ATOM   2945 HE22 GLN G 139      27.085 -22.534  35.848  1.00 54.54           H
ATOM   2946  C   GLN G 139      31.546 -21.640  36.783  1.00 35.64           C
ATOM   2947  O   GLN G 139      31.690 -21.710  37.998  1.00 38.48           O
ATOM   2948  H   GLN G 139      30.580 -20.208  34.257  1.00 37.95           H
ATOM   2949  N   LEU G 140      32.166 -22.479  35.964  1.00 33.02           N
ATOM   2950  CA  LEU G 140      33.088 -23.500  36.468  1.00 32.83           C
ATOM   2951  HA  LEU G 140      32.610 -24.119  37.058  1.00 33.03           H
ATOM   2952  CB  LEU G 140      33.740 -24.294  35.340  1.00 30.48           C
ATOM   2953  HB3 LEU G 140      34.438 -24.855  35.713  1.00 31.25           H
ATOM   2954  HB2 LEU G 140      34.121 -23.675  34.698  1.00 31.22           H
ATOM   2955  CG  LEU G 140      32.761 -25.196  34.594  1.00 31.36           C
ATOM   2956  HG  LEU G 140      32.005 -24.666  34.298  1.00 31.08           H
ATOM   2957  CD1 LEU G 140      33.444 -25.775  33.361  1.00 30.15           C
ATOM   2958 HD11 LEU G 140      33.860 -25.062  32.872  1.00 30.53           H
ATOM   2959 HD12 LEU G 140      32.784 -26.206  32.812  1.00 30.61           H
ATOM   2960 HD13 LEU G 140      34.106 -26.411  33.639  1.00 30.54           H
ATOM   2961  CD2 LEU G 140      32.236 -26.296  35.506  1.00 31.83           C
ATOM   2962 HD21 LEU G 140      32.972 -26.674  35.994  1.00 31.67           H
ATOM   2963 HD22 LEU G 140      31.817 -26.972  34.968  1.00 31.67           H
ATOM   2964 HD23 LEU G 140      31.598 -25.919  36.115  1.00 31.69           H
ATOM   2965  C   LEU G 140      34.212 -22.825  37.262  1.00 36.38           C
ATOM   2966  O   LEU G 140      34.601 -23.340  38.307  1.00 36.91           O
ATOM   2967  H   LEU G 140      32.070 -22.483  35.109  1.00 33.55           H
ATOM   2968  N   TRP G 141      34.704 -21.677  36.784  1.00 32.82           N
ATOM   2969  CA  TRP G 141      35.815 -20.998  37.425  1.00 30.18           C
ATOM   2970  HA  TRP G 141      36.515 -21.735  37.841  1.00 31.08           H
ATOM   2971  CB  TRP G 141      36.541 -20.163  36.378  1.00 31.66           C
ATOM   2972  HB3 TRP G 141      37.339 -19.598  36.864  1.00 31.06           H
ATOM   2973  HB2 TRP G 141      35.829 -19.479  35.910  1.00 31.07           H
ATOM   2974  CG  TRP G 141      37.161 -21.009  35.292  1.00 30.64           C
ATOM   2975  CD1 TRP G 141      36.775 -21.068  33.967  1.00 29.39           C
ATOM   2976  HD1 TRP G 141      35.998 -20.458  33.523  1.00 30.45           H
ATOM   2977  NE1 TRP G 141      37.539 -22.001  33.279  1.00 32.68           N
ATOM   2978  HE1 TRP G 141      37.455 -22.217  32.265  1.00 31.52           H
ATOM   2979  CE2 TRP G 141      38.431 -22.578  34.139  1.00 31.21           C
ATOM   2980  CD2 TRP G 141      38.225 -22.000  35.445  1.00 31.17           C
ATOM   2981  CE3 TRP G 141      39.006 -22.429  36.499  1.00 31.36           C
ATOM   2982  HE3 TRP G 141      38.871 -22.015  37.491  1.00 31.81           H
ATOM   2983  CZ3 TRP G 141      39.967 -23.414  36.264  1.00 33.44           C
ATOM   2984  HZ3 TRP G 141      40.590 -23.754  37.081  1.00 33.03           H
ATOM   2985  CH2 TRP G 141      40.161 -23.950  34.980  1.00 33.96           C
ATOM   2986  HH2 TRP G 141      40.914 -24.715  34.834  1.00 33.03           H
ATOM   2987  CZ2 TRP G 141      39.406 -23.533  33.902  1.00 30.66           C
ATOM   2988  HZ2 TRP G 141      39.535 -23.974  32.921  1.00 31.56           H
ATOM   2989  C   TRP G 141      35.384 -20.071  38.514  1.00 30.62           C
ATOM   2990  O   TRP G 141      36.129 -19.910  39.506  1.00 30.53           O
ATOM   2991  H   TRP G 141      34.397 -21.270  36.092  1.00 32.94           H
ATOM   2992  N   SER G 142      34.216 -19.438  38.434  1.00 30.45           N
ATOM   2993  CA  SER G 142      33.804 -18.474  39.454  1.00 31.04           C
ATOM   2994  HA  SER G 142      34.573 -17.935  39.735  1.00 31.46           H
ATOM   2995  CB  SER G 142      32.697 -17.535  38.949  1.00 29.24           C
ATOM   2996  HB3 SER G 142      33.048 -16.993  38.226  1.00 29.72           H
ATOM   2997  HB2 SER G 142      32.408 -16.967  39.680  1.00 29.70           H
ATOM   2998  OG  SER G 142      31.599 -18.266  38.479  1.00 29.31           O
ATOM   2999  HG  SER G 142      31.154 -17.494  38.205  0.00 29.88           H
ATOM   3000  C   SER G 142      33.276 -19.276  40.679  1.00 36.00           C
ATOM   3001  O   SER G 142      33.304 -18.753  41.799  1.00 38.15           O
ATOM   3002  H   SER G 142      33.615 -19.600  37.839  1.00 30.63           H
ATOM   3003  N   ASN G 143      32.813 -20.515  40.519  1.00 38.56           N
ATOM   3004  CA  ASN G 143      32.302 -21.298  41.659  1.00 38.68           C
ATOM   3005  HA  ASN G 143      31.629 -20.777  42.145  1.00 38.61           H
ATOM   3006  CB  ASN G 143      31.660 -22.586  41.157  1.00 36.74           C
ATOM   3007  HB3 ASN G 143      31.644 -23.233  41.879  1.00 37.48           H
ATOM   3008  HB2 ASN G 143      32.180 -22.930  40.414  1.00 37.48           H
ATOM   3009  CG  ASN G 143      30.225 -22.382  40.672  1.00 37.95           C
ATOM   3010  OD1 ASN G 143      29.556 -21.428  41.027  1.00 34.90           O
ATOM   3011  ND2 ASN G 143      29.751 -23.308  39.841  1.00 41.56           N
ATOM   3012 HD21 ASN G 143      28.924 -23.142  39.342  1.00 40.41           H
ATOM   3013 HD22 ASN G 143      30.221 -24.162  39.740  1.00 40.39           H
ATOM   3014  C   ASN G 143      33.442 -21.710  42.658  1.00 40.58           C
ATOM   3015  O   ASN G 143      33.121 -21.980  43.816  1.00 36.97           O
ATOM   3016  H   ASN G 143      32.764 -20.922  39.763  1.00 37.91           H
ATOM   3017  N   VAL G 144      34.709 -21.786  42.232  1.00 37.49           N
ATOM   3018  CA  VAL G 144      35.806 -22.171  43.140  1.00 34.82           C
ATOM   3019  HA  VAL G 144      35.438 -22.481  43.994  1.00 35.88           H
ATOM   3020  CB  VAL G 144      36.593 -23.350  42.469  1.00 34.99           C
ATOM   3021  HB  VAL G 144      37.245 -23.703  43.110  1.00 34.69           H
ATOM   3022  CG1 VAL G 144      35.625 -24.471  42.117  1.00 35.06           C
ATOM   3023 HG11 VAL G 144      35.049 -24.633  42.867  1.00 35.04           H
ATOM   3024 HG12 VAL G 144      36.126 -25.263  41.910  1.00 35.04           H
ATOM   3025 HG13 VAL G 144      35.103 -24.205  41.356  1.00 35.04           H
ATOM   3026  CG2 VAL G 144      37.341 -22.947  41.211  1.00 33.38           C
ATOM   3027 HG21 VAL G 144      36.746 -22.463  40.634  1.00 33.90           H
ATOM   3028 HG22 VAL G 144      37.655 -23.739  40.768  1.00 33.88           H
ATOM   3029 HG23 VAL G 144      38.085 -22.391  41.455  1.00 33.89           H
ATOM   3030  C   VAL G 144      36.793 -21.037  43.412  1.00 37.56           C
ATOM   3031  O   VAL G 144      37.891 -21.275  43.931  1.00 43.45           O
ATOM   3032  H   VAL G 144      34.949 -21.700  41.410  1.00 37.48           H
ATOM   3033  N   THR G 145      36.375 -19.818  43.094  1.00 35.90           N
ATOM   3034  CA  THR G 145      37.218 -18.631  43.291  1.00 32.94           C
ATOM   3035  HA  THR G 145      37.884 -18.801  43.990  1.00 33.65           H
ATOM   3036  CB  THR G 145      37.934 -18.210  42.005  1.00 36.13           C
ATOM   3037  HB  THR G 145      38.453 -17.409  42.178  1.00 34.79           H
ATOM   3038  OG1 THR G 145      36.933 -17.917  41.004  1.00 34.67           O
ATOM   3039  HG1 THR G 145      37.162 -17.764  40.197  0.00 34.88           H
ATOM   3040  CG2 THR G 145      38.853 -19.253  41.518  1.00 34.16           C
ATOM   3041 HG21 THR G 145      39.467 -19.499  42.214  1.00 34.75           H
ATOM   3042 HG22 THR G 145      39.349 -18.926  40.765  1.00 34.75           H
ATOM   3043 HG23 THR G 145      38.356 -20.030  41.251  1.00 34.77           H
ATOM   3044  C   THR G 145      36.365 -17.479  43.696  1.00 30.57           C
ATOM   3045  O   THR G 145      35.152 -17.619  43.736  1.00 32.37           O
ATOM   3046  H   THR G 145      35.607 -19.645  42.749  1.00 35.53           H
ATOM   3047  N   PRO G 146      36.965 -16.334  43.991  1.00 30.83           N
ATOM   3048  CA  PRO G 146      36.141 -15.104  44.223  1.00 34.59           C
ATOM   3049  HA  PRO G 146      35.300 -15.338  44.668  1.00 33.74           H
ATOM   3050  CB  PRO G 146      36.992 -14.257  45.172  1.00 33.31           C
ATOM   3051  HB3 PRO G 146      36.711 -14.417  46.086  1.00 34.02           H
ATOM   3052  HB2 PRO G 146      36.889 -13.319  44.947  1.00 34.02           H
ATOM   3053  CG  PRO G 146      38.375 -14.675  44.986  1.00 35.08           C
ATOM   3054  HG3 PRO G 146      38.839 -14.643  45.837  1.00 34.20           H
ATOM   3055  HG2 PRO G 146      38.805 -14.089  44.344  1.00 34.20           H
ATOM   3056  CD  PRO G 146      38.334 -16.068  44.470  1.00 33.18           C
ATOM   3057  HD3 PRO G 146      38.555 -16.686  45.184  1.00 33.04           H
ATOM   3058  HD2 PRO G 146      38.959 -16.161  43.734  1.00 33.06           H
ATOM   3059  C   PRO G 146      35.832 -14.318  42.940  1.00 35.51           C
ATOM   3060  O   PRO G 146      35.272 -13.225  42.992  1.00 34.98           O
ATOM   3061  N   LEU G 147      36.175 -14.922  41.816  1.00 35.46           N
ATOM   3062  CA  LEU G 147      35.993 -14.270  40.511  1.00 36.77           C
ATOM   3063  HA  LEU G 147      36.453 -13.405  40.498  1.00 35.58           H
ATOM   3064  CB  LEU G 147      36.531 -15.158  39.342  1.00 35.88           C
ATOM   3065  HB3 LEU G 147      35.908 -15.101  38.600  1.00 36.46           H
ATOM   3066  HB2 LEU G 147      36.586 -16.076  39.650  1.00 36.48           H
ATOM   3067  CG  LEU G 147      37.924 -14.761  38.811  1.00 37.55           C
ATOM   3068  HG  LEU G 147      37.821 -14.352  37.937  1.00 37.91           H
ATOM   3069  CD1 LEU G 147      38.819 -13.870  39.635  1.00 39.93           C
ATOM   3070 HD11 LEU G 147      38.488 -12.969  39.593  1.00 39.17           H
ATOM   3071 HD12 LEU G 147      39.710 -13.909  39.281  1.00 39.19           H
ATOM   3072 HD13 LEU G 147      38.814 -14.178  40.545  1.00 39.17           H
ATOM   3073  CD2 LEU G 147      38.629 -16.131  38.614  1.00 38.89           C
ATOM   3074 HD21 LEU G 147      38.785 -16.528  39.473  1.00 38.45           H
ATOM   3075 HD22 LEU G 147      39.464 -15.991  38.161  1.00 38.46           H
ATOM   3076 HD23 LEU G 147      38.063 -16.700  38.087  1.00 38.44           H
ATOM   3077  C   LEU G 147      34.501 -14.047  40.267  1.00 32.80           C
ATOM   3078  O   LEU G 147      33.734 -14.951  40.591  1.00 34.48           O
ATOM   3079  H   LEU G 147      36.427 -15.744  41.765  1.00 35.72           H
ATOM   3080  N   THR G 148      34.034 -12.909  39.740  1.00 30.72           N
ATOM   3081  CA  THR G 148      32.637 -12.798  39.248  1.00 30.74           C
ATOM   3082  HA  THR G 148      32.238 -13.690  39.178  1.00 31.02           H
ATOM   3083  CB  THR G 148      31.728 -11.915  40.119  1.00 30.01           C
ATOM   3084  HB  THR G 148      30.889 -11.770  39.654  1.00 30.42           H
ATOM   3085  OG1 THR G 148      32.331 -10.656  40.392  1.00 29.01           O
ATOM   3086  HG1 THR G 148      31.799 -10.265  40.941  0.00 28.63           H
ATOM   3087  CG2 THR G 148      31.427 -12.651  41.412  1.00 32.47           C
ATOM   3088 HG21 THR G 148      31.012 -13.496  41.219  1.00 31.69           H
ATOM   3089 HG22 THR G 148      30.833 -12.129  41.956  1.00 31.69           H
ATOM   3090 HG23 THR G 148      32.240 -12.807  41.897  1.00 31.69           H
ATOM   3091  C   THR G 148      32.731 -12.177  37.821  1.00 32.77           C
ATOM   3092  O   THR G 148      33.664 -11.459  37.466  1.00 30.94           O
ATOM   3093  H   THR G 148      34.497 -12.190  39.647  1.00 31.21           H
ATOM   3094  N   PHE G 149      31.712 -12.477  37.037  1.00 36.97           N
ATOM   3095  CA  PHE G 149      31.679 -12.081  35.633  1.00 39.20           C
ATOM   3096  HA  PHE G 149      32.414 -11.461  35.443  1.00 38.92           H
ATOM   3097  CB  PHE G 149      31.873 -13.346  34.810  1.00 36.69           C
ATOM   3098  HB3 PHE G 149      31.833 -13.119  33.867  1.00 37.40           H
ATOM   3099  HB2 PHE G 149      31.169 -13.976  35.029  1.00 37.37           H
ATOM   3100  CG  PHE G 149      33.185 -14.013  35.066  1.00 37.15           C
ATOM   3101  CD1 PHE G 149      34.349 -13.467  34.579  1.00 36.94           C
ATOM   3102  HD1 PHE G 149      34.313 -12.689  34.070  1.00 36.59           H
ATOM   3103  CE1 PHE G 149      35.567 -14.077  34.809  1.00 35.33           C
ATOM   3104  HE1 PHE G 149      36.346 -13.702  34.465  1.00 35.75           H
ATOM   3105  CZ  PHE G 149      35.630 -15.231  35.551  1.00 35.48           C
ATOM   3106  HZ  PHE G 149      36.452 -15.638  35.709  1.00 35.33           H
ATOM   3107  CE2 PHE G 149      34.483 -15.784  36.058  1.00 35.10           C
ATOM   3108  HE2 PHE G 149      34.526 -16.568  36.557  1.00 35.63           H
ATOM   3109  CD2 PHE G 149      33.262 -15.182  35.818  1.00 37.12           C
ATOM   3110  HD2 PHE G 149      32.486 -15.558  36.165  1.00 36.60           H
ATOM   3111  C   PHE G 149      30.371 -11.435  35.228  1.00 43.00           C
ATOM   3112  O   PHE G 149      29.293 -11.946  35.555  1.00 40.26           O
ATOM   3113  H   PHE G 149      31.014 -12.909  37.295  1.00 36.40           H
ATOM   3114  N   THR G 150      30.475 -10.306  34.527  1.00 45.19           N
ATOM   3115  CA  THR G 150      29.315  -9.622  34.013  1.00 45.10           C
ATOM   3116  HA  THR G 150      28.501 -10.104  34.268  1.00 44.37           H
ATOM   3117  CB  THR G 150      29.225  -8.182  34.530  1.00 47.33           C
ATOM   3118  HB  THR G 150      30.010  -7.691  34.240  1.00 47.86           H
ATOM   3119  OG1 THR G 150      29.181  -8.190  35.963  1.00 50.25           O
ATOM   3120  HG1 THR G 150      29.203  -7.442  36.156  0.00 50.52           H
ATOM   3121  CG2 THR G 150      27.978  -7.468  33.960  1.00 50.00           C
ATOM   3122 HG21 THR G 150      28.191  -7.057  33.120  1.00 49.07           H
ATOM   3123 HG22 THR G 150      27.679  -6.792  34.572  1.00 49.07           H
ATOM   3124 HG23 THR G 150      27.270  -8.103  33.827  1.00 49.04           H
ATOM   3125  C   THR G 150      29.400  -9.561  32.481  1.00 39.75           C
ATOM   3126  O   THR G 150      30.369  -9.102  31.898  1.00 35.23           O
ATOM   3127  H   THR G 150      31.220  -9.919  34.340  1.00 44.55           H
ATOM   3128  N   LYS G 151      28.354 -10.040  31.860  1.00 40.30           N
ATOM   3129  CA  LYS G 151      28.240 -10.001  30.426  1.00 44.41           C
ATOM   3130  HA  LYS G 151      29.104 -10.210  30.014  1.00 43.66           H
ATOM   3131  CB  LYS G 151      27.256 -11.051  30.053  1.00 43.28           C
ATOM   3132  HB3 LYS G 151      26.384 -10.796  30.394  1.00 43.82           H
ATOM   3133  HB2 LYS G 151      27.531 -11.892  30.452  1.00 43.73           H
ATOM   3134  CG  LYS G 151      27.123 -11.269  28.575  1.00 44.38           C
ATOM   3135  HG3 LYS G 151      27.964 -11.595  28.218  1.00 44.47           H
ATOM   3136  HG2 LYS G 151      26.871 -10.437  28.145  1.00 44.51           H
ATOM   3137  CD  LYS G 151      26.071 -12.279  28.300  1.00 45.83           C
ATOM   3138  HD3 LYS G 151      25.227 -11.952  28.649  1.00 45.72           H
ATOM   3139  HD2 LYS G 151      26.311 -13.107  28.744  1.00 45.76           H
ATOM   3140  CE  LYS G 151      25.882 -12.574  26.872  1.00 46.85           C
ATOM   3141  HE3 LYS G 151      26.742 -12.555  26.423  1.00 47.79           H
ATOM   3142  HE2 LYS G 151      25.284 -11.915  26.484  1.00 47.91           H
ATOM   3143  NZ  LYS G 151      25.290 -13.902  26.684  1.00 52.79           N
ATOM   3144  HZ1 LYS G 151      25.873 -14.574  27.045  1.00 50.83           H
ATOM   3145  HZ2 LYS G 151      25.159 -14.073  25.749  1.00 50.77           H
ATOM   3146  HZ3 LYS G 151      24.443 -13.950  27.133  1.00 50.85           H
ATOM   3147  C   LYS G 151      27.765  -8.670  29.925  1.00 46.60           C
ATOM   3148  O   LYS G 151      26.770  -8.168  30.441  1.00 48.33           O
ATOM   3149  H   LYS G 151      27.679 -10.400  32.254  1.00 41.17           H
ATOM   3150  N   VAL G 152      28.431  -8.083  28.936  1.00 46.07           N
ATOM   3151  CA  VAL G 152      27.964  -6.838  28.340  1.00 45.86           C
ATOM   3152  HA  VAL G 152      27.089  -6.601  28.711  1.00 46.48           H
ATOM   3153  CB  VAL G 152      28.926  -5.677  28.570  1.00 47.01           C
ATOM   3154  HB  VAL G 152      28.577  -4.881  28.117  1.00 47.13           H
ATOM   3155  CG1 VAL G 152      28.981  -5.375  30.078  1.00 47.75           C
ATOM   3156 HG11 VAL G 152      28.097  -5.164  30.388  1.00 47.47           H
ATOM   3157 HG12 VAL G 152      29.566  -4.628  30.225  1.00 47.51           H
ATOM   3158 HG13 VAL G 152      29.314  -6.148  30.540  1.00 47.50           H
ATOM   3159  CG2 VAL G 152      30.306  -5.972  28.003  1.00 48.08           C
ATOM   3160 HG21 VAL G 152      30.633  -6.789  28.385  1.00 47.72           H
ATOM   3161 HG22 VAL G 152      30.896  -5.247  28.225  1.00 47.73           H
ATOM   3162 HG23 VAL G 152      30.240  -6.059  27.049  1.00 47.70           H
ATOM   3163  C   VAL G 152      27.812  -7.082  26.836  1.00 47.51           C
ATOM   3164  O   VAL G 152      28.517  -7.903  26.220  1.00 45.34           O
ATOM   3165  H   VAL G 152      29.149  -8.397  28.580  1.00 46.16           H
ATOM   3166  N   SER G 153      26.835  -6.353  26.280  1.00 52.01           N
ATOM   3167  CA  SER G 153      26.510  -6.457  24.858  1.00 51.03           C
ATOM   3168  HA  SER G 153      26.787  -7.333  24.518  1.00 51.54           H
ATOM   3169  CB  SER G 153      24.983  -6.310  24.675  1.00 53.19           C
ATOM   3170  HB3 SER G 153      24.798  -6.048  23.759  1.00 53.76           H
ATOM   3171  HB2 SER G 153      24.655  -5.632  25.286  1.00 53.85           H
ATOM   3172  OG  SER G 153      24.324  -7.531  24.946  1.00 57.99           O
ATOM   3173  HG  SER G 153      23.351  -7.047  24.674  0.00 64.29           H
ATOM   3174  C   SER G 153      27.161  -5.385  24.024  1.00 50.87           C
ATOM   3175  O   SER G 153      27.029  -5.469  22.811  1.00 54.50           O
ATOM   3176  H   SER G 153      26.314  -5.826  26.720  1.00 50.66           H
ATOM   3177  N   GLU G 154      27.846  -4.377  24.558  1.00 52.06           N
ATOM   3178  CA  GLU G 154      28.574  -3.434  23.722  1.00 55.47           C
ATOM   3179  HA  GLU G 154      28.864  -3.875  22.897  1.00 56.32           H
ATOM   3180  CB  GLU G 154      27.786  -2.151  23.351  1.00 69.42           C
ATOM   3181  HB3 GLU G 154      28.023  -1.887  22.448  1.00 67.91           H
ATOM   3182  HB2 GLU G 154      28.024  -1.446  23.973  1.00 67.98           H
ATOM   3183  CG  GLU G 154      26.272  -2.328  23.404  1.00 79.14           C
ATOM   3184  HG3 GLU G 154      26.049  -3.231  23.127  1.00 78.20           H
ATOM   3185  HG2 GLU G 154      25.858  -1.686  22.806  1.00 78.50           H
ATOM   3186  CD  GLU G 154      25.703  -2.109  24.801  1.00 87.49           C
ATOM   3187  OE1 GLU G 154      26.041  -1.076  25.433  1.00 91.12           O
ATOM   3188  OE2 GLU G 154      24.940  -2.990  25.275  1.00 93.93           O
ATOM   3189  C   GLU G 154      29.797  -2.913  24.459  1.00 51.25           C
ATOM   3190  O   GLU G 154      29.900  -2.973  25.671  1.00 52.45           O
ATOM   3191  H   GLU G 154      27.895  -4.213  25.400  1.00 52.55           H
ATOM   3192  N   GLY G 155      30.727  -2.411  23.665  1.00 57.02           N
ATOM   3193  CA  GLY G 155      31.842  -1.630  24.184  1.00 61.63           C
ATOM   3194  HA3 GLY G 155      31.532  -1.061  24.906  1.00 61.22           H
ATOM   3195  HA2 GLY G 155      32.205  -1.070  23.480  1.00 61.21           H
ATOM   3196  C   GLY G 155      32.949  -2.530  24.716  1.00 64.69           C
ATOM   3197  O   GLY G 155      33.219  -3.635  24.253  1.00 58.13           O
ATOM   3198  H   GLY G 155      30.735  -2.503  22.810  1.00 56.63           H
ATOM   3199  N   GLN G 156      33.528  -1.859  25.716  1.00 73.75           N
ATOM   3200  CA  GLN G 156      34.583  -2.447  26.567  1.00 85.73           C
ATOM   3201  HA  GLN G 156      35.423  -2.518  26.067  1.00 83.66           H
ATOM   3202  CB  GLN G 156      34.795  -1.417  27.842  1.00102.58           C
ATOM   3203  HB3 GLN G 156      34.728  -1.926  28.665  1.00 98.89           H
ATOM   3204  HB2 GLN G 156      34.095  -0.747  27.817  1.00 98.68           H
ATOM   3205  CG  GLN G 156      36.170  -0.665  27.862  1.00106.56           C
ATOM   3206  HG3 GLN G 156      36.051   0.196  28.295  1.00103.94           H
ATOM   3207  HG2 GLN G 156      36.471  -0.536  26.949  1.00103.94           H
ATOM   3208  CD  GLN G 156      37.274  -1.425  28.622  1.00 99.60           C
ATOM   3209  OE1 GLN G 156      38.439  -1.019  28.579  1.00 91.27           O
ATOM   3210  NE2 GLN G 156      36.912  -2.476  29.349  1.00 95.37           N
ATOM   3211 HE21 GLN G 156      37.130  -3.269  29.097  1.00 96.65           H
ATOM   3212 HE22 GLN G 156      36.445  -2.365  30.063  1.00 96.66           H
ATOM   3213  C   GLN G 156      34.320  -3.735  27.264  1.00 73.19           C
ATOM   3214  O   GLN G 156      33.358  -3.726  28.078  1.00 83.43           O
ATOM   3215  H   GLN G 156      33.319  -1.055  25.936  1.00 74.19           H
ATOM   3216  N   ALA G 157      34.993  -4.865  27.078  1.00 55.72           N
ATOM   3217  CA  ALA G 157      34.982  -5.893  28.098  1.00 45.03           C
ATOM   3218  HA  ALA G 157      34.759  -5.490  28.962  1.00 46.16           H
ATOM   3219  CB  ALA G 157      33.992  -7.007  27.817  1.00 44.60           C
ATOM   3220  HB1 ALA G 157      33.111  -6.630  27.748  1.00 44.69           H
ATOM   3221  HB2 ALA G 157      34.021  -7.636  28.541  1.00 44.52           H
ATOM   3222  HB3 ALA G 157      34.229  -7.441  26.995  1.00 44.67           H
ATOM   3223  C   ALA G 157      36.386  -6.472  28.184  1.00 41.28           C
ATOM   3224  O   ALA G 157      37.193  -6.479  27.257  1.00 42.24           O
ATOM   3225  H   ALA G 157      35.393  -5.087  26.349  1.00 56.43           H
ATOM   3226  N   ASP G 158      36.651  -6.947  29.402  1.00 37.13           N
ATOM   3227  CA  ASP G 158      37.934  -7.528  29.733  1.00 35.39           C
ATOM   3228  HA  ASP G 158      38.644  -6.863  29.612  1.00 34.74           H
ATOM   3229  CB  ASP G 158      37.917  -7.984  31.217  1.00 34.96           C
ATOM   3230  HB3 ASP G 158      38.738  -8.463  31.410  1.00 35.71           H
ATOM   3231  HB2 ASP G 158      37.153  -8.563  31.361  1.00 35.68           H
ATOM   3232  CG  ASP G 158      37.811  -6.808  32.198  1.00 37.82           C
ATOM   3233  OD1 ASP G 158      38.545  -5.810  31.990  1.00 34.96           O
ATOM   3234  OD2 ASP G 158      37.015  -6.878  33.175  1.00 34.71           O
ATOM   3235  C   ASP G 158      38.203  -8.722  28.804  1.00 31.00           C
ATOM   3236  O   ASP G 158      39.254  -8.810  28.171  1.00 30.36           O
ATOM   3237  H   ASP G 158      36.078  -6.979  30.044  1.00 37.71           H
ATOM   3238  N   ILE G 159      37.216  -9.615  28.735  1.00 29.17           N
ATOM   3239  CA  ILE G 159      37.336 -10.832  27.943  1.00 27.61           C
ATOM   3240  HA  ILE G 159      38.254 -10.926  27.614  1.00 28.06           H
ATOM   3241  CB  ILE G 159      37.003 -12.045  28.852  1.00 26.96           C
ATOM   3242  HB  ILE G 159      36.150 -11.891  29.286  1.00 26.65           H
ATOM   3243  CG1 ILE G 159      38.091 -12.190  29.921  1.00 26.93           C
ATOM   3244 HG13 ILE G 159      38.236 -11.328  30.341  1.00 27.48           H
ATOM   3245 HG12 ILE G 159      38.909 -12.494  29.497  1.00 27.46           H
ATOM   3246  CD1 ILE G 159      37.733 -13.183  31.007  1.00 29.29           C
ATOM   3247 HD11 ILE G 159      36.830 -13.024  31.291  1.00 28.53           H
ATOM   3248 HD12 ILE G 159      38.333 -13.065  31.747  1.00 28.53           H
ATOM   3249 HD13 ILE G 159      37.815 -14.073  30.656  1.00 28.50           H
ATOM   3250  CG2 ILE G 159      36.926 -13.346  28.047  1.00 24.78           C
ATOM   3251 HG21 ILE G 159      36.124 -13.340  27.520  1.00 25.47           H
ATOM   3252 HG22 ILE G 159      36.914 -14.089  28.655  1.00 25.47           H
ATOM   3253 HG23 ILE G 159      37.694 -13.404  27.474  1.00 25.44           H
ATOM   3254  C   ILE G 159      36.379 -10.746  26.733  1.00 28.93           C
ATOM   3255  O   ILE G 159      35.164 -10.963  26.821  1.00 28.15           O
ATOM   3256  H   ILE G 159      36.468  -9.542  29.152  1.00 29.25           H
ATOM   3257  N   MET G 160      37.005 -10.413  25.595  1.00 31.36           N
ATOM   3258  CA  MET G 160      36.293 -10.297  24.332  1.00 28.29           C
ATOM   3259  HA  MET G 160      35.363 -10.033  24.493  1.00 28.97           H
ATOM   3260  CB  MET G 160      36.948  -9.275  23.408  1.00 29.90           C
ATOM   3261  HB3 MET G 160      36.482  -9.275  22.558  1.00 30.21           H
ATOM   3262  HB2 MET G 160      37.877  -9.519  23.276  1.00 30.20           H
ATOM   3263  CG  MET G 160      36.910  -7.863  23.960  1.00 32.80           C
ATOM   3264  HG3 MET G 160      37.449  -7.289  23.393  1.00 33.41           H
ATOM   3265  HG2 MET G 160      37.267  -7.867  24.861  1.00 33.41           H
ATOM   3266  SD  MET G 160      35.242  -7.175  24.025  1.00 38.93           S
ATOM   3267  CE  MET G 160      35.172  -6.457  22.379  1.00 44.32           C
ATOM   3268  HE1 MET G 160      35.822  -5.753  22.318  1.00 42.59           H
ATOM   3269  HE2 MET G 160      34.292  -6.104  22.230  1.00 42.59           H
ATOM   3270  HE3 MET G 160      35.366  -7.139  21.732  1.00 42.59           H
ATOM   3271  C   MET G 160      36.342 -11.671  23.687  1.00 27.26           C
ATOM   3272  O   MET G 160      37.424 -12.229  23.444  1.00 26.52           O
ATOM   3273  H   MET G 160      37.852 -10.277  25.531  1.00 30.01           H
ATOM   3274  N   ILE G 161      35.172 -12.219  23.420  1.00 26.77           N
ATOM   3275  CA  ILE G 161      35.061 -13.543  22.840  1.00 25.70           C
ATOM   3276  HA  ILE G 161      35.930 -13.995  22.864  1.00 25.87           H
ATOM   3277  CB  ILE G 161      34.043 -14.370  23.644  1.00 25.07           C
ATOM   3278  HB  ILE G 161      33.227 -13.855  23.743  1.00 25.72           H
ATOM   3279  CG1 ILE G 161      34.603 -14.670  25.014  1.00 26.16           C
ATOM   3280 HG13 ILE G 161      34.963 -13.853  25.394  1.00 26.09           H
ATOM   3281 HG12 ILE G 161      35.304 -15.334  24.930  1.00 26.09           H
ATOM   3282  CD1 ILE G 161      33.565 -15.209  25.972  1.00 26.99           C
ATOM   3283 HD11 ILE G 161      32.777 -14.663  25.918  1.00 26.72           H
ATOM   3284 HD12 ILE G 161      33.920 -15.185  26.863  1.00 26.72           H
ATOM   3285 HD13 ILE G 161      33.355 -16.113  25.727  1.00 26.72           H
ATOM   3286  CG2 ILE G 161      33.724 -15.663  22.919  1.00 26.67           C
ATOM   3287 HG21 ILE G 161      33.096 -15.480  22.217  1.00 26.16           H
ATOM   3288 HG22 ILE G 161      33.346 -16.286  23.544  1.00 26.17           H
ATOM   3289 HG23 ILE G 161      34.534 -16.021  22.549  1.00 26.16           H
ATOM   3290  C   ILE G 161      34.596 -13.424  21.378  1.00 26.21           C
ATOM   3291  O   ILE G 161      33.666 -12.666  21.099  1.00 23.90           O
ATOM   3292  H   ILE G 161      34.415 -11.841  23.574  1.00 26.63           H
ATOM   3293  N   SER G 162      35.203 -14.157  20.453  1.00 24.53           N
ATOM   3294  CA  SER G 162      34.809 -14.100  19.079  1.00 23.68           C
ATOM   3295  HA  SER G 162      33.851 -13.906  19.015  1.00 24.01           H
ATOM   3296  CB  SER G 162      35.598 -12.961  18.386  1.00 24.95           C
ATOM   3297  HB3 SER G 162      35.410 -12.125  18.840  1.00 25.69           H
ATOM   3298  HB2 SER G 162      35.322 -12.905  17.458  1.00 25.70           H
ATOM   3299  OG  SER G 162      36.976 -13.211  18.438  1.00 29.73           O
ATOM   3300  HG  SER G 162      37.327 -12.570  18.079  0.00 30.12           H
ATOM   3301  C   SER G 162      35.100 -15.378  18.338  1.00 22.97           C
ATOM   3302  O   SER G 162      35.939 -16.177  18.730  1.00 24.78           O
ATOM   3303  H   SER G 162      35.856 -14.694  20.610  1.00 24.70           H
ATOM   3304  N   PHE G 163      34.340 -15.533  17.241  1.00 22.94           N
ATOM   3305  CA  PHE G 163      34.539 -16.629  16.319  1.00 23.93           C
ATOM   3306  HA  PHE G 163      35.140 -17.295  16.712  1.00 23.88           H
ATOM   3307  CB  PHE G 163      33.214 -17.289  15.998  1.00 23.80           C
ATOM   3308  HB3 PHE G 163      33.354 -17.957  15.309  1.00 23.49           H
ATOM   3309  HB2 PHE G 163      32.593 -16.613  15.684  1.00 23.46           H
ATOM   3310  CG  PHE G 163      32.598 -17.971  17.185  1.00 22.26           C
ATOM   3311  CD1 PHE G 163      31.873 -17.247  18.112  1.00 22.79           C
ATOM   3312  HD1 PHE G 163      31.755 -16.332  17.992  1.00 23.25           H
ATOM   3313  CE1 PHE G 163      31.321 -17.871  19.226  1.00 25.17           C
ATOM   3314  HE1 PHE G 163      30.815 -17.380  19.832  1.00 24.65           H
ATOM   3315  CZ  PHE G 163      31.485 -19.235  19.405  1.00 25.54           C
ATOM   3316  HZ  PHE G 163      31.101 -19.658  20.139  1.00 25.38           H
ATOM   3317  CE2 PHE G 163      32.189 -19.972  18.471  1.00 25.37           C
ATOM   3318  HE2 PHE G 163      32.322 -20.883  18.600  1.00 25.01           H
ATOM   3319  CD2 PHE G 163      32.771 -19.328  17.377  1.00 23.78           C
ATOM   3320  HD2 PHE G 163      33.259 -19.822  16.759  1.00 23.78           H
ATOM   3321  C   PHE G 163      35.163 -16.087  15.056  1.00 24.84           C
ATOM   3322  O   PHE G 163      34.601 -15.172  14.456  1.00 23.93           O
ATOM   3323  H   PHE G 163      33.701 -15.004  17.018  1.00 23.36           H
ATOM   3324  N   VAL G 164      36.297 -16.678  14.666  1.00 24.21           N
ATOM   3325  CA  VAL G 164      37.061 -16.192  13.537  1.00 27.46           C
ATOM   3326  HA  VAL G 164      36.478 -15.697  12.924  1.00 27.06           H
ATOM   3327  CB  VAL G 164      38.169 -15.261  14.034  1.00 27.04           C
ATOM   3328  HB  VAL G 164      38.733 -15.003  13.275  1.00 27.39           H
ATOM   3329  CG1 VAL G 164      37.601 -13.986  14.653  1.00 26.98           C
ATOM   3330 HG11 VAL G 164      36.899 -13.653  14.090  1.00 26.99           H
ATOM   3331 HG12 VAL G 164      38.303 -13.335  14.723  1.00 26.99           H
ATOM   3332 HG13 VAL G 164      37.255 -14.190  15.524  1.00 26.99           H
ATOM   3333  CG2 VAL G 164      39.042 -15.977  15.043  1.00 28.47           C
ATOM   3334 HG21 VAL G 164      38.485 -16.345  15.733  1.00 27.98           H
ATOM   3335 HG22 VAL G 164      39.661 -15.348  15.422  1.00 28.00           H
ATOM   3336 HG23 VAL G 164      39.521 -16.680  14.599  1.00 28.01           H
ATOM   3337  C   VAL G 164      37.731 -17.324  12.778  1.00 29.42           C
ATOM   3338  O   VAL G 164      37.791 -18.428  13.312  1.00 26.26           O
ATOM   3339  H   VAL G 164      36.632 -17.377  15.039  1.00 25.13           H
ATOM   3340  N   ARG G 165      38.193 -17.093  11.537  1.00 30.28           N
ATOM   3341  CA  ARG G 165      38.988 -18.127  10.810  1.00 33.68           C
ATOM   3342  HA  ARG G 165      39.251 -18.834  11.435  1.00 33.47           H
ATOM   3343  CB  ARG G 165      38.164 -18.790   9.619  1.00 35.21           C
ATOM   3344  HB3 ARG G 165      37.680 -19.556   9.967  1.00 36.01           H
ATOM   3345  HB2 ARG G 165      38.788 -19.082   8.936  1.00 36.02           H
ATOM   3346  CG  ARG G 165      37.164 -17.883   8.964  1.00 40.46           C
ATOM   3347  HG3 ARG G 165      37.597 -17.046   8.735  1.00 39.39           H
ATOM   3348  HG2 ARG G 165      36.433 -17.721   9.582  1.00 39.35           H
ATOM   3349  CD  ARG G 165      36.561 -18.495   7.645  1.00 41.53           C
ATOM   3350  HD3 ARG G 165      37.288 -18.816   7.090  1.00 42.12           H
ATOM   3351  HD2 ARG G 165      36.071 -17.801   7.176  1.00 42.19           H
ATOM   3352  NE  ARG G 165      35.621 -19.641   7.872  1.00 45.36           N
ATOM   3353  HE  ARG G 165      35.938 -20.535   7.668  1.00 44.99           H
ATOM   3354  CZ  ARG G 165      34.329 -19.495   8.190  1.00 48.05           C
ATOM   3355  NH1 ARG G 165      33.806 -18.294   8.433  1.00 45.68           N
ATOM   3356 HH11 ARG G 165      34.294 -17.590   8.358  1.00 46.38           H
ATOM   3357 HH12 ARG G 165      32.976 -18.222   8.645  1.00 46.43           H
ATOM   3358  NH2 ARG G 165      33.543 -20.575   8.318  1.00 49.29           N
ATOM   3359 HH21 ARG G 165      33.864 -21.359   8.170  1.00 48.82           H
ATOM   3360 HH22 ARG G 165      32.710 -20.480   8.506  1.00 48.82           H
ATOM   3361  C   ARG G 165      40.280 -17.521  10.182  1.00 34.93           C
ATOM   3362  O   ARG G 165      40.516 -16.320  10.023  1.00 32.02           O
ATOM   3363  H   ARG G 165      37.990 -16.403  11.065  1.00 30.88           H
ATOM   3364  N   GLY G 166      41.119 -18.539   9.942  1.00 34.57           N
ATOM   3365  CA  GLY G 166      42.459 -18.333   9.349  1.00 34.62           C
ATOM   3366  HA3 GLY G 166      42.379 -18.172   8.395  1.00 35.35           H
ATOM   3367  HA2 GLY G 166      43.009 -19.120   9.490  1.00 35.32           H
ATOM   3368  C   GLY G 166      43.137 -17.134   9.998  1.00 37.90           C
ATOM   3369  O   GLY G 166      43.210 -17.056  11.233  1.00 31.56           O
ATOM   3370  H   GLY G 166      40.960 -19.353  10.167  1.00 34.65           H
ATOM   3371  N   ASP G 167      43.636 -16.198   9.179  1.00 34.14           N
ATOM   3372  CA  ASP G 167      44.292 -15.009   9.690  1.00 33.45           C
ATOM   3373  HA  ASP G 167      44.864 -15.241  10.452  1.00 34.58           H
ATOM   3374  CB  ASP G 167      45.151 -14.368   8.592  1.00 39.39           C
ATOM   3375  HB3 ASP G 167      44.569 -14.039   7.890  1.00 38.71           H
ATOM   3376  HB2 ASP G 167      45.756 -15.036   8.234  1.00 38.77           H
ATOM   3377  CG  ASP G 167      45.985 -13.199   9.090  1.00 43.42           C
ATOM   3378  OD1 ASP G 167      46.724 -12.660   8.259  1.00 46.64           O
ATOM   3379  OD2 ASP G 167      45.916 -12.793  10.255  1.00 44.92           O
ATOM   3380  C   ASP G 167      43.231 -14.031  10.147  1.00 32.98           C
ATOM   3381  O   ASP G 167      42.371 -13.645   9.351  1.00 30.64           O
ATOM   3382  H   ASP G 167      43.588 -16.230   8.321  1.00 34.84           H
ATOM   3383  N   HIS G 168      43.233 -13.633  11.416  1.00 32.45           N
ATOM   3384  CA  HIS G 168      42.241 -12.675  11.917  1.00 30.63           C
ATOM   3385  HA  HIS G 168      41.700 -12.222  11.075  1.00 32.07           H
ATOM   3386  CB  HIS G 168      41.230 -13.450  12.802  1.00 32.17           C
ATOM   3387  HB3 HIS G 168      40.563 -14.024  12.157  1.00 30.38           H
ATOM   3388  HB2 HIS G 168      40.653 -12.733  13.390  1.00 30.42           H
ATOM   3389  CG  HIS G 168      41.888 -14.411  13.759  1.00 26.54           C
ATOM   3390  ND1 HIS G 168      42.399 -15.569  13.365  1.00 24.19           N
ATOM   3391  HD1 HIS G 168      42.388 -15.931  12.390  1.00 25.37           H
ATOM   3392  CE1 HIS G 168      42.947 -16.195  14.419  1.00 26.38           C
ATOM   3393  HE1 HIS G 168      43.403 -17.177  14.408  1.00 25.99           H
ATOM   3394  NE2 HIS G 168      42.752 -15.446  15.488  1.00 26.71           N
ATOM   3395  HE2 HIS G 168      43.052 -15.683  16.455  1.00 26.72           H
ATOM   3396  CD2 HIS G 168      42.111 -14.328  15.122  1.00 27.22           C
ATOM   3397  HD2 HIS G 168      41.847 -13.499  15.767  1.00 26.94           H
ATOM   3398  C   HIS G 168      42.919 -11.580  12.709  1.00 35.04           C
ATOM   3399  O   HIS G 168      42.392 -11.059  13.691  1.00 33.12           O
ATOM   3400  H   HIS G 168      43.748 -13.954  12.026  1.00 32.10           H
ATOM   3401  N   ARG G 169      44.101 -11.228  12.188  1.00 38.82           N
ATOM   3402  CA  ARG G 169      44.898 -10.057  12.703  1.00 37.19           C
ATOM   3403  HA  ARG G 169      45.701  -9.947  12.152  1.00 37.31           H
ATOM   3404  CB  ARG G 169      43.973  -8.854  12.452  1.00 41.18           C
ATOM   3405  HB3 ARG G 169      44.310  -8.081  12.931  1.00 41.18           H
ATOM   3406  HB2 ARG G 169      43.073  -9.069  12.745  1.00 41.20           H
ATOM   3407  CG  ARG G 169      43.935  -8.519  10.956  1.00 46.17           C
ATOM   3408  HG3 ARG G 169      43.588  -9.288  10.476  1.00 45.83           H
ATOM   3409  HG2 ARG G 169      44.838  -8.329  10.658  1.00 45.83           H
ATOM   3410  CD  ARG G 169      43.086  -7.344  10.594  1.00 50.38           C
ATOM   3411  HD3 ARG G 169      43.467  -6.537  10.975  1.00 50.47           H
ATOM   3412  HD2 ARG G 169      42.184  -7.482  10.925  1.00 50.53           H
ATOM   3413  NE  ARG G 169      43.031  -7.190   9.142  1.00 55.31           N
ATOM   3414  HE  ARG G 169      43.855  -7.311   8.644  1.00 54.11           H
ATOM   3415  CZ  ARG G 169      41.942  -6.874   8.461  1.00 55.31           C
ATOM   3416  NH1 ARG G 169      40.823  -6.499   9.058  1.00 58.31           N
ATOM   3417 HH11 ARG G 169      40.775  -6.491   9.916  1.00 57.24           H
ATOM   3418 HH12 ARG G 169      40.147  -6.251   8.587  1.00 57.29           H
ATOM   3419  NH2 ARG G 169      42.010  -6.876   7.135  1.00 54.86           N
ATOM   3420 HH21 ARG G 169      42.741  -7.104   6.743  1.00 55.04           H
ATOM   3421 HH22 ARG G 169      41.334  -6.622   6.669  1.00 55.05           H
ATOM   3422  C   ARG G 169      45.320 -10.098  14.144  1.00 32.44           C
ATOM   3423  O   ARG G 169      45.360  -9.078  14.802  1.00 29.98           O
ATOM   3424  H   ARG G 169      44.437 -11.580  11.476  1.00 37.44           H
ATOM   3425  N   ASP G 170      45.718 -11.289  14.590  1.00 33.97           N
ATOM   3426  CA  ASP G 170      46.531 -11.424  15.808  1.00 32.70           C
ATOM   3427  HA  ASP G 170      46.914 -10.556  16.052  1.00 32.98           H
ATOM   3428  CB  ASP G 170      45.832 -12.012  17.022  1.00 31.42           C
ATOM   3429  HB3 ASP G 170      45.082 -11.444  17.258  1.00 31.68           H
ATOM   3430  HB2 ASP G 170      46.461 -12.049  17.759  1.00 31.67           H
ATOM   3431  CG  ASP G 170      45.294 -13.428  16.792  1.00 31.21           C
ATOM   3432  OD1 ASP G 170      45.809 -14.223  15.976  1.00 29.84           O
ATOM   3433  OD2 ASP G 170      44.346 -13.758  17.540  1.00 34.96           O
ATOM   3434  C   ASP G 170      47.634 -12.306  15.227  1.00 34.34           C
ATOM   3435  O   ASP G 170      47.591 -12.611  14.026  1.00 31.88           O
ATOM   3436  H   ASP G 170      45.519 -12.039  14.217  1.00 33.34           H
ATOM   3437  N   ASN G 171      48.617 -12.747  15.998  1.00 38.61           N
ATOM   3438  CA  ASN G 171      49.723 -13.496  15.451  1.00 38.83           C
ATOM   3439  HA  ASN G 171      49.836 -13.279  14.502  1.00 38.86           H
ATOM   3440  CB  ASN G 171      50.979 -13.043  16.219  1.00 39.67           C
ATOM   3441  HB3 ASN G 171      51.759 -13.469  15.830  1.00 40.04           H
ATOM   3442  HB2 ASN G 171      50.889 -13.300  17.150  1.00 40.02           H
ATOM   3443  CG  ASN G 171      51.191 -11.507  16.163  1.00 42.18           C
ATOM   3444  OD1 ASN G 171      51.753 -10.907  17.081  1.00 43.06           O
ATOM   3445  ND2 ASN G 171      50.682 -10.866  15.099  1.00 40.32           N
ATOM   3446 HD21 ASN G 171      50.292  -9.973  15.206  1.00 40.88           H
ATOM   3447 HD22 ASN G 171      50.711 -11.286  14.214  1.00 40.86           H
ATOM   3448  C   ASN G 171      49.574 -14.976  15.596  1.00 38.59           C
ATOM   3449  O   ASN G 171      50.559 -15.672  15.678  1.00 40.47           O
ATOM   3450  H   ASN G 171      48.667 -12.615  16.846  1.00 37.64           H
ATOM   3451  N   SER G 172      48.338 -15.451  15.650  1.00 40.91           N
ATOM   3452  CA  SER G 172      48.069 -16.875  15.737  1.00 38.25           C
ATOM   3453  HA  SER G 172      48.870 -17.383  15.492  1.00 38.83           H
ATOM   3454  CB  SER G 172      47.645 -17.268  17.115  1.00 37.82           C
ATOM   3455  HB3 SER G 172      47.229 -18.144  17.080  1.00 38.66           H
ATOM   3456  HB2 SER G 172      47.013 -16.613  17.450  1.00 38.66           H
ATOM   3457  OG  SER G 172      48.743 -17.319  17.969  1.00 41.03           O
ATOM   3458  HG  SER G 172      48.658 -17.549  18.686  0.00 40.29           H
ATOM   3459  C   SER G 172      46.952 -17.222  14.779  1.00 39.14           C
ATOM   3460  O   SER G 172      45.833 -17.427  15.198  1.00 39.85           O
ATOM   3461  H   SER G 172      47.631 -14.962  15.648  1.00 39.67           H
ATOM   3462  N   PRO G 173      47.250 -17.277  13.484  1.00 37.68           N
ATOM   3463  CA  PRO G 173      46.174 -17.618  12.562  1.00 36.11           C
ATOM   3464  HA  PRO G 173      45.441 -16.973  12.647  1.00 36.21           H
ATOM   3465  CB  PRO G 173      46.835 -17.455  11.165  1.00 38.24           C
ATOM   3466  HB3 PRO G 173      46.561 -16.608  10.780  1.00 37.81           H
ATOM   3467  HB2 PRO G 173      46.561 -18.189  10.593  1.00 37.81           H
ATOM   3468  CG  PRO G 173      48.298 -17.479  11.363  1.00 38.71           C
ATOM   3469  HG3 PRO G 173      48.703 -16.767  10.844  1.00 38.22           H
ATOM   3470  HG2 PRO G 173      48.646 -18.340  11.083  1.00 38.22           H
ATOM   3471  CD  PRO G 173      48.544 -17.271  12.793  1.00 37.11           C
ATOM   3472  HD3 PRO G 173      48.978 -16.414  12.927  1.00 37.61           H
ATOM   3473  HD2 PRO G 173      49.098 -17.990  13.135  1.00 37.61           H
ATOM   3474  C   PRO G 173      45.628 -19.027  12.784  1.00 33.12           C
ATOM   3475  O   PRO G 173      46.368 -19.897  13.220  1.00 32.12           O
ATOM   3476  N   PHE G 174      44.359 -19.276  12.462  1.00 32.24           N
ATOM   3477  CA  PHE G 174      43.779 -20.600  12.647  1.00 31.73           C
ATOM   3478  HA  PHE G 174      44.224 -21.055  13.391  1.00 31.61           H
ATOM   3479  CB  PHE G 174      42.274 -20.496  12.960  1.00 30.59           C
ATOM   3480  HB3 PHE G 174      41.834 -21.310  12.671  1.00 30.44           H
ATOM   3481  HB2 PHE G 174      41.904 -19.734  12.487  1.00 30.46           H
ATOM   3482  CG  PHE G 174      41.989 -20.308  14.455  1.00 28.95           C
ATOM   3483  CD1 PHE G 174      42.641 -21.100  15.404  1.00 28.40           C
ATOM   3484  HD1 PHE G 174      43.242 -21.752  15.124  1.00 28.89           H
ATOM   3485  CE1 PHE G 174      42.397 -20.930  16.750  1.00 29.78           C
ATOM   3486  HE1 PHE G 174      42.839 -21.460  17.373  1.00 29.18           H
ATOM   3487  CZ  PHE G 174      41.507 -19.958  17.174  1.00 28.56           C
ATOM   3488  HZ  PHE G 174      41.346 -19.840  18.082  1.00 28.91           H
ATOM   3489  CE2 PHE G 174      40.862 -19.173  16.256  1.00 29.07           C
ATOM   3490  HE2 PHE G 174      40.262 -18.522  16.541  1.00 29.04           H
ATOM   3491  CD2 PHE G 174      41.105 -19.345  14.899  1.00 29.45           C
ATOM   3492  HD2 PHE G 174      40.666 -18.805  14.283  1.00 29.25           H
ATOM   3493  C   PHE G 174      44.082 -21.372  11.337  1.00 31.95           C
ATOM   3494  O   PHE G 174      44.643 -20.870  10.388  1.00 29.12           O
ATOM   3495  H   PHE G 174      43.831 -18.709  12.086  1.00 32.33           H
ATOM   3496  N   ASP G 175      43.645 -22.615  11.357  1.00 36.09           N
ATOM   3497  CA  ASP G 175      44.102 -23.603  10.374  1.00 39.31           C
ATOM   3498  HA  ASP G 175      44.611 -23.156   9.666  1.00 38.66           H
ATOM   3499  CB  ASP G 175      45.062 -24.500  11.188  1.00 39.95           C
ATOM   3500  HB3 ASP G 175      45.835 -23.977  11.451  1.00 39.58           H
ATOM   3501  HB2 ASP G 175      45.339 -25.248  10.636  1.00 39.56           H
ATOM   3502  CG  ASP G 175      44.429 -25.053  12.435  1.00 39.05           C
ATOM   3503  OD1 ASP G 175      43.249 -24.747  12.676  1.00 49.31           O
ATOM   3504  OD2 ASP G 175      45.106 -25.786  13.173  1.00 36.31           O
ATOM   3505  C   ASP G 175      43.057 -24.482   9.736  1.00 39.04           C
ATOM   3506  O   ASP G 175      43.355 -25.598   9.316  1.00 35.30           O
ATOM   3507  H   ASP G 175      43.057 -22.912  11.916  1.00 35.72           H
ATOM   3508  N   GLY G 176      41.839 -23.988   9.623  1.00 40.21           N
ATOM   3509  CA  GLY G 176      40.780 -24.731   8.992  1.00 38.63           C
ATOM   3510  HA3 GLY G 176      41.111 -25.165   8.190  1.00 39.03           H
ATOM   3511  HA2 GLY G 176      40.053 -24.136   8.752  1.00 38.97           H
ATOM   3512  C   GLY G 176      40.264 -25.780   9.941  1.00 38.91           C
ATOM   3513  O   GLY G 176      40.713 -25.838  11.103  1.00 31.88           O
ATOM   3514  H   GLY G 176      41.597 -23.219   9.921  1.00 39.54           H
ATOM   3515  N   PRO G 177      39.323 -26.597   9.457  1.00 36.90           N
ATOM   3516  CA  PRO G 177      38.791 -27.671  10.302  1.00 38.99           C
ATOM   3517  HA  PRO G 177      38.183 -27.300  10.974  1.00 38.62           H
ATOM   3518  CB  PRO G 177      37.972 -28.572   9.315  1.00 39.55           C
ATOM   3519  HB3 PRO G 177      37.030 -28.507   9.533  1.00 39.99           H
ATOM   3520  HB2 PRO G 177      38.273 -29.491   9.398  1.00 39.98           H
ATOM   3521  CG  PRO G 177      38.212 -28.080   7.947  1.00 42.05           C
ATOM   3522  HG3 PRO G 177      37.365 -28.002   7.480  1.00 40.90           H
ATOM   3523  HG2 PRO G 177      38.797 -28.699   7.482  1.00 40.90           H
ATOM   3524  CD  PRO G 177      38.855 -26.761   8.066  1.00 39.75           C
ATOM   3525  HD3 PRO G 177      38.211 -26.067   7.858  1.00 39.53           H
ATOM   3526  HD2 PRO G 177      39.612 -26.714   7.462  1.00 39.58           H
ATOM   3527  C   PRO G 177      39.853 -28.496  10.995  1.00 38.69           C
ATOM   3528  O   PRO G 177      40.818 -28.880  10.357  1.00 37.65           O
ATOM   3529  N   GLY G 178      39.660 -28.759  12.277  1.00 37.86           N
ATOM   3530  CA  GLY G 178      40.570 -29.609  13.029  1.00 38.90           C
ATOM   3531  HA3 GLY G 178      40.896 -30.326  12.464  1.00 39.25           H
ATOM   3532  HA2 GLY G 178      40.109 -29.993  13.791  1.00 39.25           H
ATOM   3533  C   GLY G 178      41.757 -28.795  13.530  1.00 41.56           C
ATOM   3534  O   GLY G 178      41.755 -27.553  13.501  1.00 40.11           O
ATOM   3535  H   GLY G 178      39.009 -28.445  12.743  1.00 38.25           H
ATOM   3536  N   GLY G 179      42.769 -29.530  13.993  1.00 42.32           N
ATOM   3537  CA  GLY G 179      44.007 -28.921  14.467  1.00 40.99           C
ATOM   3538  HA3 GLY G 179      44.397 -28.374  13.768  1.00 40.22           H
ATOM   3539  HA2 GLY G 179      44.641 -29.613  14.716  1.00 40.26           H
ATOM   3540  C   GLY G 179      43.728 -28.053  15.673  1.00 36.81           C
ATOM   3541  O   GLY G 179      43.195 -28.526  16.684  1.00 36.26           O
ATOM   3542  H   GLY G 179      42.765 -30.389  14.030  1.00 41.81           H
ATOM   3543  N   ASN G 180      44.103 -26.785  15.604  1.00 34.78           N
ATOM   3544  CA  ASN G 180      43.826 -25.852  16.680  1.00 35.23           C
ATOM   3545  HA  ASN G 180      44.008 -26.275  17.545  1.00 34.68           H
ATOM   3546  CB  ASN G 180      44.696 -24.613  16.544  1.00 37.06           C
ATOM   3547  HB3 ASN G 180      44.383 -23.937  17.164  1.00 37.28           H
ATOM   3548  HB2 ASN G 180      44.636 -24.283  15.634  1.00 37.32           H
ATOM   3549  CG  ASN G 180      46.148 -24.891  16.847  1.00 40.09           C
ATOM   3550  OD1 ASN G 180      46.472 -25.433  17.903  1.00 41.66           O
ATOM   3551  ND2 ASN G 180      47.024 -24.553  15.928  1.00 40.92           N
ATOM   3552 HD21 ASN G 180      47.886 -24.168  16.192  1.00 40.66           H
ATOM   3553 HD22 ASN G 180      46.840 -24.741  14.984  1.00 40.65           H
ATOM   3554  C   ASN G 180      42.346 -25.472  16.613  1.00 31.23           C
ATOM   3555  O   ASN G 180      41.873 -25.045  15.555  1.00 27.63           O
ATOM   3556  H   ASN G 180      44.530 -26.440  14.942  1.00 35.46           H
ATOM   3557  N   LEU G 181      41.598 -25.675  17.691  1.00 28.11           N
ATOM   3558  CA  LEU G 181      40.221 -25.261  17.722  1.00 29.33           C
ATOM   3559  HA  LEU G 181      39.815 -25.380  16.838  1.00 28.16           H
ATOM   3560  CB  LEU G 181      39.567 -26.250  18.710  1.00 26.79           C
ATOM   3561  HB3 LEU G 181      38.603 -26.150  18.662  1.00 27.84           H
ATOM   3562  HB2 LEU G 181      39.875 -26.049  19.608  1.00 27.84           H
ATOM   3563  CG  LEU G 181      39.907 -27.725  18.410  1.00 28.84           C
ATOM   3564  HG  LEU G 181      40.860 -27.859  18.529  1.00 28.21           H
ATOM   3565  CD1 LEU G 181      39.181 -28.622  19.397  1.00 29.47           C
ATOM   3566 HD11 LEU G 181      39.481 -28.415  20.285  1.00 29.27           H
ATOM   3567 HD12 LEU G 181      39.378 -29.538  19.189  1.00 29.26           H
ATOM   3568 HD13 LEU G 181      38.236 -28.466  19.325  1.00 29.27           H
ATOM   3569  CD2 LEU G 181      39.550 -28.126  16.982  1.00 27.07           C
ATOM   3570 HD21 LEU G 181      38.655 -27.836  16.791  1.00 27.63           H
ATOM   3571 HD22 LEU G 181      39.608 -29.081  16.902  1.00 27.63           H
ATOM   3572 HD23 LEU G 181      40.167 -27.708  16.377  1.00 27.62           H
ATOM   3573  C   LEU G 181      39.872 -23.868  18.245  1.00 27.06           C
ATOM   3574  O   LEU G 181      38.847 -23.327  17.916  1.00 25.64           O
ATOM   3575  H   LEU G 181      41.818 -26.186  18.347  1.00 29.11           H
ATOM   3576  N   ALA G 182      40.745 -23.340  19.081  1.00 26.74           N
ATOM   3577  CA  ALA G 182      40.496 -22.093  19.750  1.00 26.59           C
ATOM   3578  HA  ALA G 182      40.254 -21.403  19.098  1.00 27.17           H
ATOM   3579  CB  ALA G 182      39.366 -22.252  20.747  1.00 26.76           C
ATOM   3580  HB1 ALA G 182      38.541 -22.361  20.269  1.00 26.71           H
ATOM   3581  HB2 ALA G 182      39.324 -21.467  21.298  1.00 26.74           H
ATOM   3582  HB3 ALA G 182      39.535 -23.025  21.291  1.00 26.71           H
ATOM   3583  C   ALA G 182      41.745 -21.655  20.501  1.00 29.53           C
ATOM   3584  O   ALA G 182      42.636 -22.475  20.696  1.00 25.89           O
ATOM   3585  H   ALA G 182      41.495 -23.705  19.291  1.00 26.81           H
ATOM   3586  N   HIS G 183      41.876 -20.397  20.907  1.00 27.49           N
ATOM   3587  CA  HIS G 183      42.982 -19.992  21.762  1.00 27.87           C
ATOM   3588  HA  HIS G 183      43.197 -20.787  22.490  1.00 27.92           H
ATOM   3589  CB  HIS G 183      44.271 -19.701  20.949  1.00 26.57           C
ATOM   3590  HB3 HIS G 183      44.648 -20.642  20.542  1.00 25.78           H
ATOM   3591  HB2 HIS G 183      45.016 -19.266  21.619  1.00 25.80           H
ATOM   3592  CG  HIS G 183      44.081 -18.746  19.792  1.00 22.32           C
ATOM   3593  ND1 HIS G 183      44.441 -19.087  18.535  1.00 23.56           N
ATOM   3594  HD1 HIS G 183      44.804 -20.018  18.244  1.00 23.16           H
ATOM   3595  CE1 HIS G 183      44.272 -18.032  17.722  1.00 23.06           C
ATOM   3596  HE1 HIS G 183      44.433 -18.025  16.652  1.00 22.92           H
ATOM   3597  NE2 HIS G 183      43.823 -17.016  18.447  1.00 21.75           N
ATOM   3598  HE2 HIS G 183      43.544 -16.086  18.076  1.00 22.50           H
ATOM   3599  CD2 HIS G 183      43.701 -17.418  19.738  1.00 23.08           C
ATOM   3600  HD2 HIS G 183      43.351 -16.816  20.567  1.00 22.64           H
ATOM   3601  C   HIS G 183      42.527 -18.773  22.500  1.00 29.56           C
ATOM   3602  O   HIS G 183      41.520 -18.103  22.150  1.00 26.16           O
ATOM   3603  H   HIS G 183      41.359 -19.752  20.670  1.00 28.05           H
ATOM   3604  N   ALA G 184      43.266 -18.485  23.570  1.00 30.06           N
ATOM   3605  CA  ALA G 184      42.962 -17.367  24.417  1.00 31.48           C
ATOM   3606  HA  ALA G 184      42.461 -16.692  23.914  1.00 32.12           H
ATOM   3607  CB  ALA G 184      42.115 -17.850  25.568  1.00 35.23           C
ATOM   3608  HB1 ALA G 184      41.240 -18.072  25.241  1.00 34.02           H
ATOM   3609  HB2 ALA G 184      42.053 -17.153  26.224  1.00 34.02           H
ATOM   3610  HB3 ALA G 184      42.527 -18.627  25.952  1.00 34.01           H
ATOM   3611  C   ALA G 184      44.234 -16.744  24.942  1.00 33.14           C
ATOM   3612  O   ALA G 184      45.269 -17.410  25.074  1.00 30.20           O
ATOM   3613  H   ALA G 184      43.960 -18.931  23.814  1.00 30.27           H
ATOM   3614  N   PHE G 185      44.174 -15.456  25.241  1.00 34.67           N
ATOM   3615  CA  PHE G 185      45.335 -14.735  25.731  1.00 36.68           C
ATOM   3616  HA  PHE G 185      46.152 -15.222  25.498  1.00 36.40           H
ATOM   3617  CB  PHE G 185      45.388 -13.344  25.094  1.00 38.98           C
ATOM   3618  HB3 PHE G 185      46.129 -12.848  25.476  1.00 38.12           H
ATOM   3619  HB2 PHE G 185      44.553 -12.882  25.271  1.00 38.10           H
ATOM   3620  CG  PHE G 185      45.580 -13.397  23.626  1.00 37.67           C
ATOM   3621  CD1 PHE G 185      44.506 -13.634  22.793  1.00 38.72           C
ATOM   3622  HD1 PHE G 185      43.652 -13.707  23.153  1.00 38.09           H
ATOM   3623  CE1 PHE G 185      44.677 -13.700  21.429  1.00 37.40           C
ATOM   3624  HE1 PHE G 185      43.942 -13.826  20.874  1.00 38.04           H
ATOM   3625  CZ  PHE G 185      45.930 -13.548  20.887  1.00 38.73           C
ATOM   3626  HZ  PHE G 185      46.049 -13.604  19.967  1.00 39.25           H
ATOM   3627  CE2 PHE G 185      47.020 -13.350  21.713  1.00 42.40           C
ATOM   3628  HE2 PHE G 185      47.869 -13.247  21.347  1.00 41.14           H
ATOM   3629  CD2 PHE G 185      46.847 -13.272  23.066  1.00 41.07           C
ATOM   3630  HD2 PHE G 185      47.580 -13.116  23.615  1.00 40.50           H
ATOM   3631  C   PHE G 185      45.269 -14.581  27.231  1.00 35.36           C
ATOM   3632  O   PHE G 185      44.193 -14.474  27.831  1.00 35.62           O
ATOM   3633  H   PHE G 185      43.469 -14.970  25.157  1.00 34.78           H
ATOM   3634  N   GLN G 186      46.473 -14.572  27.810  1.00 35.19           N
ATOM   3635  CA  GLN G 186      46.631 -14.426  29.219  1.00 33.24           C
ATOM   3636  HA  GLN G 186      46.142 -15.137  29.685  1.00 34.29           H
ATOM   3637  CB  GLN G 186      48.135 -14.514  29.595  1.00 36.37           C
ATOM   3638  HB3 GLN G 186      48.244 -14.254  30.523  1.00 35.51           H
ATOM   3639  HB2 GLN G 186      48.638 -13.915  29.022  1.00 35.36           H
ATOM   3640  CG  GLN G 186      48.716 -15.929  29.427  1.00 35.17           C
ATOM   3641  HG3 GLN G 186      49.670 -15.901  29.600  1.00 36.19           H
ATOM   3642  HG2 GLN G 186      48.552 -16.231  28.520  1.00 36.20           H
ATOM   3643  CD  GLN G 186      48.095 -16.936  30.376  1.00 38.37           C
ATOM   3644  OE1 GLN G 186      47.406 -17.878  29.947  1.00 43.15           O
ATOM   3645  NE2 GLN G 186      48.327 -16.748  31.683  1.00 39.15           N
ATOM   3646 HE21 GLN G 186      48.464 -17.423  32.197  1.00 38.88           H
ATOM   3647 HE22 GLN G 186      48.376 -15.950  32.000  1.00 38.82           H
ATOM   3648  C   GLN G 186      46.086 -13.078  29.661  1.00 33.68           C
ATOM   3649  O   GLN G 186      45.923 -12.164  28.846  1.00 31.49           O
ATOM   3650  H   GLN G 186      47.215 -14.645  27.382  1.00 34.80           H
ATOM   3651  N   PRO G 187      45.792 -12.942  30.952  1.00 32.28           N
ATOM   3652  CA  PRO G 187      45.266 -11.677  31.523  1.00 33.15           C
ATOM   3653  HA  PRO G 187      44.328 -11.555  31.265  1.00 33.31           H
ATOM   3654  CB  PRO G 187      45.339 -11.942  33.028  1.00 33.11           C
ATOM   3655  HB3 PRO G 187      44.593 -11.505  33.469  1.00 33.68           H
ATOM   3656  HB2 PRO G 187      46.180 -11.605  33.373  1.00 33.78           H
ATOM   3657  CG  PRO G 187      45.259 -13.389  33.208  1.00 35.47           C
ATOM   3658  HG3 PRO G 187      44.331 -13.650  33.320  1.00 34.82           H
ATOM   3659  HG2 PRO G 187      45.781 -13.649  33.983  1.00 34.94           H
ATOM   3660  CD  PRO G 187      45.811 -13.977  32.001  1.00 35.04           C
ATOM   3661  HD3 PRO G 187      45.265 -14.730  31.725  1.00 34.46           H
ATOM   3662  HD2 PRO G 187      46.725 -14.258  32.164  1.00 34.49           H
ATOM   3663  C   PRO G 187      46.043 -10.429  31.159  1.00 34.88           C
ATOM   3664  O   PRO G 187      47.268 -10.451  31.107  1.00 35.23           O
ATOM   3665  N   GLY G 188      45.333  -9.347  30.912  1.00 35.37           N
ATOM   3666  CA  GLY G 188      45.956  -8.096  30.600  1.00 37.48           C
ATOM   3667  HA3 GLY G 188      46.754  -8.247  30.070  1.00 37.00           H
ATOM   3668  HA2 GLY G 188      46.204  -7.637  31.418  1.00 37.01           H
ATOM   3669  C   GLY G 188      45.011  -7.227  29.821  1.00 37.57           C
ATOM   3670  O   GLY G 188      43.914  -7.649  29.442  1.00 34.88           O
ATOM   3671  H   GLY G 188      44.473  -9.319  30.919  1.00 35.72           H
ATOM   3672  N   PRO G 189      45.430  -5.986  29.598  1.00 37.49           N
ATOM   3673  CA  PRO G 189      44.715  -5.008  28.733  1.00 38.35           C
ATOM   3674  HA  PRO G 189      43.788  -4.902  29.033  1.00 38.47           H
ATOM   3675  CB  PRO G 189      45.486  -3.695  28.983  1.00 39.21           C
ATOM   3676  HB3 PRO G 189      45.094  -3.228  29.738  1.00 39.50           H
ATOM   3677  HB2 PRO G 189      45.453  -3.142  28.187  1.00 39.50           H
ATOM   3678  CG  PRO G 189      46.843  -4.083  29.276  1.00 41.40           C
ATOM   3679  HG3 PRO G 189      47.250  -3.428  29.865  1.00 41.06           H
ATOM   3680  HG2 PRO G 189      47.346  -4.159  28.450  1.00 41.06           H
ATOM   3681  CD  PRO G 189      46.744  -5.404  29.950  1.00 42.22           C
ATOM   3682  HD3 PRO G 189      46.800  -5.284  30.911  1.00 40.86           H
ATOM   3683  HD2 PRO G 189      47.454  -5.985  29.635  1.00 40.84           H
ATOM   3684  C   PRO G 189      44.727  -5.378  27.258  1.00 39.03           C
ATOM   3685  O   PRO G 189      45.635  -6.112  26.860  1.00 34.29           O
ATOM   3686  N   GLY G 190      43.724  -4.952  26.493  1.00 39.02           N
ATOM   3687  CA  GLY G 190      43.747  -5.148  25.040  1.00 36.83           C
ATOM   3688  HA3 GLY G 190      44.631  -4.956  24.692  1.00 37.80           H
ATOM   3689  HA2 GLY G 190      43.104  -4.558  24.615  1.00 37.79           H
ATOM   3690  C   GLY G 190      43.386  -6.595  24.717  1.00 38.78           C
ATOM   3691  O   GLY G 190      42.388  -7.111  25.249  1.00 37.07           O
ATOM   3692  H   GLY G 190      42.966  -4.681  26.797  1.00 38.49           H
ATOM   3693  N   ILE G 191      44.178  -7.272  23.872  1.00 39.89           N
ATOM   3694  CA  ILE G 191      43.895  -8.679  23.505  1.00 42.39           C
ATOM   3695  HA  ILE G 191      42.982  -8.757  23.160  1.00 41.44           H
ATOM   3696  CB  ILE G 191      44.872  -9.459  22.545  1.00 44.41           C
ATOM   3697  HB  ILE G 191      45.091 -10.313  22.948  1.00 43.93           H
ATOM   3698  CG1 ILE G 191      46.140  -8.684  22.337  1.00 45.99           C
ATOM   3699 HG13 ILE G 191      45.987  -7.754  22.567  1.00 46.71           H
ATOM   3700 HG12 ILE G 191      46.411  -8.760  21.409  1.00 46.75           H
ATOM   3701  CD1 ILE G 191      47.265  -9.204  23.200  1.00 51.30           C
ATOM   3702 HD11 ILE G 191      46.962  -9.256  24.109  1.00 49.60           H
ATOM   3703 HD12 ILE G 191      48.010  -8.603  23.136  1.00 49.60           H
ATOM   3704 HD13 ILE G 191      47.519 -10.076  22.889  1.00 49.60           H
ATOM   3705  CG2 ILE G 191      44.195  -9.712  21.197  1.00 42.56           C
ATOM   3706 HG21 ILE G 191      43.398 -10.227  21.341  1.00 43.11           H
ATOM   3707 HG22 ILE G 191      44.800 -10.195  20.629  1.00 43.13           H
ATOM   3708 HG23 ILE G 191      43.973  -8.868  20.796  1.00 43.12           H
ATOM   3709  C   ILE G 191      44.017  -9.521  24.771  1.00 38.31           C
ATOM   3710  O   ILE G 191      43.502 -10.644  24.789  1.00 37.94           O
ATOM   3711  H   ILE G 191      44.882  -6.947  23.501  1.00 40.24           H
ATOM   3712  N   GLY G 192      44.661  -9.052  25.836  1.00 32.87           N
ATOM   3713  CA  GLY G 192      44.764  -9.828  27.039  1.00 30.53           C
ATOM   3714  HA3 GLY G 192      45.121  -9.283  27.758  1.00 30.71           H
ATOM   3715  HA2 GLY G 192      45.349 -10.589  26.897  1.00 30.67           H
ATOM   3716  C   GLY G 192      43.377 -10.330  27.434  1.00 28.91           C
ATOM   3717  O   GLY G 192      42.416  -9.553  27.385  1.00 32.42           O
ATOM   3718  H   GLY G 192      44.968  -8.251  25.906  1.00 33.55           H
ATOM   3719  N   GLY G 193      43.265 -11.607  27.782  1.00 30.14           N
ATOM   3720  CA  GLY G 193      41.985 -12.176  28.270  1.00 28.02           C
ATOM   3721  HA3 GLY G 193      41.497 -11.503  28.770  1.00 28.51           H
ATOM   3722  HA2 GLY G 193      42.163 -12.929  28.855  1.00 28.43           H
ATOM   3723  C   GLY G 193      41.110 -12.654  27.105  1.00 27.67           C
ATOM   3724  O   GLY G 193      40.224 -13.489  27.333  1.00 25.07           O
ATOM   3725  H   GLY G 193      43.917 -12.170  27.775  1.00 29.38           H
ATOM   3726  N   ASP G 194      41.391 -12.305  25.860  1.00 25.58           N
ATOM   3727  CA  ASP G 194      40.409 -12.503  24.827  1.00 26.04           C
ATOM   3728  HA  ASP G 194      39.510 -12.337  25.182  1.00 26.50           H
ATOM   3729  CB  ASP G 194      40.641 -11.602  23.622  1.00 29.36           C
ATOM   3730  HB3 ASP G 194      40.012 -11.842  22.923  1.00 28.98           H
ATOM   3731  HB2 ASP G 194      41.550 -11.725  23.306  1.00 29.02           H
ATOM   3732  CG  ASP G 194      40.447 -10.121  23.942  1.00 31.45           C
ATOM   3733  OD1 ASP G 194      40.142  -9.755  25.120  1.00 34.37           O
ATOM   3734  OD2 ASP G 194      40.555  -9.333  22.986  1.00 34.80           O
ATOM   3735  C   ASP G 194      40.511 -13.957  24.398  1.00 25.69           C
ATOM   3736  O   ASP G 194      41.578 -14.589  24.493  1.00 26.88           O
ATOM   3737  H   ASP G 194      42.190 -12.173  25.562  1.00 26.23           H
ATOM   3738  N   ALA G 195      39.398 -14.481  23.931  1.00 25.23           N
ATOM   3739  CA  ALA G 195      39.335 -15.863  23.477  1.00 26.40           C
ATOM   3740  HA  ALA G 195      40.233 -16.253  23.466  1.00 26.22           H
ATOM   3741  CB  ALA G 195      38.463 -16.669  24.415  1.00 28.04           C
ATOM   3742  HB1 ALA G 195      38.811 -16.594  25.306  1.00 27.52           H
ATOM   3743  HB2 ALA G 195      38.470 -17.587  24.135  1.00 27.52           H
ATOM   3744  HB3 ALA G 195      37.568 -16.323  24.383  1.00 27.51           H
ATOM   3745  C   ALA G 195      38.765 -15.907  22.089  1.00 25.09           C
ATOM   3746  O   ALA G 195      37.763 -15.266  21.797  1.00 24.21           O
ATOM   3747  H   ALA G 195      38.645 -14.067  23.896  1.00 25.61           H
ATOM   3748  N   HIS G 196      39.415 -16.704  21.256  1.00 24.07           N
ATOM   3749  CA  HIS G 196      39.070 -16.792  19.874  1.00 24.33           C
ATOM   3750  HA  HIS G 196      38.200 -16.156  19.661  1.00 24.34           H
ATOM   3751  CB  HIS G 196      40.245 -16.327  19.030  1.00 24.68           C
ATOM   3752  HB3 HIS G 196      40.008 -16.484  17.975  1.00 25.20           H
ATOM   3753  HB2 HIS G 196      41.129 -16.908  19.302  1.00 25.18           H
ATOM   3754  CG  HIS G 196      40.574 -14.862  19.223  1.00 27.40           C
ATOM   3755  ND1 HIS G 196      41.744 -14.324  18.782  1.00 29.93           N
ATOM   3756  HD1 HIS G 196      42.501 -14.847  18.297  1.00 29.08           H
ATOM   3757  CE1 HIS G 196      41.751 -13.014  19.033  1.00 29.36           C
ATOM   3758  HE1 HIS G 196      42.553 -12.327  18.795  1.00 29.57           H
ATOM   3759  NE2 HIS G 196      40.605 -12.698  19.633  1.00 29.64           N
ATOM   3760  HE2 HIS G 196      40.334 -11.748  19.957  1.00 29.36           H
ATOM   3761  CD2 HIS G 196      39.856 -13.826  19.773  1.00 28.97           C
ATOM   3762  HD2 HIS G 196      38.861 -13.887  20.198  1.00 28.67           H
ATOM   3763  C   HIS G 196      38.753 -18.183  19.503  1.00 24.26           C
ATOM   3764  O   HIS G 196      39.580 -19.079  19.734  1.00 22.29           O
ATOM   3765  H   HIS G 196      40.071 -17.212  21.484  1.00 24.39           H
ATOM   3766  N   PHE G 197      37.592 -18.422  18.893  1.00 22.55           N
ATOM   3767  CA  PHE G 197      37.193 -19.795  18.501  1.00 25.17           C
ATOM   3768  HA  PHE G 197      37.813 -20.447  18.888  1.00 24.31           H
ATOM   3769  CB  PHE G 197      35.782 -20.072  19.040  1.00 24.27           C
ATOM   3770  HB3 PHE G 197      35.499 -20.951  18.743  1.00 24.63           H
ATOM   3771  HB2 PHE G 197      35.176 -19.395  18.699  1.00 24.61           H
ATOM   3772  CG  PHE G 197      35.713 -20.044  20.543  1.00 24.85           C
ATOM   3773  CD1 PHE G 197      35.800 -21.231  21.273  1.00 26.35           C
ATOM   3774  HD1 PHE G 197      35.894 -22.041  20.825  1.00 25.78           H
ATOM   3775  CE1 PHE G 197      35.816 -21.208  22.649  1.00 25.60           C
ATOM   3776  HE1 PHE G 197      35.858 -22.005  23.127  1.00 25.63           H
ATOM   3777  CZ  PHE G 197      35.704 -20.003  23.320  1.00 25.01           C
ATOM   3778  HZ  PHE G 197      35.671 -19.990  24.249  1.00 25.34           H
ATOM   3779  CE2 PHE G 197      35.598 -18.823  22.607  1.00 25.83           C
ATOM   3780  HE2 PHE G 197      35.522 -18.013  23.057  1.00 25.43           H
ATOM   3781  CD2 PHE G 197      35.602 -18.848  21.226  1.00 24.97           C
ATOM   3782  HD2 PHE G 197      35.563 -18.049  20.752  1.00 25.14           H
ATOM   3783  C   PHE G 197      37.244 -19.906  16.975  1.00 24.30           C
ATOM   3784  O   PHE G 197      36.722 -19.046  16.256  1.00 22.36           O
ATOM   3785  H   PHE G 197      37.013 -17.818  18.696  1.00 23.55           H
ATOM   3786  N   ASP G 198      37.879 -20.976  16.497  1.00 24.68           N
ATOM   3787  CA  ASP G 198      38.057 -21.185  15.058  1.00 24.10           C
ATOM   3788  HA  ASP G 198      38.390 -20.364  14.639  1.00 24.46           H
ATOM   3789  CB  ASP G 198      39.092 -22.298  14.859  1.00 24.21           C
ATOM   3790  HB3 ASP G 198      38.729 -23.130  15.202  1.00 24.57           H
ATOM   3791  HB2 ASP G 198      39.900 -22.066  15.342  1.00 24.57           H
ATOM   3792  CG  ASP G 198      39.469 -22.519  13.376  1.00 25.81           C
ATOM   3793  OD1 ASP G 198      38.861 -21.880  12.481  1.00 26.68           O
ATOM   3794  OD2 ASP G 198      40.344 -23.381  13.111  1.00 25.00           O
ATOM   3795  C   ASP G 198      36.705 -21.555  14.425  1.00 25.25           C
ATOM   3796  O   ASP G 198      36.146 -22.620  14.692  1.00 24.76           O
ATOM   3797  H   ASP G 198      38.220 -21.595  16.985  1.00 24.45           H
ATOM   3798  N   GLU G 199      36.163 -20.688  13.583  1.00 25.60           N
ATOM   3799  CA  GLU G 199      34.832 -20.905  13.013  1.00 27.02           C
ATOM   3800  HA  GLU G 199      34.208 -21.173  13.720  1.00 26.78           H
ATOM   3801  CB  GLU G 199      34.317 -19.619  12.362  1.00 26.60           C
ATOM   3802  HB3 GLU G 199      34.889 -19.392  11.613  1.00 26.69           H
ATOM   3803  HB2 GLU G 199      34.333 -18.905  13.019  1.00 26.69           H
ATOM   3804  CG  GLU G 199      32.879 -19.747  11.842  1.00 26.55           C
ATOM   3805  HG3 GLU G 199      32.852 -20.425  11.148  1.00 27.24           H
ATOM   3806  HG2 GLU G 199      32.594 -18.892  11.483  1.00 27.22           H
ATOM   3807  CD  GLU G 199      31.895 -20.152  12.938  1.00 29.44           C
ATOM   3808  OE1 GLU G 199      31.575 -19.226  13.720  1.00 29.94           O
ATOM   3809  OE2 GLU G 199      31.474 -21.367  13.032  1.00 22.99           O
ATOM   3810  C   GLU G 199      34.880 -22.000  11.959  1.00 27.67           C
ATOM   3811  O   GLU G 199      33.817 -22.458  11.549  1.00 32.23           O
ATOM   3812  H   GLU G 199      36.537 -19.956  13.331  1.00 25.86           H
ATOM   3813  N   ASP G 200      36.053 -22.451  11.512  1.00 28.58           N
ATOM   3814  CA  ASP G 200      36.132 -23.518  10.515  1.00 27.58           C
ATOM   3815  HA  ASP G 200      35.451 -23.379   9.824  1.00 28.54           H
ATOM   3816  CB  ASP G 200      37.513 -23.576   9.846  1.00 31.72           C
ATOM   3817  HB3 ASP G 200      37.640 -24.455   9.457  1.00 30.80           H
ATOM   3818  HB2 ASP G 200      38.196 -23.407  10.515  1.00 30.75           H
ATOM   3819  CG  ASP G 200      37.674 -22.529   8.726  1.00 32.13           C
ATOM   3820  OD1 ASP G 200      36.681 -22.123   8.116  1.00 34.35           O
ATOM   3821  OD2 ASP G 200      38.796 -22.096   8.459  1.00 33.82           O
ATOM   3822  C   ASP G 200      35.845 -24.843  11.239  1.00 27.44           C
ATOM   3823  O   ASP G 200      35.759 -25.887  10.586  1.00 27.07           O
ATOM   3824  H   ASP G 200      36.817 -22.144  11.759  1.00 28.13           H
ATOM   3825  N   GLU G 201      35.711 -24.838  12.570  1.00 25.70           N
ATOM   3826  CA  GLU G 201      35.296 -25.998  13.280  1.00 25.92           C
ATOM   3827  HA  GLU G 201      35.650 -26.803  12.847  1.00 26.48           H
ATOM   3828  CB  GLU G 201      35.655 -26.034  14.792  1.00 28.65           C
ATOM   3829  HB3 GLU G 201      35.391 -26.894  15.155  1.00 28.32           H
ATOM   3830  HB2 GLU G 201      35.171 -25.326  15.244  1.00 28.30           H
ATOM   3831  CG  GLU G 201      37.131 -25.843  15.080  1.00 30.18           C
ATOM   3832  HG3 GLU G 201      37.298 -26.047  16.013  1.00 29.73           H
ATOM   3833  HG2 GLU G 201      37.370 -24.921  14.895  1.00 29.72           H
ATOM   3834  CD  GLU G 201      38.022 -26.732  14.243  1.00 29.90           C
ATOM   3835  OE1 GLU G 201      37.626 -27.831  13.862  1.00 28.26           O
ATOM   3836  OE2 GLU G 201      39.172 -26.304  14.003  1.00 36.59           O
ATOM   3837  C   GLU G 201      33.774 -26.037  13.231  1.00 26.19           C
ATOM   3838  O   GLU G 201      33.121 -24.991  13.080  1.00 25.42           O
ATOM   3839  H   GLU G 201      35.842 -24.149  13.068  1.00 26.18           H
ATOM   3840  N   ARG G 202      33.235 -27.240  13.425  1.00 28.74           N
ATOM   3841  CA  ARG G 202      31.778 -27.430  13.527  1.00 29.06           C
ATOM   3842  HA  ARG G 202      31.308 -26.667  13.131  1.00 28.46           H
ATOM   3843  CB  ARG G 202      31.339 -28.716  12.818  1.00 28.44           C
ATOM   3844  HB3 ARG G 202      31.736 -29.476  13.273  1.00 28.77           H
ATOM   3845  HB2 ARG G 202      31.644 -28.686  11.898  1.00 28.76           H
ATOM   3846  CG  ARG G 202      29.827 -28.919  12.803  1.00 29.19           C
ATOM   3847  HG3 ARG G 202      29.591 -29.468  12.040  1.00 29.25           H
ATOM   3848  HG2 ARG G 202      29.395 -28.053  12.735  1.00 29.25           H
ATOM   3849  CD  ARG G 202      29.295 -29.614  14.068  1.00 30.25           C
ATOM   3850  HD3 ARG G 202      28.352 -29.806  13.947  1.00 30.46           H
ATOM   3851  HD2 ARG G 202      29.415 -29.021  14.826  1.00 30.39           H
ATOM   3852  NE  ARG G 202      29.981 -30.885  14.373  1.00 32.12           N
ATOM   3853  HE  ARG G 202      30.738 -30.855  14.978  1.00 31.88           H
ATOM   3854  CZ  ARG G 202      29.633 -32.071  13.872  1.00 33.02           C
ATOM   3855  NH1 ARG G 202      28.645 -32.238  12.978  1.00 35.26           N
ATOM   3856 HH11 ARG G 202      28.177 -31.563  12.723  1.00 34.43           H
ATOM   3857 HH12 ARG G 202      28.466 -33.023  12.678  1.00 34.49           H
ATOM   3858  NH2 ARG G 202      30.327 -33.116  14.237  1.00 32.55           N
ATOM   3859 HH21 ARG G 202      30.971 -33.029  14.801  1.00 32.72           H
ATOM   3860 HH22 ARG G 202      30.136 -33.892  13.919  1.00 32.75           H
ATOM   3861  C   ARG G 202      31.511 -27.458  15.042  1.00 26.78           C
ATOM   3862  O   ARG G 202      31.813 -28.454  15.695  1.00 25.26           O
ATOM   3863  H   ARG G 202      33.689 -27.955  13.581  1.00 28.17           H
ATOM   3864  N   TRP G 203      30.958 -26.399  15.608  1.00 26.42           N
ATOM   3865  CA  TRP G 203      30.722 -26.332  17.063  1.00 26.33           C
ATOM   3866  HA  TRP G 203      31.542 -26.831  17.597  1.00 26.43           H
ATOM   3867  CB  TRP G 203      30.712 -24.866  17.440  1.00 26.10           C
ATOM   3868  HB3 TRP G 203      30.413 -24.766  18.486  1.00 26.13           H
ATOM   3869  HB2 TRP G 203      30.010 -24.334  16.795  1.00 26.17           H
ATOM   3870  CG  TRP G 203      32.064 -24.241  17.277  1.00 25.98           C
ATOM   3871  CD1 TRP G 203      32.466 -23.385  16.305  1.00 26.03           C
ATOM   3872  HD1 TRP G 203      31.819 -22.964  15.545  1.00 26.09           H
ATOM   3873  NE1 TRP G 203      33.795 -23.097  16.443  1.00 26.10           N
ATOM   3874  HE1 TRP G 203      34.336 -22.448  15.835  1.00 25.74           H
ATOM   3875  CE2 TRP G 203      34.287 -23.774  17.465  1.00 24.74           C
ATOM   3876  CD2 TRP G 203      33.237 -24.569  18.016  1.00 25.67           C
ATOM   3877  CE3 TRP G 203      33.504 -25.385  19.126  1.00 24.99           C
ATOM   3878  HE3 TRP G 203      32.712 -25.953  19.597  1.00 25.18           H
ATOM   3879  CZ3 TRP G 203      34.782 -25.391  19.650  1.00 25.01           C
ATOM   3880  HZ3 TRP G 203      35.002 -26.010  20.510  1.00 24.78           H
ATOM   3881  CH2 TRP G 203      35.804 -24.630  19.072  1.00 24.08           C
ATOM   3882  HH2 TRP G 203      36.795 -24.660  19.508  1.00 24.25           H
ATOM   3883  CZ2 TRP G 203      35.576 -23.826  17.959  1.00 23.83           C
ATOM   3884  HZ2 TRP G 203      36.362 -23.209  17.542  1.00 24.14           H
ATOM   3885  C   TRP G 203      29.432 -26.960  17.460  1.00 26.92           C
ATOM   3886  O   TRP G 203      28.437 -26.790  16.769  1.00 28.33           O
ATOM   3887  H   TRP G 203      30.707 -25.696  15.179  1.00 26.49           H
ATOM   3888  N   THR G 204      29.421 -27.711  18.565  1.00 28.17           N
ATOM   3889  CA  THR G 204      28.206 -28.400  19.013  1.00 27.61           C
ATOM   3890  HA  THR G 204      27.456 -28.164  18.429  1.00 27.63           H
ATOM   3891  CB  THR G 204      28.408 -29.929  18.969  1.00 26.44           C
ATOM   3892  HB  THR G 204      27.548 -30.363  19.083  1.00 26.41           H
ATOM   3893  OG1 THR G 204      29.299 -30.375  20.011  1.00 26.66           O
ATOM   3894  HG1 THR G 204      29.318 -31.319  19.905  0.00 29.50           H
ATOM   3895  CG2 THR G 204      28.970 -30.349  17.616  1.00 24.52           C
ATOM   3896 HG21 THR G 204      28.304 -30.233  16.934  1.00 25.13           H
ATOM   3897 HG22 THR G 204      29.231 -31.273  17.642  1.00 25.19           H
ATOM   3898 HG23 THR G 204      29.736 -29.814  17.398  1.00 25.20           H
ATOM   3899  C   THR G 204      27.820 -28.101  20.454  1.00 27.88           C
ATOM   3900  O   THR G 204      28.510 -27.421  21.215  1.00 30.23           O
ATOM   3901  H   THR G 204      30.108 -27.854  19.062  1.00 27.74           H
ATOM   3902  N   ASN G 205      26.652 -28.651  20.738  1.00 31.51           N
ATOM   3903  CA  ASN G 205      26.075 -28.620  22.086  1.00 32.00           C
ATOM   3904  HA  ASN G 205      26.731 -28.273  22.727  1.00 32.41           H
ATOM   3905  CB  ASN G 205      24.845 -27.754  22.121  1.00 35.73           C
ATOM   3906  HB3 ASN G 205      25.094 -26.842  21.908  1.00 36.84           H
ATOM   3907  HB2 ASN G 205      24.455 -27.794  23.009  1.00 36.80           H
ATOM   3908  CG  ASN G 205      23.763 -28.211  21.098  1.00 45.40           C
ATOM   3909  OD1 ASN G 205      23.997 -29.075  20.220  1.00 43.93           O
ATOM   3910  ND2 ASN G 205      22.586 -27.620  21.206  1.00 49.84           N
ATOM   3911 HD21 ASN G 205      21.919 -27.724  20.495  1.00 48.40           H
ATOM   3912 HD22 ASN G 205      22.378 -27.084  21.999  1.00 48.30           H
ATOM   3913  C   ASN G 205      25.686 -30.044  22.488  1.00 31.43           C
ATOM   3914  O   ASN G 205      24.728 -30.269  23.227  1.00 33.42           O
ATOM   3915  H   ASN G 205      26.154 -29.047  20.159  1.00 30.70           H
ATOM   3916  N   ASN G 206      26.460 -30.969  21.954  1.00 29.21           N
ATOM   3917  CA  ASN G 206      26.197 -32.410  22.164  1.00 32.57           C
ATOM   3918  HA  ASN G 206      25.733 -32.540  23.017  1.00 32.19           H
ATOM   3919  CB  ASN G 206      25.278 -32.911  21.017  1.00 34.44           C
ATOM   3920  HB3 ASN G 206      24.442 -32.421  21.047  1.00 34.08           H
ATOM   3921  HB2 ASN G 206      25.111 -33.859  21.138  1.00 34.08           H
ATOM   3922  CG  ASN G 206      25.886 -32.716  19.637  1.00 34.82           C
ATOM   3923  OD1 ASN G 206      27.096 -32.804  19.440  1.00 31.40           O
ATOM   3924  ND2 ASN G 206      25.027 -32.469  18.677  1.00 34.36           N
ATOM   3925 HD21 ASN G 206      25.151 -31.688  18.097  1.00 34.45           H
ATOM   3926 HD22 ASN G 206      24.272 -33.075  18.527  1.00 34.47           H
ATOM   3927  C   ASN G 206      27.493 -33.155  22.204  1.00 32.31           C
ATOM   3928  O   ASN G 206      28.544 -32.537  22.321  1.00 39.61           O
ATOM   3929  H   ASN G 206      27.160 -30.799  21.490  1.00 30.51           H
ATOM   3930  N   PHE G 207      27.427 -34.478  22.143  1.00 34.50           N
ATOM   3931  CA  PHE G 207      28.594 -35.300  22.348  1.00 37.41           C
ATOM   3932  HA  PHE G 207      29.058 -35.017  23.163  1.00 37.21           H
ATOM   3933  CB  PHE G 207      28.210 -36.813  22.489  1.00 40.97           C
ATOM   3934  HB3 PHE G 207      27.495 -36.893  23.140  1.00 40.40           H
ATOM   3935  HB2 PHE G 207      28.989 -37.303  22.797  1.00 40.43           H
ATOM   3936  CG  PHE G 207      27.733 -37.471  21.190  1.00 42.24           C
ATOM   3937  CD1 PHE G 207      26.406 -37.340  20.756  1.00 44.54           C
ATOM   3938  HD1 PHE G 207      25.835 -36.753  21.196  1.00 44.22           H
ATOM   3939  CE1 PHE G 207      25.944 -38.044  19.621  1.00 45.84           C
ATOM   3940  HE1 PHE G 207      25.080 -37.903  19.307  1.00 45.10           H
ATOM   3941  CZ  PHE G 207      26.801 -38.918  18.939  1.00 44.05           C
ATOM   3942  HZ  PHE G 207      26.498 -39.373  18.186  1.00 45.26           H
ATOM   3943  CE2 PHE G 207      28.100 -39.117  19.395  1.00 47.51           C
ATOM   3944  HE2 PHE G 207      28.667 -39.700  18.944  1.00 46.20           H
ATOM   3945  CD2 PHE G 207      28.562 -38.425  20.531  1.00 45.64           C
ATOM   3946  HD2 PHE G 207      29.432 -38.561  20.829  1.00 45.19           H
ATOM   3947  C   PHE G 207      29.547 -35.211  21.191  1.00 35.80           C
ATOM   3948  O   PHE G 207      30.739 -35.560  21.324  1.00 33.65           O
ATOM   3949  H   PHE G 207      26.708 -34.922  21.986  1.00 34.76           H
ATOM   3950  N   ARG G 208      29.068 -34.734  20.060  1.00 32.72           N
ATOM   3951  CA  ARG G 208      29.846 -34.775  18.834  1.00 32.76           C
ATOM   3952  HA  ARG G 208      30.317 -35.631  18.768  1.00 32.18           H
ATOM   3953  CB  ARG G 208      28.958 -34.618  17.626  1.00 32.17           C
ATOM   3954  HB3 ARG G 208      29.511 -34.588  16.830  1.00 32.94           H
ATOM   3955  HB2 ARG G 208      28.452 -33.795  17.710  1.00 32.97           H
ATOM   3956  CG  ARG G 208      27.999 -35.730  17.473  1.00 34.97           C
ATOM   3957  HG3 ARG G 208      27.511 -35.845  18.304  1.00 35.15           H
ATOM   3958  HG2 ARG G 208      28.486 -36.540  17.258  1.00 35.17           H
ATOM   3959  CD  ARG G 208      27.002 -35.480  16.375  1.00 38.96           C
ATOM   3960  HD3 ARG G 208      27.469 -35.145  15.594  1.00 38.21           H
ATOM   3961  HD2 ARG G 208      26.352 -34.827  16.679  1.00 38.35           H
ATOM   3962  NE  ARG G 208      26.282 -36.692  15.988  1.00 40.02           N
ATOM   3963  HE  ARG G 208      26.780 -37.384  15.524  1.00 41.80           H
ATOM   3964  CZ  ARG G 208      24.999 -36.915  16.234  1.00 49.29           C
ATOM   3965  NH1 ARG G 208      24.220 -35.989  16.815  1.00 56.78           N
ATOM   3966 HH11 ARG G 208      24.558 -35.240  17.068  1.00 53.77           H
ATOM   3967 HH12 ARG G 208      23.387 -36.152  16.950  1.00 54.03           H
ATOM   3968  NH2 ARG G 208      24.452 -38.072  15.842  1.00 47.58           N
ATOM   3969 HH21 ARG G 208      24.938 -38.669  15.458  1.00 48.10           H
ATOM   3970 HH22 ARG G 208      23.616 -38.220  15.979  1.00 48.15           H
ATOM   3971  C   ARG G 208      30.869 -33.650  18.826  1.00 30.31           C
ATOM   3972  O   ARG G 208      30.771 -32.643  19.527  1.00 27.38           O
ATOM   3973  H   ARG G 208      28.291 -34.377  19.973  1.00 33.46           H
ATOM   3974  N   GLU G 209      31.865 -33.817  17.987  1.00 32.53           N
ATOM   3975  CA  GLU G 209      33.027 -32.978  18.037  1.00 39.43           C
ATOM   3976  HA  GLU G 209      33.378 -32.970  18.952  1.00 38.43           H
ATOM   3977  CB  GLU G 209      34.089 -33.605  17.120  1.00 39.09           C
ATOM   3978  HB3 GLU G 209      34.679 -32.909  16.790  1.00 39.77           H
ATOM   3979  HB2 GLU G 209      33.653 -34.057  16.381  1.00 39.69           H
ATOM   3980  CG  GLU G 209      34.942 -34.639  17.886  1.00 41.67           C
ATOM   3981  HG3 GLU G 209      34.395 -35.416  18.080  1.00 41.32           H
ATOM   3982  HG2 GLU G 209      35.253 -34.239  18.713  1.00 41.31           H
ATOM   3983  CD  GLU G 209      36.148 -35.104  17.114  1.00 42.90           C
ATOM   3984  OE1 GLU G 209      36.268 -34.823  15.908  1.00 41.90           O
ATOM   3985  OE2 GLU G 209      36.986 -35.778  17.743  1.00 55.48           O
ATOM   3986  C   GLU G 209      32.623 -31.535  17.667  1.00 42.63           C
ATOM   3987  O   GLU G 209      31.718 -31.113  17.011  1.00 44.90           O
ATOM   3988  H   GLU G 209      31.907 -34.442  17.398  1.00 33.53           H
ATOM   3989  N   TYR G 210      33.729 -31.039  18.160  1.00 42.34           N
ATOM   3990  CA  TYR G 210      33.763 -30.020  19.288  1.00 33.42           C
ATOM   3991  HA  TYR G 210      34.165 -30.440  20.076  1.00 34.14           H
ATOM   3992  CB  TYR G 210      34.799 -29.064  18.680  1.00 30.91           C
ATOM   3993  HB3 TYR G 210      35.199 -28.533  19.387  1.00 30.85           H
ATOM   3994  HB2 TYR G 210      34.369 -28.490  18.027  1.00 30.84           H
ATOM   3995  CG  TYR G 210      35.887 -29.831  17.993  1.00 28.39           C
ATOM   3996  CD1 TYR G 210      36.585 -30.797  18.716  1.00 30.04           C
ATOM   3997  HD1 TYR G 210      36.440 -30.877  19.631  1.00 29.73           H
ATOM   3998  CE1 TYR G 210      37.487 -31.637  18.097  1.00 30.14           C
ATOM   3999  HE1 TYR G 210      37.995 -32.232  18.600  1.00 30.14           H
ATOM   4000  CZ  TYR G 210      37.669 -31.546  16.738  1.00 30.24           C
ATOM   4001  OH  TYR G 210      38.540 -32.320  16.066  1.00 31.57           O
ATOM   4002  HH  TYR G 210      38.256 -33.198  15.916  0.00 34.50           H
ATOM   4003  CE2 TYR G 210      36.943 -30.645  15.997  1.00 31.62           C
ATOM   4004  HE2 TYR G 210      37.081 -30.575  15.080  1.00 30.45           H
ATOM   4005  CD2 TYR G 210      36.031 -29.823  16.625  1.00 28.24           C
ATOM   4006  HD2 TYR G 210      35.537 -29.220  16.119  1.00 29.07           H
ATOM   4007  C   TYR G 210      32.530 -29.205  19.770  1.00 32.15           C
ATOM   4008  O   TYR G 210      31.893 -28.322  19.291  1.00 29.93           O
ATOM   4009  H   TYR G 210      34.510 -31.238  17.861  1.00 39.82           H
ATOM   4010  N   ASN G 211      32.429 -29.697  21.030  1.00 31.03           N
ATOM   4011  CA  ASN G 211      31.468 -29.163  22.011  1.00 29.13           C
ATOM   4012  HA  ASN G 211      30.590 -29.046  21.592  1.00 29.50           H
ATOM   4013  CB  ASN G 211      31.328 -30.110  23.211  1.00 31.14           C
ATOM   4014  HB3 ASN G 211      32.182 -30.168  23.669  1.00 30.51           H
ATOM   4015  HB2 ASN G 211      31.061 -30.986  22.893  1.00 30.57           H
ATOM   4016  CG  ASN G 211      30.310 -29.645  24.194  1.00 30.56           C
ATOM   4017  OD1 ASN G 211      30.577 -28.797  25.015  1.00 30.69           O
ATOM   4018  ND2 ASN G 211      29.104 -30.206  24.108  1.00 38.41           N
ATOM   4019 HD21 ASN G 211      28.540 -30.280  24.906  1.00 35.77           H
ATOM   4020 HD22 ASN G 211      28.777 -30.537  23.245  1.00 35.69           H
ATOM   4021  C   ASN G 211      31.978 -27.808  22.481  1.00 27.47           C
ATOM   4022  O   ASN G 211      33.047 -27.718  23.096  1.00 28.91           O
ATOM   4023  H   ASN G 211      32.947 -30.302  21.347  1.00 30.86           H
ATOM   4024  N   LEU G 212      31.235 -26.746  22.223  1.00 27.17           N
ATOM   4025  CA  LEU G 212      31.715 -25.386  22.496  1.00 27.74           C
ATOM   4026  HA  LEU G 212      32.573 -25.239  22.045  1.00 27.70           H
ATOM   4027  CB  LEU G 212      30.689 -24.392  21.943  1.00 29.14           C
ATOM   4028  HB3 LEU G 212      29.816 -24.605  22.309  1.00 28.93           H
ATOM   4029  HB2 LEU G 212      30.668 -24.469  20.976  1.00 28.94           H
ATOM   4030  CG  LEU G 212      31.002 -22.923  22.293  1.00 29.78           C
ATOM   4031  HG  LEU G 212      31.023 -22.825  23.257  1.00 29.54           H
ATOM   4032  CD1 LEU G 212      32.343 -22.455  21.741  1.00 28.22           C
ATOM   4033 HD11 LEU G 212      33.047 -22.926  22.191  1.00 28.66           H
ATOM   4034 HD12 LEU G 212      32.431 -21.511  21.893  1.00 28.69           H
ATOM   4035 HD13 LEU G 212      32.374 -22.640  20.799  1.00 28.68           H
ATOM   4036  CD2 LEU G 212      29.868 -22.039  21.751  1.00 30.90           C
ATOM   4037 HD21 LEU G 212      29.783 -22.187  20.806  1.00 30.55           H
ATOM   4038 HD22 LEU G 212      30.082 -21.119  21.920  1.00 30.54           H
ATOM   4039 HD23 LEU G 212      29.050 -22.273  22.195  1.00 30.55           H
ATOM   4040  C   LEU G 212      31.900 -25.156  23.992  1.00 26.76           C
ATOM   4041  O   LEU G 212      32.886 -24.506  24.396  1.00 24.31           O
ATOM   4042  H   LEU G 212      30.436 -26.779  21.906  1.00 27.41           H
ATOM   4043  N   HIS G 213      31.005 -25.655  24.834  1.00 24.86           N
ATOM   4044  CA  HIS G 213      31.105 -25.427  26.285  1.00 29.79           C
ATOM   4045  HA  HIS G 213      31.101 -24.348  26.496  1.00 29.33           H
ATOM   4046  CB  HIS G 213      29.913 -26.069  26.984  1.00 32.60           C
ATOM   4047  HB3 HIS G 213      29.809 -27.100  26.636  1.00 31.75           H
ATOM   4048  HB2 HIS G 213      29.012 -25.502  26.741  1.00 31.77           H
ATOM   4049  CG  HIS G 213      30.055 -26.097  28.495  1.00 31.89           C
ATOM   4050  ND1 HIS G 213      30.325 -25.011  29.215  1.00 32.58           N
ATOM   4051  HD1 HIS G 213      30.488 -24.059  28.829  1.00 32.42           H
ATOM   4052  CE1 HIS G 213      30.414 -25.350  30.508  1.00 32.53           C
ATOM   4053  HE1 HIS G 213      30.636 -24.677  31.328  1.00 32.94           H
ATOM   4054  NE2 HIS G 213      30.191 -26.643  30.610  1.00 33.61           N
ATOM   4055  HE2 HIS G 213      30.180 -27.187  31.496  1.00 33.27           H
ATOM   4056  CD2 HIS G 213      29.969 -27.144  29.385  1.00 33.32           C
ATOM   4057  HD2 HIS G 213      29.730 -28.173  29.145  1.00 33.21           H
ATOM   4058  C   HIS G 213      32.420 -26.021  26.777  1.00 29.94           C
ATOM   4059  O   HIS G 213      33.135 -25.357  27.549  1.00 30.76           O
ATOM   4060  H   HIS G 213      30.318 -26.116  24.598  1.00 26.45           H
ATOM   4061  N   ARG G 214      32.757 -27.235  26.332  1.00 28.11           N
ATOM   4062  CA  ARG G 214      33.990 -27.906  26.774  1.00 30.69           C
ATOM   4063  HA  ARG G 214      33.997 -27.979  27.752  1.00 30.38           H
ATOM   4064  CB  ARG G 214      33.989 -29.316  26.170  1.00 32.90           C
ATOM   4065  HB3 ARG G 214      33.747 -29.255  25.233  1.00 32.63           H
ATOM   4066  HB2 ARG G 214      33.339 -29.859  26.644  1.00 32.65           H
ATOM   4067  CG  ARG G 214      35.351 -30.030  26.258  1.00 34.16           C
ATOM   4068  HG3 ARG G 214      36.033 -29.452  25.881  1.00 35.23           H
ATOM   4069  HG2 ARG G 214      35.304 -30.857  25.753  1.00 35.24           H
ATOM   4070  CD  ARG G 214      35.770 -30.374  27.679  1.00 40.51           C
ATOM   4071  HD3 ARG G 214      35.105 -30.960  28.075  1.00 40.39           H
ATOM   4072  HD2 ARG G 214      35.849 -29.558  28.197  1.00 40.49           H
ATOM   4073  NE  ARG G 214      37.063 -31.064  27.706  1.00 47.35           N
ATOM   4074  HE  ARG G 214      37.061 -32.033  27.666  1.00 47.22           H
ATOM   4075  CZ  ARG G 214      38.238 -30.439  27.598  1.00 54.29           C
ATOM   4076  NH1 ARG G 214      38.334 -29.110  27.559  1.00 55.65           N
ATOM   4077 HH11 ARG G 214      37.624 -28.627  27.605  1.00 54.96           H
ATOM   4078 HH12 ARG G 214      39.108 -28.736  27.550  1.00 54.99           H
ATOM   4079  NH2 ARG G 214      39.350 -31.158  27.555  1.00 56.54           N
ATOM   4080 HH21 ARG G 214      39.308 -32.017  27.584  1.00 55.71           H
ATOM   4081 HH22 ARG G 214      40.114 -30.767  27.517  1.00 55.74           H
ATOM   4082  C   ARG G 214      35.231 -27.154  26.332  1.00 29.66           C
ATOM   4083  O   ARG G 214      36.152 -27.025  27.128  1.00 30.34           O
ATOM   4084  H   ARG G 214      32.288 -27.695  25.778  1.00 29.14           H
ATOM   4085  N   VAL G 215      35.290 -26.630  25.116  1.00 29.57           N
ATOM   4086  CA  VAL G 215      36.455 -25.913  24.664  1.00 26.42           C
ATOM   4087  HA  VAL G 215      37.265 -26.410  24.904  1.00 26.67           H
ATOM   4088  CB  VAL G 215      36.419 -25.729  23.149  1.00 24.77           C
ATOM   4089  HB  VAL G 215      35.575 -25.298  22.900  1.00 24.75           H
ATOM   4090  CG1 VAL G 215      37.555 -24.831  22.697  1.00 23.59           C
ATOM   4091 HG11 VAL G 215      37.309 -23.916  22.849  1.00 23.96           H
ATOM   4092 HG12 VAL G 215      37.713 -24.976  21.761  1.00 23.96           H
ATOM   4093 HG13 VAL G 215      38.343 -25.047  23.200  1.00 23.97           H
ATOM   4094  CG2 VAL G 215      36.475 -27.096  22.457  1.00 24.18           C
ATOM   4095 HG21 VAL G 215      37.108 -27.653  22.916  1.00 24.44           H
ATOM   4096 HG22 VAL G 215      36.748 -26.973  21.545  1.00 24.38           H
ATOM   4097 HG23 VAL G 215      35.603 -27.497  22.486  1.00 24.40           H
ATOM   4098  C   VAL G 215      36.488 -24.544  25.356  1.00 26.36           C
ATOM   4099  O   VAL G 215      37.563 -24.087  25.737  1.00 31.72           O
ATOM   4100  H   VAL G 215      34.652 -26.664  24.540  1.00 28.74           H
ATOM   4101  N   ALA G 216      35.356 -23.884  25.546  1.00 25.26           N
ATOM   4102  CA  ALA G 216      35.336 -22.554  26.173  1.00 27.30           C
ATOM   4103  HA  ALA G 216      35.936 -21.948  25.691  1.00 26.87           H
ATOM   4104  CB  ALA G 216      33.931 -21.989  26.133  1.00 27.93           C
ATOM   4105  HB1 ALA G 216      33.675 -21.853  25.218  1.00 27.72           H
ATOM   4106  HB2 ALA G 216      33.917 -21.152  26.605  1.00 27.72           H
ATOM   4107  HB3 ALA G 216      33.333 -22.611  26.553  1.00 27.72           H
ATOM   4108  C   ALA G 216      35.807 -22.662  27.638  1.00 26.48           C
ATOM   4109  O   ALA G 216      36.478 -21.750  28.138  1.00 21.97           O
ATOM   4110  H   ALA G 216      34.580 -24.177  25.318  1.00 26.02           H
ATOM   4111  N   ALA G 217      35.462 -23.742  28.334  1.00 25.23           N
ATOM   4112  CA  ALA G 217      35.922 -23.943  29.726  1.00 26.87           C
ATOM   4113  HA  ALA G 217      35.558 -23.240  30.304  1.00 26.77           H
ATOM   4114  CB  ALA G 217      35.457 -25.292  30.240  1.00 27.70           C
ATOM   4115  HB1 ALA G 217      34.552 -25.439  29.956  1.00 27.47           H
ATOM   4116  HB2 ALA G 217      35.505 -25.293  31.199  1.00 27.59           H
ATOM   4117  HB3 ALA G 217      36.028 -25.977  29.883  1.00 27.48           H
ATOM   4118  C   ALA G 217      37.453 -23.882  29.774  1.00 27.11           C
ATOM   4119  O   ALA G 217      38.013 -23.203  30.663  1.00 30.31           O
ATOM   4120  H   ALA G 217      34.959 -24.372  28.035  1.00 25.91           H
ATOM   4121  N   HIS G 218      38.099 -24.581  28.833  1.00 30.43           N
ATOM   4122  CA  HIS G 218      39.564 -24.577  28.732  1.00 32.71           C
ATOM   4123  HA  HIS G 218      40.009 -24.934  29.671  1.00 33.01           H
ATOM   4124  CB  HIS G 218      39.933 -25.555  27.593  1.00 34.97           C
ATOM   4125  HB3 HIS G 218      39.493 -25.191  26.663  1.00 34.40           H
ATOM   4126  HB2 HIS G 218      39.529 -26.541  27.832  1.00 34.47           H
ATOM   4127  CG  HIS G 218      41.429 -25.708  27.370  1.00 34.98           C
ATOM   4128  ND1 HIS G 218      42.134 -26.684  27.936  1.00 33.97           N
ATOM   4129  HD1 HIS G 218      41.767 -27.368  28.628  1.00 34.22           H
ATOM   4130  CE1 HIS G 218      43.418 -26.613  27.511  1.00 33.57           C
ATOM   4131  HE1 HIS G 218      44.229 -27.253  27.835  1.00 33.67           H
ATOM   4132  NE2 HIS G 218      43.522 -25.604  26.664  1.00 32.41           N
ATOM   4133  HE2 HIS G 218      44.389 -25.320  26.165  1.00 33.55           H
ATOM   4134  CD2 HIS G 218      42.306 -25.043  26.505  1.00 35.39           C
ATOM   4135  HD2 HIS G 218      42.071 -24.186  25.887  1.00 34.56           H
ATOM   4136  C   HIS G 218      40.114 -23.216  28.416  1.00 34.54           C
ATOM   4137  O   HIS G 218      41.053 -22.735  29.078  1.00 33.24           O
ATOM   4138  H   HIS G 218      37.709 -25.055  28.230  1.00 30.14           H
ATOM   4139  N   GLU G 219      39.558 -22.550  27.413  1.00 33.09           N
ATOM   4140  CA  GLU G 219      40.122 -21.298  26.929  1.00 32.64           C
ATOM   4141  HA  GLU G 219      41.066 -21.427  26.696  1.00 32.55           H
ATOM   4142  CB  GLU G 219      39.383 -20.756  25.709  1.00 33.01           C
ATOM   4143  HB3 GLU G 219      39.721 -19.869  25.506  1.00 33.02           H
ATOM   4144  HB2 GLU G 219      38.436 -20.708  25.912  1.00 33.02           H
ATOM   4145  CG  GLU G 219      39.554 -21.627  24.443  1.00 33.45           C
ATOM   4146  HG3 GLU G 219      39.309 -21.102  23.665  1.00 33.35           H
ATOM   4147  HG2 GLU G 219      38.975 -22.402  24.512  1.00 33.38           H
ATOM   4148  CD  GLU G 219      40.963 -22.118  24.245  1.00 33.64           C
ATOM   4149  OE1 GLU G 219      41.937 -21.360  24.455  1.00 37.52           O
ATOM   4150  OE2 GLU G 219      41.091 -23.269  23.794  1.00 36.38           O
ATOM   4151  C   GLU G 219      40.024 -20.251  28.018  1.00 31.25           C
ATOM   4152  O   GLU G 219      40.952 -19.470  28.242  1.00 34.96           O
ATOM   4153  H   GLU G 219      38.850 -22.802  26.995  1.00 33.29           H
ATOM   4154  N   LEU G 220      38.905 -20.217  28.703  1.00 30.17           N
ATOM   4155  CA  LEU G 220      38.668 -19.210  29.727  1.00 30.87           C
ATOM   4156  HA  LEU G 220      38.825 -18.316  29.357  1.00 31.05           H
ATOM   4157  CB  LEU G 220      37.226 -19.299  30.207  1.00 32.85           C
ATOM   4158  HB3 LEU G 220      37.206 -19.155  31.166  1.00 33.34           H
ATOM   4159  HB2 LEU G 220      36.881 -20.181  29.999  1.00 33.30           H
ATOM   4160  CG  LEU G 220      36.280 -18.246  29.545  1.00 37.35           C
ATOM   4161  HG  LEU G 220      36.045 -17.576  30.206  1.00 36.25           H
ATOM   4162  CD1 LEU G 220      36.782 -17.519  28.298  1.00 38.70           C
ATOM   4163 HD11 LEU G 220      37.435 -16.866  28.559  1.00 38.18           H
ATOM   4164 HD12 LEU G 220      36.041 -17.087  27.868  1.00 38.21           H
ATOM   4165 HD13 LEU G 220      37.178 -18.159  27.702  1.00 38.18           H
ATOM   4166  CD2 LEU G 220      35.009 -18.984  29.158  1.00 35.06           C
ATOM   4167 HD21 LEU G 220      35.197 -19.561  28.414  1.00 35.66           H
ATOM   4168 HD22 LEU G 220      34.339 -18.341  28.913  1.00 35.73           H
ATOM   4169 HD23 LEU G 220      34.708 -19.502  29.908  1.00 35.70           H
ATOM   4170  C   LEU G 220      39.688 -19.469  30.858  1.00 30.00           C
ATOM   4171  O   LEU G 220      40.044 -18.532  31.570  1.00 23.10           O
ATOM   4172  H   LEU G 220      38.249 -20.762  28.587  1.00 30.63           H
ATOM   4173  N   GLY G 221      40.153 -20.708  31.033  1.00 28.35           N
ATOM   4174  CA  GLY G 221      41.234 -20.988  31.967  1.00 29.97           C
ATOM   4175  HA3 GLY G 221      41.504 -21.917  31.895  1.00 29.58           H
ATOM   4176  HA2 GLY G 221      40.943 -20.811  32.876  1.00 29.57           H
ATOM   4177  C   GLY G 221      42.422 -20.102  31.648  1.00 29.92           C
ATOM   4178  O   GLY G 221      42.990 -19.451  32.511  1.00 31.86           O
ATOM   4179  H   GLY G 221      39.831 -21.406  30.649  1.00 29.15           H
ATOM   4180  N   HIS G 222      42.762 -20.063  30.372  1.00 33.47           N
ATOM   4181  CA  HIS G 222      43.876 -19.235  29.898  1.00 31.34           C
ATOM   4182  HA  HIS G 222      44.786 -19.467  30.469  1.00 32.42           H
ATOM   4183  CB  HIS G 222      44.155 -19.438  28.434  1.00 35.15           C
ATOM   4184  HB3 HIS G 222      44.865 -18.677  28.102  1.00 34.67           H
ATOM   4185  HB2 HIS G 222      43.219 -19.340  27.880  1.00 34.67           H
ATOM   4186  CG  HIS G 222      44.739 -20.786  28.113  1.00 37.29           C
ATOM   4187  ND1 HIS G 222      45.799 -21.278  28.746  1.00 37.89           N
ATOM   4188  HD1 HIS G 222      46.329 -20.792  29.497  1.00 37.63           H
ATOM   4189  CE1 HIS G 222      46.096 -22.496  28.242  1.00 37.52           C
ATOM   4190  HE1 HIS G 222      46.924 -23.124  28.546  1.00 38.13           H
ATOM   4191  NE2 HIS G 222      45.230 -22.770  27.283  1.00 39.79           N
ATOM   4192  HE2 HIS G 222      45.225 -23.632  26.700  1.00 38.86           H
ATOM   4193  CD2 HIS G 222      44.377 -21.734  27.159  1.00 37.74           C
ATOM   4194  HD2 HIS G 222      43.544 -21.665  26.472  1.00 38.08           H
ATOM   4195  C   HIS G 222      43.527 -17.791  30.108  1.00 30.92           C
ATOM   4196  O   HIS G 222      44.399 -17.002  30.550  1.00 34.12           O
ATOM   4197  H   HIS G 222      42.350 -20.490  29.748  1.00 32.11           H
ATOM   4198  N   SER G 223      42.303 -17.383  29.779  1.00 28.69           N
ATOM   4199  CA  SER G 223      41.894 -15.983  29.933  1.00 29.45           C
ATOM   4200  HA  SER G 223      42.438 -15.411  29.352  1.00 29.33           H
ATOM   4201  CB  SER G 223      40.416 -15.791  29.579  1.00 27.62           C
ATOM   4202  HB3 SER G 223      40.157 -14.880  29.789  1.00 28.61           H
ATOM   4203  HB2 SER G 223      39.884 -16.415  30.098  1.00 28.59           H
ATOM   4204  OG  SER G 223      40.186 -16.030  28.189  1.00 30.09           O
ATOM   4205  HG  SER G 223      39.223 -16.017  28.016  0.00 31.17           H
ATOM   4206  C   SER G 223      42.071 -15.538  31.365  1.00 31.44           C
ATOM   4207  O   SER G 223      42.283 -14.337  31.623  1.00 29.53           O
ATOM   4208  H   SER G 223      41.699 -17.888  29.432  1.00 29.39           H
ATOM   4209  N   LEU G 224      42.013 -16.478  32.313  1.00 31.05           N
ATOM   4210  CA  LEU G 224      42.126 -16.143  33.719  1.00 30.83           C
ATOM   4211  HA  LEU G 224      41.861 -15.210  33.862  1.00 30.80           H
ATOM   4212  CB  LEU G 224      41.186 -17.034  34.473  1.00 27.61           C
ATOM   4213  HB3 LEU G 224      41.315 -16.895  35.425  1.00 28.55           H
ATOM   4214  HB2 LEU G 224      41.372 -17.957  34.243  1.00 28.51           H
ATOM   4215  CG  LEU G 224      39.725 -16.749  34.150  1.00 28.26           C
ATOM   4216  HG  LEU G 224      39.585 -16.863  33.197  1.00 28.42           H
ATOM   4217  CD1 LEU G 224      38.795 -17.689  34.871  1.00 30.30           C
ATOM   4218 HD11 LEU G 224      39.008 -18.591  34.620  1.00 29.65           H
ATOM   4219 HD12 LEU G 224      37.891 -17.484  34.623  1.00 29.64           H
ATOM   4220 HD13 LEU G 224      38.909 -17.575  35.817  1.00 29.65           H
ATOM   4221  CD2 LEU G 224      39.387 -15.299  34.507  1.00 27.85           C
ATOM   4222 HD21 LEU G 224      39.812 -15.074  35.337  1.00 27.99           H
ATOM   4223 HD22 LEU G 224      38.435 -15.213  34.593  1.00 28.03           H
ATOM   4224 HD23 LEU G 224      39.706 -14.723  33.809  1.00 28.01           H
ATOM   4225  C   LEU G 224      43.557 -16.336  34.237  1.00 34.18           C
ATOM   4226  O   LEU G 224      43.825 -15.965  35.399  1.00 37.83           O
ATOM   4227  H   LEU G 224      41.908 -17.318  32.159  1.00 31.03           H
ATOM   4228  N   GLY G 225      44.463 -16.885  33.426  1.00 35.00           N
ATOM   4229  CA  GLY G 225      45.899 -16.913  33.774  1.00 37.24           C
ATOM   4230  HA3 GLY G 225      46.040 -16.448  34.613  1.00 36.88           H
ATOM   4231  HA2 GLY G 225      46.411 -16.465  33.083  1.00 36.78           H
ATOM   4232  C   GLY G 225      46.414 -18.333  33.911  1.00 37.43           C
ATOM   4233  O   GLY G 225      47.549 -18.499  34.329  1.00 40.45           O
ATOM   4234  H   GLY G 225      44.281 -17.236  32.663  1.00 35.29           H
ATOM   4235  N   LEU G 226      45.693 -19.373  33.584  1.00 37.90           N
ATOM   4236  CA  LEU G 226      46.236 -20.717  33.641  1.00 36.29           C
ATOM   4237  HA  LEU G 226      46.858 -20.795  34.395  1.00 37.28           H
ATOM   4238  CB  LEU G 226      45.122 -21.721  33.817  1.00 36.97           C
ATOM   4239  HB3 LEU G 226      45.496 -22.616  33.785  1.00 36.99           H
ATOM   4240  HB2 LEU G 226      44.477 -21.606  33.102  1.00 36.95           H
ATOM   4241  CG  LEU G 226      44.388 -21.562  35.143  1.00 37.75           C
ATOM   4242  HG  LEU G 226      43.995 -20.676  35.186  1.00 37.88           H
ATOM   4243  CD1 LEU G 226      43.267 -22.576  35.193  1.00 39.09           C
ATOM   4244 HD11 LEU G 226      42.708 -22.464  34.420  1.00 38.65           H
ATOM   4245 HD12 LEU G 226      42.754 -22.433  35.992  1.00 38.66           H
ATOM   4246 HD13 LEU G 226      43.644 -23.459  35.198  1.00 38.67           H
ATOM   4247  CD2 LEU G 226      45.311 -21.721  36.328  1.00 37.92           C
ATOM   4248 HD21 LEU G 226      45.897 -22.465  36.170  1.00 37.86           H
ATOM   4249 HD22 LEU G 226      44.783 -21.879  37.114  1.00 37.88           H
ATOM   4250 HD23 LEU G 226      45.825 -20.916  36.436  1.00 37.85           H
ATOM   4251  C   LEU G 226      46.958 -21.112  32.359  1.00 39.12           C
ATOM   4252  O   LEU G 226      46.663 -20.588  31.292  1.00 38.29           O
ATOM   4253  H   LEU G 226      44.871 -19.336  33.332  1.00 37.38           H
ATOM   4254  N   SER G 227      47.919 -22.023  32.464  1.00 41.19           N
ATOM   4255  CA  SER G 227      48.574 -22.623  31.250  1.00 41.30           C
ATOM   4256  HA  SER G 227      48.199 -22.224  30.437  1.00 42.44           H
ATOM   4257  CB  SER G 227      50.097 -22.450  31.231  1.00 46.80           C
ATOM   4258  HB3 SER G 227      50.340 -21.866  30.495  1.00 46.33           H
ATOM   4259  HB2 SER G 227      50.512 -23.319  31.117  1.00 46.30           H
ATOM   4260  OG  SER G 227      50.545 -21.884  32.427  1.00 50.74           O
ATOM   4261  HG  SER G 227      51.236 -21.750  32.004  0.00 44.79           H
ATOM   4262  C   SER G 227      48.188 -24.089  31.299  1.00 42.32           C
ATOM   4263  O   SER G 227      47.338 -24.475  32.118  1.00 44.18           O
ATOM   4264  H   SER G 227      48.241 -22.304  33.211  1.00 40.68           H
ATOM   4265  N   HIS G 228      48.782 -24.932  30.456  1.00 47.61           N
ATOM   4266  CA  HIS G 228      48.362 -26.313  30.346  1.00 48.32           C
ATOM   4267  HA  HIS G 228      47.266 -26.364  30.290  1.00 48.97           H
ATOM   4268  CB  HIS G 228      48.952 -26.917  29.071  1.00 50.50           C
ATOM   4269  HB3 HIS G 228      48.692 -27.977  29.027  1.00 51.24           H
ATOM   4270  HB2 HIS G 228      50.037 -26.801  29.092  1.00 51.22           H
ATOM   4271  CG  HIS G 228      48.442 -26.265  27.822  1.00 56.16           C
ATOM   4272  ND1 HIS G 228      49.250 -25.682  26.921  1.00 63.68           N
ATOM   4273  HD1 HIS G 228      50.288 -25.649  26.974  1.00 61.55           H
ATOM   4274  CE1 HIS G 228      48.504 -25.184  25.916  1.00 62.82           C
ATOM   4275  HE1 HIS G 228      48.880 -24.663  25.044  1.00 62.96           H
ATOM   4276  NE2 HIS G 228      47.226 -25.439  26.181  1.00 62.94           N
ATOM   4277  HE2 HIS G 228      46.420 -25.166  25.584  1.00 61.19           H
ATOM   4278  CD2 HIS G 228      47.144 -26.097  27.350  1.00 57.98           C
ATOM   4279  HD2 HIS G 228      46.236 -26.422  27.840  1.00 58.23           H
ATOM   4280  C   HIS G 228      48.829 -27.157  31.494  1.00 50.49           C
ATOM   4281  O   HIS G 228      49.804 -26.863  32.179  1.00 51.23           O
ATOM   4282  H   HIS G 228      49.436 -24.722  29.940  1.00 46.56           H
ATOM   4283  N   SER G 229      48.053 -28.220  31.676  1.00 52.52           N
ATOM   4284  CA  SER G 229      48.324 -29.203  32.693  1.00 54.91           C
ATOM   4285  HA  SER G 229      49.036 -28.886  33.287  1.00 55.69           H
ATOM   4286  CB  SER G 229      47.055 -29.424  33.508  1.00 57.07           C
ATOM   4287  HB3 SER G 229      46.308 -29.544  32.900  1.00 56.13           H
ATOM   4288  HB2 SER G 229      46.902 -28.649  34.070  1.00 56.13           H
ATOM   4289  OG  SER G 229      47.170 -30.569  34.325  1.00 55.40           O
ATOM   4290  HG  SER G 229      46.237 -30.426  35.022  0.00 48.53           H
ATOM   4291  C   SER G 229      48.752 -30.532  32.062  1.00 59.62           C
ATOM   4292  O   SER G 229      48.315 -30.859  30.958  1.00 68.32           O
ATOM   4293  H   SER G 229      47.347 -28.386  31.213  1.00 52.52           H
ATOM   4294  N   THR G 230      49.613 -31.289  32.721  1.00 61.63           N
ATOM   4295  CA  THR G 230      50.007 -32.611  32.228  1.00 58.81           C
ATOM   4296  HA  THR G 230      49.963 -32.630  31.250  1.00 60.72           H
ATOM   4297  CB  THR G 230      51.454 -32.909  32.667  1.00 63.32           C
ATOM   4298  HB  THR G 230      51.709 -33.786  32.340  1.00 60.71           H
ATOM   4299  OG1 THR G 230      51.562 -32.893  34.096  1.00 54.82           O
ATOM   4300  HG1 THR G 230      52.411 -33.206  33.800  0.00 55.37           H
ATOM   4301  CG2 THR G 230      52.428 -31.872  32.060  1.00 63.13           C
ATOM   4302 HG21 THR G 230      52.247 -31.760  31.124  1.00 63.18           H
ATOM   4303 HG22 THR G 230      53.334 -32.170  32.169  1.00 63.18           H
ATOM   4304 HG23 THR G 230      52.323 -31.026  32.502  1.00 63.18           H
ATOM   4305  C   THR G 230      49.036 -33.680  32.795  1.00 61.52           C
ATOM   4306  O   THR G 230      49.145 -34.851  32.425  1.00 66.26           O
ATOM   4307  H   THR G 230      50.013 -31.051  33.445  1.00 60.47           H
ATOM   4308  N   ASP G 231      48.093 -33.300  33.664  1.00 61.41           N
ATOM   4309  CA  ASP G 231      47.085 -34.271  34.209  1.00 67.08           C
ATOM   4310  HA  ASP G 231      47.527 -35.112  34.449  1.00 67.97           H
ATOM   4311  CB  ASP G 231      46.273 -33.766  35.421  1.00 69.62           C
ATOM   4312  HB3 ASP G 231      45.465 -34.296  35.500  1.00 70.56           H
ATOM   4313  HB2 ASP G 231      46.044 -32.834  35.281  1.00 70.55           H
ATOM   4314  CG  ASP G 231      47.030 -33.869  36.742  1.00 77.10           C
ATOM   4315  OD1 ASP G 231      48.205 -34.295  36.761  1.00 77.53           O
ATOM   4316  OD2 ASP G 231      46.414 -33.520  37.783  1.00 75.34           O
ATOM   4317  C   ASP G 231      46.083 -34.539  33.083  1.00 75.31           C
ATOM   4318  O   ASP G 231      45.334 -33.631  32.680  1.00 76.41           O
ATOM   4319  H   ASP G 231      48.001 -32.497  33.959  1.00 62.77           H
ATOM   4320  N   ILE G 232      46.080 -35.769  32.567  1.00 76.69           N
ATOM   4321  CA  ILE G 232      45.255 -36.098  31.406  1.00 69.62           C
ATOM   4322  HA  ILE G 232      45.492 -35.512  30.657  1.00 70.48           H
ATOM   4323  CB  ILE G 232      45.577 -37.577  31.005  1.00 77.06           C
ATOM   4324  HB  ILE G 232      46.536 -37.669  30.888  1.00 75.89           H
ATOM   4325  CG1 ILE G 232      44.884 -37.850  29.664  1.00 78.80           C
ATOM   4326 HG13 ILE G 232      44.819 -37.019  29.168  1.00 78.36           H
ATOM   4327 HG12 ILE G 232      43.997 -38.204  29.834  1.00 78.41           H
ATOM   4328  CD1 ILE G 232      45.632 -38.852  28.802  1.00 80.08           C
ATOM   4329 HD11 ILE G 232      46.425 -38.435  28.456  1.00 79.68           H
ATOM   4330 HD12 ILE G 232      45.064 -39.127  28.079  1.00 79.68           H
ATOM   4331 HD13 ILE G 232      45.869 -39.612  29.340  1.00 79.68           H
ATOM   4332  CG2 ILE G 232      45.098 -38.613  32.038  1.00 76.97           C
ATOM   4333 HG21 ILE G 232      45.482 -38.402  32.892  1.00 76.86           H
ATOM   4334 HG22 ILE G 232      45.381 -39.487  31.758  1.00 76.94           H
ATOM   4335 HG23 ILE G 232      44.140 -38.580  32.091  1.00 76.88           H
ATOM   4336  C   ILE G 232      43.753 -35.952  31.686  1.00 60.67           C
ATOM   4337  O   ILE G 232      43.005 -35.836  30.721  1.00 56.88           O
ATOM   4338  H   ILE G 232      46.622 -36.391  32.797  1.00 74.60           H
ATOM   4339  N   GLY G 233      43.296 -35.911  32.935  1.00 56.55           N
ATOM   4340  CA  GLY G 233      41.850 -35.744  33.232  1.00 51.02           C
ATOM   4341  HA3 GLY G 233      41.595 -36.326  33.965  1.00 52.95           H
ATOM   4342  HA2 GLY G 233      41.324 -35.973  32.451  1.00 52.99           H
ATOM   4343  C   GLY G 233      41.550 -34.293  33.626  1.00 53.88           C
ATOM   4344  O   GLY G 233      40.444 -34.003  34.091  1.00 52.04           O
ATOM   4345  H   GLY G 233      43.791 -35.983  33.635  1.00 56.30           H
ATOM   4346  N   ALA G 234      42.507 -33.378  33.469  1.00 54.55           N
ATOM   4347  CA  ALA G 234      42.284 -31.954  33.799  1.00 62.37           C
ATOM   4348  HA  ALA G 234      41.648 -31.878  34.540  1.00 59.38           H
ATOM   4349  CB  ALA G 234      43.592 -31.290  34.199  1.00 59.83           C
ATOM   4350  HB1 ALA G 234      43.897 -31.672  35.026  1.00 60.57           H
ATOM   4351  HB2 ALA G 234      43.443 -30.348  34.309  1.00 60.45           H
ATOM   4352  HB3 ALA G 234      44.242 -31.440  33.509  1.00 60.61           H
ATOM   4353  C   ALA G 234      41.726 -31.229  32.595  1.00 58.49           C
ATOM   4354  O   ALA G 234      42.027 -31.573  31.448  1.00 54.87           O
ATOM   4355  H   ALA G 234      43.297 -33.550  33.176  1.00 56.20           H
ATOM   4356  N   LEU G 235      40.981 -30.167  32.869  1.00 59.47           N
ATOM   4357  CA  LEU G 235      40.375 -29.400  31.830  1.00 59.36           C
ATOM   4358  HA  LEU G 235      39.854 -29.980  31.237  1.00 59.07           H
ATOM   4359  CB  LEU G 235      39.434 -28.404  32.527  1.00 64.47           C
ATOM   4360  HB3 LEU G 235      39.945 -27.619  32.777  1.00 64.33           H
ATOM   4361  HB2 LEU G 235      39.071 -28.824  33.322  1.00 64.39           H
ATOM   4362  CG  LEU G 235      38.266 -27.942  31.675  1.00 69.63           C
ATOM   4363  HG  LEU G 235      38.593 -27.335  30.993  1.00 70.15           H
ATOM   4364  CD1 LEU G 235      37.479 -29.024  30.996  1.00 73.93           C
ATOM   4365 HD11 LEU G 235      38.012 -29.404  30.294  1.00 72.33           H
ATOM   4366 HD12 LEU G 235      36.677 -28.643  30.630  1.00 72.52           H
ATOM   4367 HD13 LEU G 235      37.257 -29.699  31.641  1.00 72.51           H
ATOM   4368  CD2 LEU G 235      37.359 -27.141  32.629  1.00 73.68           C
ATOM   4369 HD21 LEU G 235      37.324 -27.590  33.477  1.00 71.77           H
ATOM   4370 HD22 LEU G 235      36.479 -27.087  32.250  1.00 71.56           H
ATOM   4371 HD23 LEU G 235      37.723 -26.260  32.740  1.00 72.12           H
ATOM   4372  C   LEU G 235      41.405 -28.659  31.023  1.00 52.76           C
ATOM   4373  O   LEU G 235      41.209 -28.390  29.853  1.00 53.24           O
ATOM   4374  H   LEU G 235      40.942 -29.791  33.635  1.00 59.13           H
ATOM   4375  N   MET G 236      42.527 -28.320  31.681  1.00 44.45           N
ATOM   4376  CA  MET G 236      43.585 -27.553  31.037  1.00 41.31           C
ATOM   4377  HA  MET G 236      43.197 -26.954  30.365  1.00 41.91           H
ATOM   4378  CB  MET G 236      44.283 -26.713  32.096  1.00 39.67           C
ATOM   4379  HB3 MET G 236      45.056 -26.283  31.696  1.00 39.98           H
ATOM   4380  HB2 MET G 236      44.566 -27.292  32.821  1.00 40.01           H
ATOM   4381  CG  MET G 236      43.379 -25.605  32.695  1.00 39.43           C
ATOM   4382  HG3 MET G 236      43.933 -24.976  33.183  1.00 37.73           H
ATOM   4383  HG2 MET G 236      42.737 -26.014  33.296  1.00 37.72           H
ATOM   4384  SD  MET G 236      42.451 -24.673  31.436  1.00 32.53           S
ATOM   4385  CE  MET G 236      43.744 -23.933  30.462  1.00 31.05           C
ATOM   4386  HE1 MET G 236      44.231 -23.311  31.009  1.00 31.51           H
ATOM   4387  HE2 MET G 236      43.349 -23.474  29.717  1.00 31.52           H
ATOM   4388  HE3 MET G 236      44.332 -24.624  30.147  1.00 31.56           H
ATOM   4389  C   MET G 236      44.638 -28.504  30.356  1.00 43.54           C
ATOM   4390  O   MET G 236      45.687 -28.040  29.933  1.00 42.39           O
ATOM   4391  H   MET G 236      42.686 -28.517  32.503  1.00 45.61           H
ATOM   4392  N   TYR G 237      44.283 -29.785  30.191  1.00 48.95           N
ATOM   4393  CA  TYR G 237      45.127 -30.722  29.412  1.00 54.25           C
ATOM   4394  HA  TYR G 237      46.041 -30.731  29.768  1.00 54.75           H
ATOM   4395  CB  TYR G 237      44.588 -32.148  29.374  1.00 61.69           C
ATOM   4396  HB3 TYR G 237      43.805 -32.170  28.802  1.00 61.45           H
ATOM   4397  HB2 TYR G 237      44.346 -32.414  30.274  1.00 61.39           H
ATOM   4398  CG  TYR G 237      45.591 -33.172  28.836  1.00 68.75           C
ATOM   4399  CD1 TYR G 237      46.777 -33.458  29.514  1.00 75.72           C
ATOM   4400  HD1 TYR G 237      46.988 -32.982  30.285  1.00 74.86           H
ATOM   4401  CE1 TYR G 237      47.660 -34.431  29.049  1.00 79.81           C
ATOM   4402  HE1 TYR G 237      48.449 -34.604  29.508  1.00 78.73           H
ATOM   4403  CZ  TYR G 237      47.349 -35.145  27.901  1.00 79.83           C
ATOM   4404  OH  TYR G 237      48.208 -36.109  27.420  1.00 75.97           O
ATOM   4405  HH  TYR G 237      48.301 -36.538  27.648  0.00 75.76           H
ATOM   4406  CE2 TYR G 237      46.168 -34.906  27.225  1.00 77.37           C
ATOM   4407  HE2 TYR G 237      45.956 -35.397  26.464  1.00 76.63           H
ATOM   4408  CD2 TYR G 237      45.289 -33.931  27.698  1.00 72.20           C
ATOM   4409  HD2 TYR G 237      44.494 -33.774  27.242  1.00 72.50           H
ATOM   4410  C   TYR G 237      45.138 -30.107  28.010  1.00 54.76           C
ATOM   4411  O   TYR G 237      44.087 -29.662  27.572  1.00 52.04           O
ATOM   4412  H   TYR G 237      43.501 -30.098  30.389  1.00 48.85           H
ATOM   4413  N   PRO G 238      46.263 -30.070  27.290  1.00 54.33           N
ATOM   4414  CA  PRO G 238      46.259 -29.376  25.944  1.00 53.84           C
ATOM   4415  HA  PRO G 238      46.068 -28.421  26.059  1.00 54.11           H
ATOM   4416  CB  PRO G 238      47.715 -29.541  25.447  1.00 56.22           C
ATOM   4417  HB3 PRO G 238      48.061 -28.676  25.178  1.00 55.50           H
ATOM   4418  HB2 PRO G 238      47.729 -30.156  24.697  1.00 55.49           H
ATOM   4419  CG  PRO G 238      48.515 -30.084  26.567  1.00 55.60           C
ATOM   4420  HG3 PRO G 238      49.028 -29.367  26.971  1.00 55.36           H
ATOM   4421  HG2 PRO G 238      49.108 -30.775  26.232  1.00 55.36           H
ATOM   4422  CD  PRO G 238      47.576 -30.649  27.543  1.00 54.01           C
ATOM   4423  HD3 PRO G 238      47.864 -30.421  28.440  1.00 54.53           H
ATOM   4424  HD2 PRO G 238      47.533 -31.612  27.433  1.00 54.60           H
ATOM   4425  C   PRO G 238      45.330 -29.943  24.880  1.00 52.39           C
ATOM   4426  O   PRO G 238      45.016 -29.248  23.935  1.00 45.81           O
ATOM   4427  N   SER G 239      44.904 -31.190  25.071  1.00 51.35           N
ATOM   4428  CA  SER G 239      44.090 -31.899  24.058  1.00 51.09           C
ATOM   4429  HA  SER G 239      44.223 -31.490  23.178  1.00 50.84           H
ATOM   4430  CB  SER G 239      44.503 -33.374  23.988  1.00 52.28           C
ATOM   4431  HB3 SER G 239      43.721 -33.911  23.785  1.00 52.51           H
ATOM   4432  HB2 SER G 239      44.874 -33.639  24.845  1.00 52.56           H
ATOM   4433  OG  SER G 239      45.473 -33.576  22.985  1.00 54.54           O
ATOM   4434  HG  SER G 239      46.079 -34.056  22.875  0.00 57.98           H
ATOM   4435  C   SER G 239      42.613 -32.000  24.335  1.00 48.70           C
ATOM   4436  O   SER G 239      42.202 -32.184  25.482  1.00 48.05           O
ATOM   4437  H   SER G 239      45.074 -31.656  25.773  1.00 51.58           H
ATOM   4438  N   TYR G 240      41.817 -31.916  23.264  1.00 45.14           N
ATOM   4439  CA  TYR G 240      40.379 -32.032  23.374  1.00 38.29           C
ATOM   4440  HA  TYR G 240      40.052 -31.463  24.102  1.00 39.19           H
ATOM   4441  CB  TYR G 240      39.722 -31.579  22.046  1.00 38.55           C
ATOM   4442  HB3 TYR G 240      40.070 -32.121  21.321  1.00 38.29           H
ATOM   4443  HB2 TYR G 240      39.935 -30.645  21.892  1.00 38.27           H
ATOM   4444  CG  TYR G 240      38.230 -31.717  22.050  1.00 37.63           C
ATOM   4445  CD1 TYR G 240      37.413 -30.683  22.510  1.00 39.01           C
ATOM   4446  HD1 TYR G 240      37.802 -29.891  22.804  1.00 38.29           H
ATOM   4447  CE1 TYR G 240      36.033 -30.806  22.511  1.00 37.88           C
ATOM   4448  HE1 TYR G 240      35.501 -30.102  22.806  1.00 37.64           H
ATOM   4449  CZ  TYR G 240      35.448 -31.978  22.057  1.00 35.86           C
ATOM   4450  OH  TYR G 240      34.084 -32.123  22.079  1.00 34.84           O
ATOM   4451  HH  TYR G 240      33.701 -31.622  21.637  0.00 35.36           H
ATOM   4452  CE2 TYR G 240      36.238 -33.029  21.619  1.00 37.64           C
ATOM   4453  HE2 TYR G 240      35.845 -33.819  21.324  1.00 37.03           H
ATOM   4454  CD2 TYR G 240      37.616 -32.896  21.617  1.00 36.99           C
ATOM   4455  HD2 TYR G 240      38.141 -33.595  21.301  1.00 37.29           H
ATOM   4456  C   TYR G 240      39.939 -33.466  23.629  1.00 36.18           C
ATOM   4457  O   TYR G 240      40.338 -34.384  22.925  1.00 36.14           O
ATOM   4458  H   TYR G 240      42.096 -31.780  22.462  1.00 44.20           H
ATOM   4459  N   THR G 241      39.115 -33.612  24.654  1.00 37.01           N
ATOM   4460  CA  THR G 241      38.436 -34.882  24.932  1.00 38.98           C
ATOM   4461  HA  THR G 241      38.325 -35.395  24.104  1.00 39.72           H
ATOM   4462  CB  THR G 241      39.107 -35.764  25.981  1.00 42.53           C
ATOM   4463  HB  THR G 241      38.497 -36.477  26.230  1.00 42.41           H
ATOM   4464  OG1 THR G 241      39.378 -34.955  27.136  1.00 46.50           O
ATOM   4465  HG1 THR G 241      39.706 -35.620  27.646  0.00 47.70           H
ATOM   4466  CG2 THR G 241      40.379 -36.394  25.471  1.00 41.87           C
ATOM   4467 HG21 THR G 241      40.198 -36.901  24.676  1.00 42.07           H
ATOM   4468 HG22 THR G 241      40.744 -36.980  26.138  1.00 42.07           H
ATOM   4469 HG23 THR G 241      41.023 -35.713  25.266  1.00 42.07           H
ATOM   4470  C   THR G 241      37.069 -34.485  25.458  1.00 41.73           C
ATOM   4471  O   THR G 241      36.919 -33.395  26.061  1.00 44.60           O
ATOM   4472  H   THR G 241      38.933 -32.990  25.219  1.00 37.30           H
ATOM   4473  N   PHE G 242      36.048 -35.299  25.293  1.00 43.46           N
ATOM   4474  CA  PHE G 242      34.737 -34.982  25.831  1.00 47.79           C
ATOM   4475  HA  PHE G 242      34.832 -34.501  26.679  1.00 47.30           H
ATOM   4476  CB  PHE G 242      33.971 -34.097  24.840  1.00 48.16           C
ATOM   4477  HB3 PHE G 242      33.800 -34.604  24.032  1.00 47.69           H
ATOM   4478  HB2 PHE G 242      34.510 -33.317  24.633  1.00 47.68           H
ATOM   4479  CG  PHE G 242      32.641 -33.614  25.378  1.00 46.63           C
ATOM   4480  CD1 PHE G 242      32.543 -33.033  26.626  1.00 44.50           C
ATOM   4481  HD1 PHE G 242      33.302 -32.957  27.159  1.00 45.10           H
ATOM   4482  CE1 PHE G 242      31.325 -32.561  27.093  1.00 44.80           C
ATOM   4483  HE1 PHE G 242      31.265 -32.194  27.946  1.00 44.47           H
ATOM   4484  CZ  PHE G 242      30.196 -32.655  26.298  1.00 43.69           C
ATOM   4485  HZ  PHE G 242      29.375 -32.357  26.618  1.00 43.98           H
ATOM   4486  CE2 PHE G 242      30.281 -33.237  25.057  1.00 43.73           C
ATOM   4487  HE2 PHE G 242      29.523 -33.302  24.521  1.00 44.55           H
ATOM   4488  CD2 PHE G 242      31.498 -33.714  24.598  1.00 47.62           C
ATOM   4489  HD2 PHE G 242      31.557 -34.072  23.742  1.00 46.42           H
ATOM   4490  C   PHE G 242      34.001 -36.296  26.087  1.00 49.45           C
ATOM   4491  O   PHE G 242      33.788 -37.084  25.190  1.00 47.97           O
ATOM   4492  H   PHE G 242      36.088 -36.052  24.879  1.00 44.05           H
ATOM   4493  N   SER G 243      33.648 -36.461  27.361  1.00 53.48           N
ATOM   4494  CA  SER G 243      32.968 -37.645  27.820  1.00 55.95           C
ATOM   4495  HA  SER G 243      33.148 -38.394  27.214  1.00 56.61           H
ATOM   4496  CB  SER G 243      33.465 -38.000  29.215  1.00 59.91           C
ATOM   4497  HB3 SER G 243      34.435 -38.018  29.211  1.00 59.69           H
ATOM   4498  HB2 SER G 243      33.117 -38.871  29.463  1.00 59.69           H
ATOM   4499  OG  SER G 243      33.019 -37.030  30.166  1.00 63.15           O
ATOM   4500  HG  SER G 243      33.160 -37.199  30.867  0.00 63.33           H
ATOM   4501  C   SER G 243      31.479 -37.432  27.915  1.00 58.54           C
ATOM   4502  O   SER G 243      30.691 -38.376  27.879  1.00 68.54           O
ATOM   4503  H   SER G 243      33.798 -35.885  27.982  1.00 53.05           H
ATOM   4504  N   GLY G 244      31.079 -36.174  28.057  1.00 53.70           N
ATOM   4505  CA  GLY G 244      29.669 -35.837  28.222  1.00 54.92           C
ATOM   4506  HA3 GLY G 244      29.158 -36.638  28.418  1.00 55.44           H
ATOM   4507  HA2 GLY G 244      29.327 -35.437  27.407  1.00 55.39           H
ATOM   4508  C   GLY G 244      29.499 -34.860  29.354  1.00 58.19           C
ATOM   4509  O   GLY G 244      28.526 -34.070  29.360  1.00 59.10           O
ATOM   4510  H   GLY G 244      31.603 -35.493  28.043  1.00 55.09           H
ATOM   4511  N   ASP G 245      30.392 -34.885  30.333  1.00 54.72           N
ATOM   4512  CA  ASP G 245      30.340 -33.927  31.430  1.00 56.45           C
ATOM   4513  HA  ASP G 245      29.560 -33.343  31.325  1.00 55.55           H
ATOM   4514  CB  ASP G 245      30.276 -34.597  32.800  1.00 56.41           C
ATOM   4515  HB3 ASP G 245      31.167 -34.884  33.054  1.00 56.71           H
ATOM   4516  HB2 ASP G 245      29.682 -35.362  32.751  1.00 56.73           H
ATOM   4517  CG  ASP G 245      29.755 -33.666  33.882  1.00 57.76           C
ATOM   4518  OD1 ASP G 245      29.324 -32.539  33.560  1.00 59.61           O
ATOM   4519  OD2 ASP G 245      29.737 -34.083  35.054  1.00 55.66           O
ATOM   4520  C   ASP G 245      31.585 -33.097  31.354  1.00 53.30           C
ATOM   4521  O   ASP G 245      32.616 -33.593  30.896  1.00 54.87           O
ATOM   4522  H   ASP G 245      31.035 -35.453  30.392  1.00 55.89           H
ATOM   4523  N   VAL G 246      31.558 -31.827  31.747  1.00 47.57           N
ATOM   4524  CA  VAL G 246      32.781 -31.041  31.827  1.00 45.91           C
ATOM   4525  HA  VAL G 246      33.558 -31.634  31.760  1.00 44.70           H
ATOM   4526  CB  VAL G 246      32.886 -29.948  30.706  1.00 43.96           C
ATOM   4527  HB  VAL G 246      33.583 -30.213  30.070  1.00 44.07           H
ATOM   4528  CG1 VAL G 246      31.593 -29.800  29.940  1.00 44.73           C
ATOM   4529 HG11 VAL G 246      31.355 -30.651  29.563  1.00 44.45           H
ATOM   4530 HG12 VAL G 246      31.717 -29.154  29.240  1.00 44.35           H
ATOM   4531 HG13 VAL G 246      30.905 -29.505  30.541  1.00 44.37           H
ATOM   4532  CG2 VAL G 246      33.280 -28.596  31.298  1.00 41.91           C
ATOM   4533 HG21 VAL G 246      32.530 -28.231  31.773  1.00 42.39           H
ATOM   4534 HG22 VAL G 246      33.535 -28.006  30.585  1.00 42.49           H
ATOM   4535 HG23 VAL G 246      34.018 -28.722  31.900  1.00 42.48           H
ATOM   4536  C   VAL G 246      32.744 -30.442  33.221  1.00 39.97           C
ATOM   4537  O   VAL G 246      31.787 -29.829  33.661  1.00 38.28           O
ATOM   4538  H   VAL G 246      30.844 -31.393  31.947  1.00 48.36           H
ATOM   4539  N   GLN G 247      33.869 -30.720  33.891  1.00 43.05           N
ATOM   4540  CA  GLN G 247      34.074 -30.297  35.285  1.00 44.45           C
ATOM   4541  HA  GLN G 247      33.565 -29.480  35.467  1.00 43.72           H
ATOM   4542  CB  GLN G 247      33.645 -31.389  36.286  1.00 47.51           C
ATOM   4543  HB3 GLN G 247      33.905 -31.116  37.179  1.00 47.64           H
ATOM   4544  HB2 GLN G 247      34.089 -32.220  36.053  1.00 47.65           H
ATOM   4545  CG  GLN G 247      32.132 -31.650  36.294  1.00 51.45           C
ATOM   4546  HG3 GLN G 247      31.931 -32.311  36.975  1.00 50.64           H
ATOM   4547  HG2 GLN G 247      31.866 -31.983  35.423  1.00 50.59           H
ATOM   4548  CD  GLN G 247      31.294 -30.387  36.597  1.00 52.14           C
ATOM   4549  OE1 GLN G 247      30.186 -30.231  36.061  1.00 58.07           O
ATOM   4550  NE2 GLN G 247      31.771 -29.532  37.500  1.00 52.31           N
ATOM   4551 HE21 GLN G 247      31.528 -28.707  37.481  1.00 52.25           H
ATOM   4552 HE22 GLN G 247      32.287 -29.813  38.127  1.00 52.20           H
ATOM   4553  C   GLN G 247      35.555 -30.024  35.521  1.00 39.26           C
ATOM   4554  O   GLN G 247      36.402 -30.521  34.820  1.00 38.40           O
ATOM   4555  H   GLN G 247      34.528 -31.164  33.564  1.00 42.63           H
ATOM   4556  N   LEU G 248      35.840 -29.272  36.559  1.00 41.32           N
ATOM   4557  CA  LEU G 248      37.194 -28.957  36.898  1.00 43.40           C
ATOM   4558  HA  LEU G 248      37.707 -28.759  36.087  1.00 43.19           H
ATOM   4559  CB  LEU G 248      37.350 -27.799  37.883  1.00 42.13           C
ATOM   4560  HB3 LEU G 248      38.292 -27.680  38.080  1.00 42.76           H
ATOM   4561  HB2 LEU G 248      36.868 -28.012  38.697  1.00 42.77           H
ATOM   4562  CG  LEU G 248      36.809 -26.469  37.349  1.00 43.54           C
ATOM   4563  HG  LEU G 248      35.842 -26.516  37.300  1.00 42.68           H
ATOM   4564  CD1 LEU G 248      37.180 -25.394  38.370  1.00 43.29           C
ATOM   4565 HD11 LEU G 248      36.752 -25.596  39.206  1.00 43.35           H
ATOM   4566 HD12 LEU G 248      36.882 -24.541  38.047  1.00 43.32           H
ATOM   4567 HD13 LEU G 248      38.133 -25.387  38.484  1.00 43.35           H
ATOM   4568  CD2 LEU G 248      37.332 -26.131  35.975  1.00 40.88           C
ATOM   4569 HD21 LEU G 248      38.216 -26.493  35.879  1.00 41.75           H
ATOM   4570 HD22 LEU G 248      37.356 -25.176  35.877  1.00 41.75           H
ATOM   4571 HD23 LEU G 248      36.748 -26.513  35.316  1.00 41.91           H
ATOM   4572  C   LEU G 248      37.804 -30.167  37.593  1.00 46.05           C
ATOM   4573  O   LEU G 248      37.108 -30.795  38.386  1.00 45.94           O
ATOM   4574  H   LEU G 248      35.264 -29.020  37.147  1.00 41.32           H
ATOM   4575  N   ALA G 249      39.050 -30.514  37.297  1.00 45.96           N
ATOM   4576  CA  ALA G 249      39.768 -31.549  38.061  1.00 46.34           C
ATOM   4577  HA  ALA G 249      39.128 -32.175  38.460  1.00 46.77           H
ATOM   4578  CB  ALA G 249      40.752 -32.322  37.214  1.00 44.41           C
ATOM   4579  HB1 ALA G 249      40.278 -32.753  36.499  1.00 45.02           H
ATOM   4580  HB2 ALA G 249      41.186 -32.980  37.763  1.00 45.01           H
ATOM   4581  HB3 ALA G 249      41.402 -31.713  36.857  1.00 45.06           H
ATOM   4582  C   ALA G 249      40.507 -30.805  39.183  1.00 51.24           C
ATOM   4583  O   ALA G 249      40.605 -29.554  39.165  1.00 44.28           O
ATOM   4584  H   ALA G 249      39.504 -30.181  36.647  1.00 46.00           H
ATOM   4585  N   GLN G 250      41.031 -31.573  40.143  1.00 51.02           N
ATOM   4586  CA  GLN G 250      41.700 -30.997  41.312  1.00 51.56           C
ATOM   4587  HA  GLN G 250      41.066 -30.453  41.824  1.00 51.35           H
ATOM   4588  CB  GLN G 250      42.218 -32.161  42.219  1.00 54.42           C
ATOM   4589  HB3 GLN G 250      42.995 -32.563  41.799  1.00 52.88           H
ATOM   4590  HB2 GLN G 250      41.515 -32.822  42.313  1.00 52.89           H
ATOM   4591  CG  GLN G 250      42.628 -31.702  43.632  1.00 50.96           C
ATOM   4592  HG3 GLN G 250      43.419 -31.145  43.565  1.00 52.44           H
ATOM   4593  HG2 GLN G 250      42.820 -32.484  44.173  1.00 52.41           H
ATOM   4594  CD  GLN G 250      41.547 -30.896  44.342  1.00 53.77           C
ATOM   4595  OE1 GLN G 250      40.447 -31.394  44.618  1.00 52.41           O
ATOM   4596  NE2 GLN G 250      41.871 -29.632  44.668  1.00 56.52           N
ATOM   4597 HE21 GLN G 250      41.380 -29.190  45.218  1.00 55.61           H
ATOM   4598 HE22 GLN G 250      42.565 -29.263  44.319  1.00 55.55           H
ATOM   4599  C   GLN G 250      42.857 -30.109  40.851  1.00 48.29           C
ATOM   4600  O   GLN G 250      43.077 -29.041  41.425  1.00 47.10           O
ATOM   4601  H   GLN G 250      41.015 -32.433  40.138  1.00 51.19           H
ATOM   4602  N   ASP G 251      43.550 -30.536  39.801  1.00 44.12           N
ATOM   4603  CA  ASP G 251      44.703 -29.768  39.275  1.00 50.57           C
ATOM   4604  HA  ASP G 251      45.339 -29.588  39.998  1.00 49.35           H
ATOM   4605  CB  ASP G 251      45.443 -30.437  38.125  1.00 49.91           C
ATOM   4606  HB3 ASP G 251      44.867 -30.456  37.345  1.00 50.15           H
ATOM   4607  HB2 ASP G 251      45.683 -31.340  38.385  1.00 50.22           H
ATOM   4608  CG  ASP G 251      46.737 -29.687  37.749  1.00 50.17           C
ATOM   4609  OD1 ASP G 251      47.531 -29.421  38.671  1.00 58.00           O
ATOM   4610  OD2 ASP G 251      46.966 -29.312  36.579  1.00 51.83           O
ATOM   4611  C   ASP G 251      44.164 -28.408  38.730  1.00 51.48           C
ATOM   4612  O   ASP G 251      44.871 -27.407  38.815  1.00 47.05           O
ATOM   4613  H   ASP G 251      43.366 -31.252  39.359  1.00 46.62           H
ATOM   4614  N   ASP G 252      42.912 -28.331  38.276  1.00 45.61           N
ATOM   4615  CA  ASP G 252      42.404 -27.091  37.687  1.00 41.29           C
ATOM   4616  HA  ASP G 252      43.101 -26.669  37.142  1.00 40.93           H
ATOM   4617  CB  ASP G 252      41.163 -27.309  36.825  1.00 38.19           C
ATOM   4618  HB3 ASP G 252      40.905 -26.464  36.424  1.00 38.80           H
ATOM   4619  HB2 ASP G 252      40.445 -27.645  37.383  1.00 38.84           H
ATOM   4620  CG  ASP G 252      41.395 -28.306  35.710  1.00 37.87           C
ATOM   4621  OD1 ASP G 252      42.359 -28.135  34.931  1.00 35.93           O
ATOM   4622  OD2 ASP G 252      40.607 -29.269  35.608  1.00 36.75           O
ATOM   4623  C   ASP G 252      42.062 -26.177  38.847  1.00 38.26           C
ATOM   4624  O   ASP G 252      42.348 -24.979  38.850  1.00 42.06           O
ATOM   4625  H   ASP G 252      42.308 -28.920  38.423  1.00 45.71           H
ATOM   4626  N   ILE G 253      41.448 -26.779  39.856  1.00 38.31           N
ATOM   4627  CA  ILE G 253      41.009 -26.040  41.038  1.00 43.18           C
ATOM   4628  HA  ILE G 253      40.429 -25.296  40.771  1.00 43.60           H
ATOM   4629  CB  ILE G 253      40.225 -26.969  41.981  1.00 46.00           C
ATOM   4630  HB  ILE G 253      40.757 -27.760  42.161  1.00 45.70           H
ATOM   4631  CG1 ILE G 253      38.917 -27.390  41.313  1.00 47.93           C
ATOM   4632 HG13 ILE G 253      39.093 -27.607  40.385  1.00 47.62           H
ATOM   4633 HG12 ILE G 253      38.285 -26.656  41.368  1.00 47.70           H
ATOM   4634  CD1 ILE G 253      38.289 -28.594  41.962  1.00 49.10           C
ATOM   4635 HD11 ILE G 253      38.949 -29.287  42.040  1.00 48.71           H
ATOM   4636 HD12 ILE G 253      37.559 -28.896  41.417  1.00 48.72           H
ATOM   4637 HD13 ILE G 253      37.968 -28.347  42.832  1.00 48.70           H
ATOM   4638  CG2 ILE G 253      39.904 -26.280  43.295  1.00 45.55           C
ATOM   4639 HG21 ILE G 253      40.720 -26.135  43.779  1.00 45.70           H
ATOM   4640 HG22 ILE G 253      39.315 -26.840  43.806  1.00 45.72           H
ATOM   4641 HG23 ILE G 253      39.478 -25.439  43.111  1.00 45.69           H
ATOM   4642  C   ILE G 253      42.242 -25.475  41.757  1.00 48.06           C
ATOM   4643  O   ILE G 253      42.216 -24.322  42.191  1.00 45.82           O
ATOM   4644  H   ILE G 253      41.276 -27.621  39.886  1.00 39.60           H
ATOM   4645  N   ASP G 254      43.301 -26.285  41.901  1.00 48.99           N
ATOM   4646  CA  ASP G 254      44.531 -25.827  42.578  1.00 45.22           C
ATOM   4647  HA  ASP G 254      44.315 -25.506  43.478  1.00 46.18           H
ATOM   4648  CB  ASP G 254      45.548 -26.980  42.690  1.00 45.23           C
ATOM   4649  HB3 ASP G 254      46.374 -26.637  43.067  1.00 45.36           H
ATOM   4650  HB2 ASP G 254      45.713 -27.343  41.806  1.00 45.36           H
ATOM   4651  CG  ASP G 254      45.052 -28.136  43.597  1.00 45.80           C
ATOM   4652  OD1 ASP G 254      44.131 -27.922  44.429  1.00 40.59           O
ATOM   4653  OD2 ASP G 254      45.593 -29.259  43.459  1.00 43.54           O
ATOM   4654  C   ASP G 254      45.174 -24.686  41.789  1.00 46.73           C
ATOM   4655  O   ASP G 254      45.604 -23.684  42.381  1.00 43.42           O
ATOM   4656  H   ASP G 254      43.299 -27.124  41.709  1.00 47.78           H
ATOM   4657  N   GLY G 255      45.230 -24.795  40.469  1.00 45.65           N
ATOM   4658  CA  GLY G 255      45.866 -23.781  39.654  1.00 44.23           C
ATOM   4659  HA3 GLY G 255      45.868 -24.057  38.724  1.00 43.60           H
ATOM   4660  HA2 GLY G 255      46.783 -23.651  39.946  1.00 43.59           H
ATOM   4661  C   GLY G 255      45.115 -22.453  39.778  1.00 40.38           C
ATOM   4662  O   GLY G 255      45.739 -21.414  39.965  1.00 40.38           O
ATOM   4663  H   GLY G 255      44.896 -25.448  40.020  1.00 45.57           H
ATOM   4664  N   ILE G 256      43.796 -22.419  39.709  1.00 37.58           N
ATOM   4665  CA  ILE G 256      43.075 -21.143  39.693  1.00 37.08           C
ATOM   4666  HA  ILE G 256      43.553 -20.502  39.127  1.00 37.66           H
ATOM   4667  CB  ILE G 256      41.648 -21.388  39.079  1.00 36.55           C
ATOM   4668  HB  ILE G 256      41.741 -21.915  38.269  1.00 35.45           H
ATOM   4669  CG1 ILE G 256      41.060 -20.012  38.714  1.00 34.04           C
ATOM   4670 HG13 ILE G 256      41.112 -19.430  39.488  1.00 35.19           H
ATOM   4671 HG12 ILE G 256      40.134 -20.125  38.446  1.00 35.14           H
ATOM   4672  CD1 ILE G 256      41.804 -19.341  37.568  1.00 36.36           C
ATOM   4673 HD11 ILE G 256      42.661 -19.044  37.884  1.00 35.64           H
ATOM   4674 HD12 ILE G 256      41.290 -18.591  37.260  1.00 35.63           H
ATOM   4675 HD13 ILE G 256      41.919 -19.975  36.856  1.00 35.63           H
ATOM   4676  CG2 ILE G 256      40.685 -22.094  40.013  1.00 32.90           C
ATOM   4677 HG21 ILE G 256      41.055 -22.945  40.257  1.00 34.05           H
ATOM   4678 HG22 ILE G 256      39.847 -22.218  39.562  1.00 34.00           H
ATOM   4679 HG23 ILE G 256      40.558 -21.554  40.797  1.00 34.02           H
ATOM   4680  C   ILE G 256      43.036 -20.594  41.130  1.00 40.34           C
ATOM   4681  O   ILE G 256      43.140 -19.370  41.296  1.00 41.30           O
ATOM   4682  H   ILE G 256      43.296 -23.109  39.590  1.00 38.06           H
ATOM   4683  N   GLN G 257      42.951 -21.383  42.194  1.00 42.95           N
ATOM   4684  CA  GLN G 257      42.974 -20.823  43.586  1.00 42.85           C
ATOM   4685  HA  GLN G 257      42.343 -20.077  43.655  1.00 42.02           H
ATOM   4686  CB  GLN G 257      42.533 -21.929  44.532  1.00 42.66           C
ATOM   4687  HB3 GLN G 257      42.735 -21.668  45.444  1.00 43.01           H
ATOM   4688  HB2 GLN G 257      42.999 -22.749  44.306  1.00 43.02           H
ATOM   4689  CG  GLN G 257      41.040 -22.186  44.429  1.00 43.97           C
ATOM   4690  HG3 GLN G 257      40.828 -22.439  43.518  1.00 43.98           H
ATOM   4691  HG2 GLN G 257      40.566 -21.372  44.664  1.00 43.98           H
ATOM   4692  CD  GLN G 257      40.557 -23.263  45.321  1.00 45.38           C
ATOM   4693  OE1 GLN G 257      39.345 -23.433  45.451  1.00 43.23           O
ATOM   4694  NE2 GLN G 257      41.449 -24.003  45.921  1.00 44.80           N
ATOM   4695 HE21 GLN G 257      41.347 -24.857  45.955  1.00 44.96           H
ATOM   4696 HE22 GLN G 257      42.113 -23.634  46.324  1.00 44.94           H
ATOM   4697  C   GLN G 257      44.399 -20.303  43.913  1.00 38.72           C
ATOM   4698  O   GLN G 257      44.535 -19.374  44.712  1.00 45.49           O
ATOM   4699  H   GLN G 257      42.897 -22.241  42.161  1.00 42.28           H
ATOM   4700  N   ALA G 258      45.445 -20.875  43.336  1.00 33.53           N
ATOM   4701  CA  ALA G 258      46.812 -20.398  43.589  1.00 37.82           C
ATOM   4702  HA  ALA G 258      47.002 -20.425  44.550  1.00 37.43           H
ATOM   4703  CB  ALA G 258      47.849 -21.232  42.858  1.00 37.34           C
ATOM   4704  HB1 ALA G 258      47.838 -22.124  43.212  1.00 37.49           H
ATOM   4705  HB2 ALA G 258      48.715 -20.838  42.989  1.00 37.50           H
ATOM   4706  HB3 ALA G 258      47.634 -21.248  41.923  1.00 37.50           H
ATOM   4707  C   ALA G 258      46.897 -18.962  43.110  1.00 40.75           C
ATOM   4708  O   ALA G 258      47.614 -18.166  43.710  1.00 43.20           O
ATOM   4709  H   ALA G 258      45.402 -21.580  42.843  1.00 35.72           H
ATOM   4710  N   ILE G 259      46.164 -18.614  42.042  1.00 39.92           N
ATOM   4711  CA  ILE G 259      46.211 -17.266  41.490  1.00 36.62           C
ATOM   4712  HA  ILE G 259      47.115 -16.899  41.580  1.00 36.90           H
ATOM   4713  CB  ILE G 259      45.814 -17.256  39.996  1.00 37.74           C
ATOM   4714  HB  ILE G 259      44.948 -17.681  39.896  1.00 37.40           H
ATOM   4715  CG1 ILE G 259      46.839 -18.024  39.172  1.00 35.72           C
ATOM   4716 HG13 ILE G 259      47.001 -18.884  39.592  1.00 36.70           H
ATOM   4717 HG12 ILE G 259      47.662 -17.512  39.136  1.00 36.68           H
ATOM   4718  CD1 ILE G 259      46.386 -18.277  37.758  1.00 37.82           C
ATOM   4719 HD11 ILE G 259      45.449 -18.486  37.763  1.00 37.16           H
ATOM   4720 HD12 ILE G 259      46.885 -19.013  37.396  1.00 37.16           H
ATOM   4721 HD13 ILE G 259      46.542 -17.487  37.236  1.00 37.17           H
ATOM   4722  CG2 ILE G 259      45.733 -15.836  39.463  1.00 39.19           C
ATOM   4723 HG21 ILE G 259      45.048 -15.362  39.940  1.00 38.69           H
ATOM   4724 HG22 ILE G 259      45.520 -15.865  38.528  1.00 38.73           H
ATOM   4725 HG23 ILE G 259      46.581 -15.405  39.593  1.00 38.72           H
ATOM   4726  C   ILE G 259      45.232 -16.348  42.203  1.00 33.79           C
ATOM   4727  O   ILE G 259      45.625 -15.245  42.535  1.00 34.18           O
ATOM   4728  H   ILE G 259      45.615 -19.139  41.639  1.00 39.25           H
ATOM   4729  N   TYR G 260      43.973 -16.721  42.446  1.00 34.79           N
ATOM   4730  CA  TYR G 260      42.973 -15.759  42.981  1.00 38.08           C
ATOM   4731  HA  TYR G 260      43.321 -14.846  42.905  1.00 37.38           H
ATOM   4732  CB  TYR G 260      41.727 -15.889  42.073  1.00 36.61           C
ATOM   4733  HB3 TYR G 260      41.005 -15.358  42.444  1.00 37.71           H
ATOM   4734  HB2 TYR G 260      41.464 -16.821  42.019  1.00 37.72           H
ATOM   4735  CG  TYR G 260      42.002 -15.399  40.686  1.00 39.87           C
ATOM   4736  CD1 TYR G 260      42.201 -14.042  40.467  1.00 42.03           C
ATOM   4737  HD1 TYR G 260      42.073 -13.444  41.168  1.00 41.41           H
ATOM   4738  CE1 TYR G 260      42.564 -13.561  39.220  1.00 41.70           C
ATOM   4739  HE1 TYR G 260      42.684 -12.648  39.088  1.00 41.69           H
ATOM   4740  CZ  TYR G 260      42.785 -14.447  38.185  1.00 41.30           C
ATOM   4741  OH  TYR G 260      43.150 -13.949  36.982  1.00 44.12           O
ATOM   4742  HH  TYR G 260      43.667 -13.722  36.925  0.00 44.62           H
ATOM   4743  CE2 TYR G 260      42.637 -15.806  38.384  1.00 43.13           C
ATOM   4744  HE2 TYR G 260      42.790 -16.401  37.686  1.00 42.40           H
ATOM   4745  CD2 TYR G 260      42.276 -16.277  39.632  1.00 42.05           C
ATOM   4746  HD2 TYR G 260      42.181 -17.192  39.764  1.00 41.73           H
ATOM   4747  C   TYR G 260      42.617 -16.023  44.437  1.00 39.38           C
ATOM   4748  O   TYR G 260      41.843 -15.254  45.011  1.00 38.53           O
ATOM   4749  H   TYR G 260      43.660 -17.508  42.295  1.00 35.36           H
ATOM   4750  N   GLY G 261      43.157 -17.069  45.042  1.00 43.43           N
ATOM   4751  CA  GLY G 261      42.955 -17.319  46.466  1.00 43.11           C
ATOM   4752  HA3 GLY G 261      42.848 -16.479  46.938  1.00 42.85           H
ATOM   4753  HA2 GLY G 261      43.721 -17.790  46.830  1.00 42.88           H
ATOM   4754  C   GLY G 261      41.715 -18.162  46.679  1.00 41.89           C
ATOM   4755  O   GLY G 261      41.050 -18.661  45.729  1.00 40.54           O
ATOM   4756  H   GLY G 261      43.621 -17.673  44.643  1.00 42.26           H
ATOM   4757  OXT GLY G 261      41.362 -18.377  47.846  1.00 41.41           O
HETATM 4758 ZN   ZN  G 301      44.968 -24.365  25.692  1.00 40.99          ZN
HETATM 4759 ZN   ZN  G 302      43.280 -15.329  17.604  1.00 33.05          ZN
HETATM 4760 CA   CA  G 303      41.142 -25.442  13.330  1.00 33.35          CA
HETATM 4761 CA   CA  G 304      31.622 -23.420  11.986  1.00 27.85          CA
HETATM 4762 CA   CA  G 305      40.768  -8.056  26.617  1.00 31.61          CA
ATOM   4763  N   ASN M 106      -7.499   4.039  -3.662  1.00 76.81           N
ATOM   4764  CA  ASN M 106      -7.032   3.820  -5.088  1.00 81.80           C
ATOM   4765  HA  ASN M 106      -7.315   4.571  -5.650  1.00 79.16           H
ATOM   4766  CB  ASN M 106      -5.487   3.626  -5.239  1.00 78.60           C
ATOM   4767  HB3 ASN M 106      -5.180   4.125  -6.012  1.00 79.06           H
ATOM   4768  HB2 ASN M 106      -5.300   2.682  -5.360  1.00 79.09           H
ATOM   4769  CG  ASN M 106      -4.693   4.113  -4.012  1.00 77.39           C
ATOM   4770  OD1 ASN M 106      -4.344   3.288  -3.166  1.00 72.91           O
ATOM   4771  ND2 ASN M 106      -4.417   5.428  -3.894  1.00 75.63           N
ATOM   4772 HD21 ASN M 106      -4.390   5.845  -3.007  1.00 76.16           H
ATOM   4773 HD22 ASN M 106      -4.202   5.957  -4.690  1.00 76.16           H
ATOM   4774  C   ASN M 106      -7.697   2.524  -5.606  1.00 76.57           C
ATOM   4775  O   ASN M 106      -7.693   1.487  -4.922  1.00 73.22           O
ATOM   4776  H1  ASN M 106      -6.919   4.669  -3.227  1.00 78.29           H
ATOM   4777  H2  ASN M 106      -8.396   4.382  -3.668  1.00 78.30           H
ATOM   4778  H3  ASN M 106      -7.479   3.205  -3.187  1.00 78.29           H
ATOM   4779  N   PRO M 107      -8.242   2.558  -6.831  1.00 75.32           N
ATOM   4780  CA  PRO M 107      -8.987   1.341  -7.273  1.00 66.50           C
ATOM   4781  HA  PRO M 107      -9.627   1.068  -6.582  1.00 66.83           H
ATOM   4782  CB  PRO M 107      -9.774   1.825  -8.536  1.00 68.01           C
ATOM   4783  HB3 PRO M 107     -10.726   1.791  -8.354  1.00 68.65           H
ATOM   4784  HB2 PRO M 107      -9.555   1.253  -9.289  1.00 68.46           H
ATOM   4785  CG  PRO M 107      -9.353   3.224  -8.813  1.00 72.60           C
ATOM   4786  HG3 PRO M 107     -10.078   3.829  -8.591  1.00 72.25           H
ATOM   4787  HG2 PRO M 107      -9.117   3.310  -9.750  1.00 72.25           H
ATOM   4788  CD  PRO M 107      -8.189   3.492  -7.967  1.00 75.94           C
ATOM   4789  HD3 PRO M 107      -8.226   4.405  -7.642  1.00 75.04           H
ATOM   4790  HD2 PRO M 107      -7.376   3.342  -8.475  1.00 75.00           H
ATOM   4791  C   PRO M 107      -8.113   0.162  -7.631  1.00 58.94           C
ATOM   4792  O   PRO M 107      -6.923   0.341  -8.001  1.00 50.41           O
ATOM   4793  N   ARG M 108      -8.671  -1.040  -7.534  1.00 53.44           N
ATOM   4794  CA  ARG M 108      -7.953  -2.234  -7.903  1.00 48.31           C
ATOM   4795  HA  ARG M 108      -7.204  -2.003  -8.492  1.00 49.13           H
ATOM   4796  CB  ARG M 108      -7.400  -2.857  -6.614  1.00 56.69           C
ATOM   4797  HB3 ARG M 108      -7.708  -3.775  -6.544  1.00 56.71           H
ATOM   4798  HB2 ARG M 108      -7.711  -2.342  -5.854  1.00 56.77           H
ATOM   4799  CG  ARG M 108      -5.928  -2.863  -6.591  1.00 67.08           C
ATOM   4800  HG3 ARG M 108      -5.602  -3.498  -7.248  1.00 66.11           H
ATOM   4801  HG2 ARG M 108      -5.625  -3.114  -5.705  1.00 66.17           H
ATOM   4802  CD  ARG M 108      -5.335  -1.455  -6.933  1.00 77.93           C
ATOM   4803  HD3 ARG M 108      -6.032  -0.905  -7.324  1.00 76.61           H
ATOM   4804  HD2 ARG M 108      -4.607  -1.564  -7.564  1.00 76.59           H
ATOM   4805  NE  ARG M 108      -4.810  -0.746  -5.753  1.00 88.51           N
ATOM   4806  HE  ARG M 108      -4.910  -1.173  -4.887  1.00 85.07           H
ATOM   4807  CZ  ARG M 108      -4.314   0.495  -5.783  1.00 85.56           C
ATOM   4808  NH1 ARG M 108      -4.290   1.207  -6.917  1.00 85.15           N
ATOM   4809 HH11 ARG M 108      -4.592   0.866  -7.646  1.00 84.24           H
ATOM   4810 HH12 ARG M 108      -3.958   2.001  -6.918  1.00 84.95           H
ATOM   4811  NH2 ARG M 108      -3.849   1.048  -4.654  1.00 82.28           N
ATOM   4812 HH21 ARG M 108      -3.865   0.602  -3.918  1.00 83.33           H
ATOM   4813 HH22 ARG M 108      -3.535   1.848  -4.664  1.00 83.26           H
ATOM   4814  C   ARG M 108      -8.822  -3.176  -8.596  1.00 40.11           C
ATOM   4815  O   ARG M 108     -10.047  -3.062  -8.584  1.00 36.85           O
ATOM   4816  H   ARG M 108      -9.468  -1.184  -7.244  1.00 53.44           H
ATOM   4817  N   TRP M 109      -8.160  -4.107  -9.278  1.00 36.52           N
ATOM   4818  CA  TRP M 109      -8.855  -5.154  -9.967  1.00 34.18           C
ATOM   4819  HA  TRP M 109      -9.742  -4.746 -10.471  1.00 35.41           H
ATOM   4820  CB  TRP M 109      -7.983  -5.864 -10.993  1.00 34.73           C
ATOM   4821  HB3 TRP M 109      -8.513  -6.746 -11.358  1.00 33.77           H
ATOM   4822  HB2 TRP M 109      -7.048  -6.162 -10.515  1.00 33.78           H
ATOM   4823  CG  TRP M 109      -7.638  -4.994 -12.196  1.00 31.33           C
ATOM   4824  CD1 TRP M 109      -6.408  -4.424 -12.440  1.00 32.02           C
ATOM   4825  HD1 TRP M 109      -5.536  -4.550 -11.811  1.00 31.36           H
ATOM   4826  NE1 TRP M 109      -6.429  -3.704 -13.619  1.00 29.88           N
ATOM   4827  HE1 TRP M 109      -5.619  -3.195 -14.026  1.00 31.06           H
ATOM   4828  CE2 TRP M 109      -7.661  -3.784 -14.171  1.00 32.68           C
ATOM   4829  CD2 TRP M 109      -8.489  -4.610 -13.313  1.00 32.81           C
ATOM   4830  CE3 TRP M 109      -9.831  -4.839 -13.675  1.00 35.82           C
ATOM   4831  HE3 TRP M 109     -10.480  -5.434 -13.044  1.00 34.98           H
ATOM   4832  CZ3 TRP M 109     -10.316  -4.256 -14.855  1.00 35.49           C
ATOM   4833  HZ3 TRP M 109     -11.350  -4.410 -15.139  1.00 35.62           H
ATOM   4834  CH2 TRP M 109      -9.492  -3.450 -15.656  1.00 35.91           C
ATOM   4835  HH2 TRP M 109      -9.891  -3.032 -16.572  1.00 35.00           H
ATOM   4836  CZ2 TRP M 109      -8.145  -3.206 -15.319  1.00 32.67           C
ATOM   4837  HZ2 TRP M 109      -7.505  -2.615 -15.963  1.00 33.43           H
ATOM   4838  C   TRP M 109      -9.300  -6.087  -8.865  1.00 37.66           C
ATOM   4839  O   TRP M 109      -8.519  -6.361  -7.951  1.00 32.86           O
ATOM   4840  H   TRP M 109      -7.308  -4.102  -9.409  1.00 36.84           H
ATOM   4841  N   GLU M 110     -10.545  -6.569  -8.882  1.00 39.19           N
ATOM   4842  CA  GLU M 110     -11.014  -7.512  -7.861  1.00 42.91           C
ATOM   4843  HA  GLU M 110     -10.604  -7.298  -6.997  1.00 42.76           H
ATOM   4844  CB  GLU M 110     -12.554  -7.385  -7.730  1.00 50.05           C
ATOM   4845  HB3 GLU M 110     -12.893  -8.151  -7.240  1.00 49.67           H
ATOM   4846  HB2 GLU M 110     -12.945  -7.361  -8.617  1.00 49.67           H
ATOM   4847  CG  GLU M 110     -13.001  -6.093  -6.972  1.00 56.83           C
ATOM   4848  HG3 GLU M 110     -13.946  -6.160  -6.765  1.00 57.82           H
ATOM   4849  HG2 GLU M 110     -12.841  -5.323  -7.541  1.00 57.82           H
ATOM   4850  CD  GLU M 110     -12.232  -5.870  -5.636  1.00 69.42           C
ATOM   4851  OE1 GLU M 110     -12.292  -6.770  -4.770  1.00 77.07           O
ATOM   4852  OE2 GLU M 110     -11.566  -4.806  -5.421  1.00 74.37           O
ATOM   4853  C   GLU M 110     -10.611  -8.993  -8.266  1.00 39.46           C
ATOM   4854  O   GLU M 110     -10.826  -9.910  -7.501  1.00 37.82           O
ATOM   4855  H   GLU M 110     -11.145  -6.347  -9.457  1.00 39.73           H
ATOM   4856  N   GLN M 111     -10.036  -9.151  -9.461  1.00 35.76           N
ATOM   4857  CA  GLN M 111      -9.545 -10.435  -9.925  1.00 35.78           C
ATOM   4858  HA  GLN M 111      -9.747 -11.136  -9.270  1.00 36.30           H
ATOM   4859  CB  GLN M 111     -10.239 -10.753 -11.233  1.00 39.39           C
ATOM   4860  HB3 GLN M 111      -9.595 -10.676 -11.953  1.00 39.54           H
ATOM   4861  HB2 GLN M 111     -10.957 -10.115 -11.367  1.00 39.54           H
ATOM   4862  CG  GLN M 111     -10.820 -12.094 -11.299  1.00 44.13           C
ATOM   4863  HG3 GLN M 111     -10.523 -12.609 -10.533  1.00 43.17           H
ATOM   4864  HG2 GLN M 111     -10.535 -12.523 -12.121  1.00 43.20           H
ATOM   4865  CD  GLN M 111     -12.313 -12.059 -11.288  1.00 45.40           C
ATOM   4866  OE1 GLN M 111     -12.925 -12.089 -12.342  1.00 39.72           O
ATOM   4867  NE2 GLN M 111     -12.898 -11.853 -10.118  1.00 52.96           N
ATOM   4868 HE21 GLN M 111     -13.742 -11.994 -10.028  1.00 50.42           H
ATOM   4869 HE22 GLN M 111     -12.435 -11.572  -9.450  1.00 50.45           H
ATOM   4870  C   GLN M 111      -8.037 -10.415 -10.197  1.00 34.71           C
ATOM   4871  O   GLN M 111      -7.573  -9.369 -10.590  1.00 33.62           O
ATOM   4872  H   GLN M 111      -9.934  -8.518 -10.033  1.00 36.65           H
ATOM   4873  N   THR M 112      -7.269 -11.491 -10.071  1.00 31.10           N
ATOM   4874  CA  THR M 112      -5.851 -11.453 -10.390  1.00 28.46           C
ATOM   4875  HA  THR M 112      -5.525 -10.530 -10.349  1.00 29.17           H
ATOM   4876  CB  THR M 112      -5.045 -12.301  -9.424  1.00 29.26           C
ATOM   4877  HB  THR M 112      -4.112 -12.284  -9.690  1.00 30.56           H
ATOM   4878  OG1 THR M 112      -5.507 -13.639  -9.447  1.00 33.88           O
ATOM   4879  HG1 THR M 112      -4.876 -13.825  -8.787  0.00 31.39           H
ATOM   4880  CG2 THR M 112      -5.149 -11.712  -7.985  1.00 32.88           C
ATOM   4881 HG21 THR M 112      -5.246 -10.758  -8.027  1.00 31.69           H
ATOM   4882 HG22 THR M 112      -4.357 -11.923  -7.487  1.00 31.71           H
ATOM   4883 HG23 THR M 112      -5.910 -12.084  -7.533  1.00 31.71           H
ATOM   4884  C   THR M 112      -5.595 -12.011 -11.808  1.00 28.61           C
ATOM   4885  O   THR M 112      -4.482 -11.935 -12.283  1.00 24.70           O
ATOM   4886  H   THR M 112      -7.554 -12.265  -9.828  1.00 31.24           H
ATOM   4887  N   HIS M 113      -6.603 -12.586 -12.479  1.00 32.03           N
ATOM   4888  CA  HIS M 113      -6.431 -13.091 -13.865  1.00 32.73           C
ATOM   4889  HA  HIS M 113      -5.365 -13.106 -14.130  1.00 33.49           H
ATOM   4890  CB  HIS M 113      -7.010 -14.454 -14.101  1.00 35.46           C
ATOM   4891  HB3 HIS M 113      -8.057 -14.456 -13.791  1.00 35.00           H
ATOM   4892  HB2 HIS M 113      -6.446 -15.187 -13.519  1.00 34.99           H
ATOM   4893  CG  HIS M 113      -6.951 -14.862 -15.552  1.00 36.20           C
ATOM   4894  ND1 HIS M 113      -8.051 -15.112 -16.267  1.00 41.27           N
ATOM   4895  HD1 HIS M 113      -9.023 -15.114 -15.895  1.00 39.86           H
ATOM   4896  CE1 HIS M 113      -7.700 -15.426 -17.530  1.00 40.78           C
ATOM   4897  HE1 HIS M 113      -8.377 -15.717 -18.323  1.00 40.83           H
ATOM   4898  NE2 HIS M 113      -6.375 -15.345 -17.628  1.00 40.68           N
ATOM   4899  HE2 HIS M 113      -5.817 -15.562 -18.479  1.00 39.46           H
ATOM   4900  CD2 HIS M 113      -5.872 -14.988 -16.433  1.00 35.93           C
ATOM   4901  HD2 HIS M 113      -4.826 -14.836 -16.195  1.00 36.99           H
ATOM   4902  C   HIS M 113      -7.148 -12.074 -14.748  1.00 35.29           C
ATOM   4903  O   HIS M 113      -8.363 -11.873 -14.675  1.00 32.55           O
ATOM   4904  H   HIS M 113      -7.401 -12.676 -12.170  1.00 31.35           H
ATOM   4905  N   LEU M 114      -6.376 -11.452 -15.614  1.00 35.44           N
ATOM   4906  CA  LEU M 114      -6.863 -10.318 -16.416  1.00 35.24           C
ATOM   4907  HA  LEU M 114      -7.799 -10.128 -16.197  1.00 35.46           H
ATOM   4908  CB  LEU M 114      -5.987  -9.069 -16.062  1.00 36.76           C
ATOM   4909  HB3 LEU M 114      -5.790  -8.589 -16.881  1.00 36.21           H
ATOM   4910  HB2 LEU M 114      -5.160  -9.377 -15.659  1.00 36.22           H
ATOM   4911  CG  LEU M 114      -6.654  -8.054 -15.063  1.00 35.99           C
ATOM   4912  HG  LEU M 114      -6.907  -7.255 -15.552  1.00 36.32           H
ATOM   4913  CD1 LEU M 114      -7.831  -8.474 -14.231  1.00 35.37           C
ATOM   4914 HD11 LEU M 114      -8.593  -8.588 -14.804  1.00 35.57           H
ATOM   4915 HD12 LEU M 114      -8.011  -7.793 -13.579  1.00 35.57           H
ATOM   4916 HD13 LEU M 114      -7.623  -9.302 -13.792  1.00 35.56           H
ATOM   4917  CD2 LEU M 114      -5.522  -7.671 -14.081  1.00 37.64           C
ATOM   4918 HD21 LEU M 114      -5.258  -8.451 -13.589  1.00 37.10           H
ATOM   4919 HD22 LEU M 114      -5.846  -6.997 -13.479  1.00 37.07           H
ATOM   4920 HD23 LEU M 114      -4.776  -7.332 -14.582  1.00 37.06           H
ATOM   4921  C   LEU M 114      -6.744 -10.580 -17.904  1.00 34.73           C
ATOM   4922  O   LEU M 114      -5.862 -11.348 -18.313  1.00 28.80           O
ATOM   4923  H   LEU M 114      -5.561 -11.671 -15.780  1.00 35.34           H
ATOM   4924  N   THR M 115      -7.612  -9.952 -18.721  1.00 34.77           N
ATOM   4925  CA  THR M 115      -7.503 -10.055 -20.195  1.00 32.10           C
ATOM   4926  HA  THR M 115      -6.890 -10.781 -20.433  1.00 33.18           H
ATOM   4927  CB  THR M 115      -8.828 -10.244 -20.975  1.00 33.89           C
ATOM   4928  HB  THR M 115      -8.751  -9.812 -21.840  1.00 33.40           H
ATOM   4929  OG1 THR M 115      -9.906  -9.676 -20.276  1.00 32.12           O
ATOM   4930  HG1 THR M 115     -10.751  -9.665 -20.249  0.00 49.00           H
ATOM   4931  CG2 THR M 115      -9.099 -11.658 -21.198  1.00 34.87           C
ATOM   4932 HG21 THR M 115      -8.364 -12.063 -21.665  1.00 34.55           H
ATOM   4933 HG22 THR M 115      -9.896 -11.761 -21.723  1.00 34.53           H
ATOM   4934 HG23 THR M 115      -9.219 -12.105 -20.357  1.00 34.55           H
ATOM   4935  C   THR M 115      -6.991  -8.758 -20.801  1.00 33.46           C
ATOM   4936  O   THR M 115      -7.227  -7.657 -20.273  1.00 33.94           O
ATOM   4937  H   THR M 115      -8.275  -9.478 -18.452  1.00 34.14           H
ATOM   4938  N   TYR M 116      -6.289  -8.838 -21.922  1.00 32.94           N
ATOM   4939  CA  TYR M 116      -5.896  -7.648 -22.653  1.00 33.95           C
ATOM   4940  HA  TYR M 116      -6.500  -6.909 -22.428  1.00 33.45           H
ATOM   4941  CB  TYR M 116      -4.461  -7.242 -22.277  1.00 30.91           C
ATOM   4942  HB3 TYR M 116      -4.368  -7.293 -21.313  1.00 31.42           H
ATOM   4943  HB2 TYR M 116      -4.311  -6.329 -22.570  1.00 31.43           H
ATOM   4944  CG  TYR M 116      -3.365  -8.111 -22.893  1.00 30.21           C
ATOM   4945  CD1 TYR M 116      -2.740  -7.712 -24.060  1.00 31.25           C
ATOM   4946  HD1 TYR M 116      -3.071  -6.978 -24.526  1.00 30.69           H
ATOM   4947  CE1 TYR M 116      -1.671  -8.416 -24.577  1.00 30.01           C
ATOM   4948  HE1 TYR M 116      -1.273  -8.144 -25.373  1.00 30.35           H
ATOM   4949  CZ  TYR M 116      -1.162  -9.476 -23.884  1.00 30.24           C
ATOM   4950  OH  TYR M 116      -0.079 -10.146 -24.383  1.00 31.22           O
ATOM   4951  HH  TYR M 116       0.518  -9.727 -24.467  0.00 31.88           H
ATOM   4952  CE2 TYR M 116      -1.715  -9.853 -22.686  1.00 30.90           C
ATOM   4953  HE2 TYR M 116      -1.375 -10.585 -22.223  1.00 30.38           H
ATOM   4954  CD2 TYR M 116      -2.787  -9.148 -22.180  1.00 29.37           C
ATOM   4955  HD2 TYR M 116      -3.162  -9.408 -21.369  1.00 29.94           H
ATOM   4956  C   TYR M 116      -5.981  -7.909 -24.136  1.00 35.33           C
ATOM   4957  O   TYR M 116      -5.886  -9.052 -24.621  1.00 34.37           O
ATOM   4958  H   TYR M 116      -6.021  -9.574 -22.276  1.00 33.30           H
ATOM   4959  N   ARG M 117      -6.300  -6.830 -24.851  1.00 38.87           N
ATOM   4960  CA  ARG M 117      -6.259  -6.868 -26.288  1.00 39.52           C
ATOM   4961  HA  ARG M 117      -5.779  -7.668 -26.588  1.00 39.54           H
ATOM   4962  CB  ARG M 117      -7.704  -6.916 -26.830  1.00 45.38           C
ATOM   4963  HB3 ARG M 117      -8.243  -6.268 -26.350  1.00 45.22           H
ATOM   4964  HB2 ARG M 117      -8.061  -7.808 -26.696  1.00 45.28           H
ATOM   4965  CG  ARG M 117      -7.790  -6.590 -28.328  1.00 51.38           C
ATOM   4966  HG3 ARG M 117      -6.931  -6.774 -28.740  1.00 50.30           H
ATOM   4967  HG2 ARG M 117      -8.012  -5.652 -28.433  1.00 50.50           H
ATOM   4968  CD  ARG M 117      -8.842  -7.403 -29.056  1.00 54.58           C
ATOM   4969  HD3 ARG M 117      -8.913  -8.274 -28.636  1.00 54.66           H
ATOM   4970  HD2 ARG M 117      -8.577  -7.503 -29.984  1.00 54.81           H
ATOM   4971  NE  ARG M 117     -10.157  -6.785 -29.029  1.00 59.01           N
ATOM   4972  HE  ARG M 117     -10.659  -6.828 -28.201  1.00 57.56           H
ATOM   4973  CZ  ARG M 117     -10.701  -6.131 -30.052  1.00 57.59           C
ATOM   4974  NH1 ARG M 117     -10.060  -5.960 -31.203  1.00 57.99           N
ATOM   4975 HH11 ARG M 117      -9.271  -6.285 -31.309  1.00 57.77           H
ATOM   4976 HH12 ARG M 117     -10.436  -5.527 -31.844  1.00 57.78           H
ATOM   4977  NH2 ARG M 117     -11.914  -5.628 -29.896  1.00 52.48           N
ATOM   4978 HH21 ARG M 117     -12.334  -5.742 -29.154  1.00 54.11           H
ATOM   4979 HH22 ARG M 117     -12.289  -5.203 -30.542  1.00 54.11           H
ATOM   4980  C   ARG M 117      -5.606  -5.649 -26.893  1.00 35.48           C
ATOM   4981  O   ARG M 117      -5.778  -4.510 -26.431  1.00 29.21           O
ATOM   4982  H   ARG M 117      -6.700  -6.139 -24.532  1.00 38.11           H
ATOM   4983  N   ILE M 118      -4.865  -5.913 -27.958  1.00 34.25           N
ATOM   4984  CA  ILE M 118      -4.225  -4.848 -28.730  1.00 37.17           C
ATOM   4985  HA  ILE M 118      -4.130  -4.045 -28.178  1.00 35.83           H
ATOM   4986  CB  ILE M 118      -2.844  -5.261 -29.252  1.00 36.98           C
ATOM   4987  HB  ILE M 118      -2.946  -6.010 -29.859  1.00 37.42           H
ATOM   4988  CG1 ILE M 118      -1.965  -5.689 -28.076  1.00 37.10           C
[truncated: 194,736 more chars]
