# Supplementary material for: Simultaneous use of solution NMR and X-ray data in REFMAC5 for joint refinement/detection of structural differences
Source: Acta Crystallogr D Biol Crystallogr. 2014 Mar 19;70(Pt 4):958–67. doi: 10.1107/S1399004713034160 (PMC4306559; doi:10.1107/S1399004713034160)
Supplement: Supplementary file 2 [file d-70-00958-sup2.zip › SI_computational/MMP1/refined/RDC_Yb_Tm_Tb_161110.rdc]

109  N  109  H     4.920     1  1.00     0.200 900
110  N  110  H     3.100     1  1.00     0.200 900
112  N  112  H    -5.740     1  1.00     0.200 900
113  N  113  H     3.920     1  1.00     0.200 900
114  N  114  H     8.110     1  1.00     0.200 900
115  N  115  H     7.830     1  1.00     0.200 900
117  N  117  H     5.190     1  1.00     0.200 900
118  N  118  H    -1.640     1  1.00     0.200 900
119  N  119  H    -4.740     1  1.00     0.200 900
120  N  120  H    -2.370     1  1.00     0.200 900
121  N  121  H    -3.830     1  1.00     0.200 900
124  N  124  H     3.550     1  1.00     0.200 900
125  N  125  H     5.010     1  1.00     0.200 900
127  N  127  H    -2.820     1  1.00     0.200 900
128  N  128  H    -3.010     1  1.00     0.200 900
129  N  129  H    -0.910     1  1.00     0.200 900
130  N  130  H    -6.470     1  1.00     0.200 900
141  N  141  H    -1.910     1  1.00     0.200 900
142  N  142  H    -1.090     1  1.00     0.200 900
144  N  144  H     0.460     1  1.00     0.200 900
147  N  147  H    -2.920     1  1.00     0.200 900
148  N  148  H     7.740     1  1.00     0.200 900
149  N  149  H     9.200     1  1.00     0.200 900
150  N  150  H     7.290     1  1.00     0.200 900
151  N  151  H     8.020     1  1.00     0.200 900
152  N  152  H    -3.740     1  1.00     0.200 900
153  N  153  H    -4.650     1  1.00     0.200 900
155  N  155  H    -1.820     1  1.00     0.200 900
156  N  156  H    -5.830     1  1.00     0.200 900
158  N  158  H     4.100     1  1.00     0.200 900
159  N  159  H     1.640     1  1.00     0.200 900
160  N  160  H     2.920     1  1.00     0.200 900
161  N  161  H    -4.560     1  1.00     0.200 900
162  N  162  H    -5.100     1  1.00     0.200 900
163  N  163  H    -4.650     1  1.00     0.200 900
164  N  164  H    -2.100     1  1.00     0.200 900
165  N  165  H     0.360     1  1.00     0.200 900
166  N  166  H     3.740     1  1.00     0.200 900
168  N  168  H    -4.650     1  1.00     0.200 900
169  N  169  H    -2.820     1  1.00     0.200 900
170  N  170  H    -0.820     1  1.00     0.200 900
172  N  172  H    -5.280     1  1.00     0.200 900
174  N  174  H    -3.190     1  1.00     0.200 900
175  N  175  H     6.010     1  1.00     0.200 900
176  N  176  H    -5.560     1  1.00     0.200 900
178  N  178  H    -3.740     1  1.00     0.200 900
179  N  179  H     1.180     1  1.00     0.200 900
180  N  180  H     5.920     1  1.00     0.200 900
181  N  181  H     1.370     1  1.00     0.200 900
182  N  182  H    -4.740     1  1.00     0.200 900
183  N  183  H    -4.560     1  1.00     0.200 900
185  N  185  H    -4.650     1  1.00     0.200 900
186  N  186  H    -0.180     1  1.00     0.200 900
188  N  188  H     1.550     1  1.00     0.200 900
190  N  190  H    -1.000     1  1.00     0.200 900
192  N  192  H     3.010     1  1.00     0.200 900
193  N  193  H    -4.830     1  1.00     0.200 900
194  N  194  H     8.650     1  1.00     0.200 900
195  N  195  H    -5.380     1  1.00     0.200 900
196  N  196  H    -4.740     1  1.00     0.200 900
197  N  197  H    -5.100     1  1.00     0.200 900
198  N  198  H    -1.370     1  1.00     0.200 900
199  N  199  H     8.290     1  1.00     0.200 900
200  N  200  H     4.560     1  1.00     0.200 900
201  N  201  H    -4.100     1  1.00     0.200 900
202  N  202  H    -4.460     1  1.00     0.200 900
203  N  203  H     0.180     1  1.00     0.200 900
204  N  204  H    -3.830     1  1.00     0.200 900
206  N  206  H     7.380     1  1.00     0.200 900
207  N  207  H     5.830     1  1.00     0.200 900
208  N  208  H    -4.560     1  1.00     0.200 900
209  N  209  H    -5.010     1  1.00     0.200 900
210  N  210  H    -1.280     1  1.00     0.200 900
211  N  211  H    -5.830     1  1.00     0.200 900
216  N  216  H     3.550     1  1.00     0.200 900
219  N  219  H     1.370     1  1.00     0.200 900
220  N  220  H     5.740     1  1.00     0.200 900
221  N  221  H    -0.180     1  1.00     0.200 900
222  N  222  H    -1.180     1  1.00     0.200 900
223  N  223  H     1.640     1  1.00     0.200 900
224  N  224  H     0.550     1  1.00     0.200 900
225  N  225  H    -3.640     1  1.00     0.200 900
226  N  226  H    -0.820     1  1.00     0.200 900
230  N  230  H    -3.370     1  1.00     0.200 900
231  N  231  H    -3.280     1  1.00     0.200 900
232  N  232  H    -4.280     1  1.00     0.200 900
233  N  233  H    -3.010     1  1.00     0.200 900
234  N  234  H    -0.640     1  1.00     0.200 900
235  N  235  H    -7.470     1  1.00     0.200 900
237  N  237  H     6.010     1  1.00     0.200 900
248  N  248  H    -0.911     1  1.00     0.200 900
251  N  251  H    -1.000     1  1.00     0.200 900
252  N  252  H     9.840     1  1.00     0.200 900
253  N  253  H     2.370     1  1.00     0.200 900
254  N  254  H    -0.820     1  1.00     0.200 900
255  N  255  H    -0.730     1  1.00     0.200 900
256  N  256  H     4.280     1  1.00     0.200 900
257  N  257  H    -0.090     1  1.00     0.200 900
258  N  258  H    -2.920     1  1.00     0.200 900
259  N  259  H     0.820     1  1.00     0.200 900
109  N  109  H    18.730     2  2.00     0.040 700
113  N  113  H    14.120     2  2.00     0.040 700
114  N  114  H    25.820     2  2.00     0.040 700
115  N  115  H    27.950     2  2.00     0.040 700
147  N  147  H    -9.150     2  2.00     0.040 700
156  N  156  H    -9.150     2  2.00     0.040 700
169  N  169  H   -11.490     2  2.00     0.040 700
170  N  170  H    -2.840     2  2.00     0.040 700
186  N  186  H     9.790     2  2.00     0.040 700
192  N  192  H    12.700     2  2.00     0.040 700
194  N  194  H     9.930     2  2.00     0.040 700 
232  N  232  H   -18.660     2  2.00     0.040 700
257  N  257  H     3.190     2  2.00     0.040 700
259  N  259  H     7.730     2  2.00     0.040 700
112  N  112  H    21.850     3  2.00     0.040 700
113  N  113  H   -12.060     3  2.00     0.040 700
114  N  114  H   -25.970     3  2.00     0.040 700
164  N  164  H     6.100     3  2.00     0.040 700
165  N  165  H    -2.130     3  2.00     0.040 700
166  N  166  H   -17.740     3  2.00     0.040 700
168  N  168  H     4.470     3  2.00     0.040 700
169  N  169  H    12.840     3  2.00     0.040 700
170  N  170  H     3.760     3  2.00     0.040 700
172  N  172  H    17.660     3  2.00     0.040 700
176  N  176  H    21.000     3  2.00     0.040 700
178  N  178  H    10.930     3  2.00     0.040 700
179  N  179  H     0.350     3  2.00     0.040 700
192  N  192  H   -10.930     3  2.00     0.040 700
200  N  200  H    -5.820     3  2.00     0.040 700
201  N  201  H    13.620     3  2.00     0.040 700
202  N  202  H    13.620     3  2.00     0.040 700
