# Supplementary material for: Simultaneous use of solution NMR and X-ray data in REFMAC5 for joint refinement/detection of structural differences
Source: Acta Crystallogr D Biol Crystallogr. 2014 Mar 19;70(Pt 4):958–67. doi: 10.1107/S1399004713034160 (PMC4306559; doi:10.1107/S1399004713034160)
Supplement: Supplementary file 2 [file d-70-00958-sup2.zip › SI_computational/MMP1/refined/instr]

nmr metal 1 in PCS res 262 atom YB chain A,G,M
nmr metal 2 in PCS res 263 atom ZN chain A,G,M
nmr metal 3 in PCS res 264 atom TB chain A,G,M
nmr metal 1 in RDC res 262 atom YB chain A,G,M
nmr metal 2 in RDC res 263 atom ZN chain A,G,M
nmr metal 3 in RDC res 264 atom TB chain A,G,M

nmr visible only res 262
nmr visible only res 263
nmr visible only res 264

# choose estimation between SEPAR JOINT SCALE:
nmr estimation JOINT

nmr rtolerance 1.0
nmr weight for pcs 1.0
nmr weight for rdc 1.5
