# Supplementary material for: Simultaneous use of solution NMR and X-ray data in REFMAC5 for joint refinement/detection of structural differences
Source: Acta Crystallogr D Biol Crystallogr. 2014 Mar 19;70(Pt 4):958–67. doi: 10.1107/S1399004713034160 (PMC4306559; doi:10.1107/S1399004713034160)
Supplement: Supplementary file 2 [file d-70-00958-sup2.zip › SI_computational/MMP1/refined/commands]

make check NONE
make hydrogen ALL -
    hout YES -
    peptide NO -
    cispeptide YES -
    ssbridge YES -
    symmetry YES -
    sugar YES -
    connectivity NO -
    link NO
NCSR LOCAL
refi -
    type REST -
    resi MLKF -
    meth CGMAT -
    bref ISOT
ncyc 10
scal -
    type SIMP -
    LSSC -
    ANISO -
    EXPE
solvent YES
weight AUTO
weight refined_atoms 1.0
weight other_atoms 100.0
monitor MEDIUM -
    torsion 10.0 -
    distance 10.0 -
    angle 10.0 -
    plane 10.0 -
    chiral 10.0 -
    bfactor 10.0 -
    bsphere 10.0 -
    rbond 10.0 -
    ncsr 10.0
labin  FP=FP SIGFP=SIGFP -
   FREE=FreeR_flag
labout  FC=FC FWT=FWT PHIC=PHIC PHWT=PHWT DELFWT=DELFWT PHDELWT=PHDELWT FOM=FOM
labout  FC=FC FWT=FWT PHIC=PHIC PHWT=PHWT DELFWT=DELFWT PHDELWT=PHDELWT FOM=FOM
restraint torsion include link TRANS name omega value 180 sigma 2.0 period 0
restraint torsion include link TRANS name pep1 sigma 2.5
restraint torsion include link TRANS name pep2 sigma 2.5
restraint torsion include link CIS name omega value 0 sigma 2.0 period 0
restraint torsion include link CIS name pep1 sigma 2.5
restraint torsion include link CIS name pep2 sigma 2.5
restraint torsion include link PTRANS name omega value 180 sigma 2.0 period 0
restraint torsion include link PTRANS name pep1 sigma 2.5
restraint torsion include link PTRANS name pep2 sigma 2.5
restraint torsion include link PCIS name omega value 0 sigma 2.0 period 0
restraint torsion include link PCIS name pep1 sigma 2.5
restraint torsion include link PCIS name pep2 sigma 2.5
PNAME MMP1
DNAME MMP1
RSIZE 80
END
